# Supplementary material for: An agricultural digital twin for mandarins demonstrates the potential for individualized agriculture
Source: Nat Commun. 2024 Feb 20;15:1561. doi: 10.1038/s41467-024-45725-x (PMC10879191; doi:10.1038/s41467-024-45725-x)
Supplement: Supplementary file 5 — Supplementary Data 1 [file 41467_2024_45725_MOESM5_ESM.xlsx]

## Sheet: 1-1
Fig. 1. The schematic diagram illustrates the process of data collection, analysis, and decision-making support via an agricultural digital twin.
The Korean language pack is needed to read the Korean fonts (addresses recorded in Korean), but the Korean fonts are not necessary for the relevant data analysis.
code	year	month	day	type	acid	phosphate	OM	Mg	K	Ca	EC	jibun	sido	sigungu	addr_1	addr_2	dong	li	ymd	ym	cnt
5011025021	2020	12	31	2	6.3	655	63	3.1	1.02	5.1	0.2	제주특별자치도 제주시 한림읍 귀덕리 153	제주특별자치도	제주시_한림읍	제주_한림	제주특별자치도_제주시_한림읍_귀덕리	한림읍	귀덕리	2020-12-31	2020-01-01	1
5011025021	2020	12	31	2	4.9	1371	50	1.3	0.97	1	0.9	제주특별자치도 제주시 한림읍 귀덕리 447-1	제주특별자치도	제주시_한림읍	제주_한림	제주특별자치도_제주시_한림읍_귀덕리	한림읍	귀덕리	2020-12-31	2020-01-01	1
5011025021	2020	12	31	2	6.1	963	59	3.4	1.67	4.8	1.2	제주특별자치도 제주시 한림읍 귀덕리 449-4	제주특별자치도	제주시_한림읍	제주_한림	제주특별자치도_제주시_한림읍_귀덕리	한림읍	귀덕리	2020-12-31	2020-01-01	1
5011025021	2020	12	31	2	5.4	1084	59	1.3	1.19	1.3	1.7	제주특별자치도 제주시 한림읍 귀덕리 454	제주특별자치도	제주시_한림읍	제주_한림	제주특별자치도_제주시_한림읍_귀덕리	한림읍	귀덕리	2020-12-31	2020-01-01	1
5011025021	2020	12	31	2	6.2	1350	52	2.5	1.23	4.7	1	제주특별자치도 제주시 한림읍 귀덕리 1000-2	제주특별자치도	제주시_한림읍	제주_한림	제주특별자치도_제주시_한림읍_귀덕리	한림읍	귀덕리	2020-12-31	2020-01-01	1
5011025021	2020	12	31	2	8.2	819	50	2.3	1.49	9.7	0.4	제주특별자치도 제주시 한림읍 귀덕리 1332-1	제주특별자치도	제주시_한림읍	제주_한림	제주특별자치도_제주시_한림읍_귀덕리	한림읍	귀덕리	2020-12-31	2020-01-01	1
5011025021	2020	12	31	2	5.8	1291	56	2.5	1.1	2.6	0.9	제주특별자치도 제주시 한림읍 귀덕리 1454-1	제주특별자치도	제주시_한림읍	제주_한림	제주특별자치도_제주시_한림읍_귀덕리	한림읍	귀덕리	2020-12-31	2020-01-01	1
5011025021	2020	12	31	2	6.4	2108	76	4	2.48	5.5	2	제주특별자치도 제주시 한림읍 귀덕리 2423-1	제주특별자치도	제주시_한림읍	제주_한림	제주특별자치도_제주시_한림읍_귀덕리	한림읍	귀덕리	2020-12-31	2020-01-01	1
5011025021	2020	12	31	2	5.9	1369	16	2	1.75	3.2	0.2	제주특별자치도 제주시 한림읍 귀덕리 2875-2	제주특별자치도	제주시_한림읍	제주_한림	제주특별자치도_제주시_한림읍_귀덕리	한림읍	귀덕리	2020-12-31	2020-01-01	1
5011025021	2020	12	31	2	6.8	1356	25	2.4	3.37	2.2	3.3	제주특별자치도 제주시 한림읍 귀덕리 2880-2	제주특별자치도	제주시_한림읍	제주_한림	제주특별자치도_제주시_한림읍_귀덕리	한림읍	귀덕리	2020-12-31	2020-01-01	1
5011025021	2020	03	31	2	6.4	1400	50	4.5	5.15	25.2	1.7	제주특별자치도 제주시 한림읍 귀덕리 30	제주특별자치도	제주시_한림읍	제주_한림	제주특별자치도_제주시_한림읍_귀덕리	한림읍	귀덕리	2020-03-31	2020-01-01	1
5011025021	2020	05	28	2	7.2	1512	34	1.8	1.33	12.5	0.9	제주특별자치도 제주시 한림읍 귀덕리 1246-1	제주특별자치도	제주시_한림읍	제주_한림	제주특별자치도_제주시_한림읍_귀덕리	한림읍	귀덕리	2020-05-28	2020-01-01	1
5011025021	2020	06	22	2	5.4	1083	35	3.2	2.22	7.1	3.1	제주특별자치도 제주시 한림읍 귀덕리 862-1	제주특별자치도	제주시_한림읍	제주_한림	제주특별자치도_제주시_한림읍_귀덕리	한림읍	귀덕리	2020-06-22	2020-01-01	1
5011025021	2020	06	22	2	5.8	1019	32	4.3	2.19	8.8	2.5	제주특별자치도 제주시 한림읍 귀덕리 860	제주특별자치도	제주시_한림읍	제주_한림	제주특별자치도_제주시_한림읍_귀덕리	한림읍	귀덕리	2020-06-22	2020-01-01	1
5011025021	2020	06	22	2	6.6	961	33	3.3	1.55	11.9	0.4	제주특별자치도 제주시 한림읍 귀덕리 881	제주특별자치도	제주시_한림읍	제주_한림	제주특별자치도_제주시_한림읍_귀덕리	한림읍	귀덕리	2020-06-22	2020-01-01	1
5011025021	2020	06	22	2	5.4	1083	35	3.2	2.22	7.1	3.1	제주특별자치도 제주시 한림읍 귀덕리 862-1	제주특별자치도	제주시_한림읍	제주_한림	제주특별자치도_제주시_한림읍_귀덕리	한림읍	귀덕리	2020-06-22	2020-01-01	1
5011025021	2020	06	22	2	5.8	1019	32	4.3	2.19	8.8	2.5	제주특별자치도 제주시 한림읍 귀덕리 860	제주특별자치도	제주시_한림읍	제주_한림	제주특별자치도_제주시_한림읍_귀덕리	한림읍	귀덕리	2020-06-22	2020-01-01	1
5011025021	2020	06	22	2	6.6	961	33	3.3	1.55	11.9	0.4	제주특별자치도 제주시 한림읍 귀덕리 881	제주특별자치도	제주시_한림읍	제주_한림	제주특별자치도_제주시_한림읍_귀덕리	한림읍	귀덕리	2020-06-22	2020-01-01	1
5011025021	2020	09	08	2	5.8	495	154	1.8	1.77	8.4	0.6	제주특별자치도 제주시 한림읍 귀덕리 2241	제주특별자치도	제주시_한림읍	제주_한림	제주특별자치도_제주시_한림읍_귀덕리	한림읍	귀덕리	2020-09-08	2020-01-01	1
5011025021	2020	09	08	2	6.8	587	152	3.4	2.16	13.7	0.6	제주특별자치도 제주시 한림읍 귀덕리 58-4	제주특별자치도	제주시_한림읍	제주_한림	제주특별자치도_제주시_한림읍_귀덕리	한림읍	귀덕리	2020-09-08	2020-01-01	1
5011025021	2020	10	08	2	7.2	772	49	1.1	1.57	11.4	0.7	제주특별자치도 제주시 한림읍 귀덕리 30	제주특별자치도	제주시_한림읍	제주_한림	제주특별자치도_제주시_한림읍_귀덕리	한림읍	귀덕리	2020-10-08	2020-01-01	1
5011025021	2020	10	13	2	6.4	683	31	2.3	1.68	9.5	0.7	제주특별자치도 제주시 한림읍 귀덕리 448-12	제주특별자치도	제주시_한림읍	제주_한림	제주특별자치도_제주시_한림읍_귀덕리	한림읍	귀덕리	2020-10-13	2020-01-01	1
5011025021	2020	01	10	2	8	991	119	3.2	0.96	10.3	0.28	제주특별자치도 제주시 한림읍 귀덕리 276	제주특별자치도	제주시_한림읍	제주_한림	제주특별자치도_제주시_한림읍_귀덕리	한림읍	귀덕리	2020-01-10	2020-01-01	1
5011025021	2020	01	10	2	7.4	359	126	1.9	0.99	8.6	0.36	제주특별자치도 제주시 한림읍 귀덕리 280	제주특별자치도	제주시_한림읍	제주_한림	제주특별자치도_제주시_한림읍_귀덕리	한림읍	귀덕리	2020-01-10	2020-01-01	1
5011025021	2020	01	10	2	6	644	113	1.3	0.81	5.2	0.58	제주특별자치도 제주시 한림읍 귀덕리 281	제주특별자치도	제주시_한림읍	제주_한림	제주특별자치도_제주시_한림읍_귀덕리	한림읍	귀덕리	2020-01-10	2020-01-01	1
5011025021	2020	01	10	2	5.8	814	115	2.2	0.86	5	0.95	제주특별자치도 제주시 한림읍 귀덕리 283	제주특별자치도	제주시_한림읍	제주_한림	제주특별자치도_제주시_한림읍_귀덕리	한림읍	귀덕리	2020-01-10	2020-01-01	1
5011025021	2020	01	10	2	7.1	756	111	2.4	1.14	9.1	0.84	제주특별자치도 제주시 한림읍 귀덕리 291-1	제주특별자치도	제주시_한림읍	제주_한림	제주특별자치도_제주시_한림읍_귀덕리	한림읍	귀덕리	2020-01-10	2020-01-01	1
5011025021	2020	01	10	2	7.5	1015	118	2.5	0.73	8.8	0.34	제주특별자치도 제주시 한림읍 귀덕리 302	제주특별자치도	제주시_한림읍	제주_한림	제주특별자치도_제주시_한림읍_귀덕리	한림읍	귀덕리	2020-01-10	2020-01-01	1
5011025021	2020	02	13	2	6.6	1225	32	2.3	0.91	7.4	0.6	제주특별자치도 제주시 한림읍 귀덕리 846-1	제주특별자치도	제주시_한림읍	제주_한림	제주특별자치도_제주시_한림읍_귀덕리	한림읍	귀덕리	2020-02-13	2020-01-01	1
5011025021	2020	02	13	2	6.1	954	37	1.9	1.06	6.34	1.1	제주특별자치도 제주시 한림읍 귀덕리 859-1	제주특별자치도	제주시_한림읍	제주_한림	제주특별자치도_제주시_한림읍_귀덕리	한림읍	귀덕리	2020-02-13	2020-01-01	1
5011025021	2020	02	13	2	5.9	1167	40	1.8	1.14	6.6	1.2	제주특별자치도 제주시 한림읍 귀덕리 864	제주특별자치도	제주시_한림읍	제주_한림	제주특별자치도_제주시_한림읍_귀덕리	한림읍	귀덕리	2020-02-13	2020-01-01	1
5011025021	2020	02	13	2	6.2	814	36	2	1.64	5.8	0.7	제주특별자치도 제주시 한림읍 귀덕리 866	제주특별자치도	제주시_한림읍	제주_한림	제주특별자치도_제주시_한림읍_귀덕리	한림읍	귀덕리	2020-02-13	2020-01-01	1
5011025021	2020	02	13	2	6.6	1225	32	2.3	0.91	7.4	0.6	제주특별자치도 제주시 한림읍 귀덕리 846-1	제주특별자치도	제주시_한림읍	제주_한림	제주특별자치도_제주시_한림읍_귀덕리	한림읍	귀덕리	2020-02-13	2020-01-01	1
5011025021	2020	02	13	2	5.9	1167	40	1.8	1.14	6.6	1.2	제주특별자치도 제주시 한림읍 귀덕리 864	제주특별자치도	제주시_한림읍	제주_한림	제주특별자치도_제주시_한림읍_귀덕리	한림읍	귀덕리	2020-02-13	2020-01-01	1
5011025021	2020	02	13	2	6.2	814	36	2	1.64	5.8	0.7	제주특별자치도 제주시 한림읍 귀덕리 866	제주특별자치도	제주시_한림읍	제주_한림	제주특별자치도_제주시_한림읍_귀덕리	한림읍	귀덕리	2020-02-13	2020-01-01	1
5011025021	2020	06	22	2	5	1128	30	2	1.26	4.3	2.7	제주특별자치도 제주시 한림읍 귀덕리 963-4	제주특별자치도	제주시_한림읍	제주_한림	제주특별자치도_제주시_한림읍_귀덕리	한림읍	귀덕리	2020-06-22	2020-01-01	1
5011025021	2020	06	22	2	5	1128	30	2	1.26	4.3	2.7	제주특별자치도 제주시 한림읍 귀덕리 963-4	제주특별자치도	제주시_한림읍	제주_한림	제주특별자치도_제주시_한림읍_귀덕리	한림읍	귀덕리	2020-06-22	2020-01-01	1
5011025021	2020	08	20	2	6.6	589	33	1.7	0.68	20	0.4	제주특별자치도 제주시 한림읍 귀덕리 2770-2	제주특별자치도	제주시_한림읍	제주_한림	제주특별자치도_제주시_한림읍_귀덕리	한림읍	귀덕리	2020-08-20	2020-01-01	1
5011025021	2020	08	20	2	6.6	589	33	1.7	0.68	20	0.4	제주특별자치도 제주시 한림읍 귀덕리 2770-2	제주특별자치도	제주시_한림읍	제주_한림	제주특별자치도_제주시_한림읍_귀덕리	한림읍	귀덕리	2020-08-20	2020-01-01	1
5011025021	2020	08	20	2	5.8	190	28	3.4	0.71	30	0.3	제주특별자치도 제주시 한림읍 귀덕리 3568	제주특별자치도	제주시_한림읍	제주_한림	제주특별자치도_제주시_한림읍_귀덕리	한림읍	귀덕리	2020-08-20	2020-01-01	1
5011025021	2020	08	20	2	5.8	190	28	3.4	0.71	30	0.3	제주특별자치도 제주시 한림읍 귀덕리 3568	제주특별자치도	제주시_한림읍	제주_한림	제주특별자치도_제주시_한림읍_귀덕리	한림읍	귀덕리	2020-08-20	2020-01-01	1
5011025021	2020	08	20	2	8.2	590	68	4.1	1.8	30	0.9	제주특별자치도 제주시 한림읍 귀덕리 3457	제주특별자치도	제주시_한림읍	제주_한림	제주특별자치도_제주시_한림읍_귀덕리	한림읍	귀덕리	2020-08-20	2020-01-01	1
5011025021	2020	08	20	2	5.6	10	25	1.7	0.48	5.1	0.3	제주특별자치도 제주시 한림읍 귀덕리 2772	제주특별자치도	제주시_한림읍	제주_한림	제주특별자치도_제주시_한림읍_귀덕리	한림읍	귀덕리	2020-08-20	2020-01-01	1
5011025021	2020	08	20	2	5.6	10	25	1.7	0.48	5.1	0.3	제주특별자치도 제주시 한림읍 귀덕리 2772	제주특별자치도	제주시_한림읍	제주_한림	제주특별자치도_제주시_한림읍_귀덕리	한림읍	귀덕리	2020-08-20	2020-01-01	1
5011025021	2020	08	20	2	5.6	684	37	1.3	0.72	5	0.4	제주특별자치도 제주시 한림읍 귀덕리 2788-2	제주특별자치도	제주시_한림읍	제주_한림	제주특별자치도_제주시_한림읍_귀덕리	한림읍	귀덕리	2020-08-20	2020-01-01	1
5011025021	2020	08	20	2	5.6	684	37	1.3	0.72	5	0.4	제주특별자치도 제주시 한림읍 귀덕리 2788-2	제주특별자치도	제주시_한림읍	제주_한림	제주특별자치도_제주시_한림읍_귀덕리	한림읍	귀덕리	2020-08-20	2020-01-01	1
5011025021	2020	08	20	2	5.8	604	27	0.9	0.51	3.9	0.4	제주특별자치도 제주시 한림읍 귀덕리 2789	제주특별자치도	제주시_한림읍	제주_한림	제주특별자치도_제주시_한림읍_귀덕리	한림읍	귀덕리	2020-08-20	2020-01-01	1
5011025021	2020	08	20	2	5.8	604	27	0.9	0.51	3.9	0.4	제주특별자치도 제주시 한림읍 귀덕리 2789	제주특별자치도	제주시_한림읍	제주_한림	제주특별자치도_제주시_한림읍_귀덕리	한림읍	귀덕리	2020-08-20	2020-01-01	1
5011025021	2020	08	24	2	5.7	810	60	4.7	0.9	9.7	0.9	제주특별자치도 제주시 한림읍 귀덕리 165	제주특별자치도	제주시_한림읍	제주_한림	제주특별자치도_제주시_한림읍_귀덕리	한림읍	귀덕리	2020-08-24	2020-01-01	1
5011025021	2020	08	24	2	5.7	810	60	4.7	0.9	9.7	0.9	제주특별자치도 제주시 한림읍 귀덕리 165	제주특별자치도	제주시_한림읍	제주_한림	제주특별자치도_제주시_한림읍_귀덕리	한림읍	귀덕리	2020-08-24	2020-01-01	1
5011025021	2020	10	13	2	4.7	605	43	0.3	0.87	1	1.2	제주특별자치도 제주시 한림읍 귀덕리 537	제주특별자치도	제주시_한림읍	제주_한림	제주특별자치도_제주시_한림읍_귀덕리	한림읍	귀덕리	2020-10-13	2020-01-01	1
5011025021	2020	10	13	2	5.6	703	21	0.7	1.28	3	0.8	제주특별자치도 제주시 한림읍 귀덕리 255-1	제주특별자치도	제주시_한림읍	제주_한림	제주특별자치도_제주시_한림읍_귀덕리	한림읍	귀덕리	2020-10-13	2020-01-01	1
5011025021	2020	10	13	2	5.3	897	37	0.5	1.07	1.7	0.6	제주특별자치도 제주시 한림읍 귀덕리 851-2	제주특별자치도	제주시_한림읍	제주_한림	제주특별자치도_제주시_한림읍_귀덕리	한림읍	귀덕리	2020-10-13	2020-01-01	1
5011025021	2020	10	13	2	6.2	770	31	1.2	1.16	4.6	0.7	제주특별자치도 제주시 한림읍 귀덕리 710-1	제주특별자치도	제주시_한림읍	제주_한림	제주특별자치도_제주시_한림읍_귀덕리	한림읍	귀덕리	2020-10-13	2020-01-01	1
5011025021	2020	10	13	2	5.7	733	33	0.8	1.19	3.1	0.7	제주특별자치도 제주시 한림읍 귀덕리 1453-1	제주특별자치도	제주시_한림읍	제주_한림	제주특별자치도_제주시_한림읍_귀덕리	한림읍	귀덕리	2020-10-13	2020-01-01	1
5011025021	2020	08	24	4	7.1	771	39	6.2	1.51	8.3	0.8	제주특별자치도 제주시 한림읍 귀덕리 887	제주특별자치도	제주시_한림읍	제주_한림	제주특별자치도_제주시_한림읍_귀덕리	한림읍	귀덕리	2020-08-24	2020-01-01	1
5011025021	2020	08	24	4	7.1	771	39	6.2	1.51	8.3	0.8	제주특별자치도 제주시 한림읍 귀덕리 887	제주특별자치도	제주시_한림읍	제주_한림	제주특별자치도_제주시_한림읍_귀덕리	한림읍	귀덕리	2020-08-24	2020-01-01	1
5011025021	2020	01	23	2	6.1	282	30	7	1.1	7	0.54	제주특별자치도 제주시 한림읍 귀덕리 454-4	제주특별자치도	제주시_한림읍	제주_한림	제주특별자치도_제주시_한림읍_귀덕리	한림읍	귀덕리	2020-01-23	2020-01-01	1
5011025021	2020	01	23	2	6.1	312	28	2.2	0.8	6.9	0.16	제주특별자치도 제주시 한림읍 귀덕리 1941	제주특별자치도	제주시_한림읍	제주_한림	제주특별자치도_제주시_한림읍_귀덕리	한림읍	귀덕리	2020-01-23	2020-01-01	1
5011025021	2020	02	25	2	6.3	310	25	1.1	1.28	6.7	0.1	제주특별자치도 제주시 한림읍 귀덕리 2248	제주특별자치도	제주시_한림읍	제주_한림	제주특별자치도_제주시_한림읍_귀덕리	한림읍	귀덕리	2020-02-25	2020-01-01	1
5011025021	2020	02	25	2	6.5	273	36	1.1	1.3	6.3	0.1	제주특별자치도 제주시 한림읍 귀덕리 2248-2	제주특별자치도	제주시_한림읍	제주_한림	제주특별자치도_제주시_한림읍_귀덕리	한림읍	귀덕리	2020-02-25	2020-01-01	1
5011025021	2020	05	22	2	5.5	689	20	1.6	0.84	4.4	0.4	제주특별자치도 제주시 한림읍 귀덕리 2831	제주특별자치도	제주시_한림읍	제주_한림	제주특별자치도_제주시_한림읍_귀덕리	한림읍	귀덕리	2020-05-22	2020-01-01	1
5011025021	2020	05	22	2	5.6	714	21	1.6	0.86	4.8	0.5	제주특별자치도 제주시 한림읍 귀덕리 2836-1	제주특별자치도	제주시_한림읍	제주_한림	제주특별자치도_제주시_한림읍_귀덕리	한림읍	귀덕리	2020-05-22	2020-01-01	1
5011025021	2020	05	22	2	5.4	619	17	1.8	0.73	3.7	0.2	제주특별자치도 제주시 한림읍 귀덕리 3228-2	제주특별자치도	제주시_한림읍	제주_한림	제주특별자치도_제주시_한림읍_귀덕리	한림읍	귀덕리	2020-05-22	2020-01-01	1
5011025021	2020	06	26	2	5.3	488	25	1.3	1.78	1.5	0.9	제주특별자치도 제주시 한림읍 귀덕리 3129-1	제주특별자치도	제주시_한림읍	제주_한림	제주특별자치도_제주시_한림읍_귀덕리	한림읍	귀덕리	2020-06-26	2020-01-01	1
5011025021	2020	06	26	2	5	310	20	1.8	1.36	2.6	1.3	제주특별자치도 제주시 한림읍 귀덕리 3246	제주특별자치도	제주시_한림읍	제주_한림	제주특별자치도_제주시_한림읍_귀덕리	한림읍	귀덕리	2020-06-26	2020-01-01	1
5011025021	2020	06	26	2	5.2	1058	19	1.4	2.34	2.1	1.7	제주특별자치도 제주시 한림읍 귀덕리 3230-4	제주특별자치도	제주시_한림읍	제주_한림	제주특별자치도_제주시_한림읍_귀덕리	한림읍	귀덕리	2020-06-26	2020-01-01	1
5011025021	2020	07	16	2	6.5	1046	43	3.4	1.62	6	1.7	제주특별자치도 제주시 한림읍 귀덕리 1995-1	제주특별자치도	제주시_한림읍	제주_한림	제주특별자치도_제주시_한림읍_귀덕리	한림읍	귀덕리	2020-07-16	2020-01-01	1
5011025021	2020	07	16	2	6.4	296	39	2.6	1.03	4.4	0.3	제주특별자치도 제주시 한림읍 귀덕리 2305-1	제주특별자치도	제주시_한림읍	제주_한림	제주특별자치도_제주시_한림읍_귀덕리	한림읍	귀덕리	2020-07-16	2020-01-01	1
5011025021	2020	07	16	2	5.4	1098	34	1.6	2.12	2.3	0.8	제주특별자치도 제주시 한림읍 귀덕리 2289	제주특별자치도	제주시_한림읍	제주_한림	제주특별자치도_제주시_한림읍_귀덕리	한림읍	귀덕리	2020-07-16	2020-01-01	1
5011025021	2020	07	16	2	6.1	769	31	2.5	1.5	8.5	0.5	제주특별자치도 제주시 한림읍 귀덕리 2310	제주특별자치도	제주시_한림읍	제주_한림	제주특별자치도_제주시_한림읍_귀덕리	한림읍	귀덕리	2020-07-16	2020-01-01	1
5011025021	2020	07	16	2	5.3	3369	8	2	1.12	4.6	1.1	제주특별자치도 제주시 한림읍 귀덕리 2424-1	제주특별자치도	제주시_한림읍	제주_한림	제주특별자치도_제주시_한림읍_귀덕리	한림읍	귀덕리	2020-07-16	2020-01-01	1
5011025021	2020	07	16	2	5.5	2658	11	2.3	1.08	5.5	1	제주특별자치도 제주시 한림읍 귀덕리 2530-1	제주특별자치도	제주시_한림읍	제주_한림	제주특별자치도_제주시_한림읍_귀덕리	한림읍	귀덕리	2020-07-16	2020-01-01	1
5011025021	2020	07	16	2	6.1	601	5	3.1	1.09	6.5	0.4	제주특별자치도 제주시 한림읍 귀덕리 3247	제주특별자치도	제주시_한림읍	제주_한림	제주특별자치도_제주시_한림읍_귀덕리	한림읍	귀덕리	2020-07-16	2020-01-01	1
5011025021	2020	07	16	2	6.6	1068	13	3.1	1.18	8.4	0.3	제주특별자치도 제주시 한림읍 귀덕리 2378-3	제주특별자치도	제주시_한림읍	제주_한림	제주특별자치도_제주시_한림읍_귀덕리	한림읍	귀덕리	2020-07-16	2020-01-01	1
5011025021	2020	07	22	2	6.2	1063	28	2	1.16	5.3	0.4	제주특별자치도 제주시 한림읍 귀덕리 2377-1	제주특별자치도	제주시_한림읍	제주_한림	제주특별자치도_제주시_한림읍_귀덕리	한림읍	귀덕리	2020-07-22	2020-01-01	1
5011025021	2020	07	17	2	7.3	280.1	28.3	2.25	1.34	10.82	0.6	제주특별자치도 제주시 한림읍 귀덕리 621-5	제주특별자치도	제주시_한림읍	제주_한림	제주특별자치도_제주시_한림읍_귀덕리	한림읍	귀덕리	2020-07-17	2020-01-01	1
5011025021	2020	07	31	2	6.2	243	24	1.6	0.92	3.4	0.2	제주특별자치도 제주시 한림읍 귀덕리 1712	제주특별자치도	제주시_한림읍	제주_한림	제주특별자치도_제주시_한림읍_귀덕리	한림읍	귀덕리	2020-07-31	2020-01-01	1
5011025021	2020	08	07	2	6.6	749	22	0.7	0.82	2.9	0.2	제주특별자치도 제주시 한림읍 귀덕리 3919	제주특별자치도	제주시_한림읍	제주_한림	제주특별자치도_제주시_한림읍_귀덕리	한림읍	귀덕리	2020-08-07	2020-01-01	1
5011025021	2020	09	08	2	6.1	373	23	3.9	1.32	5.8	1.8	제주특별자치도 제주시 한림읍 귀덕리 3600-1	제주특별자치도	제주시_한림읍	제주_한림	제주특별자치도_제주시_한림읍_귀덕리	한림읍	귀덕리	2020-09-08	2020-01-01	1
5011025021	2020	09	29	2	5.2	259	30	1.5	1.24	3.6	0.4	제주특별자치도 제주시 한림읍 귀덕리 3263	제주특별자치도	제주시_한림읍	제주_한림	제주특별자치도_제주시_한림읍_귀덕리	한림읍	귀덕리	2020-09-29	2020-01-01	1
5011025021	2020	09	29	2	5.7	439	23	2.9	1.48	6.4	1.1	제주특별자치도 제주시 한림읍 귀덕리 3130	제주특별자치도	제주시_한림읍	제주_한림	제주특별자치도_제주시_한림읍_귀덕리	한림읍	귀덕리	2020-09-29	2020-01-01	1
5011025021	2020	12	02	2	7.1	612	35	2.7	1.07	7.1	0.4	제주특별자치도 제주시 한림읍 귀덕리 3165	제주특별자치도	제주시_한림읍	제주_한림	제주특별자치도_제주시_한림읍_귀덕리	한림읍	귀덕리	2020-12-02	2020-01-01	1
5011025021	2020	12	11	2	7	926	49	2.7	1.09	7.1	0.4	제주특별자치도 제주시 한림읍 귀덕리 872-3	제주특별자치도	제주시_한림읍	제주_한림	제주특별자치도_제주시_한림읍_귀덕리	한림읍	귀덕리	2020-12-11	2020-01-01	1
5011025021	2020	12	11	2	6.8	982	42	3	0.89	6.6	0.9	제주특별자치도 제주시 한림읍 귀덕리 1941	제주특별자치도	제주시_한림읍	제주_한림	제주특별자치도_제주시_한림읍_귀덕리	한림읍	귀덕리	2020-12-11	2020-01-01	1
5011025021	2020	08	07	3	7.3	339	48	1.1	1.67	4.9	0.2	제주특별자치도 제주시 한림읍 귀덕리 2044	제주특별자치도	제주시_한림읍	제주_한림	제주특별자치도_제주시_한림읍_귀덕리	한림읍	귀덕리	2020-08-07	2020-01-01	1
5011025021	2020	08	07	3	6.9	323	32	0.8	1.41	4	0.2	제주특별자치도 제주시 한림읍 귀덕리 2045	제주특별자치도	제주시_한림읍	제주_한림	제주특별자치도_제주시_한림읍_귀덕리	한림읍	귀덕리	2020-08-07	2020-01-01	1
5011025021	2020	08	07	3	7.6	387	59	2.7	0.01	0.1	0.4	제주특별자치도 제주시 한림읍 귀덕리 2046-1	제주특별자치도	제주시_한림읍	제주_한림	제주특별자치도_제주시_한림읍_귀덕리	한림읍	귀덕리	2020-08-07	2020-01-01	1
5011025021	2020	08	07	3	6.9	406	54	3	2.5	9.5	0.3	제주특별자치도 제주시 한림읍 귀덕리 2046-2	제주특별자치도	제주시_한림읍	제주_한림	제주특별자치도_제주시_한림읍_귀덕리	한림읍	귀덕리	2020-08-07	2020-01-01	1
5011025021	2020	08	07	3	6.7	1386	160	1.2	1.67	7.1	0.5	제주특별자치도 제주시 한림읍 귀덕리 2047-1	제주특별자치도	제주시_한림읍	제주_한림	제주특별자치도_제주시_한림읍_귀덕리	한림읍	귀덕리	2020-08-07	2020-01-01	1
5011025021	2020	08	07	3	6.8	332	69	1.4	1.73	6.1	0.3	제주특별자치도 제주시 한림읍 귀덕리 2047-2	제주특별자치도	제주시_한림읍	제주_한림	제주특별자치도_제주시_한림읍_귀덕리	한림읍	귀덕리	2020-08-07	2020-01-01	1
5011025021	2020	02	28	4	6.8	1367	105	3	2.41	11.6	2.5	제주특별자치도 제주시 한림읍 귀덕리 286	제주특별자치도	제주시_한림읍	제주_한림	제주특별자치도_제주시_한림읍_귀덕리	한림읍	귀덕리	2020-02-28	2020-01-01	1
5011025021	2020	11	13	4	5.7	142	33	3	0.39	2.3	0.1	제주특별자치도 제주시 한림읍 귀덕리 2635-1	제주특별자치도	제주시_한림읍	제주_한림	제주특별자치도_제주시_한림읍_귀덕리	한림읍	귀덕리	2020-11-13	2020-01-01	1
5011025021	2020	09	23	2	5	723.6	40.1	1.06	0.867	2.16	0.37	제주특별자치도 제주시 한림읍 귀덕리 2073	제주특별자치도	제주시_한림읍	제주_한림	제주특별자치도_제주시_한림읍_귀덕리	한림읍	귀덕리	2020-09-23	2020-01-01	1
5011025021	2020	09	23	2	5.5	1042.1	41.1	1.57	1.074	3.43	0.56	제주특별자치도 제주시 한림읍 귀덕리 2083	제주특별자치도	제주시_한림읍	제주_한림	제주특별자치도_제주시_한림읍_귀덕리	한림읍	귀덕리	2020-09-23	2020-01-01	1
5011025021	2020	09	23	2	5.2	1037.5	41.1	1.26	1.187	3.33	0.59	제주특별자치도 제주시 한림읍 귀덕리 239-1	제주특별자치도	제주시_한림읍	제주_한림	제주특별자치도_제주시_한림읍_귀덕리	한림읍	귀덕리	2020-09-23	2020-01-01	1
5011025021	2020	09	23	2	5.7	1003.9	33.7	1.85	1.216	4.75	0.48	제주특별자치도 제주시 한림읍 귀덕리 1997-1	제주특별자치도	제주시_한림읍	제주_한림	제주특별자치도_제주시_한림읍_귀덕리	한림읍	귀덕리	2020-09-23	2020-01-01	1
5011025021	2020	09	23	2	4.2	933.4	28.9	0.76	1.095	0.91	0.93	제주특별자치도 제주시 한림읍 귀덕리 515-1	제주특별자치도	제주시_한림읍	제주_한림	제주특별자치도_제주시_한림읍_귀덕리	한림읍	귀덕리	2020-09-23	2020-01-01	1
5011025021	2020	09	23	2	6.6	57.9	25.2	2.66	0.572	10.96	0.82	제주특별자치도 제주시 한림읍 귀덕리 559-1	제주특별자치도	제주시_한림읍	제주_한림	제주특별자치도_제주시_한림읍_귀덕리	한림읍	귀덕리	2020-09-23	2020-01-01	1
5011025021	2020	09	23	2	5.2	697	26.9	1.51	0.921	3.72	0.49	제주특별자치도 제주시 한림읍 귀덕리 611-1	제주특별자치도	제주시_한림읍	제주_한림	제주특별자치도_제주시_한림읍_귀덕리	한림읍	귀덕리	2020-09-23	2020-01-01	1
5011025021	2020	09	23	2	6	1077.8	26	2.06	1.057	5.04	0.43	제주특별자치도 제주시 한림읍 귀덕리 963-4	제주특별자치도	제주시_한림읍	제주_한림	제주특별자치도_제주시_한림읍_귀덕리	한림읍	귀덕리	2020-09-23	2020-01-01	1
5011025021	2020	09	23	2	7.1	394.2	16.6	5.37	0.924	8.69	0.5	제주특별자치도 제주시 한림읍 귀덕리 3244-1	제주특별자치도	제주시_한림읍	제주_한림	제주특별자치도_제주시_한림읍_귀덕리	한림읍	귀덕리	2020-09-23	2020-01-01	1
5011025021	2020	09	23	2	6.2	650.2	26.8	2.84	2.011	8.92	0.5	제주특별자치도 제주시 한림읍 귀덕리 2885	제주특별자치도	제주시_한림읍	제주_한림	제주특별자치도_제주시_한림읍_귀덕리	한림읍	귀덕리	2020-09-23	2020-01-01	1
5011025021	2020	09	23	2	4.9	1298.9	29.5	1.07	0.933	1.93	0.57	제주특별자치도 제주시 한림읍 귀덕리 1513-2	제주특별자치도	제주시_한림읍	제주_한림	제주특별자치도_제주시_한림읍_귀덕리	한림읍	귀덕리	2020-09-23	2020-01-01	1
5011025021	2020	09	23	2	6.4	892.5	30.6	2.57	1.357	7.06	0.47	제주특별자치도 제주시 한림읍 귀덕리 2378-1	제주특별자치도	제주시_한림읍	제주_한림	제주특별자치도_제주시_한림읍_귀덕리	한림읍	귀덕리	2020-09-23	2020-01-01	1
5011025021	2020	09	23	2	6	622.9	45.5	1.67	0.963	6.62	0.56	제주특별자치도 제주시 한림읍 귀덕리 2314-1	제주특별자치도	제주시_한림읍	제주_한림	제주특별자치도_제주시_한림읍_귀덕리	한림읍	귀덕리	2020-09-23	2020-01-01	1
5011025021	2021	02	26	2	5.7	1261	30	0.6	0.44	4.2	0.8	제주특별자치도 제주시 한림읍 귀덕리 846-1	제주특별자치도	제주시_한림읍	제주_한림	제주특별자치도_제주시_한림읍_귀덕리	한림읍	귀덕리	2021-02-26	2021-01-01	1
5011025021	2021	02	26	2	5.7	1261	30	0.6	0.44	4.2	0.8	제주특별자치도 제주시 한림읍 귀덕리 846-1	제주특별자치도	제주시_한림읍	제주_한림	제주특별자치도_제주시_한림읍_귀덕리	한림읍	귀덕리	2021-02-26	2021-01-01	1
5011025021	2021	02	26	2	6.1	1227	34	0.7	0.54	5.8	4.4	제주특별자치도 제주시 한림읍 귀덕리 864	제주특별자치도	제주시_한림읍	제주_한림	제주특별자치도_제주시_한림읍_귀덕리	한림읍	귀덕리	2021-02-26	2021-01-01	1
5011025021	2021	02	26	2	6.1	1227	34	0.7	0.54	5.8	4.4	제주특별자치도 제주시 한림읍 귀덕리 864	제주특별자치도	제주시_한림읍	제주_한림	제주특별자치도_제주시_한림읍_귀덕리	한림읍	귀덕리	2021-02-26	2021-01-01	1
5011025021	2021	02	26	2	6.7	1138	32	0.7	0.4	4.7	1.2	제주특별자치도 제주시 한림읍 귀덕리 866	제주특별자치도	제주시_한림읍	제주_한림	제주특별자치도_제주시_한림읍_귀덕리	한림읍	귀덕리	2021-02-26	2021-01-01	1
5011025021	2021	02	26	2	6.7	1138	32	0.7	0.4	4.7	1.2	제주특별자치도 제주시 한림읍 귀덕리 866	제주특별자치도	제주시_한림읍	제주_한림	제주특별자치도_제주시_한림읍_귀덕리	한림읍	귀덕리	2021-02-26	2021-01-01	1
5011025021	2021	02	26	2	6.5	1082	33	0.7	0.47	6.5	1	제주특별자치도 제주시 한림읍 귀덕리 859-1	제주특별자치도	제주시_한림읍	제주_한림	제주특별자치도_제주시_한림읍_귀덕리	한림읍	귀덕리	2021-02-26	2021-01-01	1
5011025021	2021	02	26	2	6.5	1082	33	0.7	0.47	6.5	1	제주특별자치도 제주시 한림읍 귀덕리 859-1	제주특별자치도	제주시_한림읍	제주_한림	제주특별자치도_제주시_한림읍_귀덕리	한림읍	귀덕리	2021-02-26	2021-01-01	1
5011025021	2021	06	18	2	6.4	1025	30	2.7	1.87	8.8	1.6	제주특별자치도 제주시 한림읍 귀덕리 1246-1	제주특별자치도	제주시_한림읍	제주_한림	제주특별자치도_제주시_한림읍_귀덕리	한림읍	귀덕리	2021-06-18	2021-01-01	1
5011025021	2021	07	12	2	6	694	38	1.2	1.53	3.9	0.6	제주특별자치도 제주시 한림읍 귀덕리 862-1	제주특별자치도	제주시_한림읍	제주_한림	제주특별자치도_제주시_한림읍_귀덕리	한림읍	귀덕리	2021-07-12	2021-01-01	1
5011025021	2021	07	12	2	6.6	795	37	3	1.76	7.6	0.7	제주특별자치도 제주시 한림읍 귀덕리 860	제주특별자치도	제주시_한림읍	제주_한림	제주특별자치도_제주시_한림읍_귀덕리	한림읍	귀덕리	2021-07-12	2021-01-01	1
5011025021	2021	07	12	2	6	698	34	1.7	1.45	3.5	0.8	제주특별자치도 제주시 한림읍 귀덕리 881	제주특별자치도	제주시_한림읍	제주_한림	제주특별자치도_제주시_한림읍_귀덕리	한림읍	귀덕리	2021-07-12	2021-01-01	1
5011025021	2021	08	27	2	6.3	595	37	3.4	1.19	8.7	1.05	제주특별자치도 제주시 한림읍 귀덕리 2241	제주특별자치도	제주시_한림읍	제주_한림	제주특별자치도_제주시_한림읍_귀덕리	한림읍	귀덕리	2021-08-27	2021-01-01	1
5011025021	2021	09	28	2	6.8	775	37	1.5	1.28	12.1	1.27	제주특별자치도 제주시 한림읍 귀덕리 30	제주특별자치도	제주시_한림읍	제주_한림	제주특별자치도_제주시_한림읍_귀덕리	한림읍	귀덕리	2021-09-28	2021-01-01	1
5011025021	2021	10	27	2	5.6	803	30	1.2	0.66	5.9	2.07	제주특별자치도 제주시 한림읍 귀덕리 255-1	제주특별자치도	제주시_한림읍	제주_한림	제주특별자치도_제주시_한림읍_귀덕리	한림읍	귀덕리	2021-10-27	2021-01-01	1
5011025021	2021	10	27	2	6.5	593	33	2.5	0.67	9	1.54	제주특별자치도 제주시 한림읍 귀덕리 448-12	제주특별자치도	제주시_한림읍	제주_한림	제주특별자치도_제주시_한림읍_귀덕리	한림읍	귀덕리	2021-10-27	2021-01-01	1
5011025021	2021	10	27	2	6.4	605	37	1.7	0.56	8	4.01	제주특별자치도 제주시 한림읍 귀덕리 537	제주특별자치도	제주시_한림읍	제주_한림	제주특별자치도_제주시_한림읍_귀덕리	한림읍	귀덕리	2021-10-27	2021-01-01	1
5011025021	2021	10	27	2	6.3	536	31	1.7	1.06	7.5	1.93	제주특별자치도 제주시 한림읍 귀덕리 710-1	제주특별자치도	제주시_한림읍	제주_한림	제주특별자치도_제주시_한림읍_귀덕리	한림읍	귀덕리	2021-10-27	2021-01-01	1
5011025021	2021	10	27	2	5.7	1122	31	1.3	1.45	5.2	2.85	제주특별자치도 제주시 한림읍 귀덕리 851-2	제주특별자치도	제주시_한림읍	제주_한림	제주특별자치도_제주시_한림읍_귀덕리	한림읍	귀덕리	2021-10-27	2021-01-01	1
5011025021	2021	10	27	2	6.7	764	21	2.1	1.44	12.3	3.16	제주특별자치도 제주시 한림읍 귀덕리 1453-1	제주특별자치도	제주시_한림읍	제주_한림	제주특별자치도_제주시_한림읍_귀덕리	한림읍	귀덕리	2021-10-27	2021-01-01	1
5011025021	2021	10	28	2	6.3	374	31	1.7	0.88	8.5	1.67	제주특별자치도 제주시 한림읍 귀덕리 1941	제주특별자치도	제주시_한림읍	제주_한림	제주특별자치도_제주시_한림읍_귀덕리	한림읍	귀덕리	2021-10-28	2021-01-01	1
5011025021	2021	10	28	2	6.7	689	28	2.8	0.99	11.1	1.4	제주특별자치도 제주시 한림읍 귀덕리 872-3	제주특별자치도	제주시_한림읍	제주_한림	제주특별자치도_제주시_한림읍_귀덕리	한림읍	귀덕리	2021-10-28	2021-01-01	1
5011025021	2021	10	13	2	7	491	30	4	1.3	9.9	1.15	제주특별자치도 제주시 한림읍 귀덕리 58-4	제주특별자치도	제주시_한림읍	제주_한림	제주특별자치도_제주시_한림읍_귀덕리	한림읍	귀덕리	2021-10-13	2021-01-01	1
5011025021	2021	06	21	2	7.3	283	36	2.3	1.19	10.5	0.3	제주특별자치도 제주시 한림읍 귀덕리 2305-1	제주특별자치도	제주시_한림읍	제주_한림	제주특별자치도_제주시_한림읍_귀덕리	한림읍	귀덕리	2021-06-21	2021-01-01	1
5011025021	2021	07	01	2	4.8	376	35	1.2	1.08	1.7	0.3	제주특별자치도 제주시 한림읍 귀덕리 3263	제주특별자치도	제주시_한림읍	제주_한림	제주특별자치도_제주시_한림읍_귀덕리	한림읍	귀덕리	2021-07-01	2021-01-01	1
5011025021	2021	07	01	2	5.1	624	26	1	0.99	1.6	0.3	제주특별자치도 제주시 한림읍 귀덕리 3129-1	제주특별자치도	제주시_한림읍	제주_한림	제주특별자치도_제주시_한림읍_귀덕리	한림읍	귀덕리	2021-07-01	2021-01-01	1
5011025021	2021	07	01	2	4.5	301	32	1.4	1.32	2.6	0.6	제주특별자치도 제주시 한림읍 귀덕리 3246	제주특별자치도	제주시_한림읍	제주_한림	제주특별자치도_제주시_한림읍_귀덕리	한림읍	귀덕리	2021-07-01	2021-01-01	1
5011025021	2021	07	26	2	6.7	703	93	3.2	0.69	4.3	0.3	제주특별자치도 제주시 한림읍 귀덕리 3919	제주특별자치도	제주시_한림읍	제주_한림	제주특별자치도_제주시_한림읍_귀덕리	한림읍	귀덕리	2021-07-26	2021-01-01	1
5011025021	2021	08	09	2	6.8	155	14	5	0.44	5.2	0.2	제주특별자치도 제주시 한림읍 귀덕리 3209-2	제주특별자치도	제주시_한림읍	제주_한림	제주특별자치도_제주시_한림읍_귀덕리	한림읍	귀덕리	2021-08-09	2021-01-01	1
5011025021	2021	08	09	2	5.3	443	16	2.6	0.46	2.9	0.4	제주특별자치도 제주시 한림읍 귀덕리 3257	제주특별자치도	제주시_한림읍	제주_한림	제주특별자치도_제주시_한림읍_귀덕리	한림읍	귀덕리	2021-08-09	2021-01-01	1
5011025021	2021	08	09	2	6.3	1369	34	4.2	0.68	6.1	0.5	제주특별자치도 제주시 한림읍 귀덕리 3744-1	제주특별자치도	제주시_한림읍	제주_한림	제주특별자치도_제주시_한림읍_귀덕리	한림읍	귀덕리	2021-08-09	2021-01-01	1
5011025021	2021	11	02	2	6.7	64	23	2.4	0.61	3.7	0.75	제주특별자치도 제주시 한림읍 귀덕리 2635-1	제주특별자치도	제주시_한림읍	제주_한림	제주특별자치도_제주시_한림읍_귀덕리	한림읍	귀덕리	2021-11-02	2021-01-01	1
5011025021	2021	08	04	3	6.6	1360	68	4.9	2.75	12.1	1.9	제주특별자치도 제주시 한림읍 귀덕리 887	제주특별자치도	제주시_한림읍	제주_한림	제주특별자치도_제주시_한림읍_귀덕리	한림읍	귀덕리	2021-08-04	2021-01-01	1
5011025021	2021	01	29	2	5.4	873	26	2.3	1.93	2.2	0.3	제주특별자치도 제주시 한림읍 귀덕리 3588	제주특별자치도	제주시_한림읍	제주_한림	제주특별자치도_제주시_한림읍_귀덕리	한림읍	귀덕리	2021-01-29	2021-01-01	1
5011025021	2021	02	08	2	6.4	437	44	0.9	0.4	3	0.4	제주특별자치도 제주시 한림읍 귀덕리 2248	제주특별자치도	제주시_한림읍	제주_한림	제주특별자치도_제주시_한림읍_귀덕리	한림읍	귀덕리	2021-02-08	2021-01-01	1
5011025021	2021	02	08	2	6.4	355	47	1.2	0.56	3.6	0.2	제주특별자치도 제주시 한림읍 귀덕리 2248-2	제주특별자치도	제주시_한림읍	제주_한림	제주특별자치도_제주시_한림읍_귀덕리	한림읍	귀덕리	2021-02-08	2021-01-01	1
5011025021	2021	03	02	2	6.6	2395	32	1.7	1.71	4.1	0.4	제주특별자치도 제주시 한림읍 귀덕리 2678-1	제주특별자치도	제주시_한림읍	제주_한림	제주특별자치도_제주시_한림읍_귀덕리	한림읍	귀덕리	2021-03-02	2021-01-01	1
5011025021	2021	03	02	2	6.5	1318	30	1.5	1.58	3.5	0.3	제주특별자치도 제주시 한림읍 귀덕리 2711	제주특별자치도	제주시_한림읍	제주_한림	제주특별자치도_제주시_한림읍_귀덕리	한림읍	귀덕리	2021-03-02	2021-01-01	1
5011025021	2021	04	22	2	6.7	1268	73	1.6	1.74	14.5	4	제주특별자치도 제주시 한림읍 귀덕리 286	제주특별자치도	제주시_한림읍	제주_한림	제주특별자치도_제주시_한림읍_귀덕리	한림읍	귀덕리	2021-04-22	2021-01-01	1
5011025021	2021	05	21	2	6.8	853	49	0.9	0.48	9.4	0.5	제주특별자치도 제주시 한림읍 귀덕리 1995-1	제주특별자치도	제주시_한림읍	제주_한림	제주특별자치도_제주시_한림읍_귀덕리	한림읍	귀덕리	2021-05-21	2021-01-01	1
5011025021	2021	05	21	2	6.6	884	36	1.1	0.5	6.8	0.5	제주특별자치도 제주시 한림읍 귀덕리 2294-2	제주특별자치도	제주시_한림읍	제주_한림	제주특별자치도_제주시_한림읍_귀덕리	한림읍	귀덕리	2021-05-21	2021-01-01	1
5011025021	2021	05	21	2	6.9	633	47	1.3	0.56	6.9	0.4	제주특별자치도 제주시 한림읍 귀덕리 2310	제주특별자치도	제주시_한림읍	제주_한림	제주특별자치도_제주시_한림읍_귀덕리	한림읍	귀덕리	2021-05-21	2021-01-01	1
5011025021	2021	05	21	2	6.4	985	56	1.4	0.66	4.4	0.7	제주특별자치도 제주시 한림읍 귀덕리 2289	제주특별자치도	제주시_한림읍	제주_한림	제주특별자치도_제주시_한림읍_귀덕리	한림읍	귀덕리	2021-05-21	2021-01-01	1
5011025021	2021	05	21	2	5.9	739	36	0.5	0.36	3.2	0.3	제주특별자치도 제주시 한림읍 귀덕리 2424-1	제주특별자치도	제주시_한림읍	제주_한림	제주특별자치도_제주시_한림읍_귀덕리	한림읍	귀덕리	2021-05-21	2021-01-01	1
5011025021	2021	05	21	2	4.9	552	39	0.6	0.24	3.2	2	제주특별자치도 제주시 한림읍 귀덕리 2530-1	제주특별자치도	제주시_한림읍	제주_한림	제주특별자치도_제주시_한림읍_귀덕리	한림읍	귀덕리	2021-05-21	2021-01-01	1
5011025021	2021	06	17	2	5.9	711	21	1.6	1.09	5	0.3	제주특별자치도 제주시 한림읍 귀덕리 2377-1	제주특별자치도	제주시_한림읍	제주_한림	제주특별자치도_제주시_한림읍_귀덕리	한림읍	귀덕리	2021-06-17	2021-01-01	1
5011025021	2021	07	23	2	4.5	1278	36	0.4	0.66	0.8	0.9	제주특별자치도 제주시 한림읍 귀덕리 793-1	제주특별자치도	제주시_한림읍	제주_한림	제주특별자치도_제주시_한림읍_귀덕리	한림읍	귀덕리	2021-07-23	2021-01-01	1
5011025021	2021	03	02	3	7.1	1169	39	1.7	1.63	6.5	0.4	제주특별자치도 제주시 한림읍 귀덕리 2673	제주특별자치도	제주시_한림읍	제주_한림	제주특별자치도_제주시_한림읍_귀덕리	한림읍	귀덕리	2021-03-02	2021-01-01	1
5011025021	2021	01	22	4	7.1	1060	78	1.3	1.46	18.4	1.7	제주특별자치도 제주시 한림읍 귀덕리 286	제주특별자치도	제주시_한림읍	제주_한림	제주특별자치도_제주시_한림읍_귀덕리	한림읍	귀덕리	2021-01-22	2021-01-01	1
5011025021	2021	01	22	4	7	386	41	0.9	0.44	7.7	1.6	제주특별자치도 제주시 한림읍 귀덕리 269-1	제주특별자치도	제주시_한림읍	제주_한림	제주특별자치도_제주시_한림읍_귀덕리	한림읍	귀덕리	2021-01-22	2021-01-01	1
5011025021	2022	08	04	2	6.6	384	29	1.2	0.6	3.3	0.41	제주특별자치도 제주시 한림읍 귀덕리 1731-6	제주특별자치도	제주시_한림읍	제주_한림	제주특별자치도_제주시_한림읍_귀덕리	한림읍	귀덕리	2022-08-04	2022-01-01	1
5011025021	2022	02	11	2	6.9	649	24	2.5	1.03	6.4	1.43	제주특별자치도 제주시 한림읍 귀덕리 2678-1	제주특별자치도	제주시_한림읍	제주_한림	제주특별자치도_제주시_한림읍_귀덕리	한림읍	귀덕리	2022-02-11	2022-01-01	1
5011025021	2022	02	07	2	6.4	510	28	2.2	0.7	7.3	1.7	제주특별자치도 제주시 한림읍 귀덕리 859-1	제주특별자치도	제주시_한림읍	제주_한림	제주특별자치도_제주시_한림읍_귀덕리	한림읍	귀덕리	2022-02-07	2022-01-01	1
5011025021	2022	02	07	2	7.1	516	25	2.2	1.15	9.3	1.43	제주특별자치도 제주시 한림읍 귀덕리 866	제주특별자치도	제주시_한림읍	제주_한림	제주특별자치도_제주시_한림읍_귀덕리	한림읍	귀덕리	2022-02-07	2022-01-01	1
5011025021	2022	02	07	2	7.2	595	26	2.5	1.42	12.2	1.55	제주특별자치도 제주시 한림읍 귀덕리 864	제주특별자치도	제주시_한림읍	제주_한림	제주특별자치도_제주시_한림읍_귀덕리	한림읍	귀덕리	2022-02-07	2022-01-01	1
5011025021	2022	02	07	2	6.7	901	28	1.6	1.31	6.4	1.79	제주특별자치도 제주시 한림읍 귀덕리 846-1	제주특별자치도	제주시_한림읍	제주_한림	제주특별자치도_제주시_한림읍_귀덕리	한림읍	귀덕리	2022-02-07	2022-01-01	1
5011025021	2022	03	15	2	5	318	43	1	0.41	5.7	0.98	제주특별자치도 제주시 한림읍 귀덕리 2248	제주특별자치도	제주시_한림읍	제주_한림	제주특별자치도_제주시_한림읍_귀덕리	한림읍	귀덕리	2022-03-15	2022-01-01	1
5011025021	2022	03	15	2	5.2	295	43	1.3	0.69	5.3	1.21	제주특별자치도 제주시 한림읍 귀덕리 2248-2	제주특별자치도	제주시_한림읍	제주_한림	제주특별자치도_제주시_한림읍_귀덕리	한림읍	귀덕리	2022-03-15	2022-01-01	1
5011025021	2022	07	19	2	6.7	1123	43	3.7	1.69	7.5	0.67	제주특별자치도 제주시 한림읍 귀덕리 1995-1	제주특별자치도	제주시_한림읍	제주_한림	제주특별자치도_제주시_한림읍_귀덕리	한림읍	귀덕리	2022-07-19	2022-01-01	1
5011025021	2022	07	19	2	4.8	929	27	1.2	0.99	3.2	1.89	제주특별자치도 제주시 한림읍 귀덕리 2424-1	제주특별자치도	제주시_한림읍	제주_한림	제주특별자치도_제주시_한림읍_귀덕리	한림읍	귀덕리	2022-07-19	2022-01-01	1
5011025021	2022	09	01	2	7.9	177	18	2.8	0.81	12.4	0.56	제주특별자치도 제주시 한림읍 귀덕리 454-4	제주특별자치도	제주시_한림읍	제주_한림	제주특별자치도_제주시_한림읍_귀덕리	한림읍	귀덕리	2022-09-01	2022-01-01	1
5011025021	2022	10	19	2	5.2	613	31	1.1	1.09	4.3	1.45	제주특별자치도 제주시 한림읍 귀덕리 255-1	제주특별자치도	제주시_한림읍	제주_한림	제주특별자치도_제주시_한림읍_귀덕리	한림읍	귀덕리	2022-10-19	2022-01-01	1
5011025021	2022	10	19	2	5.9	453	32	2.1	1.31	5.9	2.3	제주특별자치도 제주시 한림읍 귀덕리 448-12	제주특별자치도	제주시_한림읍	제주_한림	제주특별자치도_제주시_한림읍_귀덕리	한림읍	귀덕리	2022-10-19	2022-01-01	1
5011025021	2022	10	19	2	6.7	501	33	1.9	1.05	8.3	1.23	제주특별자치도 제주시 한림읍 귀덕리 537	제주특별자치도	제주시_한림읍	제주_한림	제주특별자치도_제주시_한림읍_귀덕리	한림읍	귀덕리	2022-10-19	2022-01-01	1
5011025021	2022	10	19	2	6	645	27	1.4	0.86	4.8	0.54	제주특별자치도 제주시 한림읍 귀덕리 710-1	제주특별자치도	제주시_한림읍	제주_한림	제주특별자치도_제주시_한림읍_귀덕리	한림읍	귀덕리	2022-10-19	2022-01-01	1
5011025021	2022	10	19	2	5.8	738	27	2.4	0.98	3.9	1	제주특별자치도 제주시 한림읍 귀덕리 851-2	제주특별자치도	제주시_한림읍	제주_한림	제주특별자치도_제주시_한림읍_귀덕리	한림읍	귀덕리	2022-10-19	2022-01-01	1
5011025021	2022	10	19	2	6.2	652	27	1.8	0.85	5.8	1	제주특별자치도 제주시 한림읍 귀덕리 1453-1	제주특별자치도	제주시_한림읍	제주_한림	제주특별자치도_제주시_한림읍_귀덕리	한림읍	귀덕리	2022-10-19	2022-01-01	1
5011025021	2022	11	01	2	5.3	493	35	1.1	0.63	5.3	1.13	제주특별자치도 제주시 한림읍 귀덕리 2241	제주특별자치도	제주시_한림읍	제주_한림	제주특별자치도_제주시_한림읍_귀덕리	한림읍	귀덕리	2022-11-01	2022-01-01	1
5011025021	2022	11	11	2	5.2	526	38	1.6	1.07	4	0.5	제주특별자치도 제주시 한림읍 귀덕리 1941	제주특별자치도	제주시_한림읍	제주_한림	제주특별자치도_제주시_한림읍_귀덕리	한림읍	귀덕리	2022-11-11	2022-01-01	1
5011025021	2022	11	11	2	6.7	920	31	2.7	1.27	7.5	0.43	제주특별자치도 제주시 한림읍 귀덕리 872-3	제주특별자치도	제주시_한림읍	제주_한림	제주특별자치도_제주시_한림읍_귀덕리	한림읍	귀덕리	2022-11-11	2022-01-01	1
5011025021	2022	07	29	3	5.9	602	34	4.9	2.84	8.2	9.05	제주특별자치도 제주시 한림읍 귀덕리 887	제주특별자치도	제주시_한림읍	제주_한림	제주특별자치도_제주시_한림읍_귀덕리	한림읍	귀덕리	2022-07-29	2022-01-01	1
5011025021	2022	02	11	2	6.6	593	28	3	1.13	7.1	1.9	제주특별자치도 제주시 한림읍 귀덕리 3165	제주특별자치도	제주시_한림읍	제주_한림	제주특별자치도_제주시_한림읍_귀덕리	한림읍	귀덕리	2022-02-11	2022-01-01	1
5011025021	2022	07	05	2	4.7	511	19	1.2	1.1	4	0.52	제주특별자치도 제주시 한림읍 귀덕리 3129-1	제주특별자치도	제주시_한림읍	제주_한림	제주특별자치도_제주시_한림읍_귀덕리	한림읍	귀덕리	2022-07-05	2022-01-01	1
5011025021	2022	07	05	2	4.2	786	22	0.9	0.95	2.5	1.13	제주특별자치도 제주시 한림읍 귀덕리 3230-4	제주특별자치도	제주시_한림읍	제주_한림	제주특별자치도_제주시_한림읍_귀덕리	한림읍	귀덕리	2022-07-05	2022-01-01	1
5011025021	2022	07	05	2	5.1	632	23	1.7	1.18	4.6	0.55	제주특별자치도 제주시 한림읍 귀덕리 3246	제주특별자치도	제주시_한림읍	제주_한림	제주특별자치도_제주시_한림읍_귀덕리	한림읍	귀덕리	2022-07-05	2022-01-01	1
5011025021	2022	07	19	2	7.4	403	17	2.3	0.63	9.2	0.63	제주특별자치도 제주시 한림읍 귀덕리 3465-4	제주특별자치도	제주시_한림읍	제주_한림	제주특별자치도_제주시_한림읍_귀덕리	한림읍	귀덕리	2022-07-19	2022-01-01	1
5011025021	2022	07	19	2	6.2	180	12	3.5	0.36	6	0.54	제주특별자치도 제주시 한림읍 귀덕리 3454	제주특별자치도	제주시_한림읍	제주_한림	제주특별자치도_제주시_한림읍_귀덕리	한림읍	귀덕리	2022-07-19	2022-01-01	1
5011025021	2022	07	19	2	5.9	1084	34	2.3	1.48	4.4	0.4	제주특별자치도 제주시 한림읍 귀덕리 3744-3	제주특별자치도	제주시_한림읍	제주_한림	제주특별자치도_제주시_한림읍_귀덕리	한림읍	귀덕리	2022-07-19	2022-01-01	1
5011025021	2022	07	19	2	7.1	355	24	3.1	0.97	8.1	0.54	제주특별자치도 제주시 한림읍 귀덕리 3457	제주특별자치도	제주시_한림읍	제주_한림	제주특별자치도_제주시_한림읍_귀덕리	한림읍	귀덕리	2022-07-19	2022-01-01	1
5011025021	2022	07	19	2	5.2	446	23	1.9	0.61	3.5	0.46	제주특별자치도 제주시 한림읍 귀덕리 3568	제주특별자치도	제주시_한림읍	제주_한림	제주특별자치도_제주시_한림읍_귀덕리	한림읍	귀덕리	2022-07-19	2022-01-01	1
5011025021	2022	07	19	2	6.7	1390	46	3.9	1.82	7.7	0.69	제주특별자치도 제주시 한림읍 귀덕리 450-8	제주특별자치도	제주시_한림읍	제주_한림	제주특별자치도_제주시_한림읍_귀덕리	한림읍	귀덕리	2022-07-19	2022-01-01	1
5011025021	2022	07	19	2	7.2	871	34	4.2	0.84	7.1	0.49	제주특별자치도 제주시 한림읍 귀덕리 2305-1	제주특별자치도	제주시_한림읍	제주_한림	제주특별자치도_제주시_한림읍_귀덕리	한림읍	귀덕리	2022-07-19	2022-01-01	1
5011025021	2022	07	19	2	7.6	1016	25	3.1	1.12	8.4	0.53	제주특별자치도 제주시 한림읍 귀덕리 2294-2	제주특별자치도	제주시_한림읍	제주_한림	제주특별자치도_제주시_한림읍_귀덕리	한림읍	귀덕리	2022-07-19	2022-01-01	1
5011025021	2022	07	19	2	6.6	1037	38	3.6	1.24	5.7	0.73	제주특별자치도 제주시 한림읍 귀덕리 2289	제주특별자치도	제주시_한림읍	제주_한림	제주특별자치도_제주시_한림읍_귀덕리	한림읍	귀덕리	2022-07-19	2022-01-01	1
5011025021	2022	08	11	2	7	886	20	3.8	2.14	21.4	0.41	제주특별자치도 제주시 한림읍 귀덕리 3919	제주특별자치도	제주시_한림읍	제주_한림	제주특별자치도_제주시_한림읍_귀덕리	한림읍	귀덕리	2022-08-11	2022-01-01	1
5011025021	2022	09	22	2	5.4	570	26	1.2	1.63	2	1.67	제주특별자치도 제주시 한림읍 귀덕리 3263	제주특별자치도	제주시_한림읍	제주_한림	제주특별자치도_제주시_한림읍_귀덕리	한림읍	귀덕리	2022-09-22	2022-01-01	1
5011025021	2022	10	06	2	6.2	797	37	2.6	2.18	8	2.25	제주특별자치도 제주시 한림읍 귀덕리 30	제주특별자치도	제주시_한림읍	제주_한림	제주특별자치도_제주시_한림읍_귀덕리	한림읍	귀덕리	2022-10-06	2022-01-01	1
5011025021	2022	11	15	4	5.8	77	20	1.8	0.17	2.9	0.15	제주특별자치도 제주시 한림읍 귀덕리 2635-1	제주특별자치도	제주시_한림읍	제주_한림	제주특별자치도_제주시_한림읍_귀덕리	한림읍	귀덕리	2022-11-15	2022-01-01	1
5011025021	2022	07	19	2	6.7	1123	43	3.7	1.69	7.5	0.67	제주특별자치도 제주시 한림읍 귀덕리 1995-1	제주특별자치도	제주시_한림읍	제주_한림	제주특별자치도_제주시_한림읍_귀덕리	한림읍	귀덕리	2022-07-19	2022-01-01	1
5011025021	2022	07	19	2	6.7	1390	46	3.9	1.82	7.7	0.69	제주특별자치도 제주시 한림읍 귀덕리 450-8	제주특별자치도	제주시_한림읍	제주_한림	제주특별자치도_제주시_한림읍_귀덕리	한림읍	귀덕리	2022-07-19	2022-01-01	1
5011025021	2022	07	19	2	7.2	871	34	4.2	0.84	7.1	0.49	제주특별자치도 제주시 한림읍 귀덕리 2305-1	제주특별자치도	제주시_한림읍	제주_한림	제주특별자치도_제주시_한림읍_귀덕리	한림읍	귀덕리	2022-07-19	2022-01-01	1
5011025021	2022	07	19	2	7.6	1016	25	3.1	1.12	8.4	0.53	제주특별자치도 제주시 한림읍 귀덕리 2294-2	제주특별자치도	제주시_한림읍	제주_한림	제주특별자치도_제주시_한림읍_귀덕리	한림읍	귀덕리	2022-07-19	2022-01-01	1
5011025021	2022	07	19	2	6.6	1037	38	3.6	1.24	5.7	0.73	제주특별자치도 제주시 한림읍 귀덕리 2289	제주특별자치도	제주시_한림읍	제주_한림	제주특별자치도_제주시_한림읍_귀덕리	한림읍	귀덕리	2022-07-19	2022-01-01	1
5011025021	2022	07	19	2	4.8	929	27	1.2	0.99	3.2	1.89	제주특별자치도 제주시 한림읍 귀덕리 2424-1	제주특별자치도	제주시_한림읍	제주_한림	제주특별자치도_제주시_한림읍_귀덕리	한림읍	귀덕리	2022-07-19	2022-01-01	1
5011025021	2022	06	30	3	5.6	774	45	1.6	1.15	7.3	1	제주특별자치도 제주시 한림읍 귀덕리 2044	제주특별자치도	제주시_한림읍	제주_한림	제주특별자치도_제주시_한림읍_귀덕리	한림읍	귀덕리	2022-06-30	2022-01-01	1
5011025021	2022	06	30	3	6.3	239	45	1.9	0.66	6.8	0.49	제주특별자치도 제주시 한림읍 귀덕리 2045	제주특별자치도	제주시_한림읍	제주_한림	제주특별자치도_제주시_한림읍_귀덕리	한림읍	귀덕리	2022-06-30	2022-01-01	1
5011025021	2022	06	30	3	5.8	579	36	2	1.25	6.1	0.64	제주특별자치도 제주시 한림읍 귀덕리 2046-1	제주특별자치도	제주시_한림읍	제주_한림	제주특별자치도_제주시_한림읍_귀덕리	한림읍	귀덕리	2022-06-30	2022-01-01	1
5011025021	2022	06	30	3	5.6	527	32	1.9	1.38	5.9	0.58	제주특별자치도 제주시 한림읍 귀덕리 2046-2	제주특별자치도	제주시_한림읍	제주_한림	제주특별자치도_제주시_한림읍_귀덕리	한림읍	귀덕리	2022-06-30	2022-01-01	1
5011025021	2022	06	30	3	6.1	448	37	2	1.38	7.5	0.57	제주특별자치도 제주시 한림읍 귀덕리 2047-1	제주특별자치도	제주시_한림읍	제주_한림	제주특별자치도_제주시_한림읍_귀덕리	한림읍	귀덕리	2022-06-30	2022-01-01	1
5011025021	2022	06	30	3	5.5	724	47	1.4	1.2	6.2	0.87	제주특별자치도 제주시 한림읍 귀덕리 2047-2	제주특별자치도	제주시_한림읍	제주_한림	제주특별자치도_제주시_한림읍_귀덕리	한림읍	귀덕리	2022-06-30	2022-01-01	1
5011025021	2022	01	05	2	7.1	446	27	1.5	0.6	7.3	1.17	제주특별자치도 제주시 한림읍 귀덕리 2268	제주특별자치도	제주시_한림읍	제주_한림	제주특별자치도_제주시_한림읍_귀덕리	한림읍	귀덕리	2022-01-05	2022-01-01	1
5011025021	2022	01	13	2	5.2	438	22	1.6	1.26	7.2	1.2	제주특별자치도 제주시 한림읍 귀덕리 1928-1	제주특별자치도	제주시_한림읍	제주_한림	제주특별자치도_제주시_한림읍_귀덕리	한림읍	귀덕리	2022-01-13	2022-01-01	1
5011025021	2022	01	13	2	5.7	219	24	1.3	1.73	7.5	2.39	제주특별자치도 제주시 한림읍 귀덕리 1904	제주특별자치도	제주시_한림읍	제주_한림	제주특별자치도_제주시_한림읍_귀덕리	한림읍	귀덕리	2022-01-13	2022-01-01	1
5011025021	2022	01	13	2	5.2	731	27	1.3	1.58	7.7	1.46	제주특별자치도 제주시 한림읍 귀덕리 1997-1	제주특별자치도	제주시_한림읍	제주_한림	제주특별자치도_제주시_한림읍_귀덕리	한림읍	귀덕리	2022-01-13	2022-01-01	1
5011025021	2022	02	04	2	6.8	510	46	2.9	2.08	9.1	1.36	제주특별자치도 제주시 한림읍 귀덕리 211-1	제주특별자치도	제주시_한림읍	제주_한림	제주특별자치도_제주시_한림읍_귀덕리	한림읍	귀덕리	2022-02-04	2022-01-01	1
5011025021	2022	02	04	2	5.6	811	35	1.7	0.74	3.2	0.97	제주특별자치도 제주시 한림읍 귀덕리 225	제주특별자치도	제주시_한림읍	제주_한림	제주특별자치도_제주시_한림읍_귀덕리	한림읍	귀덕리	2022-02-04	2022-01-01	1
5011025021	2022	04	05	2	5.2	798	26	1.2	1.04	2.7	1.46	제주특별자치도 제주시 한림읍 귀덕리 29	제주특별자치도	제주시_한림읍	제주_한림	제주특별자치도_제주시_한림읍_귀덕리	한림읍	귀덕리	2022-04-05	2022-01-01	1
5011025021	2022	05	26	2	5.6	977	43	1.3	0.93	3.7	0.85	제주특별자치도 제주시 한림읍 귀덕리 2377-1	제주특별자치도	제주시_한림읍	제주_한림	제주특별자치도_제주시_한림읍_귀덕리	한림읍	귀덕리	2022-05-26	2022-01-01	1
5011025021	2022	06	07	2	5.7	846	23	2.2	1.59	4.9	1.57	제주특별자치도 제주시 한림읍 귀덕리 2736-1	제주특별자치도	제주시_한림읍	제주_한림	제주특별자치도_제주시_한림읍_귀덕리	한림읍	귀덕리	2022-06-07	2022-01-01	1
5011025021	2022	08	09	2	6	667	20	2.3	1.51	5.1	0.38	제주특별자치도 제주시 한림읍 귀덕리 253	제주특별자치도	제주시_한림읍	제주_한림	제주특별자치도_제주시_한림읍_귀덕리	한림읍	귀덕리	2022-08-09	2022-01-01	1
5011025021	2022	09	01	2	6.1	129	51	2.9	1.2	7.1	0.51	제주특별자치도 제주시 한림읍 귀덕리 455-5	제주특별자치도	제주시_한림읍	제주_한림	제주특별자치도_제주시_한림읍_귀덕리	한림읍	귀덕리	2022-09-01	2022-01-01	1
5011025021	2022	09	01	2	5.6	605	16	2.3	1.34	4.1	0.74	제주특별자치도 제주시 한림읍 귀덕리 555-1	제주특별자치도	제주시_한림읍	제주_한림	제주특별자치도_제주시_한림읍_귀덕리	한림읍	귀덕리	2022-09-01	2022-01-01	1
5011025021	2022	09	01	2	5.6	1000	6	1.5	0.95	3	0.48	제주특별자치도 제주시 한림읍 귀덕리 3387-1	제주특별자치도	제주시_한림읍	제주_한림	제주특별자치도_제주시_한림읍_귀덕리	한림읍	귀덕리	2022-09-01	2022-01-01	1
5011025021	2022	09	01	2	4.6	823	29	1.2	1.11	1.9	2.08	제주특별자치도 제주시 한림읍 귀덕리 1917	제주특별자치도	제주시_한림읍	제주_한림	제주특별자치도_제주시_한림읍_귀덕리	한림읍	귀덕리	2022-09-01	2022-01-01	1
5011025021	2022	09	01	2	4.7	752	16	1.3	1.02	2.4	1.29	제주특별자치도 제주시 한림읍 귀덕리 649	제주특별자치도	제주시_한림읍	제주_한림	제주특별자치도_제주시_한림읍_귀덕리	한림읍	귀덕리	2022-09-01	2022-01-01	1
5011025021	2022	10	19	2	5.2	840	29	1.6	1.52	3.2	3.03	제주특별자치도 제주시 한림읍 귀덕리 210-1	제주특별자치도	제주시_한림읍	제주_한림	제주특별자치도_제주시_한림읍_귀덕리	한림읍	귀덕리	2022-10-19	2022-01-01	1
5011025021	2022	10	25	2	4.5	599	18	1	1.36	2.8	1.43	제주특별자치도 제주시 한림읍 귀덕리 2726-2	제주특별자치도	제주시_한림읍	제주_한림	제주특별자치도_제주시_한림읍_귀덕리	한림읍	귀덕리	2022-10-25	2022-01-01	1
5011025021	2022	11	17	2	4.2	438	30	0.8	0.63	1.8	1.72	제주특별자치도 제주시 한림읍 귀덕리 198-1	제주특별자치도	제주시_한림읍	제주_한림	제주특별자치도_제주시_한림읍_귀덕리	한림읍	귀덕리	2022-11-17	2022-01-01	1
5011025021	2022	11	17	2	5	408	22	1.5	1.39	4.4	1.51	제주특별자치도 제주시 한림읍 귀덕리 198-1	제주특별자치도	제주시_한림읍	제주_한림	제주특별자치도_제주시_한림읍_귀덕리	한림읍	귀덕리	2022-11-17	2022-01-01	1
5011025021	2022	01	13	3	5.6	849	54	3	1.6	7.9	1.22	제주특별자치도 제주시 한림읍 귀덕리 2360-1	제주특별자치도	제주시_한림읍	제주_한림	제주특별자치도_제주시_한림읍_귀덕리	한림읍	귀덕리	2022-01-13	2022-01-01	1
5011025021	2022	01	13	3	5.8	825	63	3	1.6	7.9	1.16	제주특별자치도 제주시 한림읍 귀덕리 2035-1	제주특별자치도	제주시_한림읍	제주_한림	제주특별자치도_제주시_한림읍_귀덕리	한림읍	귀덕리	2022-01-13	2022-01-01	1
5011025021	2022	02	04	3	6.6	1404	69	3.6	2.35	15.6	4.51	제주특별자치도 제주시 한림읍 귀덕리 286	제주특별자치도	제주시_한림읍	제주_한림	제주특별자치도_제주시_한림읍_귀덕리	한림읍	귀덕리	2022-02-04	2022-01-01	1
5011025021	2022	02	04	3	6.8	579	39	2.6	1.24	7.2	1.41	제주특별자치도 제주시 한림읍 귀덕리 269-1	제주특별자치도	제주시_한림읍	제주_한림	제주특별자치도_제주시_한림읍_귀덕리	한림읍	귀덕리	2022-02-04	2022-01-01	1
5011025021	2022	02	11	3	7.1	350	29	3	0.86	9.2	1.43	제주특별자치도 제주시 한림읍 귀덕리 2673	제주특별자치도	제주시_한림읍	제주_한림	제주특별자치도_제주시_한림읍_귀덕리	한림읍	귀덕리	2022-02-11	2022-01-01	1
5011025021	2022	10	28	3	5.4	647	59	4.3	3.06	9.8	1.19	제주특별자치도 제주시 한림읍 귀덕리 2358-2	제주특별자치도	제주시_한림읍	제주_한림	제주특별자치도_제주시_한림읍_귀덕리	한림읍	귀덕리	2022-10-28	2022-01-01	1
5011025022	2020	10	21	2	5.6	831	35	1.7	1.36	4.6	0.7	제주특별자치도 제주시 한림읍 수원리 260-2	제주특별자치도	제주시_한림읍	제주_한림	제주특별자치도_제주시_한림읍_수원리	한림읍	수원리	2020-10-21	2020-01-01	1
5011025022	2020	10	21	2	4.9	626	39	1.1	1.5	4	1.1	제주특별자치도 제주시 한림읍 수원리 262-6	제주특별자치도	제주시_한림읍	제주_한림	제주특별자치도_제주시_한림읍_수원리	한림읍	수원리	2020-10-21	2020-01-01	1
5011025022	2020	10	21	2	5	689	33	1.1	1.54	3.9	1.1	제주특별자치도 제주시 한림읍 수원리 263-5	제주특별자치도	제주시_한림읍	제주_한림	제주특별자치도_제주시_한림읍_수원리	한림읍	수원리	2020-10-21	2020-01-01	1
5011025022	2020	10	21	2	6	573	22	0.9	1.05	4.9	0.3	제주특별자치도 제주시 한림읍 수원리 264-15	제주특별자치도	제주시_한림읍	제주_한림	제주특별자치도_제주시_한림읍_수원리	한림읍	수원리	2020-10-21	2020-01-01	1
5011025022	2020	10	21	2	5.2	805	28	1.1	1.42	5.8	1.4	제주특별자치도 제주시 한림읍 수원리 267-5	제주특별자치도	제주시_한림읍	제주_한림	제주특별자치도_제주시_한림읍_수원리	한림읍	수원리	2020-10-21	2020-01-01	1
5011025022	2020	10	21	2	6.9	832	28	1.6	1.4	14.5	2.4	제주특별자치도 제주시 한림읍 수원리 277-2	제주특별자치도	제주시_한림읍	제주_한림	제주특별자치도_제주시_한림읍_수원리	한림읍	수원리	2020-10-21	2020-01-01	1
5011025022	2020	10	21	2	4.8	899	37	0.9	1.33	2.7	1.3	제주특별자치도 제주시 한림읍 수원리 281-6	제주특별자치도	제주시_한림읍	제주_한림	제주특별자치도_제주시_한림읍_수원리	한림읍	수원리	2020-10-21	2020-01-01	1
5011025022	2020	10	21	2	5	672	26	0.8	1.21	3.3	1.1	제주특별자치도 제주시 한림읍 수원리 282-12	제주특별자치도	제주시_한림읍	제주_한림	제주특별자치도_제주시_한림읍_수원리	한림읍	수원리	2020-10-21	2020-01-01	1
5011025022	2020	10	21	2	4.7	801	37	0.6	1.06	2.9	0.9	제주특별자치도 제주시 한림읍 수원리 283-18	제주특별자치도	제주시_한림읍	제주_한림	제주특별자치도_제주시_한림읍_수원리	한림읍	수원리	2020-10-21	2020-01-01	1
5011025022	2020	10	21	2	7	755	28	1.2	1.09	9.2	0.2	제주특별자치도 제주시 한림읍 수원리 644-2	제주특별자치도	제주시_한림읍	제주_한림	제주특별자치도_제주시_한림읍_수원리	한림읍	수원리	2020-10-21	2020-01-01	1
5011025022	2020	10	21	2	6.8	889	38	0.8	1.1	12.3	0.5	제주특별자치도 제주시 한림읍 수원리 659-3	제주특별자치도	제주시_한림읍	제주_한림	제주특별자치도_제주시_한림읍_수원리	한림읍	수원리	2020-10-21	2020-01-01	1
5011025022	2020	02	21	2	7.6	733	98	0.2	1.9	16.6	0.4	제주특별자치도 제주시 한림읍 수원리 277-18	제주특별자치도	제주시_한림읍	제주_한림	제주특별자치도_제주시_한림읍_수원리	한림읍	수원리	2020-02-21	2020-01-01	1
5011025022	2020	08	07	2	6.6	663	36	1.1	1.22	3.5	0.2	제주특별자치도 제주시 한림읍 수원리 263-22	제주특별자치도	제주시_한림읍	제주_한림	제주특별자치도_제주시_한림읍_수원리	한림읍	수원리	2020-08-07	2020-01-01	1
5011025022	2020	08	07	2	7.1	437	36	1	1.72	4.4	0.4	제주특별자치도 제주시 한림읍 수원리 266-22	제주특별자치도	제주시_한림읍	제주_한림	제주특별자치도_제주시_한림읍_수원리	한림읍	수원리	2020-08-07	2020-01-01	1
5011025022	2020	12	28	2	7.3	2238	87	0.9	3.8	10.1	2.8	제주특별자치도 제주시 한림읍 수원리 277-18	제주특별자치도	제주시_한림읍	제주_한림	제주특별자치도_제주시_한림읍_수원리	한림읍	수원리	2020-12-28	2020-01-01	1
5011025022	2020	09	24	2	6	945.6	29.5	2.05	1.15	4.74	0.58	제주특별자치도 제주시 한림읍 수원리 263-1	제주특별자치도	제주시_한림읍	제주_한림	제주특별자치도_제주시_한림읍_수원리	한림읍	수원리	2020-09-24	2020-01-01	1
5011025022	2020	09	25	2	5.9	657.4	27.5	2.35	1.29	5.33	0.45	제주특별자치도 제주시 한림읍 수원리 277-10	제주특별자치도	제주시_한림읍	제주_한림	제주특별자치도_제주시_한림읍_수원리	한림읍	수원리	2020-09-25	2020-01-01	1
5011025022	2020	09	25	2	5.7	783.6	27.1	1.92	0.921	3.37	0.54	제주특별자치도 제주시 한림읍 수원리 265-19	제주특별자치도	제주시_한림읍	제주_한림	제주특별자치도_제주시_한림읍_수원리	한림읍	수원리	2020-09-25	2020-01-01	1
5011025022	2020	09	25	2	5.3	1058.9	32	1.16	0.72	2.59	0.6	제주특별자치도 제주시 한림읍 수원리 267-20	제주특별자치도	제주시_한림읍	제주_한림	제주특별자치도_제주시_한림읍_수원리	한림읍	수원리	2020-09-25	2020-01-01	1
5011025022	2020	09	25	2	5.2	1282.4	30.7	1.28	1.001	2.64	0.75	제주특별자치도 제주시 한림읍 수원리 267-22	제주특별자치도	제주시_한림읍	제주_한림	제주특별자치도_제주시_한림읍_수원리	한림읍	수원리	2020-09-25	2020-01-01	1
5011025022	2020	09	25	2	5.8	567.1	28	1.81	1.123	3.24	0.43	제주특별자치도 제주시 한림읍 수원리 271-23	제주특별자치도	제주시_한림읍	제주_한림	제주특별자치도_제주시_한림읍_수원리	한림읍	수원리	2020-09-25	2020-01-01	1
5011025022	2020	09	25	2	5.7	994.2	31.1	2.02	0.886	4.29	1.95	제주특별자치도 제주시 한림읍 수원리 272-13	제주특별자치도	제주시_한림읍	제주_한림	제주특별자치도_제주시_한림읍_수원리	한림읍	수원리	2020-09-25	2020-01-01	1
5011025022	2021	07	26	2	6.4	694	89	2.8	0.3	4.6	0.4	제주특별자치도 제주시 한림읍 수원리 263-22	제주특별자치도	제주시_한림읍	제주_한림	제주특별자치도_제주시_한림읍_수원리	한림읍	수원리	2021-07-26	2021-01-01	1
5011025022	2021	07	26	2	6.6	633	91	2.8	0.64	4.4	0.5	제주특별자치도 제주시 한림읍 수원리 266-22	제주특별자치도	제주시_한림읍	제주_한림	제주특별자치도_제주시_한림읍_수원리	한림읍	수원리	2021-07-26	2021-01-01	1
5011025022	2021	07	29	2	7.4	5000	142	13.5	7.18	9.4	3.7	제주특별자치도 제주시 한림읍 수원리 276-14	제주특별자치도	제주시_한림읍	제주_한림	제주특별자치도_제주시_한림읍_수원리	한림읍	수원리	2021-07-29	2021-01-01	1
5011025022	2021	09	30	2	6.8	660	22	2.1	1.18	11.6	2.03	제주특별자치도 제주시 한림읍 수원리 263-3	제주특별자치도	제주시_한림읍	제주_한림	제주특별자치도_제주시_한림읍_수원리	한림읍	수원리	2021-09-30	2021-01-01	1
5011025022	2021	12	20	3	6.6	806	28	3.8	1.18	9.9	2.46	제주특별자치도 제주시 한림읍 수원리 281-13	제주특별자치도	제주시_한림읍	제주_한림	제주특별자치도_제주시_한림읍_수원리	한림읍	수원리	2021-12-20	2021-01-01	1
5011025022	2022	08	11	2	6.7	757	34	4.9	1.14	6.1	0.61	제주특별자치도 제주시 한림읍 수원리 263-22	제주특별자치도	제주시_한림읍	제주_한림	제주특별자치도_제주시_한림읍_수원리	한림읍	수원리	2022-08-11	2022-01-01	1
5011025022	2022	08	11	2	6.6	761	25	4.5	0.81	5.6	0.51	제주특별자치도 제주시 한림읍 수원리 266-22	제주특별자치도	제주시_한림읍	제주_한림	제주특별자치도_제주시_한림읍_수원리	한림읍	수원리	2022-08-11	2022-01-01	1
5011025022	2022	01	04	2	7.2	1787	239	8.7	1.59	10.7	4.82	제주특별자치도 제주시 한림읍 수원리 276-14	제주특별자치도	제주시_한림읍	제주_한림	제주특별자치도_제주시_한림읍_수원리	한림읍	수원리	2022-01-04	2022-01-01	1
5011025023	2020	12	31	2	6	985	50	2.4	0.74	5.7	0.5	제주특별자치도 제주시 한림읍 대림리 3-1	제주특별자치도	제주시_한림읍	제주_한림	제주특별자치도_제주시_한림읍_대림리	한림읍	대림리	2020-12-31	2020-01-01	1
5011025023	2020	12	31	2	5.4	803	34	1.5	1.06	3.5	0.4	제주특별자치도 제주시 한림읍 대림리 19-1	제주특별자치도	제주시_한림읍	제주_한림	제주특별자치도_제주시_한림읍_대림리	한림읍	대림리	2020-12-31	2020-01-01	1
5011025023	2020	12	31	2	6.4	238	26	2.5	0.62	4.4	0.2	제주특별자치도 제주시 한림읍 대림리 315-1	제주특별자치도	제주시_한림읍	제주_한림	제주특별자치도_제주시_한림읍_대림리	한림읍	대림리	2020-12-31	2020-01-01	1
5011025023	2020	12	31	2	6.1	843	31	3.5	1.01	5.7	1.4	제주특별자치도 제주시 한림읍 대림리 755-1	제주특별자치도	제주시_한림읍	제주_한림	제주특별자치도_제주시_한림읍_대림리	한림읍	대림리	2020-12-31	2020-01-01	1
5011025023	2020	12	31	2	6	951	44	2.1	1.12	7.7	1.7	제주특별자치도 제주시 한림읍 대림리 761	제주특별자치도	제주시_한림읍	제주_한림	제주특별자치도_제주시_한림읍_대림리	한림읍	대림리	2020-12-31	2020-01-01	1
5011025023	2020	12	31	2	6	1232	48	2.7	1.03	6.1	1.2	제주특별자치도 제주시 한림읍 대림리 1086-12	제주특별자치도	제주시_한림읍	제주_한림	제주특별자치도_제주시_한림읍_대림리	한림읍	대림리	2020-12-31	2020-01-01	1
5011025023	2020	12	31	2	6.3	897	33	3.2	1.49	8.9	2	제주특별자치도 제주시 한림읍 대림리 1087-9	제주특별자치도	제주시_한림읍	제주_한림	제주특별자치도_제주시_한림읍_대림리	한림읍	대림리	2020-12-31	2020-01-01	1
5011025023	2020	12	31	2	6.3	667	33	2.7	0.94	6.1	0.4	제주특별자치도 제주시 한림읍 대림리 1093-1	제주특별자치도	제주시_한림읍	제주_한림	제주특별자치도_제주시_한림읍_대림리	한림읍	대림리	2020-12-31	2020-01-01	1
5011025023	2020	12	31	2	5.3	846	30	2	1	4.1	0.9	제주특별자치도 제주시 한림읍 대림리 1096-7	제주특별자치도	제주시_한림읍	제주_한림	제주특별자치도_제주시_한림읍_대림리	한림읍	대림리	2020-12-31	2020-01-01	1
5011025023	2020	12	31	2	4.9	394	36	1.5	0.84	3.1	0.9	제주특별자치도 제주시 한림읍 대림리 1413-1	제주특별자치도	제주시_한림읍	제주_한림	제주특별자치도_제주시_한림읍_대림리	한림읍	대림리	2020-12-31	2020-01-01	1
5011025023	2020	12	31	3	5.9	1252	61	2.2	0.9	5.1	0.4	제주특별자치도 제주시 한림읍 대림리 629-1	제주특별자치도	제주시_한림읍	제주_한림	제주특별자치도_제주시_한림읍_대림리	한림읍	대림리	2020-12-31	2020-01-01	1
5011025023	2020	12	31	4	6.3	733	35	1.6	0.62	5.1	0.2	제주특별자치도 제주시 한림읍 대림리 452-1	제주특별자치도	제주시_한림읍	제주_한림	제주특별자치도_제주시_한림읍_대림리	한림읍	대림리	2020-12-31	2020-01-01	1
5011025023	2020	09	08	2	5.3	545	162	2.5	2.36	7.9	1.4	제주특별자치도 제주시 한림읍 대림리 181-1	제주특별자치도	제주시_한림읍	제주_한림	제주특별자치도_제주시_한림읍_대림리	한림읍	대림리	2020-09-08	2020-01-01	1
5011025023	2020	01	28	2	5.6	233	41	2.8	0.88	8.9	0.19	제주특별자치도 제주시 한림읍 대림리 922-2	제주특별자치도	제주시_한림읍	제주_한림	제주특별자치도_제주시_한림읍_대림리	한림읍	대림리	2020-01-28	2020-01-01	1
5011025023	2020	01	28	2	6	223	25	3.3	0.96	8.3	0.36	제주특별자치도 제주시 한림읍 대림리 975	제주특별자치도	제주시_한림읍	제주_한림	제주특별자치도_제주시_한림읍_대림리	한림읍	대림리	2020-01-28	2020-01-01	1
5011025023	2020	01	28	2	5.7	330	37	3.3	0.83	9.1	0.69	제주특별자치도 제주시 한림읍 대림리 616	제주특별자치도	제주시_한림읍	제주_한림	제주특별자치도_제주시_한림읍_대림리	한림읍	대림리	2020-01-28	2020-01-01	1
5011025023	2020	01	28	2	6.4	564	41	2.5	1.01	9.2	0.53	제주특별자치도 제주시 한림읍 대림리 610	제주특별자치도	제주시_한림읍	제주_한림	제주특별자치도_제주시_한림읍_대림리	한림읍	대림리	2020-01-28	2020-01-01	1
5011025023	2020	01	28	2	6.7	689	29	0.8	0.64	2.3	0.33	제주특별자치도 제주시 한림읍 대림리 812-3	제주특별자치도	제주시_한림읍	제주_한림	제주특별자치도_제주시_한림읍_대림리	한림읍	대림리	2020-01-28	2020-01-01	1
5011025023	2020	02	13	4	6.2	1331	141	4	0.91	9.9	0.8	제주특별자치도 제주시 한림읍 대림리 731	제주특별자치도	제주시_한림읍	제주_한림	제주특별자치도_제주시_한림읍_대림리	한림읍	대림리	2020-02-13	2020-01-01	1
5011025023	2020	03	25	4	7.1	227	26	2.9	0.74	6.2	0.4	제주특별자치도 제주시 한림읍 대림리 1557	제주특별자치도	제주시_한림읍	제주_한림	제주특별자치도_제주시_한림읍_대림리	한림읍	대림리	2020-03-25	2020-01-01	1
5011025023	2020	03	25	4	7.5	258	26	3.9	0.7	9	0.4	제주특별자치도 제주시 한림읍 대림리 1538	제주특별자치도	제주시_한림읍	제주_한림	제주특별자치도_제주시_한림읍_대림리	한림읍	대림리	2020-03-25	2020-01-01	1
5011025023	2020	03	25	4	7.8	404	30	3.3	1.08	7.9	0.6	제주특별자치도 제주시 한림읍 대림리 1537	제주특별자치도	제주시_한림읍	제주_한림	제주특별자치도_제주시_한림읍_대림리	한림읍	대림리	2020-03-25	2020-01-01	1
5011025023	2020	01	23	2	5.5	413	47	8.8	1.41	8.8	1.21	제주특별자치도 제주시 한림읍 대림리 908	제주특별자치도	제주시_한림읍	제주_한림	제주특별자치도_제주시_한림읍_대림리	한림읍	대림리	2020-01-23	2020-01-01	1
5011025023	2020	01	23	2	5.7	488	39	4.4	1.1	4.4	0.52	제주특별자치도 제주시 한림읍 대림리 906	제주특별자치도	제주시_한림읍	제주_한림	제주특별자치도_제주시_한림읍_대림리	한림읍	대림리	2020-01-23	2020-01-01	1
5011025023	2020	01	23	2	5.3	537	30	7	1.28	7	0.17	제주특별자치도 제주시 한림읍 대림리 352-2	제주특별자치도	제주시_한림읍	제주_한림	제주특별자치도_제주시_한림읍_대림리	한림읍	대림리	2020-01-23	2020-01-01	1
5011025023	2020	01	23	2	5.7	625	33	2.1	1.44	9.7	0.65	제주특별자치도 제주시 한림읍 대림리 774	제주특별자치도	제주시_한림읍	제주_한림	제주특별자치도_제주시_한림읍_대림리	한림읍	대림리	2020-01-23	2020-01-01	1
5011025023	2020	01	23	2	5.4	368	32	2.4	0.98	7.5	0.75	제주특별자치도 제주시 한림읍 대림리 10-2	제주특별자치도	제주시_한림읍	제주_한림	제주특별자치도_제주시_한림읍_대림리	한림읍	대림리	2020-01-23	2020-01-01	1
5011025023	2020	01	23	2	6	215	53	3.1	0.8	8.4	0.19	제주특별자치도 제주시 한림읍 대림리 495-2	제주특별자치도	제주시_한림읍	제주_한림	제주특별자치도_제주시_한림읍_대림리	한림읍	대림리	2020-01-23	2020-01-01	1
5011025023	2020	01	23	2	6.2	305	35	2.2	0.95	6.9	0.26	제주특별자치도 제주시 한림읍 대림리 306-2	제주특별자치도	제주시_한림읍	제주_한림	제주특별자치도_제주시_한림읍_대림리	한림읍	대림리	2020-01-23	2020-01-01	1
5011025023	2020	01	23	2	5.9	233	27	2.2	1.13	7.3	0.21	제주특별자치도 제주시 한림읍 대림리 932	제주특별자치도	제주시_한림읍	제주_한림	제주특별자치도_제주시_한림읍_대림리	한림읍	대림리	2020-01-23	2020-01-01	1
5011025023	2020	01	23	2	6.3	403	29	1.7	0.71	5.4	0.43	제주특별자치도 제주시 한림읍 대림리 870-1	제주특별자치도	제주시_한림읍	제주_한림	제주특별자치도_제주시_한림읍_대림리	한림읍	대림리	2020-01-23	2020-01-01	1
5011025023	2020	01	23	2	5.8	222	24	1.9	2.34	6.5	0.17	제주특별자치도 제주시 한림읍 대림리 931	제주특별자치도	제주시_한림읍	제주_한림	제주특별자치도_제주시_한림읍_대림리	한림읍	대림리	2020-01-23	2020-01-01	1
5011025023	2020	02	25	2	6.5	389	41	2	1.46	8.5	0.1	제주특별자치도 제주시 한림읍 대림리 810	제주특별자치도	제주시_한림읍	제주_한림	제주특별자치도_제주시_한림읍_대림리	한림읍	대림리	2020-02-25	2020-01-01	1
5011025023	2020	02	25	2	6.4	288	26	1.5	1.22	5.7	0.1	제주특별자치도 제주시 한림읍 대림리 816-3	제주특별자치도	제주시_한림읍	제주_한림	제주특별자치도_제주시_한림읍_대림리	한림읍	대림리	2020-02-25	2020-01-01	1
5011025023	2020	02	25	2	5.4	464	32	1	1.37	5.1	0.2	제주특별자치도 제주시 한림읍 대림리 817-2	제주특별자치도	제주시_한림읍	제주_한림	제주특별자치도_제주시_한림읍_대림리	한림읍	대림리	2020-02-25	2020-01-01	1
5011025023	2020	02	25	2	5.7	400	33	1.4	1.37	5.6	0.1	제주특별자치도 제주시 한림읍 대림리 818	제주특별자치도	제주시_한림읍	제주_한림	제주특별자치도_제주시_한림읍_대림리	한림읍	대림리	2020-02-25	2020-01-01	1
5011025023	2020	02	25	2	4.7	418	22	1.2	1.58	2.9	1.7	제주특별자치도 제주시 한림읍 대림리 837-2	제주특별자치도	제주시_한림읍	제주_한림	제주특별자치도_제주시_한림읍_대림리	한림읍	대림리	2020-02-25	2020-01-01	1
5011025023	2020	02	25	2	4.6	359	17	1.4	1.57	3.6	1.2	제주특별자치도 제주시 한림읍 대림리 867-1	제주특별자치도	제주시_한림읍	제주_한림	제주특별자치도_제주시_한림읍_대림리	한림읍	대림리	2020-02-25	2020-01-01	1
5011025023	2020	02	25	2	5.1	437	19	1.8	1.45	7.7	0.7	제주특별자치도 제주시 한림읍 대림리 968	제주특별자치도	제주시_한림읍	제주_한림	제주특별자치도_제주시_한림읍_대림리	한림읍	대림리	2020-02-25	2020-01-01	1
5011025023	2020	02	25	2	6.3	418	16	2.2	1.89	7.9	0.3	제주특별자치도 제주시 한림읍 대림리 976	제주특별자치도	제주시_한림읍	제주_한림	제주특별자치도_제주시_한림읍_대림리	한림읍	대림리	2020-02-25	2020-01-01	1
5011025023	2020	02	25	2	5.7	174	47	1.5	1.77	6	0.2	제주특별자치도 제주시 한림읍 대림리 1275	제주특별자치도	제주시_한림읍	제주_한림	제주특별자치도_제주시_한림읍_대림리	한림읍	대림리	2020-02-25	2020-01-01	1
5011025023	2020	02	25	2	6.2	341	35	1.6	2.07	7.6	0.1	제주특별자치도 제주시 한림읍 대림리 1397	제주특별자치도	제주시_한림읍	제주_한림	제주특별자치도_제주시_한림읍_대림리	한림읍	대림리	2020-02-25	2020-01-01	1
5011025023	2020	02	25	2	5.9	344	35	1.3	1.6	5.8	0.3	제주특별자치도 제주시 한림읍 대림리 650-1	제주특별자치도	제주시_한림읍	제주_한림	제주특별자치도_제주시_한림읍_대림리	한림읍	대림리	2020-02-25	2020-01-01	1
5011025023	2020	02	25	2	4.8	403	29	1.2	1.66	3.2	1.5	제주특별자치도 제주시 한림읍 대림리 867-5	제주특별자치도	제주시_한림읍	제주_한림	제주특별자치도_제주시_한림읍_대림리	한림읍	대림리	2020-02-25	2020-01-01	1
5011025023	2020	04	23	2	6.3	1062	33	2.1	1.49	7.2	0.5	제주특별자치도 제주시 한림읍 대림리 1090-6	제주특별자치도	제주시_한림읍	제주_한림	제주특별자치도_제주시_한림읍_대림리	한림읍	대림리	2020-04-23	2020-01-01	1
5011025023	2020	06	30	2	6.4	751	19	2.9	1.49	3.5	0.4	제주특별자치도 제주시 한림읍 대림리 452	제주특별자치도	제주시_한림읍	제주_한림	제주특별자치도_제주시_한림읍_대림리	한림읍	대림리	2020-06-30	2020-01-01	1
5011025023	2020	06	30	2	6.5	797	18	2.9	1.03	3.5	0.2	제주특별자치도 제주시 한림읍 대림리 452-1	제주특별자치도	제주시_한림읍	제주_한림	제주특별자치도_제주시_한림읍_대림리	한림읍	대림리	2020-06-30	2020-01-01	1
5011025023	2020	06	30	2	6.7	853	20	3	1.52	3.6	0.3	제주특별자치도 제주시 한림읍 대림리 474	제주특별자치도	제주시_한림읍	제주_한림	제주특별자치도_제주시_한림읍_대림리	한림읍	대림리	2020-06-30	2020-01-01	1
5011025023	2020	07	16	2	6.2	1101	43	2.3	1.6	4.2	1	제주특별자치도 제주시 한림읍 대림리 124	제주특별자치도	제주시_한림읍	제주_한림	제주특별자치도_제주시_한림읍_대림리	한림읍	대림리	2020-07-16	2020-01-01	1
5011025023	2020	07	16	2	5.5	1099	50	2.1	1.42	2.6	1.2	제주특별자치도 제주시 한림읍 대림리 338	제주특별자치도	제주시_한림읍	제주_한림	제주특별자치도_제주시_한림읍_대림리	한림읍	대림리	2020-07-16	2020-01-01	1
5011025023	2020	07	16	2	6.2	1140	49	3.1	2	4.6	1.1	제주특별자치도 제주시 한림읍 대림리 342-1	제주특별자치도	제주시_한림읍	제주_한림	제주특별자치도_제주시_한림읍_대림리	한림읍	대림리	2020-07-16	2020-01-01	1
5011025023	2020	07	16	2	6.3	1331	52	3.4	2.39	4.9	1.1	제주특별자치도 제주시 한림읍 대림리 349-2	제주특별자치도	제주시_한림읍	제주_한림	제주특별자치도_제주시_한림읍_대림리	한림읍	대림리	2020-07-16	2020-01-01	1
5011025023	2020	07	16	2	5.8	1208	46	2.9	1.43	3.9	2.1	제주특별자치도 제주시 한림읍 대림리 156	제주특별자치도	제주시_한림읍	제주_한림	제주특별자치도_제주시_한림읍_대림리	한림읍	대림리	2020-07-16	2020-01-01	1
5011025023	2020	07	16	2	5.8	670	46	1.4	1.48	2	1.1	제주특별자치도 제주시 한림읍 대림리 164	제주특별자치도	제주시_한림읍	제주_한림	제주특별자치도_제주시_한림읍_대림리	한림읍	대림리	2020-07-16	2020-01-01	1
5011025023	2020	07	16	2	5.7	697	49	1.9	1.37	4.2	1	제주특별자치도 제주시 한림읍 대림리 174	제주특별자치도	제주시_한림읍	제주_한림	제주특별자치도_제주시_한림읍_대림리	한림읍	대림리	2020-07-16	2020-01-01	1
5011025023	2020	07	16	2	5.7	1104	50	2.2	1.52	3.6	1.3	제주특별자치도 제주시 한림읍 대림리 1089-1	제주특별자치도	제주시_한림읍	제주_한림	제주특별자치도_제주시_한림읍_대림리	한림읍	대림리	2020-07-16	2020-01-01	1
5011025023	2020	07	16	2	5.9	1051	48	2.2	1.62	4.2	1.4	제주특별자치도 제주시 한림읍 대림리 1088-2	제주특별자치도	제주시_한림읍	제주_한림	제주특별자치도_제주시_한림읍_대림리	한림읍	대림리	2020-07-16	2020-01-01	1
5011025023	2020	07	16	2	5.3	1148	52	1.9	1.21	2.1	1.2	제주특별자치도 제주시 한림읍 대림리 936	제주특별자치도	제주시_한림읍	제주_한림	제주특별자치도_제주시_한림읍_대림리	한림읍	대림리	2020-07-16	2020-01-01	1
5011025023	2020	07	16	2	5.9	101	74	1.4	0.72	4.6	0.3	제주특별자치도 제주시 한림읍 대림리 132	제주특별자치도	제주시_한림읍	제주_한림	제주특별자치도_제주시_한림읍_대림리	한림읍	대림리	2020-07-16	2020-01-01	1
5011025023	2020	07	16	2	5.5	1000	32	0.8	0.93	3.2	0.5	제주특별자치도 제주시 한림읍 대림리 1367-1	제주특별자치도	제주시_한림읍	제주_한림	제주특별자치도_제주시_한림읍_대림리	한림읍	대림리	2020-07-16	2020-01-01	1
5011025023	2020	07	16	2	6.3	887	34	0.7	0.72	4.4	0.2	제주특별자치도 제주시 한림읍 대림리 940	제주특별자치도	제주시_한림읍	제주_한림	제주특별자치도_제주시_한림읍_대림리	한림읍	대림리	2020-07-16	2020-01-01	1
5011025023	2020	07	16	2	6.4	1305	50	4.4	2.15	5.5	1.2	제주특별자치도 제주시 한림읍 대림리 873	제주특별자치도	제주시_한림읍	제주_한림	제주특별자치도_제주시_한림읍_대림리	한림읍	대림리	2020-07-16	2020-01-01	1
5011025023	2020	07	16	2	6.2	579	33	2.5	0.46	5.4	0.3	제주특별자치도 제주시 한림읍 대림리 853-4	제주특별자치도	제주시_한림읍	제주_한림	제주특별자치도_제주시_한림읍_대림리	한림읍	대림리	2020-07-16	2020-01-01	1
5011025023	2020	07	16	2	6	605	61	1.6	0.88	4	0.6	제주특별자치도 제주시 한림읍 대림리 847	제주특별자치도	제주시_한림읍	제주_한림	제주특별자치도_제주시_한림읍_대림리	한림읍	대림리	2020-07-16	2020-01-01	1
5011025023	2020	07	16	2	5.1	905	40	1.7	1.44	1.1	0.5	제주특별자치도 제주시 한림읍 대림리 1091-11	제주특별자치도	제주시_한림읍	제주_한림	제주특별자치도_제주시_한림읍_대림리	한림읍	대림리	2020-07-16	2020-01-01	1
5011025023	2020	07	16	2	4.8	869	43	1.7	1.6	1.2	1.1	제주특별자치도 제주시 한림읍 대림리 1092-17	제주특별자치도	제주시_한림읍	제주_한림	제주특별자치도_제주시_한림읍_대림리	한림읍	대림리	2020-07-16	2020-01-01	1
5011025023	2020	07	16	2	5.9	685	22	2.1	1.39	2.9	0.3	제주특별자치도 제주시 한림읍 대림리 1091-12	제주특별자치도	제주시_한림읍	제주_한림	제주특별자치도_제주시_한림읍_대림리	한림읍	대림리	2020-07-16	2020-01-01	1
5011025023	2020	07	16	2	5.8	801	27	2.2	1.63	2.7	0.3	제주특별자치도 제주시 한림읍 대림리 1091-13	제주특별자치도	제주시_한림읍	제주_한림	제주특별자치도_제주시_한림읍_대림리	한림읍	대림리	2020-07-16	2020-01-01	1
5011025023	2020	07	16	2	6.1	1427	48	3.3	1.69	3.2	0.5	제주특별자치도 제주시 한림읍 대림리 187	제주특별자치도	제주시_한림읍	제주_한림	제주특별자치도_제주시_한림읍_대림리	한림읍	대림리	2020-07-16	2020-01-01	1
5011025023	2020	07	16	2	4.9	790	18	1.4	1.1	1.7	1.1	제주특별자치도 제주시 한림읍 대림리 928	제주특별자치도	제주시_한림읍	제주_한림	제주특별자치도_제주시_한림읍_대림리	한림읍	대림리	2020-07-16	2020-01-01	1
5011025023	2020	07	16	2	6	803	20	2.7	1.89	2.7	0.7	제주특별자치도 제주시 한림읍 대림리 949-2	제주특별자치도	제주시_한림읍	제주_한림	제주특별자치도_제주시_한림읍_대림리	한림읍	대림리	2020-07-16	2020-01-01	1
5011025023	2020	07	16	2	5.6	1025	18	2	1.24	2.6	1.1	제주특별자치도 제주시 한림읍 대림리 838-2	제주특별자치도	제주시_한림읍	제주_한림	제주특별자치도_제주시_한림읍_대림리	한림읍	대림리	2020-07-16	2020-01-01	1
5011025023	2020	07	16	2	5.7	1035	13	1.9	1.25	2.6	1	제주특별자치도 제주시 한림읍 대림리 838-8	제주특별자치도	제주시_한림읍	제주_한림	제주특별자치도_제주시_한림읍_대림리	한림읍	대림리	2020-07-16	2020-01-01	1
5011025023	2020	07	16	2	5.7	982	23	2	2.04	2.6	1	제주특별자치도 제주시 한림읍 대림리 169	제주특별자치도	제주시_한림읍	제주_한림	제주특별자치도_제주시_한림읍_대림리	한림읍	대림리	2020-07-16	2020-01-01	1
5011025023	2020	07	16	2	5.3	907	20	1.3	1.98	1.9	1.1	제주특별자치도 제주시 한림읍 대림리 557-2	제주특별자치도	제주시_한림읍	제주_한림	제주특별자치도_제주시_한림읍_대림리	한림읍	대림리	2020-07-16	2020-01-01	1
5011025023	2020	07	16	2	6.3	927	25	2	1.19	4.5	0.6	제주특별자치도 제주시 한림읍 대림리 765-2	제주특별자치도	제주시_한림읍	제주_한림	제주특별자치도_제주시_한림읍_대림리	한림읍	대림리	2020-07-16	2020-01-01	1
5011025023	2020	07	16	2	7.5	318	30	2.2	0.96	6.3	0.4	제주특별자치도 제주시 한림읍 대림리 363	제주특별자치도	제주시_한림읍	제주_한림	제주특별자치도_제주시_한림읍_대림리	한림읍	대림리	2020-07-16	2020-01-01	1
5011025023	2020	07	16	2	6.2	481	28	1.5	1.03	4	0.3	제주특별자치도 제주시 한림읍 대림리 345-2	제주특별자치도	제주시_한림읍	제주_한림	제주특별자치도_제주시_한림읍_대림리	한림읍	대림리	2020-07-16	2020-01-01	1
5011025023	2020	07	16	2	6.4	191	13	3.1	1.21	5.7	0.7	제주특별자치도 제주시 한림읍 대림리 585-6	제주특별자치도	제주시_한림읍	제주_한림	제주특별자치도_제주시_한림읍_대림리	한림읍	대림리	2020-07-16	2020-01-01	1
5011025023	2020	07	16	2	5.5	475	12	1.9	1.66	3.3	0.6	제주특별자치도 제주시 한림읍 대림리 1705-5	제주특별자치도	제주시_한림읍	제주_한림	제주특별자치도_제주시_한림읍_대림리	한림읍	대림리	2020-07-16	2020-01-01	1
5011025023	2020	07	16	2	6	191	9	3.7	1.3	4.6	1.3	제주특별자치도 제주시 한림읍 대림리 1418	제주특별자치도	제주시_한림읍	제주_한림	제주특별자치도_제주시_한림읍_대림리	한림읍	대림리	2020-07-16	2020-01-01	1
5011025023	2020	07	16	2	6.3	150	7	3.1	1	4.3	0.4	제주특별자치도 제주시 한림읍 대림리 1427	제주특별자치도	제주시_한림읍	제주_한림	제주특별자치도_제주시_한림읍_대림리	한림읍	대림리	2020-07-16	2020-01-01	1
5011025023	2020	07	16	2	6.6	1025	40	3	1.61	4.4	0.4	제주특별자치도 제주시 한림읍 대림리 1092-21	제주특별자치도	제주시_한림읍	제주_한림	제주특별자치도_제주시_한림읍_대림리	한림읍	대림리	2020-07-16	2020-01-01	1
5011025023	2020	07	16	2	5.1	381	27	1.4	1.41	2.9	1.2	제주특별자치도 제주시 한림읍 대림리 727-4	제주특별자치도	제주시_한림읍	제주_한림	제주특별자치도_제주시_한림읍_대림리	한림읍	대림리	2020-07-16	2020-01-01	1
5011025023	2020	07	16	2	5.8	1056	33	2.4	1.11	3.8	1.1	제주특별자치도 제주시 한림읍 대림리 1086-12	제주특별자치도	제주시_한림읍	제주_한림	제주특별자치도_제주시_한림읍_대림리	한림읍	대림리	2020-07-16	2020-01-01	1
5011025023	2020	07	16	2	6.4	1325	47	3.2	1.93	5.6	1.2	제주특별자치도 제주시 한림읍 대림리 792	제주특별자치도	제주시_한림읍	제주_한림	제주특별자치도_제주시_한림읍_대림리	한림읍	대림리	2020-07-16	2020-01-01	1
5011025023	2020	07	16	2	6.3	920	38	2.1	1.43	4.8	0.8	제주특별자치도 제주시 한림읍 대림리 729-2	제주특별자치도	제주시_한림읍	제주_한림	제주특별자치도_제주시_한림읍_대림리	한림읍	대림리	2020-07-16	2020-01-01	1
5011025023	2020	07	16	2	5.9	738	29	2	1.44	4.4	0.8	제주특별자치도 제주시 한림읍 대림리 728	제주특별자치도	제주시_한림읍	제주_한림	제주특별자치도_제주시_한림읍_대림리	한림읍	대림리	2020-07-16	2020-01-01	1
5011025023	2020	07	16	2	5.1	3178	26	1.1	0.99	2.7	0.4	제주특별자치도 제주시 한림읍 대림리 159	제주특별자치도	제주시_한림읍	제주_한림	제주특별자치도_제주시_한림읍_대림리	한림읍	대림리	2020-07-16	2020-01-01	1
5011025023	2020	07	16	2	4.9	5000	23	2.4	1.66	4.7	3.7	제주특별자치도 제주시 한림읍 대림리 161	제주특별자치도	제주시_한림읍	제주_한림	제주특별자치도_제주시_한림읍_대림리	한림읍	대림리	2020-07-16	2020-01-01	1
5011025023	2020	07	16	2	5.4	2333	26	2.1	1.23	5.1	1.1	제주특별자치도 제주시 한림읍 대림리 185-2	제주특별자치도	제주시_한림읍	제주_한림	제주특별자치도_제주시_한림읍_대림리	한림읍	대림리	2020-07-16	2020-01-01	1
5011025023	2020	07	16	2	5.2	1524	17	2	1.11	4.9	0.7	제주특별자치도 제주시 한림읍 대림리 599	제주특별자치도	제주시_한림읍	제주_한림	제주특별자치도_제주시_한림읍_대림리	한림읍	대림리	2020-07-16	2020-01-01	1
5011025023	2020	07	16	2	5.2	1457	13	2	1.15	5.3	1.2	제주특별자치도 제주시 한림읍 대림리 604	제주특별자치도	제주시_한림읍	제주_한림	제주특별자치도_제주시_한림읍_대림리	한림읍	대림리	2020-07-16	2020-01-01	1
5011025023	2020	07	16	2	5.4	1942	14	2.1	1.04	6	0.5	제주특별자치도 제주시 한림읍 대림리 3-1	제주특별자치도	제주시_한림읍	제주_한림	제주특별자치도_제주시_한림읍_대림리	한림읍	대림리	2020-07-16	2020-01-01	1
5011025023	2020	07	16	2	5.8	512	6	2.6	0.94	5	0.2	제주특별자치도 제주시 한림읍 대림리 985	제주특별자치도	제주시_한림읍	제주_한림	제주특별자치도_제주시_한림읍_대림리	한림읍	대림리	2020-07-16	2020-01-01	1
5011025023	2020	07	31	2	5.9	882	43	1.4	1.72	2.3	1	제주특별자치도 제주시 한림읍 대림리 17-2	제주특별자치도	제주시_한림읍	제주_한림	제주특별자치도_제주시_한림읍_대림리	한림읍	대림리	2020-07-31	2020-01-01	1
5011025023	2020	07	31	2	6.8	205	51	1.8	1.28	7.9	2	제주특별자치도 제주시 한림읍 대림리 88-1	제주특별자치도	제주시_한림읍	제주_한림	제주특별자치도_제주시_한림읍_대림리	한림읍	대림리	2020-07-31	2020-01-01	1
5011025023	2020	07	31	2	6.8	1058	64	2.8	3.16	5	0.8	제주특별자치도 제주시 한림읍 대림리 329	제주특별자치도	제주시_한림읍	제주_한림	제주특별자치도_제주시_한림읍_대림리	한림읍	대림리	2020-07-31	2020-01-01	1
5011025023	2020	07	31	2	6.5	14	32	1.6	0.1	2	0.2	제주특별자치도 제주시 한림읍 대림리 590-5	제주특별자치도	제주시_한림읍	제주_한림	제주특별자치도_제주시_한림읍_대림리	한림읍	대림리	2020-07-31	2020-01-01	1
5011025023	2020	07	31	2	7	1456	44	3.1	2.46	6	3.4	제주특별자치도 제주시 한림읍 대림리 699-3	제주특별자치도	제주시_한림읍	제주_한림	제주특별자치도_제주시_한림읍_대림리	한림읍	대림리	2020-07-31	2020-01-01	1
5011025023	2020	07	31	2	7.3	37	8	2.8	0.22	3.1	0.4	제주특별자치도 제주시 한림읍 대림리 1409-1	제주특별자치도	제주시_한림읍	제주_한림	제주특별자치도_제주시_한림읍_대림리	한림읍	대림리	2020-07-31	2020-01-01	1
5011025023	2020	09	04	2	5.5	927	31	1.2	1.21	3.3	0.4	제주특별자치도 제주시 한림읍 대림리 658-1	제주특별자치도	제주시_한림읍	제주_한림	제주특별자치도_제주시_한림읍_대림리	한림읍	대림리	2020-09-04	2020-01-01	1
5011025023	2020	09	04	2	6.6	1275	18	2.2	1	5.1	0.2	제주특별자치도 제주시 한림읍 대림리 719	제주특별자치도	제주시_한림읍	제주_한림	제주특별자치도_제주시_한림읍_대림리	한림읍	대림리	2020-09-04	2020-01-01	1
5011025023	2020	09	04	2	5.3	842	36	1.5	1.26	3	0.3	제주특별자치도 제주시 한림읍 대림리 721-2	제주특별자치도	제주시_한림읍	제주_한림	제주특별자치도_제주시_한림읍_대림리	한림읍	대림리	2020-09-04	2020-01-01	1
5011025023	2020	09	29	2	6.2	704	22	2.2	1.77	6.9	0.4	제주특별자치도 제주시 한림읍 대림리 419	제주특별자치도	제주시_한림읍	제주_한림	제주특별자치도_제주시_한림읍_대림리	한림읍	대림리	2020-09-29	2020-01-01	1
5011025023	2020	09	29	2	5.4	725	22	1.4	1.51	2.7	0.9	제주특별자치도 제주시 한림읍 대림리 422	제주특별자치도	제주시_한림읍	제주_한림	제주특별자치도_제주시_한림읍_대림리	한림읍	대림리	2020-09-29	2020-01-01	1
5011025023	2020	11	13	2	4.9	1043	33	2.8	0.61	3.9	1.4	제주특별자치도 제주시 한림읍 대림리 725-1	제주특별자치도	제주시_한림읍	제주_한림	제주특별자치도_제주시_한림읍_대림리	한림읍	대림리	2020-11-13	2020-01-01	1
5011025023	2020	11	13	2	5.3	755	32	2.1	0.67	3.6	0.8	제주특별자치도 제주시 한림읍 대림리 736-3	제주특별자치도	제주시_한림읍	제주_한림	제주특별자치도_제주시_한림읍_대림리	한림읍	대림리	2020-11-13	2020-01-01	1
5011025023	2020	11	13	2	5.1	980	31	2.2	0.68	3.2	1.2	제주특별자치도 제주시 한림읍 대림리 793-2	제주특별자치도	제주시_한림읍	제주_한림	제주특별자치도_제주시_한림읍_대림리	한림읍	대림리	2020-11-13	2020-01-01	1
5011025023	2020	11	13	2	4.5	812	37	1.8	0.53	1.7	1.5	제주특별자치도 제주시 한림읍 대림리 793-4	제주특별자치도	제주시_한림읍	제주_한림	제주특별자치도_제주시_한림읍_대림리	한림읍	대림리	2020-11-13	2020-01-01	1
5011025023	2020	11	13	2	4.8	723	35	2	0.51	1.9	1.5	제주특별자치도 제주시 한림읍 대림리 1276	제주특별자치도	제주시_한림읍	제주_한림	제주특별자치도_제주시_한림읍_대림리	한림읍	대림리	2020-11-13	2020-01-01	1
5011025023	2020	12	02	2	6.2	1004	61	2.2	0.88	8.4	1.2	제주특별자치도 제주시 한림읍 대림리 149-1	제주특별자치도	제주시_한림읍	제주_한림	제주특별자치도_제주시_한림읍_대림리	한림읍	대림리	2020-12-02	2020-01-01	1
5011025023	2020	12	02	2	6.9	668	36	2.5	1.26	7	0.2	제주특별자치도 제주시 한림읍 대림리 1342	제주특별자치도	제주시_한림읍	제주_한림	제주특별자치도_제주시_한림읍_대림리	한림읍	대림리	2020-12-02	2020-01-01	1
5011025023	2020	12	02	2	6.7	1177	54	2.4	0.97	9.4	0.9	제주특별자치도 제주시 한림읍 대림리 1419	제주특별자치도	제주시_한림읍	제주_한림	제주특별자치도_제주시_한림읍_대림리	한림읍	대림리	2020-12-02	2020-01-01	1
5011025023	2020	12	11	2	5.7	447	49	1.9	0.6	3.6	0.2	제주특별자치도 제주시 한림읍 대림리 2	제주특별자치도	제주시_한림읍	제주_한림	제주특별자치도_제주시_한림읍_대림리	한림읍	대림리	2020-12-11	2020-01-01	1
5011025023	2020	12	11	2	5.9	496	54	1.5	0.61	3.8	0.4	제주특별자치도 제주시 한림읍 대림리 10-2	제주특별자치도	제주시_한림읍	제주_한림	제주특별자치도_제주시_한림읍_대림리	한림읍	대림리	2020-12-11	2020-01-01	1
5011025023	2020	12	11	2	6.4	283	43	3.5	0.58	4.7	0.4	제주특별자치도 제주시 한림읍 대림리 306-2	제주특별자치도	제주시_한림읍	제주_한림	제주특별자치도_제주시_한림읍_대림리	한림읍	대림리	2020-12-11	2020-01-01	1
5011025023	2020	12	11	2	5.3	481	45	2.1	1.24	4	0.8	제주특별자치도 제주시 한림읍 대림리 495-2	제주특별자치도	제주시_한림읍	제주_한림	제주특별자치도_제주시_한림읍_대림리	한림읍	대림리	2020-12-11	2020-01-01	1
5011025023	2020	12	11	2	7	833	44	3.3	0.65	4.8	0.2	제주특별자치도 제주시 한림읍 대림리 610	제주특별자치도	제주시_한림읍	제주_한림	제주특별자치도_제주시_한림읍_대림리	한림읍	대림리	2020-12-11	2020-01-01	1
5011025023	2020	12	11	2	6.6	780	53	2.6	0.9	4.3	0.2	제주특별자치도 제주시 한림읍 대림리 616	제주특별자치도	제주시_한림읍	제주_한림	제주특별자치도_제주시_한림읍_대림리	한림읍	대림리	2020-12-11	2020-01-01	1
5011025023	2020	12	11	2	6.5	877	57	3	0.76	3.9	0.5	제주특별자치도 제주시 한림읍 대림리 611-1	제주특별자치도	제주시_한림읍	제주_한림	제주특별자치도_제주시_한림읍_대림리	한림읍	대림리	2020-12-11	2020-01-01	1
5011025023	2020	12	11	2	6.6	479	47	2	0.99	6.1	1.3	제주특별자치도 제주시 한림읍 대림리 870-1	제주특별자치도	제주시_한림읍	제주_한림	제주특별자치도_제주시_한림읍_대림리	한림읍	대림리	2020-12-11	2020-01-01	1
5011025023	2020	12	11	2	5.9	348	58	2.6	0.82	2.8	0.9	제주특별자치도 제주시 한림읍 대림리 922-2	제주특별자치도	제주시_한림읍	제주_한림	제주특별자치도_제주시_한림읍_대림리	한림읍	대림리	2020-12-11	2020-01-01	1
5011025023	2020	12	11	2	5.7	483	64	1.2	0.58	2.5	0.3	제주특별자치도 제주시 한림읍 대림리 931	제주특별자치도	제주시_한림읍	제주_한림	제주특별자치도_제주시_한림읍_대림리	한림읍	대림리	2020-12-11	2020-01-01	1
5011025023	2020	12	11	2	5.6	376	56	1.3	0.7	2.1	0.3	제주특별자치도 제주시 한림읍 대림리 932	제주특별자치도	제주시_한림읍	제주_한림	제주특별자치도_제주시_한림읍_대림리	한림읍	대림리	2020-12-11	2020-01-01	1
5011025023	2020	12	11	2	5.4	374	42	2.5	0.97	3.2	2.7	제주특별자치도 제주시 한림읍 대림리 975	제주특별자치도	제주시_한림읍	제주_한림	제주특별자치도_제주시_한림읍_대림리	한림읍	대림리	2020-12-11	2020-01-01	1
5011025023	2020	02	25	3	5.8	612	48	1.4	1.38	6.3	0.2	제주특별자치도 제주시 한림읍 대림리 1370-1	제주특별자치도	제주시_한림읍	제주_한림	제주특별자치도_제주시_한림읍_대림리	한림읍	대림리	2020-02-25	2020-01-01	1
5011025023	2020	02	25	3	5.1	441	40	0.9	1.12	2.4	0.2	제주특별자치도 제주시 한림읍 대림리 1370-3	제주특별자치도	제주시_한림읍	제주_한림	제주특별자치도_제주시_한림읍_대림리	한림읍	대림리	2020-02-25	2020-01-01	1
5011025023	2020	04	23	3	5.7	1532	32	2.9	2.27	7.3	4.5	제주특별자치도 제주시 한림읍 대림리 1090-6	제주특별자치도	제주시_한림읍	제주_한림	제주특별자치도_제주시_한림읍_대림리	한림읍	대림리	2020-04-23	2020-01-01	1
5011025023	2020	06	05	3	5.9	599	40	1.9	0.7	3.7	0.4	제주특별자치도 제주시 한림읍 대림리 706	제주특별자치도	제주시_한림읍	제주_한림	제주특별자치도_제주시_한림읍_대림리	한림읍	대림리	2020-06-05	2020-01-01	1
5011025023	2020	07	31	3	6.4	765	25	1.9	1.25	2.4	0.3	제주특별자치도 제주시 한림읍 대림리 361	제주특별자치도	제주시_한림읍	제주_한림	제주특별자치도_제주시_한림읍_대림리	한림읍	대림리	2020-07-31	2020-01-01	1
5011025023	2020	08	07	3	6.3	1216	77	0.3	1.07	5.2	0.4	제주특별자치도 제주시 한림읍 대림리 469-3	제주특별자치도	제주시_한림읍	제주_한림	제주특별자치도_제주시_한림읍_대림리	한림읍	대림리	2020-08-07	2020-01-01	1
5011025023	2020	08	07	3	4.9	730	30	0.4	0.84	1.3	0.5	제주특별자치도 제주시 한림읍 대림리 1405-1	제주특별자치도	제주시_한림읍	제주_한림	제주특별자치도_제주시_한림읍_대림리	한림읍	대림리	2020-08-07	2020-01-01	1
5011025023	2020	11	13	3	6.1	634	30	4.1	0.85	6.9	0.3	제주특별자치도 제주시 한림읍 대림리 147-1	제주특별자치도	제주시_한림읍	제주_한림	제주특별자치도_제주시_한림읍_대림리	한림읍	대림리	2020-11-13	2020-01-01	1
5011025023	2020	11	13	3	6.3	555	43	4.3	1.24	5.6	0.4	제주특별자치도 제주시 한림읍 대림리 147-2	제주특별자치도	제주시_한림읍	제주_한림	제주특별자치도_제주시_한림읍_대림리	한림읍	대림리	2020-11-13	2020-01-01	1
5011025023	2020	11	13	3	6.2	220	29	4.9	0.47	6.2	0.6	제주특별자치도 제주시 한림읍 대림리 290	제주특별자치도	제주시_한림읍	제주_한림	제주특별자치도_제주시_한림읍_대림리	한림읍	대림리	2020-11-13	2020-01-01	1
5011025023	2020	02	13	4	6.2	1331	141	4	0.91	9.9	0.8	제주특별자치도 제주시 한림읍 대림리 731	제주특별자치도	제주시_한림읍	제주_한림	제주특별자치도_제주시_한림읍_대림리	한림읍	대림리	2020-02-13	2020-01-01	1
5011025023	2020	07	16	4	6.2	932	23	1.8	1.54	3.9	0.7	제주특별자치도 제주시 한림읍 대림리 586	제주특별자치도	제주시_한림읍	제주_한림	제주특별자치도_제주시_한림읍_대림리	한림읍	대림리	2020-07-16	2020-01-01	1
5011025023	2020	07	31	4	7.3	46	36	1.6	0.51	7	0.3	제주특별자치도 제주시 한림읍 대림리 33	제주특별자치도	제주시_한림읍	제주_한림	제주특별자치도_제주시_한림읍_대림리	한림읍	대림리	2020-07-31	2020-01-01	1
5011025023	2020	07	31	4	7.2	44	19	2.7	0.36	4.2	0.3	제주특별자치도 제주시 한림읍 대림리 759	제주특별자치도	제주시_한림읍	제주_한림	제주특별자치도_제주시_한림읍_대림리	한림읍	대림리	2020-07-31	2020-01-01	1
5011025023	2020	09	23	2	5.9	456.7	20.3	2.54	0.946	6.34	0.31	제주특별자치도 제주시 한림읍 대림리 330-1	제주특별자치도	제주시_한림읍	제주_한림	제주특별자치도_제주시_한림읍_대림리	한림읍	대림리	2020-09-23	2020-01-01	1
5011025023	2020	09	24	2	6.4	323.2	29.1	3.43	1.435	8.35	0.79	제주특별자치도 제주시 한림읍 대림리 1683	제주특별자치도	제주시_한림읍	제주_한림	제주특별자치도_제주시_한림읍_대림리	한림읍	대림리	2020-09-24	2020-01-01	1
5011025023	2020	09	24	2	6.3	639.8	32.9	1.64	1.282	7.22	0.68	제주특별자치도 제주시 한림읍 대림리 1411-1	제주특별자치도	제주시_한림읍	제주_한림	제주특별자치도_제주시_한림읍_대림리	한림읍	대림리	2020-09-24	2020-01-01	1
5011025023	2020	09	24	2	6.4	687.3	34.9	1.69	0.798	7.13	0.44	제주특별자치도 제주시 한림읍 대림리 1397	제주특별자치도	제주시_한림읍	제주_한림	제주특별자치도_제주시_한림읍_대림리	한림읍	대림리	2020-09-24	2020-01-01	1
5011025023	2020	09	24	2	6.4	833.1	28.6	3.91	1.528	7.07	0.48	제주특별자치도 제주시 한림읍 대림리 1091-13	제주특별자치도	제주시_한림읍	제주_한림	제주특별자치도_제주시_한림읍_대림리	한림읍	대림리	2020-09-24	2020-01-01	1
5011025023	2020	09	24	2	7.1	743.7	31.6	2.13	1.094	10.39	0.55	제주특별자치도 제주시 한림읍 대림리 1091-9	제주특별자치도	제주시_한림읍	제주_한림	제주특별자치도_제주시_한림읍_대림리	한림읍	대림리	2020-09-24	2020-01-01	1
5011025023	2020	09	24	2	5.8	1201.5	34	1.44	1.189	4.09	0.43	제주특별자치도 제주시 한림읍 대림리 1089-1	제주특별자치도	제주시_한림읍	제주_한림	제주특별자치도_제주시_한림읍_대림리	한림읍	대림리	2020-09-24	2020-01-01	1
5011025023	2020	09	24	2	6.3	1088.5	29.5	1.93	0.81	6.78	0.53	제주특별자치도 제주시 한림읍 대림리 1095-23	제주특별자치도	제주시_한림읍	제주_한림	제주특별자치도_제주시_한림읍_대림리	한림읍	대림리	2020-09-24	2020-01-01	1
5011025023	2020	09	24	2	4.8	1118.1	37.3	0.95	0.999	2.65	0.88	제주특별자치도 제주시 한림읍 대림리 1086-5	제주특별자치도	제주시_한림읍	제주_한림	제주특별자치도_제주시_한림읍_대림리	한림읍	대림리	2020-09-24	2020-01-01	1
5011025023	2021	08	27	2	5.9	740	42	4	3.12	3.4	1.15	제주특별자치도 제주시 한림읍 대림리 181-1	제주특별자치도	제주시_한림읍	제주_한림	제주특별자치도_제주시_한림읍_대림리	한림읍	대림리	2021-08-27	2021-01-01	1
5011025023	2021	10	28	2	6.5	446	32	1.8	0.88	8.4	1.69	제주특별자치도 제주시 한림읍 대림리 870-1	제주특별자치도	제주시_한림읍	제주_한림	제주특별자치도_제주시_한림읍_대림리	한림읍	대림리	2021-10-28	2021-01-01	1
5011025023	2021	10	28	2	6.4	483	31	2.2	1.13	8.1	1.4	제주특별자치도 제주시 한림읍 대림리 931	제주특별자치도	제주시_한림읍	제주_한림	제주특별자치도_제주시_한림읍_대림리	한림읍	대림리	2021-10-28	2021-01-01	1
5011025023	2021	10	28	2	6.2	429	28	1.8	0.92	6	1.29	제주특별자치도 제주시 한림읍 대림리 931-1	제주특별자치도	제주시_한림읍	제주_한림	제주특별자치도_제주시_한림읍_대림리	한림읍	대림리	2021-10-28	2021-01-01	1
5011025023	2021	10	28	2	6.6	772	31	2.5	0.88	8.1	1.33	제주특별자치도 제주시 한림읍 대림리 611-1	제주특별자치도	제주시_한림읍	제주_한림	제주특별자치도_제주시_한림읍_대림리	한림읍	대림리	2021-10-28	2021-01-01	1
5011025023	2021	10	28	2	6.4	493	35	2	1.03	7.6	1.12	제주특별자치도 제주시 한림읍 대림리 616	제주특별자치도	제주시_한림읍	제주_한림	제주특별자치도_제주시_한림읍_대림리	한림읍	대림리	2021-10-28	2021-01-01	1
5011025023	2021	10	28	2	5.9	244	29	2.4	1.34	7.2	3	제주특별자치도 제주시 한림읍 대림리 975	제주특별자치도	제주시_한림읍	제주_한림	제주특별자치도_제주시_한림읍_대림리	한림읍	대림리	2021-10-28	2021-01-01	1
5011025023	2021	10	28	2	6.5	511	32	2.9	1.13	8.4	1.68	제주특별자치도 제주시 한림읍 대림리 610	제주특별자치도	제주시_한림읍	제주_한림	제주특별자치도_제주시_한림읍_대림리	한림읍	대림리	2021-10-28	2021-01-01	1
5011025023	2021	10	28	2	5.7	415	49	0.8	0.96	4.9	1.96	제주특별자치도 제주시 한림읍 대림리 922-2	제주특별자치도	제주시_한림읍	제주_한림	제주특별자치도_제주시_한림읍_대림리	한림읍	대림리	2021-10-28	2021-01-01	1
5011025023	2021	10	28	2	5.4	311	36	1.1	0.83	5.6	2.8	제주특별자치도 제주시 한림읍 대림리 10-2	제주특별자치도	제주시_한림읍	제주_한림	제주특별자치도_제주시_한림읍_대림리	한림읍	대림리	2021-10-28	2021-01-01	1
5011025023	2021	10	28	2	5.6	360	42	0.8	0.86	4.5	1.87	제주특별자치도 제주시 한림읍 대림리 306-2	제주특별자치도	제주시_한림읍	제주_한림	제주특별자치도_제주시_한림읍_대림리	한림읍	대림리	2021-10-28	2021-01-01	1
5011025023	2021	10	28	2	6.5	619	30	2	0.9	7.5	1.37	제주특별자치도 제주시 한림읍 대림리 495-2	제주특별자치도	제주시_한림읍	제주_한림	제주특별자치도_제주시_한림읍_대림리	한림읍	대림리	2021-10-28	2021-01-01	1
5011025023	2021	10	28	2	5.6	292	39	0.8	0.78	4	1.55	제주특별자치도 제주시 한림읍 대림리 932	제주특별자치도	제주시_한림읍	제주_한림	제주특별자치도_제주시_한림읍_대림리	한림읍	대림리	2021-10-28	2021-01-01	1
5011025023	2021	10	28	2	6.1	265	37	2.2	1.41	9	2.39	제주특별자치도 제주시 한림읍 대림리 932-1	제주특별자치도	제주시_한림읍	제주_한림	제주특별자치도_제주시_한림읍_대림리	한림읍	대림리	2021-10-28	2021-01-01	1
5011025023	2021	07	01	2	5	948	23	1.4	1.54	2.1	0.4	제주특별자치도 제주시 한림읍 대림리 419	제주특별자치도	제주시_한림읍	제주_한림	제주특별자치도_제주시_한림읍_대림리	한림읍	대림리	2021-07-01	2021-01-01	1
5011025023	2021	07	13	2	5.3	931	17	1.2	0.62	2.8	0.2	제주특별자치도 제주시 한림읍 대림리 1287-2	제주특별자치도	제주시_한림읍	제주_한림	제주특별자치도_제주시_한림읍_대림리	한림읍	대림리	2021-07-13	2021-01-01	1
5011025023	2021	11	02	2	5.1	553	23	1.2	0.55	3	1.36	제주특별자치도 제주시 한림읍 대림리 725-1	제주특별자치도	제주시_한림읍	제주_한림	제주특별자치도_제주시_한림읍_대림리	한림읍	대림리	2021-11-02	2021-01-01	1
5011025023	2021	11	02	2	5.4	461	21	1.3	0.52	4.3	0.99	제주특별자치도 제주시 한림읍 대림리 736-3	제주특별자치도	제주시_한림읍	제주_한림	제주특별자치도_제주시_한림읍_대림리	한림읍	대림리	2021-11-02	2021-01-01	1
5011025023	2021	11	02	2	5.7	526	21	1.5	0.62	5.1	0.76	제주특별자치도 제주시 한림읍 대림리 793-2	제주특별자치도	제주시_한림읍	제주_한림	제주특별자치도_제주시_한림읍_대림리	한림읍	대림리	2021-11-02	2021-01-01	1
5011025023	2021	11	02	2	5.6	484	27	0.8	0.35	2.9	0.81	제주특별자치도 제주시 한림읍 대림리 793-4	제주특별자치도	제주시_한림읍	제주_한림	제주특별자치도_제주시_한림읍_대림리	한림읍	대림리	2021-11-02	2021-01-01	1
5011025023	2021	11	02	3	5.5	450	35	3.3	1.74	5.6	2.57	제주특별자치도 제주시 한림읍 대림리 1276	제주특별자치도	제주시_한림읍	제주_한림	제주특별자치도_제주시_한림읍_대림리	한림읍	대림리	2021-11-02	2021-01-01	1
5011025023	2021	02	08	2	7.6	675	37	3	1.76	6.2	1.6	제주특별자치도 제주시 한림읍 대림리 1608-1	제주특별자치도	제주시_한림읍	제주_한림	제주특별자치도_제주시_한림읍_대림리	한림읍	대림리	2021-02-08	2021-01-01	1
5011025023	2021	02	08	2	5.8	670	37	1.3	0.83	4.9	0.8	제주특별자치도 제주시 한림읍 대림리 968	제주특별자치도	제주시_한림읍	제주_한림	제주특별자치도_제주시_한림읍_대림리	한림읍	대림리	2021-02-08	2021-01-01	1
5011025023	2021	02	08	2	5.6	94	61	1	0.54	2	0.5	제주특별자치도 제주시 한림읍 대림리 1275	제주특별자치도	제주시_한림읍	제주_한림	제주특별자치도_제주시_한림읍_대림리	한림읍	대림리	2021-02-08	2021-01-01	1
5011025023	2021	02	08	2	5.5	459	43	1	0.43	1.5	0.3	제주특별자치도 제주시 한림읍 대림리 816-3	제주특별자치도	제주시_한림읍	제주_한림	제주특별자치도_제주시_한림읍_대림리	한림읍	대림리	2021-02-08	2021-01-01	1
5011025023	2021	02	08	2	5.1	495	30	1.1	0.57	1.1	1.2	제주특별자치도 제주시 한림읍 대림리 867-2	제주특별자치도	제주시_한림읍	제주_한림	제주특별자치도_제주시_한림읍_대림리	한림읍	대림리	2021-02-08	2021-01-01	1
5011025023	2021	02	08	2	5.3	433	43	1	0.35	2.2	0.6	제주특별자치도 제주시 한림읍 대림리 650-1	제주특별자치도	제주시_한림읍	제주_한림	제주특별자치도_제주시_한림읍_대림리	한림읍	대림리	2021-02-08	2021-01-01	1
5011025023	2021	02	08	2	6.8	554	26	1.5	0.93	3	0.3	제주특별자치도 제주시 한림읍 대림리 976	제주특별자치도	제주시_한림읍	제주_한림	제주특별자치도_제주시_한림읍_대림리	한림읍	대림리	2021-02-08	2021-01-01	1
5011025023	2021	02	08	2	5.9	518	36	1.2	0.66	2.1	0.6	제주특별자치도 제주시 한림읍 대림리 818	제주특별자치도	제주시_한림읍	제주_한림	제주특별자치도_제주시_한림읍_대림리	한림읍	대림리	2021-02-08	2021-01-01	1
5011025023	2021	02	08	2	6.5	472	38	1.1	0.57	3.3	0.2	제주특별자치도 제주시 한림읍 대림리 1397	제주특별자치도	제주시_한림읍	제주_한림	제주특별자치도_제주시_한림읍_대림리	한림읍	대림리	2021-02-08	2021-01-01	1
5011025023	2021	02	08	2	6	561	27	1.3	0.52	2.6	0.3	제주특별자치도 제주시 한림읍 대림리 817-2	제주특별자치도	제주시_한림읍	제주_한림	제주특별자치도_제주시_한림읍_대림리	한림읍	대림리	2021-02-08	2021-01-01	1
5011025023	2021	02	08	2	5	451	29	1	0.62	1	1.2	제주특별자치도 제주시 한림읍 대림리 867-1	제주특별자치도	제주시_한림읍	제주_한림	제주특별자치도_제주시_한림읍_대림리	한림읍	대림리	2021-02-08	2021-01-01	1
5011025023	2021	02	08	2	6.1	158	34	1.8	1.03	3.3	0.7	제주특별자치도 제주시 한림읍 대림리 837-2	제주특별자치도	제주시_한림읍	제주_한림	제주특별자치도_제주시_한림읍_대림리	한림읍	대림리	2021-02-08	2021-01-01	1
5011025023	2021	03	02	2	6.7	2115	53	1.2	0.99	3.6	0.5	제주특별자치도 제주시 한림읍 대림리 1420-2	제주특별자치도	제주시_한림읍	제주_한림	제주특별자치도_제주시_한림읍_대림리	한림읍	대림리	2021-03-02	2021-01-01	1
5011025023	2021	03	02	2	6.8	2404	53	2.2	1.37	6.1	0.4	제주특별자치도 제주시 한림읍 대림리 1420-4	제주특별자치도	제주시_한림읍	제주_한림	제주특별자치도_제주시_한림읍_대림리	한림읍	대림리	2021-03-02	2021-01-01	1
5011025023	2021	03	02	2	6.9	3047	50	1.9	1.59	6	0.3	제주특별자치도 제주시 한림읍 대림리 1422	제주특별자치도	제주시_한림읍	제주_한림	제주특별자치도_제주시_한림읍_대림리	한림읍	대림리	2021-03-02	2021-01-01	1
5011025023	2021	05	21	2	5.4	657	40	0.6	0.48	4.1	0.9	제주특별자치도 제주시 한림읍 대림리 156	제주특별자치도	제주시_한림읍	제주_한림	제주특별자치도_제주시_한림읍_대림리	한림읍	대림리	2021-05-21	2021-01-01	1
5011025023	2021	05	21	2	5.6	712	48	0.8	0.7	5.3	1.7	제주특별자치도 제주시 한림읍 대림리 164	제주특별자치도	제주시_한림읍	제주_한림	제주특별자치도_제주시_한림읍_대림리	한림읍	대림리	2021-05-21	2021-01-01	1
5011025023	2021	05	21	2	5.7	792	44	0.7	0.65	4.8	1.1	제주특별자치도 제주시 한림읍 대림리 174	제주특별자치도	제주시_한림읍	제주_한림	제주특별자치도_제주시_한림읍_대림리	한림읍	대림리	2021-05-21	2021-01-01	1
5011025023	2021	05	21	2	5.4	559	40	0.7	0.44	4.3	0.9	제주특별자치도 제주시 한림읍 대림리 124	제주특별자치도	제주시_한림읍	제주_한림	제주특별자치도_제주시_한림읍_대림리	한림읍	대림리	2021-05-21	2021-01-01	1
5011025023	2021	05	21	2	6.8	970	49	1	0.71	10.8	0.8	제주특별자치도 제주시 한림읍 대림리 338	제주특별자치도	제주시_한림읍	제주_한림	제주특별자치도_제주시_한림읍_대림리	한림읍	대림리	2021-05-21	2021-01-01	1
5011025023	2021	05	21	2	6.6	874	52	0.9	0.76	8.6	0.8	제주특별자치도 제주시 한림읍 대림리 342-1	제주특별자치도	제주시_한림읍	제주_한림	제주특별자치도_제주시_한림읍_대림리	한림읍	대림리	2021-05-21	2021-01-01	1
5011025023	2021	05	21	2	6	861	44	0.9	0.49	7.8	1.2	제주특별자치도 제주시 한림읍 대림리 349-2	제주특별자치도	제주시_한림읍	제주_한림	제주특별자치도_제주시_한림읍_대림리	한림읍	대림리	2021-05-21	2021-01-01	1
5011025023	2021	05	21	2	4.8	1056	34	0.4	0.33	1.8	0.6	제주특별자치도 제주시 한림읍 대림리 1088-2	제주특별자치도	제주시_한림읍	제주_한림	제주특별자치도_제주시_한림읍_대림리	한림읍	대림리	2021-05-21	2021-01-01	1
5011025023	2021	05	21	2	5	821	38	0.4	0.39	2.3	0.8	제주특별자치도 제주시 한림읍 대림리 1089-1	제주특별자치도	제주시_한림읍	제주_한림	제주특별자치도_제주시_한림읍_대림리	한림읍	대림리	2021-05-21	2021-01-01	1
5011025023	2021	05	21	2	6.7	894	39	1.2	0.51	7.4	0.6	제주특별자치도 제주시 한림읍 대림리 593-2	제주특별자치도	제주시_한림읍	제주_한림	제주특별자치도_제주시_한림읍_대림리	한림읍	대림리	2021-05-21	2021-01-01	1
5011025023	2021	05	21	2	6.6	890	35	1.1	0.49	6.7	0.5	제주특별자치도 제주시 한림읍 대림리 593-4	제주특별자치도	제주시_한림읍	제주_한림	제주특별자치도_제주시_한림읍_대림리	한림읍	대림리	2021-05-21	2021-01-01	1
5011025023	2021	05	21	2	6.7	1024	40	1.5	0.42	6.8	1.6	제주특별자치도 제주시 한림읍 대림리 3-1	제주특별자치도	제주시_한림읍	제주_한림	제주특별자치도_제주시_한림읍_대림리	한림읍	대림리	2021-05-21	2021-01-01	1
5011025023	2021	05	21	2	5.4	267	43	0.5	0.44	3.6	0.7	제주특별자치도 제주시 한림읍 대림리 727-4	제주특별자치도	제주시_한림읍	제주_한림	제주특별자치도_제주시_한림읍_대림리	한림읍	대림리	2021-05-21	2021-01-01	1
5011025023	2021	05	21	2	6.6	671	52	0.7	0.53	9.5	0.7	제주특별자치도 제주시 한림읍 대림리 728	제주특별자치도	제주시_한림읍	제주_한림	제주특별자치도_제주시_한림읍_대림리	한림읍	대림리	2021-05-21	2021-01-01	1
5011025023	2021	05	21	2	6	721	50	0.7	0.66	6.2	1	제주특별자치도 제주시 한림읍 대림리 729-2	제주특별자치도	제주시_한림읍	제주_한림	제주특별자치도_제주시_한림읍_대림리	한림읍	대림리	2021-05-21	2021-01-01	1
5011025023	2021	05	21	2	6.1	716	57	0.7	0.79	7.6	1.9	제주특별자치도 제주시 한림읍 대림리 792	제주특별자치도	제주시_한림읍	제주_한림	제주특별자치도_제주시_한림읍_대림리	한림읍	대림리	2021-05-21	2021-01-01	1
5011025023	2021	05	21	2	6.7	811	46	1.6	0.64	7.7	1.3	제주특별자치도 제주시 한림읍 대림리 1092-21	제주특별자치도	제주시_한림읍	제주_한림	제주특별자치도_제주시_한림읍_대림리	한림읍	대림리	2021-05-21	2021-01-01	1
5011025023	2021	05	21	2	5.8	233	36	0.8	0.68	4	0.5	제주특별자치도 제주시 한림읍 대림리 858	제주특별자치도	제주시_한림읍	제주_한림	제주특별자치도_제주시_한림읍_대림리	한림읍	대림리	2021-05-21	2021-01-01	1
5011025023	2021	05	21	2	5.4	617	27	0.6	0.29	3	0.4	제주특별자치도 제주시 한림읍 대림리 557-2	제주특별자치도	제주시_한림읍	제주_한림	제주특별자치도_제주시_한림읍_대림리	한림읍	대림리	2021-05-21	2021-01-01	1
5011025023	2021	05	21	2	5.9	1429	46	1.5	0.85	5.9	2.2	제주특별자치도 제주시 한림읍 대림리 1092-17	제주특별자치도	제주시_한림읍	제주_한림	제주특별자치도_제주시_한림읍_대림리	한림읍	대림리	2021-05-21	2021-01-01	1
5011025023	2021	05	21	2	7.4	680	33	2.5	0.89	7.2	1.6	제주특별자치도 제주시 한림읍 대림리 1091-12	제주특별자치도	제주시_한림읍	제주_한림	제주특별자치도_제주시_한림읍_대림리	한림읍	대림리	2021-05-21	2021-01-01	1
5011025023	2021	05	21	2	5	1057	47	1.2	0.63	4	1.2	제주특별자치도 제주시 한림읍 대림리 1091-11	제주특별자치도	제주시_한림읍	제주_한림	제주특별자치도_제주시_한림읍_대림리	한림읍	대림리	2021-05-21	2021-01-01	1
5011025023	2021	05	21	2	7.1	741	30	2.3	0.65	5.6	0.7	제주특별자치도 제주시 한림읍 대림리 1091-13	제주특별자치도	제주시_한림읍	제주_한림	제주특별자치도_제주시_한림읍_대림리	한림읍	대림리	2021-05-21	2021-01-01	1
5011025023	2021	05	21	2	6	624	49	0.8	0.38	3.9	0.6	제주특별자치도 제주시 한림읍 대림리 185-2	제주특별자치도	제주시_한림읍	제주_한림	제주특별자치도_제주시_한림읍_대림리	한림읍	대림리	2021-05-21	2021-01-01	1
5011025023	2021	05	21	2	4.9	648	37	0.4	0.29	2	0.7	제주특별자치도 제주시 한림읍 대림리 161	제주특별자치도	제주시_한림읍	제주_한림	제주특별자치도_제주시_한림읍_대림리	한림읍	대림리	2021-05-21	2021-01-01	1
5011025023	2021	05	21	2	5.4	117	41	0.8	0.3	4.4	1.3	제주특별자치도 제주시 한림읍 대림리 599	제주특별자치도	제주시_한림읍	제주_한림	제주특별자치도_제주시_한림읍_대림리	한림읍	대림리	2021-05-21	2021-01-01	1
5011025023	2021	05	21	2	5.2	245	46	0.6	0.52	2.9	0.8	제주특별자치도 제주시 한림읍 대림리 604	제주특별자치도	제주시_한림읍	제주_한림	제주특별자치도_제주시_한림읍_대림리	한림읍	대림리	2021-05-21	2021-01-01	1
5011025023	2021	05	21	2	7.4	1021	66	7.6	1.8	14	0.7	제주특별자치도 제주시 한림읍 대림리 874-1	제주특별자치도	제주시_한림읍	제주_한림	제주특별자치도_제주시_한림읍_대림리	한림읍	대림리	2021-05-21	2021-01-01	1
5011025023	2021	05	21	2	5.3	188	60	3.1	0.9	8.7	3	제주특별자치도 제주시 한림읍 대림리 132	제주특별자치도	제주시_한림읍	제주_한림	제주특별자치도_제주시_한림읍_대림리	한림읍	대림리	2021-05-21	2021-01-01	1
5011025023	2021	05	21	2	7.8	995	43	6.5	1.44	10.1	0.9	제주특별자치도 제주시 한림읍 대림리 940	제주특별자치도	제주시_한림읍	제주_한림	제주특별자치도_제주시_한림읍_대림리	한림읍	대림리	2021-05-21	2021-01-01	1
5011025023	2021	05	21	2	6.8	993	33	4	1.42	7.6	0.6	제주특별자치도 제주시 한림읍 대림리 853-4	제주특별자치도	제주시_한림읍	제주_한림	제주특별자치도_제주시_한림읍_대림리	한림읍	대림리	2021-05-21	2021-01-01	1
5011025023	2021	05	21	2	6.8	927	37	4	1.28	7.5	0.7	제주특별자치도 제주시 한림읍 대림리 848	제주특별자치도	제주시_한림읍	제주_한림	제주특별자치도_제주시_한림읍_대림리	한림읍	대림리	2021-05-21	2021-01-01	1
5011025023	2021	05	21	2	5.2	944	31	1.6	1.28	5.1	1.9	제주특별자치도 제주시 한림읍 대림리 1367-1	제주특별자치도	제주시_한림읍	제주_한림	제주특별자치도_제주시_한림읍_대림리	한림읍	대림리	2021-05-21	2021-01-01	1
5011025023	2021	05	21	2	6.9	1115	47	6.2	1.4	8.6	0.5	제주특별자치도 제주시 한림읍 대림리 187	제주특별자치도	제주시_한림읍	제주_한림	제주특별자치도_제주시_한림읍_대림리	한림읍	대림리	2021-05-21	2021-01-01	1
5011025023	2021	05	21	2	5.1	772	33	1.4	0.88	3.7	0.7	제주특별자치도 제주시 한림읍 대림리 169	제주특별자치도	제주시_한림읍	제주_한림	제주특별자치도_제주시_한림읍_대림리	한림읍	대림리	2021-05-21	2021-01-01	1
5011025023	2021	05	21	2	6.4	510	24	5.7	1.63	6.4	0.7	제주특별자치도 제주시 한림읍 대림리 928	제주특별자치도	제주시_한림읍	제주_한림	제주특별자치도_제주시_한림읍_대림리	한림읍	대림리	2021-05-21	2021-01-01	1
5011025023	2021	05	21	2	6.3	675	24	3.9	0.91	5.5	0.5	제주특별자치도 제주시 한림읍 대림리 949-2	제주특별자치도	제주시_한림읍	제주_한림	제주특별자치도_제주시_한림읍_대림리	한림읍	대림리	2021-05-21	2021-01-01	1
5011025023	2021	05	21	2	6.5	573	30	4	1.46	8.2	1	제주특별자치도 제주시 한림읍 대림리 838-2	제주특별자치도	제주시_한림읍	제주_한림	제주특별자치도_제주시_한림읍_대림리	한림읍	대림리	2021-05-21	2021-01-01	1
5011025023	2021	05	21	2	7.2	738	29	5	1.32	8.7	0.6	제주특별자치도 제주시 한림읍 대림리 838-8	제주특별자치도	제주시_한림읍	제주_한림	제주특별자치도_제주시_한림읍_대림리	한림읍	대림리	2021-05-21	2021-01-01	1
5011025023	2021	05	21	2	5.3	742	36	1	0.92	3.3	0.4	제주특별자치도 제주시 한림읍 대림리 658-1	제주특별자치도	제주시_한림읍	제주_한림	제주특별자치도_제주시_한림읍_대림리	한림읍	대림리	2021-05-21	2021-01-01	1
5011025023	2021	05	21	2	6.8	232	25	3.9	0.77	10.5	0.6	제주특별자치도 제주시 한림읍 대림리 585-6	제주특별자치도	제주시_한림읍	제주_한림	제주특별자치도_제주시_한림읍_대림리	한림읍	대림리	2021-05-21	2021-01-01	1
5011025023	2021	05	21	2	4.9	537	41	1.1	0.95	3.2	0.9	제주특별자치도 제주시 한림읍 대림리 721-1	제주특별자치도	제주시_한림읍	제주_한림	제주특별자치도_제주시_한림읍_대림리	한림읍	대림리	2021-05-21	2021-01-01	1
5011025023	2021	05	21	2	6.5	1025	28	2.2	0.85	7.1	0.7	제주특별자치도 제주시 한림읍 대림리 719	제주특별자치도	제주시_한림읍	제주_한림	제주특별자치도_제주시_한림읍_대림리	한림읍	대림리	2021-05-21	2021-01-01	1
5011025023	2021	05	21	2	7.4	751	28	5.2	1.32	8.4	0.6	제주특별자치도 제주시 한림읍 대림리 838-9	제주특별자치도	제주시_한림읍	제주_한림	제주특별자치도_제주시_한림읍_대림리	한림읍	대림리	2021-05-21	2021-01-01	1
5011025023	2021	06	17	2	5.1	999	57	1.6	1.18	3.4	0.9	제주특별자치도 제주시 한림읍 대림리 936	제주특별자치도	제주시_한림읍	제주_한림	제주특별자치도_제주시_한림읍_대림리	한림읍	대림리	2021-06-17	2021-01-01	1
5011025023	2021	06	17	2	4.9	817	35	1.1	1.02	2.6	0.6	제주특별자치도 제주시 한림읍 대림리 937	제주특별자치도	제주시_한림읍	제주_한림	제주특별자치도_제주시_한림읍_대림리	한림읍	대림리	2021-06-17	2021-01-01	1
5011025023	2021	08	17	2	6.7	1206	36	2.1	2.52	9.8	3.7	제주특별자치도 제주시 한림읍 대림리 17-2	제주특별자치도	제주시_한림읍	제주_한림	제주특별자치도_제주시_한림읍_대림리	한림읍	대림리	2021-08-17	2021-01-01	1
5011025023	2021	08	17	2	5.5	557	19.7	1.2	1.01	4.8	1.3	제주특별자치도 제주시 한림읍 대림리 88-1	제주특별자치도	제주시_한림읍	제주_한림	제주특별자치도_제주시_한림읍_대림리	한림읍	대림리	2021-08-17	2021-01-01	1
5011025023	2021	08	17	2	7.4	56	9.6	1	0.4	6.4	0.7	제주특별자치도 제주시 한림읍 대림리 329	제주특별자치도	제주시_한림읍	제주_한림	제주특별자치도_제주시_한림읍_대림리	한림읍	대림리	2021-08-17	2021-01-01	1
5011025023	2021	08	17	2	6.3	701	23.2	0.8	1.24	4.5	0.5	제주특별자치도 제주시 한림읍 대림리 330-1	제주특별자치도	제주시_한림읍	제주_한림	제주특별자치도_제주시_한림읍_대림리	한림읍	대림리	2021-08-17	2021-01-01	1
5011025023	2021	08	17	2	6.6	30	31.4	1.8	0.84	5.4	2.2	제주특별자치도 제주시 한림읍 대림리 590-5	제주특별자치도	제주시_한림읍	제주_한림	제주특별자치도_제주시_한림읍_대림리	한림읍	대림리	2021-08-17	2021-01-01	1
5011025023	2021	08	17	2	6.8	1053	59.5	1.2	2.83	8	1.1	제주특별자치도 제주시 한림읍 대림리 699-3	제주특별자치도	제주시_한림읍	제주_한림	제주특별자치도_제주시_한림읍_대림리	한림읍	대림리	2021-08-17	2021-01-01	1
5011025023	2021	08	17	2	6.3	7	24.8	2	0.12	4.6	0.2	제주특별자치도 제주시 한림읍 대림리 759	제주특별자치도	제주시_한림읍	제주_한림	제주특별자치도_제주시_한림읍_대림리	한림읍	대림리	2021-08-17	2021-01-01	1
5011025023	2021	08	17	2	5.8	986	33.2	1.8	1.74	5.1	1.2	제주특별자치도 제주시 한림읍 대림리 1409-1	제주특별자치도	제주시_한림읍	제주_한림	제주특별자치도_제주시_한림읍_대림리	한림읍	대림리	2021-08-17	2021-01-01	1
5011025023	2021	02	08	3	5.5	1137	95	1.4	1.46	2.4	0.4	제주특별자치도 제주시 한림읍 대림리 1370-3	제주특별자치도	제주시_한림읍	제주_한림	제주특별자치도_제주시_한림읍_대림리	한림읍	대림리	2021-02-08	2021-01-01	1
5011025023	2021	03	02	3	7.7	2000	44	1.9	1.83	8.5	1.2	제주특별자치도 제주시 한림읍 대림리 1688	제주특별자치도	제주시_한림읍	제주_한림	제주특별자치도_제주시_한림읍_대림리	한림읍	대림리	2021-03-02	2021-01-01	1
5011025023	2021	06	08	3	5.1	514	84	3	1.46	12	4.4	제주특별자치도 제주시 한림읍 대림리 706	제주특별자치도	제주시_한림읍	제주_한림	제주특별자치도_제주시_한림읍_대림리	한림읍	대림리	2021-06-08	2021-01-01	1
5011025023	2021	08	17	3	6.7	204	40.8	2.1	1.45	11.1	3.7	제주특별자치도 제주시 한림읍 대림리 33	제주특별자치도	제주시_한림읍	제주_한림	제주특별자치도_제주시_한림읍_대림리	한림읍	대림리	2021-08-17	2021-01-01	1
5011025023	2021	08	17	3	7.3	47	12.3	1.7	0.41	7.4	0.4	제주특별자치도 제주시 한림읍 대림리 361	제주특별자치도	제주시_한림읍	제주_한림	제주특별자치도_제주시_한림읍_대림리	한림읍	대림리	2021-08-17	2021-01-01	1
5011025023	2021	10	01	3	5.6	854	35	3.9	0.75	10.5	8.2	제주특별자치도 제주시 한림읍 대림리 33	제주특별자치도	제주시_한림읍	제주_한림	제주특별자치도_제주시_한림읍_대림리	한림읍	대림리	2021-10-01	2021-01-01	1
5011025023	2021	02	08	4	5.6	783	66	1.2	1.91	1.8	0.7	제주특별자치도 제주시 한림읍 대림리 1370-1	제주특별자치도	제주시_한림읍	제주_한림	제주특별자치도_제주시_한림읍_대림리	한림읍	대림리	2021-02-08	2021-01-01	1
5011025023	2021	11	26	4	5.8	517	34	2.4	0.96	3.2	1.52	제주특별자치도 제주시 한림읍 대림리 147-1	제주특별자치도	제주시_한림읍	제주_한림	제주특별자치도_제주시_한림읍_대림리	한림읍	대림리	2021-11-26	2021-01-01	1
5011025023	2022	02	11	2	6.6	784	47	2.4	1.11	7	1.34	제주특별자치도 제주시 한림읍 대림리 1420-2	제주특별자치도	제주시_한림읍	제주_한림	제주특별자치도_제주시_한림읍_대림리	한림읍	대림리	2022-02-11	2022-01-01	1
5011025023	2022	02	11	2	6.7	822	47	2.2	1.34	8.2	1.4	제주특별자치도 제주시 한림읍 대림리 1422	제주특별자치도	제주시_한림읍	제주_한림	제주특별자치도_제주시_한림읍_대림리	한림읍	대림리	2022-02-11	2022-01-01	1
5011025023	2022	02	11	2	7	740	35	6.9	0.79	12.2	1.95	제주특별자치도 제주시 한림읍 대림리 1688	제주특별자치도	제주시_한림읍	제주_한림	제주특별자치도_제주시_한림읍_대림리	한림읍	대림리	2022-02-11	2022-01-01	1
5011025023	2022	03	15	2	4.6	424	38	1	0.54	4.6	6.6	제주특별자치도 제주시 한림읍 대림리 650-1	제주특별자치도	제주시_한림읍	제주_한림	제주특별자치도_제주시_한림읍_대림리	한림읍	대림리	2022-03-15	2022-01-01	1
5011025023	2022	03	15	2	5.7	412	36	1.4	0.71	6.2	1.17	제주특별자치도 제주시 한림읍 대림리 810	제주특별자치도	제주시_한림읍	제주_한림	제주특별자치도_제주시_한림읍_대림리	한림읍	대림리	2022-03-15	2022-01-01	1
5011025023	2022	03	15	2	5.3	549	37	0.8	0.25	3.3	1.36	제주특별자치도 제주시 한림읍 대림리 816-3	제주특별자치도	제주시_한림읍	제주_한림	제주특별자치도_제주시_한림읍_대림리	한림읍	대림리	2022-03-15	2022-01-01	1
5011025023	2022	03	15	2	4	491	36	0.6	0.33	2.5	6.75	제주특별자치도 제주시 한림읍 대림리 817-4	제주특별자치도	제주시_한림읍	제주_한림	제주특별자치도_제주시_한림읍_대림리	한림읍	대림리	2022-03-15	2022-01-01	1
5011025023	2022	03	15	2	5	389	28	1.3	0.32	4.1	0.96	제주특별자치도 제주시 한림읍 대림리 818	제주특별자치도	제주시_한림읍	제주_한림	제주특별자치도_제주시_한림읍_대림리	한림읍	대림리	2022-03-15	2022-01-01	1
5011025023	2022	03	15	2	5	390	22	1	0.23	3.5	1	제주특별자치도 제주시 한림읍 대림리 867-1	제주특별자치도	제주시_한림읍	제주_한림	제주특별자치도_제주시_한림읍_대림리	한림읍	대림리	2022-03-15	2022-01-01	1
5011025023	2022	03	15	2	5.1	387	22	1.1	0.21	3.7	0.95	제주특별자치도 제주시 한림읍 대림리 867-2	제주특별자치도	제주시_한림읍	제주_한림	제주특별자치도_제주시_한림읍_대림리	한림읍	대림리	2022-03-15	2022-01-01	1
5011025023	2022	03	15	2	5.3	345	25	1.2	0.31	3.6	0.96	제주특별자치도 제주시 한림읍 대림리 867-5	제주특별자치도	제주시_한림읍	제주_한림	제주특별자치도_제주시_한림읍_대림리	한림읍	대림리	2022-03-15	2022-01-01	1
5011025023	2022	03	15	2	5.7	437	27	1.8	0.34	7.7	2.15	제주특별자치도 제주시 한림읍 대림리 968	제주특별자치도	제주시_한림읍	제주_한림	제주특별자치도_제주시_한림읍_대림리	한림읍	대림리	2022-03-15	2022-01-01	1
5011025023	2022	03	15	2	6.3	436	22	1.7	0.64	5.3	1.46	제주특별자치도 제주시 한림읍 대림리 976	제주특별자치도	제주시_한림읍	제주_한림	제주특별자치도_제주시_한림읍_대림리	한림읍	대림리	2022-03-15	2022-01-01	1
5011025023	2022	03	15	2	5.9	513	35	1.1	0.86	4.3	2.43	제주특별자치도 제주시 한림읍 대림리 1397	제주특별자치도	제주시_한림읍	제주_한림	제주특별자치도_제주시_한림읍_대림리	한림읍	대림리	2022-03-15	2022-01-01	1
5011025023	2022	07	19	2	6.3	571	37	1.6	0.78	7.9	0.55	제주특별자치도 제주시 한림읍 대림리 727-4	제주특별자치도	제주시_한림읍	제주_한림	제주특별자치도_제주시_한림읍_대림리	한림읍	대림리	2022-07-19	2022-01-01	1
5011025023	2022	07	19	2	6	693	37	1.7	1.01	7.2	1.5	제주특별자치도 제주시 한림읍 대림리 728	제주특별자치도	제주시_한림읍	제주_한림	제주특별자치도_제주시_한림읍_대림리	한림읍	대림리	2022-07-19	2022-01-01	1
5011025023	2022	07	19	2	5.9	554	36	1.6	0.94	7.4	0.93	제주특별자치도 제주시 한림읍 대림리 729-2	제주특별자치도	제주시_한림읍	제주_한림	제주특별자치도_제주시_한림읍_대림리	한림읍	대림리	2022-07-19	2022-01-01	1
5011025023	2022	07	20	2	5.4	357	35	1.4	1.05	6.4	0.74	제주특별자치도 제주시 한림읍 대림리 792	제주특별자치도	제주시_한림읍	제주_한림	제주특별자치도_제주시_한림읍_대림리	한림읍	대림리	2022-07-20	2022-01-01	1
5011025023	2022	07	19	2	6.1	615	31	1.8	1.05	4	0.38	제주특별자치도 제주시 한림읍 대림리 156	제주특별자치도	제주시_한림읍	제주_한림	제주특별자치도_제주시_한림읍_대림리	한림읍	대림리	2022-07-19	2022-01-01	1
5011025023	2022	07	19	2	6.1	582	32	1.9	1.06	4	0.45	제주특별자치도 제주시 한림읍 대림리 164	제주특별자치도	제주시_한림읍	제주_한림	제주특별자치도_제주시_한림읍_대림리	한림읍	대림리	2022-07-19	2022-01-01	1
5011025023	2022	07	19	2	6.1	587	31	1.8	1.04	3.9	0.37	제주특별자치도 제주시 한림읍 대림리 174	제주특별자치도	제주시_한림읍	제주_한림	제주특별자치도_제주시_한림읍_대림리	한림읍	대림리	2022-07-19	2022-01-01	1
5011025023	2022	07	19	2	6.2	596	31	1.8	1.06	3.9	0.36	제주특별자치도 제주시 한림읍 대림리 124	제주특별자치도	제주시_한림읍	제주_한림	제주특별자치도_제주시_한림읍_대림리	한림읍	대림리	2022-07-19	2022-01-01	1
5011025023	2022	07	19	2	6.2	369	38	2.8	0.72	5.1	0.8	제주특별자치도 제주시 한림읍 대림리 599	제주특별자치도	제주시_한림읍	제주_한림	제주특별자치도_제주시_한림읍_대림리	한림읍	대림리	2022-07-19	2022-01-01	1
5011025023	2022	07	19	2	6.2	374	38	2.8	0.72	5	0.75	제주특별자치도 제주시 한림읍 대림리 600	제주특별자치도	제주시_한림읍	제주_한림	제주특별자치도_제주시_한림읍_대림리	한림읍	대림리	2022-07-19	2022-01-01	1
5011025023	2022	07	19	2	5.7	638	32	2.1	0.77	3.9	0.76	제주특별자치도 제주시 한림읍 대림리 604	제주특별자치도	제주시_한림읍	제주_한림	제주특별자치도_제주시_한림읍_대림리	한림읍	대림리	2022-07-19	2022-01-01	1
5011025023	2022	08	23	2	6.5	1043	23	5.9	2.72	6	7.18	제주특별자치도 제주시 한림읍 대림리 88-1	제주특별자치도	제주시_한림읍	제주_한림	제주특별자치도_제주시_한림읍_대림리	한림읍	대림리	2022-08-23	2022-01-01	1
5011025023	2022	08	23	2	6.2	830	15	2.8	1.49	2.7	0.52	제주특별자치도 제주시 한림읍 대림리 330-1	제주특별자치도	제주시_한림읍	제주_한림	제주특별자치도_제주시_한림읍_대림리	한림읍	대림리	2022-08-23	2022-01-01	1
5011025023	2022	08	23	2	7.2	48	8	3.9	0.51	4	0.48	제주특별자치도 제주시 한림읍 대림리 1409-1	제주특별자치도	제주시_한림읍	제주_한림	제주특별자치도_제주시_한림읍_대림리	한림읍	대림리	2022-08-23	2022-01-01	1
5011025023	2022	08	23	2	5	601	21	1.4	1.34	1.6	0.84	제주특별자치도 제주시 한림읍 대림리 699-3	제주특별자치도	제주시_한림읍	제주_한림	제주특별자치도_제주시_한림읍_대림리	한림읍	대림리	2022-08-23	2022-01-01	1
5011025023	2022	08	23	2	6.9	64	4	4	0.3	3.5	1.09	제주특별자치도 제주시 한림읍 대림리 17-2	제주특별자치도	제주시_한림읍	제주_한림	제주특별자치도_제주시_한림읍_대림리	한림읍	대림리	2022-08-23	2022-01-01	1
5011025023	2022	11	01	2	5.9	446	36	1.2	0.93	5.3	0.4	제주특별자치도 제주시 한림읍 대림리 181-1	제주특별자치도	제주시_한림읍	제주_한림	제주특별자치도_제주시_한림읍_대림리	한림읍	대림리	2022-11-01	2022-01-01	1
5011025023	2022	11	11	2	5.9	228	64	2	1.36	7.9	0.7	제주특별자치도 제주시 한림읍 대림리 10-2	제주특별자치도	제주시_한림읍	제주_한림	제주특별자치도_제주시_한림읍_대림리	한림읍	대림리	2022-11-11	2022-01-01	1
5011025023	2022	11	11	2	4.9	481	30	2	1.05	5.9	3.45	제주특별자치도 제주시 한림읍 대림리 306-2	제주특별자치도	제주시_한림읍	제주_한림	제주특별자치도_제주시_한림읍_대림리	한림읍	대림리	2022-11-11	2022-01-01	1
5011025023	2022	11	11	2	6.7	589	28	2.9	0.91	6.7	0.33	제주특별자치도 제주시 한림읍 대림리 610	제주특별자치도	제주시_한림읍	제주_한림	제주특별자치도_제주시_한림읍_대림리	한림읍	대림리	2022-11-11	2022-01-01	1
5011025023	2022	11	11	2	5.8	497	32	2	1.16	5.9	0.93	제주특별자치도 제주시 한림읍 대림리 616	제주특별자치도	제주시_한림읍	제주_한림	제주특별자치도_제주시_한림읍_대림리	한림읍	대림리	2022-11-11	2022-01-01	1
5011025023	2022	11	11	2	6.6	874	36	3.1	1.62	7.7	0.85	제주특별자치도 제주시 한림읍 대림리 616-1	제주특별자치도	제주시_한림읍	제주_한림	제주특별자치도_제주시_한림읍_대림리	한림읍	대림리	2022-11-11	2022-01-01	1
5011025023	2022	11	11	2	5.9	647	35	1.5	1.14	5.6	1.03	제주특별자치도 제주시 한림읍 대림리 870-1	제주특별자치도	제주시_한림읍	제주_한림	제주특별자치도_제주시_한림읍_대림리	한림읍	대림리	2022-11-11	2022-01-01	1
5011025023	2022	11	11	2	5	208	35	2.2	1.3	6.4	2.42	제주특별자치도 제주시 한림읍 대림리 495-2	제주특별자치도	제주시_한림읍	제주_한림	제주특별자치도_제주시_한림읍_대림리	한림읍	대림리	2022-11-11	2022-01-01	1
5011025023	2022	11	11	2	5.3	315	38	1.5	1.1	4.3	1.05	제주특별자치도 제주시 한림읍 대림리 931	제주특별자치도	제주시_한림읍	제주_한림	제주특별자치도_제주시_한림읍_대림리	한림읍	대림리	2022-11-11	2022-01-01	1
5011025023	2022	11	11	2	5.8	567	34	1.9	0.79	5.7	0.51	제주특별자치도 제주시 한림읍 대림리 932	제주특별자치도	제주시_한림읍	제주_한림	제주특별자치도_제주시_한림읍_대림리	한림읍	대림리	2022-11-11	2022-01-01	1
5011025023	2022	11	11	2	4.6	352	28	2	1	4.7	2.81	제주특별자치도 제주시 한림읍 대림리 975	제주특별자치도	제주시_한림읍	제주_한림	제주특별자치도_제주시_한림읍_대림리	한림읍	대림리	2022-11-11	2022-01-01	1
5011025023	2022	11	11	2	5.2	322	44	1.3	1.06	4.2	0.62	제주특별자치도 제주시 한림읍 대림리 922-2	제주특별자치도	제주시_한림읍	제주_한림	제주특별자치도_제주시_한림읍_대림리	한림읍	대림리	2022-11-11	2022-01-01	1
5011025023	2022	03	15	3	6.3	435	39	0.8	0.68	1.9	1.45	제주특별자치도 제주시 한림읍 대림리 1370-1	제주특별자치도	제주시_한림읍	제주_한림	제주특별자치도_제주시_한림읍_대림리	한림읍	대림리	2022-03-15	2022-01-01	1
5011025023	2022	03	15	3	5.2	446	41	0.8	0.86	2	4.37	제주특별자치도 제주시 한림읍 대림리 1370-3	제주특별자치도	제주시_한림읍	제주_한림	제주특별자치도_제주시_한림읍_대림리	한림읍	대림리	2022-03-15	2022-01-01	1
5011025023	2022	08	23	3	6.6	192	27	3.8	1.66	7.5	5.45	제주특별자치도 제주시 한림읍 대림리 361	제주특별자치도	제주시_한림읍	제주_한림	제주특별자치도_제주시_한림읍_대림리	한림읍	대림리	2022-08-23	2022-01-01	1
5011025023	2022	02	11	2	6.4	788	38	2.2	0.78	7.1	1.26	제주특별자치도 제주시 한림읍 대림리 1419	제주특별자치도	제주시_한림읍	제주_한림	제주특별자치도_제주시_한림읍_대림리	한림읍	대림리	2022-02-11	2022-01-01	1
5011025023	2022	02	11	2	6.6	469	30	3.1	0.58	6.9	1.25	제주특별자치도 제주시 한림읍 대림리 149-1	제주특별자치도	제주시_한림읍	제주_한림	제주특별자치도_제주시_한림읍_대림리	한림읍	대림리	2022-02-11	2022-01-01	1
5011025023	2022	07	19	2	6.7	1105	43	3.8	1.71	7.5	0.65	제주특별자치도 제주시 한림읍 대림리 338	제주특별자치도	제주시_한림읍	제주_한림	제주특별자치도_제주시_한림읍_대림리	한림읍	대림리	2022-07-19	2022-01-01	1
5011025023	2022	07	19	2	6.4	879	36	2.4	1.52	6.5	0.71	제주특별자치도 제주시 한림읍 대림리 187	제주특별자치도	제주시_한림읍	제주_한림	제주특별자치도_제주시_한림읍_대림리	한림읍	대림리	2022-07-19	2022-01-01	1
5011025023	2022	07	19	2	6.1	984	31	2.5	1.24	4.5	0.68	제주특별자치도 제주시 한림읍 대림리 169	제주특별자치도	제주시_한림읍	제주_한림	제주특별자치도_제주시_한림읍_대림리	한림읍	대림리	2022-07-19	2022-01-01	1
5011025023	2022	07	19	2	6.1	378	25	2.4	1.07	6	0.66	제주특별자치도 제주시 한림읍 대림리 838-2	제주특별자치도	제주시_한림읍	제주_한림	제주특별자치도_제주시_한림읍_대림리	한림읍	대림리	2022-07-19	2022-01-01	1
5011025023	2022	07	19	2	7	834	18	3.2	0.83	6	0.76	제주특별자치도 제주시 한림읍 대림리 838-8	제주특별자치도	제주시_한림읍	제주_한림	제주특별자치도_제주시_한림읍_대림리	한림읍	대림리	2022-07-19	2022-01-01	1
5011025023	2022	07	19	2	6.9	836	18	3.1	0.94	5.4	0.78	제주특별자치도 제주시 한림읍 대림리 838-9	제주특별자치도	제주시_한림읍	제주_한림	제주특별자치도_제주시_한림읍_대림리	한림읍	대림리	2022-07-19	2022-01-01	1
5011025023	2022	07	19	2	6.9	1068	28	4.7	1.5	6.2	0.89	제주특별자치도 제주시 한림읍 대림리 928	제주특별자치도	제주시_한림읍	제주_한림	제주특별자치도_제주시_한림읍_대림리	한림읍	대림리	2022-07-19	2022-01-01	1
5011025023	2022	07	19	2	6.5	932	22	2.6	1.23	5.1	0.77	제주특별자치도 제주시 한림읍 대림리 949-2	제주특별자치도	제주시_한림읍	제주_한림	제주특별자치도_제주시_한림읍_대림리	한림읍	대림리	2022-07-19	2022-01-01	1
5011025023	2022	07	19	2	7.4	981	36	5.2	1.41	8.7	0.8	제주특별자치도 제주시 한림읍 대림리 1092-21	제주특별자치도	제주시_한림읍	제주_한림	제주특별자치도_제주시_한림읍_대림리	한림읍	대림리	2022-07-19	2022-01-01	1
5011025023	2022	07	19	2	5.8	88	55	1.5	0.54	5.9	0.5	제주특별자치도 제주시 한림읍 대림리 132	제주특별자치도	제주시_한림읍	제주_한림	제주특별자치도_제주시_한림읍_대림리	한림읍	대림리	2022-07-19	2022-01-01	1
5011025023	2022	07	19	2	5.6	965	27	0.7	0.71	3.8	0.6	제주특별자치도 제주시 한림읍 대림리 1367-1	제주특별자치도	제주시_한림읍	제주_한림	제주특별자치도_제주시_한림읍_대림리	한림읍	대림리	2022-07-19	2022-01-01	1
5011025023	2022	07	19	2	6	653	48	1.2	0.74	7	0.81	제주특별자치도 제주시 한림읍 대림리 847	제주특별자치도	제주시_한림읍	제주_한림	제주특별자치도_제주시_한림읍_대림리	한림읍	대림리	2022-07-19	2022-01-01	1
5011025023	2022	07	19	2	6	656	15	1.2	0.79	7	0.85	제주특별자치도 제주시 한림읍 대림리 848	제주특별자치도	제주시_한림읍	제주_한림	제주특별자치도_제주시_한림읍_대림리	한림읍	대림리	2022-07-19	2022-01-01	1
5011025023	2022	07	19	2	6.1	605	29	1.7	0.42	7.9	0.43	제주특별자치도 제주시 한림읍 대림리 853-4	제주특별자치도	제주시_한림읍	제주_한림	제주특별자치도_제주시_한림읍_대림리	한림읍	대림리	2022-07-19	2022-01-01	1
5011025023	2022	07	19	2	6.4	1175	48	3.6	1.75	6.8	1.61	제주특별자치도 제주시 한림읍 대림리 873	제주특별자치도	제주시_한림읍	제주_한림	제주특별자치도_제주시_한림읍_대림리	한림읍	대림리	2022-07-19	2022-01-01	1
5011025023	2022	07	19	2	6.3	931	30	0.8	0.54	5	0.35	제주특별자치도 제주시 한림읍 대림리 874-1	제주특별자치도	제주시_한림읍	제주_한림	제주특별자치도_제주시_한림읍_대림리	한림읍	대림리	2022-07-19	2022-01-01	1
5011025023	2022	07	19	2	6.4	1024	43	3.4	1.69	6.7	1.64	제주특별자치도 제주시 한림읍 대림리 940	제주특별자치도	제주시_한림읍	제주_한림	제주특별자치도_제주시_한림읍_대림리	한림읍	대림리	2022-07-19	2022-01-01	1
5011025023	2022	07	19	2	6.7	1149	45	3.7	1.66	7.2	0.69	제주특별자치도 제주시 한림읍 대림리 1088-2	제주특별자치도	제주시_한림읍	제주_한림	제주특별자치도_제주시_한림읍_대림리	한림읍	대림리	2022-07-19	2022-01-01	1
5011025023	2022	07	19	2	6.7	1239	43	3.6	1.68	7.1	0.66	제주특별자치도 제주시 한림읍 대림리 1089-1	제주특별자치도	제주시_한림읍	제주_한림	제주특별자치도_제주시_한림읍_대림리	한림읍	대림리	2022-07-19	2022-01-01	1
5011025023	2022	07	19	2	6.7	1176	44	3.7	1.68	7.2	0.71	제주특별자치도 제주시 한림읍 대림리 342-1	제주특별자치도	제주시_한림읍	제주_한림	제주특별자치도_제주시_한림읍_대림리	한림읍	대림리	2022-07-19	2022-01-01	1
5011025023	2022	07	19	2	6.7	1280	44	3.9	1.89	8	0.71	제주특별자치도 제주시 한림읍 대림리 349-2	제주특별자치도	제주시_한림읍	제주_한림	제주특별자치도_제주시_한림읍_대림리	한림읍	대림리	2022-07-19	2022-01-01	1
5011025023	2022	07	19	2	5.8	1321	28	1.9	1.24	4.7	0.59	제주특별자치도 제주시 한림읍 대림리 714-1	제주특별자치도	제주시_한림읍	제주_한림	제주특별자치도_제주시_한림읍_대림리	한림읍	대림리	2022-07-19	2022-01-01	1
5011025023	2022	07	19	2	5.6	1169	27	1.8	1.13	4.3	0.73	제주특별자치도 제주시 한림읍 대림리 713-1	제주특별자치도	제주시_한림읍	제주_한림	제주특별자치도_제주시_한림읍_대림리	한림읍	대림리	2022-07-19	2022-01-01	1
5011025023	2022	07	19	2	7.1	544	17	2.9	1.29	6.6	0.39	제주특별자치도 제주시 한림읍 대림리 593-4	제주특별자치도	제주시_한림읍	제주_한림	제주특별자치도_제주시_한림읍_대림리	한림읍	대림리	2022-07-19	2022-01-01	1
5011025023	2022	07	19	2	7.1	541	19	2.9	1.27	6.8	0.4	제주특별자치도 제주시 한림읍 대림리 593-2	제주특별자치도	제주시_한림읍	제주_한림	제주특별자치도_제주시_한림읍_대림리	한림읍	대림리	2022-07-19	2022-01-01	1
5011025023	2022	07	19	2	6.4	943	22	2.7	1.06	5.8	0.69	제주특별자치도 제주시 한림읍 대림리 557-2	제주특별자치도	제주시_한림읍	제주_한림	제주특별자치도_제주시_한림읍_대림리	한림읍	대림리	2022-07-19	2022-01-01	1
5011025023	2022	07	19	2	6.9	1034	23	3.7	1.36	6.6	0.64	제주특별자치도 제주시 한림읍 대림리 1091-11	제주특별자치도	제주시_한림읍	제주_한림	제주특별자치도_제주시_한림읍_대림리	한림읍	대림리	2022-07-19	2022-01-01	1
5011025023	2022	07	19	2	5.1	1212	36	1.4	1.1	2.1	0.82	제주특별자치도 제주시 한림읍 대림리 1091-12	제주특별자치도	제주시_한림읍	제주_한림	제주특별자치도_제주시_한림읍_대림리	한림읍	대림리	2022-07-19	2022-01-01	1
5011025023	2022	07	19	2	5.1	1324	35	1.9	1.45	2.7	0.9	제주특별자치도 제주시 한림읍 대림리 1091-13	제주특별자치도	제주시_한림읍	제주_한림	제주특별자치도_제주시_한림읍_대림리	한림읍	대림리	2022-07-19	2022-01-01	1
5011025023	2022	07	19	2	6.7	984	31	3.3	2.02	6.9	0.89	제주특별자치도 제주시 한림읍 대림리 1092-17	제주특별자치도	제주시_한림읍	제주_한림	제주특별자치도_제주시_한림읍_대림리	한림읍	대림리	2022-07-19	2022-01-01	1
5011025023	2022	07	19	2	4.8	1185	32	0.8	0.78	2.8	0.97	제주특별자치도 제주시 한림읍 대림리 658-1	제주특별자치도	제주시_한림읍	제주_한림	제주특별자치도_제주시_한림읍_대림리	한림읍	대림리	2022-07-19	2022-01-01	1
5011025023	2022	07	19	2	4.6	877	30	0.7	0.66	1.6	0.78	제주특별자치도 제주시 한림읍 대림리 721-2	제주특별자치도	제주시_한림읍	제주_한림	제주특별자치도_제주시_한림읍_대림리	한림읍	대림리	2022-07-19	2022-01-01	1
5011025023	2022	07	19	2	7	283	22	2.8	0.79	8.4	0.53	제주특별자치도 제주시 한림읍 대림리 585-6	제주특별자치도	제주시_한림읍	제주_한림	제주특별자치도_제주시_한림읍_대림리	한림읍	대림리	2022-07-19	2022-01-01	1
5011025023	2022	07	19	2	6.2	805	37	2.7	1.63	5.1	1.04	제주특별자치도 제주시 한림읍 대림리 185-2	제주특별자치도	제주시_한림읍	제주_한림	제주특별자치도_제주시_한림읍_대림리	한림읍	대림리	2022-07-19	2022-01-01	1
5011025023	2022	07	19	2	7.3	870	36	4.5	1.64	8	1.31	제주특별자치도 제주시 한림읍 대림리 446	제주특별자치도	제주시_한림읍	제주_한림	제주특별자치도_제주시_한림읍_대림리	한림읍	대림리	2022-07-19	2022-01-01	1
5011025023	2022	07	19	2	6.6	1246	32	3.3	1.29	6.1	0.61	제주특별자치도 제주시 한림읍 대림리 3-1	제주특별자치도	제주시_한림읍	제주_한림	제주특별자치도_제주시_한림읍_대림리	한림읍	대림리	2022-07-19	2022-01-01	1
5011025023	2022	07	19	2	7.5	19	11	3.5	0.31	7.2	0.36	제주특별자치도 제주시 한림읍 대림리 1287-2	제주특별자치도	제주시_한림읍	제주_한림	제주특별자치도_제주시_한림읍_대림리	한림읍	대림리	2022-07-19	2022-01-01	1
5011025023	2022	08	23	2	6.2	40	17	2.1	0.15	2.5	0.29	제주특별자치도 제주시 한림읍 대림리 329	제주특별자치도	제주시_한림읍	제주_한림	제주특별자치도_제주시_한림읍_대림리	한림읍	대림리	2022-08-23	2022-01-01	1
5011025023	2022	09	22	2	5	904	23	1.5	1	1.9	0.49	제주특별자치도 제주시 한림읍 대림리 419	제주특별자치도	제주시_한림읍	제주_한림	제주특별자치도_제주시_한림읍_대림리	한림읍	대림리	2022-09-22	2022-01-01	1
5011025023	2022	11	15	2	5.3	816	25	1.6	0.96	5.6	2.37	제주특별자치도 제주시 한림읍 대림리 793-2	제주특별자치도	제주시_한림읍	제주_한림	제주특별자치도_제주시_한림읍_대림리	한림읍	대림리	2022-11-15	2022-01-01	1
5011025023	2022	11	15	2	4.9	950	28	1.3	0.55	4.5	1.59	제주특별자치도 제주시 한림읍 대림리 725-1	제주특별자치도	제주시_한림읍	제주_한림	제주특별자치도_제주시_한림읍_대림리	한림읍	대림리	2022-11-15	2022-01-01	1
5011025023	2022	11	15	2	5.9	534	26	1.2	0.51	4.8	0.35	제주특별자치도 제주시 한림읍 대림리 736-3	제주특별자치도	제주시_한림읍	제주_한림	제주특별자치도_제주시_한림읍_대림리	한림읍	대림리	2022-11-15	2022-01-01	1
5011025023	2022	11	15	2	4.8	550	32	0.9	0.58	4.4	1.69	제주특별자치도 제주시 한림읍 대림리 793-4	제주특별자치도	제주시_한림읍	제주_한림	제주특별자치도_제주시_한림읍_대림리	한림읍	대림리	2022-11-15	2022-01-01	1
5011025023	2022	02	11	3	7	188	18	4.2	0.75	6.1	1.12	제주특별자치도 제주시 한림읍 대림리 1432	제주특별자치도	제주시_한림읍	제주_한림	제주특별자치도_제주시_한림읍_대림리	한림읍	대림리	2022-02-11	2022-01-01	1
5011025023	2022	05	26	3	4.9	810	70	1.8	1.37	4.3	4.44	제주특별자치도 제주시 한림읍 대림리 706	제주특별자치도	제주시_한림읍	제주_한림	제주특별자치도_제주시_한림읍_대림리	한림읍	대림리	2022-05-26	2022-01-01	1
5011025023	2022	07	19	3	5.3	700	32	1.2	1.22	2.9	1.6	제주특별자치도 제주시 한림읍 대림리 161	제주특별자치도	제주시_한림읍	제주_한림	제주특별자치도_제주시_한림읍_대림리	한림읍	대림리	2022-07-19	2022-01-01	1
5011025023	2022	08	23	3	6.7	1111	37	4.4	3.7	5.8	1.14	제주특별자치도 제주시 한림읍 대림리 34	제주특별자치도	제주시_한림읍	제주_한림	제주특별자치도_제주시_한림읍_대림리	한림읍	대림리	2022-08-23	2022-01-01	1
5011025023	2022	07	19	2	6.4	879	36	2.4	1.52	6.5	0.71	제주특별자치도 제주시 한림읍 대림리 187	제주특별자치도	제주시_한림읍	제주_한림	제주특별자치도_제주시_한림읍_대림리	한림읍	대림리	2022-07-19	2022-01-01	1
5011025023	2022	07	19	2	6.1	984	31	2.5	1.24	4.5	0.68	제주특별자치도 제주시 한림읍 대림리 169	제주특별자치도	제주시_한림읍	제주_한림	제주특별자치도_제주시_한림읍_대림리	한림읍	대림리	2022-07-19	2022-01-01	1
5011025023	2022	07	19	2	6.1	378	25	2.4	1.07	6	0.66	제주특별자치도 제주시 한림읍 대림리 838-2	제주특별자치도	제주시_한림읍	제주_한림	제주특별자치도_제주시_한림읍_대림리	한림읍	대림리	2022-07-19	2022-01-01	1
5011025023	2022	07	19	2	7	834	18	3.2	0.83	6	0.76	제주특별자치도 제주시 한림읍 대림리 838-8	제주특별자치도	제주시_한림읍	제주_한림	제주특별자치도_제주시_한림읍_대림리	한림읍	대림리	2022-07-19	2022-01-01	1
5011025023	2022	07	19	2	6.9	836	18	3.1	0.94	5.4	0.78	제주특별자치도 제주시 한림읍 대림리 838-9	제주특별자치도	제주시_한림읍	제주_한림	제주특별자치도_제주시_한림읍_대림리	한림읍	대림리	2022-07-19	2022-01-01	1
5011025023	2022	07	19	2	6.9	1068	28	4.7	1.5	6.2	0.89	제주특별자치도 제주시 한림읍 대림리 928	제주특별자치도	제주시_한림읍	제주_한림	제주특별자치도_제주시_한림읍_대림리	한림읍	대림리	2022-07-19	2022-01-01	1
5011025023	2022	07	19	2	6.5	932	22	2.6	1.23	5.1	0.77	제주특별자치도 제주시 한림읍 대림리 949-2	제주특별자치도	제주시_한림읍	제주_한림	제주특별자치도_제주시_한림읍_대림리	한림읍	대림리	2022-07-19	2022-01-01	1
5011025023	2022	07	19	2	7.4	981	36	5.2	1.41	8.7	0.8	제주특별자치도 제주시 한림읍 대림리 1092-21	제주특별자치도	제주시_한림읍	제주_한림	제주특별자치도_제주시_한림읍_대림리	한림읍	대림리	2022-07-19	2022-01-01	1
5011025023	2022	07	19	2	6.3	571	37	1.6	0.78	7.9	0.55	제주특별자치도 제주시 한림읍 대림리 727-4	제주특별자치도	제주시_한림읍	제주_한림	제주특별자치도_제주시_한림읍_대림리	한림읍	대림리	2022-07-19	2022-01-01	1
5011025023	2022	07	19	2	6	693	37	1.7	1.01	7.2	1.5	제주특별자치도 제주시 한림읍 대림리 728	제주특별자치도	제주시_한림읍	제주_한림	제주특별자치도_제주시_한림읍_대림리	한림읍	대림리	2022-07-19	2022-01-01	1
5011025023	2022	07	19	2	5.9	554	36	1.6	0.94	7.4	0.93	제주특별자치도 제주시 한림읍 대림리 729-2	제주특별자치도	제주시_한림읍	제주_한림	제주특별자치도_제주시_한림읍_대림리	한림읍	대림리	2022-07-19	2022-01-01	1
5011025023	2022	07	19	2	5.4	357	35	1.4	1.05	6.4	0.74	제주특별자치도 제주시 한림읍 대림리 792	제주특별자치도	제주시_한림읍	제주_한림	제주특별자치도_제주시_한림읍_대림리	한림읍	대림리	2022-07-19	2022-01-01	1
5011025023	2022	07	19	2	5.8	88	55	1.5	0.54	5.9	0.5	제주특별자치도 제주시 한림읍 대림리 132	제주특별자치도	제주시_한림읍	제주_한림	제주특별자치도_제주시_한림읍_대림리	한림읍	대림리	2022-07-19	2022-01-01	1
5011025023	2022	07	19	2	5.6	965	27	0.7	0.71	3.8	0.6	제주특별자치도 제주시 한림읍 대림리 1367-1	제주특별자치도	제주시_한림읍	제주_한림	제주특별자치도_제주시_한림읍_대림리	한림읍	대림리	2022-07-19	2022-01-01	1
5011025023	2022	07	19	2	6	653	48	1.2	0.74	7	0.81	제주특별자치도 제주시 한림읍 대림리 847	제주특별자치도	제주시_한림읍	제주_한림	제주특별자치도_제주시_한림읍_대림리	한림읍	대림리	2022-07-19	2022-01-01	1
5011025023	2022	07	19	2	6	656	45	1.2	0.79	7	0.85	제주특별자치도 제주시 한림읍 대림리 848	제주특별자치도	제주시_한림읍	제주_한림	제주특별자치도_제주시_한림읍_대림리	한림읍	대림리	2022-07-19	2022-01-01	1
5011025023	2022	07	19	2	6.1	605	29	1.7	0.42	7.9	0.43	제주특별자치도 제주시 한림읍 대림리 853-4	제주특별자치도	제주시_한림읍	제주_한림	제주특별자치도_제주시_한림읍_대림리	한림읍	대림리	2022-07-19	2022-01-01	1
5011025023	2022	07	19	2	6.4	1175	48	3.6	1.75	6.8	1.61	제주특별자치도 제주시 한림읍 대림리 873	제주특별자치도	제주시_한림읍	제주_한림	제주특별자치도_제주시_한림읍_대림리	한림읍	대림리	2022-07-19	2022-01-01	1
5011025023	2022	07	19	2	6.3	931	30	0.8	0.54	5	0.35	제주특별자치도 제주시 한림읍 대림리 874-1	제주특별자치도	제주시_한림읍	제주_한림	제주특별자치도_제주시_한림읍_대림리	한림읍	대림리	2022-07-19	2022-01-01	1
5011025023	2022	07	19	2	6.4	1024	43	3.4	1.69	6.7	1.64	제주특별자치도 제주시 한림읍 대림리 940	제주특별자치도	제주시_한림읍	제주_한림	제주특별자치도_제주시_한림읍_대림리	한림읍	대림리	2022-07-19	2022-01-01	1
5011025023	2022	07	19	2	6.1	615	31	1.8	1.05	4	0.38	제주특별자치도 제주시 한림읍 대림리 156	제주특별자치도	제주시_한림읍	제주_한림	제주특별자치도_제주시_한림읍_대림리	한림읍	대림리	2022-07-19	2022-01-01	1
5011025023	2022	07	19	2	6.1	582	32	1.9	1.06	4	0.45	제주특별자치도 제주시 한림읍 대림리 164	제주특별자치도	제주시_한림읍	제주_한림	제주특별자치도_제주시_한림읍_대림리	한림읍	대림리	2022-07-19	2022-01-01	1
5011025023	2022	07	19	2	6.1	587	31	1.8	1.04	3.9	0.37	제주특별자치도 제주시 한림읍 대림리 174	제주특별자치도	제주시_한림읍	제주_한림	제주특별자치도_제주시_한림읍_대림리	한림읍	대림리	2022-07-19	2022-01-01	1
5011025023	2022	07	19	2	6.2	596	31	1.8	1.06	3.9	0.36	제주특별자치도 제주시 한림읍 대림리 124	제주특별자치도	제주시_한림읍	제주_한림	제주특별자치도_제주시_한림읍_대림리	한림읍	대림리	2022-07-19	2022-01-01	1
5011025023	2022	07	19	2	6.7	1149	45	3.7	1.66	7.2	0.69	제주특별자치도 제주시 한림읍 대림리 1088-2	제주특별자치도	제주시_한림읍	제주_한림	제주특별자치도_제주시_한림읍_대림리	한림읍	대림리	2022-07-19	2022-01-01	1
5011025023	2022	07	19	2	6.7	1239	43	3.6	1.68	7.1	0.66	제주특별자치도 제주시 한림읍 대림리 1089-1	제주특별자치도	제주시_한림읍	제주_한림	제주특별자치도_제주시_한림읍_대림리	한림읍	대림리	2022-07-19	2022-01-01	1
5011025023	2022	07	19	2	6.7	1176	44	3.7	1.68	7.2	0.71	제주특별자치도 제주시 한림읍 대림리 342-1	제주특별자치도	제주시_한림읍	제주_한림	제주특별자치도_제주시_한림읍_대림리	한림읍	대림리	2022-07-19	2022-01-01	1
5011025023	2022	07	19	2	6.7	1280	44	3.9	1.89	8	0.71	제주특별자치도 제주시 한림읍 대림리 349-2	제주특별자치도	제주시_한림읍	제주_한림	제주특별자치도_제주시_한림읍_대림리	한림읍	대림리	2022-07-19	2022-01-01	1
5011025023	2022	07	19	2	5.8	1321	28	1.9	1.24	4.7	0.59	제주특별자치도 제주시 한림읍 대림리 714-1	제주특별자치도	제주시_한림읍	제주_한림	제주특별자치도_제주시_한림읍_대림리	한림읍	대림리	2022-07-19	2022-01-01	1
5011025023	2022	07	19	2	5.6	1169	27	1.8	1.13	4.3	0.73	제주특별자치도 제주시 한림읍 대림리 713-1	제주특별자치도	제주시_한림읍	제주_한림	제주특별자치도_제주시_한림읍_대림리	한림읍	대림리	2022-07-19	2022-01-01	1
5011025023	2022	07	19	2	7.1	544	17	2.9	1.29	6.6	0.39	제주특별자치도 제주시 한림읍 대림리 593-4	제주특별자치도	제주시_한림읍	제주_한림	제주특별자치도_제주시_한림읍_대림리	한림읍	대림리	2022-07-19	2022-01-01	1
5011025023	2022	07	19	2	7.1	541	19	2.9	1.27	6.8	0.4	제주특별자치도 제주시 한림읍 대림리 593-2	제주특별자치도	제주시_한림읍	제주_한림	제주특별자치도_제주시_한림읍_대림리	한림읍	대림리	2022-07-19	2022-01-01	1
5011025023	2022	07	19	2	6.4	943	22	2.7	1.06	5.8	0.69	제주특별자치도 제주시 한림읍 대림리 557-2	제주특별자치도	제주시_한림읍	제주_한림	제주특별자치도_제주시_한림읍_대림리	한림읍	대림리	2022-07-19	2022-01-01	1
5011025023	2022	07	19	2	6.9	1034	23	3.7	1.36	6.6	0.64	제주특별자치도 제주시 한림읍 대림리 1091-11	제주특별자치도	제주시_한림읍	제주_한림	제주특별자치도_제주시_한림읍_대림리	한림읍	대림리	2022-07-19	2022-01-01	1
5011025023	2022	07	19	2	5.1	1212	36	1.4	1.1	2.1	0.82	제주특별자치도 제주시 한림읍 대림리 1091-12	제주특별자치도	제주시_한림읍	제주_한림	제주특별자치도_제주시_한림읍_대림리	한림읍	대림리	2022-07-19	2022-01-01	1
5011025023	2022	07	19	2	5.1	1324	35	1.9	1.45	2.7	0.9	제주특별자치도 제주시 한림읍 대림리 1091-13	제주특별자치도	제주시_한림읍	제주_한림	제주특별자치도_제주시_한림읍_대림리	한림읍	대림리	2022-07-19	2022-01-01	1
5011025023	2022	07	19	2	6.7	984	31	3.3	2.02	6.9	0.89	제주특별자치도 제주시 한림읍 대림리 1092-17	제주특별자치도	제주시_한림읍	제주_한림	제주특별자치도_제주시_한림읍_대림리	한림읍	대림리	2022-07-19	2022-01-01	1
5011025023	2022	07	19	2	4.8	1185	32	0.8	0.78	2.8	0.97	제주특별자치도 제주시 한림읍 대림리 658-1	제주특별자치도	제주시_한림읍	제주_한림	제주특별자치도_제주시_한림읍_대림리	한림읍	대림리	2022-07-19	2022-01-01	1
5011025023	2022	07	19	2	4.6	877	30	0.7	0.66	1.6	0.78	제주특별자치도 제주시 한림읍 대림리 721-2	제주특별자치도	제주시_한림읍	제주_한림	제주특별자치도_제주시_한림읍_대림리	한림읍	대림리	2022-07-19	2022-01-01	1
5011025023	2022	07	19	2	7	283	22	2.8	0.79	8.4	0.53	제주특별자치도 제주시 한림읍 대림리 585-6	제주특별자치도	제주시_한림읍	제주_한림	제주특별자치도_제주시_한림읍_대림리	한림읍	대림리	2022-07-19	2022-01-01	1
5011025023	2022	07	19	2	6.2	805	37	2.7	1.63	5.1	1.04	제주특별자치도 제주시 한림읍 대림리 185-2	제주특별자치도	제주시_한림읍	제주_한림	제주특별자치도_제주시_한림읍_대림리	한림읍	대림리	2022-07-19	2022-01-01	1
5011025023	2022	07	19	2	7.3	870	36	4.5	1.64	8	1.31	제주특별자치도 제주시 한림읍 대림리 446	제주특별자치도	제주시_한림읍	제주_한림	제주특별자치도_제주시_한림읍_대림리	한림읍	대림리	2022-07-19	2022-01-01	1
5011025023	2022	07	19	2	6.2	369	38	2.8	0.72	5.1	0.8	제주특별자치도 제주시 한림읍 대림리 599	제주특별자치도	제주시_한림읍	제주_한림	제주특별자치도_제주시_한림읍_대림리	한림읍	대림리	2022-07-19	2022-01-01	1
5011025023	2022	07	19	2	6.2	374	38	2.8	0.72	5	0.75	제주특별자치도 제주시 한림읍 대림리 600	제주특별자치도	제주시_한림읍	제주_한림	제주특별자치도_제주시_한림읍_대림리	한림읍	대림리	2022-07-19	2022-01-01	1
5011025023	2022	07	19	2	5.7	638	32	2.1	0.77	3.9	0.76	제주특별자치도 제주시 한림읍 대림리 604	제주특별자치도	제주시_한림읍	제주_한림	제주특별자치도_제주시_한림읍_대림리	한림읍	대림리	2022-07-19	2022-01-01	1
5011025023	2022	07	19	2	6.6	1246	32	3.3	1.29	6.1	0.61	제주특별자치도 제주시 한림읍 대림리 3-1	제주특별자치도	제주시_한림읍	제주_한림	제주특별자치도_제주시_한림읍_대림리	한림읍	대림리	2022-07-19	2022-01-01	1
5011025023	2022	07	19	2	7.5	19	11	3.5	0.31	7.2	0.36	제주특별자치도 제주시 한림읍 대림리 1287-2	제주특별자치도	제주시_한림읍	제주_한림	제주특별자치도_제주시_한림읍_대림리	한림읍	대림리	2022-07-19	2022-01-01	1
5011025023	2022	07	19	3	5.3	700	32	1.2	1.22	2.9	1.6	제주특별자치도 제주시 한림읍 대림리 161	제주특별자치도	제주시_한림읍	제주_한림	제주특별자치도_제주시_한림읍_대림리	한림읍	대림리	2022-07-19	2022-01-01	1
5011025023	2022	01	04	2	6.8	627	64	4.1	1.58	6.8	2.42	제주특별자치도 제주시 한림읍 대림리 1089-10	제주특별자치도	제주시_한림읍	제주_한림	제주특별자치도_제주시_한림읍_대림리	한림읍	대림리	2022-01-04	2022-01-01	1
5011025023	2022	01	04	2	6.1	604	99	7.3	2.67	16.7	3.63	제주특별자치도 제주시 한림읍 대림리 1089-11	제주특별자치도	제주시_한림읍	제주_한림	제주특별자치도_제주시_한림읍_대림리	한림읍	대림리	2022-01-04	2022-01-01	1
5011025023	2022	05	26	2	4.9	862	64	1	0.84	2	1.24	제주특별자치도 제주시 한림읍 대림리 936	제주특별자치도	제주시_한림읍	제주_한림	제주특별자치도_제주시_한림읍_대림리	한림읍	대림리	2022-05-26	2022-01-01	1
5011025023	2022	05	26	2	4.9	859	108	1	0.65	2	1.33	제주특별자치도 제주시 한림읍 대림리 937	제주특별자치도	제주시_한림읍	제주_한림	제주특별자치도_제주시_한림읍_대림리	한림읍	대림리	2022-05-26	2022-01-01	1
5011025023	2022	02	04	3	6.3	698	27	3.4	1.81	7.1	2.3	제주특별자치도 제주시 한림읍 대림리 1094-11	제주특별자치도	제주시_한림읍	제주_한림	제주특별자치도_제주시_한림읍_대림리	한림읍	대림리	2022-02-04	2022-01-01	1
5011025023	2022	02	04	3	6.7	680	26	3.7	1.69	8.3	2.16	제주특별자치도 제주시 한림읍 대림리 1094-18	제주특별자치도	제주시_한림읍	제주_한림	제주특별자치도_제주시_한림읍_대림리	한림읍	대림리	2022-02-04	2022-01-01	1
5011025023	2022	03	29	3	5.8	347	18	2.4	1.14	5.6	2.02	제주특별자치도 제주시 한림읍 대림리 380-1	제주특별자치도	제주시_한림읍	제주_한림	제주특별자치도_제주시_한림읍_대림리	한림읍	대림리	2022-03-29	2022-01-01	1
5011025023	2022	03	29	3	5.8	358	20	1.6	1.21	4.3	1.64	제주특별자치도 제주시 한림읍 대림리 380-2	제주특별자치도	제주시_한림읍	제주_한림	제주특별자치도_제주시_한림읍_대림리	한림읍	대림리	2022-03-29	2022-01-01	1
5011025023	2022	04	26	3	4.8	676	26	0.7	0.96	1.6	2.08	제주특별자치도 제주시 한림읍 대림리 1093-18	제주특별자치도	제주시_한림읍	제주_한림	제주특별자치도_제주시_한림읍_대림리	한림읍	대림리	2022-04-26	2022-01-01	1
5011025023	2022	11	08	3	5	1120	76	6.6	2.27	8.7	13.98	제주특별자치도 제주시 한림읍 대림리 35-1	제주특별자치도	제주시_한림읍	제주_한림	제주특별자치도_제주시_한림읍_대림리	한림읍	대림리	2022-11-08	2022-01-01	1
5011025023	2022	11	08	3	5.3	1002	88	2.9	1.62	6.3	1.65	제주특별자치도 제주시 한림읍 대림리 361	제주특별자치도	제주시_한림읍	제주_한림	제주특별자치도_제주시_한림읍_대림리	한림읍	대림리	2022-11-08	2022-01-01	1
5011025023	2022	11	08	3	5.9	980	63	3	1.71	8.1	2.17	제주특별자치도 제주시 한림읍 대림리 759	제주특별자치도	제주시_한림읍	제주_한림	제주특별자치도_제주시_한림읍_대림리	한림읍	대림리	2022-11-08	2022-01-01	1
5011025023	2022	01	11	4	5.8	601	40	1.8	1.18	9.6	1.31	제주특별자치도 제주시 한림읍 대림리 731	제주특별자치도	제주시_한림읍	제주_한림	제주특별자치도_제주시_한림읍_대림리	한림읍	대림리	2022-01-11	2022-01-01	1
5011025023	2022	06	16	4	6.8	1341	68	5.8	1.19	8.8	1.03	제주특별자치도 제주시 한림읍 대림리 1342	제주특별자치도	제주시_한림읍	제주_한림	제주특별자치도_제주시_한림읍_대림리	한림읍	대림리	2022-06-16	2022-01-01	1
5011025023	2022	10	06	4	6.9	598	37	1.9	0.79	7.9	0.68	제주특별자치도 제주시 한림읍 대림리 149-1	제주특별자치도	제주시_한림읍	제주_한림	제주특별자치도_제주시_한림읍_대림리	한림읍	대림리	2022-10-06	2022-01-01	1
5011025024	2020	10	21	2	5.1	859	38	0.1	0.58	0.1	1.8	제주특별자치도 제주시 한림읍 한림리 218	제주특별자치도	제주시_한림읍	제주_한림	제주특별자치도_제주시_한림읍_한림리	한림읍	한림리	2020-10-21	2020-01-01	1
5011025024	2020	10	21	2	5.7	674	43	1.9	1.32	6.3	0.7	제주특별자치도 제주시 한림읍 한림리 253-1	제주특별자치도	제주시_한림읍	제주_한림	제주특별자치도_제주시_한림읍_한림리	한림읍	한림리	2020-10-21	2020-01-01	1
5011025024	2020	10	21	2	5.1	764	27	1.5	1.25	3.4	0.3	제주특별자치도 제주시 한림읍 한림리 401-4	제주특별자치도	제주시_한림읍	제주_한림	제주특별자치도_제주시_한림읍_한림리	한림읍	한림리	2020-10-21	2020-01-01	1
5011025024	2020	10	21	2	6.4	898	34	1.3	1.35	9.6	0.5	제주특별자치도 제주시 한림읍 한림리 725-2	제주특별자치도	제주시_한림읍	제주_한림	제주특별자치도_제주시_한림읍_한림리	한림읍	한림리	2020-10-21	2020-01-01	1
5011025024	2020	10	21	2	5.5	773	51	1.5	1.57	9.6	2.2	제주특별자치도 제주시 한림읍 한림리 775	제주특별자치도	제주시_한림읍	제주_한림	제주특별자치도_제주시_한림읍_한림리	한림읍	한림리	2020-10-21	2020-01-01	1
5011025024	2020	10	21	2	4.9	700	41	0.7	1.18	3.1	0.9	제주특별자치도 제주시 한림읍 한림리 857-1	제주특별자치도	제주시_한림읍	제주_한림	제주특별자치도_제주시_한림읍_한림리	한림읍	한림리	2020-10-21	2020-01-01	1
5011025024	2020	10	21	2	6.1	728	22	1	0.94	3.7	0.2	제주특별자치도 제주시 한림읍 한림리 18-2	제주특별자치도	제주시_한림읍	제주_한림	제주특별자치도_제주시_한림읍_한림리	한림읍	한림리	2020-10-21	2020-01-01	1
5011025024	2020	10	21	2	7.6	1235	30	2.2	1.03	9.9	0.5	제주특별자치도 제주시 한림읍 한림리 24-2	제주특별자치도	제주시_한림읍	제주_한림	제주특별자치도_제주시_한림읍_한림리	한림읍	한림리	2020-10-21	2020-01-01	1
5011025024	2020	10	21	2	5.9	1062	34	1.3	1.28	4.9	0.5	제주특별자치도 제주시 한림읍 한림리 861	제주특별자치도	제주시_한림읍	제주_한림	제주특별자치도_제주시_한림읍_한림리	한림읍	한림리	2020-10-21	2020-01-01	1
5011025024	2020	10	21	4	4.5	935	97	2.7	2.63	12.3	3.6	제주특별자치도 제주시 한림읍 한림리 4-1	제주특별자치도	제주시_한림읍	제주_한림	제주특별자치도_제주시_한림읍_한림리	한림읍	한림리	2020-10-21	2020-01-01	1
5011025024	2020	01	23	2	5.7	297	21	2	0.9	8.5	0.22	제주특별자치도 제주시 한림읍 한림리 2	제주특별자치도	제주시_한림읍	제주_한림	제주특별자치도_제주시_한림읍_한림리	한림읍	한림리	2020-01-23	2020-01-01	1
5011025024	2020	06	30	2	7.9	208	15	2.3	1.23	4.7	0.4	제주특별자치도 제주시 한림읍 한림리 825-7	제주특별자치도	제주시_한림읍	제주_한림	제주특별자치도_제주시_한림읍_한림리	한림읍	한림리	2020-06-30	2020-01-01	1
5011025024	2020	07	16	2	6.2	836	29	3.2	1.83	5	1	제주특별자치도 제주시 한림읍 한림리 253-1	제주특별자치도	제주시_한림읍	제주_한림	제주특별자치도_제주시_한림읍_한림리	한림읍	한림리	2020-07-16	2020-01-01	1
5011025024	2020	07	16	2	6	5000	11	2.8	1.37	7.8	0.8	제주특별자치도 제주시 한림읍 한림리 446	제주특별자치도	제주시_한림읍	제주_한림	제주특별자치도_제주시_한림읍_한림리	한림읍	한림리	2020-07-16	2020-01-01	1
5011025024	2020	07	22	2	6.7	801	55	3.9	2.68	4.7	5.9	제주특별자치도 제주시 한림읍 한림리 258	제주특별자치도	제주시_한림읍	제주_한림	제주특별자치도_제주시_한림읍_한림리	한림읍	한림리	2020-07-22	2020-01-01	1
5011025024	2020	07	31	2	6.8	38	36	1.8	0.88	3.4	1.5	제주특별자치도 제주시 한림읍 한림리 22	제주특별자치도	제주시_한림읍	제주_한림	제주특별자치도_제주시_한림읍_한림리	한림읍	한림리	2020-07-31	2020-01-01	1
5011025024	2020	08	28	2	7.3	590	66	2	1.27	6.1	0.3	제주특별자치도 제주시 한림읍 한림리 750	제주특별자치도	제주시_한림읍	제주_한림	제주특별자치도_제주시_한림읍_한림리	한림읍	한림리	2020-08-28	2020-01-01	1
5011025024	2020	08	28	2	7.4	336	21	0.6	0.91	5.2	0.3	제주특별자치도 제주시 한림읍 한림리 750	제주특별자치도	제주시_한림읍	제주_한림	제주특별자치도_제주시_한림읍_한림리	한림읍	한림리	2020-08-28	2020-01-01	1
5011025024	2020	08	28	2	6.6	697	32	1.2	0.13	2.9	0.4	제주특별자치도 제주시 한림읍 한림리 260	제주특별자치도	제주시_한림읍	제주_한림	제주특별자치도_제주시_한림읍_한림리	한림읍	한림리	2020-08-28	2020-01-01	1
5011025024	2020	09	29	2	7	504	22	2.6	1.92	10.1	0.9	제주특별자치도 제주시 한림읍 한림리 1253-1	제주특별자치도	제주시_한림읍	제주_한림	제주특별자치도_제주시_한림읍_한림리	한림읍	한림리	2020-09-29	2020-01-01	1
5011025024	2020	10	23	3	6	248	36	1.2	1.08	6.4	0.4	제주특별자치도 제주시 한림읍 한림리 510	제주특별자치도	제주시_한림읍	제주_한림	제주특별자치도_제주시_한림읍_한림리	한림읍	한림리	2020-10-23	2020-01-01	1
5011025024	2020	11	26	3	4	1760	71	1.9	1.54	0.7	2.3	제주특별자치도 제주시 한림읍 한림리 3	제주특별자치도	제주시_한림읍	제주_한림	제주특별자치도_제주시_한림읍_한림리	한림읍	한림리	2020-11-26	2020-01-01	1
5011025024	2020	11	26	3	4.3	1987	187	1.9	1.68	1.3	1.6	제주특별자치도 제주시 한림읍 한림리 5	제주특별자치도	제주시_한림읍	제주_한림	제주특별자치도_제주시_한림읍_한림리	한림읍	한림리	2020-11-26	2020-01-01	1
5011025024	2020	11	26	3	4	1537	98	0.2	1.3	0.8	1.9	제주특별자치도 제주시 한림읍 한림리 6	제주특별자치도	제주시_한림읍	제주_한림	제주특별자치도_제주시_한림읍_한림리	한림읍	한림리	2020-11-26	2020-01-01	1
5011025024	2020	11	26	3	4	2007	296	0.2	2.59	0.1	9.2	제주특별자치도 제주시 한림읍 한림리 18-1	제주특별자치도	제주시_한림읍	제주_한림	제주특별자치도_제주시_한림읍_한림리	한림읍	한림리	2020-11-26	2020-01-01	1
5011025024	2020	09	23	2	6.2	668.7	19.9	2.21	0.988	5.82	0.49	제주특별자치도 제주시 한림읍 한림리 22	제주특별자치도	제주시_한림읍	제주_한림	제주특별자치도_제주시_한림읍_한림리	한림읍	한림리	2020-09-23	2020-01-01	1
5011025024	2020	09	23	2	6.6	911.6	21.4	2.92	0.933	6.21	0.45	제주특별자치도 제주시 한림읍 한림리 141-1	제주특별자치도	제주시_한림읍	제주_한림	제주특별자치도_제주시_한림읍_한림리	한림읍	한림리	2020-09-23	2020-01-01	1
5011025024	2020	09	24	2	4.7	1083.9	51.4	0.64	1.057	0.82	0.72	제주특별자치도 제주시 한림읍 한림리 733-11	제주특별자치도	제주시_한림읍	제주_한림	제주특별자치도_제주시_한림읍_한림리	한림읍	한림리	2020-09-24	2020-01-01	1
5011025024	2020	09	24	2	6.6	678.5	16.8	3.32	0.913	6.71	0.3	제주특별자치도 제주시 한림읍 한림리 428	제주특별자치도	제주시_한림읍	제주_한림	제주특별자치도_제주시_한림읍_한림리	한림읍	한림리	2020-09-24	2020-01-01	1
5011025024	2020	09	28	2	6	438.5	33.2	2.67	0.906	6.74	0.85	제주특별자치도 제주시 한림읍 한림리 2	제주특별자치도	제주시_한림읍	제주_한림	제주특별자치도_제주시_한림읍_한림리	한림읍	한림리	2020-09-28	2020-01-01	1
5011025024	2021	10	28	2	5.6	368	30	4.1	1.6	4.7	0.88	제주특별자치도 제주시 한림읍 한림리 2	제주특별자치도	제주시_한림읍	제주_한림	제주특별자치도_제주시_한림읍_한림리	한림읍	한림리	2021-10-28	2021-01-01	1
5011025024	2021	07	06	2	7.2	606	61	4.6	1.11	10.1	0.3	제주특별자치도 제주시 한림읍 한림리 750	제주특별자치도	제주시_한림읍	제주_한림	제주특별자치도_제주시_한림읍_한림리	한림읍	한림리	2021-07-06	2021-01-01	1
5011025024	2021	07	06	2	6.8	318	31	2.4	1.43	5.7	0.3	제주특별자치도 제주시 한림읍 한림리 247-1	제주특별자치도	제주시_한림읍	제주_한림	제주특별자치도_제주시_한림읍_한림리	한림읍	한림리	2021-07-06	2021-01-01	1
5011025024	2021	07	06	2	6	411	28	2.4	1.33	3.3	0.2	제주특별자치도 제주시 한림읍 한림리 260	제주특별자치도	제주시_한림읍	제주_한림	제주특별자치도_제주시_한림읍_한림리	한림읍	한림리	2021-07-06	2021-01-01	1
5011025024	2021	07	06	2	7	341	25	3.3	1.35	4.7	0.3	제주특별자치도 제주시 한림읍 한림리 412-1	제주특별자치도	제주시_한림읍	제주_한림	제주특별자치도_제주시_한림읍_한림리	한림읍	한림리	2021-07-06	2021-01-01	1
5011025024	2021	08	06	2	4.4	1106	34	2.4	1.41	3.5	3.08	제주특별자치도 제주시 한림읍 한림리 1097-1	제주특별자치도	제주시_한림읍	제주_한림	제주특별자치도_제주시_한림읍_한림리	한림읍	한림리	2021-08-06	2021-01-01	1
5011025024	2021	08	18	2	7.3	437	19.5	1.9	1.83	9.2	0.5	제주특별자치도 제주시 한림읍 한림리 1253-1	제주특별자치도	제주시_한림읍	제주_한림	제주특별자치도_제주시_한림읍_한림리	한림읍	한림리	2021-08-18	2021-01-01	1
5011025024	2021	07	06	3	6.2	762	54	6.3	3.04	13.4	18.4	제주특별자치도 제주시 한림읍 한림리 258	제주특별자치도	제주시_한림읍	제주_한림	제주특별자치도_제주시_한림읍_한림리	한림읍	한림리	2021-07-06	2021-01-01	1
5011025024	2021	05	21	2	6	516	25	1	0.52	5.2	0.3	제주특별자치도 제주시 한림읍 한림리 253-1	제주특별자치도	제주시_한림읍	제주_한림	제주특별자치도_제주시_한림읍_한림리	한림읍	한림리	2021-05-21	2021-01-01	1
5011025024	2021	05	21	2	5.4	356	28	0.7	0.33	5.2	1	제주특별자치도 제주시 한림읍 한림리 446	제주특별자치도	제주시_한림읍	제주_한림	제주특별자치도_제주시_한림읍_한림리	한림읍	한림리	2021-05-21	2021-01-01	1
5011025024	2021	05	27	2	5.5	555	35	1.9	1.98	5.7	0.8	제주특별자치도 제주시 한림읍 한림리 348-2	제주특별자치도	제주시_한림읍	제주_한림	제주특별자치도_제주시_한림읍_한림리	한림읍	한림리	2021-05-27	2021-01-01	1
5011025024	2021	05	27	2	6.9	550	44	2.8	1.99	7	0.4	제주특별자치도 제주시 한림읍 한림리 348-1	제주특별자치도	제주시_한림읍	제주_한림	제주특별자치도_제주시_한림읍_한림리	한림읍	한림리	2021-05-27	2021-01-01	1
5011025024	2021	08	17	2	6.2	264	17.8	2.8	0.99	6.4	0.3	제주특별자치도 제주시 한림읍 한림리 22	제주특별자치도	제주시_한림읍	제주_한림	제주특별자치도_제주시_한림읍_한림리	한림읍	한림리	2021-08-17	2021-01-01	1
5011025024	2021	04	07	3	6.3	386	19	1.1	0.43	4.7	1.4	제주특별자치도 제주시 한림읍 한림리 319	제주특별자치도	제주시_한림읍	제주_한림	제주특별자치도_제주시_한림읍_한림리	한림읍	한림리	2021-04-07	2021-01-01	1
5011025024	2022	07	19	2	6.2	437	24	2.6	0.97	5.3	0.27	제주특별자치도 제주시 한림읍 한림리 253-1	제주특별자치도	제주시_한림읍	제주_한림	제주특별자치도_제주시_한림읍_한림리	한림읍	한림리	2022-07-19	2022-01-01	1
5011025024	2022	08	23	2	6	197	10	2.7	1.12	3.7	0.33	제주특별자치도 제주시 한림읍 한림리 22	제주특별자치도	제주시_한림읍	제주_한림	제주특별자치도_제주시_한림읍_한림리	한림읍	한림리	2022-08-23	2022-01-01	1
5011025024	2022	08	23	2	6.4	548	30	3.9	1.17	5.7	0.74	제주특별자치도 제주시 한림읍 한림리 750	제주특별자치도	제주시_한림읍	제주_한림	제주특별자치도_제주시_한림읍_한림리	한림읍	한림리	2022-08-23	2022-01-01	1
5011025024	2022	05	31	3	7.2	72	21	3.9	2.04	8.6	0.77	제주특별자치도 제주시 한림읍 한림리 258	제주특별자치도	제주시_한림읍	제주_한림	제주특별자치도_제주시_한림읍_한림리	한림읍	한림리	2022-05-31	2022-01-01	1
5011025024	2022	08	23	2	6.1	677	14	3.2	1.38	3.7	1.12	제주특별자치도 제주시 한림읍 한림리 260	제주특별자치도	제주시_한림읍	제주_한림	제주특별자치도_제주시_한림읍_한림리	한림읍	한림리	2022-08-23	2022-01-01	1
5011025024	2022	08	23	2	6.2	185	14	2.1	0.78	4.3	0.49	제주특별자치도 제주시 한림읍 한림리 247-1	제주특별자치도	제주시_한림읍	제주_한림	제주특별자치도_제주시_한림읍_한림리	한림읍	한림리	2022-08-23	2022-01-01	1
5011025024	2022	08	30	2	7.9	188	16	2	1.05	10.5	0.39	제주특별자치도 제주시 한림읍 한림리 1253-1	제주특별자치도	제주시_한림읍	제주_한림	제주특별자치도_제주시_한림읍_한림리	한림읍	한림리	2022-08-30	2022-01-01	1
5011025024	2022	11	29	2	6.1	481	27	2	1.28	6	0.95	제주특별자치도 제주시 한림읍 한림리 347	제주특별자치도	제주시_한림읍	제주_한림	제주특별자치도_제주시_한림읍_한림리	한림읍	한림리	2022-11-29	2022-01-01	1
5011025024	2022	06	24	4	7.2	369	162	6.8	2.92	23.4	1.9	제주특별자치도 제주시 한림읍 한림리 186-2	제주특별자치도	제주시_한림읍	제주_한림	제주특별자치도_제주시_한림읍_한림리	한림읍	한림리	2022-06-24	2022-01-01	1
5011025024	2022	07	19	2	6.2	437	24	2.6	0.97	5.3	0.27	제주특별자치도 제주시 한림읍 한림리 253-1	제주특별자치도	제주시_한림읍	제주_한림	제주특별자치도_제주시_한림읍_한림리	한림읍	한림리	2022-07-19	2022-01-01	1
5011025024	2022	04	05	2	6.2	603	29	1.3	1.39	3.2	1.14	제주특별자치도 제주시 한림읍 한림리 347	제주특별자치도	제주시_한림읍	제주_한림	제주특별자치도_제주시_한림읍_한림리	한림읍	한림리	2022-04-05	2022-01-01	1
5011025024	2022	04	12	2	7.4	324	18	2.4	0.98	10.9	1.13	제주특별자치도 제주시 한림읍 한림리 825-7	제주특별자치도	제주시_한림읍	제주_한림	제주특별자치도_제주시_한림읍_한림리	한림읍	한림리	2022-04-12	2022-01-01	1
5011025025	2020	10	21	2	6.8	199	54	2.3	1.09	11.3	0.1	제주특별자치도 제주시 한림읍 금악리 1232-2	제주특별자치도	제주시_한림읍	제주_한림	제주특별자치도_제주시_한림읍_금악리	한림읍	금악리	2020-10-21	2020-01-01	1
5011025025	2020	10	21	2	5.5	364	62	1.2	1.41	4.6	0.3	제주특별자치도 제주시 한림읍 금악리 1696	제주특별자치도	제주시_한림읍	제주_한림	제주특별자치도_제주시_한림읍_금악리	한림읍	금악리	2020-10-21	2020-01-01	1
5011025025	2020	10	21	2	6.1	274	51	1.2	0.99	4.6	0.1	제주특별자치도 제주시 한림읍 금악리 2931-1	제주특별자치도	제주시_한림읍	제주_한림	제주특별자치도_제주시_한림읍_금악리	한림읍	금악리	2020-10-21	2020-01-01	1
5011025025	2020	10	21	2	5.8	228	56	0.8	0.91	4.7	0.1	제주특별자치도 제주시 한림읍 금악리 3049-4	제주특별자치도	제주시_한림읍	제주_한림	제주특별자치도_제주시_한림읍_금악리	한림읍	금악리	2020-10-21	2020-01-01	1
5011025025	2020	10	21	2	7.7	196	43	2.6	1.01	11	0.2	제주특별자치도 제주시 한림읍 금악리 3235-1	제주특별자치도	제주시_한림읍	제주_한림	제주특별자치도_제주시_한림읍_금악리	한림읍	금악리	2020-10-21	2020-01-01	1
5011025025	2020	10	21	2	6.1	145	43	2	2.31	13.7	0.2	제주특별자치도 제주시 한림읍 금악리 2163	제주특별자치도	제주시_한림읍	제주_한림	제주특별자치도_제주시_한림읍_금악리	한림읍	금악리	2020-10-21	2020-01-01	1
5011025025	2020	12	31	2	7.1	245	31	4	1.25	5.9	0.2	제주특별자치도 제주시 한림읍 금악리 1971-1	제주특별자치도	제주시_한림읍	제주_한림	제주특별자치도_제주시_한림읍_금악리	한림읍	금악리	2020-12-31	2020-01-01	1
5011025025	2020	12	31	2	7	534	50	4.4	1.74	5.2	0.3	제주특별자치도 제주시 한림읍 금악리 3142	제주특별자치도	제주시_한림읍	제주_한림	제주특별자치도_제주시_한림읍_금악리	한림읍	금악리	2020-12-31	2020-01-01	1
5011025025	2020	12	31	2	6.5	512	53	2.8	2.31	4.8	0.2	제주특별자치도 제주시 한림읍 금악리 3190-3	제주특별자치도	제주시_한림읍	제주_한림	제주특별자치도_제주시_한림읍_금악리	한림읍	금악리	2020-12-31	2020-01-01	1
5011025025	2020	10	21	4	5	886	109	1	0.83	4.4	0.2	제주특별자치도 제주시 한림읍 금악리 2159	제주특별자치도	제주시_한림읍	제주_한림	제주특별자치도_제주시_한림읍_금악리	한림읍	금악리	2020-10-21	2020-01-01	1
5011025025	2020	12	31	4	7.5	278	38	0.8	2.67	5.7	0.2	제주특별자치도 제주시 한림읍 금악리 2021-2	제주특별자치도	제주시_한림읍	제주_한림	제주특별자치도_제주시_한림읍_금악리	한림읍	금악리	2020-12-31	2020-01-01	1
5011025025	2020	12	31	4	5.6	476	78	1.7	0.69	2.6	0.2	제주특별자치도 제주시 한림읍 금악리 3020	제주특별자치도	제주시_한림읍	제주_한림	제주특별자치도_제주시_한림읍_금악리	한림읍	금악리	2020-12-31	2020-01-01	1
5011025025	2020	03	09	4	5.5	1067	109	1.8	1.02	9.9	0.5	제주특별자치도 제주시 한림읍 금악리 2301-1	제주특별자치도	제주시_한림읍	제주_한림	제주특별자치도_제주시_한림읍_금악리	한림읍	금악리	2020-03-09	2020-01-01	1
5011025025	2020	05	04	4	5.2	203	83	0.9	0.36	5.4	0.3	제주특별자치도 제주시 한림읍 금악리 2898	제주특별자치도	제주시_한림읍	제주_한림	제주특별자치도_제주시_한림읍_금악리	한림읍	금악리	2020-05-04	2020-01-01	1
5011025025	2020	01	23	2	4.9	35	56	8.4	0.96	8.4	0.51	제주특별자치도 제주시 한림읍 금악리 961	제주특별자치도	제주시_한림읍	제주_한림	제주특별자치도_제주시_한림읍_금악리	한림읍	금악리	2020-01-23	2020-01-01	1
5011025025	2020	02	17	2	6.3	97	82	2.8	3.15	9.9	1	제주특별자치도 제주시 한림읍 금악리 196-10	제주특별자치도	제주시_한림읍	제주_한림	제주특별자치도_제주시_한림읍_금악리	한림읍	금악리	2020-02-17	2020-01-01	1
5011025025	2020	02	17	2	5.8	10	135	1.1	0.57	4.7	0.3	제주특별자치도 제주시 한림읍 금악리 788-1	제주특별자치도	제주시_한림읍	제주_한림	제주특별자치도_제주시_한림읍_금악리	한림읍	금악리	2020-02-17	2020-01-01	1
5011025025	2020	02	17	2	5.8	10	170	0.9	0.57	4	0.4	제주특별자치도 제주시 한림읍 금악리 14-1	제주특별자치도	제주시_한림읍	제주_한림	제주특별자치도_제주시_한림읍_금악리	한림읍	금악리	2020-02-17	2020-01-01	1
5011025025	2020	02	17	2	5.9	10	172	1.1	0.6	4.4	0.3	제주특별자치도 제주시 한림읍 금악리 14-10	제주특별자치도	제주시_한림읍	제주_한림	제주특별자치도_제주시_한림읍_금악리	한림읍	금악리	2020-02-17	2020-01-01	1
5011025025	2020	02	17	2	5.8	10	132	1.3	0.63	4.6	0.3	제주특별자치도 제주시 한림읍 금악리 14-15	제주특별자치도	제주시_한림읍	제주_한림	제주특별자치도_제주시_한림읍_금악리	한림읍	금악리	2020-02-17	2020-01-01	1
5011025025	2020	02	17	2	5.8	10	140	1	0.62	4.5	0.3	제주특별자치도 제주시 한림읍 금악리 198-22	제주특별자치도	제주시_한림읍	제주_한림	제주특별자치도_제주시_한림읍_금악리	한림읍	금악리	2020-02-17	2020-01-01	1
5011025025	2020	02	17	2	5.9	10	193	1.3	0.63	5.1	0.4	제주특별자치도 제주시 한림읍 금악리 198-205	제주특별자치도	제주시_한림읍	제주_한림	제주특별자치도_제주시_한림읍_금악리	한림읍	금악리	2020-02-17	2020-01-01	1
5011025025	2020	02	17	2	5.8	10	171	1	0.88	4.4	0.3	제주특별자치도 제주시 한림읍 금악리 715-21	제주특별자치도	제주시_한림읍	제주_한림	제주특별자치도_제주시_한림읍_금악리	한림읍	금악리	2020-02-17	2020-01-01	1
5011025025	2020	02	17	2	5.9	10	135	1	0.9	4.8	0.3	제주특별자치도 제주시 한림읍 금악리 249-8	제주특별자치도	제주시_한림읍	제주_한림	제주특별자치도_제주시_한림읍_금악리	한림읍	금악리	2020-02-17	2020-01-01	1
5011025025	2020	02	17	2	5.9	10	160	1.1	1.08	5.6	0.4	제주특별자치도 제주시 한림읍 금악리 249-10	제주특별자치도	제주시_한림읍	제주_한림	제주특별자치도_제주시_한림읍_금악리	한림읍	금악리	2020-02-17	2020-01-01	1
5011025025	2020	02	17	2	5.8	32	181	0.9	0.72	4.7	0.3	제주특별자치도 제주시 한림읍 금악리 747	제주특별자치도	제주시_한림읍	제주_한림	제주특별자치도_제주시_한림읍_금악리	한림읍	금악리	2020-02-17	2020-01-01	1
5011025025	2020	02	17	2	6	34	130	1.2	1.03	5.8	0.5	제주특별자치도 제주시 한림읍 금악리 204-3	제주특별자치도	제주시_한림읍	제주_한림	제주특별자치도_제주시_한림읍_금악리	한림읍	금악리	2020-02-17	2020-01-01	1
5011025025	2020	02	17	2	5.9	32	129	1.1	0.87	5.9	0.4	제주특별자치도 제주시 한림읍 금악리 204-5	제주특별자치도	제주시_한림읍	제주_한림	제주특별자치도_제주시_한림읍_금악리	한림읍	금악리	2020-02-17	2020-01-01	1
5011025025	2020	02	17	2	5.8	10	135	1.2	0.91	5.4	0.4	제주특별자치도 제주시 한림읍 금악리 204-6	제주특별자치도	제주시_한림읍	제주_한림	제주특별자치도_제주시_한림읍_금악리	한림읍	금악리	2020-02-17	2020-01-01	1
5011025025	2020	02	17	2	5.9	10	142	1.3	0.87	5.9	0.4	제주특별자치도 제주시 한림읍 금악리 204-7	제주특별자치도	제주시_한림읍	제주_한림	제주특별자치도_제주시_한림읍_금악리	한림읍	금악리	2020-02-17	2020-01-01	1
5011025025	2020	02	17	2	5.9	10	131	1.2	3.14	6.2	0.3	제주특별자치도 제주시 한림읍 금악리 204-8	제주특별자치도	제주시_한림읍	제주_한림	제주특별자치도_제주시_한림읍_금악리	한림읍	금악리	2020-02-17	2020-01-01	1
5011025025	2020	02	17	2	5.9	10	129	1	1.15	5.8	0.4	제주특별자치도 제주시 한림읍 금악리 204-9	제주특별자치도	제주시_한림읍	제주_한림	제주특별자치도_제주시_한림읍_금악리	한림읍	금악리	2020-02-17	2020-01-01	1
5011025025	2020	02	17	2	5.9	10	141	1.1	1.1	5.8	0.4	제주특별자치도 제주시 한림읍 금악리 204-10	제주특별자치도	제주시_한림읍	제주_한림	제주특별자치도_제주시_한림읍_금악리	한림읍	금악리	2020-02-17	2020-01-01	1
5011025025	2020	02	17	2	5.8	10	148	1	1.12	5.2	0.4	제주특별자치도 제주시 한림읍 금악리 204-11	제주특별자치도	제주시_한림읍	제주_한림	제주특별자치도_제주시_한림읍_금악리	한림읍	금악리	2020-02-17	2020-01-01	1
5011025025	2020	02	17	2	5.8	10	140	1.3	1.1	5.8	0.4	제주특별자치도 제주시 한림읍 금악리 204-12	제주특별자치도	제주시_한림읍	제주_한림	제주특별자치도_제주시_한림읍_금악리	한림읍	금악리	2020-02-17	2020-01-01	1
5011025025	2020	02	17	2	5.8	10	165	1.1	1.15	5.3	0.3	제주특별자치도 제주시 한림읍 금악리 204-13	제주특별자치도	제주시_한림읍	제주_한림	제주특별자치도_제주시_한림읍_금악리	한림읍	금악리	2020-02-17	2020-01-01	1
5011025025	2020	02	17	2	5.9	10	142	1	1.21	5.3	0.4	제주특별자치도 제주시 한림읍 금악리 204-14	제주특별자치도	제주시_한림읍	제주_한림	제주특별자치도_제주시_한림읍_금악리	한림읍	금악리	2020-02-17	2020-01-01	1
5011025025	2020	02	17	2	5.9	10	116	1.3	1.31	6.1	0.4	제주특별자치도 제주시 한림읍 금악리 204-15	제주특별자치도	제주시_한림읍	제주_한림	제주특별자치도_제주시_한림읍_금악리	한림읍	금악리	2020-02-17	2020-01-01	1
5011025025	2020	02	17	2	5.9	10	166	1.2	1.24	5.4	0.3	제주특별자치도 제주시 한림읍 금악리 204-16	제주특별자치도	제주시_한림읍	제주_한림	제주특별자치도_제주시_한림읍_금악리	한림읍	금악리	2020-02-17	2020-01-01	1
5011025025	2020	02	17	2	5.9	10	129	1.2	1.33	5.8	0.3	제주특별자치도 제주시 한림읍 금악리 204-17	제주특별자치도	제주시_한림읍	제주_한림	제주특별자치도_제주시_한림읍_금악리	한림읍	금악리	2020-02-17	2020-01-01	1
5011025025	2020	02	17	2	5.8	10	154	1.1	1.38	5.5	0.3	제주특별자치도 제주시 한림읍 금악리 204-18	제주특별자치도	제주시_한림읍	제주_한림	제주특별자치도_제주시_한림읍_금악리	한림읍	금악리	2020-02-17	2020-01-01	1
5011025025	2020	02	17	2	5.9	10	152	1.1	1.45	5.6	0.4	제주특별자치도 제주시 한림읍 금악리 204-19	제주특별자치도	제주시_한림읍	제주_한림	제주특별자치도_제주시_한림읍_금악리	한림읍	금악리	2020-02-17	2020-01-01	1
5011025025	2020	02	17	2	5.8	10	135	1.2	1.46	6	0.3	제주특별자치도 제주시 한림읍 금악리 204-20	제주특별자치도	제주시_한림읍	제주_한림	제주특별자치도_제주시_한림읍_금악리	한림읍	금악리	2020-02-17	2020-01-01	1
5011025025	2020	02	17	2	5.8	10	193	1.5	1.51	7.2	0.3	제주특별자치도 제주시 한림읍 금악리 204-21	제주특별자치도	제주시_한림읍	제주_한림	제주특별자치도_제주시_한림읍_금악리	한림읍	금악리	2020-02-17	2020-01-01	1
5011025025	2020	02	17	2	5.9	10	160	1.3	1.5	5.9	0.4	제주특별자치도 제주시 한림읍 금악리 204-22	제주특별자치도	제주시_한림읍	제주_한림	제주특별자치도_제주시_한림읍_금악리	한림읍	금악리	2020-02-17	2020-01-01	1
5011025025	2020	02	17	2	5.9	10	146	1.6	1.67	7	0.4	제주특별자치도 제주시 한림읍 금악리 204-23	제주특별자치도	제주시_한림읍	제주_한림	제주특별자치도_제주시_한림읍_금악리	한림읍	금악리	2020-02-17	2020-01-01	1
5011025025	2020	02	17	2	5.8	10	125	1.8	1.07	0.6	0.4	제주특별자치도 제주시 한림읍 금악리 204-24	제주특별자치도	제주시_한림읍	제주_한림	제주특별자치도_제주시_한림읍_금악리	한림읍	금악리	2020-02-17	2020-01-01	1
5011025025	2020	02	17	2	5.8	10	160	1.5	1.66	6.3	0.3	제주특별자치도 제주시 한림읍 금악리 204-25	제주특별자치도	제주시_한림읍	제주_한림	제주특별자치도_제주시_한림읍_금악리	한림읍	금악리	2020-02-17	2020-01-01	1
5011025025	2020	02	17	2	5.9	10	150	1.2	1.71	6.1	0.3	제주특별자치도 제주시 한림읍 금악리 204-26	제주특별자치도	제주시_한림읍	제주_한림	제주특별자치도_제주시_한림읍_금악리	한림읍	금악리	2020-02-17	2020-01-01	1
5011025025	2020	02	17	2	5.9	10	127	1.3	1.74	6.6	0.4	제주특별자치도 제주시 한림읍 금악리 204-27	제주특별자치도	제주시_한림읍	제주_한림	제주특별자치도_제주시_한림읍_금악리	한림읍	금악리	2020-02-17	2020-01-01	1
5011025025	2020	02	17	2	5.8	10	147	1.2	1.76	6.2	0.3	제주특별자치도 제주시 한림읍 금악리 204-28	제주특별자치도	제주시_한림읍	제주_한림	제주특별자치도_제주시_한림읍_금악리	한림읍	금악리	2020-02-17	2020-01-01	1
5011025025	2020	02	17	2	5.9	10	150	1.3	1.88	7.1	0.5	제주특별자치도 제주시 한림읍 금악리 204-29	제주특별자치도	제주시_한림읍	제주_한림	제주특별자치도_제주시_한림읍_금악리	한림읍	금악리	2020-02-17	2020-01-01	1
5011025025	2020	02	17	2	5.8	10	152	1.4	1.81	6.8	0.3	제주특별자치도 제주시 한림읍 금악리 204-30	제주특별자치도	제주시_한림읍	제주_한림	제주특별자치도_제주시_한림읍_금악리	한림읍	금악리	2020-02-17	2020-01-01	1
5011025025	2020	02	17	2	5.7	10	171	1.2	1.87	6.2	0.3	제주특별자치도 제주시 한림읍 금악리 204-31	제주특별자치도	제주시_한림읍	제주_한림	제주특별자치도_제주시_한림읍_금악리	한림읍	금악리	2020-02-17	2020-01-01	1
5011025025	2020	02	17	2	5.8	10	167	1.4	1.91	5.6	0.4	제주특별자치도 제주시 한림읍 금악리 204-32	제주특별자치도	제주시_한림읍	제주_한림	제주특별자치도_제주시_한림읍_금악리	한림읍	금악리	2020-02-17	2020-01-01	1
5011025025	2020	02	17	2	5.8	10	162	1.5	1.95	6.4	0.4	제주특별자치도 제주시 한림읍 금악리 204-33	제주특별자치도	제주시_한림읍	제주_한림	제주특별자치도_제주시_한림읍_금악리	한림읍	금악리	2020-02-17	2020-01-01	1
5011025025	2020	02	17	2	5.9	10	166	0.9	0.65	5.8	0.4	제주특별자치도 제주시 한림읍 금악리 204-34	제주특별자치도	제주시_한림읍	제주_한림	제주특별자치도_제주시_한림읍_금악리	한림읍	금악리	2020-02-17	2020-01-01	1
5011025025	2020	02	17	2	5.8	10	150	1.3	0.58	5.4	0.4	제주특별자치도 제주시 한림읍 금악리 204-35	제주특별자치도	제주시_한림읍	제주_한림	제주특별자치도_제주시_한림읍_금악리	한림읍	금악리	2020-02-17	2020-01-01	1
5011025025	2020	02	17	2	5.7	10	187	1.3	0.62	6.2	0.3	제주특별자치도 제주시 한림읍 금악리 204-36	제주특별자치도	제주시_한림읍	제주_한림	제주특별자치도_제주시_한림읍_금악리	한림읍	금악리	2020-02-17	2020-01-01	1
5011025025	2020	02	17	2	5.8	10	124	1.1	0.56	5.6	0.3	제주특별자치도 제주시 한림읍 금악리 204-37	제주특별자치도	제주시_한림읍	제주_한림	제주특별자치도_제주시_한림읍_금악리	한림읍	금악리	2020-02-17	2020-01-01	1
5011025025	2020	02	17	2	5.9	10	146	1	0.79	5.4	0.2	제주특별자치도 제주시 한림읍 금악리 204-38	제주특별자치도	제주시_한림읍	제주_한림	제주특별자치도_제주시_한림읍_금악리	한림읍	금악리	2020-02-17	2020-01-01	1
5011025025	2020	02	17	2	5.7	10	128	1.2	0.67	5.4	0.3	제주특별자치도 제주시 한림읍 금악리 204-39	제주특별자치도	제주시_한림읍	제주_한림	제주특별자치도_제주시_한림읍_금악리	한림읍	금악리	2020-02-17	2020-01-01	1
5011025025	2020	02	17	2	5.7	10	140	1	0.75	5.1	0.3	제주특별자치도 제주시 한림읍 금악리 204-40	제주특별자치도	제주시_한림읍	제주_한림	제주특별자치도_제주시_한림읍_금악리	한림읍	금악리	2020-02-17	2020-01-01	1
5011025025	2020	02	17	2	5.8	10	186	1	0.78	5.2	0.3	제주특별자치도 제주시 한림읍 금악리 204-41	제주특별자치도	제주시_한림읍	제주_한림	제주특별자치도_제주시_한림읍_금악리	한림읍	금악리	2020-02-17	2020-01-01	1
5011025025	2020	02	17	2	5.8	10	151	1.3	0.83	5.3	0.4	제주특별자치도 제주시 한림읍 금악리 204-42	제주특별자치도	제주시_한림읍	제주_한림	제주특별자치도_제주시_한림읍_금악리	한림읍	금악리	2020-02-17	2020-01-01	1
5011025025	2020	02	17	2	5.8	10	148	0.8	0.87	5.3	0.4	제주특별자치도 제주시 한림읍 금악리 204-43	제주특별자치도	제주시_한림읍	제주_한림	제주특별자치도_제주시_한림읍_금악리	한림읍	금악리	2020-02-17	2020-01-01	1
5011025025	2020	02	17	2	5.8	10	176	1.1	1.05	5.9	0.4	제주특별자치도 제주시 한림읍 금악리 204-44	제주특별자치도	제주시_한림읍	제주_한림	제주특별자치도_제주시_한림읍_금악리	한림읍	금악리	2020-02-17	2020-01-01	1
5011025025	2020	02	17	2	5.7	10	186	1.3	0.94	5.2	0.4	제주특별자치도 제주시 한림읍 금악리 204-45	제주특별자치도	제주시_한림읍	제주_한림	제주특별자치도_제주시_한림읍_금악리	한림읍	금악리	2020-02-17	2020-01-01	1
5011025025	2020	02	17	2	5.8	10	131	1.4	1.03	5.1	0.3	제주특별자치도 제주시 한림읍 금악리 204-46	제주특별자치도	제주시_한림읍	제주_한림	제주특별자치도_제주시_한림읍_금악리	한림읍	금악리	2020-02-17	2020-01-01	1
5011025025	2020	02	17	2	5.7	10	138	1.2	1.02	5.3	0.4	제주특별자치도 제주시 한림읍 금악리 204-47	제주특별자치도	제주시_한림읍	제주_한림	제주특별자치도_제주시_한림읍_금악리	한림읍	금악리	2020-02-17	2020-01-01	1
5011025025	2020	02	17	2	5.7	10	136	1.3	1.09	5.5	0.4	제주특별자치도 제주시 한림읍 금악리 204-48	제주특별자치도	제주시_한림읍	제주_한림	제주특별자치도_제주시_한림읍_금악리	한림읍	금악리	2020-02-17	2020-01-01	1
5011025025	2020	02	17	2	5.7	10	159	1.5	1.08	5.6	0.4	제주특별자치도 제주시 한림읍 금악리 204-49	제주특별자치도	제주시_한림읍	제주_한림	제주특별자치도_제주시_한림읍_금악리	한림읍	금악리	2020-02-17	2020-01-01	1
5011025025	2020	02	17	2	5.7	10	143	1.2	1.19	5.5	0.3	제주특별자치도 제주시 한림읍 금악리 204-50	제주특별자치도	제주시_한림읍	제주_한림	제주특별자치도_제주시_한림읍_금악리	한림읍	금악리	2020-02-17	2020-01-01	1
5011025025	2020	02	17	2	5.8	10	150	1.3	1.27	5.4	0.4	제주특별자치도 제주시 한림읍 금악리 204-51	제주특별자치도	제주시_한림읍	제주_한림	제주특별자치도_제주시_한림읍_금악리	한림읍	금악리	2020-02-17	2020-01-01	1
5011025025	2020	02	17	2	5.8	10	153	0.9	1.21	4.2	0.4	제주특별자치도 제주시 한림읍 금악리 204-52	제주특별자치도	제주시_한림읍	제주_한림	제주특별자치도_제주시_한림읍_금악리	한림읍	금악리	2020-02-17	2020-01-01	1
5011025025	2020	02	17	2	5.8	10	112	0.8	1.32	5.1	0.4	제주특별자치도 제주시 한림읍 금악리 204-53	제주특별자치도	제주시_한림읍	제주_한림	제주특별자치도_제주시_한림읍_금악리	한림읍	금악리	2020-02-17	2020-01-01	1
5011025025	2020	02	17	2	5.6	10	136	1.2	1.39	5.4	0.4	제주특별자치도 제주시 한림읍 금악리 204-54	제주특별자치도	제주시_한림읍	제주_한림	제주특별자치도_제주시_한림읍_금악리	한림읍	금악리	2020-02-17	2020-01-01	1
5011025025	2020	02	17	2	5.6	10	115	1.3	1.38	5.4	0.4	제주특별자치도 제주시 한림읍 금악리 204-55	제주특별자치도	제주시_한림읍	제주_한림	제주특별자치도_제주시_한림읍_금악리	한림읍	금악리	2020-02-17	2020-01-01	1
5011025025	2020	04	07	2	6.3	30	141	2.6	0.87	4.4	0.4	제주특별자치도 제주시 한림읍 금악리 2124-6	제주특별자치도	제주시_한림읍	제주_한림	제주특별자치도_제주시_한림읍_금악리	한림읍	금악리	2020-04-07	2020-01-01	1
5011025025	2020	04	13	2	6.1	43	112	3.3	1.61	8	0.4	제주특별자치도 제주시 한림읍 금악리 9	제주특별자치도	제주시_한림읍	제주_한림	제주특별자치도_제주시_한림읍_금악리	한림읍	금악리	2020-04-13	2020-01-01	1
5011025025	2020	04	13	2	6	48	139	4.2	1.41	9.6	0.8	제주특별자치도 제주시 한림읍 금악리 43	제주특별자치도	제주시_한림읍	제주_한림	제주특별자치도_제주시_한림읍_금악리	한림읍	금악리	2020-04-13	2020-01-01	1
5011025025	2020	05	04	2	5.9	360	60	1	0.99	5.2	0.2	제주특별자치도 제주시 한림읍 금악리 3404	제주특별자치도	제주시_한림읍	제주_한림	제주특별자치도_제주시_한림읍_금악리	한림읍	금악리	2020-05-04	2020-01-01	1
5011025025	2020	05	15	2	6.9	288	124	2.4	1.09	8.8	0.2	제주특별자치도 제주시 한림읍 금악리 514	제주특별자치도	제주시_한림읍	제주_한림	제주특별자치도_제주시_한림읍_금악리	한림읍	금악리	2020-05-15	2020-01-01	1
5011025025	2020	05	15	2	6.9	288	124	2.4	1.09	8.8	0.2	제주특별자치도 제주시 한림읍 금악리 1384	제주특별자치도	제주시_한림읍	제주_한림	제주특별자치도_제주시_한림읍_금악리	한림읍	금악리	2020-05-15	2020-01-01	1
5011025025	2020	05	15	2	6.9	288	124	2.4	1.09	8.8	0.2	제주특별자치도 제주시 한림읍 금악리 1385	제주특별자치도	제주시_한림읍	제주_한림	제주특별자치도_제주시_한림읍_금악리	한림읍	금악리	2020-05-15	2020-01-01	1
5011025025	2020	05	15	2	6.9	288	124	2.4	1.09	8.8	0.2	제주특별자치도 제주시 한림읍 금악리 1386	제주특별자치도	제주시_한림읍	제주_한림	제주특별자치도_제주시_한림읍_금악리	한림읍	금악리	2020-05-15	2020-01-01	1
5011025025	2020	05	15	2	6.9	288	124	2.4	1.09	8.8	0.2	제주특별자치도 제주시 한림읍 금악리 511	제주특별자치도	제주시_한림읍	제주_한림	제주특별자치도_제주시_한림읍_금악리	한림읍	금악리	2020-05-15	2020-01-01	1
5011025025	2020	05	15	2	6.9	288	124	2.4	1.09	8.8	0.2	제주특별자치도 제주시 한림읍 금악리 513	제주특별자치도	제주시_한림읍	제주_한림	제주특별자치도_제주시_한림읍_금악리	한림읍	금악리	2020-05-15	2020-01-01	1
5011025025	2020	05	15	2	6.9	288	124	2.4	1.09	8.8	0.2	제주특별자치도 제주시 한림읍 금악리 508-2	제주특별자치도	제주시_한림읍	제주_한림	제주특별자치도_제주시_한림읍_금악리	한림읍	금악리	2020-05-15	2020-01-01	1
5011025025	2020	05	15	2	6.9	288	124	2.4	1.09	8.8	0.2	제주특별자치도 제주시 한림읍 금악리 504	제주특별자치도	제주시_한림읍	제주_한림	제주특별자치도_제주시_한림읍_금악리	한림읍	금악리	2020-05-15	2020-01-01	1
5011025025	2020	05	15	2	6.9	288	124	2.4	1.09	8.8	0.2	제주특별자치도 제주시 한림읍 금악리 505	제주특별자치도	제주시_한림읍	제주_한림	제주특별자치도_제주시_한림읍_금악리	한림읍	금악리	2020-05-15	2020-01-01	1
5011025025	2020	05	15	2	6.9	288	124	2.4	1.09	8.8	0.2	제주특별자치도 제주시 한림읍 금악리 506	제주특별자치도	제주시_한림읍	제주_한림	제주특별자치도_제주시_한림읍_금악리	한림읍	금악리	2020-05-15	2020-01-01	1
5011025025	2020	05	15	2	6.9	288	124	2.4	1.09	8.8	0.2	제주특별자치도 제주시 한림읍 금악리 507	제주특별자치도	제주시_한림읍	제주_한림	제주특별자치도_제주시_한림읍_금악리	한림읍	금악리	2020-05-15	2020-01-01	1
5011025025	2020	05	15	2	6.9	288	124	2.4	1.09	8.8	0.2	제주특별자치도 제주시 한림읍 금악리 508-1	제주특별자치도	제주시_한림읍	제주_한림	제주특별자치도_제주시_한림읍_금악리	한림읍	금악리	2020-05-15	2020-01-01	1
5011025025	2020	05	15	2	6.9	288	124	2.4	1.09	8.8	0.2	제주특별자치도 제주시 한림읍 금악리 1383	제주특별자치도	제주시_한림읍	제주_한림	제주특별자치도_제주시_한림읍_금악리	한림읍	금악리	2020-05-15	2020-01-01	1
5011025025	2020	05	15	2	6.9	288	124	2.4	1.09	8.8	0.2	제주특별자치도 제주시 한림읍 금악리 509	제주특별자치도	제주시_한림읍	제주_한림	제주특별자치도_제주시_한림읍_금악리	한림읍	금악리	2020-05-15	2020-01-01	1
5011025025	2020	05	15	2	6.9	288	124	2.4	1.09	8.8	0.2	제주특별자치도 제주시 한림읍 금악리 510	제주특별자치도	제주시_한림읍	제주_한림	제주특별자치도_제주시_한림읍_금악리	한림읍	금악리	2020-05-15	2020-01-01	1
5011025025	2020	05	15	2	6.3	369	122	0.9	1.56	2.8	0.5	제주특별자치도 제주시 한림읍 금악리 388	제주특별자치도	제주시_한림읍	제주_한림	제주특별자치도_제주시_한림읍_금악리	한림읍	금악리	2020-05-15	2020-01-01	1
5011025025	2020	05	15	2	6.6	316	125	1.9	1.09	5.5	0.2	제주특별자치도 제주시 한림읍 금악리 1387	제주특별자치도	제주시_한림읍	제주_한림	제주특별자치도_제주시_한림읍_금악리	한림읍	금악리	2020-05-15	2020-01-01	1
5011025025	2020	05	15	2	6.6	316	125	1.9	1.09	5.5	0.2	제주특별자치도 제주시 한림읍 금악리 1388	제주특별자치도	제주시_한림읍	제주_한림	제주특별자치도_제주시_한림읍_금악리	한림읍	금악리	2020-05-15	2020-01-01	1
5011025025	2020	05	15	2	6.6	316	125	1.9	1.09	5.5	0.2	제주특별자치도 제주시 한림읍 금악리 1389	제주특별자치도	제주시_한림읍	제주_한림	제주특별자치도_제주시_한림읍_금악리	한림읍	금악리	2020-05-15	2020-01-01	1
5011025025	2020	05	15	2	6.6	316	125	1.9	1.09	5.5	0.2	제주특별자치도 제주시 한림읍 금악리 1380	제주특별자치도	제주시_한림읍	제주_한림	제주특별자치도_제주시_한림읍_금악리	한림읍	금악리	2020-05-15	2020-01-01	1
5011025025	2020	05	15	2	6.6	316	125	1.9	1.09	5.5	0.2	제주특별자치도 제주시 한림읍 금악리 1381-3	제주특별자치도	제주시_한림읍	제주_한림	제주특별자치도_제주시_한림읍_금악리	한림읍	금악리	2020-05-15	2020-01-01	1
5011025025	2020	05	15	2	6.6	316	125	1.9	1.09	5.5	0.2	제주특별자치도 제주시 한림읍 금악리 1381-1	제주특별자치도	제주시_한림읍	제주_한림	제주특별자치도_제주시_한림읍_금악리	한림읍	금악리	2020-05-15	2020-01-01	1
5011025025	2020	05	15	2	6.6	316	125	1.9	1.09	5.5	0.2	제주특별자치도 제주시 한림읍 금악리 1404	제주특별자치도	제주시_한림읍	제주_한림	제주특별자치도_제주시_한림읍_금악리	한림읍	금악리	2020-05-15	2020-01-01	1
5011025025	2020	05	15	2	6.6	316	125	1.9	1.09	5.5	0.2	제주특별자치도 제주시 한림읍 금악리 1403-1	제주특별자치도	제주시_한림읍	제주_한림	제주특별자치도_제주시_한림읍_금악리	한림읍	금악리	2020-05-15	2020-01-01	1
5011025025	2020	05	15	2	6.6	316	125	1.9	1.09	5.5	0.2	제주특별자치도 제주시 한림읍 금악리 1403-2	제주특별자치도	제주시_한림읍	제주_한림	제주특별자치도_제주시_한림읍_금악리	한림읍	금악리	2020-05-15	2020-01-01	1
5011025025	2020	05	15	2	6.9	123	93	1.4	1.12	9.5	0.2	제주특별자치도 제주시 한림읍 금악리 563-1	제주특별자치도	제주시_한림읍	제주_한림	제주특별자치도_제주시_한림읍_금악리	한림읍	금악리	2020-05-15	2020-01-01	1
5011025025	2020	05	15	2	6.9	123	93	1.4	1.12	9.5	0.2	제주특별자치도 제주시 한림읍 금악리 561	제주특별자치도	제주시_한림읍	제주_한림	제주특별자치도_제주시_한림읍_금악리	한림읍	금악리	2020-05-15	2020-01-01	1
5011025025	2020	05	15	2	6.9	123	93	1.4	1.12	9.5	0.2	제주특별자치도 제주시 한림읍 금악리 562	제주특별자치도	제주시_한림읍	제주_한림	제주특별자치도_제주시_한림읍_금악리	한림읍	금악리	2020-05-15	2020-01-01	1
5011025025	2020	05	15	2	6.9	108	53	3.5	1.67	6.8	0.2	제주특별자치도 제주시 한림읍 금악리 1733	제주특별자치도	제주시_한림읍	제주_한림	제주특별자치도_제주시_한림읍_금악리	한림읍	금악리	2020-05-15	2020-01-01	1
5011025025	2020	05	15	2	6.9	108	53	3.5	1.67	6.8	0.2	제주특별자치도 제주시 한림읍 금악리 1659	제주특별자치도	제주시_한림읍	제주_한림	제주특별자치도_제주시_한림읍_금악리	한림읍	금악리	2020-05-15	2020-01-01	1
5011025025	2020	05	15	2	6.9	108	53	3.5	1.67	6.8	0.2	제주특별자치도 제주시 한림읍 금악리 1660	제주특별자치도	제주시_한림읍	제주_한림	제주특별자치도_제주시_한림읍_금악리	한림읍	금악리	2020-05-15	2020-01-01	1
5011025025	2020	05	15	2	6.9	108	53	3.5	1.67	6.8	0.2	제주특별자치도 제주시 한림읍 금악리 1661	제주특별자치도	제주시_한림읍	제주_한림	제주특별자치도_제주시_한림읍_금악리	한림읍	금악리	2020-05-15	2020-01-01	1
5011025025	2020	05	15	2	6.9	108	53	3.5	1.67	6.8	0.2	제주특별자치도 제주시 한림읍 금악리 1662	제주특별자치도	제주시_한림읍	제주_한림	제주특별자치도_제주시_한림읍_금악리	한림읍	금악리	2020-05-15	2020-01-01	1
5011025025	2020	05	15	2	6.9	108	53	3.5	1.67	6.8	0.2	제주특별자치도 제주시 한림읍 금악리 1663	제주특별자치도	제주시_한림읍	제주_한림	제주특별자치도_제주시_한림읍_금악리	한림읍	금악리	2020-05-15	2020-01-01	1
5011025025	2020	05	15	2	6.9	108	53	3.5	1.67	6.8	0.2	제주특별자치도 제주시 한림읍 금악리 1732	제주특별자치도	제주시_한림읍	제주_한림	제주특별자치도_제주시_한림읍_금악리	한림읍	금악리	2020-05-15	2020-01-01	1
5011025025	2020	05	15	2	6.9	108	53	3.5	1.67	6.8	0.2	제주특별자치도 제주시 한림읍 금악리 1738	제주특별자치도	제주시_한림읍	제주_한림	제주특별자치도_제주시_한림읍_금악리	한림읍	금악리	2020-05-15	2020-01-01	1
5011025025	2020	05	15	2	6.9	108	53	3.5	1.67	6.8	0.2	제주특별자치도 제주시 한림읍 금악리 1739	제주특별자치도	제주시_한림읍	제주_한림	제주특별자치도_제주시_한림읍_금악리	한림읍	금악리	2020-05-15	2020-01-01	1
5011025025	2020	05	15	2	5.7	391	159	1	0.7	3.2	0.2	제주특별자치도 제주시 한림읍 금악리 493	제주특별자치도	제주시_한림읍	제주_한림	제주특별자치도_제주시_한림읍_금악리	한림읍	금악리	2020-05-15	2020-01-01	1
5011025025	2020	05	15	2	5.7	391	159	1	0.7	3.2	0.2	제주특별자치도 제주시 한림읍 금악리 494	제주특별자치도	제주시_한림읍	제주_한림	제주특별자치도_제주시_한림읍_금악리	한림읍	금악리	2020-05-15	2020-01-01	1
5011025025	2020	05	15	2	5.7	391	159	1	0.7	3.2	0.2	제주특별자치도 제주시 한림읍 금악리 495	제주특별자치도	제주시_한림읍	제주_한림	제주특별자치도_제주시_한림읍_금악리	한림읍	금악리	2020-05-15	2020-01-01	1
5011025025	2020	05	15	2	5.7	391	159	1	0.7	3.2	0.2	제주특별자치도 제주시 한림읍 금악리 498	제주특별자치도	제주시_한림읍	제주_한림	제주특별자치도_제주시_한림읍_금악리	한림읍	금악리	2020-05-15	2020-01-01	1
5011025025	2020	05	15	2	5.7	391	159	1	0.7	3.2	0.2	제주특별자치도 제주시 한림읍 금악리 419	제주특별자치도	제주시_한림읍	제주_한림	제주특별자치도_제주시_한림읍_금악리	한림읍	금악리	2020-05-15	2020-01-01	1
5011025025	2020	05	15	2	5.7	391	159	1	0.7	3.2	0.2	제주특별자치도 제주시 한림읍 금악리 420	제주특별자치도	제주시_한림읍	제주_한림	제주특별자치도_제주시_한림읍_금악리	한림읍	금악리	2020-05-15	2020-01-01	1
5011025025	2020	05	15	2	7	414	69	1.2	0.49	10.2	0.3	제주특별자치도 제주시 한림읍 금악리 425	제주특별자치도	제주시_한림읍	제주_한림	제주특별자치도_제주시_한림읍_금악리	한림읍	금악리	2020-05-15	2020-01-01	1
5011025025	2020	05	15	2	7	414	69	1.2	0.49	10.2	0.3	제주특별자치도 제주시 한림읍 금악리 423	제주특별자치도	제주시_한림읍	제주_한림	제주특별자치도_제주시_한림읍_금악리	한림읍	금악리	2020-05-15	2020-01-01	1
5011025025	2020	05	15	2	6.5	146	85	0.8	0.43	2.9	0.2	제주특별자치도 제주시 한림읍 금악리 417	제주특별자치도	제주시_한림읍	제주_한림	제주특별자치도_제주시_한림읍_금악리	한림읍	금악리	2020-05-15	2020-01-01	1
5011025025	2020	05	15	2	5.9	125	119	1.1	0.6	3	0.3	제주특별자치도 제주시 한림읍 금악리 1350	제주특별자치도	제주시_한림읍	제주_한림	제주특별자치도_제주시_한림읍_금악리	한림읍	금악리	2020-05-15	2020-01-01	1
5011025025	2020	05	15	2	5.9	125	119	1.1	0.6	3	0.3	제주특별자치도 제주시 한림읍 금악리 1351	제주특별자치도	제주시_한림읍	제주_한림	제주특별자치도_제주시_한림읍_금악리	한림읍	금악리	2020-05-15	2020-01-01	1
5011025025	2020	05	15	2	5.9	125	119	1.1	0.6	3	0.3	제주특별자치도 제주시 한림읍 금악리 1353	제주특별자치도	제주시_한림읍	제주_한림	제주특별자치도_제주시_한림읍_금악리	한림읍	금악리	2020-05-15	2020-01-01	1
5011025025	2020	05	15	2	5.9	125	119	1.1	0.6	3	0.3	제주특별자치도 제주시 한림읍 금악리 1362	제주특별자치도	제주시_한림읍	제주_한림	제주특별자치도_제주시_한림읍_금악리	한림읍	금악리	2020-05-15	2020-01-01	1
5011025025	2020	05	15	2	5.9	125	119	1.1	0.6	3	0.3	제주특별자치도 제주시 한림읍 금악리 1363	제주특별자치도	제주시_한림읍	제주_한림	제주특별자치도_제주시_한림읍_금악리	한림읍	금악리	2020-05-15	2020-01-01	1
5011025025	2020	05	15	2	6.6	107	60	2	0.8	7	0.2	제주특별자치도 제주시 한림읍 금악리 431	제주특별자치도	제주시_한림읍	제주_한림	제주특별자치도_제주시_한림읍_금악리	한림읍	금악리	2020-05-15	2020-01-01	1
5011025025	2020	05	15	2	6.6	107	60	2	0.8	7	0.2	제주특별자치도 제주시 한림읍 금악리 437	제주특별자치도	제주시_한림읍	제주_한림	제주특별자치도_제주시_한림읍_금악리	한림읍	금악리	2020-05-15	2020-01-01	1
5011025025	2020	05	15	2	6.6	107	60	2	0.8	7	0.2	제주특별자치도 제주시 한림읍 금악리 434	제주특별자치도	제주시_한림읍	제주_한림	제주특별자치도_제주시_한림읍_금악리	한림읍	금악리	2020-05-15	2020-01-01	1
5011025025	2020	05	15	2	6.6	107	60	2	0.8	7	0.2	제주특별자치도 제주시 한림읍 금악리 93	제주특별자치도	제주시_한림읍	제주_한림	제주특별자치도_제주시_한림읍_금악리	한림읍	금악리	2020-05-15	2020-01-01	1
5011025025	2020	05	15	2	6.6	107	60	2	0.8	7	0.2	제주특별자치도 제주시 한림읍 금악리 90	제주특별자치도	제주시_한림읍	제주_한림	제주특별자치도_제주시_한림읍_금악리	한림읍	금악리	2020-05-15	2020-01-01	1
5011025025	2020	05	15	2	6.6	107	60	2	0.8	7	0.2	제주특별자치도 제주시 한림읍 금악리 439	제주특별자치도	제주시_한림읍	제주_한림	제주특별자치도_제주시_한림읍_금악리	한림읍	금악리	2020-05-15	2020-01-01	1
5011025025	2020	05	15	2	6.6	107	60	2	0.8	7	0.2	제주특별자치도 제주시 한림읍 금악리 440	제주특별자치도	제주시_한림읍	제주_한림	제주특별자치도_제주시_한림읍_금악리	한림읍	금악리	2020-05-15	2020-01-01	1
5011025025	2020	05	15	2	6.6	107	60	2	0.8	7	0.2	제주특별자치도 제주시 한림읍 금악리 442	제주특별자치도	제주시_한림읍	제주_한림	제주특별자치도_제주시_한림읍_금악리	한림읍	금악리	2020-05-15	2020-01-01	1
5011025025	2020	05	15	2	7.1	947	83	1.2	0.75	8.4	0.3	제주특별자치도 제주시 한림읍 금악리 198-18	제주특별자치도	제주시_한림읍	제주_한림	제주특별자치도_제주시_한림읍_금악리	한림읍	금악리	2020-05-15	2020-01-01	1
5011025025	2020	05	15	2	7.1	947	83	1.2	0.75	8.4	0.3	제주특별자치도 제주시 한림읍 금악리 198-20	제주특별자치도	제주시_한림읍	제주_한림	제주특별자치도_제주시_한림읍_금악리	한림읍	금악리	2020-05-15	2020-01-01	1
5011025025	2020	05	15	2	7.1	947	83	1.2	0.75	8.4	0.3	제주특별자치도 제주시 한림읍 금악리 198-178	제주특별자치도	제주시_한림읍	제주_한림	제주특별자치도_제주시_한림읍_금악리	한림읍	금악리	2020-05-15	2020-01-01	1
5011025025	2020	05	15	2	7.1	947	83	1.2	0.75	8.4	0.3	제주특별자치도 제주시 한림읍 금악리 9-6	제주특별자치도	제주시_한림읍	제주_한림	제주특별자치도_제주시_한림읍_금악리	한림읍	금악리	2020-05-15	2020-01-01	1
5011025025	2020	05	15	2	7.1	947	83	1.2	0.75	8.4	0.3	제주특별자치도 제주시 한림읍 금악리 10-4	제주특별자치도	제주시_한림읍	제주_한림	제주특별자치도_제주시_한림읍_금악리	한림읍	금악리	2020-05-15	2020-01-01	1
5011025025	2020	05	15	2	7.1	947	83	1.2	0.75	8.4	0.3	제주특별자치도 제주시 한림읍 금악리 9-2	제주특별자치도	제주시_한림읍	제주_한림	제주특별자치도_제주시_한림읍_금악리	한림읍	금악리	2020-05-15	2020-01-01	1
5011025025	2020	05	15	2	7.1	947	83	1.2	0.75	8.4	0.3	제주특별자치도 제주시 한림읍 금악리 10-12	제주특별자치도	제주시_한림읍	제주_한림	제주특별자치도_제주시_한림읍_금악리	한림읍	금악리	2020-05-15	2020-01-01	1
5011025025	2020	05	15	2	7.2	161	38	1.1	1.11	9.5	0.1	제주특별자치도 제주시 한림읍 금악리 1270-1	제주특별자치도	제주시_한림읍	제주_한림	제주특별자치도_제주시_한림읍_금악리	한림읍	금악리	2020-05-15	2020-01-01	1
5011025025	2020	05	15	2	7.2	161	38	1.1	1.11	9.5	0.1	제주특별자치도 제주시 한림읍 금악리 1251	제주특별자치도	제주시_한림읍	제주_한림	제주특별자치도_제주시_한림읍_금악리	한림읍	금악리	2020-05-15	2020-01-01	1
5011025025	2020	05	15	2	7.2	161	38	1.1	1.11	9.5	0.1	제주특별자치도 제주시 한림읍 금악리 548	제주특별자치도	제주시_한림읍	제주_한림	제주특별자치도_제주시_한림읍_금악리	한림읍	금악리	2020-05-15	2020-01-01	1
5011025025	2020	05	15	2	7.2	161	38	1.1	1.11	9.5	0.1	제주특별자치도 제주시 한림읍 금악리 549	제주특별자치도	제주시_한림읍	제주_한림	제주특별자치도_제주시_한림읍_금악리	한림읍	금악리	2020-05-15	2020-01-01	1
5011025025	2020	05	15	2	7.2	161	38	1.1	1.11	9.5	0.1	제주특별자치도 제주시 한림읍 금악리 550	제주특별자치도	제주시_한림읍	제주_한림	제주특별자치도_제주시_한림읍_금악리	한림읍	금악리	2020-05-15	2020-01-01	1
5011025025	2020	05	15	2	7.2	161	38	1.1	1.11	9.5	0.1	제주특별자치도 제주시 한림읍 금악리 1260	제주특별자치도	제주시_한림읍	제주_한림	제주특별자치도_제주시_한림읍_금악리	한림읍	금악리	2020-05-15	2020-01-01	1
5011025025	2020	05	15	2	7.2	161	38	1.1	1.11	9.5	0.1	제주특별자치도 제주시 한림읍 금악리 1250	제주특별자치도	제주시_한림읍	제주_한림	제주특별자치도_제주시_한림읍_금악리	한림읍	금악리	2020-05-15	2020-01-01	1
5011025025	2020	05	15	2	7.2	161	38	1.1	1.11	9.5	0.1	제주특별자치도 제주시 한림읍 금악리 1276	제주특별자치도	제주시_한림읍	제주_한림	제주특별자치도_제주시_한림읍_금악리	한림읍	금악리	2020-05-15	2020-01-01	1
5011025025	2020	05	15	2	7.2	161	38	1.1	1.11	9.5	0.1	제주특별자치도 제주시 한림읍 금악리 1277	제주특별자치도	제주시_한림읍	제주_한림	제주특별자치도_제주시_한림읍_금악리	한림읍	금악리	2020-05-15	2020-01-01	1
5011025025	2020	05	15	2	7.2	161	38	1.1	1.11	9.5	0.1	제주특별자치도 제주시 한림읍 금악리 1254-1	제주특별자치도	제주시_한림읍	제주_한림	제주특별자치도_제주시_한림읍_금악리	한림읍	금악리	2020-05-15	2020-01-01	1
5011025025	2020	05	15	2	7.2	161	38	1.1	1.11	9.5	0.1	제주특별자치도 제주시 한림읍 금악리 1262	제주특별자치도	제주시_한림읍	제주_한림	제주특별자치도_제주시_한림읍_금악리	한림읍	금악리	2020-05-15	2020-01-01	1
5011025025	2020	05	15	2	7.2	161	38	1.1	1.11	9.5	0.1	제주특별자치도 제주시 한림읍 금악리 1268	제주특별자치도	제주시_한림읍	제주_한림	제주특별자치도_제주시_한림읍_금악리	한림읍	금악리	2020-05-15	2020-01-01	1
5011025025	2020	05	15	2	7.2	161	38	1.1	1.11	9.5	0.1	제주특별자치도 제주시 한림읍 금악리 1270	제주특별자치도	제주시_한림읍	제주_한림	제주특별자치도_제주시_한림읍_금악리	한림읍	금악리	2020-05-15	2020-01-01	1
5011025025	2020	05	15	2	7.2	161	38	1.1	1.11	9.5	0.1	제주특별자치도 제주시 한림읍 금악리 1272-3	제주특별자치도	제주시_한림읍	제주_한림	제주특별자치도_제주시_한림읍_금악리	한림읍	금악리	2020-05-15	2020-01-01	1
5011025025	2020	05	15	2	7.2	161	38	1.1	1.11	9.5	0.1	제주특별자치도 제주시 한림읍 금악리 1272-4	제주특별자치도	제주시_한림읍	제주_한림	제주특별자치도_제주시_한림읍_금악리	한림읍	금악리	2020-05-15	2020-01-01	1
5011025025	2020	05	15	2	7.2	161	38	1.1	1.11	9.5	0.1	제주특별자치도 제주시 한림읍 금악리 1273	제주특별자치도	제주시_한림읍	제주_한림	제주특별자치도_제주시_한림읍_금악리	한림읍	금악리	2020-05-15	2020-01-01	1
5011025025	2020	05	15	2	7.2	161	38	1.1	1.11	9.5	0.1	제주특별자치도 제주시 한림읍 금악리 1274	제주특별자치도	제주시_한림읍	제주_한림	제주특별자치도_제주시_한림읍_금악리	한림읍	금악리	2020-05-15	2020-01-01	1
5011025025	2020	05	15	2	7.2	161	38	1.1	1.11	9.5	0.1	제주특별자치도 제주시 한림읍 금악리 1275	제주특별자치도	제주시_한림읍	제주_한림	제주특별자치도_제주시_한림읍_금악리	한림읍	금악리	2020-05-15	2020-01-01	1
5011025025	2020	05	15	2	7.2	161	38	1.1	1.11	9.5	0.1	제주특별자치도 제주시 한림읍 금악리 1279-1	제주특별자치도	제주시_한림읍	제주_한림	제주특별자치도_제주시_한림읍_금악리	한림읍	금악리	2020-05-15	2020-01-01	1
5011025025	2020	05	15	2	7.2	161	38	1.1	1.11	9.5	0.1	제주특별자치도 제주시 한림읍 금악리 1279-2	제주특별자치도	제주시_한림읍	제주_한림	제주특별자치도_제주시_한림읍_금악리	한림읍	금악리	2020-05-15	2020-01-01	1
5011025025	2020	05	15	2	6.8	118	65	0.8	1.53	2.8	0.2	제주특별자치도 제주시 한림읍 금악리 191-2	제주특별자치도	제주시_한림읍	제주_한림	제주특별자치도_제주시_한림읍_금악리	한림읍	금악리	2020-05-15	2020-01-01	1
5011025025	2020	05	15	2	6.7	116	65	0.9	1.62	2	0.2	제주특별자치도 제주시 한림읍 금악리 191-1	제주특별자치도	제주시_한림읍	제주_한림	제주특별자치도_제주시_한림읍_금악리	한림읍	금악리	2020-05-15	2020-01-01	1
5011025025	2020	05	15	2	6.5	122	168	3.2	1.81	10.1	0.4	제주특별자치도 제주시 한림읍 금악리 198-9	제주특별자치도	제주시_한림읍	제주_한림	제주특별자치도_제주시_한림읍_금악리	한림읍	금악리	2020-05-15	2020-01-01	1
5011025025	2020	05	15	2	6.5	122	168	3.2	1.81	10.1	0.4	제주특별자치도 제주시 한림읍 금악리 198-10	제주특별자치도	제주시_한림읍	제주_한림	제주특별자치도_제주시_한림읍_금악리	한림읍	금악리	2020-05-15	2020-01-01	1
5011025025	2020	05	15	2	6.5	122	168	3.2	1.81	10.1	0.4	제주특별자치도 제주시 한림읍 금악리 198-11	제주특별자치도	제주시_한림읍	제주_한림	제주특별자치도_제주시_한림읍_금악리	한림읍	금악리	2020-05-15	2020-01-01	1
5011025025	2020	05	15	2	6.5	122	168	3.2	1.81	10.1	0.4	제주특별자치도 제주시 한림읍 금악리 10-14	제주특별자치도	제주시_한림읍	제주_한림	제주특별자치도_제주시_한림읍_금악리	한림읍	금악리	2020-05-15	2020-01-01	1
5011025025	2020	05	15	2	6.4	262	122	2.7	1.79	5.4	0.2	제주특별자치도 제주시 한림읍 금악리 198-13	제주특별자치도	제주시_한림읍	제주_한림	제주특별자치도_제주시_한림읍_금악리	한림읍	금악리	2020-05-15	2020-01-01	1
5011025025	2020	05	15	2	6.1	108	82	0.6	0.45	2.2	0.2	제주특별자치도 제주시 한림읍 금악리 7-3	제주특별자치도	제주시_한림읍	제주_한림	제주특별자치도_제주시_한림읍_금악리	한림읍	금악리	2020-05-15	2020-01-01	1
5011025025	2020	05	15	2	6.2	114	63	1.2	1.7	3.8	0.2	제주특별자치도 제주시 한림읍 금악리 194-1	제주특별자치도	제주시_한림읍	제주_한림	제주특별자치도_제주시_한림읍_금악리	한림읍	금악리	2020-05-15	2020-01-01	1
5011025025	2020	05	15	2	6	162	19	0.7	0.49	2.4	0.1	제주특별자치도 제주시 한림읍 금악리 203-1	제주특별자치도	제주시_한림읍	제주_한림	제주특별자치도_제주시_한림읍_금악리	한림읍	금악리	2020-05-15	2020-01-01	1
5011025025	2020	05	15	2	6	162	19	0.7	0.49	2.4	0.1	제주특별자치도 제주시 한림읍 금악리 203-2	제주특별자치도	제주시_한림읍	제주_한림	제주특별자치도_제주시_한림읍_금악리	한림읍	금악리	2020-05-15	2020-01-01	1
5011025025	2020	05	15	2	6	162	19	0.7	0.49	2.4	0.1	제주특별자치도 제주시 한림읍 금악리 203-3	제주특별자치도	제주시_한림읍	제주_한림	제주특별자치도_제주시_한림읍_금악리	한림읍	금악리	2020-05-15	2020-01-01	1
5011025025	2020	05	15	2	6	162	19	0.7	0.49	2.4	0.1	제주특별자치도 제주시 한림읍 금악리 203-4	제주특별자치도	제주시_한림읍	제주_한림	제주특별자치도_제주시_한림읍_금악리	한림읍	금악리	2020-05-15	2020-01-01	1
5011025025	2020	05	15	2	6	162	19	0.7	0.49	2.4	0.1	제주특별자치도 제주시 한림읍 금악리 203-5	제주특별자치도	제주시_한림읍	제주_한림	제주특별자치도_제주시_한림읍_금악리	한림읍	금악리	2020-05-15	2020-01-01	1
5011025025	2020	05	15	2	6	162	19	0.7	0.49	2.4	0.1	제주특별자치도 제주시 한림읍 금악리 203-6	제주특별자치도	제주시_한림읍	제주_한림	제주특별자치도_제주시_한림읍_금악리	한림읍	금악리	2020-05-15	2020-01-01	1
5011025025	2020	05	15	2	6	162	19	0.7	0.49	2.4	0.1	제주특별자치도 제주시 한림읍 금악리 203-9	제주특별자치도	제주시_한림읍	제주_한림	제주특별자치도_제주시_한림읍_금악리	한림읍	금악리	2020-05-15	2020-01-01	1
5011025025	2020	05	15	2	6	162	19	0.7	0.49	2.4	0.1	제주특별자치도 제주시 한림읍 금악리 203-10	제주특별자치도	제주시_한림읍	제주_한림	제주특별자치도_제주시_한림읍_금악리	한림읍	금악리	2020-05-15	2020-01-01	1
5011025025	2020	05	15	2	6.5	161	23	0.5	0.51	2	0.1	제주특별자치도 제주시 한림읍 금악리 184-1	제주특별자치도	제주시_한림읍	제주_한림	제주특별자치도_제주시_한림읍_금악리	한림읍	금악리	2020-05-15	2020-01-01	1
5011025025	2020	05	15	2	6.5	161	23	0.5	0.51	2	0.1	제주특별자치도 제주시 한림읍 금악리 196-53	제주특별자치도	제주시_한림읍	제주_한림	제주특별자치도_제주시_한림읍_금악리	한림읍	금악리	2020-05-15	2020-01-01	1
5011025025	2020	05	15	2	6.1	106	78	0.6	0.55	2.3	0.3	제주특별자치도 제주시 한림읍 금악리 7-2	제주특별자치도	제주시_한림읍	제주_한림	제주특별자치도_제주시_한림읍_금악리	한림읍	금악리	2020-05-15	2020-01-01	1
5011025025	2020	05	15	2	6.1	106	78	0.6	0.55	2.3	0.3	제주특별자치도 제주시 한림읍 금악리 198-12	제주특별자치도	제주시_한림읍	제주_한림	제주특별자치도_제주시_한림읍_금악리	한림읍	금악리	2020-05-15	2020-01-01	1
5011025025	2020	05	15	2	6.5	217	32	1	0.65	3.2	0.1	제주특별자치도 제주시 한림읍 금악리 204	제주특별자치도	제주시_한림읍	제주_한림	제주특별자치도_제주시_한림읍_금악리	한림읍	금악리	2020-05-15	2020-01-01	1
5011025025	2020	05	15	2	7	142	137	3.2	1.89	13.7	0.4	제주특별자치도 제주시 한림읍 금악리 198-136	제주특별자치도	제주시_한림읍	제주_한림	제주특별자치도_제주시_한림읍_금악리	한림읍	금악리	2020-05-15	2020-01-01	1
5011025025	2020	05	15	2	5.9	161	81	0.6	0.74	2	0.2	제주특별자치도 제주시 한림읍 금악리 1005	제주특별자치도	제주시_한림읍	제주_한림	제주특별자치도_제주시_한림읍_금악리	한림읍	금악리	2020-05-15	2020-01-01	1
5011025025	2020	05	15	2	5.9	161	81	0.6	0.74	2	0.2	제주특별자치도 제주시 한림읍 금악리 1006	제주특별자치도	제주시_한림읍	제주_한림	제주특별자치도_제주시_한림읍_금악리	한림읍	금악리	2020-05-15	2020-01-01	1
5011025025	2020	05	15	2	5.9	161	81	0.6	0.74	2	0.2	제주특별자치도 제주시 한림읍 금악리 1007	제주특별자치도	제주시_한림읍	제주_한림	제주특별자치도_제주시_한림읍_금악리	한림읍	금악리	2020-05-15	2020-01-01	1
5011025025	2020	05	15	2	5.7	271	108	2.1	2.54	12	0.4	제주특별자치도 제주시 한림읍 금악리 275	제주특별자치도	제주시_한림읍	제주_한림	제주특별자치도_제주시_한림읍_금악리	한림읍	금악리	2020-05-15	2020-01-01	1
5011025025	2020	05	15	2	5.7	271	108	2.1	2.54	12	0.4	제주특별자치도 제주시 한림읍 금악리 249-31	제주특별자치도	제주시_한림읍	제주_한림	제주특별자치도_제주시_한림읍_금악리	한림읍	금악리	2020-05-15	2020-01-01	1
5011025025	2020	05	15	2	5.7	271	108	2.1	2.54	12	0.4	제주특별자치도 제주시 한림읍 금악리 249-32	제주특별자치도	제주시_한림읍	제주_한림	제주특별자치도_제주시_한림읍_금악리	한림읍	금악리	2020-05-15	2020-01-01	1
5011025025	2020	05	15	2	5.7	271	108	2.1	2.54	12	0.4	제주특별자치도 제주시 한림읍 금악리 249-36	제주특별자치도	제주시_한림읍	제주_한림	제주특별자치도_제주시_한림읍_금악리	한림읍	금악리	2020-05-15	2020-01-01	1
5011025025	2020	05	15	2	5.7	271	108	2.1	2.54	12	0.4	제주특별자치도 제주시 한림읍 금악리 249-37	제주특별자치도	제주시_한림읍	제주_한림	제주특별자치도_제주시_한림읍_금악리	한림읍	금악리	2020-05-15	2020-01-01	1
5011025025	2020	05	15	2	5.7	271	108	2.1	2.54	12	0.4	제주특별자치도 제주시 한림읍 금악리 249-29	제주특별자치도	제주시_한림읍	제주_한림	제주특별자치도_제주시_한림읍_금악리	한림읍	금악리	2020-05-15	2020-01-01	1
5011025025	2020	05	15	2	5.7	271	108	2.1	2.54	12	0.4	제주특별자치도 제주시 한림읍 금악리 274-8	제주특별자치도	제주시_한림읍	제주_한림	제주특별자치도_제주시_한림읍_금악리	한림읍	금악리	2020-05-15	2020-01-01	1
5011025025	2020	05	15	2	5.7	271	108	2.1	2.54	12	0.4	제주특별자치도 제주시 한림읍 금악리 274-9	제주특별자치도	제주시_한림읍	제주_한림	제주특별자치도_제주시_한림읍_금악리	한림읍	금악리	2020-05-15	2020-01-01	1
5011025025	2020	05	15	2	5.7	271	108	2.1	2.54	12	0.4	제주특별자치도 제주시 한림읍 금악리 274-11	제주특별자치도	제주시_한림읍	제주_한림	제주특별자치도_제주시_한림읍_금악리	한림읍	금악리	2020-05-15	2020-01-01	1
5011025025	2020	05	15	2	5.7	271	108	2.1	2.54	12	0.4	제주특별자치도 제주시 한림읍 금악리 278-6	제주특별자치도	제주시_한림읍	제주_한림	제주특별자치도_제주시_한림읍_금악리	한림읍	금악리	2020-05-15	2020-01-01	1
5011025025	2020	05	15	2	4.9	113	123	0.3	0.61	0.9	0.1	제주특별자치도 제주시 한림읍 금악리 284	제주특별자치도	제주시_한림읍	제주_한림	제주특별자치도_제주시_한림읍_금악리	한림읍	금악리	2020-05-15	2020-01-01	1
5011025025	2020	05	15	2	7	297	116	2	2.22	11.5	0.4	제주특별자치도 제주시 한림읍 금악리 278-8	제주특별자치도	제주시_한림읍	제주_한림	제주특별자치도_제주시_한림읍_금악리	한림읍	금악리	2020-05-15	2020-01-01	1
5011025025	2020	05	15	2	7	297	116	2	2.22	11.5	0.4	제주특별자치도 제주시 한림읍 금악리 278-10	제주특별자치도	제주시_한림읍	제주_한림	제주특별자치도_제주시_한림읍_금악리	한림읍	금악리	2020-05-15	2020-01-01	1
5011025025	2020	05	15	2	7	82	77	1.1	1.52	6.4	0.2	제주특별자치도 제주시 한림읍 금악리 647	제주특별자치도	제주시_한림읍	제주_한림	제주특별자치도_제주시_한림읍_금악리	한림읍	금악리	2020-05-15	2020-01-01	1
5011025025	2020	05	15	2	5.2	71	128	0.4	0.26	0.4	0.2	제주특별자치도 제주시 한림읍 금악리 285	제주특별자치도	제주시_한림읍	제주_한림	제주특별자치도_제주시_한림읍_금악리	한림읍	금악리	2020-05-15	2020-01-01	1
5011025025	2020	05	15	2	5.3	66	129	0.4	0.26	0.3	0.2	제주특별자치도 제주시 한림읍 금악리 285-1	제주특별자치도	제주시_한림읍	제주_한림	제주특별자치도_제주시_한림읍_금악리	한림읍	금악리	2020-05-15	2020-01-01	1
5011025025	2020	05	15	2	5.3	66	129	0.4	0.26	0.3	0.2	제주특별자치도 제주시 한림읍 금악리 285-2	제주특별자치도	제주시_한림읍	제주_한림	제주특별자치도_제주시_한림읍_금악리	한림읍	금악리	2020-05-15	2020-01-01	1
5011025025	2020	05	15	2	5.8	86	75	1	0.43	3.2	0.2	제주특별자치도 제주시 한림읍 금악리 1442	제주특별자치도	제주시_한림읍	제주_한림	제주특별자치도_제주시_한림읍_금악리	한림읍	금악리	2020-05-15	2020-01-01	1
5011025025	2020	05	15	2	5.8	86	75	1	0.43	3.2	0.2	제주특별자치도 제주시 한림읍 금악리 1431	제주특별자치도	제주시_한림읍	제주_한림	제주특별자치도_제주시_한림읍_금악리	한림읍	금악리	2020-05-15	2020-01-01	1
5011025025	2020	05	15	2	5.8	86	75	1	0.43	3.2	0.2	제주특별자치도 제주시 한림읍 금악리 1433	제주특별자치도	제주시_한림읍	제주_한림	제주특별자치도_제주시_한림읍_금악리	한림읍	금악리	2020-05-15	2020-01-01	1
5011025025	2020	05	15	2	5.8	86	75	1	0.43	3.2	0.2	제주특별자치도 제주시 한림읍 금악리 1430	제주특별자치도	제주시_한림읍	제주_한림	제주특별자치도_제주시_한림읍_금악리	한림읍	금악리	2020-05-15	2020-01-01	1
5011025025	2020	05	15	2	5.8	86	75	1	0.43	3.2	0.2	제주특별자치도 제주시 한림읍 금악리 1439	제주특별자치도	제주시_한림읍	제주_한림	제주특별자치도_제주시_한림읍_금악리	한림읍	금악리	2020-05-15	2020-01-01	1
5011025025	2020	05	15	2	5.8	86	75	1	0.43	3.2	0.2	제주특별자치도 제주시 한림읍 금악리 1423	제주특별자치도	제주시_한림읍	제주_한림	제주특별자치도_제주시_한림읍_금악리	한림읍	금악리	2020-05-15	2020-01-01	1
5011025025	2020	05	15	2	5.8	86	75	1	0.43	3.2	0.2	제주특별자치도 제주시 한림읍 금악리 1424	제주특별자치도	제주시_한림읍	제주_한림	제주특별자치도_제주시_한림읍_금악리	한림읍	금악리	2020-05-15	2020-01-01	1
5011025025	2020	05	15	2	5.8	86	75	1	0.43	3.2	0.2	제주특별자치도 제주시 한림읍 금악리 1425	제주특별자치도	제주시_한림읍	제주_한림	제주특별자치도_제주시_한림읍_금악리	한림읍	금악리	2020-05-15	2020-01-01	1
5011025025	2020	05	15	2	4.8	93	80	3.7	0.87	4.6	0.2	제주특별자치도 제주시 한림읍 금악리 2440	제주특별자치도	제주시_한림읍	제주_한림	제주특별자치도_제주시_한림읍_금악리	한림읍	금악리	2020-05-15	2020-01-01	1
5011025025	2020	05	15	2	6.4	135	66	2.9	0.79	3.7	0.3	제주특별자치도 제주시 한림읍 금악리 2577	제주특별자치도	제주시_한림읍	제주_한림	제주특별자치도_제주시_한림읍_금악리	한림읍	금악리	2020-05-15	2020-01-01	1
5011025025	2020	05	15	2	6.8	171	62	1.9	1.63	4.5	0.2	제주특별자치도 제주시 한림읍 금악리 1777	제주특별자치도	제주시_한림읍	제주_한림	제주특별자치도_제주시_한림읍_금악리	한림읍	금악리	2020-05-15	2020-01-01	1
5011025025	2020	05	15	2	6.8	145	100	2.1	2.88	7	0.5	제주특별자치도 제주시 한림읍 금악리 945	제주특별자치도	제주시_한림읍	제주_한림	제주특별자치도_제주시_한림읍_금악리	한림읍	금악리	2020-05-15	2020-01-01	1
5011025025	2020	05	15	2	5.6	338	112	0.8	1.02	2.1	0.2	제주특별자치도 제주시 한림읍 금악리 104-1	제주특별자치도	제주시_한림읍	제주_한림	제주특별자치도_제주시_한림읍_금악리	한림읍	금악리	2020-05-15	2020-01-01	1
5011025025	2020	05	15	2	5.9	75	80	0.9	0.84	1.8	0.1	제주특별자치도 제주시 한림읍 금악리 825	제주특별자치도	제주시_한림읍	제주_한림	제주특별자치도_제주시_한림읍_금악리	한림읍	금악리	2020-05-15	2020-01-01	1
5011025025	2020	06	09	2	5.8	84	131	1	0.51	2	0.3	제주특별자치도 제주시 한림읍 금악리 196-10	제주특별자치도	제주시_한림읍	제주_한림	제주특별자치도_제주시_한림읍_금악리	한림읍	금악리	2020-06-09	2020-01-01	1
5011025025	2020	06	09	2	5.7	82	123	1.1	0.62	2.7	0.3	제주특별자치도 제주시 한림읍 금악리 708	제주특별자치도	제주시_한림읍	제주_한림	제주특별자치도_제주시_한림읍_금악리	한림읍	금악리	2020-06-09	2020-01-01	1
5011025025	2020	06	09	2	6.1	95	79	1.3	1.23	4.4	0.4	제주특별자치도 제주시 한림읍 금악리 788-1	제주특별자치도	제주시_한림읍	제주_한림	제주특별자치도_제주시_한림읍_금악리	한림읍	금악리	2020-06-09	2020-01-01	1
5011025025	2020	06	09	2	6.1	99	79	1.7	1.15	4.4	0.4	제주특별자치도 제주시 한림읍 금악리 14-1	제주특별자치도	제주시_한림읍	제주_한림	제주특별자치도_제주시_한림읍_금악리	한림읍	금악리	2020-06-09	2020-01-01	1
5011025025	2020	06	09	2	6.2	99	80	1.8	1.37	4.9	0.5	제주특별자치도 제주시 한림읍 금악리 14-10	제주특별자치도	제주시_한림읍	제주_한림	제주특별자치도_제주시_한림읍_금악리	한림읍	금악리	2020-06-09	2020-01-01	1
5011025025	2020	06	09	2	6.2	98	79	1.6	1.24	4.5	0.5	제주특별자치도 제주시 한림읍 금악리 14-15	제주특별자치도	제주시_한림읍	제주_한림	제주특별자치도_제주시_한림읍_금악리	한림읍	금악리	2020-06-09	2020-01-01	1
5011025025	2020	06	09	2	6.1	107	78	1.3	1.43	3.6	0.4	제주특별자치도 제주시 한림읍 금악리 198-22	제주특별자치도	제주시_한림읍	제주_한림	제주특별자치도_제주시_한림읍_금악리	한림읍	금악리	2020-06-09	2020-01-01	1
5011025025	2020	06	09	2	6.2	109	80	1.7	1.49	4.9	0.4	제주특별자치도 제주시 한림읍 금악리 198-205	제주특별자치도	제주시_한림읍	제주_한림	제주특별자치도_제주시_한림읍_금악리	한림읍	금악리	2020-06-09	2020-01-01	1
5011025025	2020	06	09	2	5.8	98	122	0.1	0.61	1.4	0.4	제주특별자치도 제주시 한림읍 금악리 715-21	제주특별자치도	제주시_한림읍	제주_한림	제주특별자치도_제주시_한림읍_금악리	한림읍	금악리	2020-06-09	2020-01-01	1
5011025025	2020	06	09	2	5.7	100	118	0.1	0.7	1.4	0.4	제주특별자치도 제주시 한림읍 금악리 249-8	제주특별자치도	제주시_한림읍	제주_한림	제주특별자치도_제주시_한림읍_금악리	한림읍	금악리	2020-06-09	2020-01-01	1
5011025025	2020	06	09	2	5.6	92	120	0.1	0.57	1	0.4	제주특별자치도 제주시 한림읍 금악리 249-10	제주특별자치도	제주시_한림읍	제주_한림	제주특별자치도_제주시_한림읍_금악리	한림읍	금악리	2020-06-09	2020-01-01	1
5011025025	2020	06	09	2	5.6	96	124	1.2	0.65	2.3	0.3	제주특별자치도 제주시 한림읍 금악리 747	제주특별자치도	제주시_한림읍	제주_한림	제주특별자치도_제주시_한림읍_금악리	한림읍	금악리	2020-06-09	2020-01-01	1
5011025025	2020	06	09	2	5.5	36	47	0.3	0.15	0.3	0.1	제주특별자치도 제주시 한림읍 금악리 204-3	제주특별자치도	제주시_한림읍	제주_한림	제주특별자치도_제주시_한림읍_금악리	한림읍	금악리	2020-06-09	2020-01-01	1
5011025025	2020	06	09	2	5.5	36	47	0.2	0.15	0.3	0.1	제주특별자치도 제주시 한림읍 금악리 204-5	제주특별자치도	제주시_한림읍	제주_한림	제주특별자치도_제주시_한림읍_금악리	한림읍	금악리	2020-06-09	2020-01-01	1
5011025025	2020	06	09	2	5.4	36	47	0.1	0.1	0.2	0.1	제주특별자치도 제주시 한림읍 금악리 204-6	제주특별자치도	제주시_한림읍	제주_한림	제주특별자치도_제주시_한림읍_금악리	한림읍	금악리	2020-06-09	2020-01-01	1
5011025025	2020	06	09	2	5.4	35	45	0.3	0.17	0.4	0.1	제주특별자치도 제주시 한림읍 금악리 204-7	제주특별자치도	제주시_한림읍	제주_한림	제주특별자치도_제주시_한림읍_금악리	한림읍	금악리	2020-06-09	2020-01-01	1
5011025025	2020	06	09	2	5.4	35	45	0.4	0.17	0.4	0.1	제주특별자치도 제주시 한림읍 금악리 204-8	제주특별자치도	제주시_한림읍	제주_한림	제주특별자치도_제주시_한림읍_금악리	한림읍	금악리	2020-06-09	2020-01-01	1
5011025025	2020	06	09	2	5.4	34	45	0.4	0.17	0.4	0.1	제주특별자치도 제주시 한림읍 금악리 204-9	제주특별자치도	제주시_한림읍	제주_한림	제주특별자치도_제주시_한림읍_금악리	한림읍	금악리	2020-06-09	2020-01-01	1
5011025025	2020	06	09	2	5.5	35	46	0.3	0.17	0.4	0.1	제주특별자치도 제주시 한림읍 금악리 204-10	제주특별자치도	제주시_한림읍	제주_한림	제주특별자치도_제주시_한림읍_금악리	한림읍	금악리	2020-06-09	2020-01-01	1
5011025025	2020	06	09	2	5.4	35	45	0.3	0.17	0.4	0.1	제주특별자치도 제주시 한림읍 금악리 204-11	제주특별자치도	제주시_한림읍	제주_한림	제주특별자치도_제주시_한림읍_금악리	한림읍	금악리	2020-06-09	2020-01-01	1
5011025025	2020	06	09	2	5.3	36	45	0.3	0.18	0.4	0.1	제주특별자치도 제주시 한림읍 금악리 204-12	제주특별자치도	제주시_한림읍	제주_한림	제주특별자치도_제주시_한림읍_금악리	한림읍	금악리	2020-06-09	2020-01-01	1
5011025025	2020	06	09	2	5.4	35	46	0.4	0.17	0.4	0.1	제주특별자치도 제주시 한림읍 금악리 204-13	제주특별자치도	제주시_한림읍	제주_한림	제주특별자치도_제주시_한림읍_금악리	한림읍	금악리	2020-06-09	2020-01-01	1
5011025025	2020	06	09	2	5.4	36	43	0.3	0.19	0.4	0.1	제주특별자치도 제주시 한림읍 금악리 204-14	제주특별자치도	제주시_한림읍	제주_한림	제주특별자치도_제주시_한림읍_금악리	한림읍	금악리	2020-06-09	2020-01-01	1
5011025025	2020	06	09	2	5.4	35	42	0.3	0.18	0.4	0.1	제주특별자치도 제주시 한림읍 금악리 204-15	제주특별자치도	제주시_한림읍	제주_한림	제주특별자치도_제주시_한림읍_금악리	한림읍	금악리	2020-06-09	2020-01-01	1
5011025025	2020	06	09	2	5.5	36	44	0.4	0.17	0.4	0.1	제주특별자치도 제주시 한림읍 금악리 204-16	제주특별자치도	제주시_한림읍	제주_한림	제주특별자치도_제주시_한림읍_금악리	한림읍	금악리	2020-06-09	2020-01-01	1
5011025025	2020	06	09	2	5.4	36	43	0.4	0.17	0.5	0.1	제주특별자치도 제주시 한림읍 금악리 204-17	제주특별자치도	제주시_한림읍	제주_한림	제주특별자치도_제주시_한림읍_금악리	한림읍	금악리	2020-06-09	2020-01-01	1
5011025025	2020	06	09	2	5.3	46	46	1.1	0.44	0.7	0.2	제주특별자치도 제주시 한림읍 금악리 204-18	제주특별자치도	제주시_한림읍	제주_한림	제주특별자치도_제주시_한림읍_금악리	한림읍	금악리	2020-06-09	2020-01-01	1
5011025025	2020	06	09	2	5.3	33	43	1.1	0.43	0.7	0.1	제주특별자치도 제주시 한림읍 금악리 204-19	제주특별자치도	제주시_한림읍	제주_한림	제주특별자치도_제주시_한림읍_금악리	한림읍	금악리	2020-06-09	2020-01-01	1
5011025025	2020	06	09	2	5.4	29	40	1.1	0.44	0.7	0.1	제주특별자치도 제주시 한림읍 금악리 204-20	제주특별자치도	제주시_한림읍	제주_한림	제주특별자치도_제주시_한림읍_금악리	한림읍	금악리	2020-06-09	2020-01-01	1
5011025025	2020	06	09	2	5.3	29	41	1.1	0.45	0.7	0.1	제주특별자치도 제주시 한림읍 금악리 204-21	제주특별자치도	제주시_한림읍	제주_한림	제주특별자치도_제주시_한림읍_금악리	한림읍	금악리	2020-06-09	2020-01-01	1
5011025025	2020	06	09	2	5.2	32	42	1.1	0.45	0.7	0.1	제주특별자치도 제주시 한림읍 금악리 204-22	제주특별자치도	제주시_한림읍	제주_한림	제주특별자치도_제주시_한림읍_금악리	한림읍	금악리	2020-06-09	2020-01-01	1
5011025025	2020	06	09	2	5.3	29	42	1.1	0.43	0.6	0.1	제주특별자치도 제주시 한림읍 금악리 204-23	제주특별자치도	제주시_한림읍	제주_한림	제주특별자치도_제주시_한림읍_금악리	한림읍	금악리	2020-06-09	2020-01-01	1
5011025025	2020	06	09	2	5.3	29	41	1.1	0.46	0.6	0.1	제주특별자치도 제주시 한림읍 금악리 204-24	제주특별자치도	제주시_한림읍	제주_한림	제주특별자치도_제주시_한림읍_금악리	한림읍	금악리	2020-06-09	2020-01-01	1
5011025025	2020	06	09	2	5.4	29	43	1.1	0.44	0.6	0.1	제주특별자치도 제주시 한림읍 금악리 204-25	제주특별자치도	제주시_한림읍	제주_한림	제주특별자치도_제주시_한림읍_금악리	한림읍	금악리	2020-06-09	2020-01-01	1
5011025025	2020	06	09	2	5.3	29	41	1.1	0.44	0.6	0.1	제주특별자치도 제주시 한림읍 금악리 204-26	제주특별자치도	제주시_한림읍	제주_한림	제주특별자치도_제주시_한림읍_금악리	한림읍	금악리	2020-06-09	2020-01-01	1
5011025025	2020	06	09	2	5.3	32	41	1.1	0.42	0.6	0.1	제주특별자치도 제주시 한림읍 금악리 204-27	제주특별자치도	제주시_한림읍	제주_한림	제주특별자치도_제주시_한림읍_금악리	한림읍	금악리	2020-06-09	2020-01-01	1
5011025025	2020	06	09	2	5.3	36	42	1.1	0.45	0.6	0.1	제주특별자치도 제주시 한림읍 금악리 204-28	제주특별자치도	제주시_한림읍	제주_한림	제주특별자치도_제주시_한림읍_금악리	한림읍	금악리	2020-06-09	2020-01-01	1
5011025025	2020	06	09	2	5.4	35	43	1.1	0.45	0.6	0.1	제주특별자치도 제주시 한림읍 금악리 204-29	제주특별자치도	제주시_한림읍	제주_한림	제주특별자치도_제주시_한림읍_금악리	한림읍	금악리	2020-06-09	2020-01-01	1
5011025025	2020	06	09	2	5.1	35	42	1.1	0.46	0.6	0.1	제주특별자치도 제주시 한림읍 금악리 204-30	제주특별자치도	제주시_한림읍	제주_한림	제주특별자치도_제주시_한림읍_금악리	한림읍	금악리	2020-06-09	2020-01-01	1
5011025025	2020	06	09	2	5.2	34	43	1	0.44	0.6	0.1	제주특별자치도 제주시 한림읍 금악리 204-31	제주특별자치도	제주시_한림읍	제주_한림	제주특별자치도_제주시_한림읍_금악리	한림읍	금악리	2020-06-09	2020-01-01	1
5011025025	2020	06	09	2	5.4	36	44	1	0.42	0.6	0.1	제주특별자치도 제주시 한림읍 금악리 204-32	제주특별자치도	제주시_한림읍	제주_한림	제주특별자치도_제주시_한림읍_금악리	한림읍	금악리	2020-06-09	2020-01-01	1
5011025025	2020	06	09	2	5.3	36	43	1	0.43	0.6	0.1	제주특별자치도 제주시 한림읍 금악리 204-33	제주특별자치도	제주시_한림읍	제주_한림	제주특별자치도_제주시_한림읍_금악리	한림읍	금악리	2020-06-09	2020-01-01	1
5011025025	2020	06	09	2	5.4	40	42	1	0.44	0.6	0.1	제주특별자치도 제주시 한림읍 금악리 204-34	제주특별자치도	제주시_한림읍	제주_한림	제주특별자치도_제주시_한림읍_금악리	한림읍	금악리	2020-06-09	2020-01-01	1
5011025025	2020	06	09	2	5.4	34	43	1	0.42	0.6	0.1	제주특별자치도 제주시 한림읍 금악리 204-35	제주특별자치도	제주시_한림읍	제주_한림	제주특별자치도_제주시_한림읍_금악리	한림읍	금악리	2020-06-09	2020-01-01	1
5011025025	2020	06	09	2	5.4	35	43	1	0.42	0.6	0.1	제주특별자치도 제주시 한림읍 금악리 204-36	제주특별자치도	제주시_한림읍	제주_한림	제주특별자치도_제주시_한림읍_금악리	한림읍	금악리	2020-06-09	2020-01-01	1
5011025025	2020	06	09	2	4	30	44	1	0.43	0.6	0.1	제주특별자치도 제주시 한림읍 금악리 204-37	제주특별자치도	제주시_한림읍	제주_한림	제주특별자치도_제주시_한림읍_금악리	한림읍	금악리	2020-06-09	2020-01-01	1
5011025025	2020	06	09	2	5.4	33	43	1.1	0.44	0.6	0.1	제주특별자치도 제주시 한림읍 금악리 204-38	제주특별자치도	제주시_한림읍	제주_한림	제주특별자치도_제주시_한림읍_금악리	한림읍	금악리	2020-06-09	2020-01-01	1
5011025025	2020	06	09	2	5.4	39	44	1	0.43	0.6	0.1	제주특별자치도 제주시 한림읍 금악리 204-39	제주특별자치도	제주시_한림읍	제주_한림	제주특별자치도_제주시_한림읍_금악리	한림읍	금악리	2020-06-09	2020-01-01	1
5011025025	2020	06	09	2	5.4	36	43	1	0.42	0.6	0.1	제주특별자치도 제주시 한림읍 금악리 204-40	제주특별자치도	제주시_한림읍	제주_한림	제주특별자치도_제주시_한림읍_금악리	한림읍	금악리	2020-06-09	2020-01-01	1
5011025025	2020	06	09	2	5.2	35	40	1	0.44	0.6	0.1	제주특별자치도 제주시 한림읍 금악리 204-41	제주특별자치도	제주시_한림읍	제주_한림	제주특별자치도_제주시_한림읍_금악리	한림읍	금악리	2020-06-09	2020-01-01	1
5011025025	2020	06	09	2	5.4	35	42	1	0.41	0.6	0.1	제주특별자치도 제주시 한림읍 금악리 204-42	제주특별자치도	제주시_한림읍	제주_한림	제주특별자치도_제주시_한림읍_금악리	한림읍	금악리	2020-06-09	2020-01-01	1
5011025025	2020	06	09	2	5.3	33	42	1	0.4	0.6	0.1	제주특별자치도 제주시 한림읍 금악리 204-43	제주특별자치도	제주시_한림읍	제주_한림	제주특별자치도_제주시_한림읍_금악리	한림읍	금악리	2020-06-09	2020-01-01	1
5011025025	2020	06	09	2	5.3	34	42	1	0.42	0.6	0.1	제주특별자치도 제주시 한림읍 금악리 204-44	제주특별자치도	제주시_한림읍	제주_한림	제주특별자치도_제주시_한림읍_금악리	한림읍	금악리	2020-06-09	2020-01-01	1
5011025025	2020	06	09	2	5.3	24	43	1	0.41	0.6	0.1	제주특별자치도 제주시 한림읍 금악리 204-45	제주특별자치도	제주시_한림읍	제주_한림	제주특별자치도_제주시_한림읍_금악리	한림읍	금악리	2020-06-09	2020-01-01	1
5011025025	2020	06	09	2	5.3	22	41	1	0.41	0.6	0.1	제주특별자치도 제주시 한림읍 금악리 204-46	제주특별자치도	제주시_한림읍	제주_한림	제주특별자치도_제주시_한림읍_금악리	한림읍	금악리	2020-06-09	2020-01-01	1
5011025025	2020	06	09	2	5.3	24	43	1	0.42	0.6	0.1	제주특별자치도 제주시 한림읍 금악리 204-47	제주특별자치도	제주시_한림읍	제주_한림	제주특별자치도_제주시_한림읍_금악리	한림읍	금악리	2020-06-09	2020-01-01	1
5011025025	2020	06	09	2	5.3	21	43	1	0.43	0.7	0.1	제주특별자치도 제주시 한림읍 금악리 204-48	제주특별자치도	제주시_한림읍	제주_한림	제주특별자치도_제주시_한림읍_금악리	한림읍	금악리	2020-06-09	2020-01-01	1
5011025025	2020	06	09	2	5.3	27	42	1	0.42	0.6	0.1	제주특별자치도 제주시 한림읍 금악리 204-49	제주특별자치도	제주시_한림읍	제주_한림	제주특별자치도_제주시_한림읍_금악리	한림읍	금악리	2020-06-09	2020-01-01	1
5011025025	2020	06	09	2	5.3	23	42	1	0.44	0.6	0.1	제주특별자치도 제주시 한림읍 금악리 204-50	제주특별자치도	제주시_한림읍	제주_한림	제주특별자치도_제주시_한림읍_금악리	한림읍	금악리	2020-06-09	2020-01-01	1
5011025025	2020	06	09	2	5.3	22	42	1	0.43	0.7	0.1	제주특별자치도 제주시 한림읍 금악리 204-51	제주특별자치도	제주시_한림읍	제주_한림	제주특별자치도_제주시_한림읍_금악리	한림읍	금악리	2020-06-09	2020-01-01	1
5011025025	2020	06	09	2	5.3	26	42	1	0.43	0.6	0.1	제주특별자치도 제주시 한림읍 금악리 204-52	제주특별자치도	제주시_한림읍	제주_한림	제주특별자치도_제주시_한림읍_금악리	한림읍	금악리	2020-06-09	2020-01-01	1
5011025025	2020	06	09	2	5.3	26	41	1	0.42	0.6	0.1	제주특별자치도 제주시 한림읍 금악리 204-53	제주특별자치도	제주시_한림읍	제주_한림	제주특별자치도_제주시_한림읍_금악리	한림읍	금악리	2020-06-09	2020-01-01	1
5011025025	2020	06	09	2	5.3	22	42	1	0.43	0.6	0.1	제주특별자치도 제주시 한림읍 금악리 204-54	제주특별자치도	제주시_한림읍	제주_한림	제주특별자치도_제주시_한림읍_금악리	한림읍	금악리	2020-06-09	2020-01-01	1
5011025025	2020	06	09	2	5.3	22	41	1	0.42	0.7	0.1	제주특별자치도 제주시 한림읍 금악리 204-55	제주특별자치도	제주시_한림읍	제주_한림	제주특별자치도_제주시_한림읍_금악리	한림읍	금악리	2020-06-09	2020-01-01	1
5011025025	2020	07	08	2	6.5	137	165	1.5	2.74	2.7	0.9	제주특별자치도 제주시 한림읍 금악리 9	제주특별자치도	제주시_한림읍	제주_한림	제주특별자치도_제주시_한림읍_금악리	한림읍	금악리	2020-07-08	2020-01-01	1
5011025025	2020	07	28	2	7.4	94	68	1.8	1.12	6	0.2	제주특별자치도 제주시 한림읍 금악리 1628	제주특별자치도	제주시_한림읍	제주_한림	제주특별자치도_제주시_한림읍_금악리	한림읍	금악리	2020-07-28	2020-01-01	1
5011025025	2020	07	29	2	6.3	299	134	6.6	4.91	17.3	4.9	제주특별자치도 제주시 한림읍 금악리 280-4	제주특별자치도	제주시_한림읍	제주_한림	제주특별자치도_제주시_한림읍_금악리	한림읍	금악리	2020-07-29	2020-01-01	1
5011025025	2020	07	29	2	6.5	303	97	5.7	4.95	11.6	3.3	제주특별자치도 제주시 한림읍 금악리 280-7	제주특별자치도	제주시_한림읍	제주_한림	제주특별자치도_제주시_한림읍_금악리	한림읍	금악리	2020-07-29	2020-01-01	1
5011025025	2020	07	29	2	6.6	210	115	5.6	3.55	13	1.9	제주특별자치도 제주시 한림읍 금악리 280-1	제주특별자치도	제주시_한림읍	제주_한림	제주특별자치도_제주시_한림읍_금악리	한림읍	금악리	2020-07-29	2020-01-01	1
5011025025	2020	08	07	2	6.7	833	65	0.8	1.48	6	0.2	제주특별자치도 제주시 한림읍 금악리 2382	제주특별자치도	제주시_한림읍	제주_한림	제주특별자치도_제주시_한림읍_금악리	한림읍	금악리	2020-08-07	2020-01-01	1
5011025025	2020	08	07	2	6.8	868	73	1.3	1.35	6.7	0.2	제주특별자치도 제주시 한림읍 금악리 2383	제주특별자치도	제주시_한림읍	제주_한림	제주특별자치도_제주시_한림읍_금악리	한림읍	금악리	2020-08-07	2020-01-01	1
5011025025	2020	08	07	2	7.2	2028	89	11	2.16	8.2	0.3	제주특별자치도 제주시 한림읍 금악리 2399-1	제주특별자치도	제주시_한림읍	제주_한림	제주특별자치도_제주시_한림읍_금악리	한림읍	금악리	2020-08-07	2020-01-01	1
5011025025	2020	08	07	2	7.2	1088	73	1.7	1.67	7.3	0.2	제주특별자치도 제주시 한림읍 금악리 2400	제주특별자치도	제주시_한림읍	제주_한림	제주특별자치도_제주시_한림읍_금악리	한림읍	금악리	2020-08-07	2020-01-01	1
5011025025	2020	08	07	2	7.5	1393	55	1.5	1.6	7.3	0.2	제주특별자치도 제주시 한림읍 금악리 2401	제주특별자치도	제주시_한림읍	제주_한림	제주특별자치도_제주시_한림읍_금악리	한림읍	금악리	2020-08-07	2020-01-01	1
5011025025	2020	08	07	2	6.4	282	81	1.4	1.55	4.5	0.1	제주특별자치도 제주시 한림읍 금악리 2818-1	제주특별자치도	제주시_한림읍	제주_한림	제주특별자치도_제주시_한림읍_금악리	한림읍	금악리	2020-08-07	2020-01-01	1
5011025025	2020	08	07	2	7.2	478	62	1.5	1.38	6.8	0.9	제주특별자치도 제주시 한림읍 금악리 2398-1	제주특별자치도	제주시_한림읍	제주_한림	제주특별자치도_제주시_한림읍_금악리	한림읍	금악리	2020-08-07	2020-01-01	1
5011025025	2020	08	07	2	6.8	802	50	1.5	0.82	5.9	0.4	제주특별자치도 제주시 한림읍 금악리 2398-2	제주특별자치도	제주시_한림읍	제주_한림	제주특별자치도_제주시_한림읍_금악리	한림읍	금악리	2020-08-07	2020-01-01	1
5011025025	2020	08	18	2	6.1	30	226	2.8	1.06	4.2	1	제주특별자치도 제주시 한림읍 금악리 67-3	제주특별자치도	제주시_한림읍	제주_한림	제주특별자치도_제주시_한림읍_금악리	한림읍	금악리	2020-08-18	2020-01-01	1
5011025025	2020	08	18	2	6	24	219	2.7	1.08	3.6	1	제주특별자치도 제주시 한림읍 금악리 71	제주특별자치도	제주시_한림읍	제주_한림	제주특별자치도_제주시_한림읍_금악리	한림읍	금악리	2020-08-18	2020-01-01	1
5011025025	2020	10	14	2	5.6	19	114	2.1	1.29	4.7	0.2	제주특별자치도 제주시 한림읍 금악리 53	제주특별자치도	제주시_한림읍	제주_한림	제주특별자치도_제주시_한림읍_금악리	한림읍	금악리	2020-10-14	2020-01-01	1
5011025025	2020	10	14	2	6.1	12	70	2.3	1.11	4.7	0.2	제주특별자치도 제주시 한림읍 금악리 54	제주특별자치도	제주시_한림읍	제주_한림	제주특별자치도_제주시_한림읍_금악리	한림읍	금악리	2020-10-14	2020-01-01	1
5011025025	2020	10	14	2	5.7	10	91	1	1.19	2.4	0.2	제주특별자치도 제주시 한림읍 금악리 55	제주특별자치도	제주시_한림읍	제주_한림	제주특별자치도_제주시_한림읍_금악리	한림읍	금악리	2020-10-14	2020-01-01	1
5011025025	2020	10	14	2	5.7	10	101	1.1	1.21	2.9	0.2	제주특별자치도 제주시 한림읍 금악리 58	제주특별자치도	제주시_한림읍	제주_한림	제주특별자치도_제주시_한림읍_금악리	한림읍	금악리	2020-10-14	2020-01-01	1
5011025025	2020	10	14	2	5.7	10	97	1.1	1.19	2.7	0.2	제주특별자치도 제주시 한림읍 금악리 59	제주특별자치도	제주시_한림읍	제주_한림	제주특별자치도_제주시_한림읍_금악리	한림읍	금악리	2020-10-14	2020-01-01	1
5011025025	2020	10	14	2	6.4	50	96	3.4	1.66	7.7	0.2	제주특별자치도 제주시 한림읍 금악리 60	제주특별자치도	제주시_한림읍	제주_한림	제주특별자치도_제주시_한림읍_금악리	한림읍	금악리	2020-10-14	2020-01-01	1
5011025025	2020	10	14	2	6.2	10	41	2.2	1.28	3.9	0.2	제주특별자치도 제주시 한림읍 금악리 61	제주특별자치도	제주시_한림읍	제주_한림	제주특별자치도_제주시_한림읍_금악리	한림읍	금악리	2020-10-14	2020-01-01	1
5011025025	2020	10	14	2	7.3	10	34	0.4	2.5	6.7	0.2	제주특별자치도 제주시 한림읍 금악리 62	제주특별자치도	제주시_한림읍	제주_한림	제주특별자치도_제주시_한림읍_금악리	한림읍	금악리	2020-10-14	2020-01-01	1
5011025025	2020	10	14	2	5.8	14	125	1.4	0.92	1.1	0.3	제주특별자치도 제주시 한림읍 금악리 63	제주특별자치도	제주시_한림읍	제주_한림	제주특별자치도_제주시_한림읍_금악리	한림읍	금악리	2020-10-14	2020-01-01	1
5011025025	2020	10	14	2	6.3	10	50	3.2	0.45	3.3	0.1	제주특별자치도 제주시 한림읍 금악리 64	제주특별자치도	제주시_한림읍	제주_한림	제주특별자치도_제주시_한림읍_금악리	한림읍	금악리	2020-10-14	2020-01-01	1
5011025025	2020	10	14	2	6.4	30	149	1.6	2.07	2.1	0.2	제주특별자치도 제주시 한림읍 금악리 65	제주특별자치도	제주시_한림읍	제주_한림	제주특별자치도_제주시_한림읍_금악리	한림읍	금악리	2020-10-14	2020-01-01	1
5011025025	2020	10	14	2	6.2	46	83	1.6	1.71	2.8	0.3	제주특별자치도 제주시 한림읍 금악리 66-1	제주특별자치도	제주시_한림읍	제주_한림	제주특별자치도_제주시_한림읍_금악리	한림읍	금악리	2020-10-14	2020-01-01	1
5011025025	2020	10	14	2	6.3	26	79	1.5	1.88	2	0.2	제주특별자치도 제주시 한림읍 금악리 66-3	제주특별자치도	제주시_한림읍	제주_한림	제주특별자치도_제주시_한림읍_금악리	한림읍	금악리	2020-10-14	2020-01-01	1
5011025025	2020	10	14	2	5.8	83	135	1.1	1.42	1.1	0.3	제주특별자치도 제주시 한림읍 금악리 67	제주특별자치도	제주시_한림읍	제주_한림	제주특별자치도_제주시_한림읍_금악리	한림읍	금악리	2020-10-14	2020-01-01	1
5011025025	2020	10	14	2	6.4	35	76	3.2	3	6.2	0.2	제주특별자치도 제주시 한림읍 금악리 68	제주특별자치도	제주시_한림읍	제주_한림	제주특별자치도_제주시_한림읍_금악리	한림읍	금악리	2020-10-14	2020-01-01	1
5011025025	2020	10	14	2	6.4	21	58	3.1	2.61	5.6	0.2	제주특별자치도 제주시 한림읍 금악리 69	제주특별자치도	제주시_한림읍	제주_한림	제주특별자치도_제주시_한림읍_금악리	한림읍	금악리	2020-10-14	2020-01-01	1
5011025025	2020	10	14	2	6.3	38	76	2.8	2.55	4.7	0.2	제주특별자치도 제주시 한림읍 금악리 70	제주특별자치도	제주시_한림읍	제주_한림	제주특별자치도_제주시_한림읍_금악리	한림읍	금악리	2020-10-14	2020-01-01	1
5011025025	2020	10	14	2	5.9	57	151	1.1	1.13	1.3	0.2	제주특별자치도 제주시 한림읍 금악리 71	제주특별자치도	제주시_한림읍	제주_한림	제주특별자치도_제주시_한림읍_금악리	한림읍	금악리	2020-10-14	2020-01-01	1
5011025025	2020	10	14	2	5.8	44	160	1	0.87	1	0.2	제주특별자치도 제주시 한림읍 금악리 72	제주특별자치도	제주시_한림읍	제주_한림	제주특별자치도_제주시_한림읍_금악리	한림읍	금악리	2020-10-14	2020-01-01	1
5011025025	2020	10	14	2	5.4	119	151	1.2	0.89	1.3	0.4	제주특별자치도 제주시 한림읍 금악리 73	제주특별자치도	제주시_한림읍	제주_한림	제주특별자치도_제주시_한림읍_금악리	한림읍	금악리	2020-10-14	2020-01-01	1
5011025025	2020	10	14	2	5.6	130	129	1	0.84	1.3	0.3	제주특별자치도 제주시 한림읍 금악리 74	제주특별자치도	제주시_한림읍	제주_한림	제주특별자치도_제주시_한림읍_금악리	한림읍	금악리	2020-10-14	2020-01-01	1
5011025025	2020	10	14	2	5.9	57	125	1.1	1	1.3	0.2	제주특별자치도 제주시 한림읍 금악리 49-3	제주특별자치도	제주시_한림읍	제주_한림	제주특별자치도_제주시_한림읍_금악리	한림읍	금악리	2020-10-14	2020-01-01	1
5011025025	2020	10	14	2	5.8	155	98	1.5	0.55	2.1	0.3	제주특별자치도 제주시 한림읍 금악리 103-1	제주특별자치도	제주시_한림읍	제주_한림	제주특별자치도_제주시_한림읍_금악리	한림읍	금악리	2020-10-14	2020-01-01	1
5011025025	2020	10	14	2	6.3	73	114	2.2	0.75	4.3	0.3	제주특별자치도 제주시 한림읍 금악리 109-7	제주특별자치도	제주시_한림읍	제주_한림	제주특별자치도_제주시_한림읍_금악리	한림읍	금악리	2020-10-14	2020-01-01	1
5011025025	2020	10	14	2	5.8	71	178	1.5	0.33	3.2	0.3	제주특별자치도 제주시 한림읍 금악리 111-4	제주특별자치도	제주시_한림읍	제주_한림	제주특별자치도_제주시_한림읍_금악리	한림읍	금악리	2020-10-14	2020-01-01	1
5011025025	2020	10	14	2	6	25	132	1.3	0.15	2.6	0.2	제주특별자치도 제주시 한림읍 금악리 111-6	제주특별자치도	제주시_한림읍	제주_한림	제주특별자치도_제주시_한림읍_금악리	한림읍	금악리	2020-10-14	2020-01-01	1
5011025025	2020	10	14	2	6	22	90	1.4	0.15	2.5	0.3	제주특별자치도 제주시 한림읍 금악리 111-7	제주특별자치도	제주시_한림읍	제주_한림	제주특별자치도_제주시_한림읍_금악리	한림읍	금악리	2020-10-14	2020-01-01	1
5011025025	2020	10	14	2	5.6	86	143	1.5	0.2	1.9	0.3	제주특별자치도 제주시 한림읍 금악리 112	제주특별자치도	제주시_한림읍	제주_한림	제주특별자치도_제주시_한림읍_금악리	한림읍	금악리	2020-10-14	2020-01-01	1
5011025025	2020	10	14	2	5.6	97	109	1.4	0.14	2.4	0.4	제주특별자치도 제주시 한림읍 금악리 113-1	제주특별자치도	제주시_한림읍	제주_한림	제주특별자치도_제주시_한림읍_금악리	한림읍	금악리	2020-10-14	2020-01-01	1
5011025025	2020	10	14	2	5.7	10	110	1	0.21	0.8	0.4	제주특별자치도 제주시 한림읍 금악리 114-1	제주특별자치도	제주시_한림읍	제주_한림	제주특별자치도_제주시_한림읍_금악리	한림읍	금악리	2020-10-14	2020-01-01	1
5011025025	2020	10	14	2	5.7	82	158	1.4	0.2	2	0.4	제주특별자치도 제주시 한림읍 금악리 115	제주특별자치도	제주시_한림읍	제주_한림	제주특별자치도_제주시_한림읍_금악리	한림읍	금악리	2020-10-14	2020-01-01	1
5011025025	2020	10	14	2	6.5	10	68	2.6	3.22	3.6	0.2	제주특별자치도 제주시 한림읍 금악리 154-2	제주특별자치도	제주시_한림읍	제주_한림	제주특별자치도_제주시_한림읍_금악리	한림읍	금악리	2020-10-14	2020-01-01	1
5011025025	2020	10	14	2	6.5	10	63	2.7	3.18	4	0.1	제주특별자치도 제주시 한림읍 금악리 155-2	제주특별자치도	제주시_한림읍	제주_한림	제주특별자치도_제주시_한림읍_금악리	한림읍	금악리	2020-10-14	2020-01-01	1
5011025025	2020	10	14	2	6	169	181	2.2	0.99	5	0.3	제주특별자치도 제주시 한림읍 금악리 157-1	제주특별자치도	제주시_한림읍	제주_한림	제주특별자치도_제주시_한림읍_금악리	한림읍	금악리	2020-10-14	2020-01-01	1
5011025025	2020	10	14	2	6	164	174	2.4	1.1	4.8	0.3	제주특별자치도 제주시 한림읍 금악리 157-2	제주특별자치도	제주시_한림읍	제주_한림	제주특별자치도_제주시_한림읍_금악리	한림읍	금악리	2020-10-14	2020-01-01	1
5011025025	2020	10	14	2	5.5	182	152	1.5	1.23	1.3	0.4	제주특별자치도 제주시 한림읍 금악리 158	제주특별자치도	제주시_한림읍	제주_한림	제주특별자치도_제주시_한림읍_금악리	한림읍	금악리	2020-10-14	2020-01-01	1
5011025025	2020	10	14	2	5.5	165	174	1.2	1.07	1	0.3	제주특별자치도 제주시 한림읍 금악리 159	제주특별자치도	제주시_한림읍	제주_한림	제주특별자치도_제주시_한림읍_금악리	한림읍	금악리	2020-10-14	2020-01-01	1
5011025025	2020	10	14	2	6	41	95	1.4	0.79	1.6	0.2	제주특별자치도 제주시 한림읍 금악리 160	제주특별자치도	제주시_한림읍	제주_한림	제주특별자치도_제주시_한림읍_금악리	한림읍	금악리	2020-10-14	2020-01-01	1
5011025025	2020	10	14	2	6	50	111	1.5	0.82	2.1	0.2	제주특별자치도 제주시 한림읍 금악리 161	제주특별자치도	제주시_한림읍	제주_한림	제주특별자치도_제주시_한림읍_금악리	한림읍	금악리	2020-10-14	2020-01-01	1
5011025025	2020	10	14	2	5.9	63	166	1.7	0.47	2	0.2	제주특별자치도 제주시 한림읍 금악리 162-1	제주특별자치도	제주시_한림읍	제주_한림	제주특별자치도_제주시_한림읍_금악리	한림읍	금악리	2020-10-14	2020-01-01	1
5011025025	2020	10	14	2	5.9	59	153	1.6	0.4	2.2	0.2	제주특별자치도 제주시 한림읍 금악리 162-2	제주특별자치도	제주시_한림읍	제주_한림	제주특별자치도_제주시_한림읍_금악리	한림읍	금악리	2020-10-14	2020-01-01	1
5011025025	2020	10	14	2	5.9	54	155	1.7	0.34	2.4	0.2	제주특별자치도 제주시 한림읍 금악리 162-3	제주특별자치도	제주시_한림읍	제주_한림	제주특별자치도_제주시_한림읍_금악리	한림읍	금악리	2020-10-14	2020-01-01	1
5011025025	2020	10	14	2	6	62	127	1.9	0.42	3.3	0.2	제주특별자치도 제주시 한림읍 금악리 162-4	제주특별자치도	제주시_한림읍	제주_한림	제주특별자치도_제주시_한림읍_금악리	한림읍	금악리	2020-10-14	2020-01-01	1
5011025025	2020	10	14	2	6	85	143	2.1	0.53	4.5	0.2	제주특별자치도 제주시 한림읍 금악리 162-5	제주특별자치도	제주시_한림읍	제주_한림	제주특별자치도_제주시_한림읍_금악리	한림읍	금악리	2020-10-14	2020-01-01	1
5011025025	2020	10	14	2	6.1	78	138	2	0.73	3.9	0.2	제주특별자치도 제주시 한림읍 금악리 162-6	제주특별자치도	제주시_한림읍	제주_한림	제주특별자치도_제주시_한림읍_금악리	한림읍	금악리	2020-10-14	2020-01-01	1
5011025025	2020	10	14	2	5.9	65	127	1.3	0.24	2.5	0.2	제주특별자치도 제주시 한림읍 금악리 163	제주특별자치도	제주시_한림읍	제주_한림	제주특별자치도_제주시_한림읍_금악리	한림읍	금악리	2020-10-14	2020-01-01	1
5011025025	2020	10	14	2	5.9	75	126	1.9	0.28	3.4	0.2	제주특별자치도 제주시 한림읍 금악리 164	제주특별자치도	제주시_한림읍	제주_한림	제주특별자치도_제주시_한림읍_금악리	한림읍	금악리	2020-10-14	2020-01-01	1
5011025025	2020	10	14	2	5.9	57	78	1.5	0.83	2.1	0.2	제주특별자치도 제주시 한림읍 금악리 165	제주특별자치도	제주시_한림읍	제주_한림	제주특별자치도_제주시_한림읍_금악리	한림읍	금악리	2020-10-14	2020-01-01	1
5011025025	2020	10	14	2	5.9	76	87	1.6	1.03	2.5	0.2	제주특별자치도 제주시 한림읍 금악리 166	제주특별자치도	제주시_한림읍	제주_한림	제주특별자치도_제주시_한림읍_금악리	한림읍	금악리	2020-10-14	2020-01-01	1
5011025025	2020	10	14	2	6	63	136	1.6	0.58	3.1	0.2	제주특별자치도 제주시 한림읍 금악리 167-1	제주특별자치도	제주시_한림읍	제주_한림	제주특별자치도_제주시_한림읍_금악리	한림읍	금악리	2020-10-14	2020-01-01	1
5011025025	2020	10	14	2	6.1	74	132	1.7	0.73	3.7	0.2	제주특별자치도 제주시 한림읍 금악리 167-2	제주특별자치도	제주시_한림읍	제주_한림	제주특별자치도_제주시_한림읍_금악리	한림읍	금악리	2020-10-14	2020-01-01	1
5011025025	2020	10	14	2	6	60	150	1.7	0.92	2.8	0.3	제주특별자치도 제주시 한림읍 금악리 168	제주특별자치도	제주시_한림읍	제주_한림	제주특별자치도_제주시_한림읍_금악리	한림읍	금악리	2020-10-14	2020-01-01	1
5011025025	2020	10	14	2	6	66	151	2.1	1.04	3.6	0.3	제주특별자치도 제주시 한림읍 금악리 169	제주특별자치도	제주시_한림읍	제주_한림	제주특별자치도_제주시_한림읍_금악리	한림읍	금악리	2020-10-14	2020-01-01	1
5011025025	2020	10	14	2	6	43	141	1.6	0.9	2.8	0.2	제주특별자치도 제주시 한림읍 금악리 36	제주특별자치도	제주시_한림읍	제주_한림	제주특별자치도_제주시_한림읍_금악리	한림읍	금악리	2020-10-14	2020-01-01	1
5011025025	2020	10	14	2	5.7	67	124	1.7	0.59	2.8	0.3	제주특별자치도 제주시 한림읍 금악리 361-1	제주특별자치도	제주시_한림읍	제주_한림	제주특별자치도_제주시_한림읍_금악리	한림읍	금악리	2020-10-14	2020-01-01	1
5011025025	2020	10	14	2	5.7	72	129	1.7	0.68	2.9	0.3	제주특별자치도 제주시 한림읍 금악리 361-2	제주특별자치도	제주시_한림읍	제주_한림	제주특별자치도_제주시_한림읍_금악리	한림읍	금악리	2020-10-14	2020-01-01	1
5011025025	2020	10	14	2	6	213	139	2.8	2.01	5.8	0.4	제주특별자치도 제주시 한림읍 금악리 365-1	제주특별자치도	제주시_한림읍	제주_한림	제주특별자치도_제주시_한림읍_금악리	한림읍	금악리	2020-10-14	2020-01-01	1
5011025025	2020	10	14	2	6.2	20	64	1.8	1.27	3.6	0.2	제주특별자치도 제주시 한림읍 금악리 368	제주특별자치도	제주시_한림읍	제주_한림	제주특별자치도_제주시_한림읍_금악리	한림읍	금악리	2020-10-14	2020-01-01	1
5011025025	2020	10	14	2	6.3	20	58	1.9	1.32	3.5	0.2	제주특별자치도 제주시 한림읍 금악리 369-1	제주특별자치도	제주시_한림읍	제주_한림	제주특별자치도_제주시_한림읍_금악리	한림읍	금악리	2020-10-14	2020-01-01	1
5011025025	2020	10	14	2	6	42	149	1.6	1	2.9	0.2	제주특별자치도 제주시 한림읍 금악리 37	제주특별자치도	제주시_한림읍	제주_한림	제주특별자치도_제주시_한림읍_금악리	한림읍	금악리	2020-10-14	2020-01-01	1
5011025025	2020	10	14	2	6	29	152	1.8	0.89	3.2	0.3	제주특별자치도 제주시 한림읍 금악리 370-1	제주특별자치도	제주시_한림읍	제주_한림	제주특별자치도_제주시_한림읍_금악리	한림읍	금악리	2020-10-14	2020-01-01	1
5011025025	2020	10	14	2	5.9	31	161	1.9	1.01	3.3	0.4	제주특별자치도 제주시 한림읍 금악리 371-5	제주특별자치도	제주시_한림읍	제주_한림	제주특별자치도_제주시_한림읍_금악리	한림읍	금악리	2020-10-14	2020-01-01	1
5011025025	2020	10	14	2	5.6	91	146	1.8	0.5	2.9	0.4	제주특별자치도 제주시 한림읍 금악리 374-2	제주특별자치도	제주시_한림읍	제주_한림	제주특별자치도_제주시_한림읍_금악리	한림읍	금악리	2020-10-14	2020-01-01	1
5011025025	2020	10	14	2	5.8	23	145	1.4	0.53	2.1	0.3	제주특별자치도 제주시 한림읍 금악리 375-1	제주특별자치도	제주시_한림읍	제주_한림	제주특별자치도_제주시_한림읍_금악리	한림읍	금악리	2020-10-14	2020-01-01	1
5011025025	2020	10	14	2	5.8	40	128	1.8	0.63	2.8	0.3	제주특별자치도 제주시 한림읍 금악리 378	제주특별자치도	제주시_한림읍	제주_한림	제주특별자치도_제주시_한림읍_금악리	한림읍	금악리	2020-10-14	2020-01-01	1
5011025025	2020	10	14	2	5.9	46	130	1.6	0.71	2.9	0.2	제주특별자치도 제주시 한림읍 금악리 379	제주특별자치도	제주시_한림읍	제주_한림	제주특별자치도_제주시_한림읍_금악리	한림읍	금악리	2020-10-14	2020-01-01	1
5011025025	2020	10	14	2	5.8	94	151	1.4	1.09	2.7	0.3	제주특별자치도 제주시 한림읍 금악리 38	제주특별자치도	제주시_한림읍	제주_한림	제주특별자치도_제주시_한림읍_금악리	한림읍	금악리	2020-10-14	2020-01-01	1
5011025025	2020	10	14	2	5.8	47	128	1.4	0.37	2.1	0.2	제주특별자치도 제주시 한림읍 금악리 380	제주특별자치도	제주시_한림읍	제주_한림	제주특별자치도_제주시_한림읍_금악리	한림읍	금악리	2020-10-14	2020-01-01	1
5011025025	2020	10	14	2	5.7	147	122	1.2	0.2	2.2	0.3	제주특별자치도 제주시 한림읍 금악리 381	제주특별자치도	제주시_한림읍	제주_한림	제주특별자치도_제주시_한림읍_금악리	한림읍	금악리	2020-10-14	2020-01-01	1
5011025025	2020	10	14	2	5.6	146	128	1.1	0.25	2.6	0.4	제주특별자치도 제주시 한림읍 금악리 382	제주특별자치도	제주시_한림읍	제주_한림	제주특별자치도_제주시_한림읍_금악리	한림읍	금악리	2020-10-14	2020-01-01	1
5011025025	2020	10	14	2	6	73	109	1.1	0.2	3.2	0.4	제주특별자치도 제주시 한림읍 금악리 383	제주특별자치도	제주시_한림읍	제주_한림	제주특별자치도_제주시_한림읍_금악리	한림읍	금악리	2020-10-14	2020-01-01	1
5011025025	2020	10	14	2	5.7	94	148	1	0.49	1.4	0.2	제주특별자치도 제주시 한림읍 금악리 384	제주특별자치도	제주시_한림읍	제주_한림	제주특별자치도_제주시_한림읍_금악리	한림읍	금악리	2020-10-14	2020-01-01	1
5011025025	2020	10	14	2	6.1	82	116	1.3	0.2	3.7	0.3	제주특별자치도 제주시 한림읍 금악리 385	제주특별자치도	제주시_한림읍	제주_한림	제주특별자치도_제주시_한림읍_금악리	한림읍	금악리	2020-10-14	2020-01-01	1
5011025025	2020	10	14	2	6.1	85	114	1.5	0.2	3.9	0.3	제주특별자치도 제주시 한림읍 금악리 386	제주특별자치도	제주시_한림읍	제주_한림	제주특별자치도_제주시_한림읍_금악리	한림읍	금악리	2020-10-14	2020-01-01	1
5011025025	2020	10	14	2	6.1	78	112	1.2	0.19	4	0.2	제주특별자치도 제주시 한림읍 금악리 387	제주특별자치도	제주시_한림읍	제주_한림	제주특별자치도_제주시_한림읍_금악리	한림읍	금악리	2020-10-14	2020-01-01	1
5011025025	2020	10	14	2	5.7	81	145	1.1	0.66	1.7	0.2	제주특별자치도 제주시 한림읍 금악리 39	제주특별자치도	제주시_한림읍	제주_한림	제주특별자치도_제주시_한림읍_금악리	한림읍	금악리	2020-10-14	2020-01-01	1
5011025025	2020	10	14	2	5.7	113	153	1.1	0.79	1.9	0.3	제주특별자치도 제주시 한림읍 금악리 391-3	제주특별자치도	제주시_한림읍	제주_한림	제주특별자치도_제주시_한림읍_금악리	한림읍	금악리	2020-10-14	2020-01-01	1
5011025025	2020	10	14	2	6.4	114	132	1.5	0.73	6.2	0.3	제주특별자치도 제주시 한림읍 금악리 392	제주특별자치도	제주시_한림읍	제주_한림	제주특별자치도_제주시_한림읍_금악리	한림읍	금악리	2020-10-14	2020-01-01	1
5011025025	2020	10	14	2	6.4	126	131	2.1	0.75	7.8	0.3	제주특별자치도 제주시 한림읍 금악리 393	제주특별자치도	제주시_한림읍	제주_한림	제주특별자치도_제주시_한림읍_금악리	한림읍	금악리	2020-10-14	2020-01-01	1
5011025025	2020	10	14	2	5.5	110	146	0.9	0.23	1.5	0.3	제주특별자치도 제주시 한림읍 금악리 394	제주특별자치도	제주시_한림읍	제주_한림	제주특별자치도_제주시_한림읍_금악리	한림읍	금악리	2020-10-14	2020-01-01	1
5011025025	2020	10	14	2	5.7	182	152	1.1	0.28	2.3	0.3	제주특별자치도 제주시 한림읍 금악리 395	제주특별자치도	제주시_한림읍	제주_한림	제주특별자치도_제주시_한림읍_금악리	한림읍	금악리	2020-10-14	2020-01-01	1
5011025025	2020	10	14	2	5.7	142	141	0.9	0.24	2	0.2	제주특별자치도 제주시 한림읍 금악리 396	제주특별자치도	제주시_한림읍	제주_한림	제주특별자치도_제주시_한림읍_금악리	한림읍	금악리	2020-10-14	2020-01-01	1
5011025025	2020	10	14	2	5.5	149	164	0.4	0.26	1.5	0.3	제주특별자치도 제주시 한림읍 금악리 398	제주특별자치도	제주시_한림읍	제주_한림	제주특별자치도_제주시_한림읍_금악리	한림읍	금악리	2020-10-14	2020-01-01	1
5011025025	2020	10	14	2	5.5	153	167	0.6	0.26	1.6	0.2	제주특별자치도 제주시 한림읍 금악리 399	제주특별자치도	제주시_한림읍	제주_한림	제주특별자치도_제주시_한림읍_금악리	한림읍	금악리	2020-10-14	2020-01-01	1
5011025025	2020	10	14	2	5.6	74	138	0.4	0.28	1.5	0.3	제주특별자치도 제주시 한림읍 금악리 40	제주특별자치도	제주시_한림읍	제주_한림	제주특별자치도_제주시_한림읍_금악리	한림읍	금악리	2020-10-14	2020-01-01	1
5011025025	2020	10	14	2	5.7	74	152	0.4	0.32	1.5	0.2	제주특별자치도 제주시 한림읍 금악리 400	제주특별자치도	제주시_한림읍	제주_한림	제주특별자치도_제주시_한림읍_금악리	한림읍	금악리	2020-10-14	2020-01-01	1
5011025025	2020	10	14	2	5.8	99	141	0.9	0.26	1.8	0.2	제주특별자치도 제주시 한림읍 금악리 401	제주특별자치도	제주시_한림읍	제주_한림	제주특별자치도_제주시_한림읍_금악리	한림읍	금악리	2020-10-14	2020-01-01	1
5011025025	2020	10	14	2	5.6	112	167	0.6	0.27	1.9	0.3	제주특별자치도 제주시 한림읍 금악리 402-1	제주특별자치도	제주시_한림읍	제주_한림	제주특별자치도_제주시_한림읍_금악리	한림읍	금악리	2020-10-14	2020-01-01	1
5011025025	2020	10	14	2	5.8	117	142	0.8	0.27	2.7	0.2	제주특별자치도 제주시 한림읍 금악리 405	제주특별자치도	제주시_한림읍	제주_한림	제주특별자치도_제주시_한림읍_금악리	한림읍	금악리	2020-10-14	2020-01-01	1
5011025025	2020	10	14	2	5.5	212	139	0.7	0.42	2.1	0.4	제주특별자치도 제주시 한림읍 금악리 406	제주특별자치도	제주시_한림읍	제주_한림	제주특별자치도_제주시_한림읍_금악리	한림읍	금악리	2020-10-14	2020-01-01	1
5011025025	2020	10	14	2	5.6	200	135	0.5	0.36	1.8	0.3	제주특별자치도 제주시 한림읍 금악리 408	제주특별자치도	제주시_한림읍	제주_한림	제주특별자치도_제주시_한림읍_금악리	한림읍	금악리	2020-10-14	2020-01-01	1
5011025025	2020	10	14	2	5.6	89	141	0.7	0.36	2.2	0.3	제주특별자치도 제주시 한림읍 금악리 41	제주특별자치도	제주시_한림읍	제주_한림	제주특별자치도_제주시_한림읍_금악리	한림읍	금악리	2020-10-14	2020-01-01	1
5011025025	2020	10	14	2	5.8	85	138	0.8	0.78	1.9	0.3	제주특별자치도 제주시 한림읍 금악리 410	제주특별자치도	제주시_한림읍	제주_한림	제주특별자치도_제주시_한림읍_금악리	한림읍	금악리	2020-10-14	2020-01-01	1
5011025025	2020	10	14	2	5.8	88	140	0.6	0.77	2	0.4	제주특별자치도 제주시 한림읍 금악리 413	제주특별자치도	제주시_한림읍	제주_한림	제주특별자치도_제주시_한림읍_금악리	한림읍	금악리	2020-10-14	2020-01-01	1
5011025025	2020	10	14	2	6.3	23	89	0.9	1.64	2.9	0.2	제주특별자치도 제주시 한림읍 금악리 42	제주특별자치도	제주시_한림읍	제주_한림	제주특별자치도_제주시_한림읍_금악리	한림읍	금악리	2020-10-14	2020-01-01	1
5011025025	2020	10	14	2	5.6	22	194	0.4	0.78	1.8	0.3	제주특별자치도 제주시 한림읍 금악리 43-2	제주특별자치도	제주시_한림읍	제주_한림	제주특별자치도_제주시_한림읍_금악리	한림읍	금악리	2020-10-14	2020-01-01	1
5011025025	2020	10	14	2	5.6	19	191	0.8	0.86	2.1	0.3	제주특별자치도 제주시 한림읍 금악리 44	제주특별자치도	제주시_한림읍	제주_한림	제주특별자치도_제주시_한림읍_금악리	한림읍	금악리	2020-10-14	2020-01-01	1
5011025025	2020	10	14	2	5.6	19	194	0.5	0.83	2.1	0.3	제주특별자치도 제주시 한림읍 금악리 46	제주특별자치도	제주시_한림읍	제주_한림	제주특별자치도_제주시_한림읍_금악리	한림읍	금악리	2020-10-14	2020-01-01	1
5011025025	2020	10	14	2	5.9	49	173	1	0.53	2.4	0.2	제주특별자치도 제주시 한림읍 금악리 49	제주특별자치도	제주시_한림읍	제주_한림	제주특별자치도_제주시_한림읍_금악리	한림읍	금악리	2020-10-14	2020-01-01	1
5011025025	2020	10	14	2	5.9	46	112	1.3	1.31	5.5	0.2	제주특별자치도 제주시 한림읍 금악리 49-2	제주특별자치도	제주시_한림읍	제주_한림	제주특별자치도_제주시_한림읍_금악리	한림읍	금악리	2020-10-14	2020-01-01	1
5011025025	2020	10	14	2	6.7	33	70	3.2	2.27	7.4	0.2	제주특별자치도 제주시 한림읍 금악리 50	제주특별자치도	제주시_한림읍	제주_한림	제주특별자치도_제주시_한림읍_금악리	한림읍	금악리	2020-10-14	2020-01-01	1
5011025025	2020	10	14	2	6.6	31	72	2.5	2.25	6.2	0.2	제주특별자치도 제주시 한림읍 금악리 51	제주특별자치도	제주시_한림읍	제주_한림	제주특별자치도_제주시_한림읍_금악리	한림읍	금악리	2020-10-14	2020-01-01	1
5011025025	2020	10	14	2	5.7	79	160	0.8	0.66	3.7	0.2	제주특별자치도 제주시 한림읍 금악리 532-3	제주특별자치도	제주시_한림읍	제주_한림	제주특별자치도_제주시_한림읍_금악리	한림읍	금악리	2020-10-14	2020-01-01	1
5011025025	2020	10	14	2	5.6	258	140	1.1	0.77	6	0.4	제주특별자치도 제주시 한림읍 금악리 584	제주특별자치도	제주시_한림읍	제주_한림	제주특별자치도_제주시_한림읍_금악리	한림읍	금악리	2020-10-14	2020-01-01	1
5011025025	2020	10	14	2	5.5	129	165	0.9	0.84	3.8	0.4	제주특별자치도 제주시 한림읍 금악리 585-1	제주특별자치도	제주시_한림읍	제주_한림	제주특별자치도_제주시_한림읍_금악리	한림읍	금악리	2020-10-14	2020-01-01	1
5011025025	2020	10	14	2	5.8	89	153	1	0.91	4.2	0.3	제주특별자치도 제주시 한림읍 금악리 585-2	제주특별자치도	제주시_한림읍	제주_한림	제주특별자치도_제주시_한림읍_금악리	한림읍	금악리	2020-10-14	2020-01-01	1
5011025025	2020	10	14	2	5.6	96	157	1.3	1.02	5.7	0.6	제주특별자치도 제주시 한림읍 금악리 585-3	제주특별자치도	제주시_한림읍	제주_한림	제주특별자치도_제주시_한림읍_금악리	한림읍	금악리	2020-10-14	2020-01-01	1
5011025025	2020	10	14	2	5.7	114	125	1.2	0.64	5.8	0.2	제주특별자치도 제주시 한림읍 금악리 585-4	제주특별자치도	제주시_한림읍	제주_한림	제주특별자치도_제주시_한림읍_금악리	한림읍	금악리	2020-10-14	2020-01-01	1
5011025025	2020	10	14	2	5.7	101	127	1.2	0.64	5.3	0.3	제주특별자치도 제주시 한림읍 금악리 585-5	제주특별자치도	제주시_한림읍	제주_한림	제주특별자치도_제주시_한림읍_금악리	한림읍	금악리	2020-10-14	2020-01-01	1
5011025025	2020	10	14	2	5.6	124	122	0.9	0.82	4.3	0.3	제주특별자치도 제주시 한림읍 금악리 586-1	제주특별자치도	제주시_한림읍	제주_한림	제주특별자치도_제주시_한림읍_금악리	한림읍	금악리	2020-10-14	2020-01-01	1
5011025025	2020	10	14	2	5.5	108	170	0.8	0.64	3.5	0.2	제주특별자치도 제주시 한림읍 금악리 587-1	제주특별자치도	제주시_한림읍	제주_한림	제주특별자치도_제주시_한림읍_금악리	한림읍	금악리	2020-10-14	2020-01-01	1
5011025025	2020	10	14	2	5.7	241	115	1.2	1.09	5.3	0.3	제주특별자치도 제주시 한림읍 금악리 587-2	제주특별자치도	제주시_한림읍	제주_한림	제주특별자치도_제주시_한림읍_금악리	한림읍	금악리	2020-10-14	2020-01-01	1
5011025025	2020	10	14	2	5.8	224	149	1.1	1.13	5	0.3	제주특별자치도 제주시 한림읍 금악리 587-3	제주특별자치도	제주시_한림읍	제주_한림	제주특별자치도_제주시_한림읍_금악리	한림읍	금악리	2020-10-14	2020-01-01	1
5011025025	2020	10	14	2	5.5	104	144	0.8	0.63	3.2	0.2	제주특별자치도 제주시 한림읍 금악리 588-3	제주특별자치도	제주시_한림읍	제주_한림	제주특별자치도_제주시_한림읍_금악리	한림읍	금악리	2020-10-14	2020-01-01	1
5011025025	2020	10	14	2	5.8	79	114	0.1	0.37	0.1	0.3	제주특별자치도 제주시 한림읍 금악리 30	제주특별자치도	제주시_한림읍	제주_한림	제주특별자치도_제주시_한림읍_금악리	한림읍	금악리	2020-10-14	2020-01-01	1
5011025025	2020	10	14	2	6	76	154	1.3	0.72	5.1	0.2	제주특별자치도 제주시 한림읍 금악리 30-8	제주특별자치도	제주시_한림읍	제주_한림	제주특별자치도_제주시_한림읍_금악리	한림읍	금악리	2020-10-14	2020-01-01	1
5011025025	2020	10	14	2	5.8	80	152	0.9	0.61	3.2	0.2	제주특별자치도 제주시 한림읍 금악리 31	제주특별자치도	제주시_한림읍	제주_한림	제주특별자치도_제주시_한림읍_금악리	한림읍	금악리	2020-10-14	2020-01-01	1
5011025025	2020	10	14	2	5.7	56	148	0.8	0.63	2.8	0.2	제주특별자치도 제주시 한림읍 금악리 31-6	제주특별자치도	제주시_한림읍	제주_한림	제주특별자치도_제주시_한림읍_금악리	한림읍	금악리	2020-10-14	2020-01-01	1
5011025025	2020	10	14	2	5.8	85	140	1.4	0.69	6.7	0.2	제주특별자치도 제주시 한림읍 금악리 31-8	제주특별자치도	제주시_한림읍	제주_한림	제주특별자치도_제주시_한림읍_금악리	한림읍	금악리	2020-10-14	2020-01-01	1
5011025025	2020	10	14	2	5.8	24	182	1.1	1.07	3.1	0.2	제주특별자치도 제주시 한림읍 금악리 49	제주특별자치도	제주시_한림읍	제주_한림	제주특별자치도_제주시_한림읍_금악리	한림읍	금악리	2020-10-14	2020-01-01	1
5011025025	2020	10	14	2	5.9	24	132	1.3	1.11	3.6	0.2	제주특별자치도 제주시 한림읍 금악리 52-1	제주특별자치도	제주시_한림읍	제주_한림	제주특별자치도_제주시_한림읍_금악리	한림읍	금악리	2020-10-14	2020-01-01	1
5011025025	2020	10	14	2	6	236	132	2.8	1.06	13.3	0.4	제주특별자치도 제주시 한림읍 금악리 142	제주특별자치도	제주시_한림읍	제주_한림	제주특별자치도_제주시_한림읍_금악리	한림읍	금악리	2020-10-14	2020-01-01	1
5011025025	2020	10	14	2	5.9	233	185	2.7	1.12	12.6	0.4	제주특별자치도 제주시 한림읍 금악리 145	제주특별자치도	제주시_한림읍	제주_한림	제주특별자치도_제주시_한림읍_금악리	한림읍	금악리	2020-10-14	2020-01-01	1
5011025025	2020	10	14	2	6	225	183	2.6	1.03	12	0.3	제주특별자치도 제주시 한림읍 금악리 146	제주특별자치도	제주시_한림읍	제주_한림	제주특별자치도_제주시_한림읍_금악리	한림읍	금악리	2020-10-14	2020-01-01	1
5011025025	2020	10	14	2	5.6	83	179	0.1	3.85	0.1	0.2	제주특별자치도 제주시 한림읍 금악리 147	제주특별자치도	제주시_한림읍	제주_한림	제주특별자치도_제주시_한림읍_금악리	한림읍	금악리	2020-10-14	2020-01-01	1
5011025025	2020	10	14	2	5.7	85	169	1	0.73	4.2	0.2	제주특별자치도 제주시 한림읍 금악리 148	제주특별자치도	제주시_한림읍	제주_한림	제주특별자치도_제주시_한림읍_금악리	한림읍	금악리	2020-10-14	2020-01-01	1
5011025025	2020	10	14	2	5.7	80	176	0.8	0.68	3.2	0.2	제주특별자치도 제주시 한림읍 금악리 149	제주특별자치도	제주시_한림읍	제주_한림	제주특별자치도_제주시_한림읍_금악리	한림읍	금악리	2020-10-14	2020-01-01	1
5011025025	2020	10	14	2	6.1	121	169	1.5	1.08	5.6	0.2	제주특별자치도 제주시 한림읍 금악리 150	제주특별자치도	제주시_한림읍	제주_한림	제주특별자치도_제주시_한림읍_금악리	한림읍	금악리	2020-10-14	2020-01-01	1
5011025025	2020	10	14	2	6.1	122	101	1.6	1.07	6.2	0.1	제주특별자치도 제주시 한림읍 금악리 151-3	제주특별자치도	제주시_한림읍	제주_한림	제주특별자치도_제주시_한림읍_금악리	한림읍	금악리	2020-10-14	2020-01-01	1
5011025025	2020	10	14	2	6.1	113	99	1.6	1.1	6	0.2	제주특별자치도 제주시 한림읍 금악리 151-4	제주특별자치도	제주시_한림읍	제주_한림	제주특별자치도_제주시_한림읍_금악리	한림읍	금악리	2020-10-14	2020-01-01	1
5011025025	2020	10	14	2	6.1	117	95	1.5	1.12	6	0.2	제주특별자치도 제주시 한림읍 금악리 153-2	제주특별자치도	제주시_한림읍	제주_한림	제주특별자치도_제주시_한림읍_금악리	한림읍	금악리	2020-10-14	2020-01-01	1
5011025025	2020	10	14	2	6	54	175	1.5	0.86	5.4	0.4	제주특별자치도 제주시 한림읍 금악리 66-6	제주특별자치도	제주시_한림읍	제주_한림	제주특별자치도_제주시_한림읍_금악리	한림읍	금악리	2020-10-14	2020-01-01	1
5011025025	2020	10	23	2	6.9	104	43	1.1	0.95	10.1	0.2	제주특별자치도 제주시 한림읍 금악리 540-1	제주특별자치도	제주시_한림읍	제주_한림	제주특별자치도_제주시_한림읍_금악리	한림읍	금악리	2020-10-23	2020-01-01	1
5011025025	2020	10	23	2	5.3	69	17	0.3	0.98	1.9	0.2	제주특별자치도 제주시 한림읍 금악리 610-1	제주특별자치도	제주시_한림읍	제주_한림	제주특별자치도_제주시_한림읍_금악리	한림읍	금악리	2020-10-23	2020-01-01	1
5011025025	2020	11	02	2	6.9	258	16	0.7	0.8	3.8	0.1	제주특별자치도 제주시 한림읍 금악리 167-5	제주특별자치도	제주시_한림읍	제주_한림	제주특별자치도_제주시_한림읍_금악리	한림읍	금악리	2020-11-02	2020-01-01	1
5011025025	2020	11	02	2	7	230	15	0.7	0.84	3.6	0.1	제주특별자치도 제주시 한림읍 금악리 168-1	제주특별자치도	제주시_한림읍	제주_한림	제주특별자치도_제주시_한림읍_금악리	한림읍	금악리	2020-11-02	2020-01-01	1
5011025025	2020	11	02	2	6.1	11	96	0.7	0.73	5.6	0.2	제주특별자치도 제주시 한림읍 금악리 353	제주특별자치도	제주시_한림읍	제주_한림	제주특별자치도_제주시_한림읍_금악리	한림읍	금악리	2020-11-02	2020-01-01	1
5011025025	2020	11	02	2	6.6	77	29	0.6	0.79	3.8	0.1	제주특별자치도 제주시 한림읍 금악리 358-3	제주특별자치도	제주시_한림읍	제주_한림	제주특별자치도_제주시_한림읍_금악리	한림읍	금악리	2020-11-02	2020-01-01	1
5011025025	2020	11	02	2	7.9	10	69	0.8	0.86	26.8	0.3	제주특별자치도 제주시 한림읍 금악리 360	제주특별자치도	제주시_한림읍	제주_한림	제주특별자치도_제주시_한림읍_금악리	한림읍	금악리	2020-11-02	2020-01-01	1
5011025025	2020	11	02	2	7.8	10	66	0.8	0.83	26.1	0.4	제주특별자치도 제주시 한림읍 금악리 361	제주특별자치도	제주시_한림읍	제주_한림	제주특별자치도_제주시_한림읍_금악리	한림읍	금악리	2020-11-02	2020-01-01	1
5011025025	2020	11	02	2	6.3	10	102	0.7	0.74	8.1	0.2	제주특별자치도 제주시 한림읍 금악리 361-3	제주특별자치도	제주시_한림읍	제주_한림	제주특별자치도_제주시_한림읍_금악리	한림읍	금악리	2020-11-02	2020-01-01	1
5011025025	2020	11	02	2	5.6	10	65	0.5	0.6	2.8	0.2	제주특별자치도 제주시 한림읍 금악리 362	제주특별자치도	제주시_한림읍	제주_한림	제주특별자치도_제주시_한림읍_금악리	한림읍	금악리	2020-11-02	2020-01-01	1
5011025025	2020	11	02	2	6.1	22	68	0.5	0.77	3.8	0.2	제주특별자치도 제주시 한림읍 금악리 605-3	제주특별자치도	제주시_한림읍	제주_한림	제주특별자치도_제주시_한림읍_금악리	한림읍	금악리	2020-11-02	2020-01-01	1
5011025025	2020	11	02	2	5	10	131	0.2	0.61	1.2	0.3	제주특별자치도 제주시 한림읍 금악리 345	제주특별자치도	제주시_한림읍	제주_한림	제주특별자치도_제주시_한림읍_금악리	한림읍	금악리	2020-11-02	2020-01-01	1
5011025025	2020	11	02	2	4.9	10	117	0.2	0.59	1	0.2	제주특별자치도 제주시 한림읍 금악리 346-4	제주특별자치도	제주시_한림읍	제주_한림	제주특별자치도_제주시_한림읍_금악리	한림읍	금악리	2020-11-02	2020-01-01	1
5011025025	2020	11	02	2	4.8	10	117	0.2	0.58	0.9	0.2	제주특별자치도 제주시 한림읍 금악리 348-3	제주특별자치도	제주시_한림읍	제주_한림	제주특별자치도_제주시_한림읍_금악리	한림읍	금악리	2020-11-02	2020-01-01	1
5011025025	2020	11	02	2	5	10	131	0.3	0.61	1.4	0.3	제주특별자치도 제주시 한림읍 금악리 350	제주특별자치도	제주시_한림읍	제주_한림	제주특별자치도_제주시_한림읍_금악리	한림읍	금악리	2020-11-02	2020-01-01	1
5011025025	2020	11	02	2	5	10	120	0.3	0.61	1.3	0.3	제주특별자치도 제주시 한림읍 금악리 351	제주특별자치도	제주시_한림읍	제주_한림	제주특별자치도_제주시_한림읍_금악리	한림읍	금악리	2020-11-02	2020-01-01	1
5011025025	2020	11	02	2	5	10	121	0.3	0.6	1.4	0.3	제주특별자치도 제주시 한림읍 금악리 352-1	제주특별자치도	제주시_한림읍	제주_한림	제주특별자치도_제주시_한림읍_금악리	한림읍	금악리	2020-11-02	2020-01-01	1
5011025025	2020	11	02	2	6.6	10	97	0.5	0.83	23	0.4	제주특별자치도 제주시 한림읍 금악리 355	제주특별자치도	제주시_한림읍	제주_한림	제주특별자치도_제주시_한림읍_금악리	한림읍	금악리	2020-11-02	2020-01-01	1
5011025025	2020	11	02	2	7.2	10	77	0.5	0.86	23.9	0.3	제주특별자치도 제주시 한림읍 금악리 357-4	제주특별자치도	제주시_한림읍	제주_한림	제주특별자치도_제주시_한림읍_금악리	한림읍	금악리	2020-11-02	2020-01-01	1
5011025025	2020	11	02	2	6.3	10	100	0.4	0.77	15.7	0.4	제주특별자치도 제주시 한림읍 금악리 359-2	제주특별자치도	제주시_한림읍	제주_한림	제주특별자치도_제주시_한림읍_금악리	한림읍	금악리	2020-11-02	2020-01-01	1
5011025025	2020	11	02	2	7.3	10	77	0.5	0.88	25.6	0.3	제주특별자치도 제주시 한림읍 금악리 593-2	제주특별자치도	제주시_한림읍	제주_한림	제주특별자치도_제주시_한림읍_금악리	한림읍	금악리	2020-11-02	2020-01-01	1
5011025025	2020	11	02	2	6.5	39	59	1.1	1	6.9	0.1	제주특별자치도 제주시 한림읍 금악리 1628	제주특별자치도	제주시_한림읍	제주_한림	제주특별자치도_제주시_한림읍_금악리	한림읍	금악리	2020-11-02	2020-01-01	1
5011025025	2020	11	25	2	4.8	271	165	1	0.64	0.8	0.3	제주특별자치도 제주시 한림읍 금악리 3-6	제주특별자치도	제주시_한림읍	제주_한림	제주특별자치도_제주시_한림읍_금악리	한림읍	금악리	2020-11-25	2020-01-01	1
5011025025	2020	11	25	2	4.8	213	169	0.8	0.61	0.4	0.3	제주특별자치도 제주시 한림읍 금악리 34	제주특별자치도	제주시_한림읍	제주_한림	제주특별자치도_제주시_한림읍_금악리	한림읍	금악리	2020-11-25	2020-01-01	1
5011025025	2020	11	25	2	5.6	22	124	1	0.86	0.7	0.2	제주특별자치도 제주시 한림읍 금악리 198-24	제주특별자치도	제주시_한림읍	제주_한림	제주특별자치도_제주시_한림읍_금악리	한림읍	금악리	2020-11-25	2020-01-01	1
5011025025	2020	11	25	2	5.6	17	143	0.7	0.89	0.5	0.2	제주특별자치도 제주시 한림읍 금악리 198-63	제주특별자치도	제주시_한림읍	제주_한림	제주특별자치도_제주시_한림읍_금악리	한림읍	금악리	2020-11-25	2020-01-01	1
5011025025	2020	11	25	2	5.6	15	146	1	0.82	0.7	0.2	제주특별자치도 제주시 한림읍 금악리 198-64	제주특별자치도	제주시_한림읍	제주_한림	제주특별자치도_제주시_한림읍_금악리	한림읍	금악리	2020-11-25	2020-01-01	1
5011025025	2020	11	25	2	6.2	378	113	3.1	2.06	5.8	0.6	제주특별자치도 제주시 한림읍 금악리 204-10	제주특별자치도	제주시_한림읍	제주_한림	제주특별자치도_제주시_한림읍_금악리	한림읍	금악리	2020-11-25	2020-01-01	1
5011025025	2020	11	25	2	6.2	396	116	2.7	2.27	5.3	0.6	제주특별자치도 제주시 한림읍 금악리 204-11	제주특별자치도	제주시_한림읍	제주_한림	제주특별자치도_제주시_한림읍_금악리	한림읍	금악리	2020-11-25	2020-01-01	1
5011025025	2020	11	25	2	6.2	381	114	2.8	2	5.1	0.6	제주특별자치도 제주시 한림읍 금악리 204-12	제주특별자치도	제주시_한림읍	제주_한림	제주특별자치도_제주시_한림읍_금악리	한림읍	금악리	2020-11-25	2020-01-01	1
5011025025	2020	11	25	2	6.5	500	125	3.2	2.36	6.7	0.7	제주특별자치도 제주시 한림읍 금악리 204-13	제주특별자치도	제주시_한림읍	제주_한림	제주특별자치도_제주시_한림읍_금악리	한림읍	금악리	2020-11-25	2020-01-01	1
5011025025	2020	11	25	2	6.3	428	123	3.4	2.31	6.2	0.6	제주특별자치도 제주시 한림읍 금악리 204-14	제주특별자치도	제주시_한림읍	제주_한림	제주특별자치도_제주시_한림읍_금악리	한림읍	금악리	2020-11-25	2020-01-01	1
5011025025	2020	11	25	2	5.8	158	156	1.5	1.21	1.6	0.5	제주특별자치도 제주시 한림읍 금악리 204-15	제주특별자치도	제주시_한림읍	제주_한림	제주특별자치도_제주시_한림읍_금악리	한림읍	금악리	2020-11-25	2020-01-01	1
5011025025	2020	11	25	2	6.3	428	117	3.5	2.48	6.1	0.6	제주특별자치도 제주시 한림읍 금악리 204-16	제주특별자치도	제주시_한림읍	제주_한림	제주특별자치도_제주시_한림읍_금악리	한림읍	금악리	2020-11-25	2020-01-01	1
5011025025	2020	11	25	2	6.3	439	118	2.9	2.49	5.2	0.6	제주특별자치도 제주시 한림읍 금악리 204-17	제주특별자치도	제주시_한림읍	제주_한림	제주특별자치도_제주시_한림읍_금악리	한림읍	금악리	2020-11-25	2020-01-01	1
5011025025	2020	11	25	2	5.9	279	112	2	2.26	2.3	0.6	제주특별자치도 제주시 한림읍 금악리 204-18	제주특별자치도	제주시_한림읍	제주_한림	제주특별자치도_제주시_한림읍_금악리	한림읍	금악리	2020-11-25	2020-01-01	1
5011025025	2020	11	25	2	5.9	279	110	2.3	1.96	3.4	0.6	제주특별자치도 제주시 한림읍 금악리 204-30	제주특별자치도	제주시_한림읍	제주_한림	제주특별자치도_제주시_한림읍_금악리	한림읍	금악리	2020-11-25	2020-01-01	1
5011025025	2020	11	25	2	5.9	280	111	2.1	2.23	3.1	0.6	제주특별자치도 제주시 한림읍 금악리 204-32	제주특별자치도	제주시_한림읍	제주_한림	제주특별자치도_제주시_한림읍_금악리	한림읍	금악리	2020-11-25	2020-01-01	1
5011025025	2020	11	25	2	5.9	279	114	1.4	2.26	2.5	0.6	제주특별자치도 제주시 한림읍 금악리 204-39	제주특별자치도	제주시_한림읍	제주_한림	제주특별자치도_제주시_한림읍_금악리	한림읍	금악리	2020-11-25	2020-01-01	1
5011025025	2020	11	25	2	5.8	275	113	1.7	2.34	2.5	0.6	제주특별자치도 제주시 한림읍 금악리 204-6	제주특별자치도	제주시_한림읍	제주_한림	제주특별자치도_제주시_한림읍_금악리	한림읍	금악리	2020-11-25	2020-01-01	1
5011025025	2020	11	25	2	5.8	271	108	2	2.38	2.5	0.6	제주특별자치도 제주시 한림읍 금악리 204-7	제주특별자치도	제주시_한림읍	제주_한림	제주특별자치도_제주시_한림읍_금악리	한림읍	금악리	2020-11-25	2020-01-01	1
5011025025	2020	11	25	2	5.8	284	111	1.9	2.48	2.4	0.6	제주특별자치도 제주시 한림읍 금악리 204-8	제주특별자치도	제주시_한림읍	제주_한림	제주특별자치도_제주시_한림읍_금악리	한림읍	금악리	2020-11-25	2020-01-01	1
5011025025	2020	11	25	2	5.9	282	110	1.9	2.42	2.8	0.6	제주특별자치도 제주시 한림읍 금악리 204-9	제주특별자치도	제주시_한림읍	제주_한림	제주특별자치도_제주시_한림읍_금악리	한림읍	금악리	2020-11-25	2020-01-01	1
5011025025	2020	11	25	2	5.8	273	113	1.1	2.45	1.5	0.6	제주특별자치도 제주시 한림읍 금악리 249-10	제주특별자치도	제주시_한림읍	제주_한림	제주특별자치도_제주시_한림읍_금악리	한림읍	금악리	2020-11-25	2020-01-01	1
5011025025	2020	11	25	2	5.1	231	126	0.6	1.9	0.9	0.6	제주특별자치도 제주시 한림읍 금악리 354-1	제주특별자치도	제주시_한림읍	제주_한림	제주특별자치도_제주시_한림읍_금악리	한림읍	금악리	2020-11-25	2020-01-01	1
5011025025	2020	11	27	2	5.8	67	175	1.1	0.84	4.2	1.2	제주특별자치도 제주시 한림읍 금악리 16-1	제주특별자치도	제주시_한림읍	제주_한림	제주특별자치도_제주시_한림읍_금악리	한림읍	금악리	2020-11-27	2020-01-01	1
5011025025	2020	11	27	2	5.4	81	131	0.4	0.64	1.7	0.9	제주특별자치도 제주시 한림읍 금악리 17	제주특별자치도	제주시_한림읍	제주_한림	제주특별자치도_제주시_한림읍_금악리	한림읍	금악리	2020-11-27	2020-01-01	1
5011025025	2020	11	27	2	5.9	35	153	0.6	0.34	3.4	0.9	제주특별자치도 제주시 한림읍 금악리 21	제주특별자치도	제주시_한림읍	제주_한림	제주특별자치도_제주시_한림읍_금악리	한림읍	금악리	2020-11-27	2020-01-01	1
5011025025	2020	11	27	2	5.1	35	90	0.2	0.2	0.9	0.4	제주특별자치도 제주시 한림읍 금악리 23	제주특별자치도	제주시_한림읍	제주_한림	제주특별자치도_제주시_한림읍_금악리	한림읍	금악리	2020-11-27	2020-01-01	1
5011025025	2020	11	27	2	5.4	41	185	0.3	0.22	1.2	0.9	제주특별자치도 제주시 한림읍 금악리 24	제주특별자치도	제주시_한림읍	제주_한림	제주특별자치도_제주시_한림읍_금악리	한림읍	금악리	2020-11-27	2020-01-01	1
5011025025	2020	11	27	2	6.2	34	136	0.3	0.24	2.1	0.5	제주특별자치도 제주시 한림읍 금악리 26	제주특별자치도	제주시_한림읍	제주_한림	제주특별자치도_제주시_한림읍_금악리	한림읍	금악리	2020-11-27	2020-01-01	1
5011025025	2020	11	27	2	5.4	87	164	0.7	0.68	2.7	1.3	제주특별자치도 제주시 한림읍 금악리 27	제주특별자치도	제주시_한림읍	제주_한림	제주특별자치도_제주시_한림읍_금악리	한림읍	금악리	2020-11-27	2020-01-01	1
5011025025	2020	11	27	2	5.2	362	162	0.5	1.04	3.5	2.1	제주특별자치도 제주시 한림읍 금악리 28	제주특별자치도	제주시_한림읍	제주_한림	제주특별자치도_제주시_한림읍_금악리	한림읍	금악리	2020-11-27	2020-01-01	1
5011025025	2020	11	27	2	5.9	35	174	0.6	0.31	2.7	0.6	제주특별자치도 제주시 한림읍 금악리 48-10	제주특별자치도	제주시_한림읍	제주_한림	제주특별자치도_제주시_한림읍_금악리	한림읍	금악리	2020-11-27	2020-01-01	1
5011025025	2020	11	27	2	5.4	74	156	0.4	0.56	1.5	0.7	제주특별자치도 제주시 한림읍 금악리 198-204	제주특별자치도	제주시_한림읍	제주_한림	제주특별자치도_제주시_한림읍_금악리	한림읍	금악리	2020-11-27	2020-01-01	1
5011025025	2020	11	27	2	6.2	10	82	0.8	0.7	6.1	0.8	제주특별자치도 제주시 한림읍 금악리 23	제주특별자치도	제주시_한림읍	제주_한림	제주특별자치도_제주시_한림읍_금악리	한림읍	금악리	2020-11-27	2020-01-01	1
5011025025	2020	11	27	2	5.4	64	148	0.6	0.76	2.1	1.2	제주특별자치도 제주시 한림읍 금악리 14-2	제주특별자치도	제주시_한림읍	제주_한림	제주특별자치도_제주시_한림읍_금악리	한림읍	금악리	2020-11-27	2020-01-01	1
5011025025	2020	11	27	2	5.4	97	144	0.6	0.75	2.6	1.3	제주특별자치도 제주시 한림읍 금악리 15	제주특별자치도	제주시_한림읍	제주_한림	제주특별자치도_제주시_한림읍_금악리	한림읍	금악리	2020-11-27	2020-01-01	1
5011025025	2020	11	27	2	5.6	64	172	0.9	0.78	3.3	1.2	제주특별자치도 제주시 한림읍 금악리 18	제주특별자치도	제주시_한림읍	제주_한림	제주특별자치도_제주시_한림읍_금악리	한림읍	금악리	2020-11-27	2020-01-01	1
5011025025	2020	11	27	2	5.8	35	149	0.5	0.33	2.9	0.7	제주특별자치도 제주시 한림읍 금악리 2	제주특별자치도	제주시_한림읍	제주_한림	제주특별자치도_제주시_한림읍_금악리	한림읍	금악리	2020-11-27	2020-01-01	1
5011025025	2020	11	27	2	6.2	34	145	0.4	0.25	2.4	0.5	제주특별자치도 제주시 한림읍 금악리 7	제주특별자치도	제주시_한림읍	제주_한림	제주특별자치도_제주시_한림읍_금악리	한림읍	금악리	2020-11-27	2020-01-01	1
5011025025	2020	11	27	2	5.9	34	153	0.2	0.16	0.6	0.3	제주특별자치도 제주시 한림읍 금악리 25	제주특별자치도	제주시_한림읍	제주_한림	제주특별자치도_제주시_한림읍_금악리	한림읍	금악리	2020-11-27	2020-01-01	1
5011025025	2020	11	27	2	4.9	493	177	0.4	0.87	2.8	1.5	제주특별자치도 제주시 한림읍 금악리 29	제주특별자치도	제주시_한림읍	제주_한림	제주특별자치도_제주시_한림읍_금악리	한림읍	금악리	2020-11-27	2020-01-01	1
5011025025	2020	11	27	2	5.4	37	190	0.4	0.25	1.7	1.2	제주특별자치도 제주시 한림읍 금악리 48-12	제주특별자치도	제주시_한림읍	제주_한림	제주특별자치도_제주시_한림읍_금악리	한림읍	금악리	2020-11-27	2020-01-01	1
5011025025	2020	11	27	2	6.1	33	122	0.3	0.22	1.8	0.4	제주특별자치도 제주시 한림읍 금악리 48-1	제주특별자치도	제주시_한림읍	제주_한림	제주특별자치도_제주시_한림읍_금악리	한림읍	금악리	2020-11-27	2020-01-01	1
5011025025	2020	11	27	2	5.9	304	178	1.9	1.4	12.2	3	제주특별자치도 제주시 한림읍 금악리 215	제주특별자치도	제주시_한림읍	제주_한림	제주특별자치도_제주시_한림읍_금악리	한림읍	금악리	2020-11-27	2020-01-01	1
5011025025	2020	11	27	2	5.4	97	160	0.8	0.71	3.1	1.1	제주특별자치도 제주시 한림읍 금악리 13-12	제주특별자치도	제주시_한림읍	제주_한림	제주특별자치도_제주시_한림읍_금악리	한림읍	금악리	2020-11-27	2020-01-01	1
5011025025	2020	11	27	2	5.3	65	136	0.3	0.5	1.1	0.6	제주특별자치도 제주시 한림읍 금악리 13-1	제주특별자치도	제주시_한림읍	제주_한림	제주특별자치도_제주시_한림읍_금악리	한림읍	금악리	2020-11-27	2020-01-01	1
5011025025	2020	11	27	2	5.4	41	202	0.5	0.25	2.2	1.3	제주특별자치도 제주시 한림읍 금악리 48-9	제주특별자치도	제주시_한림읍	제주_한림	제주특별자치도_제주시_한림읍_금악리	한림읍	금악리	2020-11-27	2020-01-01	1
5011025025	2020	11	27	2	5.8	303	174	1.4	1	11.7	2.2	제주특별자치도 제주시 한림읍 금악리 215-1	제주특별자치도	제주시_한림읍	제주_한림	제주특별자치도_제주시_한림읍_금악리	한림읍	금악리	2020-11-27	2020-01-01	1
5011025025	2020	11	27	2	5.6	95	189	0.9	0.79	3.5	1.2	제주특별자치도 제주시 한림읍 금악리 198-57	제주특별자치도	제주시_한림읍	제주_한림	제주특별자치도_제주시_한림읍_금악리	한림읍	금악리	2020-11-27	2020-01-01	1
5011025025	2020	11	27	2	5.5	96	181	0.9	0.72	3.7	1.3	제주특별자치도 제주시 한림읍 금악리 198-206	제주특별자치도	제주시_한림읍	제주_한림	제주특별자치도_제주시_한림읍_금악리	한림읍	금악리	2020-11-27	2020-01-01	1
5011025025	2020	11	30	2	4.8	330	95	1.2	0.78	0.1	0.4	제주특별자치도 제주시 한림읍 금악리 709-1	제주특별자치도	제주시_한림읍	제주_한림	제주특별자치도_제주시_한림읍_금악리	한림읍	금악리	2020-11-30	2020-01-01	1
5011025025	2020	11	30	2	5.6	46	48	2.4	0.72	0.2	0.3	제주특별자치도 제주시 한림읍 금악리 263-1	제주특별자치도	제주시_한림읍	제주_한림	제주특별자치도_제주시_한림읍_금악리	한림읍	금악리	2020-11-30	2020-01-01	1
5011025025	2020	12	02	2	5.5	290	62	1.7	1.14	3.9	0.5	제주특별자치도 제주시 한림읍 금악리 2234-1	제주특별자치도	제주시_한림읍	제주_한림	제주특별자치도_제주시_한림읍_금악리	한림읍	금악리	2020-12-02	2020-01-01	1
5011025025	2020	12	07	2	6.1	147	83	1.6	0.67	4.4	0.4	제주특별자치도 제주시 한림읍 금악리 22	제주특별자치도	제주시_한림읍	제주_한림	제주특별자치도_제주시_한림읍_금악리	한림읍	금악리	2020-12-07	2020-01-01	1
5011025025	2020	12	07	2	5.4	255	131	2.2	2.32	2.9	1	제주특별자치도 제주시 한림읍 금악리 1181-9	제주특별자치도	제주시_한림읍	제주_한림	제주특별자치도_제주시_한림읍_금악리	한림읍	금악리	2020-12-07	2020-01-01	1
5011025025	2020	12	15	2	5.6	10	177	2.3	0.35	2.2	0.4	제주특별자치도 제주시 한림읍 금악리 22-1	제주특별자치도	제주시_한림읍	제주_한림	제주특별자치도_제주시_한림읍_금악리	한림읍	금악리	2020-12-15	2020-01-01	1
5011025025	2020	12	15	2	5.6	10	177	2.3	0.35	2.2	0.4	제주특별자치도 제주시 한림읍 금악리 23	제주특별자치도	제주시_한림읍	제주_한림	제주특별자치도_제주시_한림읍_금악리	한림읍	금악리	2020-12-15	2020-01-01	1
5011025025	2020	12	15	2	5.6	10	177	2.3	0.35	2.2	0.4	제주특별자치도 제주시 한림읍 금악리 24	제주특별자치도	제주시_한림읍	제주_한림	제주특별자치도_제주시_한림읍_금악리	한림읍	금악리	2020-12-15	2020-01-01	1
5011025025	2020	12	15	2	5.6	10	177	2.3	0.35	2.2	0.4	제주특별자치도 제주시 한림읍 금악리 25	제주특별자치도	제주시_한림읍	제주_한림	제주특별자치도_제주시_한림읍_금악리	한림읍	금악리	2020-12-15	2020-01-01	1
5011025025	2020	12	15	2	5.6	10	177	2.3	0.35	2.2	0.4	제주특별자치도 제주시 한림읍 금악리 27	제주특별자치도	제주시_한림읍	제주_한림	제주특별자치도_제주시_한림읍_금악리	한림읍	금악리	2020-12-15	2020-01-01	1
5011025025	2020	12	15	2	5.6	10	177	2.3	0.35	2.2	0.4	제주특별자치도 제주시 한림읍 금악리 28	제주특별자치도	제주시_한림읍	제주_한림	제주특별자치도_제주시_한림읍_금악리	한림읍	금악리	2020-12-15	2020-01-01	1
5011025025	2020	12	15	2	5.6	10	177	2.3	0.35	2.2	0.4	제주특별자치도 제주시 한림읍 금악리 29	제주특별자치도	제주시_한림읍	제주_한림	제주특별자치도_제주시_한림읍_금악리	한림읍	금악리	2020-12-15	2020-01-01	1
5011025025	2020	12	15	2	5.6	10	177	2.3	0.35	2.2	0.4	제주특별자치도 제주시 한림읍 금악리 30	제주특별자치도	제주시_한림읍	제주_한림	제주특별자치도_제주시_한림읍_금악리	한림읍	금악리	2020-12-15	2020-01-01	1
5011025025	2020	12	15	2	6	10	166	2	0.33	1.9	0.4	제주특별자치도 제주시 한림읍 금악리 31	제주특별자치도	제주시_한림읍	제주_한림	제주특별자치도_제주시_한림읍_금악리	한림읍	금악리	2020-12-15	2020-01-01	1
5011025025	2020	12	15	2	6	10	166	2	0.33	1.9	0.4	제주특별자치도 제주시 한림읍 금악리 32	제주특별자치도	제주시_한림읍	제주_한림	제주특별자치도_제주시_한림읍_금악리	한림읍	금악리	2020-12-15	2020-01-01	1
5011025025	2020	12	15	2	5.6	10	165	1.9	0.29	1.6	0.4	제주특별자치도 제주시 한림읍 금악리 606-2	제주특별자치도	제주시_한림읍	제주_한림	제주특별자치도_제주시_한림읍_금악리	한림읍	금악리	2020-12-15	2020-01-01	1
5011025025	2020	12	15	2	5.6	10	176	2.1	0.31	1.4	0.4	제주특별자치도 제주시 한림읍 금악리 651	제주특별자치도	제주시_한림읍	제주_한림	제주특별자치도_제주시_한림읍_금악리	한림읍	금악리	2020-12-15	2020-01-01	1
5011025025	2020	12	15	2	5.6	10	172	2	0.3	1.3	0.4	제주특별자치도 제주시 한림읍 금악리 654-4	제주특별자치도	제주시_한림읍	제주_한림	제주특별자치도_제주시_한림읍_금악리	한림읍	금악리	2020-12-15	2020-01-01	1
5011025025	2020	02	27	3	6.4	805	76	0.2	5.05	0.9	2.2	제주특별자치도 제주시 한림읍 금악리 1978-2	제주특별자치도	제주시_한림읍	제주_한림	제주특별자치도_제주시_한림읍_금악리	한림읍	금악리	2020-02-27	2020-01-01	1
5011025025	2020	07	08	3	5.7	75	28	2.4	0.55	3.5	0.2	제주특별자치도 제주시 한림읍 금악리 3087-1	제주특별자치도	제주시_한림읍	제주_한림	제주특별자치도_제주시_한림읍_금악리	한림읍	금악리	2020-07-08	2020-01-01	1
5011025025	2020	10	23	3	4.7	117	65	1.6	1.14	7.6	2.7	제주특별자치도 제주시 한림읍 금악리 2992	제주특별자치도	제주시_한림읍	제주_한림	제주특별자치도_제주시_한림읍_금악리	한림읍	금악리	2020-10-23	2020-01-01	1
5011025025	2020	10	23	3	5.8	286	52	1.4	1.15	9.8	1.9	제주특별자치도 제주시 한림읍 금악리 2993	제주특별자치도	제주시_한림읍	제주_한림	제주특별자치도_제주시_한림읍_금악리	한림읍	금악리	2020-10-23	2020-01-01	1
5011025025	2020	11	26	3	6.8	1031	62	0.1	4.37	0.1	6.6	제주특별자치도 제주시 한림읍 금악리 2910	제주특별자치도	제주시_한림읍	제주_한림	제주특별자치도_제주시_한림읍_금악리	한림읍	금악리	2020-11-26	2020-01-01	1
5011025025	2020	04	23	4	5.8	506	65	1.6	0.72	6.7	0.2	제주특별자치도 제주시 한림읍 금악리 1886-4	제주특별자치도	제주시_한림읍	제주_한림	제주특별자치도_제주시_한림읍_금악리	한림읍	금악리	2020-04-23	2020-01-01	1
5011025025	2020	04	23	4	5.6	826	72	1.3	0.55	5.2	0.2	제주특별자치도 제주시 한림읍 금악리 1882-7	제주특별자치도	제주시_한림읍	제주_한림	제주특별자치도_제주시_한림읍_금악리	한림읍	금악리	2020-04-23	2020-01-01	1
5011025025	2020	04	23	4	6	481	60	2	0.58	7.5	0.3	제주특별자치도 제주시 한림읍 금악리 1882-2	제주특별자치도	제주시_한림읍	제주_한림	제주특별자치도_제주시_한림읍_금악리	한림읍	금악리	2020-04-23	2020-01-01	1
5011025025	2020	08	07	4	6.1	203	88	0.6	1.74	2.7	0.2	제주특별자치도 제주시 한림읍 금악리 2470	제주특별자치도	제주시_한림읍	제주_한림	제주특별자치도_제주시_한림읍_금악리	한림읍	금악리	2020-08-07	2020-01-01	1
5011025025	2020	08	28	4	6.3	239	47	1.1	1.57	4.6	0.2	제주특별자치도 제주시 한림읍 금악리 3043-1	제주특별자치도	제주시_한림읍	제주_한림	제주특별자치도_제주시_한림읍_금악리	한림읍	금악리	2020-08-28	2020-01-01	1
5011025025	2020	09	22	2	6.4	55.7	79.7	5.09	2.349	9.82	0.45	제주특별자치도 제주시 한림읍 금악리 1219	제주특별자치도	제주시_한림읍	제주_한림	제주특별자치도_제주시_한림읍_금악리	한림읍	금악리	2020-09-22	2020-01-01	1
5011025025	2020	09	23	2	5.4	474.4	54.9	1.78	1.687	5.21	0.52	제주특별자치도 제주시 한림읍 금악리 3192-1	제주특별자치도	제주시_한림읍	제주_한림	제주특별자치도_제주시_한림읍_금악리	한림읍	금악리	2020-09-23	2020-01-01	1
5011025025	2020	09	23	2	7.4	262.9	45.1	3.36	1.18	13.47	0.55	제주특별자치도 제주시 한림읍 금악리 3017-1	제주특별자치도	제주시_한림읍	제주_한림	제주특별자치도_제주시_한림읍_금악리	한림읍	금악리	2020-09-23	2020-01-01	1
5011025025	2020	09	23	2	7.2	76.3	36.4	2.55	1.133	11.99	0.48	제주특별자치도 제주시 한림읍 금악리 1858-1	제주특별자치도	제주시_한림읍	제주_한림	제주특별자치도_제주시_한림읍_금악리	한림읍	금악리	2020-09-23	2020-01-01	1
5011025025	2020	09	23	2	6.9	449.5	71.2	5.78	2.674	11.09	0.71	제주특별자치도 제주시 한림읍 금악리 2212-1	제주특별자치도	제주시_한림읍	제주_한림	제주특별자치도_제주시_한림읍_금악리	한림읍	금악리	2020-09-23	2020-01-01	1
5011025025	2020	09	23	2	6.3	222.4	45.5	2.35	1.076	8.55	0.22	제주특별자치도 제주시 한림읍 금악리 2241-2	제주특별자치도	제주시_한림읍	제주_한림	제주특별자치도_제주시_한림읍_금악리	한림읍	금악리	2020-09-23	2020-01-01	1
5011025025	2020	09	23	2	5.7	48.6	80.9	1.38	1.008	5.77	0.54	제주특별자치도 제주시 한림읍 금악리 907	제주특별자치도	제주시_한림읍	제주_한림	제주특별자치도_제주시_한림읍_금악리	한림읍	금악리	2020-09-23	2020-01-01	1
5011025025	2020	09	28	2	6.2	84.7	71	1.93	1.109	7.48	0.55	제주특별자치도 제주시 한림읍 금악리 723-3	제주특별자치도	제주시_한림읍	제주_한림	제주특별자치도_제주시_한림읍_금악리	한림읍	금악리	2020-09-28	2020-01-01	1
5011025025	2021	10	13	2	7.1	80	126	2.6	0.48	12.8	1.34	제주특별자치도 제주시 한림읍 금악리 9	제주특별자치도	제주시_한림읍	제주_한림	제주특별자치도_제주시_한림읍_금악리	한림읍	금악리	2021-10-13	2021-01-01	1
5011025025	2021	10	13	2	7.2	66	106	2.7	0.47	12.9	1.43	제주특별자치도 제주시 한림읍 금악리 43	제주특별자치도	제주시_한림읍	제주_한림	제주특별자치도_제주시_한림읍_금악리	한림읍	금악리	2021-10-13	2021-01-01	1
5011025025	2021	10	13	2	4.8	129	113	0.6	1.76	1.3	2.12	제주특별자치도 제주시 한림읍 금악리 215	제주특별자치도	제주시_한림읍	제주_한림	제주특별자치도_제주시_한림읍_금악리	한림읍	금악리	2021-10-13	2021-01-01	1
5011025025	2021	10	13	2	4.8	141	109	0.4	1.6	0.7	1.62	제주특별자치도 제주시 한림읍 금악리 215-1	제주특별자치도	제주시_한림읍	제주_한림	제주특별자치도_제주시_한림읍_금악리	한림읍	금악리	2021-10-13	2021-01-01	1
5011025025	2021	11	02	2	6	22	152	4.7	1.94	9.3	3.13	제주특별자치도 제주시 한림읍 금악리 69	제주특별자치도	제주시_한림읍	제주_한림	제주특별자치도_제주시_한림읍_금악리	한림읍	금악리	2021-11-02	2021-01-01	1
5011025025	2021	11	02	2	6	7	162	4.1	1.72	8.6	2.72	제주특별자치도 제주시 한림읍 금악리 63	제주특별자치도	제주시_한림읍	제주_한림	제주특별자치도_제주시_한림읍_금악리	한림읍	금악리	2021-11-02	2021-01-01	1
5011025025	2021	11	02	2	5.9	19	162	5.5	2.12	10.4	2.74	제주특별자치도 제주시 한림읍 금악리 71	제주특별자치도	제주시_한림읍	제주_한림	제주특별자치도_제주시_한림읍_금악리	한림읍	금악리	2021-11-02	2021-01-01	1
5011025025	2021	11	02	2	5.7	21	149	3.6	1.64	9.8	2.88	제주특별자치도 제주시 한림읍 금악리 59	제주특별자치도	제주시_한림읍	제주_한림	제주특별자치도_제주시_한림읍_금악리	한림읍	금악리	2021-11-02	2021-01-01	1
5011025025	2021	11	22	2	6.2	12	191	0.7	0.42	1.9	1.98	제주특별자치도 제주시 한림읍 금악리 651	제주특별자치도	제주시_한림읍	제주_한림	제주특별자치도_제주시_한림읍_금악리	한림읍	금악리	2021-11-22	2021-01-01	1
5011025025	2021	11	22	2	6.2	2	191	0.6	0.4	1.8	1.86	제주특별자치도 제주시 한림읍 금악리 654-4	제주특별자치도	제주시_한림읍	제주_한림	제주특별자치도_제주시_한림읍_금악리	한림읍	금악리	2021-11-22	2021-01-01	1
5011025025	2021	12	22	2	5.8	2	88	0.9	0.24	3.5	1.38	제주특별자치도 제주시 한림읍 금악리 167-5	제주특별자치도	제주시_한림읍	제주_한림	제주특별자치도_제주시_한림읍_금악리	한림읍	금악리	2021-12-22	2021-01-01	1
5011025025	2021	12	22	2	5.7	3	86	0.9	0.23	3.3	1.37	제주특별자치도 제주시 한림읍 금악리 168-1	제주특별자치도	제주시_한림읍	제주_한림	제주특별자치도_제주시_한림읍_금악리	한림읍	금악리	2021-12-22	2021-01-01	1
5011025025	2021	12	22	2	5.6	1	75	0.8	0.24	3.2	1.28	제주특별자치도 제주시 한림읍 금악리 353	제주특별자치도	제주시_한림읍	제주_한림	제주특별자치도_제주시_한림읍_금악리	한림읍	금악리	2021-12-22	2021-01-01	1
5011025025	2021	12	22	2	5.6	4	85	0.9	0.23	2.7	1.41	제주특별자치도 제주시 한림읍 금악리 358-3	제주특별자치도	제주시_한림읍	제주_한림	제주특별자치도_제주시_한림읍_금악리	한림읍	금악리	2021-12-22	2021-01-01	1
5011025025	2021	12	22	2	5.6	6	85	0.9	0.22	3.2	1.39	제주특별자치도 제주시 한림읍 금악리 360	제주특별자치도	제주시_한림읍	제주_한림	제주특별자치도_제주시_한림읍_금악리	한림읍	금악리	2021-12-22	2021-01-01	1
5011025025	2021	12	22	2	5.6	5	84	0.8	0.22	3.2	1.37	제주특별자치도 제주시 한림읍 금악리 361	제주특별자치도	제주시_한림읍	제주_한림	제주특별자치도_제주시_한림읍_금악리	한림읍	금악리	2021-12-22	2021-01-01	1
5011025025	2021	12	22	2	5.6	5	87	0.9	0.24	3.7	1.39	제주특별자치도 제주시 한림읍 금악리 361-3	제주특별자치도	제주시_한림읍	제주_한림	제주특별자치도_제주시_한림읍_금악리	한림읍	금악리	2021-12-22	2021-01-01	1
5011025025	2021	12	22	2	5.6	1	83	1.1	0.25	2.9	1.34	제주특별자치도 제주시 한림읍 금악리 362	제주특별자치도	제주시_한림읍	제주_한림	제주특별자치도_제주시_한림읍_금악리	한림읍	금악리	2021-12-22	2021-01-01	1
5011025025	2021	12	22	2	5.6	5	87	0.9	0.26	4.3	1.36	제주특별자치도 제주시 한림읍 금악리 605-3	제주특별자치도	제주시_한림읍	제주_한림	제주특별자치도_제주시_한림읍_금악리	한림읍	금악리	2021-12-22	2021-01-01	1
5011025025	2021	12	22	2	5.6	4	84	1.2	0.21	3.1	1.38	제주특별자치도 제주시 한림읍 금악리 345	제주특별자치도	제주시_한림읍	제주_한림	제주특별자치도_제주시_한림읍_금악리	한림읍	금악리	2021-12-22	2021-01-01	1
5011025025	2021	12	22	2	5.6	3	85	1	0.23	3.9	1.4	제주특별자치도 제주시 한림읍 금악리 346-4	제주특별자치도	제주시_한림읍	제주_한림	제주특별자치도_제주시_한림읍_금악리	한림읍	금악리	2021-12-22	2021-01-01	1
5011025025	2021	12	22	2	5.6	4	86	1.2	0.24	3.2	1.4	제주특별자치도 제주시 한림읍 금악리 348-3	제주특별자치도	제주시_한림읍	제주_한림	제주특별자치도_제주시_한림읍_금악리	한림읍	금악리	2021-12-22	2021-01-01	1
5011025025	2021	12	22	2	5.6	3	86	1.1	0.26	3.5	1.39	제주특별자치도 제주시 한림읍 금악리 350	제주특별자치도	제주시_한림읍	제주_한림	제주특별자치도_제주시_한림읍_금악리	한림읍	금악리	2021-12-22	2021-01-01	1
5011025025	2021	12	22	2	5.6	1	77	1	0.22	2.7	1.37	제주특별자치도 제주시 한림읍 금악리 351	제주특별자치도	제주시_한림읍	제주_한림	제주특별자치도_제주시_한림읍_금악리	한림읍	금악리	2021-12-22	2021-01-01	1
5011025025	2021	12	22	2	5.6	3	84	0.8	0.24	2.9	1.39	제주특별자치도 제주시 한림읍 금악리 352-1	제주특별자치도	제주시_한림읍	제주_한림	제주특별자치도_제주시_한림읍_금악리	한림읍	금악리	2021-12-22	2021-01-01	1
5011025025	2021	12	22	2	5.6	1	84	1	0.24	3.6	1.42	제주특별자치도 제주시 한림읍 금악리 355	제주특별자치도	제주시_한림읍	제주_한림	제주특별자치도_제주시_한림읍_금악리	한림읍	금악리	2021-12-22	2021-01-01	1
5011025025	2021	12	22	2	5.6	1	82	0.8	0.21	3.8	1.45	제주특별자치도 제주시 한림읍 금악리 357-4	제주특별자치도	제주시_한림읍	제주_한림	제주특별자치도_제주시_한림읍_금악리	한림읍	금악리	2021-12-22	2021-01-01	1
5011025025	2021	12	22	2	5.6	1	81	1	0.23	2.6	1.4	제주특별자치도 제주시 한림읍 금악리 359-2	제주특별자치도	제주시_한림읍	제주_한림	제주특별자치도_제주시_한림읍_금악리	한림읍	금악리	2021-12-22	2021-01-01	1
5011025025	2021	12	22	2	5.5	1	83	0.9	0.3	2.8	1.45	제주특별자치도 제주시 한림읍 금악리 593-2	제주특별자치도	제주시_한림읍	제주_한림	제주특별자치도_제주시_한림읍_금악리	한림읍	금악리	2021-12-22	2021-01-01	1
5011025025	2021	12	22	2	5.6	1	85	0.9	0.24	2.4	1.38	제주특별자치도 제주시 한림읍 금악리 1628	제주특별자치도	제주시_한림읍	제주_한림	제주특별자치도_제주시_한림읍_금악리	한림읍	금악리	2021-12-22	2021-01-01	1
5011025025	2021	12	24	2	5.4	1	80	1.3	0.65	2.7	1.7	제주특별자치도 제주시 한림읍 금악리 514	제주특별자치도	제주시_한림읍	제주_한림	제주특별자치도_제주시_한림읍_금악리	한림읍	금악리	2021-12-24	2021-01-01	1
5011025025	2021	12	24	2	4.9	1	118	0.3	0.41	1.5	1.37	제주특별자치도 제주시 한림읍 금악리 388	제주특별자치도	제주시_한림읍	제주_한림	제주특별자치도_제주시_한림읍_금악리	한림읍	금악리	2021-12-24	2021-01-01	1
5011025025	2021	12	24	2	5.5	1	74	1.3	0.57	2.3	1.64	제주특별자치도 제주시 한림읍 금악리 1387	제주특별자치도	제주시_한림읍	제주_한림	제주특별자치도_제주시_한림읍_금악리	한림읍	금악리	2021-12-24	2021-01-01	1
5011025025	2021	12	24	2	5.9	201	114	4.2	1.41	7.4	3.54	제주특별자치도 제주시 한림읍 금악리 563-1	제주특별자치도	제주시_한림읍	제주_한림	제주특별자치도_제주시_한림읍_금악리	한림읍	금악리	2021-12-24	2021-01-01	1
5011025025	2021	12	24	2	6.4	1	72	2	1.28	6.9	1.53	제주특별자치도 제주시 한림읍 금악리 1733	제주특별자치도	제주시_한림읍	제주_한림	제주특별자치도_제주시_한림읍_금악리	한림읍	금악리	2021-12-24	2021-01-01	1
5011025025	2021	12	24	2	5.9	206	88	1.7	1.15	5	1.94	제주특별자치도 제주시 한림읍 금악리 493	제주특별자치도	제주시_한림읍	제주_한림	제주특별자치도_제주시_한림읍_금악리	한림읍	금악리	2021-12-24	2021-01-01	1
5011025025	2021	12	24	2	5.9	111	68	2.1	1.48	5.1	1.92	제주특별자치도 제주시 한림읍 금악리 425	제주특별자치도	제주시_한림읍	제주_한림	제주특별자치도_제주시_한림읍_금악리	한림읍	금악리	2021-12-24	2021-01-01	1
5011025025	2021	12	24	2	5.8	7	86	1.1	0.58	2.7	1.44	제주특별자치도 제주시 한림읍 금악리 417	제주특별자치도	제주시_한림읍	제주_한림	제주특별자치도_제주시_한림읍_금악리	한림읍	금악리	2021-12-24	2021-01-01	1
5011025025	2021	12	24	2	6.1	13	58	1.2	0.3	4.7	1.2	제주특별자치도 제주시 한림읍 금악리 1350	제주특별자치도	제주시_한림읍	제주_한림	제주특별자치도_제주시_한림읍_금악리	한림읍	금악리	2021-12-24	2021-01-01	1
5011025025	2021	12	24	2	6.2	145	79	3.1	0.92	9.1	1.75	제주특별자치도 제주시 한림읍 금악리 431	제주특별자치도	제주시_한림읍	제주_한림	제주특별자치도_제주시_한림읍_금악리	한림읍	금악리	2021-12-24	2021-01-01	1
5011025025	2021	12	24	2	6.7	193	111	4.5	1.97	11.2	2.18	제주특별자치도 제주시 한림읍 금악리 198-18	제주특별자치도	제주시_한림읍	제주_한림	제주특별자치도_제주시_한림읍_금악리	한림읍	금악리	2021-12-24	2021-01-01	1
5011025025	2021	12	24	2	6.9	4	33	1.1	0.7	13.7	1.59	제주특별자치도 제주시 한림읍 금악리 1270-1	제주특별자치도	제주시_한림읍	제주_한림	제주특별자치도_제주시_한림읍_금악리	한림읍	금악리	2021-12-24	2021-01-01	1
5011025025	2021	12	24	2	6.2	87	94	1.8	0.99	6.1	1.97	제주특별자치도 제주시 한림읍 금악리 191-2	제주특별자치도	제주시_한림읍	제주_한림	제주특별자치도_제주시_한림읍_금악리	한림읍	금악리	2021-12-24	2021-01-01	1
5011025025	2021	12	24	2	5.9	74	91	1.7	1	5.4	1.89	제주특별자치도 제주시 한림읍 금악리 191-1	제주특별자치도	제주시_한림읍	제주_한림	제주특별자치도_제주시_한림읍_금악리	한림읍	금악리	2021-12-24	2021-01-01	1
5011025025	2021	12	24	2	5.3	1	104	0.6	0.16	1.1	1.73	제주특별자치도 제주시 한림읍 금악리 198-9	제주특별자치도	제주시_한림읍	제주_한림	제주특별자치도_제주시_한림읍_금악리	한림읍	금악리	2021-12-24	2021-01-01	1
5011025025	2021	12	24	2	5.9	35	100	2.1	1.22	6.5	1.83	제주특별자치도 제주시 한림읍 금악리 198-13	제주특별자치도	제주시_한림읍	제주_한림	제주특별자치도_제주시_한림읍_금악리	한림읍	금악리	2021-12-24	2021-01-01	1
5011025025	2021	12	24	2	6.3	1	39	3.5	1.19	5.3	1.25	제주특별자치도 제주시 한림읍 금악리 7-3	제주특별자치도	제주시_한림읍	제주_한림	제주특별자치도_제주시_한림읍_금악리	한림읍	금악리	2021-12-24	2021-01-01	1
5011025025	2021	12	24	2	6	81	93	2	1.11	5.6	2.31	제주특별자치도 제주시 한림읍 금악리 194-1	제주특별자치도	제주시_한림읍	제주_한림	제주특별자치도_제주시_한림읍_금악리	한림읍	금악리	2021-12-24	2021-01-01	1
5011025025	2021	12	24	2	5.2	49	85	1	0.25	1.7	1.44	제주특별자치도 제주시 한림읍 금악리 203-1	제주특별자치도	제주시_한림읍	제주_한림	제주특별자치도_제주시_한림읍_금악리	한림읍	금악리	2021-12-24	2021-01-01	1
5011025025	2021	12	24	2	5.5	80	74	1.4	0.34	2.4	1.18	제주특별자치도 제주시 한림읍 금악리 184-1	제주특별자치도	제주시_한림읍	제주_한림	제주특별자치도_제주시_한림읍_금악리	한림읍	금악리	2021-12-24	2021-01-01	1
5011025025	2021	12	24	2	5.3	76	80	1.3	0.31	2.2	1.23	제주특별자치도 제주시 한림읍 금악리 7-2	제주특별자치도	제주시_한림읍	제주_한림	제주특별자치도_제주시_한림읍_금악리	한림읍	금악리	2021-12-24	2021-01-01	1
5011025025	2021	12	24	2	5.3	50	86	1.4	0.27	2.4	1.42	제주특별자치도 제주시 한림읍 금악리 204	제주특별자치도	제주시_한림읍	제주_한림	제주특별자치도_제주시_한림읍_금악리	한림읍	금악리	2021-12-24	2021-01-01	1
5011025025	2021	12	24	2	6.2	3	79	4.5	1.18	9.5	1.6	제주특별자치도 제주시 한림읍 금악리 198-136	제주특별자치도	제주시_한림읍	제주_한림	제주특별자치도_제주시_한림읍_금악리	한림읍	금악리	2021-12-24	2021-01-01	1
5011025025	2021	12	24	2	6.4	285	61	2.5	1.25	4.1	1.64	제주특별자치도 제주시 한림읍 금악리 1005	제주특별자치도	제주시_한림읍	제주_한림	제주특별자치도_제주시_한림읍_금악리	한림읍	금악리	2021-12-24	2021-01-01	1
5011025025	2021	12	24	2	5.3	64	109	1.1	1.29	1.9	1.49	제주특별자치도 제주시 한림읍 금악리 275	제주특별자치도	제주시_한림읍	제주_한림	제주특별자치도_제주시_한림읍_금악리	한림읍	금악리	2021-12-24	2021-01-01	1
5011025025	2021	12	24	2	5	26	108	0.9	1.37	1.3	1.89	제주특별자치도 제주시 한림읍 금악리 284	제주특별자치도	제주시_한림읍	제주_한림	제주특별자치도_제주시_한림읍_금악리	한림읍	금악리	2021-12-24	2021-01-01	1
5011025025	2021	12	24	2	5.2	59	106	1.2	1.23	1.6	1.61	제주특별자치도 제주시 한림읍 금악리 278-8	제주특별자치도	제주시_한림읍	제주_한림	제주특별자치도_제주시_한림읍_금악리	한림읍	금악리	2021-12-24	2021-01-01	1
5011025025	2021	12	24	2	5	35	120	0.9	1.42	1.6	2	제주특별자치도 제주시 한림읍 금악리 647	제주특별자치도	제주시_한림읍	제주_한림	제주특별자치도_제주시_한림읍_금악리	한림읍	금악리	2021-12-24	2021-01-01	1
5011025025	2021	12	24	2	5.5	66	112	1.3	1.29	1.8	1.52	제주특별자치도 제주시 한림읍 금악리 285	제주특별자치도	제주시_한림읍	제주_한림	제주특별자치도_제주시_한림읍_금악리	한림읍	금악리	2021-12-24	2021-01-01	1
5011025025	2021	12	24	2	5.3	58	103	0.9	1.15	1.4	1.55	제주특별자치도 제주시 한림읍 금악리 285-1	제주특별자치도	제주시_한림읍	제주_한림	제주특별자치도_제주시_한림읍_금악리	한림읍	금악리	2021-12-24	2021-01-01	1
5011025025	2021	12	24	2	6.1	21	61	1.6	0.34	4.4	0.68	제주특별자치도 제주시 한림읍 금악리 1442	제주특별자치도	제주시_한림읍	제주_한림	제주특별자치도_제주시_한림읍_금악리	한림읍	금악리	2021-12-24	2021-01-01	1
5011025025	2021	12	24	2	6.2	1	70	4	0.77	4.7	0.81	제주특별자치도 제주시 한림읍 금악리 2440	제주특별자치도	제주시_한림읍	제주_한림	제주특별자치도_제주시_한림읍_금악리	한림읍	금악리	2021-12-24	2021-01-01	1
5011025025	2021	12	24	2	6.1	257	45	1.9	1.1	4.3	0.99	제주특별자치도 제주시 한림읍 금악리 2577	제주특별자치도	제주시_한림읍	제주_한림	제주특별자치도_제주시_한림읍_금악리	한림읍	금악리	2021-12-24	2021-01-01	1
5011025025	2021	12	24	2	7.1	526	55	5.2	1.54	9.9	1.29	제주특별자치도 제주시 한림읍 금악리 1777	제주특별자치도	제주시_한림읍	제주_한림	제주특별자치도_제주시_한림읍_금악리	한림읍	금악리	2021-12-24	2021-01-01	1
5011025025	2021	12	24	2	7.1	352	28	5.2	1.15	6.1	0.98	제주특별자치도 제주시 한림읍 금악리 945	제주특별자치도	제주시_한림읍	제주_한림	제주특별자치도_제주시_한림읍_금악리	한림읍	금악리	2021-12-24	2021-01-01	1
5011025025	2021	12	24	2	6.8	329	72	2.4	1.5	12.6	0.82	제주특별자치도 제주시 한림읍 금악리 104-1	제주특별자치도	제주시_한림읍	제주_한림	제주특별자치도_제주시_한림읍_금악리	한림읍	금악리	2021-12-24	2021-01-01	1
5011025025	2021	12	24	2	5.6	1	54	1.3	0.74	2.4	0.78	제주특별자치도 제주시 한림읍 금악리 825	제주특별자치도	제주시_한림읍	제주_한림	제주특별자치도_제주시_한림읍_금악리	한림읍	금악리	2021-12-24	2021-01-01	1
5011025025	2021	12	24	2	6.3	143	62	4.4	1.11	7.6	0.91	제주특별자치도 제주시 한림읍 금악리 3440	제주특별자치도	제주시_한림읍	제주_한림	제주특별자치도_제주시_한림읍_금악리	한림읍	금악리	2021-12-24	2021-01-01	1
5011025025	2021	12	24	2	6.6	115	115	3.4	1.3	10.6	1.13	제주특별자치도 제주시 한림읍 금악리 48-1	제주특별자치도	제주시_한림읍	제주_한림	제주특별자치도_제주시_한림읍_금악리	한림읍	금악리	2021-12-24	2021-01-01	1
5011025025	2021	12	24	2	6.2	1	109	2.2	1.3	4.5	0.89	제주특별자치도 제주시 한림읍 금악리 56-1	제주특별자치도	제주시_한림읍	제주_한림	제주특별자치도_제주시_한림읍_금악리	한림읍	금악리	2021-12-24	2021-01-01	1
5011025025	2021	12	24	2	6.9	309	78	3.1	1.1	9.1	1	제주특별자치도 제주시 한림읍 금악리 48-9	제주특별자치도	제주시_한림읍	제주_한림	제주특별자치도_제주시_한림읍_금악리	한림읍	금악리	2021-12-24	2021-01-01	1
5011025025	2021	12	24	2	4.4	61	203	0.5	1.54	1	1.28	제주특별자치도 제주시 한림읍 금악리 23	제주특별자치도	제주시_한림읍	제주_한림	제주특별자치도_제주시_한림읍_금악리	한림읍	금악리	2021-12-24	2021-01-01	1
5011025025	2021	12	24	2	4.5	65	138	0.4	1.33	0.9	1.3	제주특별자치도 제주시 한림읍 금악리 24	제주특별자치도	제주시_한림읍	제주_한림	제주특별자치도_제주시_한림읍_금악리	한림읍	금악리	2021-12-24	2021-01-01	1
5011025025	2021	12	24	2	4.5	45	161	0.4	1.22	0.6	1.29	제주특별자치도 제주시 한림읍 금악리 25	제주특별자치도	제주시_한림읍	제주_한림	제주특별자치도_제주시_한림읍_금악리	한림읍	금악리	2021-12-24	2021-01-01	1
5011025025	2021	12	24	2	4.5	54	145	0.4	1.33	0.6	1.3	제주특별자치도 제주시 한림읍 금악리 26	제주특별자치도	제주시_한림읍	제주_한림	제주특별자치도_제주시_한림읍_금악리	한림읍	금악리	2021-12-24	2021-01-01	1
5011025025	2021	12	24	2	4.4	55	163	0.3	1.47	0.4	1.37	제주특별자치도 제주시 한림읍 금악리 27	제주특별자치도	제주시_한림읍	제주_한림	제주특별자치도_제주시_한림읍_금악리	한림읍	금악리	2021-12-24	2021-01-01	1
5011025025	2021	12	24	2	4.4	53	154	0.3	1.21	0.6	1.35	제주특별자치도 제주시 한림읍 금악리 29	제주특별자치도	제주시_한림읍	제주_한림	제주특별자치도_제주시_한림읍_금악리	한림읍	금악리	2021-12-24	2021-01-01	1
5011025025	2021	12	24	2	5.7	96	80	1.9	1.42	4	0.76	제주특별자치도 제주시 한림읍 금악리 1625	제주특별자치도	제주시_한림읍	제주_한림	제주특별자치도_제주시_한림읍_금악리	한림읍	금악리	2021-12-24	2021-01-01	1
5011025025	2021	12	24	2	5.7	232	53	2.1	1.27	4	0.81	제주특별자치도 제주시 한림읍 금악리 1696	제주특별자치도	제주시_한림읍	제주_한림	제주특별자치도_제주시_한림읍_금악리	한림읍	금악리	2021-12-24	2021-01-01	1
5011025025	2021	08	12	2	7	242	43.1	4.8	1.09	9.4	0.5	제주특별자치도 제주시 한림읍 금악리 1628	제주특별자치도	제주시_한림읍	제주_한림	제주특별자치도_제주시_한림읍_금악리	한림읍	금악리	2021-08-12	2021-01-01	1
5011025025	2021	06	21	2	7.2	317	104	4.2	0.93	13.1	0.2	제주특별자치도 제주시 한림읍 금악리 2818-1	제주특별자치도	제주시_한림읍	제주_한림	제주특별자치도_제주시_한림읍_금악리	한림읍	금악리	2021-06-21	2021-01-01	1
5011025025	2021	06	21	2	6.3	144	58	2.6	0.91	8.5	0.2	제주특별자치도 제주시 한림읍 금악리 2382	제주특별자치도	제주시_한림읍	제주_한림	제주특별자치도_제주시_한림읍_금악리	한림읍	금악리	2021-06-21	2021-01-01	1
5011025025	2021	06	21	2	6	710	70	3.3	1.53	11.8	0.3	제주특별자치도 제주시 한림읍 금악리 2383	제주특별자치도	제주시_한림읍	제주_한림	제주특별자치도_제주시_한림읍_금악리	한림읍	금악리	2021-06-21	2021-01-01	1
5011025025	2021	06	21	2	7.1	889	71	3.1	1.45	12.2	0.3	제주특별자치도 제주시 한림읍 금악리 2401	제주특별자치도	제주시_한림읍	제주_한림	제주특별자치도_제주시_한림읍_금악리	한림읍	금악리	2021-06-21	2021-01-01	1
5011025025	2021	06	21	2	7.2	803	91	3.7	1.46	15.1	0.3	제주특별자치도 제주시 한림읍 금악리 2400	제주특별자치도	제주시_한림읍	제주_한림	제주특별자치도_제주시_한림읍_금악리	한림읍	금악리	2021-06-21	2021-01-01	1
5011025025	2021	06	21	2	6.6	696	87	3.7	1.36	12.3	0.3	제주특별자치도 제주시 한림읍 금악리 2399-1	제주특별자치도	제주시_한림읍	제주_한림	제주특별자치도_제주시_한림읍_금악리	한림읍	금악리	2021-06-21	2021-01-01	1
5011025025	2021	06	21	2	7.1	413	64	4.5	2.39	12	0.5	제주특별자치도 제주시 한림읍 금악리 2398-2	제주특별자치도	제주시_한림읍	제주_한림	제주특별자치도_제주시_한림읍_금악리	한림읍	금악리	2021-06-21	2021-01-01	1
5011025025	2021	06	21	2	7.6	326	67	3.8	1.37	14	0.7	제주특별자치도 제주시 한림읍 금악리 2398-1	제주특별자치도	제주시_한림읍	제주_한림	제주특별자치도_제주시_한림읍_금악리	한림읍	금악리	2021-06-21	2021-01-01	1
5011025025	2021	11	05	2	5.6	35	68	1.9	1.42	3.8	1.21	제주특별자치도 제주시 한림읍 금악리 530	제주특별자치도	제주시_한림읍	제주_한림	제주특별자치도_제주시_한림읍_금악리	한림읍	금악리	2021-11-05	2021-01-01	1
5011025025	2021	04	22	4	5.8	11	82	0.4	0.21	2.5	0.4	제주특별자치도 제주시 한림읍 금악리 683	제주특별자치도	제주시_한림읍	제주_한림	제주특별자치도_제주시_한림읍_금악리	한림읍	금악리	2021-04-22	2021-01-01	1
5011025025	2021	06	04	4	5.4	454	69	0.7	0.38	3.2	0.5	제주특별자치도 제주시 한림읍 금악리 2898	제주특별자치도	제주시_한림읍	제주_한림	제주특별자치도_제주시_한림읍_금악리	한림읍	금악리	2021-06-04	2021-01-01	1
5011025025	2021	06	21	4	6.3	207	81	2.6	1.22	10.3	0.3	제주특별자치도 제주시 한림읍 금악리 2470	제주특별자치도	제주시_한림읍	제주_한림	제주특별자치도_제주시_한림읍_금악리	한림읍	금악리	2021-06-21	2021-01-01	1
5011025025	2021	08	31	4	5.5	392	45	2.8	1.54	2.7	1.06	제주특별자치도 제주시 한림읍 금악리 3043-1	제주특별자치도	제주시_한림읍	제주_한림	제주특별자치도_제주시_한림읍_금악리	한림읍	금악리	2021-08-31	2021-01-01	1
5011025025	2021	01	29	2	5.5	82	80	1.7	1.31	1.7	0.4	제주특별자치도 제주시 한림읍 금악리 204-56	제주특별자치도	제주시_한림읍	제주_한림	제주특별자치도_제주시_한림읍_금악리	한림읍	금악리	2021-01-29	2021-01-01	1
5011025025	2021	01	29	2	5.6	78	87	2.3	1.36	2	0.3	제주특별자치도 제주시 한림읍 금악리 208-2	제주특별자치도	제주시_한림읍	제주_한림	제주특별자치도_제주시_한림읍_금악리	한림읍	금악리	2021-01-29	2021-01-01	1
5011025025	2021	01	29	2	5.7	80	83	2.5	1.46	2.2	0.5	제주특별자치도 제주시 한림읍 금악리 208-3	제주특별자치도	제주시_한림읍	제주_한림	제주특별자치도_제주시_한림읍_금악리	한림읍	금악리	2021-01-29	2021-01-01	1
5011025025	2021	01	29	2	5.5	87	79	1.5	1.11	1.6	0.4	제주특별자치도 제주시 한림읍 금악리 215-2	제주특별자치도	제주시_한림읍	제주_한림	제주특별자치도_제주시_한림읍_금악리	한림읍	금악리	2021-01-29	2021-01-01	1
5011025025	2021	01	29	2	5.5	79	79	1.8	1.25	1.8	0.5	제주특별자치도 제주시 한림읍 금악리 322	제주특별자치도	제주시_한림읍	제주_한림	제주특별자치도_제주시_한림읍_금악리	한림읍	금악리	2021-01-29	2021-01-01	1
5011025025	2021	01	29	2	5.5	80	79	1.6	1.17	1.6	0.3	제주특별자치도 제주시 한림읍 금악리 321	제주특별자치도	제주시_한림읍	제주_한림	제주특별자치도_제주시_한림읍_금악리	한림읍	금악리	2021-01-29	2021-01-01	1
5011025025	2021	01	29	2	5.6	86	77	2	1.29	2	0.5	제주특별자치도 제주시 한림읍 금악리 320	제주특별자치도	제주시_한림읍	제주_한림	제주특별자치도_제주시_한림읍_금악리	한림읍	금악리	2021-01-29	2021-01-01	1
5011025025	2021	01	29	2	5.5	80	79	2.1	1.39	1.4	0.5	제주특별자치도 제주시 한림읍 금악리 313	제주특별자치도	제주시_한림읍	제주_한림	제주특별자치도_제주시_한림읍_금악리	한림읍	금악리	2021-01-29	2021-01-01	1
5011025025	2021	01	29	2	5.5	86	76	2.1	1.52	1.6	0.5	제주특별자치도 제주시 한림읍 금악리 326	제주특별자치도	제주시_한림읍	제주_한림	제주특별자치도_제주시_한림읍_금악리	한림읍	금악리	2021-01-29	2021-01-01	1
5011025025	2021	01	29	2	6.1	273	5	3	2.19	4.2	0.4	제주특별자치도 제주시 한림읍 금악리 255-13	제주특별자치도	제주시_한림읍	제주_한림	제주특별자치도_제주시_한림읍_금악리	한림읍	금악리	2021-01-29	2021-01-01	1
5011025025	2021	01	29	2	6.1	264	5	2.1	1.58	4.7	0.3	제주특별자치도 제주시 한림읍 금악리 306-2	제주특별자치도	제주시_한림읍	제주_한림	제주특별자치도_제주시_한림읍_금악리	한림읍	금악리	2021-01-29	2021-01-01	1
5011025025	2021	01	29	2	6.1	283	127	2.6	1.84	4.5	0.3	제주특별자치도 제주시 한림읍 금악리 304-8	제주특별자치도	제주시_한림읍	제주_한림	제주특별자치도_제주시_한림읍_금악리	한림읍	금악리	2021-01-29	2021-01-01	1
5011025025	2021	01	29	2	6.1	286	132	2.7	1.9	4.8	0.3	제주특별자치도 제주시 한림읍 금악리 315	제주특별자치도	제주시_한림읍	제주_한림	제주특별자치도_제주시_한림읍_금악리	한림읍	금악리	2021-01-29	2021-01-01	1
5011025025	2021	01	29	2	6	347	121	1.7	1.6	4.5	0.4	제주특별자치도 제주시 한림읍 금악리 316	제주특별자치도	제주시_한림읍	제주_한림	제주특별자치도_제주시_한림읍_금악리	한림읍	금악리	2021-01-29	2021-01-01	1
5011025025	2021	01	29	2	6.1	173	102	1.9	1.49	3.2	0.3	제주특별자치도 제주시 한림읍 금악리 317-1	제주특별자치도	제주시_한림읍	제주_한림	제주특별자치도_제주시_한림읍_금악리	한림읍	금악리	2021-01-29	2021-01-01	1
5011025025	2021	01	29	2	6.1	281	133	2.6	1.71	4.4	0.4	제주특별자치도 제주시 한림읍 금악리 317-2	제주특별자치도	제주시_한림읍	제주_한림	제주특별자치도_제주시_한림읍_금악리	한림읍	금악리	2021-01-29	2021-01-01	1
5011025025	2021	01	29	2	6.1	176	94	1.9	1.62	2.8	0.3	제주특별자치도 제주시 한림읍 금악리 317-3	제주특별자치도	제주시_한림읍	제주_한림	제주특별자치도_제주시_한림읍_금악리	한림읍	금악리	2021-01-29	2021-01-01	1
5011025025	2021	01	29	2	6	344	122	2.1	1.91	4.3	0.3	제주특별자치도 제주시 한림읍 금악리 319	제주특별자치도	제주시_한림읍	제주_한림	제주특별자치도_제주시_한림읍_금악리	한림읍	금악리	2021-01-29	2021-01-01	1
5011025025	2021	01	29	2	6.1	347	116	2.2	1.98	4.1	0.3	제주특별자치도 제주시 한림읍 금악리 310-6	제주특별자치도	제주시_한림읍	제주_한림	제주특별자치도_제주시_한림읍_금악리	한림읍	금악리	2021-01-29	2021-01-01	1
5011025025	2021	01	29	2	6	189	100	1.7	1.7	3.4	0.3	제주특별자치도 제주시 한림읍 금악리 304-7	제주특별자치도	제주시_한림읍	제주_한림	제주특별자치도_제주시_한림읍_금악리	한림읍	금악리	2021-01-29	2021-01-01	1
5011025025	2021	01	29	2	5	104	111	0.5	0.53	0.1	0.4	제주특별자치도 제주시 한림읍 금악리 622-1	제주특별자치도	제주시_한림읍	제주_한림	제주특별자치도_제주시_한림읍_금악리	한림읍	금악리	2021-01-29	2021-01-01	1
5011025025	2021	01	29	2	5.3	122	115	1	0.83	0.1	0.2	제주특별자치도 제주시 한림읍 금악리 255-13	제주특별자치도	제주시_한림읍	제주_한림	제주특별자치도_제주시_한림읍_금악리	한림읍	금악리	2021-01-29	2021-01-01	1
5011025025	2021	01	29	2	5.3	135	121	0.8	1.05	0.4	0.5	제주특별자치도 제주시 한림읍 금악리 10-15	제주특별자치도	제주시_한림읍	제주_한림	제주특별자치도_제주시_한림읍_금악리	한림읍	금악리	2021-01-29	2021-01-01	1
5011025025	2021	01	29	2	6.5	19	109	1.3	0.34	7.5	0.2	제주특별자치도 제주시 한림읍 금악리 9	제주특별자치도	제주시_한림읍	제주_한림	제주특별자치도_제주시_한림읍_금악리	한림읍	금악리	2021-01-29	2021-01-01	1
5011025025	2021	01	29	2	6.5	10	114	1	0.32	6.5	0.2	제주특별자치도 제주시 한림읍 금악리 43	제주특별자치도	제주시_한림읍	제주_한림	제주특별자치도_제주시_한림읍_금악리	한림읍	금악리	2021-01-29	2021-01-01	1
5011025025	2021	02	25	2	6.5	124	80	1.3	2.68	1.7	0.4	제주특별자치도 제주시 한림읍 금악리 10-15	제주특별자치도	제주시_한림읍	제주_한림	제주특별자치도_제주시_한림읍_금악리	한림읍	금악리	2021-02-25	2021-01-01	1
5011025025	2021	02	25	2	6.7	170	69	1.8	3.44	2.7	0.9	제주특별자치도 제주시 한림읍 금악리 316	제주특별자치도	제주시_한림읍	제주_한림	제주특별자치도_제주시_한림읍_금악리	한림읍	금악리	2021-02-25	2021-01-01	1
5011025025	2021	02	25	2	6.8	185	63	1.6	3.5	2.1	0.9	제주특별자치도 제주시 한림읍 금악리 317-1	제주특별자치도	제주시_한림읍	제주_한림	제주특별자치도_제주시_한림읍_금악리	한림읍	금악리	2021-02-25	2021-01-01	1
5011025025	2021	02	25	2	6.5	159	81	1.5	2.71	2.3	0.5	제주특별자치도 제주시 한림읍 금악리 317-2	제주특별자치도	제주시_한림읍	제주_한림	제주특별자치도_제주시_한림읍_금악리	한림읍	금악리	2021-02-25	2021-01-01	1
5011025025	2021	05	07	2	5.6	111	57	1.2	0.99	3.8	0.2	제주특별자치도 제주시 한림읍 금악리 976	제주특별자치도	제주시_한림읍	제주_한림	제주특별자치도_제주시_한림읍_금악리	한림읍	금악리	2021-05-07	2021-01-01	1
5011025025	2021	05	07	2	7.2	116	65	4.6	1.13	9.4	0.2	제주특별자치도 제주시 한림읍 금악리 984	제주특별자치도	제주시_한림읍	제주_한림	제주특별자치도_제주시_한림읍_금악리	한림읍	금악리	2021-05-07	2021-01-01	1
5011025025	2021	05	07	2	5.5	84	70	1.1	0.99	3	0.3	제주특별자치도 제주시 한림읍 금악리 993	제주특별자치도	제주시_한림읍	제주_한림	제주특별자치도_제주시_한림읍_금악리	한림읍	금악리	2021-05-07	2021-01-01	1
5011025025	2021	05	07	2	4.8	28	50	1.3	0.98	2.9	5	제주특별자치도 제주시 한림읍 금악리 1043-3	제주특별자치도	제주시_한림읍	제주_한림	제주특별자치도_제주시_한림읍_금악리	한림읍	금악리	2021-05-07	2021-01-01	1
5011025025	2021	06	08	2	5.7	11	178	0.8	0.63	10.6	0.4	제주특별자치도 제주시 한림읍 금악리 71	제주특별자치도	제주시_한림읍	제주_한림	제주특별자치도_제주시_한림읍_금악리	한림읍	금악리	2021-06-08	2021-01-01	1
5011025025	2021	06	08	2	5.6	10	181	0.7	0.62	10.6	0.3	제주특별자치도 제주시 한림읍 금악리 67-3	제주특별자치도	제주시_한림읍	제주_한림	제주특별자치도_제주시_한림읍_금악리	한림읍	금악리	2021-06-08	2021-01-01	1
5011025025	2021	06	08	2	6	162	55	3.5	2.09	3.7	0.4	제주특별자치도 제주시 한림읍 금악리 1625	제주특별자치도	제주시_한림읍	제주_한림	제주특별자치도_제주시_한림읍_금악리	한림읍	금악리	2021-06-08	2021-01-01	1
5011025025	2021	06	08	2	6	162	55	3.5	2.09	3.7	0.4	제주특별자치도 제주시 한림읍 금악리 1626-1	제주특별자치도	제주시_한림읍	제주_한림	제주특별자치도_제주시_한림읍_금악리	한림읍	금악리	2021-06-08	2021-01-01	1
5011025025	2021	06	08	2	6	162	55	3.5	2.09	3.7	0.4	제주특별자치도 제주시 한림읍 금악리 1627	제주특별자치도	제주시_한림읍	제주_한림	제주특별자치도_제주시_한림읍_금악리	한림읍	금악리	2021-06-08	2021-01-01	1
5011025025	2021	06	08	2	6	162	55	3.5	2.09	3.7	0.4	제주특별자치도 제주시 한림읍 금악리 1629	제주특별자치도	제주시_한림읍	제주_한림	제주특별자치도_제주시_한림읍_금악리	한림읍	금악리	2021-06-08	2021-01-01	1
5011025025	2021	06	08	2	8.1	176	52	6.1	1.45	0.2	0.4	제주특별자치도 제주시 한림읍 금악리 1696	제주특별자치도	제주시_한림읍	제주_한림	제주특별자치도_제주시_한림읍_금악리	한림읍	금악리	2021-06-08	2021-01-01	1
5011025025	2021	06	08	2	5.9	10	160	1.8	0.51	0.2	0.2	제주특별자치도 제주시 한림읍 금악리 48-1	제주특별자치도	제주시_한림읍	제주_한림	제주특별자치도_제주시_한림읍_금악리	한림읍	금악리	2021-06-08	2021-01-01	1
5011025025	2021	06	08	2	5.9	10	160	1.8	0.51	0.2	0.2	제주특별자치도 제주시 한림읍 금악리 48-10	제주특별자치도	제주시_한림읍	제주_한림	제주특별자치도_제주시_한림읍_금악리	한림읍	금악리	2021-06-08	2021-01-01	1
5011025025	2021	06	08	2	5.9	10	160	1.8	0.51	0.2	0.2	제주특별자치도 제주시 한림읍 금악리 48-12	제주특별자치도	제주시_한림읍	제주_한림	제주특별자치도_제주시_한림읍_금악리	한림읍	금악리	2021-06-08	2021-01-01	1
5011025025	2021	06	08	2	7	12	127	4.4	2.86	3.1	0.4	제주특별자치도 제주시 한림읍 금악리 56-1	제주특별자치도	제주시_한림읍	제주_한림	제주특별자치도_제주시_한림읍_금악리	한림읍	금악리	2021-06-08	2021-01-01	1
5011025025	2021	06	08	2	7	12	127	4.4	2.86	3.1	0.4	제주특별자치도 제주시 한림읍 금악리 56-2	제주특별자치도	제주시_한림읍	제주_한림	제주특별자치도_제주시_한림읍_금악리	한림읍	금악리	2021-06-08	2021-01-01	1
5011025025	2021	06	08	2	7	12	127	4.4	2.86	3.1	0.4	제주특별자치도 제주시 한림읍 금악리 56-3	제주특별자치도	제주시_한림읍	제주_한림	제주특별자치도_제주시_한림읍_금악리	한림읍	금악리	2021-06-08	2021-01-01	1
5011025025	2021	06	08	2	7	12	127	4.4	2.86	3.1	0.4	제주특별자치도 제주시 한림읍 금악리 56-4	제주특별자치도	제주시_한림읍	제주_한림	제주특별자치도_제주시_한림읍_금악리	한림읍	금악리	2021-06-08	2021-01-01	1
5011025025	2021	06	08	2	7	12	127	4.4	2.86	3.1	0.4	제주특별자치도 제주시 한림읍 금악리 56-5	제주특별자치도	제주시_한림읍	제주_한림	제주특별자치도_제주시_한림읍_금악리	한림읍	금악리	2021-06-08	2021-01-01	1
5011025025	2021	06	08	2	7	12	127	4.4	2.86	3.1	0.4	제주특별자치도 제주시 한림읍 금악리 57	제주특별자치도	제주시_한림읍	제주_한림	제주특별자치도_제주시_한림읍_금악리	한림읍	금악리	2021-06-08	2021-01-01	1
5011025025	2021	06	08	2	7	12	127	4.4	2.86	3.1	0.4	제주특별자치도 제주시 한림읍 금악리 14-1	제주특별자치도	제주시_한림읍	제주_한림	제주특별자치도_제주시_한림읍_금악리	한림읍	금악리	2021-06-08	2021-01-01	1
5011025025	2021	06	08	2	5.6	10	154	1.2	0.25	1	0.2	제주특별자치도 제주시 한림읍 금악리 48-9	제주특별자치도	제주시_한림읍	제주_한림	제주특별자치도_제주시_한림읍_금악리	한림읍	금악리	2021-06-08	2021-01-01	1
5011025025	2021	06	08	2	6	69	156	2.2	1.78	2.5	0.2	제주특별자치도 제주시 한림읍 금악리 23	제주특별자치도	제주시_한림읍	제주_한림	제주특별자치도_제주시_한림읍_금악리	한림읍	금악리	2021-06-08	2021-01-01	1
5011025025	2021	06	08	2	6	68	152	2	1.59	2.4	0.2	제주특별자치도 제주시 한림읍 금악리 24	제주특별자치도	제주시_한림읍	제주_한림	제주특별자치도_제주시_한림읍_금악리	한림읍	금악리	2021-06-08	2021-01-01	1
5011025025	2021	06	08	2	6	58	157	2	1.65	2.7	0.2	제주특별자치도 제주시 한림읍 금악리 25	제주특별자치도	제주시_한림읍	제주_한림	제주특별자치도_제주시_한림읍_금악리	한림읍	금악리	2021-06-08	2021-01-01	1
5011025025	2021	06	08	2	6	64	162	2.2	1.76	2.6	0.3	제주특별자치도 제주시 한림읍 금악리 26	제주특별자치도	제주시_한림읍	제주_한림	제주특별자치도_제주시_한림읍_금악리	한림읍	금악리	2021-06-08	2021-01-01	1
5011025025	2021	06	08	2	6	62	153	2.1	1.63	2.5	0.3	제주특별자치도 제주시 한림읍 금악리 27	제주특별자치도	제주시_한림읍	제주_한림	제주특별자치도_제주시_한림읍_금악리	한림읍	금악리	2021-06-08	2021-01-01	1
5011025025	2021	06	08	2	6	75	161	2.4	1.61	2.3	0.2	제주특별자치도 제주시 한림읍 금악리 29	제주특별자치도	제주시_한림읍	제주_한림	제주특별자치도_제주시_한림읍_금악리	한림읍	금악리	2021-06-08	2021-01-01	1
5011025025	2021	06	08	2	6	75	161	2.4	1.61	2.3	0.2	제주특별자치도 제주시 한림읍 금악리 28	제주특별자치도	제주시_한림읍	제주_한림	제주특별자치도_제주시_한림읍_금악리	한림읍	금악리	2021-06-08	2021-01-01	1
5011025025	2021	06	18	2	5.9	10	70	1.3	0.76	1.8	0.2	제주특별자치도 제주시 한림읍 금악리 50	제주특별자치도	제주시_한림읍	제주_한림	제주특별자치도_제주시_한림읍_금악리	한림읍	금악리	2021-06-18	2021-01-01	1
5011025025	2021	06	18	2	5.8	10	88	1.1	0.57	1.5	0.2	제주특별자치도 제주시 한림읍 금악리 53	제주특별자치도	제주시_한림읍	제주_한림	제주특별자치도_제주시_한림읍_금악리	한림읍	금악리	2021-06-18	2021-01-01	1
5011025025	2021	06	18	2	5.8	10	86	1.4	0.79	1.9	0.2	제주특별자치도 제주시 한림읍 금악리 54	제주특별자치도	제주시_한림읍	제주_한림	제주특별자치도_제주시_한림읍_금악리	한림읍	금악리	2021-06-18	2021-01-01	1
5011025025	2021	06	18	2	5.9	10	81	1.5	0.81	1.9	0.2	제주특별자치도 제주시 한림읍 금악리 55	제주특별자치도	제주시_한림읍	제주_한림	제주특별자치도_제주시_한림읍_금악리	한림읍	금악리	2021-06-18	2021-01-01	1
5011025025	2021	06	18	2	5.9	10	78	1.4	0.67	2.3	0.2	제주특별자치도 제주시 한림읍 금악리 58	제주특별자치도	제주시_한림읍	제주_한림	제주특별자치도_제주시_한림읍_금악리	한림읍	금악리	2021-06-18	2021-01-01	1
5011025025	2021	06	18	2	6	10	89	1.6	0.79	2.5	0.2	제주특별자치도 제주시 한림읍 금악리 59	제주특별자치도	제주시_한림읍	제주_한림	제주특별자치도_제주시_한림읍_금악리	한림읍	금악리	2021-06-18	2021-01-01	1
5011025025	2021	06	18	2	5.9	10	86	1.4	0.69	2.3	0.2	제주특별자치도 제주시 한림읍 금악리 60	제주특별자치도	제주시_한림읍	제주_한림	제주특별자치도_제주시_한림읍_금악리	한림읍	금악리	2021-06-18	2021-01-01	1
5011025025	2021	06	18	2	5.9	10	88	1.3	0.69	2.5	0.2	제주특별자치도 제주시 한림읍 금악리 61	제주특별자치도	제주시_한림읍	제주_한림	제주특별자치도_제주시_한림읍_금악리	한림읍	금악리	2021-06-18	2021-01-01	1
5011025025	2021	06	18	2	5.9	10	87	1.2	0.69	2.2	0.2	제주특별자치도 제주시 한림읍 금악리 62	제주특별자치도	제주시_한림읍	제주_한림	제주특별자치도_제주시_한림읍_금악리	한림읍	금악리	2021-06-18	2021-01-01	1
5011025025	2021	06	18	2	6	10	101	1.5	0.82	3.3	0.2	제주특별자치도 제주시 한림읍 금악리 63	제주특별자치도	제주시_한림읍	제주_한림	제주특별자치도_제주시_한림읍_금악리	한림읍	금악리	2021-06-18	2021-01-01	1
5011025025	2021	06	18	2	6	10	91	1.4	0.7	3	0.2	제주특별자치도 제주시 한림읍 금악리 64	제주특별자치도	제주시_한림읍	제주_한림	제주특별자치도_제주시_한림읍_금악리	한림읍	금악리	2021-06-18	2021-01-01	1
5011025025	2021	06	18	2	6	10	91	1.6	0.82	3.3	0.2	제주특별자치도 제주시 한림읍 금악리 65	제주특별자치도	제주시_한림읍	제주_한림	제주특별자치도_제주시_한림읍_금악리	한림읍	금악리	2021-06-18	2021-01-01	1
5011025025	2021	06	18	2	5.9	10	99	1.3	0.78	2.7	0.2	제주특별자치도 제주시 한림읍 금악리 66-1	제주특별자치도	제주시_한림읍	제주_한림	제주특별자치도_제주시_한림읍_금악리	한림읍	금악리	2021-06-18	2021-01-01	1
5011025025	2021	06	18	2	5.9	10	94	1.2	0.72	3	0.2	제주특별자치도 제주시 한림읍 금악리 66-2	제주특별자치도	제주시_한림읍	제주_한림	제주특별자치도_제주시_한림읍_금악리	한림읍	금악리	2021-06-18	2021-01-01	1
5011025025	2021	06	18	2	5.9	10	98	1.4	0.76	2.7	0.2	제주특별자치도 제주시 한림읍 금악리 66-3	제주특별자치도	제주시_한림읍	제주_한림	제주특별자치도_제주시_한림읍_금악리	한림읍	금악리	2021-06-18	2021-01-01	1
5011025025	2021	06	18	2	5.9	10	97	1.1	0.7	2.5	0.2	제주특별자치도 제주시 한림읍 금악리 67	제주특별자치도	제주시_한림읍	제주_한림	제주특별자치도_제주시_한림읍_금악리	한림읍	금악리	2021-06-18	2021-01-01	1
5011025025	2021	06	18	2	5.8	10	90	1.1	0.66	2.6	0.2	제주특별자치도 제주시 한림읍 금악리 68	제주특별자치도	제주시_한림읍	제주_한림	제주특별자치도_제주시_한림읍_금악리	한림읍	금악리	2021-06-18	2021-01-01	1
5011025025	2021	06	18	2	5.8	10	90	1.2	0.74	2.6	0.2	제주특별자치도 제주시 한림읍 금악리 69	제주특별자치도	제주시_한림읍	제주_한림	제주특별자치도_제주시_한림읍_금악리	한림읍	금악리	2021-06-18	2021-01-01	1
5011025025	2021	06	18	2	5.9	10	101	1.3	0.76	3	0.2	제주특별자치도 제주시 한림읍 금악리 70	제주특별자치도	제주시_한림읍	제주_한림	제주특별자치도_제주시_한림읍_금악리	한림읍	금악리	2021-06-18	2021-01-01	1
5011025025	2021	06	18	2	5.9	10	86	1.2	0.8	3.2	0.2	제주특별자치도 제주시 한림읍 금악리 71	제주특별자치도	제주시_한림읍	제주_한림	제주특별자치도_제주시_한림읍_금악리	한림읍	금악리	2021-06-18	2021-01-01	1
5011025025	2021	06	18	2	5.9	10	100	1.3	0.82	2.9	0.2	제주특별자치도 제주시 한림읍 금악리 72	제주특별자치도	제주시_한림읍	제주_한림	제주특별자치도_제주시_한림읍_금악리	한림읍	금악리	2021-06-18	2021-01-01	1
5011025025	2021	06	18	2	6	10	106	1.5	0.91	3.7	0.2	제주특별자치도 제주시 한림읍 금악리 73	제주특별자치도	제주시_한림읍	제주_한림	제주특별자치도_제주시_한림읍_금악리	한림읍	금악리	2021-06-18	2021-01-01	1
5011025025	2021	06	18	2	5.9	10	86	1.3	0.87	2.9	0.2	제주특별자치도 제주시 한림읍 금악리 74	제주특별자치도	제주시_한림읍	제주_한림	제주특별자치도_제주시_한림읍_금악리	한림읍	금악리	2021-06-18	2021-01-01	1
5011025025	2021	06	18	2	5.8	10	75	1.1	0.71	2.8	0.1	제주특별자치도 제주시 한림읍 금악리 49-3	제주특별자치도	제주시_한림읍	제주_한림	제주특별자치도_제주시_한림읍_금악리	한림읍	금악리	2021-06-18	2021-01-01	1
5011025025	2021	06	18	2	5.9	10	86	1.4	0.76	3.9	0.2	제주특별자치도 제주시 한림읍 금악리 9	제주특별자치도	제주시_한림읍	제주_한림	제주특별자치도_제주시_한림읍_금악리	한림읍	금악리	2021-06-18	2021-01-01	1
5011025025	2021	06	18	2	5.7	11	178	0.8	0.63	10.6	0.4	제주특별자치도 제주시 한림읍 금악리 71	제주특별자치도	제주시_한림읍	제주_한림	제주특별자치도_제주시_한림읍_금악리	한림읍	금악리	2021-06-18	2021-01-01	1
5011025025	2021	06	18	2	5.6	10	181	0.7	0.62	10.6	0.3	제주특별자치도 제주시 한림읍 금악리 67-3	제주특별자치도	제주시_한림읍	제주_한림	제주특별자치도_제주시_한림읍_금악리	한림읍	금악리	2021-06-18	2021-01-01	1
5011025025	2021	06	23	2	5.7	3	66	2.4	0.37	0.9	0.2	제주특별자치도 제주시 한림읍 금악리 50	제주특별자치도	제주시_한림읍	제주_한림	제주특별자치도_제주시_한림읍_금악리	한림읍	금악리	2021-06-23	2021-01-01	1
5011025025	2021	06	23	2	5.9	3	71.7	3.8	0.64	2.2	0.2	제주특별자치도 제주시 한림읍 금악리 53	제주특별자치도	제주시_한림읍	제주_한림	제주특별자치도_제주시_한림읍_금악리	한림읍	금악리	2021-06-23	2021-01-01	1
5011025025	2021	06	23	2	5.8	3	61.7	3.6	0.72	1.8	0.2	제주특별자치도 제주시 한림읍 금악리 54	제주특별자치도	제주시_한림읍	제주_한림	제주특별자치도_제주시_한림읍_금악리	한림읍	금악리	2021-06-23	2021-01-01	1
5011025025	2021	06	23	2	5.8	3	47.7	2.7	0.7	1.1	0.2	제주특별자치도 제주시 한림읍 금악리 55	제주특별자치도	제주시_한림읍	제주_한림	제주특별자치도_제주시_한림읍_금악리	한림읍	금악리	2021-06-23	2021-01-01	1
5011025025	2021	06	23	2	5.8	3	56.6	3	0.63	2.5	0.1	제주특별자치도 제주시 한림읍 금악리 58	제주특별자치도	제주시_한림읍	제주_한림	제주특별자치도_제주시_한림읍_금악리	한림읍	금악리	2021-06-23	2021-01-01	1
5011025025	2021	06	23	2	5.9	3	78.7	4.1	0.56	3.5	0.2	제주특별자치도 제주시 한림읍 금악리 59	제주특별자치도	제주시_한림읍	제주_한림	제주특별자치도_제주시_한림읍_금악리	한림읍	금악리	2021-06-23	2021-01-01	1
5011025025	2021	06	23	2	5.9	3	64.5	3.5	0.81	3.5	0.2	제주특별자치도 제주시 한림읍 금악리 60	제주특별자치도	제주시_한림읍	제주_한림	제주특별자치도_제주시_한림읍_금악리	한림읍	금악리	2021-06-23	2021-01-01	1
5011025025	2021	06	23	2	5.8	3	58.6	3.3	0.59	3.5	0.1	제주특별자치도 제주시 한림읍 금악리 61	제주특별자치도	제주시_한림읍	제주_한림	제주특별자치도_제주시_한림읍_금악리	한림읍	금악리	2021-06-23	2021-01-01	1
5011025025	2021	06	23	2	5.8	3	82.4	3.4	0.6	4	0.2	제주특별자치도 제주시 한림읍 금악리 62	제주특별자치도	제주시_한림읍	제주_한림	제주특별자치도_제주시_한림읍_금악리	한림읍	금악리	2021-06-23	2021-01-01	1
5011025025	2021	06	23	2	5.7	3	46.2	2.8	0.5	3.6	0.1	제주특별자치도 제주시 한림읍 금악리 63	제주특별자치도	제주시_한림읍	제주_한림	제주특별자치도_제주시_한림읍_금악리	한림읍	금악리	2021-06-23	2021-01-01	1
5011025025	2021	06	23	2	5.9	3	64.7	3.8	0.74	4.4	0.2	제주특별자치도 제주시 한림읍 금악리 64	제주특별자치도	제주시_한림읍	제주_한림	제주특별자치도_제주시_한림읍_금악리	한림읍	금악리	2021-06-23	2021-01-01	1
5011025025	2021	06	23	2	5.8	3	65.9	3.7	0.64	5	0.2	제주특별자치도 제주시 한림읍 금악리 65	제주특별자치도	제주시_한림읍	제주_한림	제주특별자치도_제주시_한림읍_금악리	한림읍	금악리	2021-06-23	2021-01-01	1
5011025025	2021	06	23	2	5.9	3	72	4.2	0.71	5	0.2	제주특별자치도 제주시 한림읍 금악리 66-1	제주특별자치도	제주시_한림읍	제주_한림	제주특별자치도_제주시_한림읍_금악리	한림읍	금악리	2021-06-23	2021-01-01	1
5011025025	2021	06	23	2	6	3	94.8	3.6	1.14	5.5	0.2	제주특별자치도 제주시 한림읍 금악리 66-2	제주특별자치도	제주시_한림읍	제주_한림	제주특별자치도_제주시_한림읍_금악리	한림읍	금악리	2021-06-23	2021-01-01	1
5011025025	2021	06	23	2	6	3	93.5	2.8	1.08	4.8	0.2	제주특별자치도 제주시 한림읍 금악리 66-3	제주특별자치도	제주시_한림읍	제주_한림	제주특별자치도_제주시_한림읍_금악리	한림읍	금악리	2021-06-23	2021-01-01	1
5011025025	2021	06	23	2	5.9	3	80.7	2.5	0.86	4.8	0.2	제주특별자치도 제주시 한림읍 금악리 67	제주특별자치도	제주시_한림읍	제주_한림	제주특별자치도_제주시_한림읍_금악리	한림읍	금악리	2021-06-23	2021-01-01	1
5011025025	2021	06	23	2	6	3	91.8	3	0.94	5.7	0.2	제주특별자치도 제주시 한림읍 금악리 68	제주특별자치도	제주시_한림읍	제주_한림	제주특별자치도_제주시_한림읍_금악리	한림읍	금악리	2021-06-23	2021-01-01	1
5011025025	2021	06	23	2	6.1	3	91.4	3.2	1.05	6.9	0.2	제주특별자치도 제주시 한림읍 금악리 69	제주특별자치도	제주시_한림읍	제주_한림	제주특별자치도_제주시_한림읍_금악리	한림읍	금악리	2021-06-23	2021-01-01	1
5011025025	2021	06	23	2	5.9	3	69.2	2.2	0.72	6.4	0.2	제주특별자치도 제주시 한림읍 금악리 70	제주특별자치도	제주시_한림읍	제주_한림	제주특별자치도_제주시_한림읍_금악리	한림읍	금악리	2021-06-23	2021-01-01	1
5011025025	2021	06	23	2	6	3	93.2	3.1	0.85	6.6	0.2	제주특별자치도 제주시 한림읍 금악리 71	제주특별자치도	제주시_한림읍	제주_한림	제주특별자치도_제주시_한림읍_금악리	한림읍	금악리	2021-06-23	2021-01-01	1
5011025025	2021	06	23	2	6.1	3	101.2	3.3	0.89	7.4	0.2	제주특별자치도 제주시 한림읍 금악리 72	제주특별자치도	제주시_한림읍	제주_한림	제주특별자치도_제주시_한림읍_금악리	한림읍	금악리	2021-06-23	2021-01-01	1
5011025025	2021	06	23	2	6	3	95.7	3.3	0.99	7.8	0.2	제주특별자치도 제주시 한림읍 금악리 73	제주특별자치도	제주시_한림읍	제주_한림	제주특별자치도_제주시_한림읍_금악리	한림읍	금악리	2021-06-23	2021-01-01	1
5011025025	2021	06	23	2	5.9	3	86.9	2.7	0.9	7.3	0.2	제주특별자치도 제주시 한림읍 금악리 74	제주특별자치도	제주시_한림읍	제주_한림	제주특별자치도_제주시_한림읍_금악리	한림읍	금악리	2021-06-23	2021-01-01	1
5011025025	2021	06	23	2	5.7	3	36.3	0.8	0.42	6.3	0.1	제주특별자치도 제주시 한림읍 금악리 49-3	제주특별자치도	제주시_한림읍	제주_한림	제주특별자치도_제주시_한림읍_금악리	한림읍	금악리	2021-06-23	2021-01-01	1
5011025025	2021	06	23	2	5.9	3	78	2	0.7	7.3	0.1	제주특별자치도 제주시 한림읍 금악리 9	제주특별자치도	제주시_한림읍	제주_한림	제주특별자치도_제주시_한림읍_금악리	한림읍	금악리	2021-06-23	2021-01-01	1
5011025025	2021	06	23	2	5.8	3	44	1.2	1.21	7.2	0.1	제주특별자치도 제주시 한림읍 금악리 43	제주특별자치도	제주시_한림읍	제주_한림	제주특별자치도_제주시_한림읍_금악리	한림읍	금악리	2021-06-23	2021-01-01	1
5011025025	2021	06	22	2	5.9	42	120	2.2	0.83	4.1	0.7	제주특별자치도 제주시 한림읍 금악리 53	제주특별자치도	제주시_한림읍	제주_한림	제주특별자치도_제주시_한림읍_금악리	한림읍	금악리	2021-06-22	2021-01-01	1
5011025025	2021	06	22	2	5.9	28	124	2.5	0.79	4.6	0.7	제주특별자치도 제주시 한림읍 금악리 54	제주특별자치도	제주시_한림읍	제주_한림	제주특별자치도_제주시_한림읍_금악리	한림읍	금악리	2021-06-22	2021-01-01	1
5011025025	2021	06	22	2	5.9	30	180	2.3	0.77	4.4	0.6	제주특별자치도 제주시 한림읍 금악리 55	제주특별자치도	제주시_한림읍	제주_한림	제주특별자치도_제주시_한림읍_금악리	한림읍	금악리	2021-06-22	2021-01-01	1
5011025025	2021	06	22	2	5.9	8	107	1.9	0.72	2.5	0.4	제주특별자치도 제주시 한림읍 금악리 58	제주특별자치도	제주시_한림읍	제주_한림	제주특별자치도_제주시_한림읍_금악리	한림읍	금악리	2021-06-22	2021-01-01	1
5011025025	2021	06	22	2	5.9	92	117	2.3	0.78	3.9	0.6	제주특별자치도 제주시 한림읍 금악리 59	제주특별자치도	제주시_한림읍	제주_한림	제주특별자치도_제주시_한림읍_금악리	한림읍	금악리	2021-06-22	2021-01-01	1
5011025025	2021	06	22	2	6.4	15	69	1.6	0.68	0.3	0.4	제주특별자치도 제주시 한림읍 금악리 60	제주특별자치도	제주시_한림읍	제주_한림	제주특별자치도_제주시_한림읍_금악리	한림읍	금악리	2021-06-22	2021-01-01	1
5011025025	2021	06	22	2	6	3	90	2.9	0.19	2.6	0.4	제주특별자치도 제주시 한림읍 금악리 61	제주특별자치도	제주시_한림읍	제주_한림	제주특별자치도_제주시_한림읍_금악리	한림읍	금악리	2021-06-22	2021-01-01	1
5011025025	2021	06	22	2	5.8	7	124	2.4	0.46	3.8	0.5	제주특별자치도 제주시 한림읍 금악리 62	제주특별자치도	제주시_한림읍	제주_한림	제주특별자치도_제주시_한림읍_금악리	한림읍	금악리	2021-06-22	2021-01-01	1
5011025025	2021	06	22	2	5.7	50	108	3.5	0.54	4.7	0.6	제주특별자치도 제주시 한림읍 금악리 63	제주특별자치도	제주시_한림읍	제주_한림	제주특별자치도_제주시_한림읍_금악리	한림읍	금악리	2021-06-22	2021-01-01	1
5011025025	2021	06	22	2	5.8	29	109	4.1	0.71	6.7	0.6	제주특별자치도 제주시 한림읍 금악리 64	제주특별자치도	제주시_한림읍	제주_한림	제주특별자치도_제주시_한림읍_금악리	한림읍	금악리	2021-06-22	2021-01-01	1
5011025025	2021	06	22	2	5.9	39	102	2.3	0.77	2.9	0.5	제주특별자치도 제주시 한림읍 금악리 65	제주특별자치도	제주시_한림읍	제주_한림	제주특별자치도_제주시_한림읍_금악리	한림읍	금악리	2021-06-22	2021-01-01	1
5011025025	2021	06	22	2	5.9	15	108	2.5	0.74	3.6	0.5	제주특별자치도 제주시 한림읍 금악리 66-1	제주특별자치도	제주시_한림읍	제주_한림	제주특별자치도_제주시_한림읍_금악리	한림읍	금악리	2021-06-22	2021-01-01	1
5011025025	2021	06	22	2	6.2	24	90	4.3	0.74	0.8	0.4	제주특별자치도 제주시 한림읍 금악리 66-3	제주특별자치도	제주시_한림읍	제주_한림	제주특별자치도_제주시_한림읍_금악리	한림읍	금악리	2021-06-22	2021-01-01	1
5011025025	2021	06	22	2	6	15	97	4.2	0.58	5.1	0.5	제주특별자치도 제주시 한림읍 금악리 67	제주특별자치도	제주시_한림읍	제주_한림	제주특별자치도_제주시_한림읍_금악리	한림읍	금악리	2021-06-22	2021-01-01	1
5011025025	2021	06	22	2	6	17	99	4.2	0.6	5.1	0.5	제주특별자치도 제주시 한림읍 금악리 68	제주특별자치도	제주시_한림읍	제주_한림	제주특별자치도_제주시_한림읍_금악리	한림읍	금악리	2021-06-22	2021-01-01	1
5011025025	2021	06	22	2	5.8	12	152	2.3	0.61	3.4	0.4	제주특별자치도 제주시 한림읍 금악리 69	제주특별자치도	제주시_한림읍	제주_한림	제주특별자치도_제주시_한림읍_금악리	한림읍	금악리	2021-06-22	2021-01-01	1
5011025025	2021	06	22	2	6	27	95	3.3	0.22	4.9	0.5	제주특별자치도 제주시 한림읍 금악리 70	제주특별자치도	제주시_한림읍	제주_한림	제주특별자치도_제주시_한림읍_금악리	한림읍	금악리	2021-06-22	2021-01-01	1
5011025025	2021	06	22	2	5.8	53	117	2.9	0.45	5.3	0.5	제주특별자치도 제주시 한림읍 금악리 71	제주특별자치도	제주시_한림읍	제주_한림	제주특별자치도_제주시_한림읍_금악리	한림읍	금악리	2021-06-22	2021-01-01	1
5011025025	2021	06	22	2	5.7	60	118	2.3	0.4	3.6	0.6	제주특별자치도 제주시 한림읍 금악리 72	제주특별자치도	제주시_한림읍	제주_한림	제주특별자치도_제주시_한림읍_금악리	한림읍	금악리	2021-06-22	2021-01-01	1
5011025025	2021	06	22	2	5.8	43	104	4.6	0.64	7	0.5	제주특별자치도 제주시 한림읍 금악리 73	제주특별자치도	제주시_한림읍	제주_한림	제주특별자치도_제주시_한림읍_금악리	한림읍	금악리	2021-06-22	2021-01-01	1
5011025025	2021	06	22	2	5.7	35	11	3.3	0.53	5.3	0.5	제주특별자치도 제주시 한림읍 금악리 74	제주특별자치도	제주시_한림읍	제주_한림	제주특별자치도_제주시_한림읍_금악리	한림읍	금악리	2021-06-22	2021-01-01	1
5011025025	2021	06	22	2	5.8	20	150	2.5	0.56	3.7	0.4	제주특별자치도 제주시 한림읍 금악리 49-3	제주특별자치도	제주시_한림읍	제주_한림	제주특별자치도_제주시_한림읍_금악리	한림읍	금악리	2021-06-22	2021-01-01	1
5011025025	2021	06	22	2	5.4	56	168	2.1	0.32	3.2	0.6	제주특별자치도 제주시 한림읍 금악리 103-1	제주특별자치도	제주시_한림읍	제주_한림	제주특별자치도_제주시_한림읍_금악리	한림읍	금악리	2021-06-22	2021-01-01	1
5011025025	2021	06	22	2	5.4	53	169	2.1	0.34	3.4	0.7	제주특별자치도 제주시 한림읍 금악리 109-7	제주특별자치도	제주시_한림읍	제주_한림	제주특별자치도_제주시_한림읍_금악리	한림읍	금악리	2021-06-22	2021-01-01	1
5011025025	2021	06	22	2	5.5	61	156	3.1	0.45	6.1	1	제주특별자치도 제주시 한림읍 금악리 111-4	제주특별자치도	제주시_한림읍	제주_한림	제주특별자치도_제주시_한림읍_금악리	한림읍	금악리	2021-06-22	2021-01-01	1
5011025025	2021	06	22	2	5.4	88	135	2.2	0.26	3.4	0.7	제주특별자치도 제주시 한림읍 금악리 111-6	제주특별자치도	제주시_한림읍	제주_한림	제주특별자치도_제주시_한림읍_금악리	한림읍	금악리	2021-06-22	2021-01-01	1
5011025025	2021	06	22	2	5.4	30	142	2.3	0.21	4.1	0.7	제주특별자치도 제주시 한림읍 금악리 111-7	제주특별자치도	제주시_한림읍	제주_한림	제주특별자치도_제주시_한림읍_금악리	한림읍	금악리	2021-06-22	2021-01-01	1
5011025025	2021	06	22	2	5.6	28	153	2.5	0.2	4.7	0.7	제주특별자치도 제주시 한림읍 금악리 112	제주특별자치도	제주시_한림읍	제주_한림	제주특별자치도_제주시_한림읍_금악리	한림읍	금악리	2021-06-22	2021-01-01	1
5011025025	2021	06	22	2	5.5	56	158	2.7	0.21	5.1	0.7	제주특별자치도 제주시 한림읍 금악리 113-1	제주특별자치도	제주시_한림읍	제주_한림	제주특별자치도_제주시_한림읍_금악리	한림읍	금악리	2021-06-22	2021-01-01	1
5011025025	2021	06	22	2	5.5	61	128	2.5	0.4	4.5	0.7	제주특별자치도 제주시 한림읍 금악리 114-1	제주특별자치도	제주시_한림읍	제주_한림	제주특별자치도_제주시_한림읍_금악리	한림읍	금악리	2021-06-22	2021-01-01	1
5011025025	2021	06	22	2	5.5	20	129	2.4	0.39	4.7	0.7	제주특별자치도 제주시 한림읍 금악리 115	제주특별자치도	제주시_한림읍	제주_한림	제주특별자치도_제주시_한림읍_금악리	한림읍	금악리	2021-06-22	2021-01-01	1
5011025025	2021	06	22	2	6.2	24	58	11.7	0.94	7.9	0.6	제주특별자치도 제주시 한림읍 금악리 154-2	제주특별자치도	제주시_한림읍	제주_한림	제주특별자치도_제주시_한림읍_금악리	한림읍	금악리	2021-06-22	2021-01-01	1
5011025025	2021	06	22	2	5.7	4	148	2.8	0.23	4.4	0.5	제주특별자치도 제주시 한림읍 금악리 155-2	제주특별자치도	제주시_한림읍	제주_한림	제주특별자치도_제주시_한림읍_금악리	한림읍	금악리	2021-06-22	2021-01-01	1
5011025025	2021	06	22	2	5.5	92	78	1	0.95	1.7	0.5	제주특별자치도 제주시 한림읍 금악리 157-1	제주특별자치도	제주시_한림읍	제주_한림	제주특별자치도_제주시_한림읍_금악리	한림읍	금악리	2021-06-22	2021-01-01	1
5011025025	2021	06	22	2	5.5	31	96	2.4	1.15	4.4	0.6	제주특별자치도 제주시 한림읍 금악리 157-2	제주특별자치도	제주시_한림읍	제주_한림	제주특별자치도_제주시_한림읍_금악리	한림읍	금악리	2021-06-22	2021-01-01	1
5011025025	2021	06	22	2	5.7	56	54	1.3	1.22	1.6	0.3	제주특별자치도 제주시 한림읍 금악리 158	제주특별자치도	제주시_한림읍	제주_한림	제주특별자치도_제주시_한림읍_금악리	한림읍	금악리	2021-06-22	2021-01-01	1
5011025025	2021	06	22	2	5.4	56	143	2.9	1.2	5.3	1.2	제주특별자치도 제주시 한림읍 금악리 159	제주특별자치도	제주시_한림읍	제주_한림	제주특별자치도_제주시_한림읍_금악리	한림읍	금악리	2021-06-22	2021-01-01	1
5011025025	2021	06	22	2	5.5	2	84	1	1.04	1.7	0.5	제주특별자치도 제주시 한림읍 금악리 160	제주특별자치도	제주시_한림읍	제주_한림	제주특별자치도_제주시_한림읍_금악리	한림읍	금악리	2021-06-22	2021-01-01	1
5011025025	2021	06	22	2	5.7	1	54	1.2	1.35	1.7	0.3	제주특별자치도 제주시 한림읍 금악리 161	제주특별자치도	제주시_한림읍	제주_한림	제주특별자치도_제주시_한림읍_금악리	한림읍	금악리	2021-06-22	2021-01-01	1
5011025025	2021	06	22	2	5.7	10	107	2.3	0.45	4.4	0.7	제주특별자치도 제주시 한림읍 금악리 162-1	제주특별자치도	제주시_한림읍	제주_한림	제주특별자치도_제주시_한림읍_금악리	한림읍	금악리	2021-06-22	2021-01-01	1
5011025025	2021	06	22	2	5.7	9	107	2.1	0.4	4.2	0.6	제주특별자치도 제주시 한림읍 금악리 162-2	제주특별자치도	제주시_한림읍	제주_한림	제주특별자치도_제주시_한림읍_금악리	한림읍	금악리	2021-06-22	2021-01-01	1
5011025025	2021	06	22	2	5.6	10	107	2.3	1.12	4.3	0.7	제주특별자치도 제주시 한림읍 금악리 162-3	제주특별자치도	제주시_한림읍	제주_한림	제주특별자치도_제주시_한림읍_금악리	한림읍	금악리	2021-06-22	2021-01-01	1
5011025025	2021	06	22	2	5.7	10	101	2.3	0.44	3.1	0.6	제주특별자치도 제주시 한림읍 금악리 162-4	제주특별자치도	제주시_한림읍	제주_한림	제주특별자치도_제주시_한림읍_금악리	한림읍	금악리	2021-06-22	2021-01-01	1
5011025025	2021	06	22	2	5.8	6	103	2.3	0.48	3.7	0.6	제주특별자치도 제주시 한림읍 금악리 162-5	제주특별자치도	제주시_한림읍	제주_한림	제주특별자치도_제주시_한림읍_금악리	한림읍	금악리	2021-06-22	2021-01-01	1
5011025025	2021	06	22	2	5.9	18	100	2.5	0.6	3.7	0.6	제주특별자치도 제주시 한림읍 금악리 162-6	제주특별자치도	제주시_한림읍	제주_한림	제주특별자치도_제주시_한림읍_금악리	한림읍	금악리	2021-06-22	2021-01-01	1
5011025025	2021	06	22	2	5.9	11	97	2.5	0.51	4.8	0.6	제주특별자치도 제주시 한림읍 금악리 163	제주특별자치도	제주시_한림읍	제주_한림	제주특별자치도_제주시_한림읍_금악리	한림읍	금악리	2021-06-22	2021-01-01	1
5011025025	2021	06	22	2	5.9	46	92	2.4	0.48	4.1	0.6	제주특별자치도 제주시 한림읍 금악리 164	제주특별자치도	제주시_한림읍	제주_한림	제주특별자치도_제주시_한림읍_금악리	한림읍	금악리	2021-06-22	2021-01-01	1
5011025025	2021	06	22	2	5.7	32	111	2.3	0.62	3.5	0.7	제주특별자치도 제주시 한림읍 금악리 165	제주특별자치도	제주시_한림읍	제주_한림	제주특별자치도_제주시_한림읍_금악리	한림읍	금악리	2021-06-22	2021-01-01	1
5011025025	2021	06	22	2	5.7	34	113	2.4	0.72	3.7	0.6	제주특별자치도 제주시 한림읍 금악리 166	제주특별자치도	제주시_한림읍	제주_한림	제주특별자치도_제주시_한림읍_금악리	한림읍	금악리	2021-06-22	2021-01-01	1
5011025025	2021	06	22	2	5.8	32	97	2.5	0.92	3.9	0.6	제주특별자치도 제주시 한림읍 금악리 167-1	제주특별자치도	제주시_한림읍	제주_한림	제주특별자치도_제주시_한림읍_금악리	한림읍	금악리	2021-06-22	2021-01-01	1
5011025025	2021	06	22	2	5.7	50	91	2.4	0.83	4.7	0.6	제주특별자치도 제주시 한림읍 금악리 167-2	제주특별자치도	제주시_한림읍	제주_한림	제주특별자치도_제주시_한림읍_금악리	한림읍	금악리	2021-06-22	2021-01-01	1
5011025025	2021	06	22	2	5.9	33	99	2.6	1.59	4.3	0.6	제주특별자치도 제주시 한림읍 금악리 168	제주특별자치도	제주시_한림읍	제주_한림	제주특별자치도_제주시_한림읍_금악리	한림읍	금악리	2021-06-22	2021-01-01	1
5011025025	2021	06	22	2	5.9	27	99	2.6	1.27	4.2	0.6	제주특별자치도 제주시 한림읍 금악리 169	제주특별자치도	제주시_한림읍	제주_한림	제주특별자치도_제주시_한림읍_금악리	한림읍	금악리	2021-06-22	2021-01-01	1
5011025025	2021	06	22	2	5.7	65	132	3.2	0.56	6	0.7	제주특별자치도 제주시 한림읍 금악리 36	제주특별자치도	제주시_한림읍	제주_한림	제주특별자치도_제주시_한림읍_금악리	한림읍	금악리	2021-06-22	2021-01-01	1
5011025025	2021	06	22	2	6.5	3	54	3.9	1.96	0.9	0.4	제주특별자치도 제주시 한림읍 금악리 361-1	제주특별자치도	제주시_한림읍	제주_한림	제주특별자치도_제주시_한림읍_금악리	한림읍	금악리	2021-06-22	2021-01-01	1
5011025025	2021	06	22	2	6.5	3	55	7.2	2.11	0.9	0.4	제주특별자치도 제주시 한림읍 금악리 361-2	제주특별자치도	제주시_한림읍	제주_한림	제주특별자치도_제주시_한림읍_금악리	한림읍	금악리	2021-06-22	2021-01-01	1
5011025025	2021	06	22	2	5.5	85	140	2.1	1.39	5.3	1.1	제주특별자치도 제주시 한림읍 금악리 365-1	제주특별자치도	제주시_한림읍	제주_한림	제주특별자치도_제주시_한림읍_금악리	한림읍	금악리	2021-06-22	2021-01-01	1
5011025025	2021	06	22	2	5.5	34	129	1.8	0.87	4.4	1	제주특별자치도 제주시 한림읍 금악리 368	제주특별자치도	제주시_한림읍	제주_한림	제주특별자치도_제주시_한림읍_금악리	한림읍	금악리	2021-06-22	2021-01-01	1
5011025025	2021	06	22	2	5.6	25	134	2.3	1.22	5	0.9	제주특별자치도 제주시 한림읍 금악리 369-1	제주특별자치도	제주시_한림읍	제주_한림	제주특별자치도_제주시_한림읍_금악리	한림읍	금악리	2021-06-22	2021-01-01	1
5011025025	2021	06	22	2	5.7	66	132	2.4	0.61	4.3	0.7	제주특별자치도 제주시 한림읍 금악리 37	제주특별자치도	제주시_한림읍	제주_한림	제주특별자치도_제주시_한림읍_금악리	한림읍	금악리	2021-06-22	2021-01-01	1
5011025025	2021	06	22	2	5.3	49	126	1.6	0.88	3.7	1	제주특별자치도 제주시 한림읍 금악리 370-1	제주특별자치도	제주시_한림읍	제주_한림	제주특별자치도_제주시_한림읍_금악리	한림읍	금악리	2021-06-22	2021-01-01	1
5011025025	2021	06	22	2	5.6	42	124	1.9	0.58	4.2	0.8	제주특별자치도 제주시 한림읍 금악리 371-5	제주특별자치도	제주시_한림읍	제주_한림	제주특별자치도_제주시_한림읍_금악리	한림읍	금악리	2021-06-22	2021-01-01	1
5011025025	2021	06	22	2	5.5	4	124	1.8	0.59	4.1	0.8	제주특별자치도 제주시 한림읍 금악리 374-2	제주특별자치도	제주시_한림읍	제주_한림	제주특별자치도_제주시_한림읍_금악리	한림읍	금악리	2021-06-22	2021-01-01	1
5011025025	2021	06	22	2	5.5	43	113	1.9	0.9	3.6	0.7	제주특별자치도 제주시 한림읍 금악리 375-1	제주특별자치도	제주시_한림읍	제주_한림	제주특별자치도_제주시_한림읍_금악리	한림읍	금악리	2021-06-22	2021-01-01	1
5011025025	2021	06	22	2	5.5	58	110	1.9	0.66	3.9	0.7	제주특별자치도 제주시 한림읍 금악리 378	제주특별자치도	제주시_한림읍	제주_한림	제주특별자치도_제주시_한림읍_금악리	한림읍	금악리	2021-06-22	2021-01-01	1
5011025025	2021	06	22	2	5.5	68	114	2.4	0.48	4.2	0.8	제주특별자치도 제주시 한림읍 금악리 379	제주특별자치도	제주시_한림읍	제주_한림	제주특별자치도_제주시_한림읍_금악리	한림읍	금악리	2021-06-22	2021-01-01	1
5011025025	2021	06	22	2	5.3	36	138	1.4	0.75	3	0.7	제주특별자치도 제주시 한림읍 금악리 38	제주특별자치도	제주시_한림읍	제주_한림	제주특별자치도_제주시_한림읍_금악리	한림읍	금악리	2021-06-22	2021-01-01	1
5011025025	2021	06	22	2	5.4	86	111	2.2	0.58	4.4	0.9	제주특별자치도 제주시 한림읍 금악리 380	제주특별자치도	제주시_한림읍	제주_한림	제주특별자치도_제주시_한림읍_금악리	한림읍	금악리	2021-06-22	2021-01-01	1
5011025025	2021	06	22	2	5.4	85	107	2.1	0.51	4.3	0.9	제주특별자치도 제주시 한림읍 금악리 381	제주특별자치도	제주시_한림읍	제주_한림	제주특별자치도_제주시_한림읍_금악리	한림읍	금악리	2021-06-22	2021-01-01	1
5011025025	2021	06	22	2	5.5	86	112	2.2	0.47	4.3	0.7	제주특별자치도 제주시 한림읍 금악리 382	제주특별자치도	제주시_한림읍	제주_한림	제주특별자치도_제주시_한림읍_금악리	한림읍	금악리	2021-06-22	2021-01-01	1
5011025025	2021	06	22	2	5.5	128	117	2.2	0.52	5.8	0.7	제주특별자치도 제주시 한림읍 금악리 383	제주특별자치도	제주시_한림읍	제주_한림	제주특별자치도_제주시_한림읍_금악리	한림읍	금악리	2021-06-22	2021-01-01	1
5011025025	2021	06	22	2	5.6	117	118	2.3	0.42	5.6	0.5	제주특별자치도 제주시 한림읍 금악리 384	제주특별자치도	제주시_한림읍	제주_한림	제주특별자치도_제주시_한림읍_금악리	한림읍	금악리	2021-06-22	2021-01-01	1
5011025025	2021	06	22	2	5.5	118	114	2.1	0.46	5.6	0.7	제주특별자치도 제주시 한림읍 금악리 385	제주특별자치도	제주시_한림읍	제주_한림	제주특별자치도_제주시_한림읍_금악리	한림읍	금악리	2021-06-22	2021-01-01	1
5011025025	2021	06	22	2	5.6	93	114	2.1	0.33	5	0.6	제주특별자치도 제주시 한림읍 금악리 386	제주특별자치도	제주시_한림읍	제주_한림	제주특별자치도_제주시_한림읍_금악리	한림읍	금악리	2021-06-22	2021-01-01	1
5011025025	2021	06	22	2	5.6	75	113	2.4	0.31	5	0.5	제주특별자치도 제주시 한림읍 금악리 387	제주특별자치도	제주시_한림읍	제주_한림	제주특별자치도_제주시_한림읍_금악리	한림읍	금악리	2021-06-22	2021-01-01	1
5011025025	2021	06	22	2	5.7	45	125	2.4	0.45	5.6	0.8	제주특별자치도 제주시 한림읍 금악리 39	제주특별자치도	제주시_한림읍	제주_한림	제주특별자치도_제주시_한림읍_금악리	한림읍	금악리	2021-06-22	2021-01-01	1
5011025025	2021	06	22	2	5.6	115	112	2.2	0.34	4.8	0.6	제주특별자치도 제주시 한림읍 금악리 391-3	제주특별자치도	제주시_한림읍	제주_한림	제주특별자치도_제주시_한림읍_금악리	한림읍	금악리	2021-06-22	2021-01-01	1
5011025025	2021	06	22	2	5.7	119	101	2.8	0.26	5.8	0.6	제주특별자치도 제주시 한림읍 금악리 392	제주특별자치도	제주시_한림읍	제주_한림	제주특별자치도_제주시_한림읍_금악리	한림읍	금악리	2021-06-22	2021-01-01	1
5011025025	2021	06	22	2	5.6	237	102	2.8	0.27	5.3	0.7	제주특별자치도 제주시 한림읍 금악리 393	제주특별자치도	제주시_한림읍	제주_한림	제주특별자치도_제주시_한림읍_금악리	한림읍	금악리	2021-06-22	2021-01-01	1
5011025025	2021	06	22	2	5.5	117	121	2.5	0.59	3.2	0.8	제주특별자치도 제주시 한림읍 금악리 394	제주특별자치도	제주시_한림읍	제주_한림	제주특별자치도_제주시_한림읍_금악리	한림읍	금악리	2021-06-22	2021-01-01	1
5011025025	2021	06	22	2	5.5	141	121	2.2	0.69	2.9	0.8	제주특별자치도 제주시 한림읍 금악리 395	제주특별자치도	제주시_한림읍	제주_한림	제주특별자치도_제주시_한림읍_금악리	한림읍	금악리	2021-06-22	2021-01-01	1
5011025025	2021	06	22	2	5.6	45	116	2.6	0.57	3.2	0.8	제주특별자치도 제주시 한림읍 금악리 396	제주특별자치도	제주시_한림읍	제주_한림	제주특별자치도_제주시_한림읍_금악리	한림읍	금악리	2021-06-22	2021-01-01	1
5011025025	2021	06	22	2	5.5	95	107	2.1	1.34	2.3	0.8	제주특별자치도 제주시 한림읍 금악리 398	제주특별자치도	제주시_한림읍	제주_한림	제주특별자치도_제주시_한림읍_금악리	한림읍	금악리	2021-06-22	2021-01-01	1
5011025025	2021	06	22	2	5.5	99	115	2.1	1.26	2	0.8	제주특별자치도 제주시 한림읍 금악리 399	제주특별자치도	제주시_한림읍	제주_한림	제주특별자치도_제주시_한림읍_금악리	한림읍	금악리	2021-06-22	2021-01-01	1
5011025025	2021	06	22	2	5.6	48	102	2.5	0.49	1.8	0.6	제주특별자치도 제주시 한림읍 금악리 40	제주특별자치도	제주시_한림읍	제주_한림	제주특별자치도_제주시_한림읍_금악리	한림읍	금악리	2021-06-22	2021-01-01	1
5011025025	2021	06	22	2	5.5	61	110	2.1	1.26	1.9	0.9	제주특별자치도 제주시 한림읍 금악리 400	제주특별자치도	제주시_한림읍	제주_한림	제주특별자치도_제주시_한림읍_금악리	한림읍	금악리	2021-06-22	2021-01-01	1
5011025025	2021	06	22	2	5.5	175	107	2.7	0.37	4.2	0.7	제주특별자치도 제주시 한림읍 금악리 401	제주특별자치도	제주시_한림읍	제주_한림	제주특별자치도_제주시_한림읍_금악리	한림읍	금악리	2021-06-22	2021-01-01	1
5011025025	2021	06	22	2	5.2	266	102	1.9	0.31	1.2	0.7	제주특별자치도 제주시 한림읍 금악리 402-1	제주특별자치도	제주시_한림읍	제주_한림	제주특별자치도_제주시_한림읍_금악리	한림읍	금악리	2021-06-22	2021-01-01	1
5011025025	2021	06	22	2	5.2	133	100	2	0.29	1.3	0.8	제주특별자치도 제주시 한림읍 금악리 405	제주특별자치도	제주시_한림읍	제주_한림	제주특별자치도_제주시_한림읍_금악리	한림읍	금악리	2021-06-22	2021-01-01	1
5011025025	2021	06	22	2	5.5	105	114	2.9	0.55	1.5	0.8	제주특별자치도 제주시 한림읍 금악리 406	제주특별자치도	제주시_한림읍	제주_한림	제주특별자치도_제주시_한림읍_금악리	한림읍	금악리	2021-06-22	2021-01-01	1
5011025025	2021	06	22	2	5.5	98	108	2.9	0.49	2	0.9	제주특별자치도 제주시 한림읍 금악리 408	제주특별자치도	제주시_한림읍	제주_한림	제주특별자치도_제주시_한림읍_금악리	한림읍	금악리	2021-06-22	2021-01-01	1
5011025025	2021	06	22	2	5.3	54	117	2.1	0.32	0.6	0.7	제주특별자치도 제주시 한림읍 금악리 41	제주특별자치도	제주시_한림읍	제주_한림	제주특별자치도_제주시_한림읍_금악리	한림읍	금악리	2021-06-22	2021-01-01	1
5011025025	2021	06	22	2	5.9	56	108	2.9	0.35	4	0.6	제주특별자치도 제주시 한림읍 금악리 410	제주특별자치도	제주시_한림읍	제주_한림	제주특별자치도_제주시_한림읍_금악리	한림읍	금악리	2021-06-22	2021-01-01	1
5011025025	2021	06	22	2	5.9	59	110	3.1	0.38	3.5	0.6	제주특별자치도 제주시 한림읍 금악리 413	제주특별자치도	제주시_한림읍	제주_한림	제주특별자치도_제주시_한림읍_금악리	한림읍	금악리	2021-06-22	2021-01-01	1
5011025025	2021	06	22	2	5.2	3	127	2.1	0.62	0.3	1	제주특별자치도 제주시 한림읍 금악리 42	제주특별자치도	제주시_한림읍	제주_한림	제주특별자치도_제주시_한림읍_금악리	한림읍	금악리	2021-06-22	2021-01-01	1
5011025025	2021	06	22	2	6.2	4	40	2.7	0.99	1.2	0.2	제주특별자치도 제주시 한림읍 금악리 43-2	제주특별자치도	제주시_한림읍	제주_한림	제주특별자치도_제주시_한림읍_금악리	한림읍	금악리	2021-06-22	2021-01-01	1
5011025025	2021	06	22	2	6.1	2	38.1	2.7	1.07	0.7	0.3	제주특별자치도 제주시 한림읍 금악리 44	제주특별자치도	제주시_한림읍	제주_한림	제주특별자치도_제주시_한림읍_금악리	한림읍	금악리	2021-06-22	2021-01-01	1
5011025025	2021	06	22	2	5.7	73	120	3.2	0.56	2.8	0.8	제주특별자치도 제주시 한림읍 금악리 46	제주특별자치도	제주시_한림읍	제주_한림	제주특별자치도_제주시_한림읍_금악리	한림읍	금악리	2021-06-22	2021-01-01	1
5011025025	2021	06	22	2	5.2	40	127	2.4	0.67	0.8	0.9	제주특별자치도 제주시 한림읍 금악리 49	제주특별자치도	제주시_한림읍	제주_한림	제주특별자치도_제주시_한림읍_금악리	한림읍	금악리	2021-06-22	2021-01-01	1
5011025025	2021	06	22	2	5.6	54	96	3.2	1.49	2.6	0.7	제주특별자치도 제주시 한림읍 금악리 49-2	제주특별자치도	제주시_한림읍	제주_한림	제주특별자치도_제주시_한림읍_금악리	한림읍	금악리	2021-06-22	2021-01-01	1
5011025025	2021	06	22	2	5.8	5	88	3.4	0.89	1.3	0.7	제주특별자치도 제주시 한림읍 금악리 50	제주특별자치도	제주시_한림읍	제주_한림	제주특별자치도_제주시_한림읍_금악리	한림읍	금악리	2021-06-22	2021-01-01	1
5011025025	2021	06	22	2	6.2	16	52	3.8	2.27	0.1	0.7	제주특별자치도 제주시 한림읍 금악리 51	제주특별자치도	제주시_한림읍	제주_한림	제주특별자치도_제주시_한림읍_금악리	한림읍	금악리	2021-06-22	2021-01-01	1
5011025025	2021	06	22	2	5.5	179	106	2	0.4	3.2	0.6	제주특별자치도 제주시 한림읍 금악리 532-3	제주특별자치도	제주시_한림읍	제주_한림	제주특별자치도_제주시_한림읍_금악리	한림읍	금악리	2021-06-22	2021-01-01	1
5011025025	2021	06	22	2	5.7	44	109	2.5	0.68	2.4	0.8	제주특별자치도 제주시 한림읍 금악리 584	제주특별자치도	제주시_한림읍	제주_한림	제주특별자치도_제주시_한림읍_금악리	한림읍	금악리	2021-06-22	2021-01-01	1
5011025025	2021	06	22	2	5.6	36	106	2.2	0.39	1.4	0.7	제주특별자치도 제주시 한림읍 금악리 585-1	제주특별자치도	제주시_한림읍	제주_한림	제주특별자치도_제주시_한림읍_금악리	한림읍	금악리	2021-06-22	2021-01-01	1
5011025025	2021	06	22	2	5.6	16	100	2.1	0.49	1.4	0.7	제주특별자치도 제주시 한림읍 금악리 585-2	제주특별자치도	제주시_한림읍	제주_한림	제주특별자치도_제주시_한림읍_금악리	한림읍	금악리	2021-06-22	2021-01-01	1
5011025025	2021	06	22	2	5.6	35	103	2.2	0.37	1.4	0.7	제주특별자치도 제주시 한림읍 금악리 585-3	제주특별자치도	제주시_한림읍	제주_한림	제주특별자치도_제주시_한림읍_금악리	한림읍	금악리	2021-06-22	2021-01-01	1
5011025025	2021	06	22	2	5.5	27	95	2.1	0.29	1.8	0.8	제주특별자치도 제주시 한림읍 금악리 585-4	제주특별자치도	제주시_한림읍	제주_한림	제주특별자치도_제주시_한림읍_금악리	한림읍	금악리	2021-06-22	2021-01-01	1
5011025025	2021	06	22	2	5.6	15	100	2.2	0.38	1.8	0.7	제주특별자치도 제주시 한림읍 금악리 585-5	제주특별자치도	제주시_한림읍	제주_한림	제주특별자치도_제주시_한림읍_금악리	한림읍	금악리	2021-06-22	2021-01-01	1
5011025025	2021	06	22	2	5.8	3	105	2.6	0.68	2.1	0.7	제주특별자치도 제주시 한림읍 금악리 586-1	제주특별자치도	제주시_한림읍	제주_한림	제주특별자치도_제주시_한림읍_금악리	한림읍	금악리	2021-06-22	2021-01-01	1
5011025025	2021	06	22	2	5.8	3	108	2.9	0.63	2.4	0.8	제주특별자치도 제주시 한림읍 금악리 587-1	제주특별자치도	제주시_한림읍	제주_한림	제주특별자치도_제주시_한림읍_금악리	한림읍	금악리	2021-06-22	2021-01-01	1
5011025025	2021	06	22	2	5.8	3	105	2.8	0.7	2.1	0.8	제주특별자치도 제주시 한림읍 금악리 587-2	제주특별자치도	제주시_한림읍	제주_한림	제주특별자치도_제주시_한림읍_금악리	한림읍	금악리	2021-06-22	2021-01-01	1
5011025025	2021	06	22	2	5.8	57	100	3	0.82	4.4	0.9	제주특별자치도 제주시 한림읍 금악리 587-3	제주특별자치도	제주시_한림읍	제주_한림	제주특별자치도_제주시_한림읍_금악리	한림읍	금악리	2021-06-22	2021-01-01	1
5011025025	2021	06	22	2	5.8	46	101	3	0.85	4	0.8	제주특별자치도 제주시 한림읍 금악리 588-3	제주특별자치도	제주시_한림읍	제주_한림	제주특별자치도_제주시_한림읍_금악리	한림읍	금악리	2021-06-22	2021-01-01	1
5011025025	2021	06	22	2	5.6	31	120	2.5	0.77	2.8	0.8	제주특별자치도 제주시 한림읍 금악리 30	제주특별자치도	제주시_한림읍	제주_한림	제주특별자치도_제주시_한림읍_금악리	한림읍	금악리	2021-06-22	2021-01-01	1
5011025025	2021	06	22	2	5.7	34	131	3	1.27	3.5	0.9	제주특별자치도 제주시 한림읍 금악리 30-8	제주특별자치도	제주시_한림읍	제주_한림	제주특별자치도_제주시_한림읍_금악리	한림읍	금악리	2021-06-22	2021-01-01	1
5011025025	2021	06	22	2	5	112	151	1.7	0.86	1.6	0.9	제주특별자치도 제주시 한림읍 금악리 31	제주특별자치도	제주시_한림읍	제주_한림	제주특별자치도_제주시_한림읍_금악리	한림읍	금악리	2021-06-22	2021-01-01	1
5011025025	2021	06	22	2	5.5	60	126	2.8	1.12	3.1	0.8	제주특별자치도 제주시 한림읍 금악리 31-6	제주특별자치도	제주시_한림읍	제주_한림	제주특별자치도_제주시_한림읍_금악리	한림읍	금악리	2021-06-22	2021-01-01	1
5011025025	2021	06	22	2	5.4	27	118	1.9	0.72	1.8	0.7	제주특별자치도 제주시 한림읍 금악리 31-8	제주특별자치도	제주시_한림읍	제주_한림	제주특별자치도_제주시_한림읍_금악리	한림읍	금악리	2021-06-22	2021-01-01	1
5011025025	2021	06	22	2	5.5	5	125	1.5	0.34	1.7	0.3	제주특별자치도 제주시 한림읍 금악리 49	제주특별자치도	제주시_한림읍	제주_한림	제주특별자치도_제주시_한림읍_금악리	한림읍	금악리	2021-06-22	2021-01-01	1
5011025025	2021	06	22	2	5.5	4	126	1.6	0.4	1.7	0.3	제주특별자치도 제주시 한림읍 금악리 52-1	제주특별자치도	제주시_한림읍	제주_한림	제주특별자치도_제주시_한림읍_금악리	한림읍	금악리	2021-06-22	2021-01-01	1
5011025025	2021	06	22	2	6.7	519	117	2.4	5.32	9.5	3.8	제주특별자치도 제주시 한림읍 금악리 142	제주특별자치도	제주시_한림읍	제주_한림	제주특별자치도_제주시_한림읍_금악리	한림읍	금악리	2021-06-22	2021-01-01	1
5011025025	2021	06	22	2	5.2	73	130	1.6	1	3.2	0.6	제주특별자치도 제주시 한림읍 금악리 145	제주특별자치도	제주시_한림읍	제주_한림	제주특별자치도_제주시_한림읍_금악리	한림읍	금악리	2021-06-22	2021-01-01	1
5011025025	2021	06	22	2	5.1	74	129	1.6	0.56	2.2	0.7	제주특별자치도 제주시 한림읍 금악리 146	제주특별자치도	제주시_한림읍	제주_한림	제주특별자치도_제주시_한림읍_금악리	한림읍	금악리	2021-06-22	2021-01-01	1
5011025025	2021	06	22	2	5.6	218	129	4.3	0.72	2.2	1.4	제주특별자치도 제주시 한림읍 금악리 147	제주특별자치도	제주시_한림읍	제주_한림	제주특별자치도_제주시_한림읍_금악리	한림읍	금악리	2021-06-22	2021-01-01	1
5011025025	2021	06	22	2	5.7	217	126	4	1.1	7.2	1.3	제주특별자치도 제주시 한림읍 금악리 148	제주특별자치도	제주시_한림읍	제주_한림	제주특별자치도_제주시_한림읍_금악리	한림읍	금악리	2021-06-22	2021-01-01	1
5011025025	2021	06	22	2	5.9	540	180	4.7	0.95	7.2	4	제주특별자치도 제주시 한림읍 금악리 149	제주특별자치도	제주시_한림읍	제주_한림	제주특별자치도_제주시_한림읍_금악리	한림읍	금악리	2021-06-22	2021-01-01	1
5011025025	2021	06	22	2	6.7	565	123	5.8	2.68	10.2	3.9	제주특별자치도 제주시 한림읍 금악리 150	제주특별자치도	제주시_한림읍	제주_한림	제주특별자치도_제주시_한림읍_금악리	한림읍	금악리	2021-06-22	2021-01-01	1
5011025025	2021	06	22	2	6.6	316	116	5	5.39	9.4	1.8	제주특별자치도 제주시 한림읍 금악리 151-3	제주특별자치도	제주시_한림읍	제주_한림	제주특별자치도_제주시_한림읍_금악리	한림읍	금악리	2021-06-22	2021-01-01	1
5011025025	2021	06	22	2	6.6	285	114	5.2	4.79	7.6	1.9	제주특별자치도 제주시 한림읍 금악리 151-4	제주특별자치도	제주시_한림읍	제주_한림	제주특별자치도_제주시_한림읍_금악리	한림읍	금악리	2021-06-22	2021-01-01	1
5011025025	2021	06	22	2	6.6	246	114	5.1	5.23	8	1.7	제주특별자치도 제주시 한림읍 금악리 153-2	제주특별자치도	제주시_한림읍	제주_한림	제주특별자치도_제주시_한림읍_금악리	한림읍	금악리	2021-06-22	2021-01-01	1
5011025025	2021	06	22	2	5.7	45	104	2.7	5.02	8	0.6	제주특별자치도 제주시 한림읍 금악리 66-6	제주특별자치도	제주시_한림읍	제주_한림	제주특별자치도_제주시_한림읍_금악리	한림읍	금악리	2021-06-22	2021-01-01	1
5011025025	2021	06	22	2	5.7	37	93	3.6	1.08	4.1	0.6	제주특별자치도 제주시 한림읍 금악리 81	제주특별자치도	제주시_한림읍	제주_한림	제주특별자치도_제주시_한림읍_금악리	한림읍	금악리	2021-06-22	2021-01-01	1
5011025025	2021	06	22	2	5.7	49	89	4.4	1.4	5.5	0.7	제주특별자치도 제주시 한림읍 금악리 82-1	제주특별자치도	제주시_한림읍	제주_한림	제주특별자치도_제주시_한림읍_금악리	한림읍	금악리	2021-06-22	2021-01-01	1
5011025025	2021	06	22	2	5.7	43	90	3.9	1.49	4.5	0.7	제주특별자치도 제주시 한림읍 금악리 82-2	제주특별자치도	제주시_한림읍	제주_한림	제주특별자치도_제주시_한림읍_금악리	한림읍	금악리	2021-06-22	2021-01-01	1
5011025025	2021	06	22	2	5.7	61	101	3.7	1.72	4.1	0.7	제주특별자치도 제주시 한림읍 금악리 82-6	제주특별자치도	제주시_한림읍	제주_한림	제주특별자치도_제주시_한림읍_금악리	한림읍	금악리	2021-06-22	2021-01-01	1
5011025025	2021	06	22	2	5.7	63	99	3.8	1.48	4.5	0.8	제주특별자치도 제주시 한림읍 금악리 82-8	제주특별자치도	제주시_한림읍	제주_한림	제주특별자치도_제주시_한림읍_금악리	한림읍	금악리	2021-06-22	2021-01-01	1
5011025025	2021	06	22	2	5.7	52	97	3.3	1.28	4.3	0.7	제주특별자치도 제주시 한림읍 금악리 86	제주특별자치도	제주시_한림읍	제주_한림	제주특별자치도_제주시_한림읍_금악리	한림읍	금악리	2021-06-22	2021-01-01	1
5011025025	2021	06	22	2	5.2	3	127	2.1	0.62	0.3	1	제주특별자치도 제주시 한림읍 금악리 42	제주특별자치도	제주시_한림읍	제주_한림	제주특별자치도_제주시_한림읍_금악리	한림읍	금악리	2021-06-22	2021-01-01	1
5011025025	2021	06	22	2	6.2	4	40	2.7	0.99	1.2	0.2	제주특별자치도 제주시 한림읍 금악리 43-2	제주특별자치도	제주시_한림읍	제주_한림	제주특별자치도_제주시_한림읍_금악리	한림읍	금악리	2021-06-22	2021-01-01	1
5011025025	2021	06	22	2	6.1	2	38.1	2.7	1.07	0.7	0.3	제주특별자치도 제주시 한림읍 금악리 44	제주특별자치도	제주시_한림읍	제주_한림	제주특별자치도_제주시_한림읍_금악리	한림읍	금악리	2021-06-22	2021-01-01	1
5011025025	2021	06	22	2	5.7	73	120	3.2	0.56	2.8	0.8	제주특별자치도 제주시 한림읍 금악리 46	제주특별자치도	제주시_한림읍	제주_한림	제주특별자치도_제주시_한림읍_금악리	한림읍	금악리	2021-06-22	2021-01-01	1
5011025025	2021	06	22	2	5.2	40	127	2.4	0.67	0.8	0.9	제주특별자치도 제주시 한림읍 금악리 49	제주특별자치도	제주시_한림읍	제주_한림	제주특별자치도_제주시_한림읍_금악리	한림읍	금악리	2021-06-22	2021-01-01	1
5011025025	2021	06	22	2	5.6	54	96	3.2	1.49	2.6	0.7	제주특별자치도 제주시 한림읍 금악리 49-2	제주특별자치도	제주시_한림읍	제주_한림	제주특별자치도_제주시_한림읍_금악리	한림읍	금악리	2021-06-22	2021-01-01	1
5011025025	2021	06	22	2	5.8	5	88	3.4	0.89	1.3	0.7	제주특별자치도 제주시 한림읍 금악리 50	제주특별자치도	제주시_한림읍	제주_한림	제주특별자치도_제주시_한림읍_금악리	한림읍	금악리	2021-06-22	2021-01-01	1
5011025025	2021	06	22	2	6.2	16	52	3.8	2.27	0.1	0.7	제주특별자치도 제주시 한림읍 금악리 51	제주특별자치도	제주시_한림읍	제주_한림	제주특별자치도_제주시_한림읍_금악리	한림읍	금악리	2021-06-22	2021-01-01	1
5011025025	2021	06	22	2	5.5	179	106	2	0.4	3.2	0.6	제주특별자치도 제주시 한림읍 금악리 532-3	제주특별자치도	제주시_한림읍	제주_한림	제주특별자치도_제주시_한림읍_금악리	한림읍	금악리	2021-06-22	2021-01-01	1
5011025025	2021	06	22	2	5.7	44	109	2.5	0.68	2.4	0.8	제주특별자치도 제주시 한림읍 금악리 584	제주특별자치도	제주시_한림읍	제주_한림	제주특별자치도_제주시_한림읍_금악리	한림읍	금악리	2021-06-22	2021-01-01	1
5011025025	2021	06	22	2	5.6	36	106	2.2	0.39	1.4	0.7	제주특별자치도 제주시 한림읍 금악리 585-1	제주특별자치도	제주시_한림읍	제주_한림	제주특별자치도_제주시_한림읍_금악리	한림읍	금악리	2021-06-22	2021-01-01	1
5011025025	2021	06	22	2	5.6	16	100	2.1	0.49	1.4	0.7	제주특별자치도 제주시 한림읍 금악리 585-2	제주특별자치도	제주시_한림읍	제주_한림	제주특별자치도_제주시_한림읍_금악리	한림읍	금악리	2021-06-22	2021-01-01	1
5011025025	2021	06	22	2	5.6	35	103	2.2	0.37	1.4	0.7	제주특별자치도 제주시 한림읍 금악리 585-3	제주특별자치도	제주시_한림읍	제주_한림	제주특별자치도_제주시_한림읍_금악리	한림읍	금악리	2021-06-22	2021-01-01	1
5011025025	2021	06	22	2	5.5	27	95	2.1	0.29	1.8	0.8	제주특별자치도 제주시 한림읍 금악리 585-4	제주특별자치도	제주시_한림읍	제주_한림	제주특별자치도_제주시_한림읍_금악리	한림읍	금악리	2021-06-22	2021-01-01	1
5011025025	2021	06	22	2	5.6	15	100	2.2	0.38	1.8	0.7	제주특별자치도 제주시 한림읍 금악리 585-5	제주특별자치도	제주시_한림읍	제주_한림	제주특별자치도_제주시_한림읍_금악리	한림읍	금악리	2021-06-22	2021-01-01	1
5011025025	2021	06	22	2	5.8	3	105	2.6	0.68	2.1	0.7	제주특별자치도 제주시 한림읍 금악리 586-1	제주특별자치도	제주시_한림읍	제주_한림	제주특별자치도_제주시_한림읍_금악리	한림읍	금악리	2021-06-22	2021-01-01	1
5011025025	2021	06	22	2	5.8	3	108	2.9	0.63	2.4	0.8	제주특별자치도 제주시 한림읍 금악리 587-1	제주특별자치도	제주시_한림읍	제주_한림	제주특별자치도_제주시_한림읍_금악리	한림읍	금악리	2021-06-22	2021-01-01	1
5011025025	2021	06	22	2	5.8	3	105	2.8	0.7	2.1	0.8	제주특별자치도 제주시 한림읍 금악리 587-2	제주특별자치도	제주시_한림읍	제주_한림	제주특별자치도_제주시_한림읍_금악리	한림읍	금악리	2021-06-22	2021-01-01	1
5011025025	2021	06	22	2	5.8	57	100	3	0.82	4.4	0.9	제주특별자치도 제주시 한림읍 금악리 587-3	제주특별자치도	제주시_한림읍	제주_한림	제주특별자치도_제주시_한림읍_금악리	한림읍	금악리	2021-06-22	2021-01-01	1
5011025025	2021	06	22	2	5.8	46	101	3	0.85	4	0.8	제주특별자치도 제주시 한림읍 금악리 588-3	제주특별자치도	제주시_한림읍	제주_한림	제주특별자치도_제주시_한림읍_금악리	한림읍	금악리	2021-06-22	2021-01-01	1
5011025025	2021	06	22	2	5.6	31	120	2.5	0.77	2.8	0.8	제주특별자치도 제주시 한림읍 금악리 30	제주특별자치도	제주시_한림읍	제주_한림	제주특별자치도_제주시_한림읍_금악리	한림읍	금악리	2021-06-22	2021-01-01	1
5011025025	2021	06	22	2	5.7	34	131	3	1.27	3.5	0.9	제주특별자치도 제주시 한림읍 금악리 30-8	제주특별자치도	제주시_한림읍	제주_한림	제주특별자치도_제주시_한림읍_금악리	한림읍	금악리	2021-06-22	2021-01-01	1
5011025025	2021	06	22	2	5	112	151	1.7	0.86	1.6	0.9	제주특별자치도 제주시 한림읍 금악리 31	제주특별자치도	제주시_한림읍	제주_한림	제주특별자치도_제주시_한림읍_금악리	한림읍	금악리	2021-06-22	2021-01-01	1
5011025025	2021	06	22	2	5.5	60	126	2.8	1.12	3.1	0.8	제주특별자치도 제주시 한림읍 금악리 31-6	제주특별자치도	제주시_한림읍	제주_한림	제주특별자치도_제주시_한림읍_금악리	한림읍	금악리	2021-06-22	2021-01-01	1
5011025025	2021	06	22	2	5.4	27	118	1.9	0.72	1.8	0.7	제주특별자치도 제주시 한림읍 금악리 31-8	제주특별자치도	제주시_한림읍	제주_한림	제주특별자치도_제주시_한림읍_금악리	한림읍	금악리	2021-06-22	2021-01-01	1
5011025025	2021	06	22	2	5.5	5	125	1.5	0.34	1.7	0.3	제주특별자치도 제주시 한림읍 금악리 49	제주특별자치도	제주시_한림읍	제주_한림	제주특별자치도_제주시_한림읍_금악리	한림읍	금악리	2021-06-22	2021-01-01	1
5011025025	2021	06	22	2	5.5	4	126	1.6	0.4	1.7	0.3	제주특별자치도 제주시 한림읍 금악리 52-1	제주특별자치도	제주시_한림읍	제주_한림	제주특별자치도_제주시_한림읍_금악리	한림읍	금악리	2021-06-22	2021-01-01	1
5011025025	2021	06	22	2	6.7	519	117	2.4	5.32	9.5	3.8	제주특별자치도 제주시 한림읍 금악리 142	제주특별자치도	제주시_한림읍	제주_한림	제주특별자치도_제주시_한림읍_금악리	한림읍	금악리	2021-06-22	2021-01-01	1
5011025025	2021	06	22	2	5.2	73	130	1.6	1	3.2	0.6	제주특별자치도 제주시 한림읍 금악리 145	제주특별자치도	제주시_한림읍	제주_한림	제주특별자치도_제주시_한림읍_금악리	한림읍	금악리	2021-06-22	2021-01-01	1
5011025025	2021	06	22	2	5.1	74	129	1.6	0.56	2.2	0.7	제주특별자치도 제주시 한림읍 금악리 146	제주특별자치도	제주시_한림읍	제주_한림	제주특별자치도_제주시_한림읍_금악리	한림읍	금악리	2021-06-22	2021-01-01	1
5011025025	2021	06	22	2	5.6	218	129	4.3	0.72	2.2	1.4	제주특별자치도 제주시 한림읍 금악리 147	제주특별자치도	제주시_한림읍	제주_한림	제주특별자치도_제주시_한림읍_금악리	한림읍	금악리	2021-06-22	2021-01-01	1
5011025025	2021	06	22	2	5.7	217	126	4	1.1	7.2	1.3	제주특별자치도 제주시 한림읍 금악리 148	제주특별자치도	제주시_한림읍	제주_한림	제주특별자치도_제주시_한림읍_금악리	한림읍	금악리	2021-06-22	2021-01-01	1
5011025025	2021	06	22	2	5.9	540	180	4.7	0.95	7.2	4	제주특별자치도 제주시 한림읍 금악리 149	제주특별자치도	제주시_한림읍	제주_한림	제주특별자치도_제주시_한림읍_금악리	한림읍	금악리	2021-06-22	2021-01-01	1
5011025025	2021	06	22	2	6.7	565	123	5.8	2.68	10.2	3.9	제주특별자치도 제주시 한림읍 금악리 150	제주특별자치도	제주시_한림읍	제주_한림	제주특별자치도_제주시_한림읍_금악리	한림읍	금악리	2021-06-22	2021-01-01	1
5011025025	2021	06	22	2	6.6	316	116	5	5.39	9.4	1.8	제주특별자치도 제주시 한림읍 금악리 151-3	제주특별자치도	제주시_한림읍	제주_한림	제주특별자치도_제주시_한림읍_금악리	한림읍	금악리	2021-06-22	2021-01-01	1
5011025025	2021	06	22	2	6.6	285	114	5.2	4.79	7.6	1.9	제주특별자치도 제주시 한림읍 금악리 151-4	제주특별자치도	제주시_한림읍	제주_한림	제주특별자치도_제주시_한림읍_금악리	한림읍	금악리	2021-06-22	2021-01-01	1
5011025025	2021	06	22	2	6.6	246	114	5.1	5.23	8	1.7	제주특별자치도 제주시 한림읍 금악리 153-2	제주특별자치도	제주시_한림읍	제주_한림	제주특별자치도_제주시_한림읍_금악리	한림읍	금악리	2021-06-22	2021-01-01	1
5011025025	2021	06	22	2	5.7	45	104	2.7	5.02	8	0.6	제주특별자치도 제주시 한림읍 금악리 66-6	제주특별자치도	제주시_한림읍	제주_한림	제주특별자치도_제주시_한림읍_금악리	한림읍	금악리	2021-06-22	2021-01-01	1
5011025025	2021	06	22	2	5.7	37	93	3.6	1.08	4.1	0.6	제주특별자치도 제주시 한림읍 금악리 81	제주특별자치도	제주시_한림읍	제주_한림	제주특별자치도_제주시_한림읍_금악리	한림읍	금악리	2021-06-22	2021-01-01	1
5011025025	2021	06	22	2	5.7	49	89	4.4	1.4	5.5	0.7	제주특별자치도 제주시 한림읍 금악리 82-1	제주특별자치도	제주시_한림읍	제주_한림	제주특별자치도_제주시_한림읍_금악리	한림읍	금악리	2021-06-22	2021-01-01	1
5011025025	2021	06	22	2	5.7	43	90	3.9	1.49	4.5	0.7	제주특별자치도 제주시 한림읍 금악리 82-2	제주특별자치도	제주시_한림읍	제주_한림	제주특별자치도_제주시_한림읍_금악리	한림읍	금악리	2021-06-22	2021-01-01	1
5011025025	2021	06	22	2	5.7	61	101	3.7	1.72	4.1	0.7	제주특별자치도 제주시 한림읍 금악리 82-6	제주특별자치도	제주시_한림읍	제주_한림	제주특별자치도_제주시_한림읍_금악리	한림읍	금악리	2021-06-22	2021-01-01	1
5011025025	2021	06	22	2	5.7	63	99	3.8	1.48	4.5	0.8	제주특별자치도 제주시 한림읍 금악리 82-8	제주특별자치도	제주시_한림읍	제주_한림	제주특별자치도_제주시_한림읍_금악리	한림읍	금악리	2021-06-22	2021-01-01	1
5011025025	2021	06	22	2	5.7	52	97	3.3	1.28	4.3	0.7	제주특별자치도 제주시 한림읍 금악리 86	제주특별자치도	제주시_한림읍	제주_한림	제주특별자치도_제주시_한림읍_금악리	한림읍	금악리	2021-06-22	2021-01-01	1
5011025025	2021	06	22	2	5.9	42	120	2.2	0.83	4.1	0.7	제주특별자치도 제주시 한림읍 금악리 53	제주특별자치도	제주시_한림읍	제주_한림	제주특별자치도_제주시_한림읍_금악리	한림읍	금악리	2021-06-22	2021-01-01	1
5011025025	2021	06	22	2	5.9	28	124	2.5	0.79	4.6	0.7	제주특별자치도 제주시 한림읍 금악리 54	제주특별자치도	제주시_한림읍	제주_한림	제주특별자치도_제주시_한림읍_금악리	한림읍	금악리	2021-06-22	2021-01-01	1
5011025025	2021	06	22	2	5.9	30	180	2.3	0.77	4.4	0.6	제주특별자치도 제주시 한림읍 금악리 55	제주특별자치도	제주시_한림읍	제주_한림	제주특별자치도_제주시_한림읍_금악리	한림읍	금악리	2021-06-22	2021-01-01	1
5011025025	2021	06	22	2	5.9	8	107	1.9	0.72	2.5	0.4	제주특별자치도 제주시 한림읍 금악리 58	제주특별자치도	제주시_한림읍	제주_한림	제주특별자치도_제주시_한림읍_금악리	한림읍	금악리	2021-06-22	2021-01-01	1
5011025025	2021	06	22	2	5.9	92	117	2.3	0.78	3.9	0.6	제주특별자치도 제주시 한림읍 금악리 59	제주특별자치도	제주시_한림읍	제주_한림	제주특별자치도_제주시_한림읍_금악리	한림읍	금악리	2021-06-22	2021-01-01	1
5011025025	2021	06	22	2	6.4	15	69	1.6	0.68	0.3	0.4	제주특별자치도 제주시 한림읍 금악리 60	제주특별자치도	제주시_한림읍	제주_한림	제주특별자치도_제주시_한림읍_금악리	한림읍	금악리	2021-06-22	2021-01-01	1
5011025025	2021	06	22	2	6	3	90	2.9	0.19	2.6	0.4	제주특별자치도 제주시 한림읍 금악리 61	제주특별자치도	제주시_한림읍	제주_한림	제주특별자치도_제주시_한림읍_금악리	한림읍	금악리	2021-06-22	2021-01-01	1
5011025025	2021	06	22	2	5.8	7	124	2.4	0.46	3.8	0.5	제주특별자치도 제주시 한림읍 금악리 62	제주특별자치도	제주시_한림읍	제주_한림	제주특별자치도_제주시_한림읍_금악리	한림읍	금악리	2021-06-22	2021-01-01	1
5011025025	2021	06	22	2	5.7	50	108	3.5	0.54	4.7	0.6	제주특별자치도 제주시 한림읍 금악리 63	제주특별자치도	제주시_한림읍	제주_한림	제주특별자치도_제주시_한림읍_금악리	한림읍	금악리	2021-06-22	2021-01-01	1
5011025025	2021	06	22	2	5.8	29	109	4.1	0.71	6.7	0.6	제주특별자치도 제주시 한림읍 금악리 64	제주특별자치도	제주시_한림읍	제주_한림	제주특별자치도_제주시_한림읍_금악리	한림읍	금악리	2021-06-22	2021-01-01	1
5011025025	2021	06	22	2	5.9	39	102	2.3	0.77	2.9	0.5	제주특별자치도 제주시 한림읍 금악리 65	제주특별자치도	제주시_한림읍	제주_한림	제주특별자치도_제주시_한림읍_금악리	한림읍	금악리	2021-06-22	2021-01-01	1
5011025025	2021	06	22	2	5.9	15	108	2.5	0.74	3.6	0.5	제주특별자치도 제주시 한림읍 금악리 66-1	제주특별자치도	제주시_한림읍	제주_한림	제주특별자치도_제주시_한림읍_금악리	한림읍	금악리	2021-06-22	2021-01-01	1
5011025025	2021	06	22	2	6.2	24	90	4.3	0.74	0.8	0.4	제주특별자치도 제주시 한림읍 금악리 66-3	제주특별자치도	제주시_한림읍	제주_한림	제주특별자치도_제주시_한림읍_금악리	한림읍	금악리	2021-06-22	2021-01-01	1
5011025025	2021	06	22	2	6	15	97	4.2	0.58	5.1	0.5	제주특별자치도 제주시 한림읍 금악리 67	제주특별자치도	제주시_한림읍	제주_한림	제주특별자치도_제주시_한림읍_금악리	한림읍	금악리	2021-06-22	2021-01-01	1
5011025025	2021	06	22	2	6	17	99	4.2	0.6	5.1	0.5	제주특별자치도 제주시 한림읍 금악리 68	제주특별자치도	제주시_한림읍	제주_한림	제주특별자치도_제주시_한림읍_금악리	한림읍	금악리	2021-06-22	2021-01-01	1
5011025025	2021	06	22	2	5.8	12	152	2.3	0.61	3.4	0.4	제주특별자치도 제주시 한림읍 금악리 69	제주특별자치도	제주시_한림읍	제주_한림	제주특별자치도_제주시_한림읍_금악리	한림읍	금악리	2021-06-22	2021-01-01	1
5011025025	2021	06	22	2	6	27	95	3.3	0.22	4.9	0.5	제주특별자치도 제주시 한림읍 금악리 70	제주특별자치도	제주시_한림읍	제주_한림	제주특별자치도_제주시_한림읍_금악리	한림읍	금악리	2021-06-22	2021-01-01	1
5011025025	2021	06	22	2	5.8	53	117	2.9	0.45	5.3	0.5	제주특별자치도 제주시 한림읍 금악리 71	제주특별자치도	제주시_한림읍	제주_한림	제주특별자치도_제주시_한림읍_금악리	한림읍	금악리	2021-06-22	2021-01-01	1
5011025025	2021	06	22	2	5.7	60	118	2.3	0.4	3.6	0.6	제주특별자치도 제주시 한림읍 금악리 72	제주특별자치도	제주시_한림읍	제주_한림	제주특별자치도_제주시_한림읍_금악리	한림읍	금악리	2021-06-22	2021-01-01	1
5011025025	2021	06	22	2	5.8	43	104	4.6	0.64	7	0.5	제주특별자치도 제주시 한림읍 금악리 73	제주특별자치도	제주시_한림읍	제주_한림	제주특별자치도_제주시_한림읍_금악리	한림읍	금악리	2021-06-22	2021-01-01	1
5011025025	2021	06	22	2	5.7	35	11	3.3	0.53	5.3	0.5	제주특별자치도 제주시 한림읍 금악리 74	제주특별자치도	제주시_한림읍	제주_한림	제주특별자치도_제주시_한림읍_금악리	한림읍	금악리	2021-06-22	2021-01-01	1
5011025025	2021	06	22	2	5.8	20	150	2.5	0.56	3.7	0.4	제주특별자치도 제주시 한림읍 금악리 49-3	제주특별자치도	제주시_한림읍	제주_한림	제주특별자치도_제주시_한림읍_금악리	한림읍	금악리	2021-06-22	2021-01-01	1
5011025025	2021	06	22	2	5.4	56	168	2.1	0.32	3.2	0.6	제주특별자치도 제주시 한림읍 금악리 103-1	제주특별자치도	제주시_한림읍	제주_한림	제주특별자치도_제주시_한림읍_금악리	한림읍	금악리	2021-06-22	2021-01-01	1
5011025025	2021	06	22	2	5.4	53	169	2.1	0.34	3.4	0.7	제주특별자치도 제주시 한림읍 금악리 109-7	제주특별자치도	제주시_한림읍	제주_한림	제주특별자치도_제주시_한림읍_금악리	한림읍	금악리	2021-06-22	2021-01-01	1
5011025025	2021	06	22	2	5.5	61	156	3.1	0.45	6.1	1	제주특별자치도 제주시 한림읍 금악리 111-4	제주특별자치도	제주시_한림읍	제주_한림	제주특별자치도_제주시_한림읍_금악리	한림읍	금악리	2021-06-22	2021-01-01	1
5011025025	2021	06	22	2	5.4	88	135	2.2	0.26	3.4	0.7	제주특별자치도 제주시 한림읍 금악리 111-6	제주특별자치도	제주시_한림읍	제주_한림	제주특별자치도_제주시_한림읍_금악리	한림읍	금악리	2021-06-22	2021-01-01	1
5011025025	2021	06	22	2	5.4	30	142	2.3	0.21	4.1	0.7	제주특별자치도 제주시 한림읍 금악리 111-7	제주특별자치도	제주시_한림읍	제주_한림	제주특별자치도_제주시_한림읍_금악리	한림읍	금악리	2021-06-22	2021-01-01	1
5011025025	2021	06	22	2	5.6	28	153	2.5	0.2	4.7	0.7	제주특별자치도 제주시 한림읍 금악리 112	제주특별자치도	제주시_한림읍	제주_한림	제주특별자치도_제주시_한림읍_금악리	한림읍	금악리	2021-06-22	2021-01-01	1
5011025025	2021	06	22	2	5.5	56	158	2.7	0.21	5.1	0.7	제주특별자치도 제주시 한림읍 금악리 113-1	제주특별자치도	제주시_한림읍	제주_한림	제주특별자치도_제주시_한림읍_금악리	한림읍	금악리	2021-06-22	2021-01-01	1
5011025025	2021	06	22	2	5.5	61	128	2.5	0.4	4.5	0.7	제주특별자치도 제주시 한림읍 금악리 114-1	제주특별자치도	제주시_한림읍	제주_한림	제주특별자치도_제주시_한림읍_금악리	한림읍	금악리	2021-06-22	2021-01-01	1
5011025025	2021	06	22	2	5.5	20	129	2.4	0.39	4.7	0.7	제주특별자치도 제주시 한림읍 금악리 115	제주특별자치도	제주시_한림읍	제주_한림	제주특별자치도_제주시_한림읍_금악리	한림읍	금악리	2021-06-22	2021-01-01	1
5011025025	2021	06	22	2	6.2	24	58	11.7	0.94	7.9	0.6	제주특별자치도 제주시 한림읍 금악리 154-2	제주특별자치도	제주시_한림읍	제주_한림	제주특별자치도_제주시_한림읍_금악리	한림읍	금악리	2021-06-22	2021-01-01	1
5011025025	2021	06	22	2	5.7	4	148	2.8	0.23	4.4	0.5	제주특별자치도 제주시 한림읍 금악리 155-2	제주특별자치도	제주시_한림읍	제주_한림	제주특별자치도_제주시_한림읍_금악리	한림읍	금악리	2021-06-22	2021-01-01	1
5011025025	2021	06	22	2	5.5	92	78	1	0.95	1.7	0.5	제주특별자치도 제주시 한림읍 금악리 157-1	제주특별자치도	제주시_한림읍	제주_한림	제주특별자치도_제주시_한림읍_금악리	한림읍	금악리	2021-06-22	2021-01-01	1
5011025025	2021	06	22	2	5.5	31	96	2.4	1.15	4.4	0.6	제주특별자치도 제주시 한림읍 금악리 157-2	제주특별자치도	제주시_한림읍	제주_한림	제주특별자치도_제주시_한림읍_금악리	한림읍	금악리	2021-06-22	2021-01-01	1
5011025025	2021	06	22	2	5.7	56	54	1.3	1.22	1.6	0.3	제주특별자치도 제주시 한림읍 금악리 158	제주특별자치도	제주시_한림읍	제주_한림	제주특별자치도_제주시_한림읍_금악리	한림읍	금악리	2021-06-22	2021-01-01	1
5011025025	2021	06	22	2	5.4	56	143	2.9	1.2	5.3	1.2	제주특별자치도 제주시 한림읍 금악리 159	제주특별자치도	제주시_한림읍	제주_한림	제주특별자치도_제주시_한림읍_금악리	한림읍	금악리	2021-06-22	2021-01-01	1
5011025025	2021	06	22	2	5.5	2	84	1	1.04	1.7	0.5	제주특별자치도 제주시 한림읍 금악리 160	제주특별자치도	제주시_한림읍	제주_한림	제주특별자치도_제주시_한림읍_금악리	한림읍	금악리	2021-06-22	2021-01-01	1
5011025025	2021	06	22	2	5.7	1	54	1.2	1.35	1.7	0.3	제주특별자치도 제주시 한림읍 금악리 161	제주특별자치도	제주시_한림읍	제주_한림	제주특별자치도_제주시_한림읍_금악리	한림읍	금악리	2021-06-22	2021-01-01	1
5011025025	2021	06	22	2	5.7	10	107	2.3	0.45	4.4	0.7	제주특별자치도 제주시 한림읍 금악리 162-1	제주특별자치도	제주시_한림읍	제주_한림	제주특별자치도_제주시_한림읍_금악리	한림읍	금악리	2021-06-22	2021-01-01	1
5011025025	2021	06	22	2	5.7	9	107	2.1	0.4	4.2	0.6	제주특별자치도 제주시 한림읍 금악리 162-2	제주특별자치도	제주시_한림읍	제주_한림	제주특별자치도_제주시_한림읍_금악리	한림읍	금악리	2021-06-22	2021-01-01	1
5011025025	2021	06	22	2	5.6	10	107	2.3	1.12	4.3	0.7	제주특별자치도 제주시 한림읍 금악리 162-3	제주특별자치도	제주시_한림읍	제주_한림	제주특별자치도_제주시_한림읍_금악리	한림읍	금악리	2021-06-22	2021-01-01	1
5011025025	2021	06	22	2	5.7	10	101	2.3	0.44	3.1	0.6	제주특별자치도 제주시 한림읍 금악리 162-4	제주특별자치도	제주시_한림읍	제주_한림	제주특별자치도_제주시_한림읍_금악리	한림읍	금악리	2021-06-22	2021-01-01	1
5011025025	2021	06	22	2	5.8	6	103	2.3	0.48	3.7	0.6	제주특별자치도 제주시 한림읍 금악리 162-5	제주특별자치도	제주시_한림읍	제주_한림	제주특별자치도_제주시_한림읍_금악리	한림읍	금악리	2021-06-22	2021-01-01	1
5011025025	2021	06	22	2	5.9	18	100	2.5	0.6	3.7	0.6	제주특별자치도 제주시 한림읍 금악리 162-6	제주특별자치도	제주시_한림읍	제주_한림	제주특별자치도_제주시_한림읍_금악리	한림읍	금악리	2021-06-22	2021-01-01	1
5011025025	2021	06	22	2	5.9	11	97	2.5	0.51	4.8	0.6	제주특별자치도 제주시 한림읍 금악리 163	제주특별자치도	제주시_한림읍	제주_한림	제주특별자치도_제주시_한림읍_금악리	한림읍	금악리	2021-06-22	2021-01-01	1
5011025025	2021	06	22	2	5.9	46	92	2.4	0.48	4.1	0.6	제주특별자치도 제주시 한림읍 금악리 164	제주특별자치도	제주시_한림읍	제주_한림	제주특별자치도_제주시_한림읍_금악리	한림읍	금악리	2021-06-22	2021-01-01	1
5011025025	2021	06	22	2	5.7	32	111	2.3	0.62	3.5	0.7	제주특별자치도 제주시 한림읍 금악리 165	제주특별자치도	제주시_한림읍	제주_한림	제주특별자치도_제주시_한림읍_금악리	한림읍	금악리	2021-06-22	2021-01-01	1
5011025025	2021	06	22	2	5.7	34	113	2.4	0.72	3.7	0.6	제주특별자치도 제주시 한림읍 금악리 166	제주특별자치도	제주시_한림읍	제주_한림	제주특별자치도_제주시_한림읍_금악리	한림읍	금악리	2021-06-22	2021-01-01	1
5011025025	2021	06	22	2	5.8	32	97	2.5	0.92	3.9	0.6	제주특별자치도 제주시 한림읍 금악리 167-1	제주특별자치도	제주시_한림읍	제주_한림	제주특별자치도_제주시_한림읍_금악리	한림읍	금악리	2021-06-22	2021-01-01	1
5011025025	2021	06	22	2	5.7	50	91	2.4	0.83	4.7	0.6	제주특별자치도 제주시 한림읍 금악리 167-2	제주특별자치도	제주시_한림읍	제주_한림	제주특별자치도_제주시_한림읍_금악리	한림읍	금악리	2021-06-22	2021-01-01	1
5011025025	2021	06	22	2	5.9	33	99	2.6	1.59	4.3	0.6	제주특별자치도 제주시 한림읍 금악리 168	제주특별자치도	제주시_한림읍	제주_한림	제주특별자치도_제주시_한림읍_금악리	한림읍	금악리	2021-06-22	2021-01-01	1
5011025025	2021	06	22	2	5.9	27	99	2.6	1.27	4.2	0.6	제주특별자치도 제주시 한림읍 금악리 169	제주특별자치도	제주시_한림읍	제주_한림	제주특별자치도_제주시_한림읍_금악리	한림읍	금악리	2021-06-22	2021-01-01	1
5011025025	2021	06	22	2	5.7	65	132	3.2	0.56	6	0.7	제주특별자치도 제주시 한림읍 금악리 36	제주특별자치도	제주시_한림읍	제주_한림	제주특별자치도_제주시_한림읍_금악리	한림읍	금악리	2021-06-22	2021-01-01	1
5011025025	2021	06	22	2	6.5	3	54	3.9	1.96	0.9	0.4	제주특별자치도 제주시 한림읍 금악리 361-1	제주특별자치도	제주시_한림읍	제주_한림	제주특별자치도_제주시_한림읍_금악리	한림읍	금악리	2021-06-22	2021-01-01	1
5011025025	2021	06	22	2	6.5	3	55	7.2	2.11	0.9	0.4	제주특별자치도 제주시 한림읍 금악리 361-2	제주특별자치도	제주시_한림읍	제주_한림	제주특별자치도_제주시_한림읍_금악리	한림읍	금악리	2021-06-22	2021-01-01	1
5011025025	2021	06	22	2	5.5	85	140	2.1	1.39	5.3	1.1	제주특별자치도 제주시 한림읍 금악리 365-1	제주특별자치도	제주시_한림읍	제주_한림	제주특별자치도_제주시_한림읍_금악리	한림읍	금악리	2021-06-22	2021-01-01	1
5011025025	2021	06	22	2	5.5	34	129	1.8	0.87	4.4	1	제주특별자치도 제주시 한림읍 금악리 368	제주특별자치도	제주시_한림읍	제주_한림	제주특별자치도_제주시_한림읍_금악리	한림읍	금악리	2021-06-22	2021-01-01	1
5011025025	2021	06	22	2	5.6	25	134	2.3	1.22	5	0.9	제주특별자치도 제주시 한림읍 금악리 369-1	제주특별자치도	제주시_한림읍	제주_한림	제주특별자치도_제주시_한림읍_금악리	한림읍	금악리	2021-06-22	2021-01-01	1
5011025025	2021	06	22	2	5.7	66	132	2.4	0.61	4.3	0.7	제주특별자치도 제주시 한림읍 금악리 37	제주특별자치도	제주시_한림읍	제주_한림	제주특별자치도_제주시_한림읍_금악리	한림읍	금악리	2021-06-22	2021-01-01	1
5011025025	2021	06	22	2	5.3	49	126	1.6	0.88	3.7	1	제주특별자치도 제주시 한림읍 금악리 370-1	제주특별자치도	제주시_한림읍	제주_한림	제주특별자치도_제주시_한림읍_금악리	한림읍	금악리	2021-06-22	2021-01-01	1
5011025025	2021	06	22	2	5.6	42	124	1.9	0.58	4.2	0.8	제주특별자치도 제주시 한림읍 금악리 371-5	제주특별자치도	제주시_한림읍	제주_한림	제주특별자치도_제주시_한림읍_금악리	한림읍	금악리	2021-06-22	2021-01-01	1
5011025025	2021	06	22	2	5.5	4	124	1.8	0.59	4.1	0.8	제주특별자치도 제주시 한림읍 금악리 374-2	제주특별자치도	제주시_한림읍	제주_한림	제주특별자치도_제주시_한림읍_금악리	한림읍	금악리	2021-06-22	2021-01-01	1
5011025025	2021	06	22	2	5.5	43	113	1.9	0.9	3.6	0.7	제주특별자치도 제주시 한림읍 금악리 375-1	제주특별자치도	제주시_한림읍	제주_한림	제주특별자치도_제주시_한림읍_금악리	한림읍	금악리	2021-06-22	2021-01-01	1
5011025025	2021	06	22	2	5.5	58	110	1.9	0.66	3.9	0.7	제주특별자치도 제주시 한림읍 금악리 378	제주특별자치도	제주시_한림읍	제주_한림	제주특별자치도_제주시_한림읍_금악리	한림읍	금악리	2021-06-22	2021-01-01	1
5011025025	2021	06	22	2	5.5	68	114	2.4	0.48	4.2	0.8	제주특별자치도 제주시 한림읍 금악리 379	제주특별자치도	제주시_한림읍	제주_한림	제주특별자치도_제주시_한림읍_금악리	한림읍	금악리	2021-06-22	2021-01-01	1
5011025025	2021	06	22	2	5.3	36	138	1.4	0.75	3	0.7	제주특별자치도 제주시 한림읍 금악리 38	제주특별자치도	제주시_한림읍	제주_한림	제주특별자치도_제주시_한림읍_금악리	한림읍	금악리	2021-06-22	2021-01-01	1
5011025025	2021	06	22	2	5.4	86	111	2.2	0.58	4.4	0.9	제주특별자치도 제주시 한림읍 금악리 380	제주특별자치도	제주시_한림읍	제주_한림	제주특별자치도_제주시_한림읍_금악리	한림읍	금악리	2021-06-22	2021-01-01	1
5011025025	2021	06	22	2	5.4	85	107	2.1	0.51	4.3	0.9	제주특별자치도 제주시 한림읍 금악리 381	제주특별자치도	제주시_한림읍	제주_한림	제주특별자치도_제주시_한림읍_금악리	한림읍	금악리	2021-06-22	2021-01-01	1
5011025025	2021	06	22	2	5.5	86	112	2.2	0.47	4.3	0.7	제주특별자치도 제주시 한림읍 금악리 382	제주특별자치도	제주시_한림읍	제주_한림	제주특별자치도_제주시_한림읍_금악리	한림읍	금악리	2021-06-22	2021-01-01	1
5011025025	2021	06	22	2	5.5	128	117	2.2	0.52	5.8	0.7	제주특별자치도 제주시 한림읍 금악리 383	제주특별자치도	제주시_한림읍	제주_한림	제주특별자치도_제주시_한림읍_금악리	한림읍	금악리	2021-06-22	2021-01-01	1
5011025025	2021	06	22	2	5.6	117	118	2.3	0.42	5.6	0.5	제주특별자치도 제주시 한림읍 금악리 384	제주특별자치도	제주시_한림읍	제주_한림	제주특별자치도_제주시_한림읍_금악리	한림읍	금악리	2021-06-22	2021-01-01	1
5011025025	2021	06	22	2	5.5	118	114	2.1	0.46	5.6	0.7	제주특별자치도 제주시 한림읍 금악리 385	제주특별자치도	제주시_한림읍	제주_한림	제주특별자치도_제주시_한림읍_금악리	한림읍	금악리	2021-06-22	2021-01-01	1
5011025025	2021	06	22	2	5.6	93	114	2.1	0.33	5	0.6	제주특별자치도 제주시 한림읍 금악리 386	제주특별자치도	제주시_한림읍	제주_한림	제주특별자치도_제주시_한림읍_금악리	한림읍	금악리	2021-06-22	2021-01-01	1
5011025025	2021	06	22	2	5.6	75	113	2.4	0.31	5	0.5	제주특별자치도 제주시 한림읍 금악리 387	제주특별자치도	제주시_한림읍	제주_한림	제주특별자치도_제주시_한림읍_금악리	한림읍	금악리	2021-06-22	2021-01-01	1
5011025025	2021	06	22	2	5.7	45	125	2.4	0.45	5.6	0.8	제주특별자치도 제주시 한림읍 금악리 39	제주특별자치도	제주시_한림읍	제주_한림	제주특별자치도_제주시_한림읍_금악리	한림읍	금악리	2021-06-22	2021-01-01	1
5011025025	2021	06	22	2	5.6	115	112	2.2	0.34	4.8	0.6	제주특별자치도 제주시 한림읍 금악리 391-3	제주특별자치도	제주시_한림읍	제주_한림	제주특별자치도_제주시_한림읍_금악리	한림읍	금악리	2021-06-22	2021-01-01	1
5011025025	2021	06	22	2	5.7	119	101	2.8	0.26	5.8	0.6	제주특별자치도 제주시 한림읍 금악리 392	제주특별자치도	제주시_한림읍	제주_한림	제주특별자치도_제주시_한림읍_금악리	한림읍	금악리	2021-06-22	2021-01-01	1
5011025025	2021	06	22	2	5.6	237	102	2.8	0.27	5.3	0.7	제주특별자치도 제주시 한림읍 금악리 393	제주특별자치도	제주시_한림읍	제주_한림	제주특별자치도_제주시_한림읍_금악리	한림읍	금악리	2021-06-22	2021-01-01	1
5011025025	2021	06	22	2	5.5	117	121	2.5	0.59	3.2	0.8	제주특별자치도 제주시 한림읍 금악리 394	제주특별자치도	제주시_한림읍	제주_한림	제주특별자치도_제주시_한림읍_금악리	한림읍	금악리	2021-06-22	2021-01-01	1
5011025025	2021	06	22	2	5.5	141	121	2.2	0.69	2.9	0.8	제주특별자치도 제주시 한림읍 금악리 395	제주특별자치도	제주시_한림읍	제주_한림	제주특별자치도_제주시_한림읍_금악리	한림읍	금악리	2021-06-22	2021-01-01	1
5011025025	2021	06	22	2	5.6	45	116	2.6	0.57	3.2	0.8	제주특별자치도 제주시 한림읍 금악리 396	제주특별자치도	제주시_한림읍	제주_한림	제주특별자치도_제주시_한림읍_금악리	한림읍	금악리	2021-06-22	2021-01-01	1
5011025025	2021	06	22	2	5.5	95	107	2.1	1.34	2.3	0.8	제주특별자치도 제주시 한림읍 금악리 398	제주특별자치도	제주시_한림읍	제주_한림	제주특별자치도_제주시_한림읍_금악리	한림읍	금악리	2021-06-22	2021-01-01	1
5011025025	2021	06	22	2	5.5	99	115	2.1	1.26	2	0.8	제주특별자치도 제주시 한림읍 금악리 399	제주특별자치도	제주시_한림읍	제주_한림	제주특별자치도_제주시_한림읍_금악리	한림읍	금악리	2021-06-22	2021-01-01	1
5011025025	2021	06	22	2	5.6	48	102	2.5	0.49	1.8	0.6	제주특별자치도 제주시 한림읍 금악리 40	제주특별자치도	제주시_한림읍	제주_한림	제주특별자치도_제주시_한림읍_금악리	한림읍	금악리	2021-06-22	2021-01-01	1
5011025025	2021	06	22	2	5.5	61	110	2.1	1.26	1.9	0.9	제주특별자치도 제주시 한림읍 금악리 400	제주특별자치도	제주시_한림읍	제주_한림	제주특별자치도_제주시_한림읍_금악리	한림읍	금악리	2021-06-22	2021-01-01	1
5011025025	2021	06	22	2	5.5	175	107	2.7	0.37	4.2	0.7	제주특별자치도 제주시 한림읍 금악리 401	제주특별자치도	제주시_한림읍	제주_한림	제주특별자치도_제주시_한림읍_금악리	한림읍	금악리	2021-06-22	2021-01-01	1
5011025025	2021	06	22	2	5.2	266	102	1.9	0.31	1.2	0.7	제주특별자치도 제주시 한림읍 금악리 402-1	제주특별자치도	제주시_한림읍	제주_한림	제주특별자치도_제주시_한림읍_금악리	한림읍	금악리	2021-06-22	2021-01-01	1
5011025025	2021	06	22	2	5.2	133	100	2	0.29	1.3	0.8	제주특별자치도 제주시 한림읍 금악리 405	제주특별자치도	제주시_한림읍	제주_한림	제주특별자치도_제주시_한림읍_금악리	한림읍	금악리	2021-06-22	2021-01-01	1
5011025025	2021	06	22	2	5.5	105	114	2.9	0.55	1.5	0.8	제주특별자치도 제주시 한림읍 금악리 406	제주특별자치도	제주시_한림읍	제주_한림	제주특별자치도_제주시_한림읍_금악리	한림읍	금악리	2021-06-22	2021-01-01	1
5011025025	2021	06	22	2	5.5	98	108	2.9	0.49	2	0.9	제주특별자치도 제주시 한림읍 금악리 408	제주특별자치도	제주시_한림읍	제주_한림	제주특별자치도_제주시_한림읍_금악리	한림읍	금악리	2021-06-22	2021-01-01	1
5011025025	2021	06	22	2	5.3	54	117	2.1	0.32	0.6	0.7	제주특별자치도 제주시 한림읍 금악리 41	제주특별자치도	제주시_한림읍	제주_한림	제주특별자치도_제주시_한림읍_금악리	한림읍	금악리	2021-06-22	2021-01-01	1
5011025025	2021	06	22	2	5.9	56	108	2.9	0.35	4	0.6	제주특별자치도 제주시 한림읍 금악리 410	제주특별자치도	제주시_한림읍	제주_한림	제주특별자치도_제주시_한림읍_금악리	한림읍	금악리	2021-06-22	2021-01-01	1
5011025025	2021	06	22	2	5.9	59	110	3.1	0.38	3.5	0.6	제주특별자치도 제주시 한림읍 금악리 413	제주특별자치도	제주시_한림읍	제주_한림	제주특별자치도_제주시_한림읍_금악리	한림읍	금악리	2021-06-22	2021-01-01	1
5011025025	2021	06	22	2	5.2	3	127	2.1	0.62	0.3	1	제주특별자치도 제주시 한림읍 금악리 42	제주특별자치도	제주시_한림읍	제주_한림	제주특별자치도_제주시_한림읍_금악리	한림읍	금악리	2021-06-22	2021-01-01	1
5011025025	2021	06	22	2	6.2	4	40	2.7	0.99	1.2	0.2	제주특별자치도 제주시 한림읍 금악리 43-2	제주특별자치도	제주시_한림읍	제주_한림	제주특별자치도_제주시_한림읍_금악리	한림읍	금악리	2021-06-22	2021-01-01	1
5011025025	2021	06	22	2	6.1	2	38.1	2.7	1.07	0.7	0.3	제주특별자치도 제주시 한림읍 금악리 44	제주특별자치도	제주시_한림읍	제주_한림	제주특별자치도_제주시_한림읍_금악리	한림읍	금악리	2021-06-22	2021-01-01	1
5011025025	2021	06	22	2	5.7	73	120	3.2	0.56	2.8	0.8	제주특별자치도 제주시 한림읍 금악리 46	제주특별자치도	제주시_한림읍	제주_한림	제주특별자치도_제주시_한림읍_금악리	한림읍	금악리	2021-06-22	2021-01-01	1
5011025025	2021	06	22	2	5.2	40	127	2.4	0.67	0.8	0.9	제주특별자치도 제주시 한림읍 금악리 49	제주특별자치도	제주시_한림읍	제주_한림	제주특별자치도_제주시_한림읍_금악리	한림읍	금악리	2021-06-22	2021-01-01	1
5011025025	2021	06	22	2	5.6	54	96	3.2	1.49	2.6	0.7	제주특별자치도 제주시 한림읍 금악리 49-2	제주특별자치도	제주시_한림읍	제주_한림	제주특별자치도_제주시_한림읍_금악리	한림읍	금악리	2021-06-22	2021-01-01	1
5011025025	2021	06	22	2	5.8	5	88	3.4	0.89	1.3	0.7	제주특별자치도 제주시 한림읍 금악리 50	제주특별자치도	제주시_한림읍	제주_한림	제주특별자치도_제주시_한림읍_금악리	한림읍	금악리	2021-06-22	2021-01-01	1
5011025025	2021	06	22	2	6.2	16	52	3.8	2.27	0.1	0.7	제주특별자치도 제주시 한림읍 금악리 51	제주특별자치도	제주시_한림읍	제주_한림	제주특별자치도_제주시_한림읍_금악리	한림읍	금악리	2021-06-22	2021-01-01	1
5011025025	2021	06	22	2	5.5	179	106	2	0.4	3.2	0.6	제주특별자치도 제주시 한림읍 금악리 532-3	제주특별자치도	제주시_한림읍	제주_한림	제주특별자치도_제주시_한림읍_금악리	한림읍	금악리	2021-06-22	2021-01-01	1
5011025025	2021	06	22	2	5.7	44	109	2.5	0.68	2.4	0.8	제주특별자치도 제주시 한림읍 금악리 584	제주특별자치도	제주시_한림읍	제주_한림	제주특별자치도_제주시_한림읍_금악리	한림읍	금악리	2021-06-22	2021-01-01	1
5011025025	2021	06	22	2	5.6	36	106	2.2	0.39	1.4	0.7	제주특별자치도 제주시 한림읍 금악리 585-1	제주특별자치도	제주시_한림읍	제주_한림	제주특별자치도_제주시_한림읍_금악리	한림읍	금악리	2021-06-22	2021-01-01	1
5011025025	2021	06	22	2	5.6	16	100	2.1	0.49	1.4	0.7	제주특별자치도 제주시 한림읍 금악리 585-2	제주특별자치도	제주시_한림읍	제주_한림	제주특별자치도_제주시_한림읍_금악리	한림읍	금악리	2021-06-22	2021-01-01	1
5011025025	2021	06	22	2	5.6	35	103	2.2	0.37	1.4	0.7	제주특별자치도 제주시 한림읍 금악리 585-3	제주특별자치도	제주시_한림읍	제주_한림	제주특별자치도_제주시_한림읍_금악리	한림읍	금악리	2021-06-22	2021-01-01	1
5011025025	2021	06	22	2	5.5	27	95	2.1	0.29	1.8	0.8	제주특별자치도 제주시 한림읍 금악리 585-4	제주특별자치도	제주시_한림읍	제주_한림	제주특별자치도_제주시_한림읍_금악리	한림읍	금악리	2021-06-22	2021-01-01	1
5011025025	2021	06	22	2	5.6	15	100	2.2	0.38	1.8	0.7	제주특별자치도 제주시 한림읍 금악리 585-5	제주특별자치도	제주시_한림읍	제주_한림	제주특별자치도_제주시_한림읍_금악리	한림읍	금악리	2021-06-22	2021-01-01	1
5011025025	2021	06	22	2	5.8	3	105	2.6	0.68	2.1	0.7	제주특별자치도 제주시 한림읍 금악리 586-1	제주특별자치도	제주시_한림읍	제주_한림	제주특별자치도_제주시_한림읍_금악리	한림읍	금악리	2021-06-22	2021-01-01	1
5011025025	2021	06	22	2	5.8	3	108	2.9	0.63	2.4	0.8	제주특별자치도 제주시 한림읍 금악리 587-1	제주특별자치도	제주시_한림읍	제주_한림	제주특별자치도_제주시_한림읍_금악리	한림읍	금악리	2021-06-22	2021-01-01	1
5011025025	2021	06	22	2	5.8	3	105	2.8	0.7	2.1	0.8	제주특별자치도 제주시 한림읍 금악리 587-2	제주특별자치도	제주시_한림읍	제주_한림	제주특별자치도_제주시_한림읍_금악리	한림읍	금악리	2021-06-22	2021-01-01	1
5011025025	2021	06	22	2	5.8	57	100	3	0.82	4.4	0.9	제주특별자치도 제주시 한림읍 금악리 587-3	제주특별자치도	제주시_한림읍	제주_한림	제주특별자치도_제주시_한림읍_금악리	한림읍	금악리	2021-06-22	2021-01-01	1
5011025025	2021	06	22	2	5.8	46	101	3	0.85	4	0.8	제주특별자치도 제주시 한림읍 금악리 588-3	제주특별자치도	제주시_한림읍	제주_한림	제주특별자치도_제주시_한림읍_금악리	한림읍	금악리	2021-06-22	2021-01-01	1
5011025025	2021	06	22	2	5.6	31	120	2.5	0.77	2.8	0.8	제주특별자치도 제주시 한림읍 금악리 30	제주특별자치도	제주시_한림읍	제주_한림	제주특별자치도_제주시_한림읍_금악리	한림읍	금악리	2021-06-22	2021-01-01	1
5011025025	2021	06	22	2	5.7	34	131	3	1.27	3.5	0.9	제주특별자치도 제주시 한림읍 금악리 30-8	제주특별자치도	제주시_한림읍	제주_한림	제주특별자치도_제주시_한림읍_금악리	한림읍	금악리	2021-06-22	2021-01-01	1
5011025025	2021	06	22	2	5	112	151	1.7	0.86	1.6	0.9	제주특별자치도 제주시 한림읍 금악리 31	제주특별자치도	제주시_한림읍	제주_한림	제주특별자치도_제주시_한림읍_금악리	한림읍	금악리	2021-06-22	2021-01-01	1
5011025025	2021	06	22	2	5.5	60	126	2.8	1.12	3.1	0.8	제주특별자치도 제주시 한림읍 금악리 31-6	제주특별자치도	제주시_한림읍	제주_한림	제주특별자치도_제주시_한림읍_금악리	한림읍	금악리	2021-06-22	2021-01-01	1
5011025025	2021	06	22	2	5.4	27	118	1.9	0.72	1.8	0.7	제주특별자치도 제주시 한림읍 금악리 31-8	제주특별자치도	제주시_한림읍	제주_한림	제주특별자치도_제주시_한림읍_금악리	한림읍	금악리	2021-06-22	2021-01-01	1
5011025025	2021	06	22	2	5.5	5	125	1.5	0.34	1.7	0.3	제주특별자치도 제주시 한림읍 금악리 49	제주특별자치도	제주시_한림읍	제주_한림	제주특별자치도_제주시_한림읍_금악리	한림읍	금악리	2021-06-22	2021-01-01	1
5011025025	2021	06	22	2	5.5	4	126	1.6	0.4	1.7	0.3	제주특별자치도 제주시 한림읍 금악리 52-1	제주특별자치도	제주시_한림읍	제주_한림	제주특별자치도_제주시_한림읍_금악리	한림읍	금악리	2021-06-22	2021-01-01	1
5011025025	2021	06	22	2	6.7	519	117	2.4	5.32	9.5	3.8	제주특별자치도 제주시 한림읍 금악리 142	제주특별자치도	제주시_한림읍	제주_한림	제주특별자치도_제주시_한림읍_금악리	한림읍	금악리	2021-06-22	2021-01-01	1
5011025025	2021	06	22	2	5.2	73	130	1.6	1	3.2	0.6	제주특별자치도 제주시 한림읍 금악리 145	제주특별자치도	제주시_한림읍	제주_한림	제주특별자치도_제주시_한림읍_금악리	한림읍	금악리	2021-06-22	2021-01-01	1
5011025025	2021	06	22	2	5.1	74	129	1.6	0.56	2.2	0.7	제주특별자치도 제주시 한림읍 금악리 146	제주특별자치도	제주시_한림읍	제주_한림	제주특별자치도_제주시_한림읍_금악리	한림읍	금악리	2021-06-22	2021-01-01	1
5011025025	2021	06	22	2	5.6	218	129	4.3	0.72	2.2	1.4	제주특별자치도 제주시 한림읍 금악리 147	제주특별자치도	제주시_한림읍	제주_한림	제주특별자치도_제주시_한림읍_금악리	한림읍	금악리	2021-06-22	2021-01-01	1
5011025025	2021	06	22	2	5.7	217	126	4	1.1	7.2	1.3	제주특별자치도 제주시 한림읍 금악리 148	제주특별자치도	제주시_한림읍	제주_한림	제주특별자치도_제주시_한림읍_금악리	한림읍	금악리	2021-06-22	2021-01-01	1
5011025025	2021	06	22	2	5.9	540	180	4.7	0.95	7.2	4	제주특별자치도 제주시 한림읍 금악리 149	제주특별자치도	제주시_한림읍	제주_한림	제주특별자치도_제주시_한림읍_금악리	한림읍	금악리	2021-06-22	2021-01-01	1
5011025025	2021	06	22	2	6.7	565	123	5.8	2.68	10.2	3.9	제주특별자치도 제주시 한림읍 금악리 150	제주특별자치도	제주시_한림읍	제주_한림	제주특별자치도_제주시_한림읍_금악리	한림읍	금악리	2021-06-22	2021-01-01	1
5011025025	2021	06	22	2	6.6	316	116	5	5.39	9.4	1.8	제주특별자치도 제주시 한림읍 금악리 151-3	제주특별자치도	제주시_한림읍	제주_한림	제주특별자치도_제주시_한림읍_금악리	한림읍	금악리	2021-06-22	2021-01-01	1
5011025025	2021	06	22	2	6.6	285	114	5.2	4.79	7.6	1.9	제주특별자치도 제주시 한림읍 금악리 151-4	제주특별자치도	제주시_한림읍	제주_한림	제주특별자치도_제주시_한림읍_금악리	한림읍	금악리	2021-06-22	2021-01-01	1
5011025025	2021	06	22	2	6.6	246	114	5.1	5.23	8	1.7	제주특별자치도 제주시 한림읍 금악리 153-2	제주특별자치도	제주시_한림읍	제주_한림	제주특별자치도_제주시_한림읍_금악리	한림읍	금악리	2021-06-22	2021-01-01	1
5011025025	2021	06	22	2	5.7	45	104	2.7	5.02	8	0.6	제주특별자치도 제주시 한림읍 금악리 66-6	제주특별자치도	제주시_한림읍	제주_한림	제주특별자치도_제주시_한림읍_금악리	한림읍	금악리	2021-06-22	2021-01-01	1
5011025025	2021	06	22	2	5.7	37	93	3.6	1.08	4.1	0.6	제주특별자치도 제주시 한림읍 금악리 81	제주특별자치도	제주시_한림읍	제주_한림	제주특별자치도_제주시_한림읍_금악리	한림읍	금악리	2021-06-22	2021-01-01	1
5011025025	2021	06	22	2	5.7	49	89	4.4	1.4	5.5	0.7	제주특별자치도 제주시 한림읍 금악리 82-1	제주특별자치도	제주시_한림읍	제주_한림	제주특별자치도_제주시_한림읍_금악리	한림읍	금악리	2021-06-22	2021-01-01	1
5011025025	2021	06	22	2	5.7	43	90	3.9	1.49	4.5	0.7	제주특별자치도 제주시 한림읍 금악리 82-2	제주특별자치도	제주시_한림읍	제주_한림	제주특별자치도_제주시_한림읍_금악리	한림읍	금악리	2021-06-22	2021-01-01	1
5011025025	2021	06	22	2	5.7	61	101	3.7	1.72	4.1	0.7	제주특별자치도 제주시 한림읍 금악리 82-6	제주특별자치도	제주시_한림읍	제주_한림	제주특별자치도_제주시_한림읍_금악리	한림읍	금악리	2021-06-22	2021-01-01	1
5011025025	2021	06	22	2	5.7	63	99	3.8	1.48	4.5	0.8	제주특별자치도 제주시 한림읍 금악리 82-8	제주특별자치도	제주시_한림읍	제주_한림	제주특별자치도_제주시_한림읍_금악리	한림읍	금악리	2021-06-22	2021-01-01	1
5011025025	2021	06	22	2	5.7	52	97	3.3	1.28	4.3	0.7	제주특별자치도 제주시 한림읍 금악리 86	제주특별자치도	제주시_한림읍	제주_한림	제주특별자치도_제주시_한림읍_금악리	한림읍	금악리	2021-06-22	2021-01-01	1
5011025025	2021	06	22	2	5.1	47	70.7	0.7	1.3	0.3	0.4	제주특별자치도 제주시 한림읍 금악리 215-1	제주특별자치도	제주시_한림읍	제주_한림	제주특별자치도_제주시_한림읍_금악리	한림읍	금악리	2021-06-22	2021-01-01	1
5011025025	2021	06	22	2	5.2	22	72.1	0.7	0.75	0.1	0.3	제주특별자치도 제주시 한림읍 금악리 2	제주특별자치도	제주시_한림읍	제주_한림	제주특별자치도_제주시_한림읍_금악리	한림읍	금악리	2021-06-22	2021-01-01	1
5011025025	2021	06	22	2	5.2	16	72.1	0.7	0.73	0.1	0.2	제주특별자치도 제주시 한림읍 금악리 7	제주특별자치도	제주시_한림읍	제주_한림	제주특별자치도_제주시_한림읍_금악리	한림읍	금악리	2021-06-22	2021-01-01	1
5011025025	2021	06	22	2	5.2	17	72.1	0.7	0.72	0.1	0.3	제주특별자치도 제주시 한림읍 금악리 21	제주특별자치도	제주시_한림읍	제주_한림	제주특별자치도_제주시_한림읍_금악리	한림읍	금악리	2021-06-22	2021-01-01	1
5011025025	2021	06	22	2	5.2	16	72.1	0.7	0.72	0.1	0.3	제주특별자치도 제주시 한림읍 금악리 23	제주특별자치도	제주시_한림읍	제주_한림	제주특별자치도_제주시_한림읍_금악리	한림읍	금악리	2021-06-22	2021-01-01	1
5011025025	2021	06	22	2	5.3	16	73.5	0.6	0.43	0.1	0.2	제주특별자치도 제주시 한림읍 금악리 24	제주특별자치도	제주시_한림읍	제주_한림	제주특별자치도_제주시_한림읍_금악리	한림읍	금악리	2021-06-22	2021-01-01	1
5011025025	2021	06	22	2	5.3	25	73.5	0.7	0.6	0.1	0.2	제주특별자치도 제주시 한림읍 금악리 25	제주특별자치도	제주시_한림읍	제주_한림	제주특별자치도_제주시_한림읍_금악리	한림읍	금악리	2021-06-22	2021-01-01	1
5011025025	2021	06	22	2	5.2	17	72.1	0.7	0.64	0.1	0.3	제주특별자치도 제주시 한림읍 금악리 26	제주특별자치도	제주시_한림읍	제주_한림	제주특별자치도_제주시_한림읍_금악리	한림읍	금악리	2021-06-22	2021-01-01	1
5011025025	2021	06	22	2	5.3	17	73.5	0.7	0.69	0.1	0.2	제주특별자치도 제주시 한림읍 금악리 27	제주특별자치도	제주시_한림읍	제주_한림	제주특별자치도_제주시_한림읍_금악리	한림읍	금악리	2021-06-22	2021-01-01	1
5011025025	2021	06	22	2	5.2	16	72.1	0.7	0.7	0.1	0.3	제주특별자치도 제주시 한림읍 금악리 28	제주특별자치도	제주시_한림읍	제주_한림	제주특별자치도_제주시_한림읍_금악리	한림읍	금악리	2021-06-22	2021-01-01	1
5011025025	2021	06	22	2	5.2	15	72.1	0.6	0.63	0.1	0.2	제주특별자치도 제주시 한림읍 금악리 29	제주특별자치도	제주시_한림읍	제주_한림	제주특별자치도_제주시_한림읍_금악리	한림읍	금악리	2021-06-22	2021-01-01	1
5011025025	2021	06	22	2	5.2	48	72.1	0.7	1.34	0.1	0.4	제주특별자치도 제주시 한림읍 금악리 13-1	제주특별자치도	제주시_한림읍	제주_한림	제주특별자치도_제주시_한림읍_금악리	한림읍	금악리	2021-06-22	2021-01-01	1
5011025025	2021	06	22	2	6.5	55	90.1	1.3	1.59	6.2	0.3	제주특별자치도 제주시 한림읍 금악리 13-12	제주특별자치도	제주시_한림읍	제주_한림	제주특별자치도_제주시_한림읍_금악리	한림읍	금악리	2021-06-22	2021-01-01	1
5011025025	2021	06	22	2	5.2	18	72.1	0.8	0.76	0.1	0.3	제주특별자치도 제주시 한림읍 금악리 14	제주특별자치도	제주시_한림읍	제주_한림	제주특별자치도_제주시_한림읍_금악리	한림읍	금악리	2021-06-22	2021-01-01	1
5011025025	2021	06	22	2	5.3	17	73.5	0.7	0.67	0.2	0.2	제주특별자치도 제주시 한림읍 금악리 15	제주특별자치도	제주시_한림읍	제주_한림	제주특별자치도_제주시_한림읍_금악리	한림읍	금악리	2021-06-22	2021-01-01	1
5011025025	2021	06	22	2	5.2	16	72.1	0.7	0.68	0.3	0.2	제주특별자치도 제주시 한림읍 금악리 16	제주특별자치도	제주시_한림읍	제주_한림	제주특별자치도_제주시_한림읍_금악리	한림읍	금악리	2021-06-22	2021-01-01	1
5011025025	2021	06	22	2	5.3	15	73.5	0.6	0.65	0.4	0.2	제주특별자치도 제주시 한림읍 금악리 17	제주특별자치도	제주시_한림읍	제주_한림	제주특별자치도_제주시_한림읍_금악리	한림읍	금악리	2021-06-22	2021-01-01	1
5011025025	2021	06	22	2	6.3	79	87.3	7.1	2.6	6.2	0.7	제주특별자치도 제주시 한림읍 금악리 18	제주특별자치도	제주시_한림읍	제주_한림	제주특별자치도_제주시_한림읍_금악리	한림읍	금악리	2021-06-22	2021-01-01	1
5011025025	2021	06	22	2	6.2	56	85.9	1.3	1.63	5.7	0.2	제주특별자치도 제주시 한림읍 금악리 215	제주특별자치도	제주시_한림읍	제주_한림	제주특별자치도_제주시_한림읍_금악리	한림읍	금악리	2021-06-22	2021-01-01	1
5011025025	2021	09	30	2	4.6	366	70	1.1	1.44	4.9	5.8	제주특별자치도 제주시 한림읍 금악리 1181-23	제주특별자치도	제주시_한림읍	제주_한림	제주특별자치도_제주시_한림읍_금악리	한림읍	금악리	2021-09-30	2021-01-01	1
5011025025	2021	09	30	2	4.3	338	61	0.6	1.26	3.6	3.83	제주특별자치도 제주시 한림읍 금악리 1181-23	제주특별자치도	제주시_한림읍	제주_한림	제주특별자치도_제주시_한림읍_금악리	한림읍	금악리	2021-09-30	2021-01-01	1
5011025025	2021	03	08	3	7.1	945	77	8.1	3.54	12.2	1.4	제주특별자치도 제주시 한림읍 금악리 1978-2	제주특별자치도	제주시_한림읍	제주_한림	제주특별자치도_제주시_한림읍_금악리	한림읍	금악리	2021-03-08	2021-01-01	1
5011025025	2021	03	08	3	7.4	326	65	10.3	3.26	12.5	0.5	제주특별자치도 제주시 한림읍 금악리 1978-2	제주특별자치도	제주시_한림읍	제주_한림	제주특별자치도_제주시_한림읍_금악리	한림읍	금악리	2021-03-08	2021-01-01	1
5011025025	2021	09	30	3	6.5	878	53	4.1	2.67	14.9	3.05	제주특별자치도 제주시 한림읍 금악리 1978-2	제주특별자치도	제주시_한림읍	제주_한림	제주특별자치도_제주시_한림읍_금악리	한림읍	금악리	2021-09-30	2021-01-01	1
5011025025	2021	03	08	4	5.8	573	91	3	1.67	6	0.2	제주특별자치도 제주시 한림읍 금악리 2301-1	제주특별자치도	제주시_한림읍	제주_한림	제주특별자치도_제주시_한림읍_금악리	한림읍	금악리	2021-03-08	2021-01-01	1
5011025025	2021	04	07	4	6.5	285	94	1.4	0.7	7.4	0.5	제주특별자치도 제주시 한림읍 금악리 2463-1	제주특별자치도	제주시_한림읍	제주_한림	제주특별자치도_제주시_한림읍_금악리	한림읍	금악리	2021-04-07	2021-01-01	1
5011025025	2021	04	07	4	6.5	377	97	1.9	0.82	9.2	0.6	제주특별자치도 제주시 한림읍 금악리 2463-2	제주특별자치도	제주시_한림읍	제주_한림	제주특별자치도_제주시_한림읍_금악리	한림읍	금악리	2021-04-07	2021-01-01	1
5011025025	2021	04	23	4	5.6	57	99	0.5	0.21	3.3	0.1	제주특별자치도 제주시 한림읍 금악리 1882-3	제주특별자치도	제주시_한림읍	제주_한림	제주특별자치도_제주시_한림읍_금악리	한림읍	금악리	2021-04-23	2021-01-01	1
5011025025	2021	04	23	4	5.4	389	92	0.6	0.2	4.6	0.2	제주특별자치도 제주시 한림읍 금악리 1882-7	제주특별자치도	제주시_한림읍	제주_한림	제주특별자치도_제주시_한림읍_금악리	한림읍	금악리	2021-04-23	2021-01-01	1
5011025025	2021	04	23	4	5.6	943	72	0.7	0.46	5.3	0.2	제주특별자치도 제주시 한림읍 금악리 1886-4	제주특별자치도	제주시_한림읍	제주_한림	제주특별자치도_제주시_한림읍_금악리	한림읍	금악리	2021-04-23	2021-01-01	1
5011025025	2021	05	07	4	6.8	246	87	4.1	1.08	10.5	0.4	제주특별자치도 제주시 한림읍 금악리 1043-5	제주특별자치도	제주시_한림읍	제주_한림	제주특별자치도_제주시_한림읍_금악리	한림읍	금악리	2021-05-07	2021-01-01	1
5011025025	2022	01	24	2	6.7	36	110	1.8	5.22	8.6	1.09	제주특별자치도 제주시 한림읍 금악리 184-1	제주특별자치도	제주시_한림읍	제주_한림	제주특별자치도_제주시_한림읍_금악리	한림읍	금악리	2022-01-24	2022-01-01	1
5011025025	2022	02	17	2	4.8	7	153	0.6	0.31	1.4	1.61	제주특별자치도 제주시 한림읍 금악리 391-1	제주특별자치도	제주시_한림읍	제주_한림	제주특별자치도_제주시_한림읍_금악리	한림읍	금악리	2022-02-17	2022-01-01	1
5011025025	2022	02	17	2	6.3	222	166	3.4	1.63	12	1.42	제주특별자치도 제주시 한림읍 금악리 200	제주특별자치도	제주시_한림읍	제주_한림	제주특별자치도_제주시_한림읍_금악리	한림읍	금악리	2022-02-17	2022-01-01	1
5011025025	2022	02	17	2	4.8	319	83	0.7	0.73	1.4	1.23	제주특별자치도 제주시 한림읍 금악리 709-1	제주특별자치도	제주시_한림읍	제주_한림	제주특별자치도_제주시_한림읍_금악리	한림읍	금악리	2022-02-17	2022-01-01	1
5011025025	2022	02	17	2	5.2	21	101	0.4	0.55	0.7	1.05	제주특별자치도 제주시 한림읍 금악리 209	제주특별자치도	제주시_한림읍	제주_한림	제주특별자치도_제주시_한림읍_금악리	한림읍	금악리	2022-02-17	2022-01-01	1
5011025025	2022	02	17	2	6	1	107	0.9	0.61	3.9	0.89	제주특별자치도 제주시 한림읍 금악리 47	제주특별자치도	제주시_한림읍	제주_한림	제주특별자치도_제주시_한림읍_금악리	한림읍	금악리	2022-02-17	2022-01-01	1
5011025025	2022	02	17	2	5.9	1	108	0.8	0.61	3.7	0.89	제주특별자치도 제주시 한림읍 금악리 46	제주특별자치도	제주시_한림읍	제주_한림	제주특별자치도_제주시_한림읍_금악리	한림읍	금악리	2022-02-17	2022-01-01	1
5011025025	2022	02	17	2	5.1	27	188	0.8	0.38	2.1	1.16	제주특별자치도 제주시 한림읍 금악리 14-5	제주특별자치도	제주시_한림읍	제주_한림	제주특별자치도_제주시_한림읍_금악리	한림읍	금악리	2022-02-17	2022-01-01	1
5011025025	2022	02	17	2	5.2	29	187	0.8	0.38	2.2	1.2	제주특별자치도 제주시 한림읍 금악리 12	제주특별자치도	제주시_한림읍	제주_한림	제주특별자치도_제주시_한림읍_금악리	한림읍	금악리	2022-02-17	2022-01-01	1
5011025025	2022	02	17	2	5.1	29	181	0.8	0.38	2.1	1.18	제주특별자치도 제주시 한림읍 금악리 12-2	제주특별자치도	제주시_한림읍	제주_한림	제주특별자치도_제주시_한림읍_금악리	한림읍	금악리	2022-02-17	2022-01-01	1
5011025025	2022	02	17	2	5.3	43	92	0.6	0.88	1.9	1.22	제주특별자치도 제주시 한림읍 금악리 280-3	제주특별자치도	제주시_한림읍	제주_한림	제주특별자치도_제주시_한림읍_금악리	한림읍	금악리	2022-02-17	2022-01-01	1
5011025025	2022	02	17	2	5.3	46	90	0.7	0.88	1.9	1.2	제주특별자치도 제주시 한림읍 금악리 280-4	제주특별자치도	제주시_한림읍	제주_한림	제주특별자치도_제주시_한림읍_금악리	한림읍	금악리	2022-02-17	2022-01-01	1
5011025025	2022	02	17	2	5.3	47	86	0.7	0.89	2	1.22	제주특별자치도 제주시 한림읍 금악리 280-5	제주특별자치도	제주시_한림읍	제주_한림	제주특별자치도_제주시_한림읍_금악리	한림읍	금악리	2022-02-17	2022-01-01	1
5011025025	2022	02	17	2	5.3	48	91	0.7	0.9	1.9	1.25	제주특별자치도 제주시 한림읍 금악리 280-2	제주특별자치도	제주시_한림읍	제주_한림	제주특별자치도_제주시_한림읍_금악리	한림읍	금악리	2022-02-17	2022-01-01	1
5011025025	2022	02	17	2	5.2	51	88	0.7	0.95	2	1.26	제주특별자치도 제주시 한림읍 금악리 280-6	제주특별자치도	제주시_한림읍	제주_한림	제주특별자치도_제주시_한림읍_금악리	한림읍	금악리	2022-02-17	2022-01-01	1
5011025025	2022	02	17	2	5.2	49	91	0.7	0.95	2	1.24	제주특별자치도 제주시 한림읍 금악리 280-7	제주특별자치도	제주시_한림읍	제주_한림	제주특별자치도_제주시_한림읍_금악리	한림읍	금악리	2022-02-17	2022-01-01	1
5011025025	2022	02	17	2	5.4	46	91	0.4	0.53	1.2	1.19	제주특별자치도 제주시 한림읍 금악리 280-8	제주특별자치도	제주시_한림읍	제주_한림	제주특별자치도_제주시_한림읍_금악리	한림읍	금악리	2022-02-17	2022-01-01	1
5011025025	2022	02	17	2	5.3	46	93	0.7	0.89	1.9	1.21	제주특별자치도 제주시 한림읍 금악리 280-9	제주특별자치도	제주시_한림읍	제주_한림	제주특별자치도_제주시_한림읍_금악리	한림읍	금악리	2022-02-17	2022-01-01	1
5011025025	2022	02	17	2	5.2	49	91	0.6	0.93	1.9	1.24	제주특별자치도 제주시 한림읍 금악리 280-1	제주특별자치도	제주시_한림읍	제주_한림	제주특별자치도_제주시_한림읍_금악리	한림읍	금악리	2022-02-17	2022-01-01	1
5011025025	2022	02	17	2	5.4	180	87	1.3	1.16	2.9	1.09	제주특별자치도 제주시 한림읍 금악리 194-1	제주특별자치도	제주시_한림읍	제주_한림	제주특별자치도_제주시_한림읍_금악리	한림읍	금악리	2022-02-17	2022-01-01	1
5011025025	2022	03	08	2	6	38	68	1.3	1.38	4.4	0.98	제주특별자치도 제주시 한림읍 금악리 788-1	제주특별자치도	제주시_한림읍	제주_한림	제주특별자치도_제주시_한림읍_금악리	한림읍	금악리	2022-03-08	2022-01-01	1
5011025025	2022	03	08	2	5.8	67	75	1.2	1.43	4.4	1	제주특별자치도 제주시 한림읍 금악리 784	제주특별자치도	제주시_한림읍	제주_한림	제주특별자치도_제주시_한림읍_금악리	한림읍	금악리	2022-03-08	2022-01-01	1
5011025025	2022	03	08	2	5.9	57	72	1.1	1.51	4	1.03	제주특별자치도 제주시 한림읍 금악리 790	제주특별자치도	제주시_한림읍	제주_한림	제주특별자치도_제주시_한림읍_금악리	한림읍	금악리	2022-03-08	2022-01-01	1
5011025025	2022	04	01	2	5.3	92	69	1.2	0.84	3.1	1.57	제주특별자치도 제주시 한림읍 금악리 1384	제주특별자치도	제주시_한림읍	제주_한림	제주특별자치도_제주시_한림읍_금악리	한림읍	금악리	2022-04-01	2022-01-01	1
5011025025	2022	04	01	2	5.4	89.6	71	1.1	0.742	3.02	1.301	제주특별자치도 제주시 한림읍 금악리 1385	제주특별자치도	제주시_한림읍	제주_한림	제주특별자치도_제주시_한림읍_금악리	한림읍	금악리	2022-04-01	2022-01-01	1
5011025025	2022	04	01	2	5.3	77.8	68.5	1.07	0.885	2.77	1.51	제주특별자치도 제주시 한림읍 금악리 1386	제주특별자치도	제주시_한림읍	제주_한림	제주특별자치도_제주시_한림읍_금악리	한림읍	금악리	2022-04-01	2022-01-01	1
5011025025	2022	04	01	2	5.3	77.1	69.2	1.14	1.008	3.08	1.65	제주특별자치도 제주시 한림읍 금악리 511	제주특별자치도	제주시_한림읍	제주_한림	제주특별자치도_제주시_한림읍_금악리	한림읍	금악리	2022-04-01	2022-01-01	1
5011025025	2022	04	01	2	5.2	83.8	70.3	1.1	1.018	2.89	1.815	제주특별자치도 제주시 한림읍 금악리 513	제주특별자치도	제주시_한림읍	제주_한림	제주특별자치도_제주시_한림읍_금악리	한림읍	금악리	2022-04-01	2022-01-01	1
5011025025	2022	04	01	2	5.2	84.2	68.1	1.19	1.049	2.88	2.5	제주특별자치도 제주시 한림읍 금악리 508-2	제주특별자치도	제주시_한림읍	제주_한림	제주특별자치도_제주시_한림읍_금악리	한림읍	금악리	2022-04-01	2022-01-01	1
5011025025	2022	04	01	2	5.1	83.8	69.6	1.12	0.992	2.84	2.25	제주특별자치도 제주시 한림읍 금악리 504	제주특별자치도	제주시_한림읍	제주_한림	제주특별자치도_제주시_한림읍_금악리	한림읍	금악리	2022-04-01	2022-01-01	1
5011025025	2022	04	01	2	5.2	89.7	69	1.28	0.91	3.01	2.175	제주특별자치도 제주시 한림읍 금악리 505	제주특별자치도	제주시_한림읍	제주_한림	제주특별자치도_제주시_한림읍_금악리	한림읍	금악리	2022-04-01	2022-01-01	1
5011025025	2022	04	01	2	5.4	83.6	68.3	1.15	0.946	3.23	1.71	제주특별자치도 제주시 한림읍 금악리 506	제주특별자치도	제주시_한림읍	제주_한림	제주특별자치도_제주시_한림읍_금악리	한림읍	금악리	2022-04-01	2022-01-01	1
5011025025	2022	04	01	2	5.4	74.3	70.9	1.1	0.696	2.81	1.5	제주특별자치도 제주시 한림읍 금악리 507	제주특별자치도	제주시_한림읍	제주_한림	제주특별자치도_제주시_한림읍_금악리	한림읍	금악리	2022-04-01	2022-01-01	1
5011025025	2022	04	01	2	5.4	84.5	71	1.47	0.783	3.08	1.575	제주특별자치도 제주시 한림읍 금악리 508-1	제주특별자치도	제주시_한림읍	제주_한림	제주특별자치도_제주시_한림읍_금악리	한림읍	금악리	2022-04-01	2022-01-01	1
5011025025	2022	04	01	2	5.3	86	70.2	1.27	0.824	3.01	1.85	제주특별자치도 제주시 한림읍 금악리 1383	제주특별자치도	제주시_한림읍	제주_한림	제주특별자치도_제주시_한림읍_금악리	한림읍	금악리	2022-04-01	2022-01-01	1
5011025025	2022	04	01	2	5.4	82.9	69.3	1.1	0.726	2.82	1.535	제주특별자치도 제주시 한림읍 금악리 509	제주특별자치도	제주시_한림읍	제주_한림	제주특별자치도_제주시_한림읍_금악리	한림읍	금악리	2022-04-01	2022-01-01	1
5011025025	2022	04	01	2	5.4	75.8	70.7	1.1	0.788	2.9	1.605	제주특별자치도 제주시 한림읍 금악리 510	제주특별자치도	제주시_한림읍	제주_한림	제주특별자치도_제주시_한림읍_금악리	한림읍	금악리	2022-04-01	2022-01-01	1
5011025025	2022	04	01	2	5.2	83.8	73.6	1.09	0.864	2.63	2.09	제주특별자치도 제주시 한림읍 금악리 1388	제주특별자치도	제주시_한림읍	제주_한림	제주특별자치도_제주시_한림읍_금악리	한림읍	금악리	2022-04-01	2022-01-01	1
5011025025	2022	04	01	2	5.1	85.2	69.9	1.1	0.798	2.7	2.08	제주특별자치도 제주시 한림읍 금악리 1389	제주특별자치도	제주시_한림읍	제주_한림	제주특별자치도_제주시_한림읍_금악리	한림읍	금악리	2022-04-01	2022-01-01	1
5011025025	2022	04	01	2	5.3	82.7	68.2	1.02	0.655	2.55	1.47	제주특별자치도 제주시 한림읍 금악리 1380	제주특별자치도	제주시_한림읍	제주_한림	제주특별자치도_제주시_한림읍_금악리	한림읍	금악리	2022-04-01	2022-01-01	1
5011025025	2022	04	01	2	5.2	84.2	65.4	1.07	0.701	2.44	1.77	제주특별자치도 제주시 한림읍 금악리 1381-3	제주특별자치도	제주시_한림읍	제주_한림	제주특별자치도_제주시_한림읍_금악리	한림읍	금악리	2022-04-01	2022-01-01	1
5011025025	2022	04	01	2	5.4	84.7	71	1.07	0.752	2.61	1.73	제주특별자치도 제주시 한림읍 금악리 1381-1	제주특별자치도	제주시_한림읍	제주_한림	제주특별자치도_제주시_한림읍_금악리	한림읍	금악리	2022-04-01	2022-01-01	1
5011025025	2022	04	01	2	5.5	72.8	68.1	1.09	0.588	2.42	1.237	제주특별자치도 제주시 한림읍 금악리 1404	제주특별자치도	제주시_한림읍	제주_한림	제주특별자치도_제주시_한림읍_금악리	한림읍	금악리	2022-04-01	2022-01-01	1
5011025025	2022	04	01	2	5.2	82	69.6	1.09	0.921	2.46	2.16	제주특별자치도 제주시 한림읍 금악리 1403-1	제주특별자치도	제주시_한림읍	제주_한림	제주특별자치도_제주시_한림읍_금악리	한림읍	금악리	2022-04-01	2022-01-01	1
5011025025	2022	04	01	2	5.3	85	70.9	1.07	0.757	2.48	1.73	제주특별자치도 제주시 한림읍 금악리 1403-2	제주특별자치도	제주시_한림읍	제주_한림	제주특별자치도_제주시_한림읍_금악리	한림읍	금악리	2022-04-01	2022-01-01	1
5011025025	2022	04	01	2	5.9	167.7	93.8	2.68	2.455	4.63	1.925	제주특별자치도 제주시 한림읍 금악리 561	제주특별자치도	제주시_한림읍	제주_한림	제주특별자치도_제주시_한림읍_금악리	한림읍	금악리	2022-04-01	2022-01-01	1
5011025025	2022	04	01	2	6.1	173.5	94	2.47	2.414	4.23	1.7	제주특별자치도 제주시 한림읍 금악리 562	제주특별자치도	제주시_한림읍	제주_한림	제주특별자치도_제주시_한림읍_금악리	한림읍	금악리	2022-04-01	2022-01-01	1
5011025025	2022	04	01	2	6	266.5	45.6	2.07	1.33	4.73	1.193	제주특별자치도 제주시 한림읍 금악리 1659	제주특별자치도	제주시_한림읍	제주_한림	제주특별자치도_제주시_한림읍_금악리	한림읍	금악리	2022-04-01	2022-01-01	1
5011025025	2022	04	01	2	6	256.9	46.2	2.06	1.325	4.44	1.309	제주특별자치도 제주시 한림읍 금악리 1660	제주특별자치도	제주시_한림읍	제주_한림	제주특별자치도_제주시_한림읍_금악리	한림읍	금악리	2022-04-01	2022-01-01	1
5011025025	2022	04	01	2	6.1	265.1	43.9	2.06	1.35	4.57	1.205	제주특별자치도 제주시 한림읍 금악리 1661	제주특별자치도	제주시_한림읍	제주_한림	제주특별자치도_제주시_한림읍_금악리	한림읍	금악리	2022-04-01	2022-01-01	1
5011025025	2022	04	01	2	6.1	243.5	45.2	1.94	1.32	4.39	1.211	제주특별자치도 제주시 한림읍 금악리 1662	제주특별자치도	제주시_한림읍	제주_한림	제주특별자치도_제주시_한림읍_금악리	한림읍	금악리	2022-04-01	2022-01-01	1
5011025025	2022	04	01	2	5.9	248.7	43.9	2.04	1.304	4.4	1.268	제주특별자치도 제주시 한림읍 금악리 1663	제주특별자치도	제주시_한림읍	제주_한림	제주특별자치도_제주시_한림읍_금악리	한림읍	금악리	2022-04-01	2022-01-01	1
5011025025	2022	04	01	2	6	258.7	43.7	2.17	1.422	4.96	1.38	제주특별자치도 제주시 한림읍 금악리 1732	제주특별자치도	제주시_한림읍	제주_한림	제주특별자치도_제주시_한림읍_금악리	한림읍	금악리	2022-04-01	2022-01-01	1
5011025025	2022	04	01	2	6	243.6	45.4	2.22	1.391	4.88	1.383	제주특별자치도 제주시 한림읍 금악리 1738	제주특별자치도	제주시_한림읍	제주_한림	제주특별자치도_제주시_한림읍_금악리	한림읍	금악리	2022-04-01	2022-01-01	1
5011025025	2022	04	01	2	5.9	127.9	100.1	1.24	0.757	5.21	1.565	제주특별자치도 제주시 한림읍 금악리 494	제주특별자치도	제주시_한림읍	제주_한림	제주특별자치도_제주시_한림읍_금악리	한림읍	금악리	2022-04-01	2022-01-01	1
5011025025	2022	04	01	2	6	138.2	107.4	1.22	0.68	6.04	1.55	제주특별자치도 제주시 한림읍 금악리 495	제주특별자치도	제주시_한림읍	제주_한림	제주특별자치도_제주시_한림읍_금악리	한림읍	금악리	2022-04-01	2022-01-01	1
5011025025	2022	04	01	2	6	627.6	93.4	3.74	5.76	7.58	7.67	제주특별자치도 제주시 한림읍 금악리 498	제주특별자치도	제주시_한림읍	제주_한림	제주특별자치도_제주시_한림읍_금악리	한림읍	금악리	2022-04-01	2022-01-01	1
5011025025	2022	04	01	2	5.9	228.6	94.1	2.35	1.033	4.7	2	제주특별자치도 제주시 한림읍 금악리 419	제주특별자치도	제주시_한림읍	제주_한림	제주특별자치도_제주시_한림읍_금악리	한림읍	금악리	2022-04-01	2022-01-01	1
5011025025	2022	04	01	2	6.6	190.6	90.8	2.85	0.87	5.8	1.885	제주특별자치도 제주시 한림읍 금악리 420	제주특별자치도	제주시_한림읍	제주_한림	제주특별자치도_제주시_한림읍_금악리	한림읍	금악리	2022-04-01	2022-01-01	1
5011025025	2022	04	01	2	6.2	134.7	67.2	3.28	1.309	5.77	2.43	제주특별자치도 제주시 한림읍 금악리 423	제주특별자치도	제주시_한림읍	제주_한림	제주특별자치도_제주시_한림읍_금악리	한림읍	금악리	2022-04-01	2022-01-01	1
5011025025	2022	04	01	2	6.8	143.4	131.6	3.98	2.031	9.69	1.78	제주특별자치도 제주시 한림읍 금악리 48-10	제주특별자치도	제주시_한림읍	제주_한림	제주특별자치도_제주시_한림읍_금악리	한림읍	금악리	2022-04-01	2022-01-01	1
5011025025	2022	04	01	2	6.9	150.3	130.9	4.23	2.199	10.39	1.81	제주특별자치도 제주시 한림읍 금악리 48-12	제주특별자치도	제주시_한림읍	제주_한림	제주특별자치도_제주시_한림읍_금악리	한림읍	금악리	2022-04-01	2022-01-01	1
5011025025	2022	04	11	2	5.8	109.9	141.9	2.39	1.77	7.55	2.253	제주특별자치도 제주시 한림읍 금악리 198-20	제주특별자치도	제주시_한림읍	제주_한림	제주특별자치도_제주시_한림읍_금악리	한림읍	금악리	2022-04-11	2022-01-01	1
5011025025	2022	04	11	2	5.9	138.1	149.5	2.42	1.841	7.45	1.695	제주특별자치도 제주시 한림읍 금악리 198-178	제주특별자치도	제주시_한림읍	제주_한림	제주특별자치도_제주시_한림읍_금악리	한림읍	금악리	2022-04-11	2022-01-01	1
5011025025	2022	04	11	2	5.9	106	126.5	1.81	1.437	6.67	1.435	제주특별자치도 제주시 한림읍 금악리 9-6	제주특별자치도	제주시_한림읍	제주_한림	제주특별자치도_제주시_한림읍_금악리	한림읍	금악리	2022-04-11	2022-01-01	1
5011025025	2022	04	11	2	6	116.7	141.1	2.03	1.54	7.05	1.466	제주특별자치도 제주시 한림읍 금악리 10-4	제주특별자치도	제주시_한림읍	제주_한림	제주특별자치도_제주시_한림읍_금악리	한림읍	금악리	2022-04-11	2022-01-01	1
5011025025	2022	04	11	2	5.9	107.4	134.4	1.86	1.478	7.04	1.725	제주특별자치도 제주시 한림읍 금악리 9-2	제주특별자치도	제주시_한림읍	제주_한림	제주특별자치도_제주시_한림읍_금악리	한림읍	금악리	2022-04-11	2022-01-01	1
5011025025	2022	04	11	2	6	116.4	135	2.06	1.575	7.25	1.281	제주특별자치도 제주시 한림읍 금악리 10-12	제주특별자치도	제주시_한림읍	제주_한림	제주특별자치도_제주시_한림읍_금악리	한림읍	금악리	2022-04-11	2022-01-01	1
5011025025	2022	04	11	2	5.5	101.6	93.6	1.14	1.335	2.48	1.14	제주특별자치도 제주시 한림읍 금악리 198-10	제주특별자치도	제주시_한림읍	제주_한림	제주특별자치도_제주시_한림읍_금악리	한림읍	금악리	2022-04-11	2022-01-01	1
5011025025	2022	04	11	2	5.4	98.2	91.1	1.1	1.197	2.38	0.999	제주특별자치도 제주시 한림읍 금악리 198-11	제주특별자치도	제주시_한림읍	제주_한림	제주특별자치도_제주시_한림읍_금악리	한림읍	금악리	2022-04-11	2022-01-01	1
5011025025	2022	04	11	2	5.5	85.6	92.9	1.22	1.34	2.55	1.139	제주특별자치도 제주시 한림읍 금악리 10-14	제주특별자치도	제주시_한림읍	제주_한림	제주특별자치도_제주시_한림읍_금악리	한림읍	금악리	2022-04-11	2022-01-01	1
5011025025	2022	04	11	2	5.5	33.2	45	0.3	0.481	0.84	1.324	제주특별자치도 제주시 한림읍 금악리 203-2	제주특별자치도	제주시_한림읍	제주_한림	제주특별자치도_제주시_한림읍_금악리	한림읍	금악리	2022-04-11	2022-01-01	1
5011025025	2022	04	11	2	5.3	25.1	39.4	0.43	0.762	1.01	1.189	제주특별자치도 제주시 한림읍 금악리 203-3	제주특별자치도	제주시_한림읍	제주_한림	제주특별자치도_제주시_한림읍_금악리	한림읍	금악리	2022-04-11	2022-01-01	1
5011025025	2022	04	11	2	5.5	23.5	38.8	0.36	0.721	0.95	1.13	제주특별자치도 제주시 한림읍 금악리 203-4	제주특별자치도	제주시_한림읍	제주_한림	제주특별자치도_제주시_한림읍_금악리	한림읍	금악리	2022-04-11	2022-01-01	1
5011025025	2022	04	11	2	5.5	25.5	42.7	0.4	0.711	1.03	1.179	제주특별자치도 제주시 한림읍 금악리 203-5	제주특별자치도	제주시_한림읍	제주_한림	제주특별자치도_제주시_한림읍_금악리	한림읍	금악리	2022-04-11	2022-01-01	1
5011025025	2022	04	11	2	5.5	29.9	46	0.41	0.731	0.98	1.196	제주특별자치도 제주시 한림읍 금악리 203-6	제주특별자치도	제주시_한림읍	제주_한림	제주특별자치도_제주시_한림읍_금악리	한림읍	금악리	2022-04-11	2022-01-01	1
5011025025	2022	04	11	2	5.7	27.4	41.2	0.41	0.737	1.08	1.16	제주특별자치도 제주시 한림읍 금악리 203-9	제주특별자치도	제주시_한림읍	제주_한림	제주특별자치도_제주시_한림읍_금악리	한림읍	금악리	2022-04-11	2022-01-01	1
5011025025	2022	04	11	2	5.5	26.5	40.5	0.43	0.849	1.06	1.251	제주특별자치도 제주시 한림읍 금악리 203-10	제주특별자치도	제주시_한림읍	제주_한림	제주특별자치도_제주시_한림읍_금악리	한림읍	금악리	2022-04-11	2022-01-01	1
5011025025	2022	04	11	2	5.5	23.4	34.8	0.36	0.665	0.92	1.148	제주특별자치도 제주시 한림읍 금악리 196-53	제주특별자치도	제주시_한림읍	제주_한림	제주특별자치도_제주시_한림읍_금악리	한림읍	금악리	2022-04-11	2022-01-01	1
5011025025	2022	04	11	2	5.5	23.4	37.3	0.36	0.68	0.96	1.125	제주특별자치도 제주시 한림읍 금악리 198-12	제주특별자치도	제주시_한림읍	제주_한림	제주특별자치도_제주시_한림읍_금악리	한림읍	금악리	2022-04-11	2022-01-01	1
5011025025	2022	04	11	2	6.1	141.4	57.4	1.37	1.136	3.22	1.117	제주특별자치도 제주시 한림읍 금악리 1006	제주특별자치도	제주시_한림읍	제주_한림	제주특별자치도_제주시_한림읍_금악리	한림읍	금악리	2022-04-11	2022-01-01	1
5011025025	2022	04	11	2	6.1	152.3	60.4	1.51	1.223	3.48	1.103	제주특별자치도 제주시 한림읍 금악리 1007	제주특별자치도	제주시_한림읍	제주_한림	제주특별자치도_제주시_한림읍_금악리	한림읍	금악리	2022-04-11	2022-01-01	1
5011025025	2022	04	11	2	5.5	63.9	87.9	1.08	1.1	3.21	1.077	제주특별자치도 제주시 한림읍 금악리 249-31	제주특별자치도	제주시_한림읍	제주_한림	제주특별자치도_제주시_한림읍_금악리	한림읍	금악리	2022-04-11	2022-01-01	1
5011025025	2022	04	11	2	6	97.4	94.4	1.56	1.432	4.22	1.303	제주특별자치도 제주시 한림읍 금악리 249-32	제주특별자치도	제주시_한림읍	제주_한림	제주특별자치도_제주시_한림읍_금악리	한림읍	금악리	2022-04-11	2022-01-01	1
5011025025	2022	04	11	2	5.7	59.6	87.2	0.97	0.926	2.88	1.04	제주특별자치도 제주시 한림읍 금악리 249-36	제주특별자치도	제주시_한림읍	제주_한림	제주특별자치도_제주시_한림읍_금악리	한림읍	금악리	2022-04-11	2022-01-01	1
5011025025	2022	04	11	2	5.7	54.9	86.3	1.02	1.018	3.03	1.029	제주특별자치도 제주시 한림읍 금악리 249-37	제주특별자치도	제주시_한림읍	제주_한림	제주특별자치도_제주시_한림읍_금악리	한림읍	금악리	2022-04-11	2022-01-01	1
5011025025	2022	04	11	2	5.7	57.4	88.4	0.99	0.89	2.83	1.045	제주특별자치도 제주시 한림읍 금악리 249-29	제주특별자치도	제주시_한림읍	제주_한림	제주특별자치도_제주시_한림읍_금악리	한림읍	금악리	2022-04-11	2022-01-01	1
5011025025	2022	04	11	2	5.7	68.9	85.6	0.89	1.064	2.61	1.055	제주특별자치도 제주시 한림읍 금악리 274-8	제주특별자치도	제주시_한림읍	제주_한림	제주특별자치도_제주시_한림읍_금악리	한림읍	금악리	2022-04-11	2022-01-01	1
5011025025	2022	04	11	2	5.8	66.6	86.5	1.09	1.09	3.12	1.041	제주특별자치도 제주시 한림읍 금악리 274-9	제주특별자치도	제주시_한림읍	제주_한림	제주특별자치도_제주시_한림읍_금악리	한림읍	금악리	2022-04-11	2022-01-01	1
5011025025	2022	04	11	2	5.7	48.5	84.1	0.91	0.849	2.64	1.02	제주특별자치도 제주시 한림읍 금악리 274-11	제주특별자치도	제주시_한림읍	제주_한림	제주특별자치도_제주시_한림읍_금악리	한림읍	금악리	2022-04-11	2022-01-01	1
5011025025	2022	04	11	2	5.7	59.2	87.7	0.99	0.91	2.88	1.033	제주특별자치도 제주시 한림읍 금악리 278-6	제주특별자치도	제주시_한림읍	제주_한림	제주특별자치도_제주시_한림읍_금악리	한림읍	금악리	2022-04-11	2022-01-01	1
5011025025	2022	04	11	2	5.9	83.5	92.3	1.32	1.202	3.66	1.081	제주특별자치도 제주시 한림읍 금악리 278-10	제주특별자치도	제주시_한림읍	제주_한림	제주특별자치도_제주시_한림읍_금악리	한림읍	금악리	2022-04-11	2022-01-01	1
5011025025	2022	04	11	2	5.9	82.3	90.4	1.51	1.407	4.19	1.118	제주특별자치도 제주시 한림읍 금악리 285-2	제주특별자치도	제주시_한림읍	제주_한림	제주특별자치도_제주시_한림읍_금악리	한림읍	금악리	2022-04-11	2022-01-01	1
5011025025	2022	04	11	2	6.1	123.7	58.9	3.72	1.003	5.94	2.513	제주특별자치도 제주시 한림읍 금악리 3433	제주특별자치도	제주시_한림읍	제주_한림	제주특별자치도_제주시_한림읍_금악리	한림읍	금악리	2022-04-11	2022-01-01	1
5011025025	2022	04	11	2	6.3	118.3	54.6	3.74	1.263	5.85	2.919	제주특별자치도 제주시 한림읍 금악리 3437	제주특별자치도	제주시_한림읍	제주_한림	제주특별자치도_제주시_한림읍_금악리	한림읍	금악리	2022-04-11	2022-01-01	1
5011025025	2022	04	11	2	6.2	91.1	53.1	3.59	1.018	5.6	2.606	제주특별자치도 제주시 한림읍 금악리 3438	제주특별자치도	제주시_한림읍	제주_한림	제주특별자치도_제주시_한림읍_금악리	한림읍	금악리	2022-04-11	2022-01-01	1
5011025025	2022	04	11	2	6.2	98	52.8	3.7	1.043	5.83	2.637	제주특별자치도 제주시 한림읍 금악리 3432	제주특별자치도	제주시_한림읍	제주_한림	제주특별자치도_제주시_한림읍_금악리	한림읍	금악리	2022-04-11	2022-01-01	1
5011025025	2022	04	12	2	6.1	133.3	72.5	2.82	2.639	4.64	1.312	제주특별자치도 제주시 한림읍 금악리 10-15	제주특별자치도	제주시_한림읍	제주_한림	제주특별자치도_제주시_한림읍_금악리	한림읍	금악리	2022-04-12	2022-01-01	1
5011025025	2022	04	12	2	5.6	103.4	56.8	1.28	1.616	2.75	1.174	제주특별자치도 제주시 한림읍 금악리 313	제주특별자치도	제주시_한림읍	제주_한림	제주특별자치도_제주시_한림읍_금악리	한림읍	금악리	2022-04-12	2022-01-01	1
5011025025	2022	04	12	2	5.8	119.9	57.8	1.43	1.708	2.99	1.08	제주특별자치도 제주시 한림읍 금악리 320	제주특별자치도	제주시_한림읍	제주_한림	제주특별자치도_제주시_한림읍_금악리	한림읍	금악리	2022-04-12	2022-01-01	1
5011025025	2022	04	12	2	6.2	128.1	62.3	2.19	2.496	4.32	1.283	제주특별자치도 제주시 한림읍 금악리 321	제주특별자치도	제주시_한림읍	제주_한림	제주특별자치도_제주시_한림읍_금악리	한림읍	금악리	2022-04-12	2022-01-01	1
5011025025	2022	04	12	2	6.2	101.7	54.4	2.34	1.795	4.65	1.1	제주특별자치도 제주시 한림읍 금악리 322	제주특별자치도	제주시_한림읍	제주_한림	제주특별자치도_제주시_한림읍_금악리	한림읍	금악리	2022-04-12	2022-01-01	1
5011025025	2022	04	12	2	5.9	118.8	56.6	1.91	2.348	3.53	1.299	제주특별자치도 제주시 한림읍 금악리 326	제주특별자치도	제주시_한림읍	제주_한림	제주특별자치도_제주시_한림읍_금악리	한림읍	금악리	2022-04-12	2022-01-01	1
5011025025	2022	04	18	2	5.8	89.1	139.8	2.06	1.074	4	0.978	제주특별자치도 제주시 한림읍 금악리 255-13	제주특별자치도	제주시_한림읍	제주_한림	제주특별자치도_제주시_한림읍_금악리	한림읍	금악리	2022-04-18	2022-01-01	1
5011025025	2022	04	18	2	5.7	94.1	135.7	1.88	1.115	3.48	0.983	제주특별자치도 제주시 한림읍 금악리 304-7	제주특별자치도	제주시_한림읍	제주_한림	제주특별자치도_제주시_한림읍_금악리	한림읍	금악리	2022-04-18	2022-01-01	1
5011025025	2022	04	18	2	5.8	86	144	2.11	1.064	3.97	0.965	제주특별자치도 제주시 한림읍 금악리 304-8	제주특별자치도	제주시_한림읍	제주_한림	제주특별자치도_제주시_한림읍_금악리	한림읍	금악리	2022-04-18	2022-01-01	1
5011025025	2022	04	18	2	5.8	90.1	138.3	1.96	1.074	3.66	0.965	제주특별자치도 제주시 한림읍 금악리 306-2	제주특별자치도	제주시_한림읍	제주_한림	제주특별자치도_제주시_한림읍_금악리	한림읍	금악리	2022-04-18	2022-01-01	1
5011025025	2022	04	18	2	5.8	101.1	141.4	2.12	1.064	3.89	1.023	제주특별자치도 제주시 한림읍 금악리 317-1	제주특별자치도	제주시_한림읍	제주_한림	제주특별자치도_제주시_한림읍_금악리	한림읍	금악리	2022-04-18	2022-01-01	1
5011025025	2022	04	18	2	5.7	89.7	139.1	1.89	1.1	3.71	0.983	제주특별자치도 제주시 한림읍 금악리 317-2	제주특별자치도	제주시_한림읍	제주_한림	제주특별자치도_제주시_한림읍_금악리	한림읍	금악리	2022-04-18	2022-01-01	1
5011025025	2022	04	18	2	5.7	93.9	133.9	0.96	0.153	3.92	0.965	제주특별자치도 제주시 한림읍 금악리 10-15	제주특별자치도	제주시_한림읍	제주_한림	제주특별자치도_제주시_한림읍_금악리	한림읍	금악리	2022-04-18	2022-01-01	1
5011025025	2022	06	14	2	6.1	75.1	79.3	2.21	2.259	6.72	1.56	제주특별자치도 제주시 한림읍 금악리 334	제주특별자치도	제주시_한림읍	제주_한림	제주특별자치도_제주시_한림읍_금악리	한림읍	금악리	2022-06-14	2022-01-01	1
5011025025	2022	06	14	2	6.7	97.5	85	3.05	3.34	11.04	2.2	제주특별자치도 제주시 한림읍 금악리 617-1	제주특별자치도	제주시_한림읍	제주_한림	제주특별자치도_제주시_한림읍_금악리	한림읍	금악리	2022-06-14	2022-01-01	1
5011025025	2022	06	14	2	5.6	43.6	59.3	0.96	1.274	2.84	1.205	제주특별자치도 제주시 한림읍 금악리 312	제주특별자치도	제주시_한림읍	제주_한림	제주특별자치도_제주시_한림읍_금악리	한림읍	금악리	2022-06-14	2022-01-01	1
5011025025	2022	06	14	2	6.9	138.8	93.1	4.18	4.082	14.16	3.355	제주특별자치도 제주시 한림읍 금악리 333-1	제주특별자치도	제주시_한림읍	제주_한림	제주특별자치도_제주시_한림읍_금악리	한림읍	금악리	2022-06-14	2022-01-01	1
5011025025	2022	06	14	2	5	60.6	88.1	0.46	0.322	1.58	0.78	제주특별자치도 제주시 한림읍 금악리 333-2	제주특별자치도	제주시_한림읍	제주_한림	제주특별자치도_제주시_한림읍_금악리	한림읍	금악리	2022-06-14	2022-01-01	1
5011025025	2022	06	14	2	5.1	100.8	88.6	0.54	0.322	1.95	0.853	제주특별자치도 제주시 한림읍 금악리 627-2	제주특별자치도	제주시_한림읍	제주_한림	제주특별자치도_제주시_한림읍_금악리	한림읍	금악리	2022-06-14	2022-01-01	1
5011025025	2022	06	14	2	5.5	26.6	57.1	0.54	0.731	1.79	1.332	제주특별자치도 제주시 한림읍 금악리 627-3	제주특별자치도	제주시_한림읍	제주_한림	제주특별자치도_제주시_한림읍_금악리	한림읍	금악리	2022-06-14	2022-01-01	1
5011025025	2022	06	14	2	7	140.5	99.8	4.07	4.113	12.97	2.455	제주특별자치도 제주시 한림읍 금악리 628	제주특별자치도	제주시_한림읍	제주_한림	제주특별자치도_제주시_한림읍_금악리	한림읍	금악리	2022-06-14	2022-01-01	1
5011025025	2022	06	14	2	5.7	67.4	65	1.42	1.893	5.29	1.805	제주특별자치도 제주시 한림읍 금악리 173	제주특별자치도	제주시_한림읍	제주_한림	제주특별자치도_제주시_한림읍_금악리	한림읍	금악리	2022-06-14	2022-01-01	1
5011025025	2022	06	14	2	5.2	52.4	79.6	0.46	0.251	1.57	0.745	제주특별자치도 제주시 한림읍 금악리 174	제주특별자치도	제주시_한림읍	제주_한림	제주특별자치도_제주시_한림읍_금악리	한림읍	금악리	2022-06-14	2022-01-01	1
5011025025	2022	06	14	2	5	64.8	99.6	0.41	0.256	1.25	0.802	제주특별자치도 제주시 한림읍 금악리 329	제주특별자치도	제주시_한림읍	제주_한림	제주특별자치도_제주시_한림읍_금악리	한림읍	금악리	2022-06-14	2022-01-01	1
5011025025	2022	06	14	2	5.1	80.2	93.6	0.54	0.266	1.82	0.816	제주특별자치도 제주시 한림읍 금악리 331	제주특별자치도	제주시_한림읍	제주_한림	제주특별자치도_제주시_한림읍_금악리	한림읍	금악리	2022-06-14	2022-01-01	1
5011025025	2022	06	14	2	6.9	100.6	86.3	2.85	3.35	12.17	2.56	제주특별자치도 제주시 한림읍 금악리 176-2	제주특별자치도	제주시_한림읍	제주_한림	제주특별자치도_제주시_한림읍_금악리	한림읍	금악리	2022-06-14	2022-01-01	1
5011025025	2022	06	14	2	6.9	116.9	93.6	3.47	3.627	11.62	2.215	제주특별자치도 제주시 한림읍 금악리 618	제주특별자치도	제주시_한림읍	제주_한림	제주특별자치도_제주시_한림읍_금악리	한림읍	금악리	2022-06-14	2022-01-01	1
5011025025	2022	06	14	2	5.2	124.8	101.6	0.71	0.322	3.04	0.81	제주특별자치도 제주시 한림읍 금악리 330	제주특별자치도	제주시_한림읍	제주_한림	제주특별자치도_제주시_한림읍_금악리	한림읍	금악리	2022-06-14	2022-01-01	1
5011025025	2022	06	14	2	5.1	111.2	80.2	0.53	0.256	1.91	0.815	제주특별자치도 제주시 한림읍 금악리 332-2	제주특별자치도	제주시_한림읍	제주_한림	제주특별자치도_제주시_한림읍_금악리	한림읍	금악리	2022-06-14	2022-01-01	1
5011025025	2022	06	14	2	6.4	84.4	80.1	2.4	2.547	7.63	1.82	제주특별자치도 제주시 한림읍 금악리 332-1	제주특별자치도	제주시_한림읍	제주_한림	제주특별자치도_제주시_한림읍_금악리	한림읍	금악리	2022-06-14	2022-01-01	1
5011025025	2022	06	14	2	5.1	70.9	107.7	0.46	0.322	1.63	0.879	제주특별자치도 제주시 한림읍 금악리 179-2	제주특별자치도	제주시_한림읍	제주_한림	제주특별자치도_제주시_한림읍_금악리	한림읍	금악리	2022-06-14	2022-01-01	1
5011025025	2022	06	14	2	5.1	116.1	93.1	0.46	0.271	1.76	0.894	제주특별자치도 제주시 한림읍 금악리 176-3	제주특별자치도	제주시_한림읍	제주_한림	제주특별자치도_제주시_한림읍_금악리	한림읍	금악리	2022-06-14	2022-01-01	1
5011025025	2022	06	14	2	5.5	30.2	51.6	0.48	0.91	1.27	1.103	제주특별자치도 제주시 한림읍 금악리 327-2	제주특별자치도	제주시_한림읍	제주_한림	제주특별자치도_제주시_한림읍_금악리	한림읍	금악리	2022-06-14	2022-01-01	1
5011025025	2022	06	14	2	5.1	141.2	83	0.48	0.256	1.82	0.803	제주특별자치도 제주시 한림읍 금악리 175-1	제주특별자치도	제주시_한림읍	제주_한림	제주특별자치도_제주시_한림읍_금악리	한림읍	금악리	2022-06-14	2022-01-01	1
5011025025	2022	06	14	2	6.1	83.1	66.1	1.7	2.251	6.56	2.14	제주특별자치도 제주시 한림읍 금악리 175-7	제주특별자치도	제주시_한림읍	제주_한림	제주특별자치도_제주시_한림읍_금악리	한림읍	금악리	2022-06-14	2022-01-01	1
5011025025	2022	06	14	2	5.2	35.4	116.6	1.14	1.161	2.47	1.251	제주특별자치도 제주시 한림읍 금악리 175-8	제주특별자치도	제주시_한림읍	제주_한림	제주특별자치도_제주시_한림읍_금악리	한림읍	금악리	2022-06-14	2022-01-01	1
5011025025	2022	06	14	2	6.1	75.9	76.2	1.96	2.051	5.78	1.52	제주특별자치도 제주시 한림읍 금악리 325	제주특별자치도	제주시_한림읍	제주_한림	제주특별자치도_제주시_한림읍_금악리	한림읍	금악리	2022-06-14	2022-01-01	1
5011025025	2022	06	14	2	6.7	106.4	87.5	3.23	2.721	11.11	2.025	제주특별자치도 제주시 한림읍 금악리 323	제주특별자치도	제주시_한림읍	제주_한림	제주특별자치도_제주시_한림읍_금악리	한림읍	금악리	2022-06-14	2022-01-01	1
5011025025	2022	06	14	2	6.2	86.9	76.8	2.11	1.703	6.61	1.58	제주특별자치도 제주시 한림읍 금악리 324	제주특별자치도	제주시_한림읍	제주_한림	제주특별자치도_제주시_한림읍_금악리	한림읍	금악리	2022-06-14	2022-01-01	1
5011025025	2022	06	16	2	5	111.5	93	1.2	1.63	3.3	2.27	제주특별자치도 제주시 한림읍 금악리 563-1	제주특별자치도	제주시_한림읍	제주_한림	제주특별자치도_제주시_한림읍_금악리	한림읍	금악리	2022-06-16	2022-01-01	1
5011025025	2022	06	21	2	5	111	93	1.1	1.59	3.1	2.2	제주특별자치도 제주시 한림읍 금악리 562	제주특별자치도	제주시_한림읍	제주_한림	제주특별자치도_제주시_한림읍_금악리	한림읍	금악리	2022-06-21	2022-01-01	1
5011025025	2022	07	08	2	5.4	97	84	2.1	1.39	4.4	1.46	제주특별자치도 제주시 한림읍 금악리 71	제주특별자치도	제주시_한림읍	제주_한림	제주특별자치도_제주시_한림읍_금악리	한림읍	금악리	2022-07-08	2022-01-01	1
5011025025	2022	07	08	2	5.4	98	87	2.1	1.36	4.3	1.5	제주특별자치도 제주시 한림읍 금악리 67-3	제주특별자치도	제주시_한림읍	제주_한림	제주특별자치도_제주시_한림읍_금악리	한림읍	금악리	2022-07-08	2022-01-01	1
5011025025	2022	07	25	2	5.1	99.7	69	1.07	0.895	5.24	1.58	제주특별자치도 제주시 한림읍 금악리 514	제주특별자치도	제주시_한림읍	제주_한림	제주특별자치도_제주시_한림읍_금악리	한림읍	금악리	2022-07-25	2022-01-01	1
5011025025	2022	07	25	2	5.1	77.8	70	0.99	0.972	3.94	1.615	제주특별자치도 제주시 한림읍 금악리 1384	제주특별자치도	제주시_한림읍	제주_한림	제주특별자치도_제주시_한림읍_금악리	한림읍	금악리	2022-07-25	2022-01-01	1
5011025025	2022	07	25	2	5.1	79.7	72	1.07	1.049	3.69	1.465	제주특별자치도 제주시 한림읍 금악리 1385	제주특별자치도	제주시_한림읍	제주_한림	제주특별자치도_제주시_한림읍_금악리	한림읍	금악리	2022-07-25	2022-01-01	1
5011025025	2022	07	25	2	5.1	79	69	0.99	0.87	3.39	1.397	제주특별자치도 제주시 한림읍 금악리 1386	제주특별자치도	제주시_한림읍	제주_한림	제주특별자치도_제주시_한림읍_금악리	한림읍	금악리	2022-07-25	2022-01-01	1
5011025025	2022	07	25	2	5.1	79.4	70	1.07	0.895	3.49	1.4	제주특별자치도 제주시 한림읍 금악리 511	제주특별자치도	제주시_한림읍	제주_한림	제주특별자치도_제주시_한림읍_금악리	한림읍	금악리	2022-07-25	2022-01-01	1
5011025025	2022	07	25	2	5.1	81.6	72	1.07	0.921	3.54	1.327	제주특별자치도 제주시 한림읍 금악리 513	제주특별자치도	제주시_한림읍	제주_한림	제주특별자치도_제주시_한림읍_금악리	한림읍	금악리	2022-07-25	2022-01-01	1
5011025025	2022	07	25	2	5.1	80.4	73	1.07	0.972	3.34	1.415	제주특별자치도 제주시 한림읍 금악리 508-2	제주특별자치도	제주시_한림읍	제주_한림	제주특별자치도_제주시_한림읍_금악리	한림읍	금악리	2022-07-25	2022-01-01	1
5011025025	2022	07	25	2	5.1	83	74	0.99	0.87	3.29	1.373	제주특별자치도 제주시 한림읍 금악리 504	제주특별자치도	제주시_한림읍	제주_한림	제주특별자치도_제주시_한림읍_금악리	한림읍	금악리	2022-07-25	2022-01-01	1
5011025025	2022	07	25	2	5.1	83.9	71	1.07	0.946	3.44	1.52	제주특별자치도 제주시 한림읍 금악리 505	제주특별자치도	제주시_한림읍	제주_한림	제주특별자치도_제주시_한림읍_금악리	한림읍	금악리	2022-07-25	2022-01-01	1
5011025025	2022	07	25	2	5.1	81.4	73	1.07	0.921	3.29	1.595	제주특별자치도 제주시 한림읍 금악리 506	제주특별자치도	제주시_한림읍	제주_한림	제주특별자치도_제주시_한림읍_금악리	한림읍	금악리	2022-07-25	2022-01-01	1
5011025025	2022	07	25	2	5.1	84	74	1.07	0.921	3.34	1.46	제주특별자치도 제주시 한림읍 금악리 507	제주특별자치도	제주시_한림읍	제주_한림	제주특별자치도_제주시_한림읍_금악리	한림읍	금악리	2022-07-25	2022-01-01	1
5011025025	2022	07	25	2	5.1	82.3	71	1.07	0.957	3.24	1.575	제주특별자치도 제주시 한림읍 금악리 508-1	제주특별자치도	제주시_한림읍	제주_한림	제주특별자치도_제주시_한림읍_금악리	한림읍	금악리	2022-07-25	2022-01-01	1
5011025025	2022	07	25	2	5.1	85.5	72	0.99	1.023	3.24	1.49	제주특별자치도 제주시 한림읍 금악리 1383	제주특별자치도	제주시_한림읍	제주_한림	제주특별자치도_제주시_한림읍_금악리	한림읍	금악리	2022-07-25	2022-01-01	1
5011025025	2022	07	25	2	5.1	85.1	74	0.99	0.921	3.14	1.515	제주특별자치도 제주시 한림읍 금악리 509	제주특별자치도	제주시_한림읍	제주_한림	제주특별자치도_제주시_한림읍_금악리	한림읍	금악리	2022-07-25	2022-01-01	1
5011025025	2022	07	25	2	5	85.8	73	1.07	0.997	1.9	1.655	제주특별자치도 제주시 한림읍 금악리 510	제주특별자치도	제주시_한림읍	제주_한림	제주특별자치도_제주시_한림읍_금악리	한림읍	금악리	2022-07-25	2022-01-01	1
5011025025	2022	07	25	2	5.1	87.6	73	0.99	0.895	3.34	1.32	제주특별자치도 제주시 한림읍 금악리 388	제주특별자치도	제주시_한림읍	제주_한림	제주특별자치도_제주시_한림읍_금악리	한림읍	금악리	2022-07-25	2022-01-01	1
5011025025	2022	07	25	2	5.1	88.6	72	0.99	0.972	3.24	1.442	제주특별자치도 제주시 한림읍 금악리 1387	제주특별자치도	제주시_한림읍	제주_한림	제주특별자치도_제주시_한림읍_금악리	한림읍	금악리	2022-07-25	2022-01-01	1
5011025025	2022	07	25	2	5.1	85.5	72	0.99	0.946	3.29	1.336	제주특별자치도 제주시 한림읍 금악리 1388	제주특별자치도	제주시_한림읍	제주_한림	제주특별자치도_제주시_한림읍_금악리	한림읍	금악리	2022-07-25	2022-01-01	1
5011025025	2022	07	25	2	5.1	83.5	72	1.07	0.997	3.29	1.505	제주특별자치도 제주시 한림읍 금악리 1389	제주특별자치도	제주시_한림읍	제주_한림	제주특별자치도_제주시_한림읍_금악리	한림읍	금악리	2022-07-25	2022-01-01	1
5011025025	2022	07	25	2	5.1	85.1	73	1.07	0.997	3.44	1.444	제주특별자치도 제주시 한림읍 금악리 1380	제주특별자치도	제주시_한림읍	제주_한림	제주특별자치도_제주시_한림읍_금악리	한림읍	금악리	2022-07-25	2022-01-01	1
5011025025	2022	07	25	2	5.1	84.7	73	1.07	0.972	3.29	1.318	제주특별자치도 제주시 한림읍 금악리 1381-3	제주특별자치도	제주시_한림읍	제주_한림	제주특별자치도_제주시_한림읍_금악리	한림읍	금악리	2022-07-25	2022-01-01	1
5011025025	2022	07	25	2	5	72.6	75	0.99	1.202	3.29	1.77	제주특별자치도 제주시 한림읍 금악리 1381-1	제주특별자치도	제주시_한림읍	제주_한림	제주특별자치도_제주시_한림읍_금악리	한림읍	금악리	2022-07-25	2022-01-01	1
5011025025	2022	07	25	2	5	84.9	75	1.07	1.228	3.54	2.165	제주특별자치도 제주시 한림읍 금악리 1404	제주특별자치도	제주시_한림읍	제주_한림	제주특별자치도_제주시_한림읍_금악리	한림읍	금악리	2022-07-25	2022-01-01	1
5011025025	2022	07	25	2	5.1	83.2	76	1.07	1.33	3.69	2.095	제주특별자치도 제주시 한림읍 금악리 1403-1	제주특별자치도	제주시_한림읍	제주_한림	제주특별자치도_제주시_한림읍_금악리	한림읍	금악리	2022-07-25	2022-01-01	1
5011025025	2022	07	25	2	5	84.7	85	1.07	1.228	3.34	2.14	제주특별자치도 제주시 한림읍 금악리 1403-2	제주특별자치도	제주시_한림읍	제주_한림	제주특별자치도_제주시_한림읍_금악리	한림읍	금악리	2022-07-25	2022-01-01	1
5011025025	2022	07	25	2	6.4	181.4	46	2.06	1.176	8.33	0.935	제주특별자치도 제주시 한림읍 금악리 1733	제주특별자치도	제주시_한림읍	제주_한림	제주특별자치도_제주시_한림읍_금악리	한림읍	금악리	2022-07-25	2022-01-01	1
5011025025	2022	07	25	2	6.5	182	46	1.98	1.176	8.58	0.829	제주특별자치도 제주시 한림읍 금악리 1659	제주특별자치도	제주시_한림읍	제주_한림	제주특별자치도_제주시_한림읍_금악리	한림읍	금악리	2022-07-25	2022-01-01	1
5011025025	2022	07	25	2	6.5	179.4	45	1.98	1.176	8.58	0.77	제주특별자치도 제주시 한림읍 금악리 1660	제주특별자치도	제주시_한림읍	제주_한림	제주특별자치도_제주시_한림읍_금악리	한림읍	금악리	2022-07-25	2022-01-01	1
5011025025	2022	07	25	2	6.5	190.7	45	2.8	1.586	9.31	0.78	제주특별자치도 제주시 한림읍 금악리 1661	제주특별자치도	제주시_한림읍	제주_한림	제주특별자치도_제주시_한림읍_금악리	한림읍	금악리	2022-07-25	2022-01-01	1
5011025025	2022	07	25	2	6.5	201.6	46	2.77	1.611	10.16	0.808	제주특별자치도 제주시 한림읍 금악리 1662	제주특별자치도	제주시_한림읍	제주_한림	제주특별자치도_제주시_한림읍_금악리	한림읍	금악리	2022-07-25	2022-01-01	1
5011025025	2022	07	25	2	6.5	178.8	45	2.77	1.524	9.36	0.867	제주특별자치도 제주시 한림읍 금악리 1663	제주특별자치도	제주시_한림읍	제주_한림	제주특별자치도_제주시_한림읍_금악리	한림읍	금악리	2022-07-25	2022-01-01	1
5011025025	2022	07	25	2	6.5	198.3	45	2.88	1.688	10.83	0.81	제주특별자치도 제주시 한림읍 금악리 1732	제주특별자치도	제주시_한림읍	제주_한림	제주특별자치도_제주시_한림읍_금악리	한림읍	금악리	2022-07-25	2022-01-01	1
5011025025	2022	07	25	2	6.5	197.2	44	2.93	1.867	11.33	0.857	제주특별자치도 제주시 한림읍 금악리 1738	제주특별자치도	제주시_한림읍	제주_한림	제주특별자치도_제주시_한림읍_금악리	한림읍	금악리	2022-07-25	2022-01-01	1
5011025025	2022	07	25	2	6.5	211	46	2.63	1.703	10.28	0.827	제주특별자치도 제주시 한림읍 금악리 1739	제주특별자치도	제주시_한림읍	제주_한림	제주특별자치도_제주시_한림읍_금악리	한림읍	금악리	2022-07-25	2022-01-01	1
5011025025	2022	07	25	2	4.7	144.2	70	1.48	2.302	3.87	2.6	제주특별자치도 제주시 한림읍 금악리 493	제주특별자치도	제주시_한림읍	제주_한림	제주특별자치도_제주시_한림읍_금악리	한림읍	금악리	2022-07-25	2022-01-01	1
5011025025	2022	07	25	2	4.7	136.1	72	1.73	2.66	4.59	2.735	제주특별자치도 제주시 한림읍 금악리 494	제주특별자치도	제주시_한림읍	제주_한림	제주특별자치도_제주시_한림읍_금악리	한림읍	금악리	2022-07-25	2022-01-01	1
5011025025	2022	07	25	2	4.7	161.9	72	1.7	2.522	4.54	2.98	제주특별자치도 제주시 한림읍 금악리 495	제주특별자치도	제주시_한림읍	제주_한림	제주특별자치도_제주시_한림읍_금악리	한림읍	금악리	2022-07-25	2022-01-01	1
[truncated: 24,808 more rows]

## Sheet: 1-2
Fig. 1. The schematic diagram illustrates the process of data collection, analysis, and decision-making support via an agricultural digital twin.
The Korean language pack is needed to read the Korean fonts (addresses recorded in Korean), but the Korean fonts are not necessary for the relevant data analysis.
apt_juso	coord_x	coord_y
제주특별자치도 제주시 한림읍 귀덕리 153	126.298	33.4206
제주특별자치도 제주시 한림읍 귀덕리 447-1	126.296	33.4325
제주특별자치도 제주시 한림읍 귀덕리 449-4	126.296	33.4316
제주특별자치도 제주시 한림읍 귀덕리 454	126.297	33.4292
제주특별자치도 제주시 한림읍 귀덕리 1000-2	126.295	33.4447
제주특별자치도 제주시 한림읍 귀덕리 1332-1	126.295	33.4376
제주특별자치도 제주시 한림읍 귀덕리 1454-1	126.294	33.4373
제주특별자치도 제주시 한림읍 귀덕리 2423-1	126.287	33.4273
제주특별자치도 제주시 한림읍 귀덕리 2875-2	126.288	33.4378
제주특별자치도 제주시 한림읍 귀덕리 2880-2	126.289	33.437
제주특별자치도 제주시 한림읍 귀덕리 30	126.303	33.4248
제주특별자치도 제주시 한림읍 귀덕리 1246-1	126.296	33.4429
제주특별자치도 제주시 한림읍 귀덕리 862-1	126.298	33.4429
제주특별자치도 제주시 한림읍 귀덕리 860	126.298	33.4428
제주특별자치도 제주시 한림읍 귀덕리 881	126.298	33.4429
제주특별자치도 제주시 한림읍 귀덕리 2241	126.291	33.4155
제주특별자치도 제주시 한림읍 귀덕리 58-4	126.301	33.4183
제주특별자치도 제주시 한림읍 귀덕리 448-12	126.295	33.432
제주특별자치도 제주시 한림읍 귀덕리 276	126.299	33.4248
제주특별자치도 제주시 한림읍 귀덕리 280	126.299	33.4243
제주특별자치도 제주시 한림읍 귀덕리 281	126.299	33.4238
제주특별자치도 제주시 한림읍 귀덕리 283	126.3	33.4232
제주특별자치도 제주시 한림읍 귀덕리 291-1	126.301	33.4227
제주특별자치도 제주시 한림읍 귀덕리 302	126.301	33.4236
제주특별자치도 제주시 한림읍 귀덕리 846-1	126.298	33.4422
제주특별자치도 제주시 한림읍 귀덕리 859-1	126.298	33.4424
제주특별자치도 제주시 한림읍 귀덕리 864	126.297	33.4429
제주특별자치도 제주시 한림읍 귀덕리 866	126.297	33.4431
제주특별자치도 제주시 한림읍 귀덕리 963-4	126.296	33.4457
제주특별자치도 제주시 한림읍 귀덕리 2770-2	126.287	33.4347
제주특별자치도 제주시 한림읍 귀덕리 3568	126.282	33.4312
제주특별자치도 제주시 한림읍 귀덕리 3457	126.284	33.4351
제주특별자치도 제주시 한림읍 귀덕리 2772	126.286	33.4347
제주특별자치도 제주시 한림읍 귀덕리 2788-2	126.286	33.4344
제주특별자치도 제주시 한림읍 귀덕리 2789	126.286	33.4347
제주특별자치도 제주시 한림읍 귀덕리 165	126.298	33.4193
제주특별자치도 제주시 한림읍 귀덕리 537	126.3	33.4305
제주특별자치도 제주시 한림읍 귀덕리 255-1	126.298	33.4243
제주특별자치도 제주시 한림읍 귀덕리 851-2	126.298	33.4416
제주특별자치도 제주시 한림읍 귀덕리 710-1	126.298	33.4392
제주특별자치도 제주시 한림읍 귀덕리 1453-1	126.294	33.4377
제주특별자치도 제주시 한림읍 귀덕리 887	126.299	33.4433
제주특별자치도 제주시 한림읍 귀덕리 454-4	126.298	33.4289
제주특별자치도 제주시 한림읍 귀덕리 1941	126.296	33.4251
제주특별자치도 제주시 한림읍 귀덕리 2248	126.291	33.4162
제주특별자치도 제주시 한림읍 귀덕리 2248-2	126.291	33.4159
제주특별자치도 제주시 한림읍 귀덕리 2831	126.287	33.438
제주특별자치도 제주시 한림읍 귀덕리 2836-1	126.287	33.4382
제주특별자치도 제주시 한림읍 귀덕리 3228-2	126.285	33.4404
제주특별자치도 제주시 한림읍 귀덕리 3129-1	126.284	33.4417
제주특별자치도 제주시 한림읍 귀덕리 3246	126.284	33.4393
제주특별자치도 제주시 한림읍 귀덕리 3230-4	126.285	33.4402
제주특별자치도 제주시 한림읍 귀덕리 1995-1	126.293	33.4253
제주특별자치도 제주시 한림읍 귀덕리 2305-1	126.288	33.4209
제주특별자치도 제주시 한림읍 귀덕리 2289	126.289	33.4195
제주특별자치도 제주시 한림읍 귀덕리 2310	126.288	33.4213
제주특별자치도 제주시 한림읍 귀덕리 2424-1	126.287	33.4271
제주특별자치도 제주시 한림읍 귀덕리 2530-1	126.291	33.4266
제주특별자치도 제주시 한림읍 귀덕리 3247	126.284	33.4399
제주특별자치도 제주시 한림읍 귀덕리 2378-3	126.289	33.4252
제주특별자치도 제주시 한림읍 귀덕리 2377-1	126.29	33.4247
제주특별자치도 제주시 한림읍 귀덕리 621-5	126.297	33.4349
제주특별자치도 제주시 한림읍 귀덕리 1712	126.291	33.4324
제주특별자치도 제주시 한림읍 귀덕리 3919	126.277	33.4373
제주특별자치도 제주시 한림읍 귀덕리 3600-1	126.281	33.4327
제주특별자치도 제주시 한림읍 귀덕리 3263	126.285	33.438
제주특별자치도 제주시 한림읍 귀덕리 3130	126.284	33.4412
제주특별자치도 제주시 한림읍 귀덕리 3165	126.282	33.4407
제주특별자치도 제주시 한림읍 귀덕리 872-3	126.297	33.4439
제주특별자치도 제주시 한림읍 귀덕리 2044	126.292	33.421
제주특별자치도 제주시 한림읍 귀덕리 2045	126.291	33.4209
제주특별자치도 제주시 한림읍 귀덕리 2046-1	126.292	33.4207
제주특별자치도 제주시 한림읍 귀덕리 2046-2	126.291	33.4206
제주특별자치도 제주시 한림읍 귀덕리 2047-1	126.292	33.4203
제주특별자치도 제주시 한림읍 귀덕리 2047-2	126.292	33.4204
제주특별자치도 제주시 한림읍 귀덕리 286	126.299	33.4224
제주특별자치도 제주시 한림읍 귀덕리 2635-1	126.286	33.4314
제주특별자치도 제주시 한림읍 귀덕리 2073	126.296	33.4196
제주특별자치도 제주시 한림읍 귀덕리 2083	126.296	33.4203
제주특별자치도 제주시 한림읍 귀덕리 239-1	126.297	33.4224
제주특별자치도 제주시 한림읍 귀덕리 1997-1	126.293	33.4256
제주특별자치도 제주시 한림읍 귀덕리 515-1	126.299	33.4303
제주특별자치도 제주시 한림읍 귀덕리 559-1	126.301	33.4316
제주특별자치도 제주시 한림읍 귀덕리 611-1	126.298	33.4338
제주특별자치도 제주시 한림읍 귀덕리 3244-1	126.285	33.4393
제주특별자치도 제주시 한림읍 귀덕리 2885	126.29	33.437
제주특별자치도 제주시 한림읍 귀덕리 1513-2	126.293	33.4351
제주특별자치도 제주시 한림읍 귀덕리 2378-1	126.289	33.4253
제주특별자치도 제주시 한림읍 귀덕리 2314-1	126.289	33.4217
제주특별자치도 제주시 한림읍 귀덕리 3209-2	126.28	33.4409
제주특별자치도 제주시 한림읍 귀덕리 3257	126.283	33.4388
제주특별자치도 제주시 한림읍 귀덕리 3744-1	126.277	33.4362
제주특별자치도 제주시 한림읍 귀덕리 3588	126.282	33.4315
제주특별자치도 제주시 한림읍 귀덕리 2678-1	126.289	33.4338
제주특별자치도 제주시 한림읍 귀덕리 2711	126.289	33.4344
제주특별자치도 제주시 한림읍 귀덕리 2294-2	126.288	33.4204
제주특별자치도 제주시 한림읍 귀덕리 793-1	126.297	33.4402
제주특별자치도 제주시 한림읍 귀덕리 2673	126.289	33.4337
제주특별자치도 제주시 한림읍 귀덕리 269-1	126.298	33.4225
제주특별자치도 제주시 한림읍 귀덕리 1731-6	126.293	33.43
제주특별자치도 제주시 한림읍 귀덕리 3465-4	126.284	33.4348
제주특별자치도 제주시 한림읍 귀덕리 3454	126.285	33.4356
제주특별자치도 제주시 한림읍 귀덕리 3744-3	126.277	33.4364
제주특별자치도 제주시 한림읍 귀덕리 450-8	126.298	33.4316
제주특별자치도 제주시 한림읍 귀덕리 2268	126.289	33.4191
제주특별자치도 제주시 한림읍 귀덕리 1928-1	126.294	33.4258
제주특별자치도 제주시 한림읍 귀덕리 1904	126.294	33.427
제주특별자치도 제주시 한림읍 귀덕리 211-1	126.3	33.4217
제주특별자치도 제주시 한림읍 귀덕리 225	126.299	33.4217
제주특별자치도 제주시 한림읍 귀덕리 29	126.303	33.4253
제주특별자치도 제주시 한림읍 귀덕리 2736-1	126.289	33.4351
제주특별자치도 제주시 한림읍 귀덕리 253	126.298	33.4245
제주특별자치도 제주시 한림읍 귀덕리 455-5	126.298	33.4275
제주특별자치도 제주시 한림읍 귀덕리 555-1	126.301	33.4308
제주특별자치도 제주시 한림읍 귀덕리 3387-1	126.282	33.4352
제주특별자치도 제주시 한림읍 귀덕리 1917	126.296	33.4269
제주특별자치도 제주시 한림읍 귀덕리 649	126.298	33.4358
제주특별자치도 제주시 한림읍 귀덕리 210-1	126.299	33.4218
제주특별자치도 제주시 한림읍 귀덕리 2726-2	126.291	33.4364
제주특별자치도 제주시 한림읍 귀덕리 198-1	126.301	33.4219
제주특별자치도 제주시 한림읍 귀덕리 2360-1	126.291	33.4231
제주특별자치도 제주시 한림읍 귀덕리 2035-1	126.293	33.4221
제주특별자치도 제주시 한림읍 귀덕리 2358-2	126.292	33.4223
제주특별자치도 제주시 한림읍 수원리 260-2	126.273	33.4344
제주특별자치도 제주시 한림읍 수원리 262-6	126.276	33.4322
제주특별자치도 제주시 한림읍 수원리 263-5	126.275	33.4313
제주특별자치도 제주시 한림읍 수원리 264-15	126.272	33.4292
제주특별자치도 제주시 한림읍 수원리 267-5	126.272	33.4337
제주특별자치도 제주시 한림읍 수원리 277-2	126.271	33.429
제주특별자치도 제주시 한림읍 수원리 281-6	126.266	33.43
제주특별자치도 제주시 한림읍 수원리 282-12	126.266	33.4307
제주특별자치도 제주시 한림읍 수원리 283-18	126.266	33.4329
제주특별자치도 제주시 한림읍 수원리 644-2	126.266	33.4282
제주특별자치도 제주시 한림읍 수원리 659-3	126.264	33.4291
제주특별자치도 제주시 한림읍 수원리 277-18	126.27	33.428
제주특별자치도 제주시 한림읍 수원리 263-22	126.273	33.4311
제주특별자치도 제주시 한림읍 수원리 266-22	126.272	33.4313
제주특별자치도 제주시 한림읍 수원리 263-1	126.274	33.4322
제주특별자치도 제주시 한림읍 수원리 277-10	126.271	33.4289
제주특별자치도 제주시 한림읍 수원리 265-19	126.271	33.4313
제주특별자치도 제주시 한림읍 수원리 267-20	126.27	33.4329
제주특별자치도 제주시 한림읍 수원리 267-22	126.271	33.4335
제주특별자치도 제주시 한림읍 수원리 271-23	126.264	33.4345
제주특별자치도 제주시 한림읍 수원리 272-13	126.267	33.4329
제주특별자치도 제주시 한림읍 수원리 276-14	126.269	33.4286
제주특별자치도 제주시 한림읍 수원리 263-3	126.275	33.4317
제주특별자치도 제주시 한림읍 수원리 281-13	126.265	33.4299
제주특별자치도 제주시 한림읍 대림리 3-1	126.287	33.4265
제주특별자치도 제주시 한림읍 대림리 19-1	126.286	33.4256
제주특별자치도 제주시 한림읍 대림리 315-1	126.285	33.4171
제주특별자치도 제주시 한림읍 대림리 755-1	126.282	33.4227
제주특별자치도 제주시 한림읍 대림리 761	126.282	33.4229
제주특별자치도 제주시 한림읍 대림리 1086-12	126.275	33.4295
제주특별자치도 제주시 한림읍 대림리 1087-9	126.276	33.4289
제주특별자치도 제주시 한림읍 대림리 1093-1	126.274	33.4271
제주특별자치도 제주시 한림읍 대림리 1096-7	126.273	33.4272
제주특별자치도 제주시 한림읍 대림리 1413-1	126.279	33.4225
제주특별자치도 제주시 한림읍 대림리 629-1	126.286	33.4193
제주특별자치도 제주시 한림읍 대림리 452-1	126.279	33.4219
제주특별자치도 제주시 한림읍 대림리 181-1	126.29	33.4173
제주특별자치도 제주시 한림읍 대림리 922-2	126.284	33.4278
제주특별자치도 제주시 한림읍 대림리 975	126.282	33.4298
제주특별자치도 제주시 한림읍 대림리 616	126.284	33.4191
제주특별자치도 제주시 한림읍 대림리 610	126.284	33.4193
제주특별자치도 제주시 한림읍 대림리 731	126.283	33.4244
제주특별자치도 제주시 한림읍 대림리 1557	126.273	33.4245
제주특별자치도 제주시 한림읍 대림리 1538	126.273	33.4243
제주특별자치도 제주시 한림읍 대림리 1537	126.273	33.4241
제주특별자치도 제주시 한림읍 대림리 908	126.285	33.427
제주특별자치도 제주시 한림읍 대림리 906	126.285	33.4277
제주특별자치도 제주시 한림읍 대림리 352-2	126.283	33.4176
제주특별자치도 제주시 한림읍 대림리 774	126.281	33.4236
제주특별자치도 제주시 한림읍 대림리 10-2	126.288	33.4257
제주특별자치도 제주시 한림읍 대림리 495-2	126.279	33.4194
제주특별자치도 제주시 한림읍 대림리 306-2	126.285	33.4154
제주특별자치도 제주시 한림읍 대림리 932	126.285	33.4283
제주특별자치도 제주시 한림읍 대림리 870-1	126.282	33.4271
제주특별자치도 제주시 한림읍 대림리 931	126.284	33.428
제주특별자치도 제주시 한림읍 대림리 810	126.28	33.4246
제주특별자치도 제주시 한림읍 대림리 816-3	126.281	33.4255
제주특별자치도 제주시 한림읍 대림리 817-2	126.281	33.4261
제주특별자치도 제주시 한림읍 대림리 818	126.281	33.4258
제주특별자치도 제주시 한림읍 대림리 837-2	126.282	33.4274
제주특별자치도 제주시 한림읍 대림리 867-1	126.283	33.4282
제주특별자치도 제주시 한림읍 대림리 968	126.282	33.4305
제주특별자치도 제주시 한림읍 대림리 976	126.282	33.4295
제주특별자치도 제주시 한림읍 대림리 1275	126.279	33.4273
제주특별자치도 제주시 한림읍 대림리 1397	126.279	33.4234
제주특별자치도 제주시 한림읍 대림리 650-1	126.284	33.4221
제주특별자치도 제주시 한림읍 대림리 867-5	126.283	33.428
제주특별자치도 제주시 한림읍 대림리 1090-6	126.277	33.4259
제주특별자치도 제주시 한림읍 대림리 452	126.279	33.4218
제주특별자치도 제주시 한림읍 대림리 474	126.279	33.4214
제주특별자치도 제주시 한림읍 대림리 124	126.287	33.4181
제주특별자치도 제주시 한림읍 대림리 338	126.284	33.4182
제주특별자치도 제주시 한림읍 대림리 342-1	126.284	33.4183
제주특별자치도 제주시 한림읍 대림리 349-2	126.283	33.4181
제주특별자치도 제주시 한림읍 대림리 156	126.288	33.417
제주특별자치도 제주시 한림읍 대림리 164	126.287	33.4157
제주특별자치도 제주시 한림읍 대림리 174	126.288	33.416
제주특별자치도 제주시 한림읍 대림리 1089-1	126.276	33.4277
제주특별자치도 제주시 한림읍 대림리 1088-2	126.277	33.4281
제주특별자치도 제주시 한림읍 대림리 936	126.285	33.4278
제주특별자치도 제주시 한림읍 대림리 132	126.287	33.4173
제주특별자치도 제주시 한림읍 대림리 1367-1	126.28	33.4257
제주특별자치도 제주시 한림읍 대림리 940	126.285	33.4288
제주특별자치도 제주시 한림읍 대림리 873	126.282	33.4266
제주특별자치도 제주시 한림읍 대림리 853-4	126.28	33.4286
제주특별자치도 제주시 한림읍 대림리 847	126.28	33.4279
제주특별자치도 제주시 한림읍 대림리 1091-11	126.276	33.4244
제주특별자치도 제주시 한림읍 대림리 1092-17	126.275	33.4245
제주특별자치도 제주시 한림읍 대림리 1091-12	126.275	33.4244
제주특별자치도 제주시 한림읍 대림리 1091-13	126.275	33.4243
제주특별자치도 제주시 한림읍 대림리 187	126.29	33.4168
제주특별자치도 제주시 한림읍 대림리 928	126.284	33.4285
제주특별자치도 제주시 한림읍 대림리 949-2	126.283	33.4287
제주특별자치도 제주시 한림읍 대림리 838-2	126.282	33.4277
제주특별자치도 제주시 한림읍 대림리 838-8	126.282	33.4283
제주특별자치도 제주시 한림읍 대림리 169	126.289	33.4156
제주특별자치도 제주시 한림읍 대림리 557-2	126.282	33.4209
제주특별자치도 제주시 한림읍 대림리 765-2	126.281	33.4223
제주특별자치도 제주시 한림읍 대림리 363	126.282	33.4183
제주특별자치도 제주시 한림읍 대림리 345-2	126.283	33.4185
제주특별자치도 제주시 한림읍 대림리 585-6	126.283	33.422
제주특별자치도 제주시 한림읍 대림리 1705-5	126.275	33.4201
제주특별자치도 제주시 한림읍 대림리 1418	126.277	33.4224
제주특별자치도 제주시 한림읍 대림리 1427	126.277	33.4225
제주특별자치도 제주시 한림읍 대림리 1092-21	126.274	33.425
제주특별자치도 제주시 한림읍 대림리 727-4	126.282	33.4244
제주특별자치도 제주시 한림읍 대림리 792	126.282	33.4241
제주특별자치도 제주시 한림읍 대림리 729-2	126.283	33.424
제주특별자치도 제주시 한림읍 대림리 728	126.282	33.424
제주특별자치도 제주시 한림읍 대림리 159	126.287	33.4165
제주특별자치도 제주시 한림읍 대림리 161	126.288	33.4164
제주특별자치도 제주시 한림읍 대림리 185-2	126.289	33.4159
제주특별자치도 제주시 한림읍 대림리 599	126.284	33.4201
제주특별자치도 제주시 한림읍 대림리 604	126.284	33.4204
제주특별자치도 제주시 한림읍 대림리 985	126.28	33.431
제주특별자치도 제주시 한림읍 대림리 17-2	126.287	33.4254
제주특별자치도 제주시 한림읍 대림리 88-1	126.286	33.4208
제주특별자치도 제주시 한림읍 대림리 329	126.284	33.4176
제주특별자치도 제주시 한림읍 대림리 590-5	126.283	33.4215
제주특별자치도 제주시 한림읍 대림리 699-3	126.284	33.4248
제주특별자치도 제주시 한림읍 대림리 1409-1	126.28	33.4226
제주특별자치도 제주시 한림읍 대림리 658-1	126.285	33.4227
제주특별자치도 제주시 한림읍 대림리 719	126.282	33.4258
제주특별자치도 제주시 한림읍 대림리 721-2	126.282	33.4258
제주특별자치도 제주시 한림읍 대림리 419	126.276	33.4211
제주특별자치도 제주시 한림읍 대림리 422	126.276	33.4214
제주특별자치도 제주시 한림읍 대림리 725-1	126.282	33.425
제주특별자치도 제주시 한림읍 대림리 736-3	126.284	33.4243
제주특별자치도 제주시 한림읍 대림리 793-2	126.281	33.4243
제주특별자치도 제주시 한림읍 대림리 793-4	126.281	33.4241
제주특별자치도 제주시 한림읍 대림리 1276	126.279	33.4275
제주특별자치도 제주시 한림읍 대림리 149-1	126.287	33.4159
제주특별자치도 제주시 한림읍 대림리 1342	126.279	33.4249
제주특별자치도 제주시 한림읍 대림리 1419	126.278	33.4225
제주특별자치도 제주시 한림읍 대림리 2	126.286	33.4261
제주특별자치도 제주시 한림읍 대림리 611-1	126.284	33.4193
제주특별자치도 제주시 한림읍 대림리 1370-1	126.28	33.4256
제주특별자치도 제주시 한림읍 대림리 1370-3	126.28	33.4252
제주특별자치도 제주시 한림읍 대림리 706	126.283	33.4255
제주특별자치도 제주시 한림읍 대림리 361	126.283	33.4179
제주특별자치도 제주시 한림읍 대림리 469-3	126.28	33.4221
제주특별자치도 제주시 한림읍 대림리 1405-1	126.279	33.4231
제주특별자치도 제주시 한림읍 대림리 147-1	126.286	33.4153
제주특별자치도 제주시 한림읍 대림리 147-2	126.286	33.415
제주특별자치도 제주시 한림읍 대림리 290	126.286	33.415
제주특별자치도 제주시 한림읍 대림리 586	126.282	33.4217
제주특별자치도 제주시 한림읍 대림리 33	126.287	33.4242
제주특별자치도 제주시 한림읍 대림리 759	126.283	33.4236
제주특별자치도 제주시 한림읍 대림리 330-1	126.284	33.4178
제주특별자치도 제주시 한림읍 대림리 1683	126.274	33.4214
제주특별자치도 제주시 한림읍 대림리 1411-1	126.28	33.4225
제주특별자치도 제주시 한림읍 대림리 1091-9	126.276	33.4247
제주특별자치도 제주시 한림읍 대림리 1095-23	126.273	33.4284
제주특별자치도 제주시 한림읍 대림리 1086-5	126.275	33.4305
제주특별자치도 제주시 한림읍 대림리 931-1	126.284	33.4282
제주특별자치도 제주시 한림읍 대림리 932-1	126.284	33.4283
제주특별자치도 제주시 한림읍 대림리 1287-2	126.279	33.4293
제주특별자치도 제주시 한림읍 대림리 1608-1	126.27	33.4227
제주특별자치도 제주시 한림읍 대림리 867-2	126.283	33.4279
제주특별자치도 제주시 한림읍 대림리 1420-2	126.278	33.4228
제주특별자치도 제주시 한림읍 대림리 1420-4	126.277	33.4229
제주특별자치도 제주시 한림읍 대림리 1422	126.277	33.4232
제주특별자치도 제주시 한림읍 대림리 593-2	126.284	33.4207
제주특별자치도 제주시 한림읍 대림리 593-4	126.284	33.4212
제주특별자치도 제주시 한림읍 대림리 858	126.281	33.4291
제주특별자치도 제주시 한림읍 대림리 874-1	126.282	33.4266
제주특별자치도 제주시 한림읍 대림리 848	126.281	33.4281
제주특별자치도 제주시 한림읍 대림리 721-1	126.282	33.4261
제주특별자치도 제주시 한림읍 대림리 838-9	126.282	33.4279
제주특별자치도 제주시 한림읍 대림리 937	126.285	33.4282
제주특별자치도 제주시 한림읍 대림리 1688	126.275	33.4219
제주특별자치도 제주시 한림읍 대림리 817-4	126.281	33.426
제주특별자치도 제주시 한림읍 대림리 600	126.284	33.42
제주특별자치도 제주시 한림읍 대림리 714-1	126.282	33.4249
제주특별자치도 제주시 한림읍 대림리 713-1	126.282	33.4248
제주특별자치도 제주시 한림읍 대림리 1432	126.275	33.4229
제주특별자치도 제주시 한림읍 대림리 34	126.287	33.4245
제주특별자치도 제주시 한림읍 대림리 1089-10	126.276	33.4272
제주특별자치도 제주시 한림읍 대림리 1089-11	126.276	33.4274
제주특별자치도 제주시 한림읍 대림리 1094-11	126.275	33.4275
제주특별자치도 제주시 한림읍 대림리 1094-18	126.275	33.4273
제주특별자치도 제주시 한림읍 대림리 380-1	126.281	33.4171
제주특별자치도 제주시 한림읍 대림리 380-2	126.281	33.417
제주특별자치도 제주시 한림읍 대림리 1093-18	126.273	33.4259
제주특별자치도 제주시 한림읍 대림리 35-1	126.288	33.4246
제주특별자치도 제주시 한림읍 한림리 218	126.275	33.4113
제주특별자치도 제주시 한림읍 한림리 253-1	126.28	33.4147
제주특별자치도 제주시 한림읍 한림리 401-4	126.277	33.4163
제주특별자치도 제주시 한림읍 한림리 725-2	126.273	33.4108
제주특별자치도 제주시 한림읍 한림리 775	126.275	33.4106
제주특별자치도 제주시 한림읍 한림리 857-1	126.271	33.407
제주특별자치도 제주시 한림읍 한림리 18-2	126.282	33.4154
제주특별자치도 제주시 한림읍 한림리 24-2	126.283	33.4145
제주특별자치도 제주시 한림읍 한림리 861	126.27	33.4068
제주특별자치도 제주시 한림읍 한림리 4-1	126.283	33.4158
제주특별자치도 제주시 한림읍 한림리 2	126.284	33.4164
제주특별자치도 제주시 한림읍 한림리 825-7	126.274	33.4059
제주특별자치도 제주시 한림읍 한림리 446	126.274	33.4185
제주특별자치도 제주시 한림읍 한림리 258	126.279	33.4141
제주특별자치도 제주시 한림읍 한림리 22	126.283	33.415
제주특별자치도 제주시 한림읍 한림리 750	126.274	33.4085
제주특별자치도 제주시 한림읍 한림리 260	126.279	33.4135
제주특별자치도 제주시 한림읍 한림리 1253-1	126.27	33.4165
제주특별자치도 제주시 한림읍 한림리 510	126.271	33.418
제주특별자치도 제주시 한림읍 한림리 3	126.283	33.4164
제주특별자치도 제주시 한림읍 한림리 5	126.283	33.4165
제주특별자치도 제주시 한림읍 한림리 6	126.283	33.4165
제주특별자치도 제주시 한림읍 한림리 18-1	126.283	33.4159
제주특별자치도 제주시 한림읍 한림리 141-1	126.281	33.4094
제주특별자치도 제주시 한림읍 한림리 733-11	126.272	33.4078
제주특별자치도 제주시 한림읍 한림리 428	126.276	33.4178
제주특별자치도 제주시 한림읍 한림리 247-1	126.279	33.4133
제주특별자치도 제주시 한림읍 한림리 412-1	126.28	33.4153
제주특별자치도 제주시 한림읍 한림리 1097-1	126.266	33.4141
제주특별자치도 제주시 한림읍 한림리 348-2	126.278	33.4139
제주특별자치도 제주시 한림읍 한림리 348-1	126.278	33.4142
제주특별자치도 제주시 한림읍 한림리 319	126.278	33.4134
제주특별자치도 제주시 한림읍 한림리 347	126.278	33.4142
제주특별자치도 제주시 한림읍 한림리 186-2	126.277	33.4096
제주특별자치도 제주시 한림읍 금악리 1232-2	126.303	33.35
제주특별자치도 제주시 한림읍 금악리 1696	126.302	33.3503
제주특별자치도 제주시 한림읍 금악리 2931-1	126.285	33.3575
제주특별자치도 제주시 한림읍 금악리 3049-4	126.285	33.3573
제주특별자치도 제주시 한림읍 금악리 3235-1	126.289	33.3532
제주특별자치도 제주시 한림읍 금악리 2163	126.294	33.3606
제주특별자치도 제주시 한림읍 금악리 1971-1	126.3	33.3562
제주특별자치도 제주시 한림읍 금악리 3142	126.284	33.3498
제주특별자치도 제주시 한림읍 금악리 3190-3	126.285	33.3491
제주특별자치도 제주시 한림읍 금악리 2159	126.293	33.36
제주특별자치도 제주시 한림읍 금악리 2021-2	126.299	33.3581
제주특별자치도 제주시 한림읍 금악리 3020	126.29	33.3541
제주특별자치도 제주시 한림읍 금악리 2301-1	126.3	33.3624
제주특별자치도 제주시 한림읍 금악리 2898	126.288	33.3635
제주특별자치도 제주시 한림읍 금악리 961	126.306	33.3668
제주특별자치도 제주시 한림읍 금악리 196-10	126.329	33.3663
제주특별자치도 제주시 한림읍 금악리 788-1	126.307	33.379
제주특별자치도 제주시 한림읍 금악리 14-1	126.335	33.3507
제주특별자치도 제주시 한림읍 금악리 198-22	126.339	33.3599
제주특별자치도 제주시 한림읍 금악리 198-205	126.334	33.3606
제주특별자치도 제주시 한림읍 금악리 715-21	126.312	33.3781
제주특별자치도 제주시 한림읍 금악리 249-8	126.313	33.3781
제주특별자치도 제주시 한림읍 금악리 249-10	126.313	33.377
제주특별자치도 제주시 한림읍 금악리 747	126.308	33.379
제주특별자치도 제주시 한림읍 금악리 204-3	126.324	33.3746
제주특별자치도 제주시 한림읍 금악리 204-5	126.324	33.3744
제주특별자치도 제주시 한림읍 금악리 204-6	126.324	33.3741
제주특별자치도 제주시 한림읍 금악리 204-7	126.323	33.3742
제주특별자치도 제주시 한림읍 금악리 204-8	126.323	33.3743
제주특별자치도 제주시 한림읍 금악리 204-9	126.325	33.3744
제주특별자치도 제주시 한림읍 금악리 204-10	126.325	33.3743
제주특별자치도 제주시 한림읍 금악리 204-11	126.325	33.3741
제주특별자치도 제주시 한림읍 금악리 204-12	126.326	33.374
제주특별자치도 제주시 한림읍 금악리 204-13	126.326	33.3738
제주특별자치도 제주시 한림읍 금악리 204-14	126.326	33.3737
제주특별자치도 제주시 한림읍 금악리 204-15	126.327	33.3735
제주특별자치도 제주시 한림읍 금악리 204-16	126.327	33.3734
제주특별자치도 제주시 한림읍 금악리 204-17	126.328	33.3732
제주특별자치도 제주시 한림읍 금악리 204-18	126.328	33.373
제주특별자치도 제주시 한림읍 금악리 204-19	126.328	33.3727
제주특별자치도 제주시 한림읍 금악리 204-20	126.328	33.3725
제주특별자치도 제주시 한림읍 금악리 204-21	126.328	33.3723
제주특별자치도 제주시 한림읍 금악리 204-22	126.328	33.3727
제주특별자치도 제주시 한림읍 금악리 204-23	126.327	33.3729
제주특별자치도 제주시 한림읍 금악리 204-24	126.327	33.3731
제주특별자치도 제주시 한림읍 금악리 204-25	126.327	33.3732
제주특별자치도 제주시 한림읍 금악리 204-26	126.326	33.3734
제주특별자치도 제주시 한림읍 금악리 204-27	126.326	33.3735
제주특별자치도 제주시 한림읍 금악리 204-28	126.325	33.3737
제주특별자치도 제주시 한림읍 금악리 204-29	126.325	33.3738
제주특별자치도 제주시 한림읍 금악리 204-30	126.325	33.374
제주특별자치도 제주시 한림읍 금악리 204-31	126.324	33.3741
제주특별자치도 제주시 한림읍 금악리 204-32	126.324	33.3738
제주특별자치도 제주시 한림읍 금악리 204-33	126.325	33.3737
제주특별자치도 제주시 한림읍 금악리 204-34	126.325	33.3736
제주특별자치도 제주시 한림읍 금악리 204-35	126.325	33.3734
제주특별자치도 제주시 한림읍 금악리 204-36	126.326	33.3733
제주특별자치도 제주시 한림읍 금악리 204-37	126.326	33.3731
제주특별자치도 제주시 한림읍 금악리 204-38	126.326	33.3729
제주특별자치도 제주시 한림읍 금악리 204-39	126.327	33.3728
제주특별자치도 제주시 한림읍 금악리 204-40	126.327	33.3726
제주특별자치도 제주시 한림읍 금악리 204-41	126.328	33.372
제주특별자치도 제주시 한림읍 금악리 204-42	126.327	33.3722
제주특별자치도 제주시 한림읍 금악리 204-43	126.327	33.3723
제주특별자치도 제주시 한림읍 금악리 204-44	126.327	33.3725
제주특별자치도 제주시 한림읍 금악리 204-45	126.326	33.3727
제주특별자치도 제주시 한림읍 금악리 204-46	126.326	33.3728
제주특별자치도 제주시 한림읍 금악리 204-47	126.325	33.373
제주특별자치도 제주시 한림읍 금악리 204-48	126.325	33.3731
제주특별자치도 제주시 한림읍 금악리 204-49	126.325	33.3733
제주특별자치도 제주시 한림읍 금악리 204-50	126.324	33.3734
제주특별자치도 제주시 한림읍 금악리 204-51	126.324	33.3736
제주특별자치도 제주시 한림읍 금악리 204-52	126.324	33.3737
제주특별자치도 제주시 한림읍 금악리 204-53	126.323	33.3739
제주특별자치도 제주시 한림읍 금악리 204-54	126.323	33.374
제주특별자치도 제주시 한림읍 금악리 204-55	126.325	33.3732
제주특별자치도 제주시 한림읍 금악리 2124-6	126.296	33.3591
제주특별자치도 제주시 한림읍 금악리 9	126.337	33.3494
제주특별자치도 제주시 한림읍 금악리 3404	126.282	33.3455
제주특별자치도 제주시 한림읍 금악리 514	126.308	33.3451
제주특별자치도 제주시 한림읍 금악리 1384	126.307	33.3445
제주특별자치도 제주시 한림읍 금악리 1385	126.307	33.344
제주특별자치도 제주시 한림읍 금악리 1386	126.308	33.3437
제주특별자치도 제주시 한림읍 금악리 511	126.308	33.344
제주특별자치도 제주시 한림읍 금악리 513	126.308	33.3448
제주특별자치도 제주시 한림읍 금악리 508-2	126.308	33.3446
제주특별자치도 제주시 한림읍 금악리 504	126.309	33.3441
제주특별자치도 제주시 한림읍 금악리 505	126.31	33.3447
제주특별자치도 제주시 한림읍 금악리 506	126.31	33.345
제주특별자치도 제주시 한림읍 금악리 507	126.309	33.3454
제주특별자치도 제주시 한림읍 금악리 508-1	126.309	33.3447
제주특별자치도 제주시 한림읍 금악리 1383	126.307	33.3443
제주특별자치도 제주시 한림읍 금악리 509	126.309	33.3438
제주특별자치도 제주시 한림읍 금악리 510	126.308	33.3437
제주특별자치도 제주시 한림읍 금악리 388	126.317	33.3491
제주특별자치도 제주시 한림읍 금악리 1387	126.307	33.3434
제주특별자치도 제주시 한림읍 금악리 1388	126.307	33.3431
제주특별자치도 제주시 한림읍 금악리 1389	126.306	33.3426
제주특별자치도 제주시 한림읍 금악리 1380	126.306	33.3434
제주특별자치도 제주시 한림읍 금악리 1381-3	126.307	33.3437
제주특별자치도 제주시 한림읍 금악리 1381-1	126.306	33.3438
제주특별자치도 제주시 한림읍 금악리 1404	126.305	33.343
제주특별자치도 제주시 한림읍 금악리 1403-1	126.306	33.3428
제주특별자치도 제주시 한림읍 금악리 1403-2	126.306	33.342
제주특별자치도 제주시 한림읍 금악리 563-1	126.312	33.35
제주특별자치도 제주시 한림읍 금악리 561	126.311	33.3496
제주특별자치도 제주시 한림읍 금악리 562	126.311	33.3486
제주특별자치도 제주시 한림읍 금악리 1733	126.3	33.3506
제주특별자치도 제주시 한림읍 금악리 1659	126.298	33.3494
제주특별자치도 제주시 한림읍 금악리 1660	126.298	33.3502
제주특별자치도 제주시 한림읍 금악리 1661	126.299	33.35
제주특별자치도 제주시 한림읍 금악리 1662	126.299	33.3497
제주특별자치도 제주시 한림읍 금악리 1663	126.299	33.3495
제주특별자치도 제주시 한림읍 금악리 1732	126.3	33.3504
제주특별자치도 제주시 한림읍 금악리 1738	126.299	33.3503
제주특별자치도 제주시 한림읍 금악리 1739	126.299	33.3503
제주특별자치도 제주시 한림읍 금악리 493	126.313	33.3428
제주특별자치도 제주시 한림읍 금악리 494	126.312	33.3433
제주특별자치도 제주시 한림읍 금악리 495	126.312	33.3438
제주특별자치도 제주시 한림읍 금악리 498	126.312	33.3445
제주특별자치도 제주시 한림읍 금악리 419	126.314	33.3435
제주특별자치도 제주시 한림읍 금악리 420	126.314	33.3427
제주특별자치도 제주시 한림읍 금악리 425	126.315	33.3403
제주특별자치도 제주시 한림읍 금악리 423	126.315	33.3417
제주특별자치도 제주시 한림읍 금악리 417	126.315	33.3439
제주특별자치도 제주시 한림읍 금악리 1350	126.305	33.3458
제주특별자치도 제주시 한림읍 금악리 1351	126.304	33.3456
제주특별자치도 제주시 한림읍 금악리 1353	126.304	33.3458
제주특별자치도 제주시 한림읍 금악리 1362	126.304	33.3452
제주특별자치도 제주시 한림읍 금악리 1363	126.305	33.3448
제주특별자치도 제주시 한림읍 금악리 431	126.318	33.3396
제주특별자치도 제주시 한림읍 금악리 437	126.318	33.3385
제주특별자치도 제주시 한림읍 금악리 434	126.318	33.3381
제주특별자치도 제주시 한림읍 금악리 93	126.321	33.339
제주특별자치도 제주시 한림읍 금악리 90	126.322	33.3389
제주특별자치도 제주시 한림읍 금악리 439	126.318	33.3379
제주특별자치도 제주시 한림읍 금악리 440	126.317	33.3378
제주특별자치도 제주시 한림읍 금악리 442	126.317	33.3386
제주특별자치도 제주시 한림읍 금악리 198-18	126.336	33.3624
제주특별자치도 제주시 한림읍 금악리 198-20	126.337	33.3627
제주특별자치도 제주시 한림읍 금악리 198-178	126.337	33.3619
제주특별자치도 제주시 한림읍 금악리 9-2	126.341	33.3486
제주특별자치도 제주시 한림읍 금악리 1270-1	126.306	33.3486
제주특별자치도 제주시 한림읍 금악리 1251	126.308	33.349
제주특별자치도 제주시 한림읍 금악리 548	126.309	33.3484
제주특별자치도 제주시 한림읍 금악리 549	126.308	33.3487
제주특별자치도 제주시 한림읍 금악리 550	126.308	33.3491
제주특별자치도 제주시 한림읍 금악리 1260	126.307	33.3474
제주특별자치도 제주시 한림읍 금악리 1250	126.307	33.3488
제주특별자치도 제주시 한림읍 금악리 1276	126.306	33.3477
제주특별자치도 제주시 한림읍 금악리 1277	126.306	33.347
제주특별자치도 제주시 한림읍 금악리 1254-1	126.306	33.3494
제주특별자치도 제주시 한림읍 금악리 1262	126.306	33.3469
제주특별자치도 제주시 한림읍 금악리 1268	126.306	33.3481
제주특별자치도 제주시 한림읍 금악리 1270	126.306	33.3485
제주특별자치도 제주시 한림읍 금악리 1272-3	126.305	33.3486
제주특별자치도 제주시 한림읍 금악리 1272-4	126.305	33.3488
제주특별자치도 제주시 한림읍 금악리 1273	126.305	33.348
제주특별자치도 제주시 한림읍 금악리 1274	126.305	33.348
제주특별자치도 제주시 한림읍 금악리 1275	126.306	33.3479
제주특별자치도 제주시 한림읍 금악리 1279-1	126.305	33.3475
제주특별자치도 제주시 한림읍 금악리 1279-2	126.306	33.3472
제주특별자치도 제주시 한림읍 금악리 191-2	126.326	33.3668
제주특별자치도 제주시 한림읍 금악리 191-1	126.326	33.367
제주특별자치도 제주시 한림읍 금악리 198-9	126.332	33.3638
제주특별자치도 제주시 한림읍 금악리 198-10	126.332	33.3642
제주특별자치도 제주시 한림읍 금악리 198-11	126.332	33.3629
제주특별자치도 제주시 한림읍 금악리 198-13	126.33	33.3632
제주특별자치도 제주시 한림읍 금악리 194-1	126.327	33.3677
제주특별자치도 제주시 한림읍 금악리 203-1	126.328	33.3721
제주특별자치도 제주시 한림읍 금악리 203-2	126.329	33.3718
제주특별자치도 제주시 한림읍 금악리 203-3	126.329	33.3709
제주특별자치도 제주시 한림읍 금악리 203-4	126.328	33.371
제주특별자치도 제주시 한림읍 금악리 203-5	126.328	33.3708
제주특별자치도 제주시 한림읍 금악리 203-6	126.327	33.3702
제주특별자치도 제주시 한림읍 금악리 203-9	126.326	33.3697
제주특별자치도 제주시 한림읍 금악리 203-10	126.327	33.3693
제주특별자치도 제주시 한림읍 금악리 184-1	126.328	33.3655
제주특별자치도 제주시 한림읍 금악리 196-53	126.328	33.3662
제주특별자치도 제주시 한림읍 금악리 7-2	126.341	33.3498
제주특별자치도 제주시 한림읍 금악리 198-12	126.331	33.3636
제주특별자치도 제주시 한림읍 금악리 204	126.325	33.3714
제주특별자치도 제주시 한림읍 금악리 198-136	126.335	33.3595
제주특별자치도 제주시 한림읍 금악리 1005	126.312	33.3631
제주특별자치도 제주시 한림읍 금악리 1006	126.312	33.3634
제주특별자치도 제주시 한림읍 금악리 1007	126.313	33.3629
제주특별자치도 제주시 한림읍 금악리 275	126.316	33.3718
제주특별자치도 제주시 한림읍 금악리 249-31	126.316	33.3728
제주특별자치도 제주시 한림읍 금악리 249-32	126.315	33.3729
제주특별자치도 제주시 한림읍 금악리 249-36	126.315	33.3724
제주특별자치도 제주시 한림읍 금악리 249-37	126.315	33.3724
제주특별자치도 제주시 한림읍 금악리 249-29	126.315	33.3733
제주특별자치도 제주시 한림읍 금악리 274-8	126.315	33.3726
제주특별자치도 제주시 한림읍 금악리 274-9	126.314	33.3722
제주특별자치도 제주시 한림읍 금악리 274-11	126.315	33.3726
제주특별자치도 제주시 한림읍 금악리 278-6	126.317	33.3719
제주특별자치도 제주시 한림읍 금악리 284	126.315	33.3684
제주특별자치도 제주시 한림읍 금악리 278-8	126.317	33.3715
제주특별자치도 제주시 한림읍 금악리 278-10	126.318	33.3716
제주특별자치도 제주시 한림읍 금악리 647	126.314	33.3664
제주특별자치도 제주시 한림읍 금악리 285	126.317	33.3697
제주특별자치도 제주시 한림읍 금악리 285-1	126.319	33.367
제주특별자치도 제주시 한림읍 금악리 285-2	126.318	33.3676
제주특별자치도 제주시 한림읍 금악리 1442	126.301	33.3449
제주특별자치도 제주시 한림읍 금악리 1431	126.303	33.3437
제주특별자치도 제주시 한림읍 금악리 1433	126.302	33.3439
제주특별자치도 제주시 한림읍 금악리 1430	126.302	33.3432
제주특별자치도 제주시 한림읍 금악리 1439	126.301	33.3446
제주특별자치도 제주시 한림읍 금악리 1423	126.301	33.3436
제주특별자치도 제주시 한림읍 금악리 1424	126.301	33.3437
제주특별자치도 제주시 한림읍 금악리 1425	126.301	33.3439
제주특별자치도 제주시 한림읍 금악리 2440	126.296	33.3665
제주특별자치도 제주시 한림읍 금악리 2577	126.299	33.3706
제주특별자치도 제주시 한림읍 금악리 1777	126.295	33.3507
제주특별자치도 제주시 한림읍 금악리 945	126.303	33.3666
제주특별자치도 제주시 한림읍 금악리 104-1	126.32	33.3405
제주특별자치도 제주시 한림읍 금악리 825	126.303	33.376
제주특별자치도 제주시 한림읍 금악리 708	126.312	33.3706
제주특별자치도 제주시 한림읍 금악리 1628	126.299	33.3478
제주특별자치도 제주시 한림읍 금악리 280-4	126.315	33.371
제주특별자치도 제주시 한림읍 금악리 280-7	126.313	33.3712
제주특별자치도 제주시 한림읍 금악리 280-1	126.313	33.3719
제주특별자치도 제주시 한림읍 금악리 2382	126.301	33.3668
제주특별자치도 제주시 한림읍 금악리 2383	126.3	33.3667
제주특별자치도 제주시 한림읍 금악리 2399-1	126.302	33.3666
제주특별자치도 제주시 한림읍 금악리 2400	126.302	33.3669
제주특별자치도 제주시 한림읍 금악리 2401	126.302	33.3675
제주특별자치도 제주시 한림읍 금악리 2818-1	126.292	33.3658
제주특별자치도 제주시 한림읍 금악리 2398-1	126.302	33.3662
제주특별자치도 제주시 한림읍 금악리 2398-2	126.302	33.3663
제주특별자치도 제주시 한림읍 금악리 71	126.333	33.3437
제주특별자치도 제주시 한림읍 금악리 53	126.331	33.3489
제주특별자치도 제주시 한림읍 금악리 54	126.332	33.3488
제주특별자치도 제주시 한림읍 금악리 55	126.333	33.3493
제주특별자치도 제주시 한림읍 금악리 58	126.334	33.3488
제주특별자치도 제주시 한림읍 금악리 59	126.333	33.3478
제주특별자치도 제주시 한림읍 금악리 60	126.332	33.3475
제주특별자치도 제주시 한림읍 금악리 61	126.331	33.3481
제주특별자치도 제주시 한림읍 금악리 62	126.33	33.3476
제주특별자치도 제주시 한림읍 금악리 63	126.331	33.3466
제주특별자치도 제주시 한림읍 금악리 64	126.331	33.3459
제주특별자치도 제주시 한림읍 금악리 65	126.331	33.3452
제주특별자치도 제주시 한림읍 금악리 66-1	126.33	33.3454
제주특별자치도 제주시 한림읍 금악리 66-3	126.329	33.3439
제주특별자치도 제주시 한림읍 금악리 67	126.331	33.3443
제주특별자치도 제주시 한림읍 금악리 68	126.332	33.3449
제주특별자치도 제주시 한림읍 금악리 69	126.333	33.3462
제주특별자치도 제주시 한림읍 금악리 70	126.334	33.3453
제주특별자치도 제주시 한림읍 금악리 72	126.334	33.3434
제주특별자치도 제주시 한림읍 금악리 73	126.331	33.3432
제주특별자치도 제주시 한림읍 금악리 74	126.331	33.3433
제주특별자치도 제주시 한림읍 금악리 103-1	126.32	33.3423
제주특별자치도 제주시 한림읍 금악리 109-7	126.32	33.3435
제주특별자치도 제주시 한림읍 금악리 111-4	126.32	33.3452
제주특별자치도 제주시 한림읍 금악리 111-6	126.321	33.3452
제주특별자치도 제주시 한림읍 금악리 111-7	126.321	33.3449
제주특별자치도 제주시 한림읍 금악리 112	126.32	33.3457
제주특별자치도 제주시 한림읍 금악리 113-1	126.319	33.3459
제주특별자치도 제주시 한림읍 금악리 114-1	126.319	33.3464
제주특별자치도 제주시 한림읍 금악리 115	126.321	33.3461
제주특별자치도 제주시 한림읍 금악리 154-2	126.329	33.35
제주특별자치도 제주시 한림읍 금악리 155-2	126.328	33.3509
제주특별자치도 제주시 한림읍 금악리 157-1	126.327	33.3527
제주특별자치도 제주시 한림읍 금악리 157-2	126.328	33.3526
제주특별자치도 제주시 한림읍 금악리 158	126.327	33.3535
제주특별자치도 제주시 한림읍 금악리 159	126.326	33.3536
제주특별자치도 제주시 한림읍 금악리 160	126.328	33.354
제주특별자치도 제주시 한림읍 금악리 161	126.329	33.3544
제주특별자치도 제주시 한림읍 금악리 162-1	126.329	33.355
제주특별자치도 제주시 한림읍 금악리 162-2	126.328	33.3554
제주특별자치도 제주시 한림읍 금악리 162-3	126.328	33.3546
제주특별자치도 제주시 한림읍 금악리 162-4	126.326	33.355
제주특별자치도 제주시 한림읍 금악리 162-5	126.326	33.3549
제주특별자치도 제주시 한림읍 금악리 162-6	126.326	33.3543
제주특별자치도 제주시 한림읍 금악리 163	126.329	33.3563
제주특별자치도 제주시 한림읍 금악리 164	126.329	33.3568
제주특별자치도 제주시 한림읍 금악리 165	126.327	33.3567
제주특별자치도 제주시 한림읍 금악리 166	126.326	33.3562
제주특별자치도 제주시 한림읍 금악리 167-1	126.325	33.3561
제주특별자치도 제주시 한림읍 금악리 167-2	126.326	33.3557
제주특별자치도 제주시 한림읍 금악리 168	126.325	33.357
제주특별자치도 제주시 한림읍 금악리 169	126.326	33.3573
제주특별자치도 제주시 한림읍 금악리 36	126.33	33.3562
제주특별자치도 제주시 한림읍 금악리 361-1	126.322	33.3537
제주특별자치도 제주시 한림읍 금악리 361-2	126.322	33.3533
제주특별자치도 제주시 한림읍 금악리 365-1	126.323	33.3512
제주특별자치도 제주시 한림읍 금악리 368	126.321	33.3471
제주특별자치도 제주시 한림읍 금악리 369-1	126.32	33.3477
제주특별자치도 제주시 한림읍 금악리 37	126.33	33.3555
제주특별자치도 제주시 한림읍 금악리 370-1	126.32	33.3483
제주특별자치도 제주시 한림읍 금악리 371-5	126.321	33.3481
제주특별자치도 제주시 한림읍 금악리 374-2	126.32	33.3468
제주특별자치도 제주시 한림읍 금악리 375-1	126.32	33.3468
제주특별자치도 제주시 한림읍 금악리 378	126.317	33.3471
제주특별자치도 제주시 한림읍 금악리 379	126.316	33.3471
제주특별자치도 제주시 한림읍 금악리 38	126.331	33.3553
제주특별자치도 제주시 한림읍 금악리 380	126.316	33.3468
제주특별자치도 제주시 한림읍 금악리 381	126.316	33.3473
제주특별자치도 제주시 한림읍 금악리 382	126.315	33.3474
제주특별자치도 제주시 한림읍 금악리 383	126.315	33.3477
제주특별자치도 제주시 한림읍 금악리 384	126.315	33.3484
제주특별자치도 제주시 한림읍 금악리 385	126.316	33.3481
제주특별자치도 제주시 한림읍 금악리 386	126.316	33.3475
제주특별자치도 제주시 한림읍 금악리 387	126.317	33.348
제주특별자치도 제주시 한림읍 금악리 39	126.332	33.3542
제주특별자치도 제주시 한림읍 금악리 391-3	126.316	33.3491
제주특별자치도 제주시 한림읍 금악리 392	126.315	33.3497
제주특별자치도 제주시 한림읍 금악리 393	126.314	33.3497
제주특별자치도 제주시 한림읍 금악리 394	126.314	33.3495
제주특별자치도 제주시 한림읍 금악리 395	126.313	33.3489
제주특별자치도 제주시 한림읍 금악리 396	126.314	33.3486
제주특별자치도 제주시 한림읍 금악리 398	126.315	33.3476
제주특별자치도 제주시 한림읍 금악리 399	126.314	33.3478
제주특별자치도 제주시 한림읍 금악리 40	126.334	33.3542
제주특별자치도 제주시 한림읍 금악리 400	126.313	33.3474
제주특별자치도 제주시 한림읍 금악리 401	126.315	33.3469
제주특별자치도 제주시 한림읍 금악리 402-1	126.315	33.3461
제주특별자치도 제주시 한림읍 금악리 405	126.316	33.3461
제주특별자치도 제주시 한림읍 금악리 406	126.317	33.3464
제주특별자치도 제주시 한림읍 금악리 408	126.318	33.3458
제주특별자치도 제주시 한림읍 금악리 41	126.333	33.3532
제주특별자치도 제주시 한림읍 금악리 410	126.319	33.3444
제주특별자치도 제주시 한림읍 금악리 413	126.318	33.344
제주특별자치도 제주시 한림읍 금악리 42	126.334	33.3529
제주특별자치도 제주시 한림읍 금악리 43-2	126.334	33.3517
제주특별자치도 제주시 한림읍 금악리 44	126.333	33.351
제주특별자치도 제주시 한림읍 금악리 46	126.332	33.3521
제주특별자치도 제주시 한림읍 금악리 49	126.33	33.3524
제주특별자치도 제주시 한림읍 금악리 49-2	126.329	33.3532
제주특별자치도 제주시 한림읍 금악리 50	126.331	33.3504
제주특별자치도 제주시 한림읍 금악리 51	126.33	33.35
제주특별자치도 제주시 한림읍 금악리 532-3	126.314	33.3468
제주특별자치도 제주시 한림읍 금악리 584	126.313	33.3508
제주특별자치도 제주시 한림읍 금악리 585-1	126.315	33.3518
제주특별자치도 제주시 한림읍 금악리 585-2	126.314	33.3521
제주특별자치도 제주시 한림읍 금악리 585-3	126.314	33.3516
제주특별자치도 제주시 한림읍 금악리 585-4	126.313	33.3516
제주특별자치도 제주시 한림읍 금악리 585-5	126.314	33.3508
제주특별자치도 제주시 한림읍 금악리 586-1	126.316	33.3523
제주특별자치도 제주시 한림읍 금악리 587-1	126.316	33.3515
제주특별자치도 제주시 한림읍 금악리 587-2	126.315	33.3515
제주특별자치도 제주시 한림읍 금악리 587-3	126.315	33.351
제주특별자치도 제주시 한림읍 금악리 588-3	126.317	33.351
제주특별자치도 제주시 한림읍 금악리 30	126.335	33.3544
제주특별자치도 제주시 한림읍 금악리 31	126.335	33.3555
제주특별자치도 제주시 한림읍 금악리 142	126.327	33.3478
제주특별자치도 제주시 한림읍 금악리 145	126.325	33.3482
제주특별자치도 제주시 한림읍 금악리 146	126.326	33.3482
제주특별자치도 제주시 한림읍 금악리 147	126.327	33.3491
제주특별자치도 제주시 한림읍 금악리 148	126.326	33.3491
제주특별자치도 제주시 한림읍 금악리 149	126.327	33.3505
제주특별자치도 제주시 한림읍 금악리 150	126.327	33.3489
제주특별자치도 제주시 한림읍 금악리 151-3	126.328	33.3483
제주특별자치도 제주시 한림읍 금악리 151-4	126.327	33.3482
제주특별자치도 제주시 한림읍 금악리 153-2	126.328	33.3489
제주특별자치도 제주시 한림읍 금악리 66-6	126.33	33.3446
제주특별자치도 제주시 한림읍 금악리 540-1	126.309	33.3467
제주특별자치도 제주시 한림읍 금악리 610-1	126.314	33.36
제주특별자치도 제주시 한림읍 금악리 167-5	126.325	33.3556
제주특별자치도 제주시 한림읍 금악리 168-1	126.324	33.3569
제주특별자치도 제주시 한림읍 금악리 353	126.323	33.3543
제주특별자치도 제주시 한림읍 금악리 358-3	126.32	33.3549
제주특별자치도 제주시 한림읍 금악리 360	126.32	33.3543
제주특별자치도 제주시 한림읍 금악리 361	126.324	33.354
제주특별자치도 제주시 한림읍 금악리 361-3	126.32	33.3536
제주특별자치도 제주시 한림읍 금악리 362	126.319	33.3525
제주특별자치도 제주시 한림읍 금악리 605-3	126.319	33.3536
제주특별자치도 제주시 한림읍 금악리 345	126.324	33.3579
제주특별자치도 제주시 한림읍 금악리 346-4	126.323	33.3571
제주특별자치도 제주시 한림읍 금악리 348-3	126.323	33.3567
제주특별자치도 제주시 한림읍 금악리 350	126.323	33.3561
제주특별자치도 제주시 한림읍 금악리 351	126.324	33.3555
제주특별자치도 제주시 한림읍 금악리 352-1	126.324	33.355
제주특별자치도 제주시 한림읍 금악리 355	126.321	33.3541
제주특별자치도 제주시 한림읍 금악리 357-4	126.321	33.3556
제주특별자치도 제주시 한림읍 금악리 359-2	126.319	33.3541
제주특별자치도 제주시 한림읍 금악리 593-2	126.317	33.3528
제주특별자치도 제주시 한림읍 금악리 3-6	126.342	33.3512
제주특별자치도 제주시 한림읍 금악리 34	126.331	33.3571
제주특별자치도 제주시 한림읍 금악리 198-24	126.332	33.3602
제주특별자치도 제주시 한림읍 금악리 198-63	126.333	33.3596
제주특별자치도 제주시 한림읍 금악리 198-64	126.331	33.3591
제주특별자치도 제주시 한림읍 금악리 354-1	126.322	33.3554
제주특별자치도 제주시 한림읍 금악리 17	126.336	33.3527
제주특별자치도 제주시 한림읍 금악리 21	126.34	33.3515
제주특별자치도 제주시 한림읍 금악리 23	126.339	33.3536
제주특별자치도 제주시 한림읍 금악리 24	126.338	33.3534
제주특별자치도 제주시 한림읍 금악리 26	126.336	33.3535
제주특별자치도 제주시 한림읍 금악리 27	126.336	33.3539
제주특별자치도 제주시 한림읍 금악리 28	126.338	33.3541
제주특별자치도 제주시 한림읍 금악리 198-204	126.333	33.3611
제주특별자치도 제주시 한림읍 금악리 2	126.341	33.352
제주특별자치도 제주시 한림읍 금악리 7	126.341	33.3503
제주특별자치도 제주시 한림읍 금악리 25	126.337	33.3531
제주특별자치도 제주시 한림읍 금악리 29	126.337	33.3545
제주특별자치도 제주시 한림읍 금악리 215	126.321	33.3772
제주특별자치도 제주시 한림읍 금악리 215-1	126.323	33.3765
제주특별자치도 제주시 한림읍 금악리 198-57	126.333	33.3614
제주특별자치도 제주시 한림읍 금악리 198-206	126.335	33.3615
제주특별자치도 제주시 한림읍 금악리 709-1	126.311	33.3719
제주특별자치도 제주시 한림읍 금악리 263-1	126.318	33.3741
제주특별자치도 제주시 한림읍 금악리 2234-1	126.296	33.3613
제주특별자치도 제주시 한림읍 금악리 1181-9	126.313	33.3543
제주특별자치도 제주시 한림읍 금악리 22-1	126.34	33.3528
제주특별자치도 제주시 한림읍 금악리 32	126.334	33.3558
제주특별자치도 제주시 한림읍 금악리 606-2	126.318	33.3556
제주특별자치도 제주시 한림읍 금악리 651	126.312	33.3659
제주특별자치도 제주시 한림읍 금악리 654-4	126.311	33.3675
제주특별자치도 제주시 한림읍 금악리 1978-2	126.3	33.3541
제주특별자치도 제주시 한림읍 금악리 3087-1	126.282	33.3531
제주특별자치도 제주시 한림읍 금악리 2992	126.291	33.3578
제주특별자치도 제주시 한림읍 금악리 2993	126.291	33.3575
제주특별자치도 제주시 한림읍 금악리 2910	126.287	33.3621
제주특별자치도 제주시 한림읍 금악리 1886-4	126.292	33.3561
제주특별자치도 제주시 한림읍 금악리 1882-7	126.293	33.3559
제주특별자치도 제주시 한림읍 금악리 1882-2	126.294	33.3564
제주특별자치도 제주시 한림읍 금악리 2470	126.292	33.3664
제주특별자치도 제주시 한림읍 금악리 3043-1	126.287	33.357
제주특별자치도 제주시 한림읍 금악리 1219	126.306	33.351
제주특별자치도 제주시 한림읍 금악리 3192-1	126.286	33.3505
제주특별자치도 제주시 한림읍 금악리 3017-1	126.292	33.3539
제주특별자치도 제주시 한림읍 금악리 1858-1	126.295	33.356
제주특별자치도 제주시 한림읍 금악리 2212-1	126.296	33.3626
제주특별자치도 제주시 한림읍 금악리 2241-2	126.299	33.3621
제주특별자치도 제주시 한림읍 금악리 907	126.303	33.3688
제주특별자치도 제주시 한림읍 금악리 723-3	126.31	33.3733
제주특별자치도 제주시 한림읍 금악리 3440	126.294	33.3253
제주특별자치도 제주시 한림읍 금악리 56-1	126.335	33.3505
제주특별자치도 제주시 한림읍 금악리 1625	126.298	33.3472
제주특별자치도 제주시 한림읍 금악리 530	126.31	33.3466
제주특별자치도 제주시 한림읍 금악리 683	126.309	33.3678
제주특별자치도 제주시 한림읍 금악리 204-56	126.323	33.3728
제주특별자치도 제주시 한림읍 금악리 208-2	126.321	33.3742
제주특별자치도 제주시 한림읍 금악리 208-3	126.322	33.3732
제주특별자치도 제주시 한림읍 금악리 215-2	126.32	33.3748
제주특별자치도 제주시 한림읍 금악리 322	126.32	33.3627
제주특별자치도 제주시 한림읍 금악리 321	126.32	33.363
제주특별자치도 제주시 한림읍 금악리 320	126.32	33.3633
제주특별자치도 제주시 한림읍 금악리 313	126.321	33.363
제주특별자치도 제주시 한림읍 금악리 326	126.321	33.3623
제주특별자치도 제주시 한림읍 금악리 255-13	126.316	33.3803
제주특별자치도 제주시 한림읍 금악리 306-2	126.322	33.366
제주특별자치도 제주시 한림읍 금악리 304-8	126.322	33.3648
제주특별자치도 제주시 한림읍 금악리 315	126.321	33.364
제주특별자치도 제주시 한림읍 금악리 316	126.321	33.3644
제주특별자치도 제주시 한림읍 금악리 317-1	126.32	33.3646
제주특별자치도 제주시 한림읍 금악리 317-2	126.319	33.3648
제주특별자치도 제주시 한림읍 금악리 317-3	126.319	33.3641
제주특별자치도 제주시 한림읍 금악리 319	126.32	33.3638
제주특별자치도 제주시 한림읍 금악리 310-6	126.322	33.3655
제주특별자치도 제주시 한림읍 금악리 304-7	126.322	33.3653
제주특별자치도 제주시 한림읍 금악리 622-1	126.314	33.3622
제주특별자치도 제주시 한림읍 금악리 976	126.305	33.3658
제주특별자치도 제주시 한림읍 금악리 984	126.304	33.3652
제주특별자치도 제주시 한림읍 금악리 993	126.309	33.3644
제주특별자치도 제주시 한림읍 금악리 1043-3	126.305	33.3622
제주특별자치도 제주시 한림읍 금악리 1626-1	126.298	33.3476
제주특별자치도 제주시 한림읍 금악리 1627	126.298	33.3476
제주특별자치도 제주시 한림읍 금악리 1629	126.299	33.3472
제주특별자치도 제주시 한림읍 금악리 56-2	126.334	33.3504
제주특별자치도 제주시 한림읍 금악리 56-3	126.334	33.3501
제주특별자치도 제주시 한림읍 금악리 56-4	126.333	33.3501
제주특별자치도 제주시 한림읍 금악리 56-5	126.333	33.35
제주특별자치도 제주시 한림읍 금악리 57	126.333	33.3495
제주특별자치도 제주시 한림읍 금악리 66-2	126.329	33.3447
제주특별자치도 제주시 한림읍 금악리 81	126.326	33.3365
제주특별자치도 제주시 한림읍 금악리 82-1	126.324	33.3385
제주특별자치도 제주시 한림읍 금악리 82-2	126.324	33.3381
제주특별자치도 제주시 한림읍 금악리 82-6	126.324	33.3378
제주특별자치도 제주시 한림읍 금악리 82-8	126.324	33.3375
제주특별자치도 제주시 한림읍 금악리 86	126.323	33.3383
제주특별자치도 제주시 한림읍 금악리 14	126.335	33.3515
제주특별자치도 제주시 한림읍 금악리 1181-23	126.313	33.3551
제주특별자치도 제주시 한림읍 금악리 2463-1	126.292	33.3661
제주특별자치도 제주시 한림읍 금악리 2463-2	126.292	33.3658
제주특별자치도 제주시 한림읍 금악리 1882-3	126.293	33.3563
제주특별자치도 제주시 한림읍 금악리 1043-5	126.305	33.3626
제주특별자치도 제주시 한림읍 금악리 391-1	126.316	33.35
제주특별자치도 제주시 한림읍 금악리 200	126.332	33.3684
제주특별자치도 제주시 한림읍 금악리 209	126.321	33.3722
제주특별자치도 제주시 한림읍 금악리 47	126.331	33.3521
제주특별자치도 제주시 한림읍 금악리 280-3	126.314	33.3717
제주특별자치도 제주시 한림읍 금악리 280-5	126.314	33.3711
제주특별자치도 제주시 한림읍 금악리 280-2	126.314	33.372
제주특별자치도 제주시 한림읍 금악리 280-6	126.314	33.3707
제주특별자치도 제주시 한림읍 금악리 280-8	126.313	33.3707
제주특별자치도 제주시 한림읍 금악리 280-9	126.313	33.3713
제주특별자치도 제주시 한림읍 금악리 784	126.306	33.3794
제주특별자치도 제주시 한림읍 금악리 790	126.307	33.3784
제주특별자치도 제주시 한림읍 금악리 3433	126.297	33.327
제주특별자치도 제주시 한림읍 금악리 3437	126.294	33.3281
제주특별자치도 제주시 한림읍 금악리 3438	126.293	33.327
제주특별자치도 제주시 한림읍 금악리 3432	126.295	33.3283
제주특별자치도 제주시 한림읍 금악리 334	126.32	33.3609
제주특별자치도 제주시 한림읍 금악리 617-1	126.319	33.361
제주특별자치도 제주시 한림읍 금악리 312	126.323	33.3623
제주특별자치도 제주시 한림읍 금악리 333-1	126.321	33.3607
제주특별자치도 제주시 한림읍 금악리 333-2	126.321	33.3601
제주특별자치도 제주시 한림읍 금악리 627-2	126.317	33.3628
제주특별자치도 제주시 한림읍 금악리 627-3	126.316	33.3627
제주특별자치도 제주시 한림읍 금악리 628	126.317	33.3626
제주특별자치도 제주시 한림읍 금악리 173	126.325	33.3585
제주특별자치도 제주시 한림읍 금악리 174	126.326	33.3582
제주특별자치도 제주시 한림읍 금악리 329	126.323	33.3594
제주특별자치도 제주시 한림읍 금악리 331	126.323	33.3599
제주특별자치도 제주시 한림읍 금악리 176-2	126.328	33.3583
제주특별자치도 제주시 한림읍 금악리 618	126.318	33.3621
제주특별자치도 제주시 한림읍 금악리 330	126.323	33.3589
제주특별자치도 제주시 한림읍 금악리 332-2	126.322	33.3593
제주특별자치도 제주시 한림읍 금악리 332-1	126.322	33.3603
제주특별자치도 제주시 한림읍 금악리 179-2	126.325	33.361
제주특별자치도 제주시 한림읍 금악리 176-3	126.329	33.3577
제주특별자치도 제주시 한림읍 금악리 327-2	126.324	33.3596
제주특별자치도 제주시 한림읍 금악리 175-1	126.327	33.3583
제주특별자치도 제주시 한림읍 금악리 175-7	126.327	33.3576
제주특별자치도 제주시 한림읍 금악리 175-8	126.327	33.358
제주특별자치도 제주시 한림읍 금악리 325	126.32	33.3617
제주특별자치도 제주시 한림읍 금악리 323	126.32	33.3621
제주특별자치도 제주시 한림읍 금악리 324	126.319	33.3617
제주특별자치도 제주시 한림읍 금악리 185-1	126.327	33.365
제주특별자치도 제주시 한림읍 금악리 198-208	126.335	33.3601
제주특별자치도 제주시 한림읍 금악리 701	126.311	33.3695
제주특별자치도 제주시 한림읍 금악리 291-1	126.322	33.3698
제주특별자치도 제주시 한림읍 금악리 307-3	126.323	33.3677
제주특별자치도 제주시 한림읍 금악리 311-2	126.323	33.3631
제주특별자치도 제주시 한림읍 금악리 311-1	126.322	33.3635
제주특별자치도 제주시 한림읍 금악리 198-75	126.333	33.3592
제주특별자치도 제주시 한림읍 금악리 295-2	126.324	33.3687
제주특별자치도 제주시 한림읍 금악리 295-1	126.324	33.3686
제주특별자치도 제주시 한림읍 금악리 310-1	126.323	33.3643
제주특별자치도 제주시 한림읍 금악리 179-1	126.325	33.362
제주특별자치도 제주시 한림읍 금악리 309	126.324	33.3648
제주특별자치도 제주시 한림읍 금악리 3-5	126.342	33.3518
제주특별자치도 제주시 한림읍 금악리 306	126.323	33.366
제주특별자치도 제주시 한림읍 금악리 295-3	126.323	33.3687
제주특별자치도 제주시 한림읍 금악리 314-2	126.322	33.364
제주특별자치도 제주시 한림읍 금악리 304-13	126.322	33.3647
제주특별자치도 제주시 한림읍 금악리 304-12	126.322	33.3651
제주특별자치도 제주시 한림읍 금악리 307-16	126.322	33.3685
제주특별자치도 제주시 한림읍 금악리 313-1	126.322	33.3631
제주특별자치도 제주시 한림읍 금악리 585-6	126.314	33.3523
제주특별자치도 제주시 한림읍 금악리 935	126.305	33.3675
제주특별자치도 제주시 한림읍 금악리 2368-2	126.297	33.3664
제주특별자치도 제주시 한림읍 금악리 180-2	126.326	33.3622
제주특별자치도 제주시 한림읍 금악리 6	126.343	33.3496
제주특별자치도 제주시 한림읍 금악리 180-1	126.327	33.3621
제주특별자치도 제주시 한림읍 금악리 183	126.326	33.3634
제주특별자치도 제주시 한림읍 금악리 186-3	126.326	33.3641
제주특별자치도 제주시 한림읍 금악리 187	126.326	33.3631
제주특별자치도 제주시 한림읍 금악리 189-1	126.325	33.3646
제주특별자치도 제주시 한림읍 금악리 190-8	126.324	33.3651
제주특별자치도 제주시 한림읍 금악리 308-2	126.324	33.3664
제주특별자치도 제주시 한림읍 금악리 190-4	126.325	33.3659
제주특별자치도 제주시 한림읍 금악리 6-1	126.364	33.346
제주특별자치도 제주시 한림읍 금악리 183-1	126.327	33.3633
제주특별자치도 제주시 한림읍 금악리 185-15	126.327	33.3644
제주특별자치도 제주시 한림읍 금악리 186-1	126.327	33.3642
제주특별자치도 제주시 한림읍 금악리 191-3	126.325	33.3664
제주특별자치도 제주시 한림읍 금악리 191-4	126.325	33.3662
제주특별자치도 제주시 한림읍 금악리 198-14	126.329	33.3616
제주특별자치도 제주시 한림읍 금악리 185-2	126.326	33.3652
제주특별자치도 제주시 한림읍 금악리 596-4	126.314	33.3534
제주특별자치도 제주시 한림읍 금악리 33-2	126.331	33.3569
제주특별자치도 제주시 한림읍 금악리 296-2	126.322	33.3689
제주특별자치도 제주시 한림읍 금악리 314-1	126.322	33.3642
제주특별자치도 제주시 한림읍 금악리 984-1	126.305	33.3653
제주특별자치도 제주시 한림읍 금악리 3369	126.287	33.3457
제주특별자치도 제주시 한림읍 금악리 1972-3	126.299	33.355
제주특별자치도 제주시 한림읍 금악리 2189	126.292	33.3642
제주특별자치도 제주시 한림읍 금악리 2820	126.291	33.3649
제주특별자치도 제주시 한림읍 금악리 2820-1	126.291	33.3649
제주특별자치도 제주시 한림읍 금악리 2820-2	126.292	33.365
제주특별자치도 제주시 한림읍 금악리 2870	126.291	33.3645
제주특별자치도 제주시 한림읍 금악리 2871-9	126.292	33.364
제주특별자치도 제주시 한림읍 금악리 3452	126.296	33.3246
제주특별자치도 제주시 한림읍 금악리 2605	126.302	33.3694
제주특별자치도 제주시 한림읍 금악리 3181	126.285	33.3478
제주특별자치도 제주시 한림읍 금악리 3183-1	126.285	33.3479
제주특별자치도 제주시 한림읍 금악리 3055	126.286	33.3553
제주특별자치도 제주시 한림읍 동명리 178-1	126.285	33.3848
제주특별자치도 제주시 한림읍 동명리 278-1	126.28	33.3885
제주특별자치도 제주시 한림읍 동명리 306-2	126.277	33.3891
제주특별자치도 제주시 한림읍 동명리 690-3	126.272	33.3981
제주특별자치도 제주시 한림읍 동명리 692	126.271	33.3985
제주특별자치도 제주시 한림읍 동명리 1574-2	126.265	33.4066
제주특별자치도 제주시 한림읍 동명리 1954-3	126.264	33.4063
제주특별자치도 제주시 한림읍 동명리 2240	126.263	33.3943
제주특별자치도 제주시 한림읍 동명리 293-1	126.276	33.3886
제주특별자치도 제주시 한림읍 동명리 320-2	126.28	33.3891
제주특별자치도 제주시 한림읍 동명리 640	126.274	33.4011
제주특별자치도 제주시 한림읍 동명리 635	126.275	33.4016
제주특별자치도 제주시 한림읍 동명리 596-1	126.271	33.4037
제주특별자치도 제주시 한림읍 동명리 2185-5	126.264	33.4006
제주특별자치도 제주시 한림읍 동명리 1381-1	126.265	33.399
제주특별자치도 제주시 한림읍 동명리 936-2	126.274	33.3923
제주특별자치도 제주시 한림읍 동명리 1	126.297	33.3798
제주특별자치도 제주시 한림읍 동명리 38-1	126.294	33.3804
제주특별자치도 제주시 한림읍 동명리 464	126.275	33.3991
제주특별자치도 제주시 한림읍 동명리 578-3	126.271	33.4051
제주특별자치도 제주시 한림읍 동명리 296	126.276	33.3882
제주특별자치도 제주시 한림읍 동명리 297	126.276	33.3886
제주특별자치도 제주시 한림읍 동명리 290-2	126.277	33.3877
제주특별자치도 제주시 한림읍 동명리 294-1	126.276	33.3878
제주특별자치도 제주시 한림읍 동명리 294-2	126.276	33.3881
제주특별자치도 제주시 한림읍 동명리 277	126.281	33.388
제주특별자치도 제주시 한림읍 동명리 280-2	126.28	33.3877
제주특별자치도 제주시 한림읍 동명리 286-1	126.279	33.3875
제주특별자치도 제주시 한림읍 동명리 319-2	126.28	33.3893
제주특별자치도 제주시 한림읍 동명리 319-1	126.28	33.3896
제주특별자치도 제주시 한림읍 동명리 160-1	126.282	33.3852
제주특별자치도 제주시 한림읍 동명리 1262-1	126.267	33.3961
제주특별자치도 제주시 한림읍 동명리 369-1	126.276	33.3919
제주특별자치도 제주시 한림읍 동명리 1036	126.275	33.3892
제주특별자치도 제주시 한림읍 동명리 969-5	126.272	33.3907
제주특별자치도 제주시 한림읍 동명리 1000-2	126.27	33.391
제주특별자치도 제주시 한림읍 동명리 1168-4	126.265	33.3922
제주특별자치도 제주시 한림읍 동명리 2199-7	126.264	33.3985
제주특별자치도 제주시 한림읍 동명리 1446	126.267	33.4005
제주특별자치도 제주시 한림읍 동명리 662-3	126.27	33.4034
제주특별자치도 제주시 한림읍 동명리 1381-3	126.264	33.3991
제주특별자치도 제주시 한림읍 동명리 1071	126.272	33.3896
제주특별자치도 제주시 한림읍 동명리 496-2	126.277	33.4026
제주특별자치도 제주시 한림읍 동명리 31	126.297	33.3799
제주특별자치도 제주시 한림읍 동명리 911-1	126.275	33.3928
제주특별자치도 제주시 한림읍 동명리 211-3	126.285	33.3878
제주특별자치도 제주시 한림읍 동명리 210-2	126.285	33.3882
제주특별자치도 제주시 한림읍 동명리 1418-1	126.267	33.4002
제주특별자치도 제주시 한림읍 동명리 960	126.273	33.3919
제주특별자치도 제주시 한림읍 동명리 214-2	126.285	33.3882
제주특별자치도 제주시 한림읍 동명리 502	126.277	33.4029
제주특별자치도 제주시 한림읍 동명리 510	126.277	33.4033
제주특별자치도 제주시 한림읍 동명리 514	126.277	33.4037
제주특별자치도 제주시 한림읍 동명리 1897-3	126.262	33.4075
제주특별자치도 제주시 한림읍 동명리 1897-5	126.262	33.4072
제주특별자치도 제주시 한림읍 동명리 1909	126.262	33.4065
제주특별자치도 제주시 한림읍 동명리 260	126.281	33.3886
제주특별자치도 제주시 한림읍 동명리 1387	126.267	33.3996
제주특별자치도 제주시 한림읍 동명리 347-3	126.276	33.3915
제주특별자치도 제주시 한림읍 동명리 349	126.276	33.391
제주특별자치도 제주시 한림읍 동명리 373	126.275	33.3923
제주특별자치도 제주시 한림읍 동명리 321-1	126.28	33.3895
제주특별자치도 제주시 한림읍 명월리 452-7	126.285	33.3774
제주특별자치도 제주시 한림읍 명월리 1624	126.269	33.3829
제주특별자치도 제주시 한림읍 명월리 702-1	126.284	33.3825
제주특별자치도 제주시 한림읍 명월리 1938-1	126.263	33.3929
제주특별자치도 제주시 한림읍 명월리 2041-6	126.262	33.3934
제주특별자치도 제주시 한림읍 명월리 69	126.29	33.3687
제주특별자치도 제주시 한림읍 명월리 1446-3	126.265	33.3771
제주특별자치도 제주시 한림읍 명월리 1622	126.268	33.3827
제주특별자치도 제주시 한림읍 명월리 732	126.284	33.3831
제주특별자치도 제주시 한림읍 명월리 86	126.288	33.369
제주특별자치도 제주시 한림읍 명월리 2016	126.261	33.3949
제주특별자치도 제주시 한림읍 명월리 2014	126.261	33.3951
제주특별자치도 제주시 한림읍 명월리 2015	126.261	33.3952
제주특별자치도 제주시 한림읍 명월리 1009	126.274	33.3817
제주특별자치도 제주시 한림읍 명월리 523	126.283	33.3785
제주특별자치도 제주시 한림읍 명월리 560	126.289	33.3754
제주특별자치도 제주시 한림읍 명월리 561	126.29	33.3756
제주특별자치도 제주시 한림읍 명월리 567	126.291	33.3767
제주특별자치도 제주시 한림읍 명월리 569	126.289	33.3763
제주특별자치도 제주시 한림읍 명월리 566	126.29	33.3762
제주특별자치도 제주시 한림읍 명월리 1696	126.266	33.3845
제주특별자치도 제주시 한림읍 명월리 1115	126.28	33.3804
제주특별자치도 제주시 한림읍 명월리 1560-1	126.265	33.3818
제주특별자치도 제주시 한림읍 명월리 616	126.289	33.3813
제주특별자치도 제주시 한림읍 명월리 1520	126.269	33.3809
제주특별자치도 제주시 한림읍 명월리 1525	126.269	33.3814
제주특별자치도 제주시 한림읍 명월리 60	126.291	33.3705
제주특별자치도 제주시 한림읍 명월리 661	126.284	33.3801
제주특별자치도 제주시 한림읍 명월리 1349	126.27	33.3744
제주특별자치도 제주시 한림읍 명월리 1350	126.27	33.3752
제주특별자치도 제주시 한림읍 명월리 1351	126.269	33.3747
제주특별자치도 제주시 한림읍 명월리 1487	126.269	33.3756
제주특별자치도 제주시 한림읍 명월리 599	126.29	33.3783
제주특별자치도 제주시 한림읍 명월리 655	126.285	33.3794
제주특별자치도 제주시 한림읍 명월리 697	126.282	33.3816
제주특별자치도 제주시 한림읍 명월리 659-2	126.284	33.38
제주특별자치도 제주시 한림읍 명월리 126-5	126.284	33.3715
제주특별자치도 제주시 한림읍 명월리 122	126.286	33.3716
제주특별자치도 제주시 한림읍 명월리 2147	126.263	33.3983
제주특별자치도 제주시 한림읍 명월리 1889-1	126.264	33.3884
제주특별자치도 제주시 한림읍 명월리 2017	126.261	33.3947
제주특별자치도 제주시 한림읍 명월리 1595	126.264	33.3853
제주특별자치도 제주시 한림읍 명월리 737	126.282	33.3825
제주특별자치도 제주시 한림읍 명월리 452-2	126.286	33.3777
제주특별자치도 제주시 한림읍 명월리 626-1	126.288	33.3805
제주특별자치도 제주시 한림읍 명월리 1045	126.274	33.3822
제주특별자치도 제주시 한림읍 명월리 641	126.286	33.3804
제주특별자치도 제주시 한림읍 명월리 657-1	126.284	33.3794
제주특별자치도 제주시 한림읍 명월리 1283	126.27	33.3751
제주특별자치도 제주시 한림읍 명월리 1443	126.265	33.3785
제주특별자치도 제주시 한림읍 명월리 657	126.284	33.3794
제주특별자치도 제주시 한림읍 명월리 1911	126.265	33.39
제주특별자치도 제주시 한림읍 명월리 2217	126.259	33.4014
제주특별자치도 제주시 한림읍 명월리 576	126.287	33.3786
제주특별자치도 제주시 한림읍 명월리 1931-2	126.264	33.392
제주특별자치도 제주시 한림읍 명월리 1932-3	126.264	33.3918
제주특별자치도 제주시 한림읍 명월리 162	126.285	33.3679
제주특별자치도 제주시 한림읍 명월리 107-1	126.285	33.3692
제주특별자치도 제주시 한림읍 명월리 106	126.286	33.3694
제주특별자치도 제주시 한림읍 명월리 314	126.279	33.374
제주특별자치도 제주시 한림읍 옹포리 655	126.251	33.3999
제주특별자치도 제주시 한림읍 옹포리 936-1	126.253	33.3958
제주특별자치도 제주시 한림읍 옹포리 101-1	126.256	33.4023
제주특별자치도 제주시 한림읍 옹포리 858	126.257	33.3959
제주특별자치도 제주시 한림읍 옹포리 970	126.252	33.3939
제주특별자치도 제주시 한림읍 옹포리 145	126.256	33.4013
제주특별자치도 제주시 한림읍 옹포리 976	126.251	33.395
제주특별자치도 제주시 한림읍 옹포리 256	126.258	33.4041
제주특별자치도 제주시 한림읍 옹포리 740	126.255	33.399
제주특별자치도 제주시 한림읍 옹포리 815	126.259	33.4
제주특별자치도 제주시 한림읍 옹포리 969	126.252	33.3944
제주특별자치도 제주시 한림읍 옹포리 867	126.258	33.3951
제주특별자치도 제주시 한림읍 옹포리 841	126.26	33.3978
제주특별자치도 제주시 한림읍 옹포리 809	126.258	33.3997
제주특별자치도 제주시 한림읍 옹포리 728	126.254	33.3989
제주특별자치도 제주시 한림읍 옹포리 717-1	126.253	33.3971
제주특별자치도 제주시 한림읍 옹포리 131	126.255	33.4026
제주특별자치도 제주시 한림읍 옹포리 714	126.252	33.397
제주특별자치도 제주시 한림읍 옹포리 753	126.255	33.3974
제주특별자치도 제주시 한림읍 옹포리 756	126.255	33.3971
제주특별자치도 제주시 한림읍 옹포리 729	126.254	33.3993
제주특별자치도 제주시 한림읍 옹포리 928	126.255	33.3966
제주특별자치도 제주시 한림읍 옹포리 930	126.254	33.3968
제주특별자치도 제주시 한림읍 상대리 2578-1	126.297	33.3986
제주특별자치도 제주시 한림읍 상대리 2593	126.297	33.3993
제주특별자치도 제주시 한림읍 상대리 2760-3	126.292	33.4059
제주특별자치도 제주시 한림읍 상대리 2943-1	126.296	33.4146
제주특별자치도 제주시 한림읍 상대리 3028-1	126.296	33.4152
제주특별자치도 제주시 한림읍 상대리 3276-1	126.291	33.4057
제주특별자치도 제주시 한림읍 상대리 3405-1	126.289	33.4019
제주특별자치도 제주시 한림읍 상대리 4439-1	126.278	33.4
제주특별자치도 제주시 한림읍 상대리 4535-1	126.279	33.3936
제주특별자치도 제주시 한림읍 상대리 4555	126.279	33.393
제주특별자치도 제주시 한림읍 상대리 4437	126.278	33.4005
제주특별자치도 제주시 한림읍 상대리 1267-1	126.305	33.4053
제주특별자치도 제주시 한림읍 상대리 1267-3	126.305	33.4052
제주특별자치도 제주시 한림읍 상대리 4513	126.28	33.3944
제주특별자치도 제주시 한림읍 상대리 4515-1	126.28	33.395
제주특별자치도 제주시 한림읍 상대리 1533	126.299	33.4147
제주특별자치도 제주시 한림읍 상대리 1528-1	126.299	33.4144
제주특별자치도 제주시 한림읍 상대리 1428	126.302	33.4129
제주특별자치도 제주시 한림읍 상대리 3337	126.286	33.4043
제주특별자치도 제주시 한림읍 상대리 1433	126.303	33.4136
제주특별자치도 제주시 한림읍 상대리 3357-1	126.287	33.4042
제주특별자치도 제주시 한림읍 상대리 3676	126.29	33.3877
제주특별자치도 제주시 한림읍 상대리 3678	126.289	33.3883
제주특별자치도 제주시 한림읍 상대리 3622	126.287	33.3915
제주특별자치도 제주시 한림읍 상대리 708	126.304	33.3798
제주특별자치도 제주시 한림읍 상대리 495	126.311	33.3902
제주특별자치도 제주시 한림읍 상대리 562	126.311	33.3898
제주특별자치도 제주시 한림읍 상대리 3140	126.291	33.4092
제주특별자치도 제주시 한림읍 상대리 3215-1	126.287	33.4107
제주특별자치도 제주시 한림읍 상대리 1740	126.301	33.4014
제주특별자치도 제주시 한림읍 상대리 1743-1	126.3	33.4017
제주특별자치도 제주시 한림읍 상대리 143-23	126.315	33.3814
제주특별자치도 제주시 한림읍 상대리 143-25	126.314	33.3814
제주특별자치도 제주시 한림읍 상대리 143-27	126.313	33.3813
제주특별자치도 제주시 한림읍 상대리 143-34	126.315	33.3811
제주특별자치도 제주시 한림읍 상대리 143-4	126.315	33.3819
제주특별자치도 제주시 한림읍 상대리 143-24	126.315	33.3815
제주특별자치도 제주시 한림읍 상대리 4355	126.279	33.4037
제주특별자치도 제주시 한림읍 상대리 4361	126.279	33.4039
제주특별자치도 제주시 한림읍 상대리 4354	126.278	33.4042
제주특별자치도 제주시 한림읍 상대리 3961	126.282	33.3983
제주특별자치도 제주시 한림읍 상대리 3952	126.282	33.3977
제주특별자치도 제주시 한림읍 상대리 1232	126.303	33.4034
제주특별자치도 제주시 한림읍 상대리 4229-2	126.284	33.4087
제주특별자치도 제주시 한림읍 상대리 2274	126.295	33.3848
제주특별자치도 제주시 한림읍 상대리 3970	126.281	33.4001
제주특별자치도 제주시 한림읍 상대리 3974-1	126.281	33.4008
제주특별자치도 제주시 한림읍 상대리 4427	126.279	33.3995
제주특별자치도 제주시 한림읍 상대리 4428	126.279	33.3997
제주특별자치도 제주시 한림읍 상대리 4415	126.281	33.4006
제주특별자치도 제주시 한림읍 상대리 4448	126.278	33.3983
제주특별자치도 제주시 한림읍 상대리 4453	126.278	33.3992
제주특별자치도 제주시 한림읍 상대리 242-10	126.316	33.3871
제주특별자치도 제주시 한림읍 상대리 3045	126.295	33.4157
제주특별자치도 제주시 한림읍 상대리 3443	126.287	33.4001
제주특별자치도 제주시 한림읍 상대리 1041	126.305	33.3978
제주특별자치도 제주시 한림읍 상대리 3513	126.288	33.3984
제주특별자치도 제주시 한림읍 상대리 3518	126.287	33.3982
제주특별자치도 제주시 한림읍 상대리 4351	126.279	33.4049
제주특별자치도 제주시 한림읍 상대리 1800	126.298	33.4016
제주특별자치도 제주시 한림읍 상대리 1793-1	126.298	33.4026
제주특별자치도 제주시 한림읍 상대리 1059	126.302	33.3985
제주특별자치도 제주시 한림읍 상대리 1067	126.302	33.4003
제주특별자치도 제주시 한림읍 상대리 1070	126.303	33.4003
제주특별자치도 제주시 한림읍 상대리 3998	126.285	33.4024
제주특별자치도 제주시 한림읍 상대리 3199	126.288	33.4079
제주특별자치도 제주시 한림읍 상대리 3909	126.286	33.3997
제주특별자치도 제주시 한림읍 상대리 1236	126.303	33.4023
제주특별자치도 제주시 한림읍 상대리 1134	126.309	33.399
제주특별자치도 제주시 한림읍 상대리 3695	126.289	33.3865
제주특별자치도 제주시 한림읍 상대리 3125-1	126.288	33.4113
제주특별자치도 제주시 한림읍 상대리 1888	126.301	33.3991
제주특별자치도 제주시 한림읍 상대리 1891	126.301	33.3989
제주특별자치도 제주시 한림읍 상대리 1793	126.297	33.4029
제주특별자치도 제주시 한림읍 상대리 3701	126.29	33.3866
제주특별자치도 제주시 한림읍 상대리 3726-1	126.289	33.3859
제주특별자치도 제주시 한림읍 상대리 3725	126.29	33.386
제주특별자치도 제주시 한림읍 상대리 4192	126.282	33.4075
제주특별자치도 제주시 한림읍 상대리 1061	126.302	33.3991
제주특별자치도 제주시 한림읍 상대리 2898	126.293	33.411
제주특별자치도 제주시 한림읍 상대리 1257	126.302	33.4048
제주특별자치도 제주시 한림읍 상대리 1722	126.301	33.4052
제주특별자치도 제주시 한림읍 상대리 1728	126.302	33.4037
제주특별자치도 제주시 한림읍 상대리 1726	126.302	33.4042
제주특별자치도 제주시 한림읍 상대리 1721	126.302	33.4052
제주특별자치도 제주시 한림읍 상대리 2525	126.294	33.3974
제주특별자치도 제주시 한림읍 상대리 1827-1	126.299	33.3981
제주특별자치도 제주시 한림읍 상대리 1827	126.299	33.3985
제주특별자치도 제주시 한림읍 상대리 3770	126.283	33.3898
제주특별자치도 제주시 한림읍 상대리 1738	126.302	33.4011
제주특별자치도 제주시 한림읍 상대리 3748	126.281	33.3904
제주특별자치도 제주시 한림읍 상대리 3746	126.281	33.3903
제주특별자치도 제주시 한림읍 상대리 4264-1	126.285	33.4108
제주특별자치도 제주시 한림읍 상대리 3736	126.284	33.3895
제주특별자치도 제주시 한림읍 상대리 3739	126.283	33.3887
제주특별자치도 제주시 한림읍 상대리 3740	126.283	33.3889
제주특별자치도 제주시 한림읍 상대리 339	126.314	33.3936
제주특별자치도 제주시 한림읍 상대리 3723-1	126.289	33.3854
제주특별자치도 제주시 한림읍 상대리 3723-2	126.289	33.3853
제주특별자치도 제주시 한림읍 상대리 1171-1	126.308	33.4014
제주특별자치도 제주시 한림읍 상대리 1362-1	126.303	33.4089
제주특별자치도 제주시 한림읍 상대리 4180	126.281	33.4063
제주특별자치도 제주시 한림읍 상대리 3349	126.289	33.4043
제주특별자치도 제주시 한림읍 상대리 2755-1	126.293	33.4047
제주특별자치도 제주시 한림읍 상대리 2631-3	126.294	33.4014
제주특별자치도 제주시 한림읍 상대리 3802	126.283	33.3923
제주특별자치도 제주시 한림읍 상대리 4533	126.279	33.3934
제주특별자치도 제주시 한림읍 상대리 3451	126.286	33.3994
제주특별자치도 제주시 한림읍 상대리 1801	126.297	33.4016
제주특별자치도 제주시 한림읍 상대리 1801-1	126.297	33.4011
제주특별자치도 제주시 한림읍 상대리 2592-1	126.296	33.3995
제주특별자치도 제주시 한림읍 상대리 3539	126.286	33.3952
제주특별자치도 제주시 한림읍 상대리 4511	126.28	33.3951
제주특별자치도 제주시 한림읍 상대리 2985	126.292	33.4124
제주특별자치도 제주시 한림읍 상대리 2942-1	126.296	33.4154
제주특별자치도 제주시 한림읍 상대리 4542-1	126.28	33.394
제주특별자치도 제주시 한림읍 상대리 4514-1	126.279	33.3948
제주특별자치도 제주시 한림읍 상대리 2273	126.295	33.3845
제주특별자치도 제주시 한림읍 상대리 4398	126.279	33.4008
제주특별자치도 제주시 한림읍 상대리 3652	126.287	33.3891
제주특별자치도 제주시 한림읍 상대리 3728	126.286	33.389
제주특별자치도 제주시 한림읍 상대리 3648	126.286	33.389
제주특별자치도 제주시 한림읍 상대리 4295	126.284	33.4107
제주특별자치도 제주시 한림읍 상대리 3167-2	126.29	33.409
제주특별자치도 제주시 한림읍 상대리 1563	126.301	33.4111
제주특별자치도 제주시 한림읍 상대리 4075-2	126.284	33.4059
제주특별자치도 제주시 한림읍 상대리 3392	126.291	33.4032
제주특별자치도 제주시 한림읍 상대리 1012	126.305	33.397
제주특별자치도 제주시 한림읍 상대리 2705	126.295	33.4053
제주특별자치도 제주시 한림읍 상대리 2706	126.295	33.4053
제주특별자치도 제주시 한림읍 상대리 4106	126.285	33.4074
제주특별자치도 제주시 한림읍 상대리 3399-1	126.29	33.4014
제주특별자치도 제주시 한림읍 상대리 3534	126.289	33.3947
제주특별자치도 제주시 한림읍 상대리 3698	126.289	33.3877
제주특별자치도 제주시 한림읍 상대리 1513	126.301	33.4116
제주특별자치도 제주시 한림읍 상대리 3743	126.283	33.3892
제주특별자치도 제주시 한림읍 상대리 1792	126.297	33.4034
제주특별자치도 제주시 한림읍 상대리 82-3	126.32	33.3829
제주특별자치도 제주시 한림읍 상대리 84-3	126.32	33.3828
제주특별자치도 제주시 한림읍 상대리 3710	126.291	33.3849
제주특별자치도 제주시 한림읍 상대리 1801-2	126.297	33.4007
제주특별자치도 제주시 한림읍 상대리 1807	126.297	33.4001
제주특별자치도 제주시 한림읍 상대리 1808-7	126.297	33.3997
제주특별자치도 제주시 한림읍 상대리 2595	126.296	33.3998
제주특별자치도 제주시 한림읍 상대리 3540-2	126.286	33.3946
제주특별자치도 제주시 한림읍 상대리 3541	126.286	33.3941
제주특별자치도 제주시 한림읍 상대리 3542	126.287	33.3937
제주특별자치도 제주시 한림읍 상대리 3543	126.287	33.3941
제주특별자치도 제주시 한림읍 상대리 3887	126.286	33.3952
제주특별자치도 제주시 한림읍 상대리 708-1	126.304	33.3809
제주특별자치도 제주시 한림읍 상대리 2218-2	126.301	33.3794
제주특별자치도 제주시 한림읍 상대리 1065	126.302	33.3997
제주특별자치도 제주시 한림읍 상대리 1064	126.303	33.3994
제주특별자치도 제주시 한림읍 상대리 3124-1	126.288	33.4108
제주특별자치도 제주시 한림읍 상대리 3016	126.293	33.4147
제주특별자치도 제주시 한림읍 상대리 1040	126.305	33.3974
제주특별자치도 제주시 한림읍 상대리 4288-2	126.283	33.4108
제주특별자치도 제주시 한림읍 상대리 3357-2	126.287	33.4041
제주특별자치도 제주시 한림읍 상대리 4353	126.279	33.4045
제주특별자치도 제주시 한림읍 상대리 3404-3	126.289	33.4016
제주특별자치도 제주시 한림읍 상대리 3402-1	126.289	33.4012
제주특별자치도 제주시 한림읍 상대리 2751	126.291	33.4043
제주특별자치도 제주시 한림읍 상대리 2658	126.291	33.4038
제주특별자치도 제주시 한림읍 상대리 1744	126.3	33.4014
제주특별자치도 제주시 한림읍 상대리 1354	126.304	33.4084
제주특별자치도 제주시 한림읍 상대리 1359-5	126.303	33.4079
제주특별자치도 제주시 한림읍 상대리 2629	126.294	33.4009
제주특별자치도 제주시 한림읍 상대리 1095	126.307	33.3989
제주특별자치도 제주시 한림읍 상대리 2730	126.295	33.4061
제주특별자치도 제주시 한림읍 상대리 2726-2	126.294	33.4062
제주특별자치도 제주시 한림읍 상대리 3876	126.282	33.3968
제주특별자치도 제주시 한림읍 상대리 4500	126.279	33.3957
제주특별자치도 제주시 한림읍 상대리 3775	126.284	33.3906
제주특별자치도 제주시 한림읍 상대리 3777	126.285	33.3901
제주특별자치도 제주시 한림읍 상대리 3790	126.285	33.3916
제주특별자치도 제주시 한림읍 상대리 2887-1	126.295	33.4109
제주특별자치도 제주시 한림읍 상명리 90-1	126.284	33.3572
제주특별자치도 제주시 한림읍 상명리 91	126.284	33.3566
제주특별자치도 제주시 한림읍 상명리 329-1	126.28	33.3566
제주특별자치도 제주시 한림읍 상명리 344	126.28	33.3579
제주특별자치도 제주시 한림읍 상명리 374	126.276	33.3607
제주특별자치도 제주시 한림읍 상명리 971-4	126.274	33.3622
제주특별자치도 제주시 한림읍 상명리 979	126.275	33.3604
제주특별자치도 제주시 한림읍 상명리 1318-3	126.276	33.3478
제주특별자치도 제주시 한림읍 상명리 1365	126.269	33.3482
제주특별자치도 제주시 한림읍 상명리 2127-1	126.263	33.3568
제주특별자치도 제주시 한림읍 상명리 2145-2	126.264	33.3564
제주특별자치도 제주시 한림읍 상명리 1319-1	126.276	33.3469
제주특별자치도 제주시 한림읍 상명리 61	126.284	33.3602
제주특별자치도 제주시 한림읍 상명리 424	126.277	33.3615
제주특별자치도 제주시 한림읍 상명리 554	126.276	33.3687
제주특별자치도 제주시 한림읍 상명리 418	126.28	33.3616
제주특별자치도 제주시 한림읍 상명리 837	126.271	33.3637
제주특별자치도 제주시 한림읍 상명리 884-2	126.271	33.3626
제주특별자치도 제주시 한림읍 상명리 1232	126.275	33.3503
제주특별자치도 제주시 한림읍 상명리 1647-1	126.268	33.3608
제주특별자치도 제주시 한림읍 상명리 924	126.272	33.3616
제주특별자치도 제주시 한림읍 상명리 925	126.272	33.3623
제주특별자치도 제주시 한림읍 상명리 111	126.282	33.3554
제주특별자치도 제주시 한림읍 상명리 109	126.281	33.3553
제주특별자치도 제주시 한림읍 상명리 2141-1	126.263	33.3555
제주특별자치도 제주시 한림읍 상명리 1708	126.265	33.3644
제주특별자치도 제주시 한림읍 상명리 1745	126.268	33.3636
제주특별자치도 제주시 한림읍 상명리 440	126.28	33.3634
제주특별자치도 제주시 한림읍 상명리 16	126.283	33.3633
제주특별자치도 제주시 한림읍 상명리 417	126.28	33.3616
제주특별자치도 제주시 한림읍 상명리 430	126.281	33.3627
제주특별자치도 제주시 한림읍 상명리 2021	126.261	33.36
제주특별자치도 제주시 한림읍 상명리 2022	126.262	33.3605
제주특별자치도 제주시 한림읍 상명리 2045	126.262	33.3584
제주특별자치도 제주시 한림읍 상명리 2046	126.262	33.3581
제주특별자치도 제주시 한림읍 상명리 2047	126.262	33.358
제주특별자치도 제주시 한림읍 상명리 468-2	126.276	33.3632
제주특별자치도 제주시 한림읍 상명리 2011	126.262	33.3612
제주특별자치도 제주시 한림읍 상명리 65-1	126.284	33.3597
제주특별자치도 제주시 한림읍 상명리 1993	126.263	33.3622
제주특별자치도 제주시 한림읍 상명리 2010	126.262	33.3618
제주특별자치도 제주시 한림읍 상명리 267	126.276	33.3548
제주특별자치도 제주시 한림읍 상명리 1648-1	126.269	33.3606
제주특별자치도 제주시 한림읍 상명리 89-1	126.283	33.3568
제주특별자치도 제주시 한림읍 상명리 324	126.281	33.3557
제주특별자치도 제주시 한림읍 상명리 1314	126.276	33.349
제주특별자치도 제주시 한림읍 상명리 1328	126.274	33.3484
제주특별자치도 제주시 한림읍 상명리 1739	126.266	33.3641
제주특별자치도 제주시 한림읍 상명리 1803	126.267	33.3647
제주특별자치도 제주시 한림읍 상명리 1805	126.266	33.3645
제주특별자치도 제주시 한림읍 상명리 2009	126.263	33.3614
제주특별자치도 제주시 한림읍 상명리 2236-1	126.264	33.3516
제주특별자치도 제주시 한림읍 상명리 1144-3	126.273	33.3552
제주특별자치도 제주시 한림읍 상명리 1144-4	126.272	33.3549
제주특별자치도 제주시 한림읍 상명리 1144-5	126.272	33.3547
제주특별자치도 제주시 한림읍 상명리 1150	126.272	33.3542
제주특별자치도 제주시 한림읍 상명리 1163	126.274	33.3544
제주특별자치도 제주시 한림읍 상명리 1271	126.271	33.3534
제주특별자치도 제주시 한림읍 상명리 1263-2	126.273	33.3534
제주특별자치도 제주시 한림읍 상명리 2048	126.262	33.3576
제주특별자치도 제주시 한림읍 상명리 1804	126.266	33.3649
제주특별자치도 제주시 한림읍 상명리 2241	126.263	33.3512
제주특별자치도 제주시 한림읍 상명리 2253	126.264	33.3509
제주특별자치도 제주시 한림읍 상명리 249	126.28	33.354
제주특별자치도 제주시 한림읍 상명리 387-2	126.279	33.3591
제주특별자치도 제주시 한림읍 상명리 1183-1	126.274	33.3568
제주특별자치도 제주시 한림읍 상명리 1976	126.265	33.3648
제주특별자치도 제주시 한림읍 상명리 2220-1	126.263	33.3522
제주특별자치도 제주시 한림읍 상명리 1743-1	126.267	33.3643
제주특별자치도 제주시 한림읍 상명리 1776-1	126.27	33.3631
제주특별자치도 제주시 한림읍 상명리 468-4	126.277	33.363
제주특별자치도 제주시 한림읍 상명리 795	126.274	33.3655
제주특별자치도 제주시 한림읍 협재리 10	126.262	33.3915
제주특별자치도 제주시 한림읍 협재리 576-1	126.254	33.3716
제주특별자치도 제주시 한림읍 협재리 798-1	126.254	33.3713
제주특별자치도 제주시 한림읍 협재리 875-1	126.252	33.3787
제주특별자치도 제주시 한림읍 협재리 946-1	126.251	33.382
제주특별자치도 제주시 한림읍 협재리 965-1	126.253	33.379
제주특별자치도 제주시 한림읍 협재리 967	126.253	33.3793
제주특별자치도 제주시 한림읍 협재리 2241-9	126.246	33.3803
제주특별자치도 제주시 한림읍 협재리 464	126.263	33.3794
제주특별자치도 제주시 한림읍 협재리 1025	126.252	33.3828
제주특별자치도 제주시 한림읍 협재리 975-1	126.252	33.3813
제주특별자치도 제주시 한림읍 협재리 1029	126.251	33.3836
제주특별자치도 제주시 한림읍 협재리 1275-1	126.251	33.3934
제주특별자치도 제주시 한림읍 협재리 2171-1	126.246	33.3869
제주특별자치도 제주시 한림읍 협재리 2171-3	126.246	33.3871
제주특별자치도 제주시 한림읍 협재리 198-2	126.261	33.3869
제주특별자치도 제주시 한림읍 협재리 2169-2	126.246	33.3873
제주특별자치도 제주시 한림읍 협재리 872-1	126.253	33.3784
제주특별자치도 제주시 한림읍 협재리 77-1	126.255	33.3914
제주특별자치도 제주시 한림읍 협재리 2641	126.238	33.3886
제주특별자치도 제주시 한림읍 협재리 45	126.258	33.392
제주특별자치도 제주시 한림읍 협재리 1026-1	126.251	33.3829
제주특별자치도 제주시 한림읍 협재리 446	126.262	33.38
제주특별자치도 제주시 한림읍 협재리 844	126.251	33.3732
제주특별자치도 제주시 한림읍 협재리 2171-4	126.246	33.3872
제주특별자치도 제주시 한림읍 협재리 2895	126.229	33.4069
제주특별자치도 제주시 한림읍 협재리 2961	126.228	33.4062
제주특별자치도 제주시 한림읍 협재리 94	126.256	33.39
제주특별자치도 제주시 한림읍 협재리 460	126.263	33.3806
제주특별자치도 제주시 한림읍 협재리 455	126.263	33.381
제주특별자치도 제주시 한림읍 협재리 456-2	126.263	33.3808
제주특별자치도 제주시 한림읍 월령리 805-1	126.218	33.3697
제주특별자치도 제주시 한림읍 월령리 845-1	126.217	33.3708
제주특별자치도 제주시 한림읍 월령리 921	126.22	33.3661
제주특별자치도 제주시 한림읍 월령리 959	126.222	33.3673
제주특별자치도 제주시 한림읍 월령리 970	126.224	33.367
제주특별자치도 제주시 한림읍 월령리 1072	126.226	33.3638
제주특별자치도 제주시 한림읍 월령리 1131	126.23	33.3647
제주특별자치도 제주시 한림읍 월령리 1144	126.229	33.3641
제주특별자치도 제주시 한림읍 월령리 1148-3	126.229	33.3625
제주특별자치도 제주시 한림읍 월령리 799-1	126.217	33.3685
제주특별자치도 제주시 한림읍 월령리 1210	126.23	33.3621
제주특별자치도 제주시 한림읍 월령리 262-1	126.217	33.3772
제주특별자치도 제주시 한림읍 월령리 1186-1	126.229	33.3615
제주특별자치도 제주시 한림읍 월령리 496	126.218	33.3728
제주특별자치도 제주시 한림읍 월령리 214	126.219	33.3752
제주특별자치도 제주시 한림읍 월령리 553-1	126.219	33.3743
제주특별자치도 제주시 한림읍 월령리 564	126.221	33.3747
제주특별자치도 제주시 한림읍 월령리 565-1	126.22	33.3746
제주특별자치도 제주시 한림읍 월령리 789-1	126.219	33.3683
제주특별자치도 제주시 한림읍 월령리 789-2	126.218	33.3683
제주특별자치도 제주시 한림읍 월령리 1056	126.227	33.3654
제주특별자치도 제주시 한림읍 금능리 301-1	126.254	33.3505
제주특별자치도 제주시 한림읍 금능리 304	126.253	33.3504
제주특별자치도 제주시 한림읍 금능리 211-3	126.256	33.3601
제주특별자치도 제주시 한림읍 금능리 240	126.258	33.3565
제주특별자치도 제주시 한림읍 금능리 362-1	126.252	33.3556
제주특별자치도 제주시 한림읍 금능리 25-3	126.256	33.3606
제주특별자치도 제주시 한림읍 금능리 177-1	126.25	33.3583
제주특별자치도 제주시 한림읍 금능리 360-3	126.252	33.3553
제주특별자치도 제주시 한림읍 금능리 459-1	126.249	33.3606
제주특별자치도 제주시 한림읍 금능리 1260-4	126.231	33.3861
제주특별자치도 제주시 한림읍 금능리 750-1	126.245	33.3659
제주특별자치도 제주시 한림읍 금능리 750-2	126.246	33.3661
제주특별자치도 제주시 한림읍 금능리 750-3	126.246	33.3664
제주특별자치도 제주시 한림읍 금능리 750-4	126.246	33.3661
제주특별자치도 제주시 한림읍 금능리 750-5	126.246	33.366
제주특별자치도 제주시 한림읍 금능리 750-6	126.246	33.3663
제주특별자치도 제주시 한림읍 금능리 350-4	126.249	33.3536
제주특별자치도 제주시 한림읍 금능리 384-1	126.25	33.3564
제주특별자치도 제주시 한림읍 금능리 381-3	126.25	33.357
제주특별자치도 제주시 한림읍 금능리 370	126.254	33.3545
제주특별자치도 제주시 한림읍 금능리 373	126.253	33.3551
제주특별자치도 제주시 한림읍 금능리 247	126.258	33.3559
제주특별자치도 제주시 한림읍 금능리 204-1	126.255	33.3586
제주특별자치도 제주시 한림읍 금능리 185	126.251	33.357
제주특별자치도 제주시 한림읍 금능리 383	126.25	33.3566
제주특별자치도 제주시 한림읍 금능리 758-1	126.246	33.3647
제주특별자치도 제주시 한림읍 금능리 757-4	126.246	33.3645
제주특별자치도 제주시 한림읍 금능리 198-10	126.255	33.3573
제주특별자치도 제주시 한림읍 금능리 8-1	126.259	33.3607
제주특별자치도 제주시 한림읍 금능리 227	126.259	33.3603
제주특별자치도 제주시 한림읍 금능리 228	126.258	33.36
제주특별자치도 제주시 한림읍 금능리 708	126.242	33.3658
제주특별자치도 제주시 한림읍 금능리 1632-4	126.223	33.3862
제주특별자치도 제주시 한림읍 금능리 175-1	126.25	33.359
제주특별자치도 제주시 한림읍 금능리 515-1	126.247	33.364
제주특별자치도 제주시 한림읍 금능리 523	126.244	33.3642
제주특별자치도 제주시 한림읍 금능리 327	126.252	33.3523
제주특별자치도 제주시 한림읍 금능리 467	126.246	33.36
제주특별자치도 제주시 한림읍 금능리 757-1	126.246	33.3648
제주특별자치도 제주시 한림읍 금능리 350-14	126.248	33.353
제주특별자치도 제주시 한림읍 금능리 372-6	126.253	33.3546
제주특별자치도 제주시 한림읍 금능리 1833	126.226	33.383
제주특별자치도 제주시 한림읍 금능리 350-9	126.247	33.3551
제주특별자치도 제주시 한림읍 금능리 342	126.251	33.3533
제주특별자치도 제주시 한림읍 금능리 246-1	126.258	33.356
제주특별자치도 제주시 한림읍 금능리 195	126.254	33.358
제주특별자치도 제주시 한림읍 금능리 350	126.249	33.3547
제주특별자치도 제주시 한림읍 월림리 785	126.247	33.3506
제주특별자치도 제주시 한림읍 월림리 787	126.246	33.351
제주특별자치도 제주시 한림읍 월림리 898-1	126.228	33.3604
제주특별자치도 제주시 한림읍 월림리 951-1	126.23	33.3532
제주특별자치도 제주시 한림읍 월림리 1386-1	126.268	33.3479
제주특별자치도 제주시 한림읍 월림리 1388	126.267	33.3477
제주특별자치도 제주시 한림읍 월림리 2015	126.261	33.3611
제주특별자치도 제주시 한림읍 월림리 2108-1	126.261	33.3548
제주특별자치도 제주시 한림읍 월림리 2061-1	126.26	33.3595
제주특별자치도 제주시 한림읍 월림리 904-1	126.228	33.358
제주특별자치도 제주시 한림읍 월림리 935	126.23	33.3554
제주특별자치도 제주시 한림읍 월림리 317-2	126.258	33.3484
제주특별자치도 제주시 한림읍 월림리 186	126.262	33.3462
제주특별자치도 제주시 한림읍 월림리 187	126.262	33.3462
제주특별자치도 제주시 한림읍 월림리 243	126.263	33.3467
제주특별자치도 제주시 한림읍 월림리 244	126.263	33.3464
제주특별자치도 제주시 한림읍 월림리 218	126.263	33.3476
제주특별자치도 제주시 한림읍 월림리 810	126.239	33.3525
제주특별자치도 제주시 한림읍 월림리 808	126.239	33.3516
제주특별자치도 제주시 한림읍 월림리 813	126.241	33.3511
제주특별자치도 제주시 한림읍 월림리 807	126.239	33.3516
제주특별자치도 제주시 한림읍 월림리 986	126.237	33.3494
제주특별자치도 제주시 한림읍 월림리 988	126.236	33.3491
제주특별자치도 제주시 한림읍 월림리 2294	126.258	33.3527
제주특별자치도 제주시 한림읍 월림리 780	126.248	33.3497
제주특별자치도 제주시 한림읍 월림리 2119	126.26	33.3568
제주특별자치도 제주시 한림읍 월림리 1345	126.266	33.3465
제주특별자치도 제주시 한림읍 월림리 1343	126.266	33.3461
제주특별자치도 제주시 한림읍 월림리 2078-1	126.259	33.357
제주특별자치도 제주시 한림읍 월림리 123	126.264	33.342
제주특별자치도 제주시 한림읍 월림리 575-3	126.253	33.3423
제주특별자치도 제주시 한림읍 월림리 460-1	126.254	33.3432
제주특별자치도 제주시 한림읍 월림리 192	126.264	33.3456
제주특별자치도 제주시 한림읍 월림리 277	126.255	33.3502
제주특별자치도 제주시 한림읍 월림리 749	126.244	33.3476
제주특별자치도 제주시 한림읍 월림리 176	126.263	33.3445
제주특별자치도 제주시 한림읍 월림리 115-242	126.268	33.3401
제주특별자치도 제주시 한림읍 월림리 990	126.237	33.3484
제주특별자치도 제주시 한림읍 월림리 304	126.257	33.3493
제주특별자치도 제주시 한림읍 월림리 363-2	126.254	33.35
제주특별자치도 제주시 한림읍 월림리 834	126.234	33.3562
제주특별자치도 제주시 한림읍 월림리 1348-2	126.266	33.3473
제주특별자치도 제주시 한림읍 월림리 211	126.264	33.3468
제주특별자치도 제주시 한림읍 월림리 2076-3	126.258	33.3583
제주특별자치도 제주시 한림읍 월림리 2078-3	126.258	33.3571
제주특별자치도 제주시 한림읍 월림리 178	126.263	33.3449
제주특별자치도 제주시 한림읍 월림리 180	126.263	33.3454
제주특별자치도 제주시 한림읍 월림리 806	126.238	33.3519
제주특별자치도 제주시 한림읍 월림리 815	126.242	33.3521
제주특별자치도 제주시 한림읍 월림리 754	126.245	33.3483
제주특별자치도 제주시 한림읍 월림리 441	126.249	33.3448
제주특별자치도 제주시 한림읍 월림리 914	126.23	33.357
제주특별자치도 제주시 한림읍 월림리 915	126.229	33.3566
제주특별자치도 제주시 애월읍 광령리 3201-1	126.431	33.4528
제주특별자치도 제주시 애월읍 광령리 3346	126.427	33.4621
제주특별자치도 제주시 애월읍 광령리 2495-1	126.433	33.4521
제주특별자치도 제주시 애월읍 광령리 3598-1	126.425	33.4692
제주특별자치도 제주시 애월읍 광령리 3541	126.428	33.467
제주특별자치도 제주시 애월읍 광령리 1844	126.441	33.4682
제주특별자치도 제주시 애월읍 광령리 2990	126.431	33.4478
제주특별자치도 제주시 애월읍 광령리 1748-3	126.436	33.4704
제주특별자치도 제주시 애월읍 광령리 3049	126.43	33.4486
제주특별자치도 제주시 애월읍 광령리 3890-2	126.421	33.4608
제주특별자치도 제주시 애월읍 광령리 3812-2	126.423	33.4658
제주특별자치도 제주시 애월읍 광령리 3711	126.425	33.4684
제주특별자치도 제주시 애월읍 광령리 1874	126.44	33.4692
제주특별자치도 제주시 애월읍 광령리 2991-3	126.43	33.4478
제주특별자치도 제주시 애월읍 광령리 2629	126.432	33.4484
제주특별자치도 제주시 애월읍 광령리 2867	126.43	33.4421
제주특별자치도 제주시 애월읍 광령리 3461	126.429	33.4646
제주특별자치도 제주시 애월읍 광령리 595	126.443	33.4324
제주특별자치도 제주시 애월읍 광령리 595-1	126.444	33.4325
제주특별자치도 제주시 애월읍 광령리 595-2	126.444	33.4316
제주특별자치도 제주시 애월읍 광령리 3170	126.426	33.4486
제주특별자치도 제주시 애월읍 광령리 4072-1	126.425	33.4489
제주특별자치도 제주시 애월읍 광령리 4079-1	126.424	33.4498
제주특별자치도 제주시 애월읍 광령리 2788	126.434	33.4341
제주특별자치도 제주시 애월읍 광령리 1682	126.434	33.474
제주특별자치도 제주시 애월읍 광령리 1684	126.434	33.4739
제주특별자치도 제주시 애월읍 광령리 919	126.44	33.4484
제주특별자치도 제주시 애월읍 광령리 4079-2	126.424	33.4496
제주특별자치도 제주시 애월읍 광령리 4082	126.424	33.4505
제주특별자치도 제주시 애월읍 광령리 4070-2	126.424	33.4501
제주특별자치도 제주시 애월읍 광령리 1873	126.44	33.4701
제주특별자치도 제주시 애월읍 광령리 151	126.443	33.4556
제주특별자치도 제주시 애월읍 광령리 4098-1	126.421	33.4504
제주특별자치도 제주시 애월읍 광령리 4015	126.423	33.4544
제주특별자치도 제주시 애월읍 광령리 4016-1	126.422	33.4542
제주특별자치도 제주시 애월읍 광령리 4016-2	126.423	33.4541
제주특별자치도 제주시 애월읍 광령리 4019-1	126.422	33.4535
제주특별자치도 제주시 애월읍 광령리 680	126.44	33.4351
제주특별자치도 제주시 애월읍 광령리 684	126.44	33.4352
제주특별자치도 제주시 애월읍 광령리 180	126.442	33.4534
제주특별자치도 제주시 애월읍 광령리 1815-2	126.438	33.4719
제주특별자치도 제주시 애월읍 광령리 3898-1	126.422	33.4596
제주특별자치도 제주시 애월읍 광령리 173-2	126.442	33.4543
제주특별자치도 제주시 애월읍 광령리 173-6	126.442	33.4544
제주특별자치도 제주시 애월읍 광령리 2586	126.436	33.4456
제주특별자치도 제주시 애월읍 광령리 2891	126.426	33.4412
제주특별자치도 제주시 애월읍 광령리 850	126.439	33.4481
제주특별자치도 제주시 애월읍 광령리 918-1	126.439	33.4487
제주특별자치도 제주시 애월읍 광령리 1357-8	126.436	33.4624
제주특별자치도 제주시 애월읍 광령리 2076-1	126.436	33.4652
제주특별자치도 제주시 애월읍 광령리 2289-1	126.431	33.4592
제주특별자치도 제주시 애월읍 광령리 2316-1	126.431	33.4583
제주특별자치도 제주시 애월읍 광령리 2935	126.427	33.4478
제주특별자치도 제주시 애월읍 광령리 4111-1	126.422	33.4492
제주특별자치도 제주시 애월읍 광령리 2626-1	126.432	33.4477
제주특별자치도 제주시 애월읍 광령리 3137-1	126.428	33.4506
제주특별자치도 제주시 애월읍 광령리 3138	126.428	33.4503
제주특별자치도 제주시 애월읍 광령리 2200	126.435	33.4621
제주특별자치도 제주시 애월읍 광령리 2202	126.435	33.4626
제주특별자치도 제주시 애월읍 광령리 2203	126.435	33.4625
제주특별자치도 제주시 애월읍 광령리 3929-7	126.424	33.4611
제주특별자치도 제주시 애월읍 광령리 4111-5	126.422	33.4492
제주특별자치도 제주시 애월읍 광령리 2131-4	126.432	33.4623
제주특별자치도 제주시 애월읍 광령리 152	126.444	33.4556
제주특별자치도 제주시 애월읍 광령리 2451	126.434	33.4553
제주특별자치도 제주시 애월읍 광령리 266-1	126.442	33.4489
제주특별자치도 제주시 애월읍 광령리 246	126.444	33.4506
제주특별자치도 제주시 애월읍 광령리 920	126.44	33.4488
제주특별자치도 제주시 애월읍 광령리 241	126.444	33.451
제주특별자치도 제주시 애월읍 광령리 2136-1	126.431	33.4622
제주특별자치도 제주시 애월읍 광령리 1609-4	126.441	33.4724
제주특별자치도 제주시 애월읍 광령리 4027-1	126.422	33.4534
제주특별자치도 제주시 애월읍 광령리 3229-1	126.43	33.4543
제주특별자치도 제주시 애월읍 광령리 3227-1	126.429	33.4548
제주특별자치도 제주시 애월읍 광령리 3340-2	126.426	33.4618
제주특별자치도 제주시 애월읍 광령리 1982	126.434	33.4667
제주특별자치도 제주시 애월읍 광령리 177	126.442	33.4538
제주특별자치도 제주시 애월읍 광령리 179	126.442	33.4533
제주특별자치도 제주시 애월읍 광령리 178	126.442	33.4537
제주특별자치도 제주시 애월읍 광령리 598-2	126.449	33.4137
제주특별자치도 제주시 애월읍 광령리 599	126.449	33.4135
제주특별자치도 제주시 애월읍 광령리 600	126.449	33.413
제주특별자치도 제주시 애월읍 광령리 603	126.449	33.4127
제주특별자치도 제주시 애월읍 광령리 581-4	126.444	33.4344
제주특별자치도 제주시 애월읍 광령리 345	126.448	33.4458
제주특별자치도 제주시 애월읍 광령리 4078-1	126.425	33.4495
제주특별자치도 제주시 애월읍 광령리 4108	126.422	33.4501
제주특별자치도 제주시 애월읍 광령리 4077	126.425	33.4491
제주특별자치도 제주시 애월읍 광령리 1357-5	126.436	33.4624
제주특별자치도 제주시 애월읍 광령리 2292	126.431	33.4589
제주특별자치도 제주시 애월읍 광령리 3326-3	126.427	33.4586
제주특별자치도 제주시 애월읍 광령리 21	126.445	33.4598
제주특별자치도 제주시 애월읍 광령리 22	126.445	33.4593
제주특별자치도 제주시 애월읍 광령리 24	126.445	33.4594
제주특별자치도 제주시 애월읍 광령리 25	126.444	33.4591
제주특별자치도 제주시 애월읍 광령리 3125	126.426	33.4511
제주특별자치도 제주시 애월읍 광령리 3121	126.426	33.4512
제주특별자치도 제주시 애월읍 광령리 3126	126.427	33.4512
제주특별자치도 제주시 애월읍 광령리 1484-1	126.444	33.4643
제주특별자치도 제주시 애월읍 광령리 1480	126.443	33.4633
제주특별자치도 제주시 애월읍 광령리 3750	126.422	33.4691
제주특별자치도 제주시 애월읍 광령리 2462	126.434	33.4543
제주특별자치도 제주시 애월읍 광령리 245	126.444	33.4507
제주특별자치도 제주시 애월읍 광령리 154	126.444	33.4553
제주특별자치도 제주시 애월읍 광령리 4111-3	126.423	33.4494
제주특별자치도 제주시 애월읍 광령리 1692	126.436	33.4728
제주특별자치도 제주시 애월읍 광령리 2057	126.434	33.4659
제주특별자치도 제주시 애월읍 광령리 3525	126.428	33.468
제주특별자치도 제주시 애월읍 광령리 4211	126.425	33.4434
제주특별자치도 제주시 애월읍 광령리 27-1	126.444	33.46
제주특별자치도 제주시 애월읍 광령리 1870	126.441	33.4689
제주특별자치도 제주시 애월읍 광령리 2954	126.428	33.4465
제주특별자치도 제주시 애월읍 광령리 617	126.432	33.429
제주특별자치도 제주시 애월읍 광령리 42	126.446	33.4622
제주특별자치도 제주시 애월읍 광령리 604-1	126.445	33.3954
제주특별자치도 제주시 애월읍 광령리 2625	126.432	33.4481
제주특별자치도 제주시 애월읍 광령리 2611-5	126.433	33.4474
제주특별자치도 제주시 애월읍 광령리 1637	126.441	33.476
제주특별자치도 제주시 애월읍 광령리 1618	126.441	33.4763
제주특별자치도 제주시 애월읍 광령리 1117	126.438	33.4566
제주특별자치도 제주시 애월읍 광령리 1626	126.443	33.4759
제주특별자치도 제주시 애월읍 광령리 1620	126.442	33.4758
제주특별자치도 제주시 애월읍 광령리 3103	126.429	33.4512
제주특별자치도 제주시 애월읍 광령리 3100	126.429	33.4509
제주특별자치도 제주시 애월읍 광령리 2624-2	126.433	33.4479
제주특별자치도 제주시 애월읍 광령리 3101-7	126.429	33.4508
제주특별자치도 제주시 애월읍 광령리 2375	126.435	33.4582
제주특별자치도 제주시 애월읍 광령리 4041	126.425	33.4524
제주특별자치도 제주시 애월읍 광령리 1597-1	126.442	33.4712
제주특별자치도 제주시 애월읍 광령리 1594-2	126.442	33.4701
제주특별자치도 제주시 애월읍 광령리 3928-1	126.424	33.4617
제주특별자치도 제주시 애월읍 광령리 3930	126.425	33.4612
제주특별자치도 제주시 애월읍 광령리 3338-1	126.426	33.4613
제주특별자치도 제주시 애월읍 광령리 4029-1	126.421	33.4526
제주특별자치도 제주시 애월읍 광령리 2500-1	126.431	33.4519
제주특별자치도 제주시 애월읍 광령리 2511	126.431	33.4499
제주특별자치도 제주시 애월읍 광령리 91-1	126.442	33.4586
제주특별자치도 제주시 애월읍 광령리 1080	126.439	33.4559
제주특별자치도 제주시 애월읍 광령리 1098	126.439	33.4562
제주특별자치도 제주시 애월읍 광령리 1806-1	126.437	33.4725
제주특별자치도 제주시 애월읍 광령리 1503	126.442	33.4663
제주특별자치도 제주시 애월읍 광령리 2428-1	126.435	33.452
제주특별자치도 제주시 애월읍 광령리 1502	126.443	33.4662
제주특별자치도 제주시 애월읍 광령리 1554-1	126.444	33.4691
제주특별자치도 제주시 애월읍 광령리 3136-1	126.427	33.4506
제주특별자치도 제주시 애월읍 광령리 2403	126.436	33.456
제주특별자치도 제주시 애월읍 광령리 1214	126.44	33.4593
제주특별자치도 제주시 애월읍 상귀리 1278	126.401	33.4646
제주특별자치도 제주시 애월읍 상귀리 131	126.411	33.4718
제주특별자치도 제주시 애월읍 상귀리 1529	126.403	33.471
제주특별자치도 제주시 애월읍 상귀리 157-1	126.414	33.4715
제주특별자치도 제주시 애월읍 상귀리 531-1	126.407	33.4721
제주특별자치도 제주시 애월읍 상귀리 219	126.412	33.476
제주특별자치도 제주시 애월읍 상귀리 367	126.408	33.4757
제주특별자치도 제주시 애월읍 상귀리 209	126.413	33.4759
제주특별자치도 제주시 애월읍 상귀리 1520	126.404	33.4712
제주특별자치도 제주시 애월읍 상귀리 460	126.406	33.4709
제주특별자치도 제주시 애월읍 상귀리 463	126.405	33.4706
제주특별자치도 제주시 애월읍 상귀리 471	126.406	33.4706
제주특별자치도 제주시 애월읍 상귀리 473	126.407	33.4701
제주특별자치도 제주시 애월읍 상귀리 474	126.407	33.4705
제주특별자치도 제주시 애월읍 상귀리 477-2	126.407	33.4709
제주특별자치도 제주시 애월읍 상귀리 1516	126.404	33.4691
제주특별자치도 제주시 애월읍 상귀리 636	126.404	33.4691
제주특별자치도 제주시 애월읍 상귀리 921	126.412	33.4508
제주특별자치도 제주시 애월읍 상귀리 451	126.404	33.47
제주특별자치도 제주시 애월읍 상귀리 454	126.405	33.4706
제주특별자치도 제주시 애월읍 상귀리 477-1	126.408	33.4708
제주특별자치도 제주시 애월읍 상귀리 1517	126.403	33.4705
제주특별자치도 제주시 애월읍 상귀리 449	126.404	33.4707
제주특별자치도 제주시 애월읍 상귀리 633-3	126.405	33.4689
제주특별자치도 제주시 애월읍 상귀리 634-3	126.405	33.4696
제주특별자치도 제주시 애월읍 상귀리 632	126.405	33.4688
제주특별자치도 제주시 애월읍 상귀리 635	126.404	33.4696
제주특별자치도 제주시 애월읍 상귀리 1388	126.403	33.467
제주특별자치도 제주시 애월읍 상귀리 70	126.41	33.4693
제주특별자치도 제주시 애월읍 상귀리 71	126.409	33.4692
제주특별자치도 제주시 애월읍 상귀리 558-1	126.409	33.4684
제주특별자치도 제주시 애월읍 상귀리 558-3	126.409	33.4689
제주특별자치도 제주시 애월읍 상귀리 556-1	126.408	33.4696
제주특별자치도 제주시 애월읍 상귀리 559-1	126.408	33.4685
제주특별자치도 제주시 애월읍 상귀리 938	126.41	33.4481
제주특별자치도 제주시 애월읍 상귀리 992-2	126.409	33.4495
제주특별자치도 제주시 애월읍 상귀리 993	126.408	33.4501
제주특별자치도 제주시 애월읍 상귀리 750	126.404	33.459
제주특별자치도 제주시 애월읍 상귀리 1427	126.401	33.4667
제주특별자치도 제주시 애월읍 상귀리 1523-4	126.403	33.4724
제주특별자치도 제주시 애월읍 상귀리 353-1	126.409	33.4779
제주특별자치도 제주시 애월읍 상귀리 1334-1	126.403	33.4634
제주특별자치도 제주시 애월읍 상귀리 918	126.41	33.4503
제주특별자치도 제주시 애월읍 상귀리 992	126.409	33.45
제주특별자치도 제주시 애월읍 상귀리 933	126.409	33.4494
제주특별자치도 제주시 애월읍 상귀리 1100	126.403	33.4568
제주특별자치도 제주시 애월읍 상귀리 1133	126.403	33.4595
제주특별자치도 제주시 애월읍 상귀리 734	126.405	33.4599
제주특별자치도 제주시 애월읍 상귀리 634-2	126.404	33.4698
제주특별자치도 제주시 애월읍 상귀리 1122-1	126.403	33.461
제주특별자치도 제주시 애월읍 상귀리 352	126.408	33.4779
제주특별자치도 제주시 애월읍 상귀리 940	126.412	33.4479
제주특별자치도 제주시 애월읍 상귀리 1125-1	126.404	33.4617
제주특별자치도 제주시 애월읍 상귀리 910	126.41	33.4515
제주특별자치도 제주시 애월읍 상귀리 1331	126.404	33.4629
제주특별자치도 제주시 애월읍 상귀리 1522	126.403	33.4716
제주특별자치도 제주시 애월읍 상귀리 1523-2	126.403	33.4723
제주특별자치도 제주시 애월읍 상귀리 1449	126.401	33.4663
제주특별자치도 제주시 애월읍 상귀리 1242	126.4	33.4661
제주특별자치도 제주시 애월읍 상귀리 1554	126.398	33.4641
제주특별자치도 제주시 애월읍 상귀리 1420	126.401	33.467
제주특별자치도 제주시 애월읍 상귀리 721-2	126.406	33.4612
제주특별자치도 제주시 애월읍 상귀리 1027	126.409	33.454
제주특별자치도 제주시 애월읍 상귀리 1432	126.401	33.4675
제주특별자치도 제주시 애월읍 상귀리 221	126.413	33.475
제주특별자치도 제주시 애월읍 구엄리 1022	126.379	33.4718
제주특별자치도 제주시 애월읍 구엄리 1096-1	126.375	33.4763
제주특별자치도 제주시 애월읍 구엄리 384	126.387	33.4823
제주특별자치도 제주시 애월읍 구엄리 385-2	126.387	33.4825
제주특별자치도 제주시 애월읍 구엄리 538	126.38	33.4824
제주특별자치도 제주시 애월읍 구엄리 754	126.379	33.478
제주특별자치도 제주시 애월읍 구엄리 899-1	126.377	33.475
제주특별자치도 제주시 애월읍 구엄리 909-1	126.377	33.474
제주특별자치도 제주시 애월읍 구엄리 992	126.38	33.4715
제주특별자치도 제주시 애월읍 구엄리 376-1	126.386	33.4812
제주특별자치도 제주시 애월읍 구엄리 1076	126.377	33.4733
제주특별자치도 제주시 애월읍 구엄리 42-2	126.391	33.4803
제주특별자치도 제주시 애월읍 구엄리 645-1	126.378	33.481
제주특별자치도 제주시 애월읍 구엄리 1282	126.377	33.4821
제주특별자치도 제주시 애월읍 구엄리 1054	126.376	33.4723
제주특별자치도 제주시 애월읍 구엄리 848	126.381	33.477
제주특별자치도 제주시 애월읍 구엄리 1138-1	126.376	33.4791
제주특별자치도 제주시 애월읍 구엄리 990	126.381	33.4708
제주특별자치도 제주시 애월읍 구엄리 975	126.382	33.4697
제주특별자치도 제주시 애월읍 구엄리 1010-1	126.38	33.4722
제주특별자치도 제주시 애월읍 구엄리 373-3	126.386	33.4816
제주특별자치도 제주시 애월읍 구엄리 865	126.38	33.4768
제주특별자치도 제주시 애월읍 구엄리 1138-2	126.375	33.4792
제주특별자치도 제주시 애월읍 구엄리 811-7	126.378	33.4788
제주특별자치도 제주시 애월읍 수산리 1230-1	126.392	33.4606
제주특별자치도 제주시 애월읍 수산리 1009	126.389	33.4683
제주특별자치도 제주시 애월읍 수산리 1270	126.392	33.4555
제주특별자치도 제주시 애월읍 수산리 1641-1	126.387	33.4633
제주특별자치도 제주시 애월읍 수산리 1320-4	126.39	33.4555
제주특별자치도 제주시 애월읍 수산리 1321	126.39	33.4552
제주특별자치도 제주시 애월읍 수산리 1322	126.389	33.4555
제주특별자치도 제주시 애월읍 수산리 2265-2	126.381	33.4574
제주특별자치도 제주시 애월읍 수산리 1630	126.387	33.4615
제주특별자치도 제주시 애월읍 수산리 1075	126.391	33.4626
제주특별자치도 제주시 애월읍 수산리 1360	126.391	33.454
제주특별자치도 제주시 애월읍 수산리 2143	126.378	33.4657
제주특별자치도 제주시 애월읍 수산리 1326	126.39	33.4561
제주특별자치도 제주시 애월읍 수산리 1337	126.389	33.4562
제주특별자치도 제주시 애월읍 수산리 1367-1	126.393	33.4551
제주특별자치도 제주시 애월읍 수산리 1426	126.387	33.4578
제주특별자치도 제주시 애월읍 수산리 1427	126.387	33.458
제주특별자치도 제주시 애월읍 수산리 1627	126.388	33.4612
제주특별자치도 제주시 애월읍 수산리 1628-1	126.387	33.4616
제주특별자치도 제주시 애월읍 수산리 1626	126.387	33.4608
제주특별자치도 제주시 애월읍 수산리 812	126.393	33.4723
제주특별자치도 제주시 애월읍 수산리 1749	126.385	33.4663
제주특별자치도 제주시 애월읍 수산리 410	126.396	33.4655
제주특별자치도 제주시 애월읍 수산리 1700	126.384	33.4638
제주특별자치도 제주시 애월읍 수산리 74-2	126.4	33.4559
제주특별자치도 제주시 애월읍 수산리 364	126.396	33.4643
제주특별자치도 제주시 애월읍 수산리 74-3	126.401	33.4563
제주특별자치도 제주시 애월읍 수산리 1889	126.383	33.4693
제주특별자치도 제주시 애월읍 수산리 1699-1	126.384	33.4645
제주특별자치도 제주시 애월읍 수산리 1482	126.383	33.4554
제주특별자치도 제주시 애월읍 수산리 421	126.397	33.4649
제주특별자치도 제주시 애월읍 수산리 420	126.397	33.4649
제주특별자치도 제주시 애월읍 수산리 601-1	126.395	33.4721
제주특별자치도 제주시 애월읍 수산리 1670	126.385	33.4652
제주특별자치도 제주시 애월읍 수산리 1612	126.388	33.46
제주특별자치도 제주시 애월읍 수산리 1189-1	126.388	33.4602
제주특별자치도 제주시 애월읍 수산리 1180	126.388	33.461
제주특별자치도 제주시 애월읍 수산리 2123-1	126.38	33.4665
제주특별자치도 제주시 애월읍 수산리 2123-3	126.38	33.4662
제주특별자치도 제주시 애월읍 수산리 1826	126.387	33.4673
제주특별자치도 제주시 애월읍 수산리 1185	126.389	33.4603
제주특별자치도 제주시 애월읍 수산리 1653	126.387	33.4647
제주특별자치도 제주시 애월읍 수산리 1138-1	126.388	33.4641
제주특별자치도 제주시 애월읍 수산리 1059	126.392	33.464
제주특별자치도 제주시 애월읍 수산리 1324	126.389	33.4557
제주특별자치도 제주시 애월읍 수산리 1325	126.389	33.4558
제주특별자치도 제주시 애월읍 수산리 1343	126.389	33.4553
제주특별자치도 제주시 애월읍 수산리 357-6	126.397	33.4646
제주특별자치도 제주시 애월읍 수산리 535	126.395	33.469
제주특별자치도 제주시 애월읍 수산리 815	126.392	33.4715
제주특별자치도 제주시 애월읍 수산리 1737-2	126.383	33.4664
제주특별자치도 제주시 애월읍 수산리 139-6	126.398	33.4588
제주특별자치도 제주시 애월읍 수산리 104-1	126.4	33.4547
제주특별자치도 제주시 애월읍 수산리 1782	126.385	33.4679
제주특별자치도 제주시 애월읍 수산리 2074	126.382	33.4694
제주특별자치도 제주시 애월읍 수산리 1181	126.388	33.4605
제주특별자치도 제주시 애월읍 수산리 1786	126.385	33.4676
제주특별자치도 제주시 애월읍 수산리 2230-3	126.382	33.4619
제주특별자치도 제주시 애월읍 수산리 2231-1	126.382	33.4615
제주특별자치도 제주시 애월읍 수산리 2181-1	126.382	33.4624
제주특별자치도 제주시 애월읍 수산리 298	126.394	33.4597
제주특별자치도 제주시 애월읍 수산리 1562	126.385	33.4601
제주특별자치도 제주시 애월읍 수산리 984-1	126.389	33.4663
제주특별자치도 제주시 애월읍 수산리 564	126.394	33.4705
제주특별자치도 제주시 애월읍 수산리 299	126.394	33.4598
제주특별자치도 제주시 애월읍 수산리 1226-1	126.393	33.4621
제주특별자치도 제주시 애월읍 수산리 1692-2	126.385	33.4634
제주특별자치도 제주시 애월읍 수산리 1686	126.384	33.4627
제주특별자치도 제주시 애월읍 수산리 1141	126.389	33.4636
제주특별자치도 제주시 애월읍 수산리 1152	126.389	33.4635
제주특별자치도 제주시 애월읍 수산리 417	126.397	33.4652
제주특별자치도 제주시 애월읍 수산리 1312	126.389	33.4576
제주특별자치도 제주시 애월읍 수산리 357-7	126.397	33.4642
제주특별자치도 제주시 애월읍 수산리 454	126.394	33.4661
제주특별자치도 제주시 애월읍 수산리 451-3	126.395	33.4665
제주특별자치도 제주시 애월읍 수산리 921-1	126.392	33.4673
제주특별자치도 제주시 애월읍 수산리 366	126.395	33.4642
제주특별자치도 제주시 애월읍 수산리 368	126.395	33.4642
제주특별자치도 제주시 애월읍 수산리 397-2	126.395	33.4647
제주특별자치도 제주시 애월읍 수산리 282	126.395	33.4603
제주특별자치도 제주시 애월읍 수산리 1298	126.39	33.4584
제주특별자치도 제주시 애월읍 수산리 588	126.394	33.472
제주특별자치도 제주시 애월읍 수산리 490	126.397	33.4683
제주특별자치도 제주시 애월읍 수산리 1058	126.392	33.464
제주특별자치도 제주시 애월읍 수산리 1057	126.391	33.4641
제주특별자치도 제주시 애월읍 수산리 1068-1	126.392	33.4633
제주특별자치도 제주시 애월읍 수산리 316	126.393	33.4616
제주특별자치도 제주시 애월읍 수산리 1890	126.383	33.4696
제주특별자치도 제주시 애월읍 수산리 269	126.397	33.4605
제주특별자치도 제주시 애월읍 신엄리 519-2	126.374	33.4648
제주특별자치도 제주시 애월읍 신엄리 688	126.371	33.4714
제주특별자치도 제주시 애월읍 신엄리 741-1	126.373	33.4712
제주특별자치도 제주시 애월읍 신엄리 742	126.374	33.4713
제주특별자치도 제주시 애월읍 신엄리 760	126.375	33.4743
제주특별자치도 제주시 애월읍 신엄리 945	126.371	33.477
제주특별자치도 제주시 애월읍 신엄리 253-1	126.373	33.4566
제주특별자치도 제주시 애월읍 신엄리 262	126.373	33.4571
제주특별자치도 제주시 애월읍 신엄리 264	126.373	33.4567
제주특별자치도 제주시 애월읍 신엄리 2060-1	126.371	33.4497
제주특별자치도 제주시 애월읍 신엄리 379	126.373	33.4588
제주특별자치도 제주시 애월읍 신엄리 2150-1	126.364	33.4592
제주특별자치도 제주시 애월읍 신엄리 755-8	126.374	33.473
제주특별자치도 제주시 애월읍 신엄리 406-1	126.373	33.4614
제주특별자치도 제주시 애월읍 신엄리 402	126.372	33.4611
제주특별자치도 제주시 애월읍 신엄리 2167-1	126.365	33.4622
제주특별자치도 제주시 애월읍 신엄리 2204-1	126.365	33.4624
제주특별자치도 제주시 애월읍 신엄리 3063-8	126.356	33.4682
제주특별자치도 제주시 애월읍 신엄리 30	126.379	33.463
제주특별자치도 제주시 애월읍 신엄리 2505-1	126.366	33.4704
제주특별자치도 제주시 애월읍 신엄리 399	126.372	33.4608
제주특별자치도 제주시 애월읍 신엄리 399-7	126.372	33.4605
제주특별자치도 제주시 애월읍 신엄리 1918	126.369	33.455
제주특별자치도 제주시 애월읍 신엄리 1920	126.368	33.4549
제주특별자치도 제주시 애월읍 신엄리 2207-1	126.365	33.4628
제주특별자치도 제주시 애월읍 신엄리 1815-1	126.368	33.4585
제주특별자치도 제주시 애월읍 신엄리 1813	126.368	33.4583
제주특별자치도 제주시 애월읍 신엄리 2015	126.368	33.4484
제주특별자치도 제주시 애월읍 신엄리 3063-7	126.356	33.4677
제주특별자치도 제주시 애월읍 신엄리 2470-3	126.365	33.4724
제주특별자치도 제주시 애월읍 신엄리 99	126.378	33.4586
제주특별자치도 제주시 애월읍 신엄리 1512-1	126.369	33.4658
제주특별자치도 제주시 애월읍 신엄리 2278	126.364	33.4666
제주특별자치도 제주시 애월읍 신엄리 2437-1	126.364	33.4725
제주특별자치도 제주시 애월읍 신엄리 1144-1	126.369	33.4744
제주특별자치도 제주시 애월읍 신엄리 1739-1	126.367	33.4604
제주특별자치도 제주시 애월읍 신엄리 2030	126.37	33.4493
제주특별자치도 제주시 애월읍 신엄리 1947	126.369	33.4535
제주특별자치도 제주시 애월읍 신엄리 1458	126.37	33.4682
제주특별자치도 제주시 애월읍 신엄리 1458-1	126.37	33.4684
제주특별자치도 제주시 애월읍 신엄리 1459	126.371	33.4681
제주특별자치도 제주시 애월읍 신엄리 1586	126.366	33.4648
제주특별자치도 제주시 애월읍 신엄리 2256-1	126.361	33.4647
제주특별자치도 제주시 애월읍 신엄리 2503-1	126.366	33.47
제주특별자치도 제주시 애월읍 신엄리 2280-1	126.364	33.4668
제주특별자치도 제주시 애월읍 신엄리 2347	126.363	33.4689
제주특별자치도 제주시 애월읍 신엄리 2348	126.363	33.469
제주특별자치도 제주시 애월읍 신엄리 2194-1	126.363	33.4614
제주특별자치도 제주시 애월읍 신엄리 113	126.378	33.453
제주특별자치도 제주시 애월읍 신엄리 574	126.374	33.4656
제주특별자치도 제주시 애월읍 신엄리 2435	126.364	33.4716
제주특별자치도 제주시 애월읍 신엄리 2437-2	126.365	33.4721
제주특별자치도 제주시 애월읍 신엄리 219	126.373	33.4527
제주특별자치도 제주시 애월읍 신엄리 224-3	126.373	33.4516
제주특별자치도 제주시 애월읍 신엄리 224-1	126.372	33.4517
제주특별자치도 제주시 애월읍 신엄리 223-1	126.373	33.452
제주특별자치도 제주시 애월읍 신엄리 220	126.373	33.4523
제주특별자치도 제주시 애월읍 신엄리 1866-2	126.371	33.4566
제주특별자치도 제주시 애월읍 신엄리 3089	126.36	33.469
제주특별자치도 제주시 애월읍 신엄리 283	126.372	33.4583
제주특별자치도 제주시 애월읍 신엄리 1956	126.368	33.4535
제주특별자치도 제주시 애월읍 신엄리 2157-1	126.366	33.4605
제주특별자치도 제주시 애월읍 신엄리 2185-1	126.364	33.4593
제주특별자치도 제주시 애월읍 신엄리 2142-1	126.363	33.4587
제주특별자치도 제주시 애월읍 신엄리 2302	126.364	33.4678
제주특별자치도 제주시 애월읍 신엄리 3137-1	126.359	33.4637
제주특별자치도 제주시 애월읍 신엄리 2111-1	126.366	33.4568
제주특별자치도 제주시 애월읍 신엄리 1759	126.368	33.4595
제주특별자치도 제주시 애월읍 신엄리 244	126.372	33.4558
제주특별자치도 제주시 애월읍 신엄리 493	126.376	33.4643
제주특별자치도 제주시 애월읍 신엄리 495	126.377	33.4647
제주특별자치도 제주시 애월읍 신엄리 2183	126.364	33.4598
제주특별자치도 제주시 애월읍 신엄리 2182	126.364	33.4604
제주특별자치도 제주시 애월읍 신엄리 1439-1	126.37	33.4663
제주특별자치도 제주시 애월읍 장전리 244-1	126.396	33.4531
제주특별자치도 제주시 애월읍 장전리 478-2	126.39	33.4487
제주특별자치도 제주시 애월읍 장전리 544-2	126.391	33.4471
제주특별자치도 제주시 애월읍 장전리 279	126.397	33.455
제주특별자치도 제주시 애월읍 장전리 307	126.393	33.4526
제주특별자치도 제주시 애월읍 장전리 362-1	126.388	33.4513
제주특별자치도 제주시 애월읍 장전리 626-6	126.39	33.4429
제주특별자치도 제주시 애월읍 장전리 628-3	126.391	33.4429
제주특별자치도 제주시 애월읍 장전리 669	126.391	33.4413
제주특별자치도 제주시 애월읍 장전리 1274-1	126.38	33.4569
제주특별자치도 제주시 애월읍 장전리 1275	126.381	33.4572
제주특별자치도 제주시 애월읍 장전리 1282-1	126.38	33.4569
제주특별자치도 제주시 애월읍 장전리 1282-2	126.379	33.4569
제주특별자치도 제주시 애월읍 장전리 1283	126.38	33.4565
제주특별자치도 제주시 애월읍 장전리 1284	126.38	33.4565
제주특별자치도 제주시 애월읍 장전리 1285-1	126.38	33.4562
제주특별자치도 제주시 애월읍 장전리 1285-2	126.38	33.4561
제주특별자치도 제주시 애월읍 장전리 1299	126.379	33.4567
제주특별자치도 제주시 애월읍 장전리 1301	126.379	33.4572
제주특별자치도 제주시 애월읍 장전리 165-1	126.398	33.4514
제주특별자치도 제주시 애월읍 장전리 165-2	126.398	33.4511
제주특별자치도 제주시 애월읍 장전리 1426-3	126.381	33.4506
제주특별자치도 제주시 애월읍 장전리 1428-1	126.381	33.4496
제주특별자치도 제주시 애월읍 장전리 1429	126.381	33.4497
제주특별자치도 제주시 애월읍 장전리 1430	126.381	33.4497
제주특별자치도 제주시 애월읍 장전리 1433	126.382	33.4493
제주특별자치도 제주시 애월읍 장전리 1363-8	126.381	33.4533
제주특별자치도 제주시 애월읍 장전리 1363-9	126.382	33.4533
제주특별자치도 제주시 애월읍 장전리 1355	126.381	33.4549
제주특별자치도 제주시 애월읍 장전리 1592-1	126.382	33.4441
제주특별자치도 제주시 애월읍 장전리 129	126.398	33.4497
제주특별자치도 제주시 애월읍 장전리 130-2	126.397	33.4494
제주특별자치도 제주시 애월읍 장전리 408-1	126.392	33.4494
제주특별자치도 제주시 애월읍 장전리 407	126.392	33.4491
제주특별자치도 제주시 애월읍 장전리 1125	126.385	33.4515
제주특별자치도 제주시 애월읍 장전리 1127	126.384	33.4514
제주특별자치도 제주시 애월읍 장전리 1636-1	126.379	33.4423
제주특별자치도 제주시 애월읍 장전리 1355-1	126.381	33.4552
제주특별자치도 제주시 애월읍 장전리 1604-1	126.382	33.4425
제주특별자치도 제주시 애월읍 장전리 1582-1	126.382	33.4448
제주특별자치도 제주시 애월읍 장전리 889-2	126.386	33.4427
제주특별자치도 제주시 애월읍 장전리 396-1	126.393	33.4503
제주특별자치도 제주시 애월읍 장전리 1577	126.382	33.4461
제주특별자치도 제주시 애월읍 장전리 1726-1	126.375	33.4489
제주특별자치도 제주시 애월읍 장전리 1728	126.374	33.4492
제주특별자치도 제주시 애월읍 장전리 985	126.385	33.4448
제주특별자치도 제주시 애월읍 장전리 619-1	126.389	33.4427
제주특별자치도 제주시 애월읍 장전리 989-2	126.386	33.4446
제주특별자치도 제주시 애월읍 장전리 1199	126.384	33.4535
제주특별자치도 제주시 애월읍 장전리 1597	126.382	33.4435
제주특별자치도 제주시 애월읍 장전리 941-5	126.383	33.4465
제주특별자치도 제주시 애월읍 장전리 1577-1	126.382	33.4457
제주특별자치도 제주시 애월읍 장전리 1309	126.378	33.4558
제주특별자치도 제주시 애월읍 장전리 1315-2	126.377	33.4541
제주특별자치도 제주시 애월읍 장전리 1293	126.379	33.4557
제주특별자치도 제주시 애월읍 장전리 1304-1	126.378	33.4565
제주특별자치도 제주시 애월읍 장전리 1337	126.378	33.4551
제주특별자치도 제주시 애월읍 장전리 1321-4	126.378	33.453
제주특별자치도 제주시 애월읍 장전리 1303	126.378	33.4562
제주특별자치도 제주시 애월읍 장전리 1315-1	126.377	33.4545
제주특별자치도 제주시 애월읍 장전리 425-1	126.392	33.4486
제주특별자치도 제주시 애월읍 장전리 426-1	126.392	33.4487
제주특별자치도 제주시 애월읍 장전리 913-1	126.382	33.4452
제주특별자치도 제주시 애월읍 장전리 1601-1	126.381	33.4429
제주특별자치도 제주시 애월읍 장전리 882	126.387	33.4435
제주특별자치도 제주시 애월읍 장전리 281	126.397	33.4555
제주특별자치도 제주시 애월읍 장전리 1013-4	126.387	33.4476
제주특별자치도 제주시 애월읍 장전리 1100-1	126.385	33.4488
제주특별자치도 제주시 애월읍 장전리 908-1	126.383	33.4441
제주특별자치도 제주시 애월읍 장전리 1094	126.385	33.4492
제주특별자치도 제주시 애월읍 장전리 1096	126.385	33.449
제주특별자치도 제주시 애월읍 장전리 406	126.392	33.4494
제주특별자치도 제주시 애월읍 장전리 1126-1	126.385	33.4516
제주특별자치도 제주시 애월읍 장전리 408-2	126.393	33.4493
제주특별자치도 제주시 애월읍 장전리 1600-3	126.382	33.4432
제주특별자치도 제주시 애월읍 장전리 1581	126.382	33.4455
제주특별자치도 제주시 애월읍 장전리 986-1	126.385	33.4445
제주특별자치도 제주시 애월읍 장전리 151-1	126.396	33.451
제주특별자치도 제주시 애월읍 장전리 249	126.397	33.4538
제주특별자치도 제주시 애월읍 장전리 1093-1	126.386	33.4493
제주특별자치도 제주시 애월읍 장전리 1093-3	126.386	33.4489
제주특별자치도 제주시 애월읍 장전리 963-1	126.386	33.4478
제주특별자치도 제주시 애월읍 장전리 1089	126.386	33.4497
제주특별자치도 제주시 애월읍 장전리 1776-5	126.377	33.451
제주특별자치도 제주시 애월읍 장전리 1009	126.388	33.4463
제주특별자치도 제주시 애월읍 장전리 230	126.395	33.4548
제주특별자치도 제주시 애월읍 장전리 301-3	126.395	33.4554
제주특별자치도 제주시 애월읍 장전리 1334	126.378	33.4544
제주특별자치도 제주시 애월읍 장전리 145-2	126.395	33.4506
제주특별자치도 제주시 애월읍 장전리 425-2	126.392	33.4484
제주특별자치도 제주시 애월읍 소길리 741	126.382	33.4384
제주특별자치도 제주시 애월읍 소길리 757-1	126.38	33.4365
제주특별자치도 제주시 애월읍 소길리 882-3	126.38	33.4298
제주특별자치도 제주시 애월읍 소길리 885-3	126.381	33.4303
제주특별자치도 제주시 애월읍 소길리 345-1	126.385	33.4335
제주특별자치도 제주시 애월읍 소길리 1146-4	126.373	33.44
제주특별자치도 제주시 애월읍 소길리 1147	126.373	33.4406
제주특별자치도 제주시 애월읍 소길리 1148	126.373	33.4402
제주특별자치도 제주시 애월읍 소길리 1183-1	126.374	33.4412
제주특별자치도 제주시 애월읍 소길리 695	126.378	33.4383
제주특별자치도 제주시 애월읍 소길리 243	126.387	33.4275
제주특별자치도 제주시 애월읍 소길리 623-1	126.38	33.4393
제주특별자치도 제주시 애월읍 소길리 654-2	126.381	33.4397
제주특별자치도 제주시 애월읍 소길리 694	126.378	33.4387
제주특별자치도 제주시 애월읍 소길리 706-1	126.38	33.4373
제주특별자치도 제주시 애월읍 소길리 894-3	126.381	33.4285
제주특별자치도 제주시 애월읍 소길리 894	126.381	33.4291
제주특별자치도 제주시 애월읍 소길리 895	126.381	33.4274
제주특별자치도 제주시 애월읍 소길리 899	126.381	33.4266
제주특별자치도 제주시 애월읍 소길리 1276	126.372	33.4468
제주특별자치도 제주시 애월읍 소길리 1110	126.376	33.4394
제주특별자치도 제주시 애월읍 소길리 28	126.389	33.4313
제주특별자치도 제주시 애월읍 소길리 39	126.391	33.4294
제주특별자치도 제주시 애월읍 소길리 43	126.39	33.43
제주특별자치도 제주시 애월읍 소길리 159-5	126.387	33.4151
제주특별자치도 제주시 애월읍 소길리 159-6	126.387	33.4145
제주특별자치도 제주시 애월읍 소길리 159-7	126.387	33.4148
제주특별자치도 제주시 애월읍 소길리 159-9	126.386	33.4147
제주특별자치도 제주시 애월읍 소길리 169	126.388	33.4221
제주특별자치도 제주시 애월읍 소길리 41	126.39	33.4292
제주특별자치도 제주시 애월읍 소길리 1077	126.374	33.4345
제주특별자치도 제주시 애월읍 소길리 1078	126.374	33.4348
제주특별자치도 제주시 애월읍 소길리 1079	126.374	33.4346
제주특별자치도 제주시 애월읍 소길리 1080	126.376	33.4341
제주특별자치도 제주시 애월읍 소길리 1084	126.376	33.4357
제주특별자치도 제주시 애월읍 소길리 1047	126.377	33.4305
제주특별자치도 제주시 애월읍 소길리 896	126.381	33.4271
제주특별자치도 제주시 애월읍 소길리 743-1	126.382	33.4372
제주특별자치도 제주시 애월읍 소길리 314	126.388	33.4314
제주특별자치도 제주시 애월읍 소길리 705-1	126.38	33.4378
제주특별자치도 제주시 애월읍 소길리 1160-1	126.372	33.442
제주특별자치도 제주시 애월읍 소길리 655-1	126.381	33.4395
[truncated: 11,897 more rows]

## Sheet: 1-3
Fig. 1. The schematic diagram illustrates the process of data collection, analysis, and decision-making support via an agricultural digital twin.
The Korean language pack is needed to read the Korean fonts (addresses recorded in Korean), but the Korean fonts are not necessary for the relevant data analysis.
code	year	month	day	type	acid	phosphate	OM	Mg	K	Ca	EC	jibun	sido	sigungu	addr_1	addr_2	dong	li	ymd	ym	cnt	geometry
5011025021	2020	12	31	2	6.3	655	63	3.1	1.02	5.1	0.2	제주특별자치도 제주시 한림읍 귀덕리 153	제주특별자치도	제주시_한림읍	제주_한림	제주특별자치도_제주시_한림읍_귀덕리	한림읍	귀덕리	2020-12-31	2020-01-01	1
5011025021	2020	12	31	2	4.9	1371	50	1.3	0.97	1	0.9	제주특별자치도 제주시 한림읍 귀덕리 447-1	제주특별자치도	제주시_한림읍	제주_한림	제주특별자치도_제주시_한림읍_귀덕리	한림읍	귀덕리	2020-12-31	2020-01-01	1
5011025021	2020	12	31	2	6.1	963	59	3.4	1.67	4.8	1.2	제주특별자치도 제주시 한림읍 귀덕리 449-4	제주특별자치도	제주시_한림읍	제주_한림	제주특별자치도_제주시_한림읍_귀덕리	한림읍	귀덕리	2020-12-31	2020-01-01	1
5011025021	2020	12	31	2	5.4	1084	59	1.3	1.19	1.3	1.7	제주특별자치도 제주시 한림읍 귀덕리 454	제주특별자치도	제주시_한림읍	제주_한림	제주특별자치도_제주시_한림읍_귀덕리	한림읍	귀덕리	2020-12-31	2020-01-01	1
5011025021	2020	12	31	2	6.2	1350	52	2.5	1.23	4.7	1	제주특별자치도 제주시 한림읍 귀덕리 1000-2	제주특별자치도	제주시_한림읍	제주_한림	제주특별자치도_제주시_한림읍_귀덕리	한림읍	귀덕리	2020-12-31	2020-01-01	1
5011025021	2020	12	31	2	8.2	819	50	2.3	1.49	9.7	0.4	제주특별자치도 제주시 한림읍 귀덕리 1332-1	제주특별자치도	제주시_한림읍	제주_한림	제주특별자치도_제주시_한림읍_귀덕리	한림읍	귀덕리	2020-12-31	2020-01-01	1
5011025021	2020	12	31	2	5.8	1291	56	2.5	1.1	2.6	0.9	제주특별자치도 제주시 한림읍 귀덕리 1454-1	제주특별자치도	제주시_한림읍	제주_한림	제주특별자치도_제주시_한림읍_귀덕리	한림읍	귀덕리	2020-12-31	2020-01-01	1
5011025021	2020	12	31	2	6.4	2108	76	4	2.48	5.5	2	제주특별자치도 제주시 한림읍 귀덕리 2423-1	제주특별자치도	제주시_한림읍	제주_한림	제주특별자치도_제주시_한림읍_귀덕리	한림읍	귀덕리	2020-12-31	2020-01-01	1
5011025021	2020	12	31	2	5.9	1369	16	2	1.75	3.2	0.2	제주특별자치도 제주시 한림읍 귀덕리 2875-2	제주특별자치도	제주시_한림읍	제주_한림	제주특별자치도_제주시_한림읍_귀덕리	한림읍	귀덕리	2020-12-31	2020-01-01	1
5011025021	2020	12	31	2	6.8	1356	25	2.4	3.37	2.2	3.3	제주특별자치도 제주시 한림읍 귀덕리 2880-2	제주특별자치도	제주시_한림읍	제주_한림	제주특별자치도_제주시_한림읍_귀덕리	한림읍	귀덕리	2020-12-31	2020-01-01	1
5011025021	2020	03	31	2	6.4	1400	50	4.5	5.15	25.2	1.7	제주특별자치도 제주시 한림읍 귀덕리 30	제주특별자치도	제주시_한림읍	제주_한림	제주특별자치도_제주시_한림읍_귀덕리	한림읍	귀덕리	2020-03-31	2020-01-01	1
5011025021	2020	05	28	2	7.2	1512	34	1.8	1.33	12.5	0.9	제주특별자치도 제주시 한림읍 귀덕리 1246-1	제주특별자치도	제주시_한림읍	제주_한림	제주특별자치도_제주시_한림읍_귀덕리	한림읍	귀덕리	2020-05-28	2020-01-01	1
5011025021	2020	06	22	2	5.4	1083	35	3.2	2.22	7.1	3.1	제주특별자치도 제주시 한림읍 귀덕리 862-1	제주특별자치도	제주시_한림읍	제주_한림	제주특별자치도_제주시_한림읍_귀덕리	한림읍	귀덕리	2020-06-22	2020-01-01	1
5011025021	2020	06	22	2	5.8	1019	32	4.3	2.19	8.8	2.5	제주특별자치도 제주시 한림읍 귀덕리 860	제주특별자치도	제주시_한림읍	제주_한림	제주특별자치도_제주시_한림읍_귀덕리	한림읍	귀덕리	2020-06-22	2020-01-01	1
5011025021	2020	06	22	2	6.6	961	33	3.3	1.55	11.9	0.4	제주특별자치도 제주시 한림읍 귀덕리 881	제주특별자치도	제주시_한림읍	제주_한림	제주특별자치도_제주시_한림읍_귀덕리	한림읍	귀덕리	2020-06-22	2020-01-01	1
5011025021	2020	06	22	2	5.4	1083	35	3.2	2.22	7.1	3.1	제주특별자치도 제주시 한림읍 귀덕리 862-1	제주특별자치도	제주시_한림읍	제주_한림	제주특별자치도_제주시_한림읍_귀덕리	한림읍	귀덕리	2020-06-22	2020-01-01	1
5011025021	2020	06	22	2	5.8	1019	32	4.3	2.19	8.8	2.5	제주특별자치도 제주시 한림읍 귀덕리 860	제주특별자치도	제주시_한림읍	제주_한림	제주특별자치도_제주시_한림읍_귀덕리	한림읍	귀덕리	2020-06-22	2020-01-01	1
5011025021	2020	06	22	2	6.6	961	33	3.3	1.55	11.9	0.4	제주특별자치도 제주시 한림읍 귀덕리 881	제주특별자치도	제주시_한림읍	제주_한림	제주특별자치도_제주시_한림읍_귀덕리	한림읍	귀덕리	2020-06-22	2020-01-01	1
5011025021	2020	09	08	2	5.8	495	154	1.8	1.77	8.4	0.6	제주특별자치도 제주시 한림읍 귀덕리 2241	제주특별자치도	제주시_한림읍	제주_한림	제주특별자치도_제주시_한림읍_귀덕리	한림읍	귀덕리	2020-09-08	2020-01-01	1
5011025021	2020	09	08	2	6.8	587	152	3.4	2.16	13.7	0.6	제주특별자치도 제주시 한림읍 귀덕리 58-4	제주특별자치도	제주시_한림읍	제주_한림	제주특별자치도_제주시_한림읍_귀덕리	한림읍	귀덕리	2020-09-08	2020-01-01	1
5011025021	2020	10	08	2	7.2	772	49	1.1	1.57	11.4	0.7	제주특별자치도 제주시 한림읍 귀덕리 30	제주특별자치도	제주시_한림읍	제주_한림	제주특별자치도_제주시_한림읍_귀덕리	한림읍	귀덕리	2020-10-08	2020-01-01	1
5011025021	2020	10	13	2	6.4	683	31	2.3	1.68	9.5	0.7	제주특별자치도 제주시 한림읍 귀덕리 448-12	제주특별자치도	제주시_한림읍	제주_한림	제주특별자치도_제주시_한림읍_귀덕리	한림읍	귀덕리	2020-10-13	2020-01-01	1
5011025021	2020	01	10	2	8	991	119	3.2	0.96	10.3	0.28	제주특별자치도 제주시 한림읍 귀덕리 276	제주특별자치도	제주시_한림읍	제주_한림	제주특별자치도_제주시_한림읍_귀덕리	한림읍	귀덕리	2020-01-10	2020-01-01	1
5011025021	2020	01	10	2	7.4	359	126	1.9	0.99	8.6	0.36	제주특별자치도 제주시 한림읍 귀덕리 280	제주특별자치도	제주시_한림읍	제주_한림	제주특별자치도_제주시_한림읍_귀덕리	한림읍	귀덕리	2020-01-10	2020-01-01	1
5011025021	2020	01	10	2	6	644	113	1.3	0.81	5.2	0.58	제주특별자치도 제주시 한림읍 귀덕리 281	제주특별자치도	제주시_한림읍	제주_한림	제주특별자치도_제주시_한림읍_귀덕리	한림읍	귀덕리	2020-01-10	2020-01-01	1
5011025021	2020	01	10	2	5.8	814	115	2.2	0.86	5	0.95	제주특별자치도 제주시 한림읍 귀덕리 283	제주특별자치도	제주시_한림읍	제주_한림	제주특별자치도_제주시_한림읍_귀덕리	한림읍	귀덕리	2020-01-10	2020-01-01	1
5011025021	2020	01	10	2	7.1	756	111	2.4	1.14	9.1	0.84	제주특별자치도 제주시 한림읍 귀덕리 291-1	제주특별자치도	제주시_한림읍	제주_한림	제주특별자치도_제주시_한림읍_귀덕리	한림읍	귀덕리	2020-01-10	2020-01-01	1
5011025021	2020	01	10	2	7.5	1015	118	2.5	0.73	8.8	0.34	제주특별자치도 제주시 한림읍 귀덕리 302	제주특별자치도	제주시_한림읍	제주_한림	제주특별자치도_제주시_한림읍_귀덕리	한림읍	귀덕리	2020-01-10	2020-01-01	1
5011025021	2020	02	13	2	6.6	1225	32	2.3	0.91	7.4	0.6	제주특별자치도 제주시 한림읍 귀덕리 846-1	제주특별자치도	제주시_한림읍	제주_한림	제주특별자치도_제주시_한림읍_귀덕리	한림읍	귀덕리	2020-02-13	2020-01-01	1
5011025021	2020	02	13	2	6.1	954	37	1.9	1.06	6.34	1.1	제주특별자치도 제주시 한림읍 귀덕리 859-1	제주특별자치도	제주시_한림읍	제주_한림	제주특별자치도_제주시_한림읍_귀덕리	한림읍	귀덕리	2020-02-13	2020-01-01	1
5011025021	2020	02	13	2	5.9	1167	40	1.8	1.14	6.6	1.2	제주특별자치도 제주시 한림읍 귀덕리 864	제주특별자치도	제주시_한림읍	제주_한림	제주특별자치도_제주시_한림읍_귀덕리	한림읍	귀덕리	2020-02-13	2020-01-01	1
5011025021	2020	02	13	2	6.2	814	36	2	1.64	5.8	0.7	제주특별자치도 제주시 한림읍 귀덕리 866	제주특별자치도	제주시_한림읍	제주_한림	제주특별자치도_제주시_한림읍_귀덕리	한림읍	귀덕리	2020-02-13	2020-01-01	1
5011025021	2020	02	13	2	6.6	1225	32	2.3	0.91	7.4	0.6	제주특별자치도 제주시 한림읍 귀덕리 846-1	제주특별자치도	제주시_한림읍	제주_한림	제주특별자치도_제주시_한림읍_귀덕리	한림읍	귀덕리	2020-02-13	2020-01-01	1
5011025021	2020	02	13	2	5.9	1167	40	1.8	1.14	6.6	1.2	제주특별자치도 제주시 한림읍 귀덕리 864	제주특별자치도	제주시_한림읍	제주_한림	제주특별자치도_제주시_한림읍_귀덕리	한림읍	귀덕리	2020-02-13	2020-01-01	1
5011025021	2020	02	13	2	6.2	814	36	2	1.64	5.8	0.7	제주특별자치도 제주시 한림읍 귀덕리 866	제주특별자치도	제주시_한림읍	제주_한림	제주특별자치도_제주시_한림읍_귀덕리	한림읍	귀덕리	2020-02-13	2020-01-01	1
5011025021	2020	06	22	2	5	1128	30	2	1.26	4.3	2.7	제주특별자치도 제주시 한림읍 귀덕리 963-4	제주특별자치도	제주시_한림읍	제주_한림	제주특별자치도_제주시_한림읍_귀덕리	한림읍	귀덕리	2020-06-22	2020-01-01	1
5011025021	2020	06	22	2	5	1128	30	2	1.26	4.3	2.7	제주특별자치도 제주시 한림읍 귀덕리 963-4	제주특별자치도	제주시_한림읍	제주_한림	제주특별자치도_제주시_한림읍_귀덕리	한림읍	귀덕리	2020-06-22	2020-01-01	1
5011025021	2020	08	20	2	6.6	589	33	1.7	0.68	20	0.4	제주특별자치도 제주시 한림읍 귀덕리 2770-2	제주특별자치도	제주시_한림읍	제주_한림	제주특별자치도_제주시_한림읍_귀덕리	한림읍	귀덕리	2020-08-20	2020-01-01	1
5011025021	2020	08	20	2	6.6	589	33	1.7	0.68	20	0.4	제주특별자치도 제주시 한림읍 귀덕리 2770-2	제주특별자치도	제주시_한림읍	제주_한림	제주특별자치도_제주시_한림읍_귀덕리	한림읍	귀덕리	2020-08-20	2020-01-01	1
5011025021	2020	08	20	2	5.8	190	28	3.4	0.71	30	0.3	제주특별자치도 제주시 한림읍 귀덕리 3568	제주특별자치도	제주시_한림읍	제주_한림	제주특별자치도_제주시_한림읍_귀덕리	한림읍	귀덕리	2020-08-20	2020-01-01	1
5011025021	2020	08	20	2	5.8	190	28	3.4	0.71	30	0.3	제주특별자치도 제주시 한림읍 귀덕리 3568	제주특별자치도	제주시_한림읍	제주_한림	제주특별자치도_제주시_한림읍_귀덕리	한림읍	귀덕리	2020-08-20	2020-01-01	1
5011025021	2020	08	20	2	8.2	590	68	4.1	1.8	30	0.9	제주특별자치도 제주시 한림읍 귀덕리 3457	제주특별자치도	제주시_한림읍	제주_한림	제주특별자치도_제주시_한림읍_귀덕리	한림읍	귀덕리	2020-08-20	2020-01-01	1
5011025021	2020	08	20	2	5.6	10	25	1.7	0.48	5.1	0.3	제주특별자치도 제주시 한림읍 귀덕리 2772	제주특별자치도	제주시_한림읍	제주_한림	제주특별자치도_제주시_한림읍_귀덕리	한림읍	귀덕리	2020-08-20	2020-01-01	1
5011025021	2020	08	20	2	5.6	10	25	1.7	0.48	5.1	0.3	제주특별자치도 제주시 한림읍 귀덕리 2772	제주특별자치도	제주시_한림읍	제주_한림	제주특별자치도_제주시_한림읍_귀덕리	한림읍	귀덕리	2020-08-20	2020-01-01	1
5011025021	2020	08	20	2	5.6	684	37	1.3	0.72	5	0.4	제주특별자치도 제주시 한림읍 귀덕리 2788-2	제주특별자치도	제주시_한림읍	제주_한림	제주특별자치도_제주시_한림읍_귀덕리	한림읍	귀덕리	2020-08-20	2020-01-01	1
5011025021	2020	08	20	2	5.6	684	37	1.3	0.72	5	0.4	제주특별자치도 제주시 한림읍 귀덕리 2788-2	제주특별자치도	제주시_한림읍	제주_한림	제주특별자치도_제주시_한림읍_귀덕리	한림읍	귀덕리	2020-08-20	2020-01-01	1
5011025021	2020	08	20	2	5.8	604	27	0.9	0.51	3.9	0.4	제주특별자치도 제주시 한림읍 귀덕리 2789	제주특별자치도	제주시_한림읍	제주_한림	제주특별자치도_제주시_한림읍_귀덕리	한림읍	귀덕리	2020-08-20	2020-01-01	1
5011025021	2020	08	20	2	5.8	604	27	0.9	0.51	3.9	0.4	제주특별자치도 제주시 한림읍 귀덕리 2789	제주특별자치도	제주시_한림읍	제주_한림	제주특별자치도_제주시_한림읍_귀덕리	한림읍	귀덕리	2020-08-20	2020-01-01	1
5011025021	2020	08	24	2	5.7	810	60	4.7	0.9	9.7	0.9	제주특별자치도 제주시 한림읍 귀덕리 165	제주특별자치도	제주시_한림읍	제주_한림	제주특별자치도_제주시_한림읍_귀덕리	한림읍	귀덕리	2020-08-24	2020-01-01	1
5011025021	2020	08	24	2	5.7	810	60	4.7	0.9	9.7	0.9	제주특별자치도 제주시 한림읍 귀덕리 165	제주특별자치도	제주시_한림읍	제주_한림	제주특별자치도_제주시_한림읍_귀덕리	한림읍	귀덕리	2020-08-24	2020-01-01	1
5011025021	2020	10	13	2	4.7	605	43	0.3	0.87	1	1.2	제주특별자치도 제주시 한림읍 귀덕리 537	제주특별자치도	제주시_한림읍	제주_한림	제주특별자치도_제주시_한림읍_귀덕리	한림읍	귀덕리	2020-10-13	2020-01-01	1
5011025021	2020	10	13	2	5.6	703	21	0.7	1.28	3	0.8	제주특별자치도 제주시 한림읍 귀덕리 255-1	제주특별자치도	제주시_한림읍	제주_한림	제주특별자치도_제주시_한림읍_귀덕리	한림읍	귀덕리	2020-10-13	2020-01-01	1
5011025021	2020	10	13	2	5.3	897	37	0.5	1.07	1.7	0.6	제주특별자치도 제주시 한림읍 귀덕리 851-2	제주특별자치도	제주시_한림읍	제주_한림	제주특별자치도_제주시_한림읍_귀덕리	한림읍	귀덕리	2020-10-13	2020-01-01	1
5011025021	2020	10	13	2	6.2	770	31	1.2	1.16	4.6	0.7	제주특별자치도 제주시 한림읍 귀덕리 710-1	제주특별자치도	제주시_한림읍	제주_한림	제주특별자치도_제주시_한림읍_귀덕리	한림읍	귀덕리	2020-10-13	2020-01-01	1
5011025021	2020	10	13	2	5.7	733	33	0.8	1.19	3.1	0.7	제주특별자치도 제주시 한림읍 귀덕리 1453-1	제주특별자치도	제주시_한림읍	제주_한림	제주특별자치도_제주시_한림읍_귀덕리	한림읍	귀덕리	2020-10-13	2020-01-01	1
5011025021	2020	08	24	4	7.1	771	39	6.2	1.51	8.3	0.8	제주특별자치도 제주시 한림읍 귀덕리 887	제주특별자치도	제주시_한림읍	제주_한림	제주특별자치도_제주시_한림읍_귀덕리	한림읍	귀덕리	2020-08-24	2020-01-01	1
5011025021	2020	08	24	4	7.1	771	39	6.2	1.51	8.3	0.8	제주특별자치도 제주시 한림읍 귀덕리 887	제주특별자치도	제주시_한림읍	제주_한림	제주특별자치도_제주시_한림읍_귀덕리	한림읍	귀덕리	2020-08-24	2020-01-01	1
5011025021	2020	01	23	2	6.1	282	30	7	1.1	7	0.54	제주특별자치도 제주시 한림읍 귀덕리 454-4	제주특별자치도	제주시_한림읍	제주_한림	제주특별자치도_제주시_한림읍_귀덕리	한림읍	귀덕리	2020-01-23	2020-01-01	1
5011025021	2020	01	23	2	6.1	312	28	2.2	0.8	6.9	0.16	제주특별자치도 제주시 한림읍 귀덕리 1941	제주특별자치도	제주시_한림읍	제주_한림	제주특별자치도_제주시_한림읍_귀덕리	한림읍	귀덕리	2020-01-23	2020-01-01	1
5011025021	2020	02	25	2	6.3	310	25	1.1	1.28	6.7	0.1	제주특별자치도 제주시 한림읍 귀덕리 2248	제주특별자치도	제주시_한림읍	제주_한림	제주특별자치도_제주시_한림읍_귀덕리	한림읍	귀덕리	2020-02-25	2020-01-01	1
5011025021	2020	02	25	2	6.5	273	36	1.1	1.3	6.3	0.1	제주특별자치도 제주시 한림읍 귀덕리 2248-2	제주특별자치도	제주시_한림읍	제주_한림	제주특별자치도_제주시_한림읍_귀덕리	한림읍	귀덕리	2020-02-25	2020-01-01	1
5011025021	2020	05	22	2	5.5	689	20	1.6	0.84	4.4	0.4	제주특별자치도 제주시 한림읍 귀덕리 2831	제주특별자치도	제주시_한림읍	제주_한림	제주특별자치도_제주시_한림읍_귀덕리	한림읍	귀덕리	2020-05-22	2020-01-01	1
5011025021	2020	05	22	2	5.6	714	21	1.6	0.86	4.8	0.5	제주특별자치도 제주시 한림읍 귀덕리 2836-1	제주특별자치도	제주시_한림읍	제주_한림	제주특별자치도_제주시_한림읍_귀덕리	한림읍	귀덕리	2020-05-22	2020-01-01	1
5011025021	2020	05	22	2	5.4	619	17	1.8	0.73	3.7	0.2	제주특별자치도 제주시 한림읍 귀덕리 3228-2	제주특별자치도	제주시_한림읍	제주_한림	제주특별자치도_제주시_한림읍_귀덕리	한림읍	귀덕리	2020-05-22	2020-01-01	1
5011025021	2020	06	26	2	5.3	488	25	1.3	1.78	1.5	0.9	제주특별자치도 제주시 한림읍 귀덕리 3129-1	제주특별자치도	제주시_한림읍	제주_한림	제주특별자치도_제주시_한림읍_귀덕리	한림읍	귀덕리	2020-06-26	2020-01-01	1
5011025021	2020	06	26	2	5	310	20	1.8	1.36	2.6	1.3	제주특별자치도 제주시 한림읍 귀덕리 3246	제주특별자치도	제주시_한림읍	제주_한림	제주특별자치도_제주시_한림읍_귀덕리	한림읍	귀덕리	2020-06-26	2020-01-01	1
5011025021	2020	06	26	2	5.2	1058	19	1.4	2.34	2.1	1.7	제주특별자치도 제주시 한림읍 귀덕리 3230-4	제주특별자치도	제주시_한림읍	제주_한림	제주특별자치도_제주시_한림읍_귀덕리	한림읍	귀덕리	2020-06-26	2020-01-01	1
[truncated: 25,671 more rows]

## Sheet: 1-4
Fig. 1. The schematic diagram illustrates the process of data collection, analysis, and decision-making support via an agricultural digital twin.
[truncated: 10,132 more rows]

[truncated: 1 more sheets: 1-5]
