# Supplementary material for: An agricultural digital twin for mandarins demonstrates the potential for individualized agriculture
Source: Nat Commun. 2024 Feb 20;15:1561. doi: 10.1038/s41467-024-45725-x (PMC10879191; doi:10.1038/s41467-024-45725-x)
Supplement: Supplementary file 6 — Supplementary Data 2 [file 41467_2024_45725_MOESM6_ESM.xlsx]

## Sheet: Sheet1
Fig. 2. Kernel density estimation maps of soil chemical properties with regard to mandarin orchards on Jeju Island (Panel A: available phosphate (Av. P2O4), Panel B: exchangeable potassium (Exch. K), Panel C: exchangeable calcium (Exch. Ca), Panel D: exchangeable magnesium (Exch. Mg), Panel E: soil acidity (pH), Panel F: organic matter (OM), and Panel G: electrical conductivity (EC)).
The Korean language pack is needed to read the Korean fonts (addresses recorded in Korean), but the Korean fonts are not necessary for the relevant data analysis.
code	year	month	day	type	acid	phosphate	OM	Mg	K	Ca	EC	jibun	sido	sigungu	addr_1	addr_2	dong	li	ymd	ym	cnt	geometry
5011025021	2020	12	31	2	6.3	655	63	3.1	1.02	5.1	0.2	제주특별자치도 제주시 한림읍 귀덕리 153	제주특별자치도	제주시_한림읍	제주_한림	제주특별자치도_제주시_한림읍_귀덕리	한림읍	귀덕리	2020-12-31	2020-01-01	1
5011025021	2020	12	31	2	4.9	1371	50	1.3	0.97	1	0.9	제주특별자치도 제주시 한림읍 귀덕리 447-1	제주특별자치도	제주시_한림읍	제주_한림	제주특별자치도_제주시_한림읍_귀덕리	한림읍	귀덕리	2020-12-31	2020-01-01	1
5011025021	2020	12	31	2	6.1	963	59	3.4	1.67	4.8	1.2	제주특별자치도 제주시 한림읍 귀덕리 449-4	제주특별자치도	제주시_한림읍	제주_한림	제주특별자치도_제주시_한림읍_귀덕리	한림읍	귀덕리	2020-12-31	2020-01-01	1
5011025021	2020	12	31	2	5.4	1084	59	1.3	1.19	1.3	1.7	제주특별자치도 제주시 한림읍 귀덕리 454	제주특별자치도	제주시_한림읍	제주_한림	제주특별자치도_제주시_한림읍_귀덕리	한림읍	귀덕리	2020-12-31	2020-01-01	1
5011025021	2020	12	31	2	6.2	1350	52	2.5	1.23	4.7	1	제주특별자치도 제주시 한림읍 귀덕리 1000-2	제주특별자치도	제주시_한림읍	제주_한림	제주특별자치도_제주시_한림읍_귀덕리	한림읍	귀덕리	2020-12-31	2020-01-01	1
5011025021	2020	12	31	2	8.2	819	50	2.3	1.49	9.7	0.4	제주특별자치도 제주시 한림읍 귀덕리 1332-1	제주특별자치도	제주시_한림읍	제주_한림	제주특별자치도_제주시_한림읍_귀덕리	한림읍	귀덕리	2020-12-31	2020-01-01	1
5011025021	2020	12	31	2	5.8	1291	56	2.5	1.1	2.6	0.9	제주특별자치도 제주시 한림읍 귀덕리 1454-1	제주특별자치도	제주시_한림읍	제주_한림	제주특별자치도_제주시_한림읍_귀덕리	한림읍	귀덕리	2020-12-31	2020-01-01	1
5011025021	2020	12	31	2	6.4	2108	76	4	2.48	5.5	2	제주특별자치도 제주시 한림읍 귀덕리 2423-1	제주특별자치도	제주시_한림읍	제주_한림	제주특별자치도_제주시_한림읍_귀덕리	한림읍	귀덕리	2020-12-31	2020-01-01	1
5011025021	2020	12	31	2	5.9	1369	16	2	1.75	3.2	0.2	제주특별자치도 제주시 한림읍 귀덕리 2875-2	제주특별자치도	제주시_한림읍	제주_한림	제주특별자치도_제주시_한림읍_귀덕리	한림읍	귀덕리	2020-12-31	2020-01-01	1
5011025021	2020	12	31	2	6.8	1356	25	2.4	3.37	2.2	3.3	제주특별자치도 제주시 한림읍 귀덕리 2880-2	제주특별자치도	제주시_한림읍	제주_한림	제주특별자치도_제주시_한림읍_귀덕리	한림읍	귀덕리	2020-12-31	2020-01-01	1
5011025021	2020	03	31	2	6.4	1400	50	4.5	5.15	25.2	1.7	제주특별자치도 제주시 한림읍 귀덕리 30	제주특별자치도	제주시_한림읍	제주_한림	제주특별자치도_제주시_한림읍_귀덕리	한림읍	귀덕리	2020-03-31	2020-01-01	1
5011025021	2020	05	28	2	7.2	1512	34	1.8	1.33	12.5	0.9	제주특별자치도 제주시 한림읍 귀덕리 1246-1	제주특별자치도	제주시_한림읍	제주_한림	제주특별자치도_제주시_한림읍_귀덕리	한림읍	귀덕리	2020-05-28	2020-01-01	1
5011025021	2020	06	22	2	5.4	1083	35	3.2	2.22	7.1	3.1	제주특별자치도 제주시 한림읍 귀덕리 862-1	제주특별자치도	제주시_한림읍	제주_한림	제주특별자치도_제주시_한림읍_귀덕리	한림읍	귀덕리	2020-06-22	2020-01-01	1
5011025021	2020	06	22	2	5.8	1019	32	4.3	2.19	8.8	2.5	제주특별자치도 제주시 한림읍 귀덕리 860	제주특별자치도	제주시_한림읍	제주_한림	제주특별자치도_제주시_한림읍_귀덕리	한림읍	귀덕리	2020-06-22	2020-01-01	1
5011025021	2020	06	22	2	6.6	961	33	3.3	1.55	11.9	0.4	제주특별자치도 제주시 한림읍 귀덕리 881	제주특별자치도	제주시_한림읍	제주_한림	제주특별자치도_제주시_한림읍_귀덕리	한림읍	귀덕리	2020-06-22	2020-01-01	1
5011025021	2020	06	22	2	5.4	1083	35	3.2	2.22	7.1	3.1	제주특별자치도 제주시 한림읍 귀덕리 862-1	제주특별자치도	제주시_한림읍	제주_한림	제주특별자치도_제주시_한림읍_귀덕리	한림읍	귀덕리	2020-06-22	2020-01-01	1
5011025021	2020	06	22	2	5.8	1019	32	4.3	2.19	8.8	2.5	제주특별자치도 제주시 한림읍 귀덕리 860	제주특별자치도	제주시_한림읍	제주_한림	제주특별자치도_제주시_한림읍_귀덕리	한림읍	귀덕리	2020-06-22	2020-01-01	1
5011025021	2020	06	22	2	6.6	961	33	3.3	1.55	11.9	0.4	제주특별자치도 제주시 한림읍 귀덕리 881	제주특별자치도	제주시_한림읍	제주_한림	제주특별자치도_제주시_한림읍_귀덕리	한림읍	귀덕리	2020-06-22	2020-01-01	1
5011025021	2020	09	08	2	5.8	495	154	1.8	1.77	8.4	0.6	제주특별자치도 제주시 한림읍 귀덕리 2241	제주특별자치도	제주시_한림읍	제주_한림	제주특별자치도_제주시_한림읍_귀덕리	한림읍	귀덕리	2020-09-08	2020-01-01	1
5011025021	2020	09	08	2	6.8	587	152	3.4	2.16	13.7	0.6	제주특별자치도 제주시 한림읍 귀덕리 58-4	제주특별자치도	제주시_한림읍	제주_한림	제주특별자치도_제주시_한림읍_귀덕리	한림읍	귀덕리	2020-09-08	2020-01-01	1
5011025021	2020	10	08	2	7.2	772	49	1.1	1.57	11.4	0.7	제주특별자치도 제주시 한림읍 귀덕리 30	제주특별자치도	제주시_한림읍	제주_한림	제주특별자치도_제주시_한림읍_귀덕리	한림읍	귀덕리	2020-10-08	2020-01-01	1
5011025021	2020	10	13	2	6.4	683	31	2.3	1.68	9.5	0.7	제주특별자치도 제주시 한림읍 귀덕리 448-12	제주특별자치도	제주시_한림읍	제주_한림	제주특별자치도_제주시_한림읍_귀덕리	한림읍	귀덕리	2020-10-13	2020-01-01	1
5011025021	2020	01	10	2	8	991	119	3.2	0.96	10.3	0.28	제주특별자치도 제주시 한림읍 귀덕리 276	제주특별자치도	제주시_한림읍	제주_한림	제주특별자치도_제주시_한림읍_귀덕리	한림읍	귀덕리	2020-01-10	2020-01-01	1
5011025021	2020	01	10	2	7.4	359	126	1.9	0.99	8.6	0.36	제주특별자치도 제주시 한림읍 귀덕리 280	제주특별자치도	제주시_한림읍	제주_한림	제주특별자치도_제주시_한림읍_귀덕리	한림읍	귀덕리	2020-01-10	2020-01-01	1
5011025021	2020	01	10	2	6	644	113	1.3	0.81	5.2	0.58	제주특별자치도 제주시 한림읍 귀덕리 281	제주특별자치도	제주시_한림읍	제주_한림	제주특별자치도_제주시_한림읍_귀덕리	한림읍	귀덕리	2020-01-10	2020-01-01	1
5011025021	2020	01	10	2	5.8	814	115	2.2	0.86	5	0.95	제주특별자치도 제주시 한림읍 귀덕리 283	제주특별자치도	제주시_한림읍	제주_한림	제주특별자치도_제주시_한림읍_귀덕리	한림읍	귀덕리	2020-01-10	2020-01-01	1
5011025021	2020	01	10	2	7.1	756	111	2.4	1.14	9.1	0.84	제주특별자치도 제주시 한림읍 귀덕리 291-1	제주특별자치도	제주시_한림읍	제주_한림	제주특별자치도_제주시_한림읍_귀덕리	한림읍	귀덕리	2020-01-10	2020-01-01	1
5011025021	2020	01	10	2	7.5	1015	118	2.5	0.73	8.8	0.34	제주특별자치도 제주시 한림읍 귀덕리 302	제주특별자치도	제주시_한림읍	제주_한림	제주특별자치도_제주시_한림읍_귀덕리	한림읍	귀덕리	2020-01-10	2020-01-01	1
5011025021	2020	02	13	2	6.6	1225	32	2.3	0.91	7.4	0.6	제주특별자치도 제주시 한림읍 귀덕리 846-1	제주특별자치도	제주시_한림읍	제주_한림	제주특별자치도_제주시_한림읍_귀덕리	한림읍	귀덕리	2020-02-13	2020-01-01	1
5011025021	2020	02	13	2	6.1	954	37	1.9	1.06	6.34	1.1	제주특별자치도 제주시 한림읍 귀덕리 859-1	제주특별자치도	제주시_한림읍	제주_한림	제주특별자치도_제주시_한림읍_귀덕리	한림읍	귀덕리	2020-02-13	2020-01-01	1
5011025021	2020	02	13	2	5.9	1167	40	1.8	1.14	6.6	1.2	제주특별자치도 제주시 한림읍 귀덕리 864	제주특별자치도	제주시_한림읍	제주_한림	제주특별자치도_제주시_한림읍_귀덕리	한림읍	귀덕리	2020-02-13	2020-01-01	1
5011025021	2020	02	13	2	6.2	814	36	2	1.64	5.8	0.7	제주특별자치도 제주시 한림읍 귀덕리 866	제주특별자치도	제주시_한림읍	제주_한림	제주특별자치도_제주시_한림읍_귀덕리	한림읍	귀덕리	2020-02-13	2020-01-01	1
5011025021	2020	02	13	2	6.6	1225	32	2.3	0.91	7.4	0.6	제주특별자치도 제주시 한림읍 귀덕리 846-1	제주특별자치도	제주시_한림읍	제주_한림	제주특별자치도_제주시_한림읍_귀덕리	한림읍	귀덕리	2020-02-13	2020-01-01	1
5011025021	2020	02	13	2	5.9	1167	40	1.8	1.14	6.6	1.2	제주특별자치도 제주시 한림읍 귀덕리 864	제주특별자치도	제주시_한림읍	제주_한림	제주특별자치도_제주시_한림읍_귀덕리	한림읍	귀덕리	2020-02-13	2020-01-01	1
5011025021	2020	02	13	2	6.2	814	36	2	1.64	5.8	0.7	제주특별자치도 제주시 한림읍 귀덕리 866	제주특별자치도	제주시_한림읍	제주_한림	제주특별자치도_제주시_한림읍_귀덕리	한림읍	귀덕리	2020-02-13	2020-01-01	1
5011025021	2020	06	22	2	5	1128	30	2	1.26	4.3	2.7	제주특별자치도 제주시 한림읍 귀덕리 963-4	제주특별자치도	제주시_한림읍	제주_한림	제주특별자치도_제주시_한림읍_귀덕리	한림읍	귀덕리	2020-06-22	2020-01-01	1
5011025021	2020	06	22	2	5	1128	30	2	1.26	4.3	2.7	제주특별자치도 제주시 한림읍 귀덕리 963-4	제주특별자치도	제주시_한림읍	제주_한림	제주특별자치도_제주시_한림읍_귀덕리	한림읍	귀덕리	2020-06-22	2020-01-01	1
5011025021	2020	08	20	2	6.6	589	33	1.7	0.68	20	0.4	제주특별자치도 제주시 한림읍 귀덕리 2770-2	제주특별자치도	제주시_한림읍	제주_한림	제주특별자치도_제주시_한림읍_귀덕리	한림읍	귀덕리	2020-08-20	2020-01-01	1
5011025021	2020	08	20	2	6.6	589	33	1.7	0.68	20	0.4	제주특별자치도 제주시 한림읍 귀덕리 2770-2	제주특별자치도	제주시_한림읍	제주_한림	제주특별자치도_제주시_한림읍_귀덕리	한림읍	귀덕리	2020-08-20	2020-01-01	1
5011025021	2020	08	20	2	5.8	190	28	3.4	0.71	30	0.3	제주특별자치도 제주시 한림읍 귀덕리 3568	제주특별자치도	제주시_한림읍	제주_한림	제주특별자치도_제주시_한림읍_귀덕리	한림읍	귀덕리	2020-08-20	2020-01-01	1
5011025021	2020	08	20	2	5.8	190	28	3.4	0.71	30	0.3	제주특별자치도 제주시 한림읍 귀덕리 3568	제주특별자치도	제주시_한림읍	제주_한림	제주특별자치도_제주시_한림읍_귀덕리	한림읍	귀덕리	2020-08-20	2020-01-01	1
5011025021	2020	08	20	2	8.2	590	68	4.1	1.8	30	0.9	제주특별자치도 제주시 한림읍 귀덕리 3457	제주특별자치도	제주시_한림읍	제주_한림	제주특별자치도_제주시_한림읍_귀덕리	한림읍	귀덕리	2020-08-20	2020-01-01	1
5011025021	2020	08	20	2	5.6	10	25	1.7	0.48	5.1	0.3	제주특별자치도 제주시 한림읍 귀덕리 2772	제주특별자치도	제주시_한림읍	제주_한림	제주특별자치도_제주시_한림읍_귀덕리	한림읍	귀덕리	2020-08-20	2020-01-01	1
5011025021	2020	08	20	2	5.6	10	25	1.7	0.48	5.1	0.3	제주특별자치도 제주시 한림읍 귀덕리 2772	제주특별자치도	제주시_한림읍	제주_한림	제주특별자치도_제주시_한림읍_귀덕리	한림읍	귀덕리	2020-08-20	2020-01-01	1
5011025021	2020	08	20	2	5.6	684	37	1.3	0.72	5	0.4	제주특별자치도 제주시 한림읍 귀덕리 2788-2	제주특별자치도	제주시_한림읍	제주_한림	제주특별자치도_제주시_한림읍_귀덕리	한림읍	귀덕리	2020-08-20	2020-01-01	1
5011025021	2020	08	20	2	5.6	684	37	1.3	0.72	5	0.4	제주특별자치도 제주시 한림읍 귀덕리 2788-2	제주특별자치도	제주시_한림읍	제주_한림	제주특별자치도_제주시_한림읍_귀덕리	한림읍	귀덕리	2020-08-20	2020-01-01	1
5011025021	2020	08	20	2	5.8	604	27	0.9	0.51	3.9	0.4	제주특별자치도 제주시 한림읍 귀덕리 2789	제주특별자치도	제주시_한림읍	제주_한림	제주특별자치도_제주시_한림읍_귀덕리	한림읍	귀덕리	2020-08-20	2020-01-01	1
5011025021	2020	08	20	2	5.8	604	27	0.9	0.51	3.9	0.4	제주특별자치도 제주시 한림읍 귀덕리 2789	제주특별자치도	제주시_한림읍	제주_한림	제주특별자치도_제주시_한림읍_귀덕리	한림읍	귀덕리	2020-08-20	2020-01-01	1
5011025021	2020	08	24	2	5.7	810	60	4.7	0.9	9.7	0.9	제주특별자치도 제주시 한림읍 귀덕리 165	제주특별자치도	제주시_한림읍	제주_한림	제주특별자치도_제주시_한림읍_귀덕리	한림읍	귀덕리	2020-08-24	2020-01-01	1
5011025021	2020	08	24	2	5.7	810	60	4.7	0.9	9.7	0.9	제주특별자치도 제주시 한림읍 귀덕리 165	제주특별자치도	제주시_한림읍	제주_한림	제주특별자치도_제주시_한림읍_귀덕리	한림읍	귀덕리	2020-08-24	2020-01-01	1
5011025021	2020	10	13	2	4.7	605	43	0.3	0.87	1	1.2	제주특별자치도 제주시 한림읍 귀덕리 537	제주특별자치도	제주시_한림읍	제주_한림	제주특별자치도_제주시_한림읍_귀덕리	한림읍	귀덕리	2020-10-13	2020-01-01	1
5011025021	2020	10	13	2	5.6	703	21	0.7	1.28	3	0.8	제주특별자치도 제주시 한림읍 귀덕리 255-1	제주특별자치도	제주시_한림읍	제주_한림	제주특별자치도_제주시_한림읍_귀덕리	한림읍	귀덕리	2020-10-13	2020-01-01	1
5011025021	2020	10	13	2	5.3	897	37	0.5	1.07	1.7	0.6	제주특별자치도 제주시 한림읍 귀덕리 851-2	제주특별자치도	제주시_한림읍	제주_한림	제주특별자치도_제주시_한림읍_귀덕리	한림읍	귀덕리	2020-10-13	2020-01-01	1
5011025021	2020	10	13	2	6.2	770	31	1.2	1.16	4.6	0.7	제주특별자치도 제주시 한림읍 귀덕리 710-1	제주특별자치도	제주시_한림읍	제주_한림	제주특별자치도_제주시_한림읍_귀덕리	한림읍	귀덕리	2020-10-13	2020-01-01	1
5011025021	2020	10	13	2	5.7	733	33	0.8	1.19	3.1	0.7	제주특별자치도 제주시 한림읍 귀덕리 1453-1	제주특별자치도	제주시_한림읍	제주_한림	제주특별자치도_제주시_한림읍_귀덕리	한림읍	귀덕리	2020-10-13	2020-01-01	1
5011025021	2020	08	24	4	7.1	771	39	6.2	1.51	8.3	0.8	제주특별자치도 제주시 한림읍 귀덕리 887	제주특별자치도	제주시_한림읍	제주_한림	제주특별자치도_제주시_한림읍_귀덕리	한림읍	귀덕리	2020-08-24	2020-01-01	1
5011025021	2020	08	24	4	7.1	771	39	6.2	1.51	8.3	0.8	제주특별자치도 제주시 한림읍 귀덕리 887	제주특별자치도	제주시_한림읍	제주_한림	제주특별자치도_제주시_한림읍_귀덕리	한림읍	귀덕리	2020-08-24	2020-01-01	1
5011025021	2020	01	23	2	6.1	282	30	7	1.1	7	0.54	제주특별자치도 제주시 한림읍 귀덕리 454-4	제주특별자치도	제주시_한림읍	제주_한림	제주특별자치도_제주시_한림읍_귀덕리	한림읍	귀덕리	2020-01-23	2020-01-01	1
5011025021	2020	01	23	2	6.1	312	28	2.2	0.8	6.9	0.16	제주특별자치도 제주시 한림읍 귀덕리 1941	제주특별자치도	제주시_한림읍	제주_한림	제주특별자치도_제주시_한림읍_귀덕리	한림읍	귀덕리	2020-01-23	2020-01-01	1
5011025021	2020	02	25	2	6.3	310	25	1.1	1.28	6.7	0.1	제주특별자치도 제주시 한림읍 귀덕리 2248	제주특별자치도	제주시_한림읍	제주_한림	제주특별자치도_제주시_한림읍_귀덕리	한림읍	귀덕리	2020-02-25	2020-01-01	1
5011025021	2020	02	25	2	6.5	273	36	1.1	1.3	6.3	0.1	제주특별자치도 제주시 한림읍 귀덕리 2248-2	제주특별자치도	제주시_한림읍	제주_한림	제주특별자치도_제주시_한림읍_귀덕리	한림읍	귀덕리	2020-02-25	2020-01-01	1
5011025021	2020	05	22	2	5.5	689	20	1.6	0.84	4.4	0.4	제주특별자치도 제주시 한림읍 귀덕리 2831	제주특별자치도	제주시_한림읍	제주_한림	제주특별자치도_제주시_한림읍_귀덕리	한림읍	귀덕리	2020-05-22	2020-01-01	1
5011025021	2020	05	22	2	5.6	714	21	1.6	0.86	4.8	0.5	제주특별자치도 제주시 한림읍 귀덕리 2836-1	제주특별자치도	제주시_한림읍	제주_한림	제주특별자치도_제주시_한림읍_귀덕리	한림읍	귀덕리	2020-05-22	2020-01-01	1
5011025021	2020	05	22	2	5.4	619	17	1.8	0.73	3.7	0.2	제주특별자치도 제주시 한림읍 귀덕리 3228-2	제주특별자치도	제주시_한림읍	제주_한림	제주특별자치도_제주시_한림읍_귀덕리	한림읍	귀덕리	2020-05-22	2020-01-01	1
5011025021	2020	06	26	2	5.3	488	25	1.3	1.78	1.5	0.9	제주특별자치도 제주시 한림읍 귀덕리 3129-1	제주특별자치도	제주시_한림읍	제주_한림	제주특별자치도_제주시_한림읍_귀덕리	한림읍	귀덕리	2020-06-26	2020-01-01	1
5011025021	2020	06	26	2	5	310	20	1.8	1.36	2.6	1.3	제주특별자치도 제주시 한림읍 귀덕리 3246	제주특별자치도	제주시_한림읍	제주_한림	제주특별자치도_제주시_한림읍_귀덕리	한림읍	귀덕리	2020-06-26	2020-01-01	1
5011025021	2020	06	26	2	5.2	1058	19	1.4	2.34	2.1	1.7	제주특별자치도 제주시 한림읍 귀덕리 3230-4	제주특별자치도	제주시_한림읍	제주_한림	제주특별자치도_제주시_한림읍_귀덕리	한림읍	귀덕리	2020-06-26	2020-01-01	1
5011025021	2020	07	16	2	6.5	1046	43	3.4	1.62	6	1.7	제주특별자치도 제주시 한림읍 귀덕리 1995-1	제주특별자치도	제주시_한림읍	제주_한림	제주특별자치도_제주시_한림읍_귀덕리	한림읍	귀덕리	2020-07-16	2020-01-01	1
5011025021	2020	07	16	2	6.4	296	39	2.6	1.03	4.4	0.3	제주특별자치도 제주시 한림읍 귀덕리 2305-1	제주특별자치도	제주시_한림읍	제주_한림	제주특별자치도_제주시_한림읍_귀덕리	한림읍	귀덕리	2020-07-16	2020-01-01	1
5011025021	2020	07	16	2	5.4	1098	34	1.6	2.12	2.3	0.8	제주특별자치도 제주시 한림읍 귀덕리 2289	제주특별자치도	제주시_한림읍	제주_한림	제주특별자치도_제주시_한림읍_귀덕리	한림읍	귀덕리	2020-07-16	2020-01-01	1
5011025021	2020	07	16	2	6.1	769	31	2.5	1.5	8.5	0.5	제주특별자치도 제주시 한림읍 귀덕리 2310	제주특별자치도	제주시_한림읍	제주_한림	제주특별자치도_제주시_한림읍_귀덕리	한림읍	귀덕리	2020-07-16	2020-01-01	1
5011025021	2020	07	16	2	5.3	3369	8	2	1.12	4.6	1.1	제주특별자치도 제주시 한림읍 귀덕리 2424-1	제주특별자치도	제주시_한림읍	제주_한림	제주특별자치도_제주시_한림읍_귀덕리	한림읍	귀덕리	2020-07-16	2020-01-01	1
5011025021	2020	07	16	2	5.5	2658	11	2.3	1.08	5.5	1	제주특별자치도 제주시 한림읍 귀덕리 2530-1	제주특별자치도	제주시_한림읍	제주_한림	제주특별자치도_제주시_한림읍_귀덕리	한림읍	귀덕리	2020-07-16	2020-01-01	1
5011025021	2020	07	16	2	6.1	601	5	3.1	1.09	6.5	0.4	제주특별자치도 제주시 한림읍 귀덕리 3247	제주특별자치도	제주시_한림읍	제주_한림	제주특별자치도_제주시_한림읍_귀덕리	한림읍	귀덕리	2020-07-16	2020-01-01	1
5011025021	2020	07	16	2	6.6	1068	13	3.1	1.18	8.4	0.3	제주특별자치도 제주시 한림읍 귀덕리 2378-3	제주특별자치도	제주시_한림읍	제주_한림	제주특별자치도_제주시_한림읍_귀덕리	한림읍	귀덕리	2020-07-16	2020-01-01	1
5011025021	2020	07	22	2	6.2	1063	28	2	1.16	5.3	0.4	제주특별자치도 제주시 한림읍 귀덕리 2377-1	제주특별자치도	제주시_한림읍	제주_한림	제주특별자치도_제주시_한림읍_귀덕리	한림읍	귀덕리	2020-07-22	2020-01-01	1
5011025021	2020	07	17	2	7.3	280.1	28.3	2.25	1.34	10.82	0.6	제주특별자치도 제주시 한림읍 귀덕리 621-5	제주특별자치도	제주시_한림읍	제주_한림	제주특별자치도_제주시_한림읍_귀덕리	한림읍	귀덕리	2020-07-17	2020-01-01	1
5011025021	2020	07	31	2	6.2	243	24	1.6	0.92	3.4	0.2	제주특별자치도 제주시 한림읍 귀덕리 1712	제주특별자치도	제주시_한림읍	제주_한림	제주특별자치도_제주시_한림읍_귀덕리	한림읍	귀덕리	2020-07-31	2020-01-01	1
5011025021	2020	08	07	2	6.6	749	22	0.7	0.82	2.9	0.2	제주특별자치도 제주시 한림읍 귀덕리 3919	제주특별자치도	제주시_한림읍	제주_한림	제주특별자치도_제주시_한림읍_귀덕리	한림읍	귀덕리	2020-08-07	2020-01-01	1
5011025021	2020	09	08	2	6.1	373	23	3.9	1.32	5.8	1.8	제주특별자치도 제주시 한림읍 귀덕리 3600-1	제주특별자치도	제주시_한림읍	제주_한림	제주특별자치도_제주시_한림읍_귀덕리	한림읍	귀덕리	2020-09-08	2020-01-01	1
5011025021	2020	09	29	2	5.2	259	30	1.5	1.24	3.6	0.4	제주특별자치도 제주시 한림읍 귀덕리 3263	제주특별자치도	제주시_한림읍	제주_한림	제주특별자치도_제주시_한림읍_귀덕리	한림읍	귀덕리	2020-09-29	2020-01-01	1
5011025021	2020	09	29	2	5.7	439	23	2.9	1.48	6.4	1.1	제주특별자치도 제주시 한림읍 귀덕리 3130	제주특별자치도	제주시_한림읍	제주_한림	제주특별자치도_제주시_한림읍_귀덕리	한림읍	귀덕리	2020-09-29	2020-01-01	1
5011025021	2020	12	02	2	7.1	612	35	2.7	1.07	7.1	0.4	제주특별자치도 제주시 한림읍 귀덕리 3165	제주특별자치도	제주시_한림읍	제주_한림	제주특별자치도_제주시_한림읍_귀덕리	한림읍	귀덕리	2020-12-02	2020-01-01	1
5011025021	2020	12	11	2	7	926	49	2.7	1.09	7.1	0.4	제주특별자치도 제주시 한림읍 귀덕리 872-3	제주특별자치도	제주시_한림읍	제주_한림	제주특별자치도_제주시_한림읍_귀덕리	한림읍	귀덕리	2020-12-11	2020-01-01	1
5011025021	2020	12	11	2	6.8	982	42	3	0.89	6.6	0.9	제주특별자치도 제주시 한림읍 귀덕리 1941	제주특별자치도	제주시_한림읍	제주_한림	제주특별자치도_제주시_한림읍_귀덕리	한림읍	귀덕리	2020-12-11	2020-01-01	1
5011025021	2020	08	07	3	7.3	339	48	1.1	1.67	4.9	0.2	제주특별자치도 제주시 한림읍 귀덕리 2044	제주특별자치도	제주시_한림읍	제주_한림	제주특별자치도_제주시_한림읍_귀덕리	한림읍	귀덕리	2020-08-07	2020-01-01	1
5011025021	2020	08	07	3	6.9	323	32	0.8	1.41	4	0.2	제주특별자치도 제주시 한림읍 귀덕리 2045	제주특별자치도	제주시_한림읍	제주_한림	제주특별자치도_제주시_한림읍_귀덕리	한림읍	귀덕리	2020-08-07	2020-01-01	1
5011025021	2020	08	07	3	7.6	387	59	2.7	0.01	0.1	0.4	제주특별자치도 제주시 한림읍 귀덕리 2046-1	제주특별자치도	제주시_한림읍	제주_한림	제주특별자치도_제주시_한림읍_귀덕리	한림읍	귀덕리	2020-08-07	2020-01-01	1
5011025021	2020	08	07	3	6.9	406	54	3	2.5	9.5	0.3	제주특별자치도 제주시 한림읍 귀덕리 2046-2	제주특별자치도	제주시_한림읍	제주_한림	제주특별자치도_제주시_한림읍_귀덕리	한림읍	귀덕리	2020-08-07	2020-01-01	1
5011025021	2020	08	07	3	6.7	1386	160	1.2	1.67	7.1	0.5	제주특별자치도 제주시 한림읍 귀덕리 2047-1	제주특별자치도	제주시_한림읍	제주_한림	제주특별자치도_제주시_한림읍_귀덕리	한림읍	귀덕리	2020-08-07	2020-01-01	1
5011025021	2020	08	07	3	6.8	332	69	1.4	1.73	6.1	0.3	제주특별자치도 제주시 한림읍 귀덕리 2047-2	제주특별자치도	제주시_한림읍	제주_한림	제주특별자치도_제주시_한림읍_귀덕리	한림읍	귀덕리	2020-08-07	2020-01-01	1
5011025021	2020	02	28	4	6.8	1367	105	3	2.41	11.6	2.5	제주특별자치도 제주시 한림읍 귀덕리 286	제주특별자치도	제주시_한림읍	제주_한림	제주특별자치도_제주시_한림읍_귀덕리	한림읍	귀덕리	2020-02-28	2020-01-01	1
5011025021	2020	11	13	4	5.7	142	33	3	0.39	2.3	0.1	제주특별자치도 제주시 한림읍 귀덕리 2635-1	제주특별자치도	제주시_한림읍	제주_한림	제주특별자치도_제주시_한림읍_귀덕리	한림읍	귀덕리	2020-11-13	2020-01-01	1
5011025021	2020	09	23	2	5	723.6	40.1	1.06	0.867	2.16	0.37	제주특별자치도 제주시 한림읍 귀덕리 2073	제주특별자치도	제주시_한림읍	제주_한림	제주특별자치도_제주시_한림읍_귀덕리	한림읍	귀덕리	2020-09-23	2020-01-01	1
5011025021	2020	09	23	2	5.5	1042.1	41.1	1.57	1.074	3.43	0.56	제주특별자치도 제주시 한림읍 귀덕리 2083	제주특별자치도	제주시_한림읍	제주_한림	제주특별자치도_제주시_한림읍_귀덕리	한림읍	귀덕리	2020-09-23	2020-01-01	1
5011025021	2020	09	23	2	5.2	1037.5	41.1	1.26	1.187	3.33	0.59	제주특별자치도 제주시 한림읍 귀덕리 239-1	제주특별자치도	제주시_한림읍	제주_한림	제주특별자치도_제주시_한림읍_귀덕리	한림읍	귀덕리	2020-09-23	2020-01-01	1
5011025021	2020	09	23	2	5.7	1003.9	33.7	1.85	1.216	4.75	0.48	제주특별자치도 제주시 한림읍 귀덕리 1997-1	제주특별자치도	제주시_한림읍	제주_한림	제주특별자치도_제주시_한림읍_귀덕리	한림읍	귀덕리	2020-09-23	2020-01-01	1
5011025021	2020	09	23	2	4.2	933.4	28.9	0.76	1.095	0.91	0.93	제주특별자치도 제주시 한림읍 귀덕리 515-1	제주특별자치도	제주시_한림읍	제주_한림	제주특별자치도_제주시_한림읍_귀덕리	한림읍	귀덕리	2020-09-23	2020-01-01	1
5011025021	2020	09	23	2	6.6	57.9	25.2	2.66	0.572	10.96	0.82	제주특별자치도 제주시 한림읍 귀덕리 559-1	제주특별자치도	제주시_한림읍	제주_한림	제주특별자치도_제주시_한림읍_귀덕리	한림읍	귀덕리	2020-09-23	2020-01-01	1
5011025021	2020	09	23	2	5.2	697	26.9	1.51	0.921	3.72	0.49	제주특별자치도 제주시 한림읍 귀덕리 611-1	제주특별자치도	제주시_한림읍	제주_한림	제주특별자치도_제주시_한림읍_귀덕리	한림읍	귀덕리	2020-09-23	2020-01-01	1
5011025021	2020	09	23	2	6	1077.8	26	2.06	1.057	5.04	0.43	제주특별자치도 제주시 한림읍 귀덕리 963-4	제주특별자치도	제주시_한림읍	제주_한림	제주특별자치도_제주시_한림읍_귀덕리	한림읍	귀덕리	2020-09-23	2020-01-01	1
5011025021	2020	09	23	2	7.1	394.2	16.6	5.37	0.924	8.69	0.5	제주특별자치도 제주시 한림읍 귀덕리 3244-1	제주특별자치도	제주시_한림읍	제주_한림	제주특별자치도_제주시_한림읍_귀덕리	한림읍	귀덕리	2020-09-23	2020-01-01	1
5011025021	2020	09	23	2	6.2	650.2	26.8	2.84	2.011	8.92	0.5	제주특별자치도 제주시 한림읍 귀덕리 2885	제주특별자치도	제주시_한림읍	제주_한림	제주특별자치도_제주시_한림읍_귀덕리	한림읍	귀덕리	2020-09-23	2020-01-01	1
5011025021	2020	09	23	2	4.9	1298.9	29.5	1.07	0.933	1.93	0.57	제주특별자치도 제주시 한림읍 귀덕리 1513-2	제주특별자치도	제주시_한림읍	제주_한림	제주특별자치도_제주시_한림읍_귀덕리	한림읍	귀덕리	2020-09-23	2020-01-01	1
5011025021	2020	09	23	2	6.4	892.5	30.6	2.57	1.357	7.06	0.47	제주특별자치도 제주시 한림읍 귀덕리 2378-1	제주특별자치도	제주시_한림읍	제주_한림	제주특별자치도_제주시_한림읍_귀덕리	한림읍	귀덕리	2020-09-23	2020-01-01	1
5011025021	2020	09	23	2	6	622.9	45.5	1.67	0.963	6.62	0.56	제주특별자치도 제주시 한림읍 귀덕리 2314-1	제주특별자치도	제주시_한림읍	제주_한림	제주특별자치도_제주시_한림읍_귀덕리	한림읍	귀덕리	2020-09-23	2020-01-01	1
5011025021	2021	02	26	2	5.7	1261	30	0.6	0.44	4.2	0.8	제주특별자치도 제주시 한림읍 귀덕리 846-1	제주특별자치도	제주시_한림읍	제주_한림	제주특별자치도_제주시_한림읍_귀덕리	한림읍	귀덕리	2021-02-26	2021-01-01	1
5011025021	2021	02	26	2	5.7	1261	30	0.6	0.44	4.2	0.8	제주특별자치도 제주시 한림읍 귀덕리 846-1	제주특별자치도	제주시_한림읍	제주_한림	제주특별자치도_제주시_한림읍_귀덕리	한림읍	귀덕리	2021-02-26	2021-01-01	1
5011025021	2021	02	26	2	6.1	1227	34	0.7	0.54	5.8	4.4	제주특별자치도 제주시 한림읍 귀덕리 864	제주특별자치도	제주시_한림읍	제주_한림	제주특별자치도_제주시_한림읍_귀덕리	한림읍	귀덕리	2021-02-26	2021-01-01	1
5011025021	2021	02	26	2	6.1	1227	34	0.7	0.54	5.8	4.4	제주특별자치도 제주시 한림읍 귀덕리 864	제주특별자치도	제주시_한림읍	제주_한림	제주특별자치도_제주시_한림읍_귀덕리	한림읍	귀덕리	2021-02-26	2021-01-01	1
5011025021	2021	02	26	2	6.7	1138	32	0.7	0.4	4.7	1.2	제주특별자치도 제주시 한림읍 귀덕리 866	제주특별자치도	제주시_한림읍	제주_한림	제주특별자치도_제주시_한림읍_귀덕리	한림읍	귀덕리	2021-02-26	2021-01-01	1
5011025021	2021	02	26	2	6.7	1138	32	0.7	0.4	4.7	1.2	제주특별자치도 제주시 한림읍 귀덕리 866	제주특별자치도	제주시_한림읍	제주_한림	제주특별자치도_제주시_한림읍_귀덕리	한림읍	귀덕리	2021-02-26	2021-01-01	1
5011025021	2021	02	26	2	6.5	1082	33	0.7	0.47	6.5	1	제주특별자치도 제주시 한림읍 귀덕리 859-1	제주특별자치도	제주시_한림읍	제주_한림	제주특별자치도_제주시_한림읍_귀덕리	한림읍	귀덕리	2021-02-26	2021-01-01	1
5011025021	2021	02	26	2	6.5	1082	33	0.7	0.47	6.5	1	제주특별자치도 제주시 한림읍 귀덕리 859-1	제주특별자치도	제주시_한림읍	제주_한림	제주특별자치도_제주시_한림읍_귀덕리	한림읍	귀덕리	2021-02-26	2021-01-01	1
5011025021	2021	06	18	2	6.4	1025	30	2.7	1.87	8.8	1.6	제주특별자치도 제주시 한림읍 귀덕리 1246-1	제주특별자치도	제주시_한림읍	제주_한림	제주특별자치도_제주시_한림읍_귀덕리	한림읍	귀덕리	2021-06-18	2021-01-01	1
5011025021	2021	07	12	2	6	694	38	1.2	1.53	3.9	0.6	제주특별자치도 제주시 한림읍 귀덕리 862-1	제주특별자치도	제주시_한림읍	제주_한림	제주특별자치도_제주시_한림읍_귀덕리	한림읍	귀덕리	2021-07-12	2021-01-01	1
5011025021	2021	07	12	2	6.6	795	37	3	1.76	7.6	0.7	제주특별자치도 제주시 한림읍 귀덕리 860	제주특별자치도	제주시_한림읍	제주_한림	제주특별자치도_제주시_한림읍_귀덕리	한림읍	귀덕리	2021-07-12	2021-01-01	1
5011025021	2021	07	12	2	6	698	34	1.7	1.45	3.5	0.8	제주특별자치도 제주시 한림읍 귀덕리 881	제주특별자치도	제주시_한림읍	제주_한림	제주특별자치도_제주시_한림읍_귀덕리	한림읍	귀덕리	2021-07-12	2021-01-01	1
5011025021	2021	08	27	2	6.3	595	37	3.4	1.19	8.7	1.05	제주특별자치도 제주시 한림읍 귀덕리 2241	제주특별자치도	제주시_한림읍	제주_한림	제주특별자치도_제주시_한림읍_귀덕리	한림읍	귀덕리	2021-08-27	2021-01-01	1
5011025021	2021	09	28	2	6.8	775	37	1.5	1.28	12.1	1.27	제주특별자치도 제주시 한림읍 귀덕리 30	제주특별자치도	제주시_한림읍	제주_한림	제주특별자치도_제주시_한림읍_귀덕리	한림읍	귀덕리	2021-09-28	2021-01-01	1
5011025021	2021	10	27	2	5.6	803	30	1.2	0.66	5.9	2.07	제주특별자치도 제주시 한림읍 귀덕리 255-1	제주특별자치도	제주시_한림읍	제주_한림	제주특별자치도_제주시_한림읍_귀덕리	한림읍	귀덕리	2021-10-27	2021-01-01	1
5011025021	2021	10	27	2	6.5	593	33	2.5	0.67	9	1.54	제주특별자치도 제주시 한림읍 귀덕리 448-12	제주특별자치도	제주시_한림읍	제주_한림	제주특별자치도_제주시_한림읍_귀덕리	한림읍	귀덕리	2021-10-27	2021-01-01	1
5011025021	2021	10	27	2	6.4	605	37	1.7	0.56	8	4.01	제주특별자치도 제주시 한림읍 귀덕리 537	제주특별자치도	제주시_한림읍	제주_한림	제주특별자치도_제주시_한림읍_귀덕리	한림읍	귀덕리	2021-10-27	2021-01-01	1
5011025021	2021	10	27	2	6.3	536	31	1.7	1.06	7.5	1.93	제주특별자치도 제주시 한림읍 귀덕리 710-1	제주특별자치도	제주시_한림읍	제주_한림	제주특별자치도_제주시_한림읍_귀덕리	한림읍	귀덕리	2021-10-27	2021-01-01	1
5011025021	2021	10	27	2	5.7	1122	31	1.3	1.45	5.2	2.85	제주특별자치도 제주시 한림읍 귀덕리 851-2	제주특별자치도	제주시_한림읍	제주_한림	제주특별자치도_제주시_한림읍_귀덕리	한림읍	귀덕리	2021-10-27	2021-01-01	1
5011025021	2021	10	27	2	6.7	764	21	2.1	1.44	12.3	3.16	제주특별자치도 제주시 한림읍 귀덕리 1453-1	제주특별자치도	제주시_한림읍	제주_한림	제주특별자치도_제주시_한림읍_귀덕리	한림읍	귀덕리	2021-10-27	2021-01-01	1
5011025021	2021	10	28	2	6.3	374	31	1.7	0.88	8.5	1.67	제주특별자치도 제주시 한림읍 귀덕리 1941	제주특별자치도	제주시_한림읍	제주_한림	제주특별자치도_제주시_한림읍_귀덕리	한림읍	귀덕리	2021-10-28	2021-01-01	1
5011025021	2021	10	28	2	6.7	689	28	2.8	0.99	11.1	1.4	제주특별자치도 제주시 한림읍 귀덕리 872-3	제주특별자치도	제주시_한림읍	제주_한림	제주특별자치도_제주시_한림읍_귀덕리	한림읍	귀덕리	2021-10-28	2021-01-01	1
5011025021	2021	10	13	2	7	491	30	4	1.3	9.9	1.15	제주특별자치도 제주시 한림읍 귀덕리 58-4	제주특별자치도	제주시_한림읍	제주_한림	제주특별자치도_제주시_한림읍_귀덕리	한림읍	귀덕리	2021-10-13	2021-01-01	1
5011025021	2021	06	21	2	7.3	283	36	2.3	1.19	10.5	0.3	제주특별자치도 제주시 한림읍 귀덕리 2305-1	제주특별자치도	제주시_한림읍	제주_한림	제주특별자치도_제주시_한림읍_귀덕리	한림읍	귀덕리	2021-06-21	2021-01-01	1
5011025021	2021	07	01	2	4.8	376	35	1.2	1.08	1.7	0.3	제주특별자치도 제주시 한림읍 귀덕리 3263	제주특별자치도	제주시_한림읍	제주_한림	제주특별자치도_제주시_한림읍_귀덕리	한림읍	귀덕리	2021-07-01	2021-01-01	1
5011025021	2021	07	01	2	5.1	624	26	1	0.99	1.6	0.3	제주특별자치도 제주시 한림읍 귀덕리 3129-1	제주특별자치도	제주시_한림읍	제주_한림	제주특별자치도_제주시_한림읍_귀덕리	한림읍	귀덕리	2021-07-01	2021-01-01	1
5011025021	2021	07	01	2	4.5	301	32	1.4	1.32	2.6	0.6	제주특별자치도 제주시 한림읍 귀덕리 3246	제주특별자치도	제주시_한림읍	제주_한림	제주특별자치도_제주시_한림읍_귀덕리	한림읍	귀덕리	2021-07-01	2021-01-01	1
5011025021	2021	07	26	2	6.7	703	93	3.2	0.69	4.3	0.3	제주특별자치도 제주시 한림읍 귀덕리 3919	제주특별자치도	제주시_한림읍	제주_한림	제주특별자치도_제주시_한림읍_귀덕리	한림읍	귀덕리	2021-07-26	2021-01-01	1
5011025021	2021	08	09	2	6.8	155	14	5	0.44	5.2	0.2	제주특별자치도 제주시 한림읍 귀덕리 3209-2	제주특별자치도	제주시_한림읍	제주_한림	제주특별자치도_제주시_한림읍_귀덕리	한림읍	귀덕리	2021-08-09	2021-01-01	1
5011025021	2021	08	09	2	5.3	443	16	2.6	0.46	2.9	0.4	제주특별자치도 제주시 한림읍 귀덕리 3257	제주특별자치도	제주시_한림읍	제주_한림	제주특별자치도_제주시_한림읍_귀덕리	한림읍	귀덕리	2021-08-09	2021-01-01	1
5011025021	2021	08	09	2	6.3	1369	34	4.2	0.68	6.1	0.5	제주특별자치도 제주시 한림읍 귀덕리 3744-1	제주특별자치도	제주시_한림읍	제주_한림	제주특별자치도_제주시_한림읍_귀덕리	한림읍	귀덕리	2021-08-09	2021-01-01	1
5011025021	2021	11	02	2	6.7	64	23	2.4	0.61	3.7	0.75	제주특별자치도 제주시 한림읍 귀덕리 2635-1	제주특별자치도	제주시_한림읍	제주_한림	제주특별자치도_제주시_한림읍_귀덕리	한림읍	귀덕리	2021-11-02	2021-01-01	1
5011025021	2021	08	04	3	6.6	1360	68	4.9	2.75	12.1	1.9	제주특별자치도 제주시 한림읍 귀덕리 887	제주특별자치도	제주시_한림읍	제주_한림	제주특별자치도_제주시_한림읍_귀덕리	한림읍	귀덕리	2021-08-04	2021-01-01	1
5011025021	2021	01	29	2	5.4	873	26	2.3	1.93	2.2	0.3	제주특별자치도 제주시 한림읍 귀덕리 3588	제주특별자치도	제주시_한림읍	제주_한림	제주특별자치도_제주시_한림읍_귀덕리	한림읍	귀덕리	2021-01-29	2021-01-01	1
5011025021	2021	02	08	2	6.4	437	44	0.9	0.4	3	0.4	제주특별자치도 제주시 한림읍 귀덕리 2248	제주특별자치도	제주시_한림읍	제주_한림	제주특별자치도_제주시_한림읍_귀덕리	한림읍	귀덕리	2021-02-08	2021-01-01	1
5011025021	2021	02	08	2	6.4	355	47	1.2	0.56	3.6	0.2	제주특별자치도 제주시 한림읍 귀덕리 2248-2	제주특별자치도	제주시_한림읍	제주_한림	제주특별자치도_제주시_한림읍_귀덕리	한림읍	귀덕리	2021-02-08	2021-01-01	1
5011025021	2021	03	02	2	6.6	2395	32	1.7	1.71	4.1	0.4	제주특별자치도 제주시 한림읍 귀덕리 2678-1	제주특별자치도	제주시_한림읍	제주_한림	제주특별자치도_제주시_한림읍_귀덕리	한림읍	귀덕리	2021-03-02	2021-01-01	1
5011025021	2021	03	02	2	6.5	1318	30	1.5	1.58	3.5	0.3	제주특별자치도 제주시 한림읍 귀덕리 2711	제주특별자치도	제주시_한림읍	제주_한림	제주특별자치도_제주시_한림읍_귀덕리	한림읍	귀덕리	2021-03-02	2021-01-01	1
5011025021	2021	04	22	2	6.7	1268	73	1.6	1.74	14.5	4	제주특별자치도 제주시 한림읍 귀덕리 286	제주특별자치도	제주시_한림읍	제주_한림	제주특별자치도_제주시_한림읍_귀덕리	한림읍	귀덕리	2021-04-22	2021-01-01	1
5011025021	2021	05	21	2	6.8	853	49	0.9	0.48	9.4	0.5	제주특별자치도 제주시 한림읍 귀덕리 1995-1	제주특별자치도	제주시_한림읍	제주_한림	제주특별자치도_제주시_한림읍_귀덕리	한림읍	귀덕리	2021-05-21	2021-01-01	1
5011025021	2021	05	21	2	6.6	884	36	1.1	0.5	6.8	0.5	제주특별자치도 제주시 한림읍 귀덕리 2294-2	제주특별자치도	제주시_한림읍	제주_한림	제주특별자치도_제주시_한림읍_귀덕리	한림읍	귀덕리	2021-05-21	2021-01-01	1
5011025021	2021	05	21	2	6.9	633	47	1.3	0.56	6.9	0.4	제주특별자치도 제주시 한림읍 귀덕리 2310	제주특별자치도	제주시_한림읍	제주_한림	제주특별자치도_제주시_한림읍_귀덕리	한림읍	귀덕리	2021-05-21	2021-01-01	1
5011025021	2021	05	21	2	6.4	985	56	1.4	0.66	4.4	0.7	제주특별자치도 제주시 한림읍 귀덕리 2289	제주특별자치도	제주시_한림읍	제주_한림	제주특별자치도_제주시_한림읍_귀덕리	한림읍	귀덕리	2021-05-21	2021-01-01	1
5011025021	2021	05	21	2	5.9	739	36	0.5	0.36	3.2	0.3	제주특별자치도 제주시 한림읍 귀덕리 2424-1	제주특별자치도	제주시_한림읍	제주_한림	제주특별자치도_제주시_한림읍_귀덕리	한림읍	귀덕리	2021-05-21	2021-01-01	1
5011025021	2021	05	21	2	4.9	552	39	0.6	0.24	3.2	2	제주특별자치도 제주시 한림읍 귀덕리 2530-1	제주특별자치도	제주시_한림읍	제주_한림	제주특별자치도_제주시_한림읍_귀덕리	한림읍	귀덕리	2021-05-21	2021-01-01	1
5011025021	2021	06	17	2	5.9	711	21	1.6	1.09	5	0.3	제주특별자치도 제주시 한림읍 귀덕리 2377-1	제주특별자치도	제주시_한림읍	제주_한림	제주특별자치도_제주시_한림읍_귀덕리	한림읍	귀덕리	2021-06-17	2021-01-01	1
5011025021	2021	07	23	2	4.5	1278	36	0.4	0.66	0.8	0.9	제주특별자치도 제주시 한림읍 귀덕리 793-1	제주특별자치도	제주시_한림읍	제주_한림	제주특별자치도_제주시_한림읍_귀덕리	한림읍	귀덕리	2021-07-23	2021-01-01	1
5011025021	2021	03	02	3	7.1	1169	39	1.7	1.63	6.5	0.4	제주특별자치도 제주시 한림읍 귀덕리 2673	제주특별자치도	제주시_한림읍	제주_한림	제주특별자치도_제주시_한림읍_귀덕리	한림읍	귀덕리	2021-03-02	2021-01-01	1
5011025021	2021	01	22	4	7.1	1060	78	1.3	1.46	18.4	1.7	제주특별자치도 제주시 한림읍 귀덕리 286	제주특별자치도	제주시_한림읍	제주_한림	제주특별자치도_제주시_한림읍_귀덕리	한림읍	귀덕리	2021-01-22	2021-01-01	1
5011025021	2021	01	22	4	7	386	41	0.9	0.44	7.7	1.6	제주특별자치도 제주시 한림읍 귀덕리 269-1	제주특별자치도	제주시_한림읍	제주_한림	제주특별자치도_제주시_한림읍_귀덕리	한림읍	귀덕리	2021-01-22	2021-01-01	1
5011025021	2022	08	04	2	6.6	384	29	1.2	0.6	3.3	0.41	제주특별자치도 제주시 한림읍 귀덕리 1731-6	제주특별자치도	제주시_한림읍	제주_한림	제주특별자치도_제주시_한림읍_귀덕리	한림읍	귀덕리	2022-08-04	2022-01-01	1
5011025021	2022	02	11	2	6.9	649	24	2.5	1.03	6.4	1.43	제주특별자치도 제주시 한림읍 귀덕리 2678-1	제주특별자치도	제주시_한림읍	제주_한림	제주특별자치도_제주시_한림읍_귀덕리	한림읍	귀덕리	2022-02-11	2022-01-01	1
5011025021	2022	02	07	2	6.4	510	28	2.2	0.7	7.3	1.7	제주특별자치도 제주시 한림읍 귀덕리 859-1	제주특별자치도	제주시_한림읍	제주_한림	제주특별자치도_제주시_한림읍_귀덕리	한림읍	귀덕리	2022-02-07	2022-01-01	1
5011025021	2022	02	07	2	7.1	516	25	2.2	1.15	9.3	1.43	제주특별자치도 제주시 한림읍 귀덕리 866	제주특별자치도	제주시_한림읍	제주_한림	제주특별자치도_제주시_한림읍_귀덕리	한림읍	귀덕리	2022-02-07	2022-01-01	1
5011025021	2022	02	07	2	7.2	595	26	2.5	1.42	12.2	1.55	제주특별자치도 제주시 한림읍 귀덕리 864	제주특별자치도	제주시_한림읍	제주_한림	제주특별자치도_제주시_한림읍_귀덕리	한림읍	귀덕리	2022-02-07	2022-01-01	1
5011025021	2022	02	07	2	6.7	901	28	1.6	1.31	6.4	1.79	제주특별자치도 제주시 한림읍 귀덕리 846-1	제주특별자치도	제주시_한림읍	제주_한림	제주특별자치도_제주시_한림읍_귀덕리	한림읍	귀덕리	2022-02-07	2022-01-01	1
5011025021	2022	03	15	2	5	318	43	1	0.41	5.7	0.98	제주특별자치도 제주시 한림읍 귀덕리 2248	제주특별자치도	제주시_한림읍	제주_한림	제주특별자치도_제주시_한림읍_귀덕리	한림읍	귀덕리	2022-03-15	2022-01-01	1
5011025021	2022	03	15	2	5.2	295	43	1.3	0.69	5.3	1.21	제주특별자치도 제주시 한림읍 귀덕리 2248-2	제주특별자치도	제주시_한림읍	제주_한림	제주특별자치도_제주시_한림읍_귀덕리	한림읍	귀덕리	2022-03-15	2022-01-01	1
5011025021	2022	07	19	2	6.7	1123	43	3.7	1.69	7.5	0.67	제주특별자치도 제주시 한림읍 귀덕리 1995-1	제주특별자치도	제주시_한림읍	제주_한림	제주특별자치도_제주시_한림읍_귀덕리	한림읍	귀덕리	2022-07-19	2022-01-01	1
5011025021	2022	07	19	2	4.8	929	27	1.2	0.99	3.2	1.89	제주특별자치도 제주시 한림읍 귀덕리 2424-1	제주특별자치도	제주시_한림읍	제주_한림	제주특별자치도_제주시_한림읍_귀덕리	한림읍	귀덕리	2022-07-19	2022-01-01	1
5011025021	2022	09	01	2	7.9	177	18	2.8	0.81	12.4	0.56	제주특별자치도 제주시 한림읍 귀덕리 454-4	제주특별자치도	제주시_한림읍	제주_한림	제주특별자치도_제주시_한림읍_귀덕리	한림읍	귀덕리	2022-09-01	2022-01-01	1
5011025021	2022	10	19	2	5.2	613	31	1.1	1.09	4.3	1.45	제주특별자치도 제주시 한림읍 귀덕리 255-1	제주특별자치도	제주시_한림읍	제주_한림	제주특별자치도_제주시_한림읍_귀덕리	한림읍	귀덕리	2022-10-19	2022-01-01	1
5011025021	2022	10	19	2	5.9	453	32	2.1	1.31	5.9	2.3	제주특별자치도 제주시 한림읍 귀덕리 448-12	제주특별자치도	제주시_한림읍	제주_한림	제주특별자치도_제주시_한림읍_귀덕리	한림읍	귀덕리	2022-10-19	2022-01-01	1
5011025021	2022	10	19	2	6.7	501	33	1.9	1.05	8.3	1.23	제주특별자치도 제주시 한림읍 귀덕리 537	제주특별자치도	제주시_한림읍	제주_한림	제주특별자치도_제주시_한림읍_귀덕리	한림읍	귀덕리	2022-10-19	2022-01-01	1
5011025021	2022	10	19	2	6	645	27	1.4	0.86	4.8	0.54	제주특별자치도 제주시 한림읍 귀덕리 710-1	제주특별자치도	제주시_한림읍	제주_한림	제주특별자치도_제주시_한림읍_귀덕리	한림읍	귀덕리	2022-10-19	2022-01-01	1
5011025021	2022	10	19	2	5.8	738	27	2.4	0.98	3.9	1	제주특별자치도 제주시 한림읍 귀덕리 851-2	제주특별자치도	제주시_한림읍	제주_한림	제주특별자치도_제주시_한림읍_귀덕리	한림읍	귀덕리	2022-10-19	2022-01-01	1
5011025021	2022	10	19	2	6.2	652	27	1.8	0.85	5.8	1	제주특별자치도 제주시 한림읍 귀덕리 1453-1	제주특별자치도	제주시_한림읍	제주_한림	제주특별자치도_제주시_한림읍_귀덕리	한림읍	귀덕리	2022-10-19	2022-01-01	1
5011025021	2022	11	01	2	5.3	493	35	1.1	0.63	5.3	1.13	제주특별자치도 제주시 한림읍 귀덕리 2241	제주특별자치도	제주시_한림읍	제주_한림	제주특별자치도_제주시_한림읍_귀덕리	한림읍	귀덕리	2022-11-01	2022-01-01	1
5011025021	2022	11	11	2	5.2	526	38	1.6	1.07	4	0.5	제주특별자치도 제주시 한림읍 귀덕리 1941	제주특별자치도	제주시_한림읍	제주_한림	제주특별자치도_제주시_한림읍_귀덕리	한림읍	귀덕리	2022-11-11	2022-01-01	1
5011025021	2022	11	11	2	6.7	920	31	2.7	1.27	7.5	0.43	제주특별자치도 제주시 한림읍 귀덕리 872-3	제주특별자치도	제주시_한림읍	제주_한림	제주특별자치도_제주시_한림읍_귀덕리	한림읍	귀덕리	2022-11-11	2022-01-01	1
5011025021	2022	07	29	3	5.9	602	34	4.9	2.84	8.2	9.05	제주특별자치도 제주시 한림읍 귀덕리 887	제주특별자치도	제주시_한림읍	제주_한림	제주특별자치도_제주시_한림읍_귀덕리	한림읍	귀덕리	2022-07-29	2022-01-01	1
5011025021	2022	02	11	2	6.6	593	28	3	1.13	7.1	1.9	제주특별자치도 제주시 한림읍 귀덕리 3165	제주특별자치도	제주시_한림읍	제주_한림	제주특별자치도_제주시_한림읍_귀덕리	한림읍	귀덕리	2022-02-11	2022-01-01	1
5011025021	2022	07	05	2	4.7	511	19	1.2	1.1	4	0.52	제주특별자치도 제주시 한림읍 귀덕리 3129-1	제주특별자치도	제주시_한림읍	제주_한림	제주특별자치도_제주시_한림읍_귀덕리	한림읍	귀덕리	2022-07-05	2022-01-01	1
5011025021	2022	07	05	2	4.2	786	22	0.9	0.95	2.5	1.13	제주특별자치도 제주시 한림읍 귀덕리 3230-4	제주특별자치도	제주시_한림읍	제주_한림	제주특별자치도_제주시_한림읍_귀덕리	한림읍	귀덕리	2022-07-05	2022-01-01	1
5011025021	2022	07	05	2	5.1	632	23	1.7	1.18	4.6	0.55	제주특별자치도 제주시 한림읍 귀덕리 3246	제주특별자치도	제주시_한림읍	제주_한림	제주특별자치도_제주시_한림읍_귀덕리	한림읍	귀덕리	2022-07-05	2022-01-01	1
5011025021	2022	07	19	2	7.4	403	17	2.3	0.63	9.2	0.63	제주특별자치도 제주시 한림읍 귀덕리 3465-4	제주특별자치도	제주시_한림읍	제주_한림	제주특별자치도_제주시_한림읍_귀덕리	한림읍	귀덕리	2022-07-19	2022-01-01	1
5011025021	2022	07	19	2	6.2	180	12	3.5	0.36	6	0.54	제주특별자치도 제주시 한림읍 귀덕리 3454	제주특별자치도	제주시_한림읍	제주_한림	제주특별자치도_제주시_한림읍_귀덕리	한림읍	귀덕리	2022-07-19	2022-01-01	1
5011025021	2022	07	19	2	5.9	1084	34	2.3	1.48	4.4	0.4	제주특별자치도 제주시 한림읍 귀덕리 3744-3	제주특별자치도	제주시_한림읍	제주_한림	제주특별자치도_제주시_한림읍_귀덕리	한림읍	귀덕리	2022-07-19	2022-01-01	1
5011025021	2022	07	19	2	7.1	355	24	3.1	0.97	8.1	0.54	제주특별자치도 제주시 한림읍 귀덕리 3457	제주특별자치도	제주시_한림읍	제주_한림	제주특별자치도_제주시_한림읍_귀덕리	한림읍	귀덕리	2022-07-19	2022-01-01	1
5011025021	2022	07	19	2	5.2	446	23	1.9	0.61	3.5	0.46	제주특별자치도 제주시 한림읍 귀덕리 3568	제주특별자치도	제주시_한림읍	제주_한림	제주특별자치도_제주시_한림읍_귀덕리	한림읍	귀덕리	2022-07-19	2022-01-01	1
5011025021	2022	07	19	2	6.7	1390	46	3.9	1.82	7.7	0.69	제주특별자치도 제주시 한림읍 귀덕리 450-8	제주특별자치도	제주시_한림읍	제주_한림	제주특별자치도_제주시_한림읍_귀덕리	한림읍	귀덕리	2022-07-19	2022-01-01	1
5011025021	2022	07	19	2	7.2	871	34	4.2	0.84	7.1	0.49	제주특별자치도 제주시 한림읍 귀덕리 2305-1	제주특별자치도	제주시_한림읍	제주_한림	제주특별자치도_제주시_한림읍_귀덕리	한림읍	귀덕리	2022-07-19	2022-01-01	1
5011025021	2022	07	19	2	7.6	1016	25	3.1	1.12	8.4	0.53	제주특별자치도 제주시 한림읍 귀덕리 2294-2	제주특별자치도	제주시_한림읍	제주_한림	제주특별자치도_제주시_한림읍_귀덕리	한림읍	귀덕리	2022-07-19	2022-01-01	1
5011025021	2022	07	19	2	6.6	1037	38	3.6	1.24	5.7	0.73	제주특별자치도 제주시 한림읍 귀덕리 2289	제주특별자치도	제주시_한림읍	제주_한림	제주특별자치도_제주시_한림읍_귀덕리	한림읍	귀덕리	2022-07-19	2022-01-01	1
5011025021	2022	08	11	2	7	886	20	3.8	2.14	21.4	0.41	제주특별자치도 제주시 한림읍 귀덕리 3919	제주특별자치도	제주시_한림읍	제주_한림	제주특별자치도_제주시_한림읍_귀덕리	한림읍	귀덕리	2022-08-11	2022-01-01	1
5011025021	2022	09	22	2	5.4	570	26	1.2	1.63	2	1.67	제주특별자치도 제주시 한림읍 귀덕리 3263	제주특별자치도	제주시_한림읍	제주_한림	제주특별자치도_제주시_한림읍_귀덕리	한림읍	귀덕리	2022-09-22	2022-01-01	1
5011025021	2022	10	06	2	6.2	797	37	2.6	2.18	8	2.25	제주특별자치도 제주시 한림읍 귀덕리 30	제주특별자치도	제주시_한림읍	제주_한림	제주특별자치도_제주시_한림읍_귀덕리	한림읍	귀덕리	2022-10-06	2022-01-01	1
5011025021	2022	11	15	4	5.8	77	20	1.8	0.17	2.9	0.15	제주특별자치도 제주시 한림읍 귀덕리 2635-1	제주특별자치도	제주시_한림읍	제주_한림	제주특별자치도_제주시_한림읍_귀덕리	한림읍	귀덕리	2022-11-15	2022-01-01	1
5011025021	2022	07	19	2	6.7	1123	43	3.7	1.69	7.5	0.67	제주특별자치도 제주시 한림읍 귀덕리 1995-1	제주특별자치도	제주시_한림읍	제주_한림	제주특별자치도_제주시_한림읍_귀덕리	한림읍	귀덕리	2022-07-19	2022-01-01	1
5011025021	2022	07	19	2	6.7	1390	46	3.9	1.82	7.7	0.69	제주특별자치도 제주시 한림읍 귀덕리 450-8	제주특별자치도	제주시_한림읍	제주_한림	제주특별자치도_제주시_한림읍_귀덕리	한림읍	귀덕리	2022-07-19	2022-01-01	1
5011025021	2022	07	19	2	7.2	871	34	4.2	0.84	7.1	0.49	제주특별자치도 제주시 한림읍 귀덕리 2305-1	제주특별자치도	제주시_한림읍	제주_한림	제주특별자치도_제주시_한림읍_귀덕리	한림읍	귀덕리	2022-07-19	2022-01-01	1
5011025021	2022	07	19	2	7.6	1016	25	3.1	1.12	8.4	0.53	제주특별자치도 제주시 한림읍 귀덕리 2294-2	제주특별자치도	제주시_한림읍	제주_한림	제주특별자치도_제주시_한림읍_귀덕리	한림읍	귀덕리	2022-07-19	2022-01-01	1
5011025021	2022	07	19	2	6.6	1037	38	3.6	1.24	5.7	0.73	제주특별자치도 제주시 한림읍 귀덕리 2289	제주특별자치도	제주시_한림읍	제주_한림	제주특별자치도_제주시_한림읍_귀덕리	한림읍	귀덕리	2022-07-19	2022-01-01	1
5011025021	2022	07	19	2	4.8	929	27	1.2	0.99	3.2	1.89	제주특별자치도 제주시 한림읍 귀덕리 2424-1	제주특별자치도	제주시_한림읍	제주_한림	제주특별자치도_제주시_한림읍_귀덕리	한림읍	귀덕리	2022-07-19	2022-01-01	1
5011025021	2022	06	30	3	5.6	774	45	1.6	1.15	7.3	1	제주특별자치도 제주시 한림읍 귀덕리 2044	제주특별자치도	제주시_한림읍	제주_한림	제주특별자치도_제주시_한림읍_귀덕리	한림읍	귀덕리	2022-06-30	2022-01-01	1
5011025021	2022	06	30	3	6.3	239	45	1.9	0.66	6.8	0.49	제주특별자치도 제주시 한림읍 귀덕리 2045	제주특별자치도	제주시_한림읍	제주_한림	제주특별자치도_제주시_한림읍_귀덕리	한림읍	귀덕리	2022-06-30	2022-01-01	1
5011025021	2022	06	30	3	5.8	579	36	2	1.25	6.1	0.64	제주특별자치도 제주시 한림읍 귀덕리 2046-1	제주특별자치도	제주시_한림읍	제주_한림	제주특별자치도_제주시_한림읍_귀덕리	한림읍	귀덕리	2022-06-30	2022-01-01	1
5011025021	2022	06	30	3	5.6	527	32	1.9	1.38	5.9	0.58	제주특별자치도 제주시 한림읍 귀덕리 2046-2	제주특별자치도	제주시_한림읍	제주_한림	제주특별자치도_제주시_한림읍_귀덕리	한림읍	귀덕리	2022-06-30	2022-01-01	1
5011025021	2022	06	30	3	6.1	448	37	2	1.38	7.5	0.57	제주특별자치도 제주시 한림읍 귀덕리 2047-1	제주특별자치도	제주시_한림읍	제주_한림	제주특별자치도_제주시_한림읍_귀덕리	한림읍	귀덕리	2022-06-30	2022-01-01	1
5011025021	2022	06	30	3	5.5	724	47	1.4	1.2	6.2	0.87	제주특별자치도 제주시 한림읍 귀덕리 2047-2	제주특별자치도	제주시_한림읍	제주_한림	제주특별자치도_제주시_한림읍_귀덕리	한림읍	귀덕리	2022-06-30	2022-01-01	1
5011025021	2022	01	05	2	7.1	446	27	1.5	0.6	7.3	1.17	제주특별자치도 제주시 한림읍 귀덕리 2268	제주특별자치도	제주시_한림읍	제주_한림	제주특별자치도_제주시_한림읍_귀덕리	한림읍	귀덕리	2022-01-05	2022-01-01	1
5011025021	2022	01	13	2	5.2	438	22	1.6	1.26	7.2	1.2	제주특별자치도 제주시 한림읍 귀덕리 1928-1	제주특별자치도	제주시_한림읍	제주_한림	제주특별자치도_제주시_한림읍_귀덕리	한림읍	귀덕리	2022-01-13	2022-01-01	1
5011025021	2022	01	13	2	5.7	219	24	1.3	1.73	7.5	2.39	제주특별자치도 제주시 한림읍 귀덕리 1904	제주특별자치도	제주시_한림읍	제주_한림	제주특별자치도_제주시_한림읍_귀덕리	한림읍	귀덕리	2022-01-13	2022-01-01	1
5011025021	2022	01	13	2	5.2	731	27	1.3	1.58	7.7	1.46	제주특별자치도 제주시 한림읍 귀덕리 1997-1	제주특별자치도	제주시_한림읍	제주_한림	제주특별자치도_제주시_한림읍_귀덕리	한림읍	귀덕리	2022-01-13	2022-01-01	1
5011025021	2022	02	04	2	6.8	510	46	2.9	2.08	9.1	1.36	제주특별자치도 제주시 한림읍 귀덕리 211-1	제주특별자치도	제주시_한림읍	제주_한림	제주특별자치도_제주시_한림읍_귀덕리	한림읍	귀덕리	2022-02-04	2022-01-01	1
5011025021	2022	02	04	2	5.6	811	35	1.7	0.74	3.2	0.97	제주특별자치도 제주시 한림읍 귀덕리 225	제주특별자치도	제주시_한림읍	제주_한림	제주특별자치도_제주시_한림읍_귀덕리	한림읍	귀덕리	2022-02-04	2022-01-01	1
5011025021	2022	04	05	2	5.2	798	26	1.2	1.04	2.7	1.46	제주특별자치도 제주시 한림읍 귀덕리 29	제주특별자치도	제주시_한림읍	제주_한림	제주특별자치도_제주시_한림읍_귀덕리	한림읍	귀덕리	2022-04-05	2022-01-01	1
5011025021	2022	05	26	2	5.6	977	43	1.3	0.93	3.7	0.85	제주특별자치도 제주시 한림읍 귀덕리 2377-1	제주특별자치도	제주시_한림읍	제주_한림	제주특별자치도_제주시_한림읍_귀덕리	한림읍	귀덕리	2022-05-26	2022-01-01	1
5011025021	2022	06	07	2	5.7	846	23	2.2	1.59	4.9	1.57	제주특별자치도 제주시 한림읍 귀덕리 2736-1	제주특별자치도	제주시_한림읍	제주_한림	제주특별자치도_제주시_한림읍_귀덕리	한림읍	귀덕리	2022-06-07	2022-01-01	1
5011025021	2022	08	09	2	6	667	20	2.3	1.51	5.1	0.38	제주특별자치도 제주시 한림읍 귀덕리 253	제주특별자치도	제주시_한림읍	제주_한림	제주특별자치도_제주시_한림읍_귀덕리	한림읍	귀덕리	2022-08-09	2022-01-01	1
5011025021	2022	09	01	2	6.1	129	51	2.9	1.2	7.1	0.51	제주특별자치도 제주시 한림읍 귀덕리 455-5	제주특별자치도	제주시_한림읍	제주_한림	제주특별자치도_제주시_한림읍_귀덕리	한림읍	귀덕리	2022-09-01	2022-01-01	1
5011025021	2022	09	01	2	5.6	605	16	2.3	1.34	4.1	0.74	제주특별자치도 제주시 한림읍 귀덕리 555-1	제주특별자치도	제주시_한림읍	제주_한림	제주특별자치도_제주시_한림읍_귀덕리	한림읍	귀덕리	2022-09-01	2022-01-01	1
5011025021	2022	09	01	2	5.6	1000	6	1.5	0.95	3	0.48	제주특별자치도 제주시 한림읍 귀덕리 3387-1	제주특별자치도	제주시_한림읍	제주_한림	제주특별자치도_제주시_한림읍_귀덕리	한림읍	귀덕리	2022-09-01	2022-01-01	1
5011025021	2022	09	01	2	4.6	823	29	1.2	1.11	1.9	2.08	제주특별자치도 제주시 한림읍 귀덕리 1917	제주특별자치도	제주시_한림읍	제주_한림	제주특별자치도_제주시_한림읍_귀덕리	한림읍	귀덕리	2022-09-01	2022-01-01	1
5011025021	2022	09	01	2	4.7	752	16	1.3	1.02	2.4	1.29	제주특별자치도 제주시 한림읍 귀덕리 649	제주특별자치도	제주시_한림읍	제주_한림	제주특별자치도_제주시_한림읍_귀덕리	한림읍	귀덕리	2022-09-01	2022-01-01	1
5011025021	2022	10	19	2	5.2	840	29	1.6	1.52	3.2	3.03	제주특별자치도 제주시 한림읍 귀덕리 210-1	제주특별자치도	제주시_한림읍	제주_한림	제주특별자치도_제주시_한림읍_귀덕리	한림읍	귀덕리	2022-10-19	2022-01-01	1
5011025021	2022	10	25	2	4.5	599	18	1	1.36	2.8	1.43	제주특별자치도 제주시 한림읍 귀덕리 2726-2	제주특별자치도	제주시_한림읍	제주_한림	제주특별자치도_제주시_한림읍_귀덕리	한림읍	귀덕리	2022-10-25	2022-01-01	1
5011025021	2022	11	17	2	4.2	438	30	0.8	0.63	1.8	1.72	제주특별자치도 제주시 한림읍 귀덕리 198-1	제주특별자치도	제주시_한림읍	제주_한림	제주특별자치도_제주시_한림읍_귀덕리	한림읍	귀덕리	2022-11-17	2022-01-01	1
5011025021	2022	11	17	2	5	408	22	1.5	1.39	4.4	1.51	제주특별자치도 제주시 한림읍 귀덕리 198-1	제주특별자치도	제주시_한림읍	제주_한림	제주특별자치도_제주시_한림읍_귀덕리	한림읍	귀덕리	2022-11-17	2022-01-01	1
5011025021	2022	01	13	3	5.6	849	54	3	1.6	7.9	1.22	제주특별자치도 제주시 한림읍 귀덕리 2360-1	제주특별자치도	제주시_한림읍	제주_한림	제주특별자치도_제주시_한림읍_귀덕리	한림읍	귀덕리	2022-01-13	2022-01-01	1
5011025021	2022	01	13	3	5.8	825	63	3	1.6	7.9	1.16	제주특별자치도 제주시 한림읍 귀덕리 2035-1	제주특별자치도	제주시_한림읍	제주_한림	제주특별자치도_제주시_한림읍_귀덕리	한림읍	귀덕리	2022-01-13	2022-01-01	1
5011025021	2022	02	04	3	6.6	1404	69	3.6	2.35	15.6	4.51	제주특별자치도 제주시 한림읍 귀덕리 286	제주특별자치도	제주시_한림읍	제주_한림	제주특별자치도_제주시_한림읍_귀덕리	한림읍	귀덕리	2022-02-04	2022-01-01	1
5011025021	2022	02	04	3	6.8	579	39	2.6	1.24	7.2	1.41	제주특별자치도 제주시 한림읍 귀덕리 269-1	제주특별자치도	제주시_한림읍	제주_한림	제주특별자치도_제주시_한림읍_귀덕리	한림읍	귀덕리	2022-02-04	2022-01-01	1
5011025021	2022	02	11	3	7.1	350	29	3	0.86	9.2	1.43	제주특별자치도 제주시 한림읍 귀덕리 2673	제주특별자치도	제주시_한림읍	제주_한림	제주특별자치도_제주시_한림읍_귀덕리	한림읍	귀덕리	2022-02-11	2022-01-01	1
5011025021	2022	10	28	3	5.4	647	59	4.3	3.06	9.8	1.19	제주특별자치도 제주시 한림읍 귀덕리 2358-2	제주특별자치도	제주시_한림읍	제주_한림	제주특별자치도_제주시_한림읍_귀덕리	한림읍	귀덕리	2022-10-28	2022-01-01	1
5011025022	2020	10	21	2	5.6	831	35	1.7	1.36	4.6	0.7	제주특별자치도 제주시 한림읍 수원리 260-2	제주특별자치도	제주시_한림읍	제주_한림	제주특별자치도_제주시_한림읍_수원리	한림읍	수원리	2020-10-21	2020-01-01	1
5011025022	2020	10	21	2	4.9	626	39	1.1	1.5	4	1.1	제주특별자치도 제주시 한림읍 수원리 262-6	제주특별자치도	제주시_한림읍	제주_한림	제주특별자치도_제주시_한림읍_수원리	한림읍	수원리	2020-10-21	2020-01-01	1
5011025022	2020	10	21	2	5	689	33	1.1	1.54	3.9	1.1	제주특별자치도 제주시 한림읍 수원리 263-5	제주특별자치도	제주시_한림읍	제주_한림	제주특별자치도_제주시_한림읍_수원리	한림읍	수원리	2020-10-21	2020-01-01	1
5011025022	2020	10	21	2	6	573	22	0.9	1.05	4.9	0.3	제주특별자치도 제주시 한림읍 수원리 264-15	제주특별자치도	제주시_한림읍	제주_한림	제주특별자치도_제주시_한림읍_수원리	한림읍	수원리	2020-10-21	2020-01-01	1
5011025022	2020	10	21	2	5.2	805	28	1.1	1.42	5.8	1.4	제주특별자치도 제주시 한림읍 수원리 267-5	제주특별자치도	제주시_한림읍	제주_한림	제주특별자치도_제주시_한림읍_수원리	한림읍	수원리	2020-10-21	2020-01-01	1
5011025022	2020	10	21	2	6.9	832	28	1.6	1.4	14.5	2.4	제주특별자치도 제주시 한림읍 수원리 277-2	제주특별자치도	제주시_한림읍	제주_한림	제주특별자치도_제주시_한림읍_수원리	한림읍	수원리	2020-10-21	2020-01-01	1
5011025022	2020	10	21	2	4.8	899	37	0.9	1.33	2.7	1.3	제주특별자치도 제주시 한림읍 수원리 281-6	제주특별자치도	제주시_한림읍	제주_한림	제주특별자치도_제주시_한림읍_수원리	한림읍	수원리	2020-10-21	2020-01-01	1
5011025022	2020	10	21	2	5	672	26	0.8	1.21	3.3	1.1	제주특별자치도 제주시 한림읍 수원리 282-12	제주특별자치도	제주시_한림읍	제주_한림	제주특별자치도_제주시_한림읍_수원리	한림읍	수원리	2020-10-21	2020-01-01	1
5011025022	2020	10	21	2	4.7	801	37	0.6	1.06	2.9	0.9	제주특별자치도 제주시 한림읍 수원리 283-18	제주특별자치도	제주시_한림읍	제주_한림	제주특별자치도_제주시_한림읍_수원리	한림읍	수원리	2020-10-21	2020-01-01	1
5011025022	2020	10	21	2	7	755	28	1.2	1.09	9.2	0.2	제주특별자치도 제주시 한림읍 수원리 644-2	제주특별자치도	제주시_한림읍	제주_한림	제주특별자치도_제주시_한림읍_수원리	한림읍	수원리	2020-10-21	2020-01-01	1
5011025022	2020	10	21	2	6.8	889	38	0.8	1.1	12.3	0.5	제주특별자치도 제주시 한림읍 수원리 659-3	제주특별자치도	제주시_한림읍	제주_한림	제주특별자치도_제주시_한림읍_수원리	한림읍	수원리	2020-10-21	2020-01-01	1
5011025022	2020	02	21	2	7.6	733	98	0.2	1.9	16.6	0.4	제주특별자치도 제주시 한림읍 수원리 277-18	제주특별자치도	제주시_한림읍	제주_한림	제주특별자치도_제주시_한림읍_수원리	한림읍	수원리	2020-02-21	2020-01-01	1
5011025022	2020	08	07	2	6.6	663	36	1.1	1.22	3.5	0.2	제주특별자치도 제주시 한림읍 수원리 263-22	제주특별자치도	제주시_한림읍	제주_한림	제주특별자치도_제주시_한림읍_수원리	한림읍	수원리	2020-08-07	2020-01-01	1
5011025022	2020	08	07	2	7.1	437	36	1	1.72	4.4	0.4	제주특별자치도 제주시 한림읍 수원리 266-22	제주특별자치도	제주시_한림읍	제주_한림	제주특별자치도_제주시_한림읍_수원리	한림읍	수원리	2020-08-07	2020-01-01	1
5011025022	2020	12	28	2	7.3	2238	87	0.9	3.8	10.1	2.8	제주특별자치도 제주시 한림읍 수원리 277-18	제주특별자치도	제주시_한림읍	제주_한림	제주특별자치도_제주시_한림읍_수원리	한림읍	수원리	2020-12-28	2020-01-01	1
5011025022	2020	09	24	2	6	945.6	29.5	2.05	1.15	4.74	0.58	제주특별자치도 제주시 한림읍 수원리 263-1	제주특별자치도	제주시_한림읍	제주_한림	제주특별자치도_제주시_한림읍_수원리	한림읍	수원리	2020-09-24	2020-01-01	1
5011025022	2020	09	25	2	5.9	657.4	27.5	2.35	1.29	5.33	0.45	제주특별자치도 제주시 한림읍 수원리 277-10	제주특별자치도	제주시_한림읍	제주_한림	제주특별자치도_제주시_한림읍_수원리	한림읍	수원리	2020-09-25	2020-01-01	1
5011025022	2020	09	25	2	5.7	783.6	27.1	1.92	0.921	3.37	0.54	제주특별자치도 제주시 한림읍 수원리 265-19	제주특별자치도	제주시_한림읍	제주_한림	제주특별자치도_제주시_한림읍_수원리	한림읍	수원리	2020-09-25	2020-01-01	1
5011025022	2020	09	25	2	5.3	1058.9	32	1.16	0.72	2.59	0.6	제주특별자치도 제주시 한림읍 수원리 267-20	제주특별자치도	제주시_한림읍	제주_한림	제주특별자치도_제주시_한림읍_수원리	한림읍	수원리	2020-09-25	2020-01-01	1
5011025022	2020	09	25	2	5.2	1282.4	30.7	1.28	1.001	2.64	0.75	제주특별자치도 제주시 한림읍 수원리 267-22	제주특별자치도	제주시_한림읍	제주_한림	제주특별자치도_제주시_한림읍_수원리	한림읍	수원리	2020-09-25	2020-01-01	1
5011025022	2020	09	25	2	5.8	567.1	28	1.81	1.123	3.24	0.43	제주특별자치도 제주시 한림읍 수원리 271-23	제주특별자치도	제주시_한림읍	제주_한림	제주특별자치도_제주시_한림읍_수원리	한림읍	수원리	2020-09-25	2020-01-01	1
5011025022	2020	09	25	2	5.7	994.2	31.1	2.02	0.886	4.29	1.95	제주특별자치도 제주시 한림읍 수원리 272-13	제주특별자치도	제주시_한림읍	제주_한림	제주특별자치도_제주시_한림읍_수원리	한림읍	수원리	2020-09-25	2020-01-01	1
5011025022	2021	07	26	2	6.4	694	89	2.8	0.3	4.6	0.4	제주특별자치도 제주시 한림읍 수원리 263-22	제주특별자치도	제주시_한림읍	제주_한림	제주특별자치도_제주시_한림읍_수원리	한림읍	수원리	2021-07-26	2021-01-01	1
5011025022	2021	07	26	2	6.6	633	91	2.8	0.64	4.4	0.5	제주특별자치도 제주시 한림읍 수원리 266-22	제주특별자치도	제주시_한림읍	제주_한림	제주특별자치도_제주시_한림읍_수원리	한림읍	수원리	2021-07-26	2021-01-01	1
5011025022	2021	07	29	2	7.4	5000	142	13.5	7.18	9.4	3.7	제주특별자치도 제주시 한림읍 수원리 276-14	제주특별자치도	제주시_한림읍	제주_한림	제주특별자치도_제주시_한림읍_수원리	한림읍	수원리	2021-07-29	2021-01-01	1
5011025022	2021	09	30	2	6.8	660	22	2.1	1.18	11.6	2.03	제주특별자치도 제주시 한림읍 수원리 263-3	제주특별자치도	제주시_한림읍	제주_한림	제주특별자치도_제주시_한림읍_수원리	한림읍	수원리	2021-09-30	2021-01-01	1
5011025022	2021	12	20	3	6.6	806	28	3.8	1.18	9.9	2.46	제주특별자치도 제주시 한림읍 수원리 281-13	제주특별자치도	제주시_한림읍	제주_한림	제주특별자치도_제주시_한림읍_수원리	한림읍	수원리	2021-12-20	2021-01-01	1
5011025022	2022	08	11	2	6.7	757	34	4.9	1.14	6.1	0.61	제주특별자치도 제주시 한림읍 수원리 263-22	제주특별자치도	제주시_한림읍	제주_한림	제주특별자치도_제주시_한림읍_수원리	한림읍	수원리	2022-08-11	2022-01-01	1
5011025022	2022	08	11	2	6.6	761	25	4.5	0.81	5.6	0.51	제주특별자치도 제주시 한림읍 수원리 266-22	제주특별자치도	제주시_한림읍	제주_한림	제주특별자치도_제주시_한림읍_수원리	한림읍	수원리	2022-08-11	2022-01-01	1
5011025022	2022	01	04	2	7.2	1787	239	8.7	1.59	10.7	4.82	제주특별자치도 제주시 한림읍 수원리 276-14	제주특별자치도	제주시_한림읍	제주_한림	제주특별자치도_제주시_한림읍_수원리	한림읍	수원리	2022-01-04	2022-01-01	1
5011025023	2020	12	31	2	6	985	50	2.4	0.74	5.7	0.5	제주특별자치도 제주시 한림읍 대림리 3-1	제주특별자치도	제주시_한림읍	제주_한림	제주특별자치도_제주시_한림읍_대림리	한림읍	대림리	2020-12-31	2020-01-01	1
5011025023	2020	12	31	2	5.4	803	34	1.5	1.06	3.5	0.4	제주특별자치도 제주시 한림읍 대림리 19-1	제주특별자치도	제주시_한림읍	제주_한림	제주특별자치도_제주시_한림읍_대림리	한림읍	대림리	2020-12-31	2020-01-01	1
5011025023	2020	12	31	2	6.4	238	26	2.5	0.62	4.4	0.2	제주특별자치도 제주시 한림읍 대림리 315-1	제주특별자치도	제주시_한림읍	제주_한림	제주특별자치도_제주시_한림읍_대림리	한림읍	대림리	2020-12-31	2020-01-01	1
5011025023	2020	12	31	2	6.1	843	31	3.5	1.01	5.7	1.4	제주특별자치도 제주시 한림읍 대림리 755-1	제주특별자치도	제주시_한림읍	제주_한림	제주특별자치도_제주시_한림읍_대림리	한림읍	대림리	2020-12-31	2020-01-01	1
5011025023	2020	12	31	2	6	951	44	2.1	1.12	7.7	1.7	제주특별자치도 제주시 한림읍 대림리 761	제주특별자치도	제주시_한림읍	제주_한림	제주특별자치도_제주시_한림읍_대림리	한림읍	대림리	2020-12-31	2020-01-01	1
5011025023	2020	12	31	2	6	1232	48	2.7	1.03	6.1	1.2	제주특별자치도 제주시 한림읍 대림리 1086-12	제주특별자치도	제주시_한림읍	제주_한림	제주특별자치도_제주시_한림읍_대림리	한림읍	대림리	2020-12-31	2020-01-01	1
5011025023	2020	12	31	2	6.3	897	33	3.2	1.49	8.9	2	제주특별자치도 제주시 한림읍 대림리 1087-9	제주특별자치도	제주시_한림읍	제주_한림	제주특별자치도_제주시_한림읍_대림리	한림읍	대림리	2020-12-31	2020-01-01	1
5011025023	2020	12	31	2	6.3	667	33	2.7	0.94	6.1	0.4	제주특별자치도 제주시 한림읍 대림리 1093-1	제주특별자치도	제주시_한림읍	제주_한림	제주특별자치도_제주시_한림읍_대림리	한림읍	대림리	2020-12-31	2020-01-01	1
5011025023	2020	12	31	2	5.3	846	30	2	1	4.1	0.9	제주특별자치도 제주시 한림읍 대림리 1096-7	제주특별자치도	제주시_한림읍	제주_한림	제주특별자치도_제주시_한림읍_대림리	한림읍	대림리	2020-12-31	2020-01-01	1
5011025023	2020	12	31	2	4.9	394	36	1.5	0.84	3.1	0.9	제주특별자치도 제주시 한림읍 대림리 1413-1	제주특별자치도	제주시_한림읍	제주_한림	제주특별자치도_제주시_한림읍_대림리	한림읍	대림리	2020-12-31	2020-01-01	1
5011025023	2020	12	31	3	5.9	1252	61	2.2	0.9	5.1	0.4	제주특별자치도 제주시 한림읍 대림리 629-1	제주특별자치도	제주시_한림읍	제주_한림	제주특별자치도_제주시_한림읍_대림리	한림읍	대림리	2020-12-31	2020-01-01	1
5011025023	2020	12	31	4	6.3	733	35	1.6	0.62	5.1	0.2	제주특별자치도 제주시 한림읍 대림리 452-1	제주특별자치도	제주시_한림읍	제주_한림	제주특별자치도_제주시_한림읍_대림리	한림읍	대림리	2020-12-31	2020-01-01	1
5011025023	2020	09	08	2	5.3	545	162	2.5	2.36	7.9	1.4	제주특별자치도 제주시 한림읍 대림리 181-1	제주특별자치도	제주시_한림읍	제주_한림	제주특별자치도_제주시_한림읍_대림리	한림읍	대림리	2020-09-08	2020-01-01	1
5011025023	2020	01	28	2	5.6	233	41	2.8	0.88	8.9	0.19	제주특별자치도 제주시 한림읍 대림리 922-2	제주특별자치도	제주시_한림읍	제주_한림	제주특별자치도_제주시_한림읍_대림리	한림읍	대림리	2020-01-28	2020-01-01	1
5011025023	2020	01	28	2	6	223	25	3.3	0.96	8.3	0.36	제주특별자치도 제주시 한림읍 대림리 975	제주특별자치도	제주시_한림읍	제주_한림	제주특별자치도_제주시_한림읍_대림리	한림읍	대림리	2020-01-28	2020-01-01	1
5011025023	2020	01	28	2	5.7	330	37	3.3	0.83	9.1	0.69	제주특별자치도 제주시 한림읍 대림리 616	제주특별자치도	제주시_한림읍	제주_한림	제주특별자치도_제주시_한림읍_대림리	한림읍	대림리	2020-01-28	2020-01-01	1
5011025023	2020	01	28	2	6.4	564	41	2.5	1.01	9.2	0.53	제주특별자치도 제주시 한림읍 대림리 610	제주특별자치도	제주시_한림읍	제주_한림	제주특별자치도_제주시_한림읍_대림리	한림읍	대림리	2020-01-28	2020-01-01	1
5011025023	2020	02	13	4	6.2	1331	141	4	0.91	9.9	0.8	제주특별자치도 제주시 한림읍 대림리 731	제주특별자치도	제주시_한림읍	제주_한림	제주특별자치도_제주시_한림읍_대림리	한림읍	대림리	2020-02-13	2020-01-01	1
5011025023	2020	03	25	4	7.1	227	26	2.9	0.74	6.2	0.4	제주특별자치도 제주시 한림읍 대림리 1557	제주특별자치도	제주시_한림읍	제주_한림	제주특별자치도_제주시_한림읍_대림리	한림읍	대림리	2020-03-25	2020-01-01	1
5011025023	2020	03	25	4	7.5	258	26	3.9	0.7	9	0.4	제주특별자치도 제주시 한림읍 대림리 1538	제주특별자치도	제주시_한림읍	제주_한림	제주특별자치도_제주시_한림읍_대림리	한림읍	대림리	2020-03-25	2020-01-01	1
5011025023	2020	03	25	4	7.8	404	30	3.3	1.08	7.9	0.6	제주특별자치도 제주시 한림읍 대림리 1537	제주특별자치도	제주시_한림읍	제주_한림	제주특별자치도_제주시_한림읍_대림리	한림읍	대림리	2020-03-25	2020-01-01	1
5011025023	2020	01	23	2	5.5	413	47	8.8	1.41	8.8	1.21	제주특별자치도 제주시 한림읍 대림리 908	제주특별자치도	제주시_한림읍	제주_한림	제주특별자치도_제주시_한림읍_대림리	한림읍	대림리	2020-01-23	2020-01-01	1
5011025023	2020	01	23	2	5.7	488	39	4.4	1.1	4.4	0.52	제주특별자치도 제주시 한림읍 대림리 906	제주특별자치도	제주시_한림읍	제주_한림	제주특별자치도_제주시_한림읍_대림리	한림읍	대림리	2020-01-23	2020-01-01	1
5011025023	2020	01	23	2	5.3	537	30	7	1.28	7	0.17	제주특별자치도 제주시 한림읍 대림리 352-2	제주특별자치도	제주시_한림읍	제주_한림	제주특별자치도_제주시_한림읍_대림리	한림읍	대림리	2020-01-23	2020-01-01	1
5011025023	2020	01	23	2	5.7	625	33	2.1	1.44	9.7	0.65	제주특별자치도 제주시 한림읍 대림리 774	제주특별자치도	제주시_한림읍	제주_한림	제주특별자치도_제주시_한림읍_대림리	한림읍	대림리	2020-01-23	2020-01-01	1
5011025023	2020	01	23	2	5.4	368	32	2.4	0.98	7.5	0.75	제주특별자치도 제주시 한림읍 대림리 10-2	제주특별자치도	제주시_한림읍	제주_한림	제주특별자치도_제주시_한림읍_대림리	한림읍	대림리	2020-01-23	2020-01-01	1
5011025023	2020	01	23	2	6	215	53	3.1	0.8	8.4	0.19	제주특별자치도 제주시 한림읍 대림리 495-2	제주특별자치도	제주시_한림읍	제주_한림	제주특별자치도_제주시_한림읍_대림리	한림읍	대림리	2020-01-23	2020-01-01	1
5011025023	2020	01	23	2	6.2	305	35	2.2	0.95	6.9	0.26	제주특별자치도 제주시 한림읍 대림리 306-2	제주특별자치도	제주시_한림읍	제주_한림	제주특별자치도_제주시_한림읍_대림리	한림읍	대림리	2020-01-23	2020-01-01	1
5011025023	2020	01	23	2	5.9	233	27	2.2	1.13	7.3	0.21	제주특별자치도 제주시 한림읍 대림리 932	제주특별자치도	제주시_한림읍	제주_한림	제주특별자치도_제주시_한림읍_대림리	한림읍	대림리	2020-01-23	2020-01-01	1
5011025023	2020	01	23	2	6.3	403	29	1.7	0.71	5.4	0.43	제주특별자치도 제주시 한림읍 대림리 870-1	제주특별자치도	제주시_한림읍	제주_한림	제주특별자치도_제주시_한림읍_대림리	한림읍	대림리	2020-01-23	2020-01-01	1
5011025023	2020	01	23	2	5.8	222	24	1.9	2.34	6.5	0.17	제주특별자치도 제주시 한림읍 대림리 931	제주특별자치도	제주시_한림읍	제주_한림	제주특별자치도_제주시_한림읍_대림리	한림읍	대림리	2020-01-23	2020-01-01	1
5011025023	2020	02	25	2	6.5	389	41	2	1.46	8.5	0.1	제주특별자치도 제주시 한림읍 대림리 810	제주특별자치도	제주시_한림읍	제주_한림	제주특별자치도_제주시_한림읍_대림리	한림읍	대림리	2020-02-25	2020-01-01	1
5011025023	2020	02	25	2	6.4	288	26	1.5	1.22	5.7	0.1	제주특별자치도 제주시 한림읍 대림리 816-3	제주특별자치도	제주시_한림읍	제주_한림	제주특별자치도_제주시_한림읍_대림리	한림읍	대림리	2020-02-25	2020-01-01	1
5011025023	2020	02	25	2	5.4	464	32	1	1.37	5.1	0.2	제주특별자치도 제주시 한림읍 대림리 817-2	제주특별자치도	제주시_한림읍	제주_한림	제주특별자치도_제주시_한림읍_대림리	한림읍	대림리	2020-02-25	2020-01-01	1
5011025023	2020	02	25	2	5.7	400	33	1.4	1.37	5.6	0.1	제주특별자치도 제주시 한림읍 대림리 818	제주특별자치도	제주시_한림읍	제주_한림	제주특별자치도_제주시_한림읍_대림리	한림읍	대림리	2020-02-25	2020-01-01	1
5011025023	2020	02	25	2	4.7	418	22	1.2	1.58	2.9	1.7	제주특별자치도 제주시 한림읍 대림리 837-2	제주특별자치도	제주시_한림읍	제주_한림	제주특별자치도_제주시_한림읍_대림리	한림읍	대림리	2020-02-25	2020-01-01	1
5011025023	2020	02	25	2	4.6	359	17	1.4	1.57	3.6	1.2	제주특별자치도 제주시 한림읍 대림리 867-1	제주특별자치도	제주시_한림읍	제주_한림	제주특별자치도_제주시_한림읍_대림리	한림읍	대림리	2020-02-25	2020-01-01	1
5011025023	2020	02	25	2	5.1	437	19	1.8	1.45	7.7	0.7	제주특별자치도 제주시 한림읍 대림리 968	제주특별자치도	제주시_한림읍	제주_한림	제주특별자치도_제주시_한림읍_대림리	한림읍	대림리	2020-02-25	2020-01-01	1
5011025023	2020	02	25	2	6.3	418	16	2.2	1.89	7.9	0.3	제주특별자치도 제주시 한림읍 대림리 976	제주특별자치도	제주시_한림읍	제주_한림	제주특별자치도_제주시_한림읍_대림리	한림읍	대림리	2020-02-25	2020-01-01	1
5011025023	2020	02	25	2	5.7	174	47	1.5	1.77	6	0.2	제주특별자치도 제주시 한림읍 대림리 1275	제주특별자치도	제주시_한림읍	제주_한림	제주특별자치도_제주시_한림읍_대림리	한림읍	대림리	2020-02-25	2020-01-01	1
5011025023	2020	02	25	2	6.2	341	35	1.6	2.07	7.6	0.1	제주특별자치도 제주시 한림읍 대림리 1397	제주특별자치도	제주시_한림읍	제주_한림	제주특별자치도_제주시_한림읍_대림리	한림읍	대림리	2020-02-25	2020-01-01	1
5011025023	2020	02	25	2	5.9	344	35	1.3	1.6	5.8	0.3	제주특별자치도 제주시 한림읍 대림리 650-1	제주특별자치도	제주시_한림읍	제주_한림	제주특별자치도_제주시_한림읍_대림리	한림읍	대림리	2020-02-25	2020-01-01	1
5011025023	2020	02	25	2	4.8	403	29	1.2	1.66	3.2	1.5	제주특별자치도 제주시 한림읍 대림리 867-5	제주특별자치도	제주시_한림읍	제주_한림	제주특별자치도_제주시_한림읍_대림리	한림읍	대림리	2020-02-25	2020-01-01	1
5011025023	2020	04	23	2	6.3	1062	33	2.1	1.49	7.2	0.5	제주특별자치도 제주시 한림읍 대림리 1090-6	제주특별자치도	제주시_한림읍	제주_한림	제주특별자치도_제주시_한림읍_대림리	한림읍	대림리	2020-04-23	2020-01-01	1
5011025023	2020	06	30	2	6.4	751	19	2.9	1.49	3.5	0.4	제주특별자치도 제주시 한림읍 대림리 452	제주특별자치도	제주시_한림읍	제주_한림	제주특별자치도_제주시_한림읍_대림리	한림읍	대림리	2020-06-30	2020-01-01	1
5011025023	2020	06	30	2	6.5	797	18	2.9	1.03	3.5	0.2	제주특별자치도 제주시 한림읍 대림리 452-1	제주특별자치도	제주시_한림읍	제주_한림	제주특별자치도_제주시_한림읍_대림리	한림읍	대림리	2020-06-30	2020-01-01	1
5011025023	2020	06	30	2	6.7	853	20	3	1.52	3.6	0.3	제주특별자치도 제주시 한림읍 대림리 474	제주특별자치도	제주시_한림읍	제주_한림	제주특별자치도_제주시_한림읍_대림리	한림읍	대림리	2020-06-30	2020-01-01	1
5011025023	2020	07	16	2	6.2	1101	43	2.3	1.6	4.2	1	제주특별자치도 제주시 한림읍 대림리 124	제주특별자치도	제주시_한림읍	제주_한림	제주특별자치도_제주시_한림읍_대림리	한림읍	대림리	2020-07-16	2020-01-01	1
5011025023	2020	07	16	2	5.5	1099	50	2.1	1.42	2.6	1.2	제주특별자치도 제주시 한림읍 대림리 338	제주특별자치도	제주시_한림읍	제주_한림	제주특별자치도_제주시_한림읍_대림리	한림읍	대림리	2020-07-16	2020-01-01	1
5011025023	2020	07	16	2	6.2	1140	49	3.1	2	4.6	1.1	제주특별자치도 제주시 한림읍 대림리 342-1	제주특별자치도	제주시_한림읍	제주_한림	제주특별자치도_제주시_한림읍_대림리	한림읍	대림리	2020-07-16	2020-01-01	1
5011025023	2020	07	16	2	6.3	1331	52	3.4	2.39	4.9	1.1	제주특별자치도 제주시 한림읍 대림리 349-2	제주특별자치도	제주시_한림읍	제주_한림	제주특별자치도_제주시_한림읍_대림리	한림읍	대림리	2020-07-16	2020-01-01	1
5011025023	2020	07	16	2	5.8	1208	46	2.9	1.43	3.9	2.1	제주특별자치도 제주시 한림읍 대림리 156	제주특별자치도	제주시_한림읍	제주_한림	제주특별자치도_제주시_한림읍_대림리	한림읍	대림리	2020-07-16	2020-01-01	1
5011025023	2020	07	16	2	5.8	670	46	1.4	1.48	2	1.1	제주특별자치도 제주시 한림읍 대림리 164	제주특별자치도	제주시_한림읍	제주_한림	제주특별자치도_제주시_한림읍_대림리	한림읍	대림리	2020-07-16	2020-01-01	1
5011025023	2020	07	16	2	5.7	697	49	1.9	1.37	4.2	1	제주특별자치도 제주시 한림읍 대림리 174	제주특별자치도	제주시_한림읍	제주_한림	제주특별자치도_제주시_한림읍_대림리	한림읍	대림리	2020-07-16	2020-01-01	1
5011025023	2020	07	16	2	5.7	1104	50	2.2	1.52	3.6	1.3	제주특별자치도 제주시 한림읍 대림리 1089-1	제주특별자치도	제주시_한림읍	제주_한림	제주특별자치도_제주시_한림읍_대림리	한림읍	대림리	2020-07-16	2020-01-01	1
5011025023	2020	07	16	2	5.9	1051	48	2.2	1.62	4.2	1.4	제주특별자치도 제주시 한림읍 대림리 1088-2	제주특별자치도	제주시_한림읍	제주_한림	제주특별자치도_제주시_한림읍_대림리	한림읍	대림리	2020-07-16	2020-01-01	1
5011025023	2020	07	16	2	5.3	1148	52	1.9	1.21	2.1	1.2	제주특별자치도 제주시 한림읍 대림리 936	제주특별자치도	제주시_한림읍	제주_한림	제주특별자치도_제주시_한림읍_대림리	한림읍	대림리	2020-07-16	2020-01-01	1
5011025023	2020	07	16	2	5.9	101	74	1.4	0.72	4.6	0.3	제주특별자치도 제주시 한림읍 대림리 132	제주특별자치도	제주시_한림읍	제주_한림	제주특별자치도_제주시_한림읍_대림리	한림읍	대림리	2020-07-16	2020-01-01	1
5011025023	2020	07	16	2	5.5	1000	32	0.8	0.93	3.2	0.5	제주특별자치도 제주시 한림읍 대림리 1367-1	제주특별자치도	제주시_한림읍	제주_한림	제주특별자치도_제주시_한림읍_대림리	한림읍	대림리	2020-07-16	2020-01-01	1
5011025023	2020	07	16	2	6.3	887	34	0.7	0.72	4.4	0.2	제주특별자치도 제주시 한림읍 대림리 940	제주특별자치도	제주시_한림읍	제주_한림	제주특별자치도_제주시_한림읍_대림리	한림읍	대림리	2020-07-16	2020-01-01	1
5011025023	2020	07	16	2	6.4	1305	50	4.4	2.15	5.5	1.2	제주특별자치도 제주시 한림읍 대림리 873	제주특별자치도	제주시_한림읍	제주_한림	제주특별자치도_제주시_한림읍_대림리	한림읍	대림리	2020-07-16	2020-01-01	1
5011025023	2020	07	16	2	6.2	579	33	2.5	0.46	5.4	0.3	제주특별자치도 제주시 한림읍 대림리 853-4	제주특별자치도	제주시_한림읍	제주_한림	제주특별자치도_제주시_한림읍_대림리	한림읍	대림리	2020-07-16	2020-01-01	1
5011025023	2020	07	16	2	6	605	61	1.6	0.88	4	0.6	제주특별자치도 제주시 한림읍 대림리 847	제주특별자치도	제주시_한림읍	제주_한림	제주특별자치도_제주시_한림읍_대림리	한림읍	대림리	2020-07-16	2020-01-01	1
5011025023	2020	07	16	2	5.1	905	40	1.7	1.44	1.1	0.5	제주특별자치도 제주시 한림읍 대림리 1091-11	제주특별자치도	제주시_한림읍	제주_한림	제주특별자치도_제주시_한림읍_대림리	한림읍	대림리	2020-07-16	2020-01-01	1
5011025023	2020	07	16	2	4.8	869	43	1.7	1.6	1.2	1.1	제주특별자치도 제주시 한림읍 대림리 1092-17	제주특별자치도	제주시_한림읍	제주_한림	제주특별자치도_제주시_한림읍_대림리	한림읍	대림리	2020-07-16	2020-01-01	1
5011025023	2020	07	16	2	5.9	685	22	2.1	1.39	2.9	0.3	제주특별자치도 제주시 한림읍 대림리 1091-12	제주특별자치도	제주시_한림읍	제주_한림	제주특별자치도_제주시_한림읍_대림리	한림읍	대림리	2020-07-16	2020-01-01	1
5011025023	2020	07	16	2	5.8	801	27	2.2	1.63	2.7	0.3	제주특별자치도 제주시 한림읍 대림리 1091-13	제주특별자치도	제주시_한림읍	제주_한림	제주특별자치도_제주시_한림읍_대림리	한림읍	대림리	2020-07-16	2020-01-01	1
5011025023	2020	07	16	2	6.1	1427	48	3.3	1.69	3.2	0.5	제주특별자치도 제주시 한림읍 대림리 187	제주특별자치도	제주시_한림읍	제주_한림	제주특별자치도_제주시_한림읍_대림리	한림읍	대림리	2020-07-16	2020-01-01	1
5011025023	2020	07	16	2	4.9	790	18	1.4	1.1	1.7	1.1	제주특별자치도 제주시 한림읍 대림리 928	제주특별자치도	제주시_한림읍	제주_한림	제주특별자치도_제주시_한림읍_대림리	한림읍	대림리	2020-07-16	2020-01-01	1
5011025023	2020	07	16	2	6	803	20	2.7	1.89	2.7	0.7	제주특별자치도 제주시 한림읍 대림리 949-2	제주특별자치도	제주시_한림읍	제주_한림	제주특별자치도_제주시_한림읍_대림리	한림읍	대림리	2020-07-16	2020-01-01	1
5011025023	2020	07	16	2	5.6	1025	18	2	1.24	2.6	1.1	제주특별자치도 제주시 한림읍 대림리 838-2	제주특별자치도	제주시_한림읍	제주_한림	제주특별자치도_제주시_한림읍_대림리	한림읍	대림리	2020-07-16	2020-01-01	1
5011025023	2020	07	16	2	5.7	1035	13	1.9	1.25	2.6	1	제주특별자치도 제주시 한림읍 대림리 838-8	제주특별자치도	제주시_한림읍	제주_한림	제주특별자치도_제주시_한림읍_대림리	한림읍	대림리	2020-07-16	2020-01-01	1
5011025023	2020	07	16	2	5.7	982	23	2	2.04	2.6	1	제주특별자치도 제주시 한림읍 대림리 169	제주특별자치도	제주시_한림읍	제주_한림	제주특별자치도_제주시_한림읍_대림리	한림읍	대림리	2020-07-16	2020-01-01	1
5011025023	2020	07	16	2	5.3	907	20	1.3	1.98	1.9	1.1	제주특별자치도 제주시 한림읍 대림리 557-2	제주특별자치도	제주시_한림읍	제주_한림	제주특별자치도_제주시_한림읍_대림리	한림읍	대림리	2020-07-16	2020-01-01	1
5011025023	2020	07	16	2	6.3	927	25	2	1.19	4.5	0.6	제주특별자치도 제주시 한림읍 대림리 765-2	제주특별자치도	제주시_한림읍	제주_한림	제주특별자치도_제주시_한림읍_대림리	한림읍	대림리	2020-07-16	2020-01-01	1
5011025023	2020	07	16	2	7.5	318	30	2.2	0.96	6.3	0.4	제주특별자치도 제주시 한림읍 대림리 363	제주특별자치도	제주시_한림읍	제주_한림	제주특별자치도_제주시_한림읍_대림리	한림읍	대림리	2020-07-16	2020-01-01	1
5011025023	2020	07	16	2	6.2	481	28	1.5	1.03	4	0.3	제주특별자치도 제주시 한림읍 대림리 345-2	제주특별자치도	제주시_한림읍	제주_한림	제주특별자치도_제주시_한림읍_대림리	한림읍	대림리	2020-07-16	2020-01-01	1
5011025023	2020	07	16	2	6.4	191	13	3.1	1.21	5.7	0.7	제주특별자치도 제주시 한림읍 대림리 585-6	제주특별자치도	제주시_한림읍	제주_한림	제주특별자치도_제주시_한림읍_대림리	한림읍	대림리	2020-07-16	2020-01-01	1
5011025023	2020	07	16	2	5.5	475	12	1.9	1.66	3.3	0.6	제주특별자치도 제주시 한림읍 대림리 1705-5	제주특별자치도	제주시_한림읍	제주_한림	제주특별자치도_제주시_한림읍_대림리	한림읍	대림리	2020-07-16	2020-01-01	1
5011025023	2020	07	16	2	6	191	9	3.7	1.3	4.6	1.3	제주특별자치도 제주시 한림읍 대림리 1418	제주특별자치도	제주시_한림읍	제주_한림	제주특별자치도_제주시_한림읍_대림리	한림읍	대림리	2020-07-16	2020-01-01	1
5011025023	2020	07	16	2	6.3	150	7	3.1	1	4.3	0.4	제주특별자치도 제주시 한림읍 대림리 1427	제주특별자치도	제주시_한림읍	제주_한림	제주특별자치도_제주시_한림읍_대림리	한림읍	대림리	2020-07-16	2020-01-01	1
5011025023	2020	07	16	2	6.6	1025	40	3	1.61	4.4	0.4	제주특별자치도 제주시 한림읍 대림리 1092-21	제주특별자치도	제주시_한림읍	제주_한림	제주특별자치도_제주시_한림읍_대림리	한림읍	대림리	2020-07-16	2020-01-01	1
5011025023	2020	07	16	2	5.1	381	27	1.4	1.41	2.9	1.2	제주특별자치도 제주시 한림읍 대림리 727-4	제주특별자치도	제주시_한림읍	제주_한림	제주특별자치도_제주시_한림읍_대림리	한림읍	대림리	2020-07-16	2020-01-01	1
5011025023	2020	07	16	2	5.8	1056	33	2.4	1.11	3.8	1.1	제주특별자치도 제주시 한림읍 대림리 1086-12	제주특별자치도	제주시_한림읍	제주_한림	제주특별자치도_제주시_한림읍_대림리	한림읍	대림리	2020-07-16	2020-01-01	1
5011025023	2020	07	16	2	6.4	1325	47	3.2	1.93	5.6	1.2	제주특별자치도 제주시 한림읍 대림리 792	제주특별자치도	제주시_한림읍	제주_한림	제주특별자치도_제주시_한림읍_대림리	한림읍	대림리	2020-07-16	2020-01-01	1
5011025023	2020	07	16	2	6.3	920	38	2.1	1.43	4.8	0.8	제주특별자치도 제주시 한림읍 대림리 729-2	제주특별자치도	제주시_한림읍	제주_한림	제주특별자치도_제주시_한림읍_대림리	한림읍	대림리	2020-07-16	2020-01-01	1
5011025023	2020	07	16	2	5.9	738	29	2	1.44	4.4	0.8	제주특별자치도 제주시 한림읍 대림리 728	제주특별자치도	제주시_한림읍	제주_한림	제주특별자치도_제주시_한림읍_대림리	한림읍	대림리	2020-07-16	2020-01-01	1
5011025023	2020	07	16	2	5.1	3178	26	1.1	0.99	2.7	0.4	제주특별자치도 제주시 한림읍 대림리 159	제주특별자치도	제주시_한림읍	제주_한림	제주특별자치도_제주시_한림읍_대림리	한림읍	대림리	2020-07-16	2020-01-01	1
5011025023	2020	07	16	2	4.9	5000	23	2.4	1.66	4.7	3.7	제주특별자치도 제주시 한림읍 대림리 161	제주특별자치도	제주시_한림읍	제주_한림	제주특별자치도_제주시_한림읍_대림리	한림읍	대림리	2020-07-16	2020-01-01	1
5011025023	2020	07	16	2	5.4	2333	26	2.1	1.23	5.1	1.1	제주특별자치도 제주시 한림읍 대림리 185-2	제주특별자치도	제주시_한림읍	제주_한림	제주특별자치도_제주시_한림읍_대림리	한림읍	대림리	2020-07-16	2020-01-01	1
5011025023	2020	07	16	2	5.2	1524	17	2	1.11	4.9	0.7	제주특별자치도 제주시 한림읍 대림리 599	제주특별자치도	제주시_한림읍	제주_한림	제주특별자치도_제주시_한림읍_대림리	한림읍	대림리	2020-07-16	2020-01-01	1
5011025023	2020	07	16	2	5.2	1457	13	2	1.15	5.3	1.2	제주특별자치도 제주시 한림읍 대림리 604	제주특별자치도	제주시_한림읍	제주_한림	제주특별자치도_제주시_한림읍_대림리	한림읍	대림리	2020-07-16	2020-01-01	1
5011025023	2020	07	16	2	5.4	1942	14	2.1	1.04	6	0.5	제주특별자치도 제주시 한림읍 대림리 3-1	제주특별자치도	제주시_한림읍	제주_한림	제주특별자치도_제주시_한림읍_대림리	한림읍	대림리	2020-07-16	2020-01-01	1
5011025023	2020	07	16	2	5.8	512	6	2.6	0.94	5	0.2	제주특별자치도 제주시 한림읍 대림리 985	제주특별자치도	제주시_한림읍	제주_한림	제주특별자치도_제주시_한림읍_대림리	한림읍	대림리	2020-07-16	2020-01-01	1
5011025023	2020	07	31	2	5.9	882	43	1.4	1.72	2.3	1	제주특별자치도 제주시 한림읍 대림리 17-2	제주특별자치도	제주시_한림읍	제주_한림	제주특별자치도_제주시_한림읍_대림리	한림읍	대림리	2020-07-31	2020-01-01	1
5011025023	2020	07	31	2	6.8	205	51	1.8	1.28	7.9	2	제주특별자치도 제주시 한림읍 대림리 88-1	제주특별자치도	제주시_한림읍	제주_한림	제주특별자치도_제주시_한림읍_대림리	한림읍	대림리	2020-07-31	2020-01-01	1
5011025023	2020	07	31	2	6.8	1058	64	2.8	3.16	5	0.8	제주특별자치도 제주시 한림읍 대림리 329	제주특별자치도	제주시_한림읍	제주_한림	제주특별자치도_제주시_한림읍_대림리	한림읍	대림리	2020-07-31	2020-01-01	1
5011025023	2020	07	31	2	6.5	14	32	1.6	0.1	2	0.2	제주특별자치도 제주시 한림읍 대림리 590-5	제주특별자치도	제주시_한림읍	제주_한림	제주특별자치도_제주시_한림읍_대림리	한림읍	대림리	2020-07-31	2020-01-01	1
5011025023	2020	07	31	2	7	1456	44	3.1	2.46	6	3.4	제주특별자치도 제주시 한림읍 대림리 699-3	제주특별자치도	제주시_한림읍	제주_한림	제주특별자치도_제주시_한림읍_대림리	한림읍	대림리	2020-07-31	2020-01-01	1
5011025023	2020	07	31	2	7.3	37	8	2.8	0.22	3.1	0.4	제주특별자치도 제주시 한림읍 대림리 1409-1	제주특별자치도	제주시_한림읍	제주_한림	제주특별자치도_제주시_한림읍_대림리	한림읍	대림리	2020-07-31	2020-01-01	1
5011025023	2020	09	04	2	5.5	927	31	1.2	1.21	3.3	0.4	제주특별자치도 제주시 한림읍 대림리 658-1	제주특별자치도	제주시_한림읍	제주_한림	제주특별자치도_제주시_한림읍_대림리	한림읍	대림리	2020-09-04	2020-01-01	1
5011025023	2020	09	04	2	6.6	1275	18	2.2	1	5.1	0.2	제주특별자치도 제주시 한림읍 대림리 719	제주특별자치도	제주시_한림읍	제주_한림	제주특별자치도_제주시_한림읍_대림리	한림읍	대림리	2020-09-04	2020-01-01	1
5011025023	2020	09	04	2	5.3	842	36	1.5	1.26	3	0.3	제주특별자치도 제주시 한림읍 대림리 721-2	제주특별자치도	제주시_한림읍	제주_한림	제주특별자치도_제주시_한림읍_대림리	한림읍	대림리	2020-09-04	2020-01-01	1
5011025023	2020	09	29	2	6.2	704	22	2.2	1.77	6.9	0.4	제주특별자치도 제주시 한림읍 대림리 419	제주특별자치도	제주시_한림읍	제주_한림	제주특별자치도_제주시_한림읍_대림리	한림읍	대림리	2020-09-29	2020-01-01	1
5011025023	2020	09	29	2	5.4	725	22	1.4	1.51	2.7	0.9	제주특별자치도 제주시 한림읍 대림리 422	제주특별자치도	제주시_한림읍	제주_한림	제주특별자치도_제주시_한림읍_대림리	한림읍	대림리	2020-09-29	2020-01-01	1
5011025023	2020	11	13	2	4.9	1043	33	2.8	0.61	3.9	1.4	제주특별자치도 제주시 한림읍 대림리 725-1	제주특별자치도	제주시_한림읍	제주_한림	제주특별자치도_제주시_한림읍_대림리	한림읍	대림리	2020-11-13	2020-01-01	1
5011025023	2020	11	13	2	5.3	755	32	2.1	0.67	3.6	0.8	제주특별자치도 제주시 한림읍 대림리 736-3	제주특별자치도	제주시_한림읍	제주_한림	제주특별자치도_제주시_한림읍_대림리	한림읍	대림리	2020-11-13	2020-01-01	1
5011025023	2020	11	13	2	5.1	980	31	2.2	0.68	3.2	1.2	제주특별자치도 제주시 한림읍 대림리 793-2	제주특별자치도	제주시_한림읍	제주_한림	제주특별자치도_제주시_한림읍_대림리	한림읍	대림리	2020-11-13	2020-01-01	1
5011025023	2020	11	13	2	4.5	812	37	1.8	0.53	1.7	1.5	제주특별자치도 제주시 한림읍 대림리 793-4	제주특별자치도	제주시_한림읍	제주_한림	제주특별자치도_제주시_한림읍_대림리	한림읍	대림리	2020-11-13	2020-01-01	1
5011025023	2020	11	13	2	4.8	723	35	2	0.51	1.9	1.5	제주특별자치도 제주시 한림읍 대림리 1276	제주특별자치도	제주시_한림읍	제주_한림	제주특별자치도_제주시_한림읍_대림리	한림읍	대림리	2020-11-13	2020-01-01	1
5011025023	2020	12	02	2	6.2	1004	61	2.2	0.88	8.4	1.2	제주특별자치도 제주시 한림읍 대림리 149-1	제주특별자치도	제주시_한림읍	제주_한림	제주특별자치도_제주시_한림읍_대림리	한림읍	대림리	2020-12-02	2020-01-01	1
5011025023	2020	12	02	2	6.9	668	36	2.5	1.26	7	0.2	제주특별자치도 제주시 한림읍 대림리 1342	제주특별자치도	제주시_한림읍	제주_한림	제주특별자치도_제주시_한림읍_대림리	한림읍	대림리	2020-12-02	2020-01-01	1
5011025023	2020	12	02	2	6.7	1177	54	2.4	0.97	9.4	0.9	제주특별자치도 제주시 한림읍 대림리 1419	제주특별자치도	제주시_한림읍	제주_한림	제주특별자치도_제주시_한림읍_대림리	한림읍	대림리	2020-12-02	2020-01-01	1
5011025023	2020	12	11	2	5.7	447	49	1.9	0.6	3.6	0.2	제주특별자치도 제주시 한림읍 대림리 2	제주특별자치도	제주시_한림읍	제주_한림	제주특별자치도_제주시_한림읍_대림리	한림읍	대림리	2020-12-11	2020-01-01	1
5011025023	2020	12	11	2	5.9	496	54	1.5	0.61	3.8	0.4	제주특별자치도 제주시 한림읍 대림리 10-2	제주특별자치도	제주시_한림읍	제주_한림	제주특별자치도_제주시_한림읍_대림리	한림읍	대림리	2020-12-11	2020-01-01	1
5011025023	2020	12	11	2	6.4	283	43	3.5	0.58	4.7	0.4	제주특별자치도 제주시 한림읍 대림리 306-2	제주특별자치도	제주시_한림읍	제주_한림	제주특별자치도_제주시_한림읍_대림리	한림읍	대림리	2020-12-11	2020-01-01	1
5011025023	2020	12	11	2	5.3	481	45	2.1	1.24	4	0.8	제주특별자치도 제주시 한림읍 대림리 495-2	제주특별자치도	제주시_한림읍	제주_한림	제주특별자치도_제주시_한림읍_대림리	한림읍	대림리	2020-12-11	2020-01-01	1
5011025023	2020	12	11	2	7	833	44	3.3	0.65	4.8	0.2	제주특별자치도 제주시 한림읍 대림리 610	제주특별자치도	제주시_한림읍	제주_한림	제주특별자치도_제주시_한림읍_대림리	한림읍	대림리	2020-12-11	2020-01-01	1
5011025023	2020	12	11	2	6.6	780	53	2.6	0.9	4.3	0.2	제주특별자치도 제주시 한림읍 대림리 616	제주특별자치도	제주시_한림읍	제주_한림	제주특별자치도_제주시_한림읍_대림리	한림읍	대림리	2020-12-11	2020-01-01	1
5011025023	2020	12	11	2	6.5	877	57	3	0.76	3.9	0.5	제주특별자치도 제주시 한림읍 대림리 611-1	제주특별자치도	제주시_한림읍	제주_한림	제주특별자치도_제주시_한림읍_대림리	한림읍	대림리	2020-12-11	2020-01-01	1
5011025023	2020	12	11	2	6.6	479	47	2	0.99	6.1	1.3	제주특별자치도 제주시 한림읍 대림리 870-1	제주특별자치도	제주시_한림읍	제주_한림	제주특별자치도_제주시_한림읍_대림리	한림읍	대림리	2020-12-11	2020-01-01	1
5011025023	2020	12	11	2	5.9	348	58	2.6	0.82	2.8	0.9	제주특별자치도 제주시 한림읍 대림리 922-2	제주특별자치도	제주시_한림읍	제주_한림	제주특별자치도_제주시_한림읍_대림리	한림읍	대림리	2020-12-11	2020-01-01	1
5011025023	2020	12	11	2	5.7	483	64	1.2	0.58	2.5	0.3	제주특별자치도 제주시 한림읍 대림리 931	제주특별자치도	제주시_한림읍	제주_한림	제주특별자치도_제주시_한림읍_대림리	한림읍	대림리	2020-12-11	2020-01-01	1
5011025023	2020	12	11	2	5.6	376	56	1.3	0.7	2.1	0.3	제주특별자치도 제주시 한림읍 대림리 932	제주특별자치도	제주시_한림읍	제주_한림	제주특별자치도_제주시_한림읍_대림리	한림읍	대림리	2020-12-11	2020-01-01	1
5011025023	2020	12	11	2	5.4	374	42	2.5	0.97	3.2	2.7	제주특별자치도 제주시 한림읍 대림리 975	제주특별자치도	제주시_한림읍	제주_한림	제주특별자치도_제주시_한림읍_대림리	한림읍	대림리	2020-12-11	2020-01-01	1
5011025023	2020	02	25	3	5.8	612	48	1.4	1.38	6.3	0.2	제주특별자치도 제주시 한림읍 대림리 1370-1	제주특별자치도	제주시_한림읍	제주_한림	제주특별자치도_제주시_한림읍_대림리	한림읍	대림리	2020-02-25	2020-01-01	1
5011025023	2020	02	25	3	5.1	441	40	0.9	1.12	2.4	0.2	제주특별자치도 제주시 한림읍 대림리 1370-3	제주특별자치도	제주시_한림읍	제주_한림	제주특별자치도_제주시_한림읍_대림리	한림읍	대림리	2020-02-25	2020-01-01	1
5011025023	2020	04	23	3	5.7	1532	32	2.9	2.27	7.3	4.5	제주특별자치도 제주시 한림읍 대림리 1090-6	제주특별자치도	제주시_한림읍	제주_한림	제주특별자치도_제주시_한림읍_대림리	한림읍	대림리	2020-04-23	2020-01-01	1
5011025023	2020	06	05	3	5.9	599	40	1.9	0.7	3.7	0.4	제주특별자치도 제주시 한림읍 대림리 706	제주특별자치도	제주시_한림읍	제주_한림	제주특별자치도_제주시_한림읍_대림리	한림읍	대림리	2020-06-05	2020-01-01	1
5011025023	2020	07	31	3	6.4	765	25	1.9	1.25	2.4	0.3	제주특별자치도 제주시 한림읍 대림리 361	제주특별자치도	제주시_한림읍	제주_한림	제주특별자치도_제주시_한림읍_대림리	한림읍	대림리	2020-07-31	2020-01-01	1
5011025023	2020	08	07	3	6.3	1216	77	0.3	1.07	5.2	0.4	제주특별자치도 제주시 한림읍 대림리 469-3	제주특별자치도	제주시_한림읍	제주_한림	제주특별자치도_제주시_한림읍_대림리	한림읍	대림리	2020-08-07	2020-01-01	1
5011025023	2020	08	07	3	4.9	730	30	0.4	0.84	1.3	0.5	제주특별자치도 제주시 한림읍 대림리 1405-1	제주특별자치도	제주시_한림읍	제주_한림	제주특별자치도_제주시_한림읍_대림리	한림읍	대림리	2020-08-07	2020-01-01	1
5011025023	2020	11	13	3	6.1	634	30	4.1	0.85	6.9	0.3	제주특별자치도 제주시 한림읍 대림리 147-1	제주특별자치도	제주시_한림읍	제주_한림	제주특별자치도_제주시_한림읍_대림리	한림읍	대림리	2020-11-13	2020-01-01	1
5011025023	2020	11	13	3	6.3	555	43	4.3	1.24	5.6	0.4	제주특별자치도 제주시 한림읍 대림리 147-2	제주특별자치도	제주시_한림읍	제주_한림	제주특별자치도_제주시_한림읍_대림리	한림읍	대림리	2020-11-13	2020-01-01	1
5011025023	2020	11	13	3	6.2	220	29	4.9	0.47	6.2	0.6	제주특별자치도 제주시 한림읍 대림리 290	제주특별자치도	제주시_한림읍	제주_한림	제주특별자치도_제주시_한림읍_대림리	한림읍	대림리	2020-11-13	2020-01-01	1
5011025023	2020	02	13	4	6.2	1331	141	4	0.91	9.9	0.8	제주특별자치도 제주시 한림읍 대림리 731	제주특별자치도	제주시_한림읍	제주_한림	제주특별자치도_제주시_한림읍_대림리	한림읍	대림리	2020-02-13	2020-01-01	1
5011025023	2020	07	16	4	6.2	932	23	1.8	1.54	3.9	0.7	제주특별자치도 제주시 한림읍 대림리 586	제주특별자치도	제주시_한림읍	제주_한림	제주특별자치도_제주시_한림읍_대림리	한림읍	대림리	2020-07-16	2020-01-01	1
5011025023	2020	07	31	4	7.3	46	36	1.6	0.51	7	0.3	제주특별자치도 제주시 한림읍 대림리 33	제주특별자치도	제주시_한림읍	제주_한림	제주특별자치도_제주시_한림읍_대림리	한림읍	대림리	2020-07-31	2020-01-01	1
5011025023	2020	07	31	4	7.2	44	19	2.7	0.36	4.2	0.3	제주특별자치도 제주시 한림읍 대림리 759	제주특별자치도	제주시_한림읍	제주_한림	제주특별자치도_제주시_한림읍_대림리	한림읍	대림리	2020-07-31	2020-01-01	1
5011025023	2020	09	23	2	5.9	456.7	20.3	2.54	0.946	6.34	0.31	제주특별자치도 제주시 한림읍 대림리 330-1	제주특별자치도	제주시_한림읍	제주_한림	제주특별자치도_제주시_한림읍_대림리	한림읍	대림리	2020-09-23	2020-01-01	1
5011025023	2020	09	24	2	6.4	323.2	29.1	3.43	1.435	8.35	0.79	제주특별자치도 제주시 한림읍 대림리 1683	제주특별자치도	제주시_한림읍	제주_한림	제주특별자치도_제주시_한림읍_대림리	한림읍	대림리	2020-09-24	2020-01-01	1
5011025023	2020	09	24	2	6.3	639.8	32.9	1.64	1.282	7.22	0.68	제주특별자치도 제주시 한림읍 대림리 1411-1	제주특별자치도	제주시_한림읍	제주_한림	제주특별자치도_제주시_한림읍_대림리	한림읍	대림리	2020-09-24	2020-01-01	1
5011025023	2020	09	24	2	6.4	687.3	34.9	1.69	0.798	7.13	0.44	제주특별자치도 제주시 한림읍 대림리 1397	제주특별자치도	제주시_한림읍	제주_한림	제주특별자치도_제주시_한림읍_대림리	한림읍	대림리	2020-09-24	2020-01-01	1
5011025023	2020	09	24	2	6.4	833.1	28.6	3.91	1.528	7.07	0.48	제주특별자치도 제주시 한림읍 대림리 1091-13	제주특별자치도	제주시_한림읍	제주_한림	제주특별자치도_제주시_한림읍_대림리	한림읍	대림리	2020-09-24	2020-01-01	1
5011025023	2020	09	24	2	7.1	743.7	31.6	2.13	1.094	10.39	0.55	제주특별자치도 제주시 한림읍 대림리 1091-9	제주특별자치도	제주시_한림읍	제주_한림	제주특별자치도_제주시_한림읍_대림리	한림읍	대림리	2020-09-24	2020-01-01	1
5011025023	2020	09	24	2	5.8	1201.5	34	1.44	1.189	4.09	0.43	제주특별자치도 제주시 한림읍 대림리 1089-1	제주특별자치도	제주시_한림읍	제주_한림	제주특별자치도_제주시_한림읍_대림리	한림읍	대림리	2020-09-24	2020-01-01	1
5011025023	2020	09	24	2	6.3	1088.5	29.5	1.93	0.81	6.78	0.53	제주특별자치도 제주시 한림읍 대림리 1095-23	제주특별자치도	제주시_한림읍	제주_한림	제주특별자치도_제주시_한림읍_대림리	한림읍	대림리	2020-09-24	2020-01-01	1
5011025023	2020	09	24	2	4.8	1118.1	37.3	0.95	0.999	2.65	0.88	제주특별자치도 제주시 한림읍 대림리 1086-5	제주특별자치도	제주시_한림읍	제주_한림	제주특별자치도_제주시_한림읍_대림리	한림읍	대림리	2020-09-24	2020-01-01	1
5011025023	2021	08	27	2	5.9	740	42	4	3.12	3.4	1.15	제주특별자치도 제주시 한림읍 대림리 181-1	제주특별자치도	제주시_한림읍	제주_한림	제주특별자치도_제주시_한림읍_대림리	한림읍	대림리	2021-08-27	2021-01-01	1
5011025023	2021	10	28	2	6.5	446	32	1.8	0.88	8.4	1.69	제주특별자치도 제주시 한림읍 대림리 870-1	제주특별자치도	제주시_한림읍	제주_한림	제주특별자치도_제주시_한림읍_대림리	한림읍	대림리	2021-10-28	2021-01-01	1
5011025023	2021	10	28	2	6.4	483	31	2.2	1.13	8.1	1.4	제주특별자치도 제주시 한림읍 대림리 931	제주특별자치도	제주시_한림읍	제주_한림	제주특별자치도_제주시_한림읍_대림리	한림읍	대림리	2021-10-28	2021-01-01	1
5011025023	2021	10	28	2	6.2	429	28	1.8	0.92	6	1.29	제주특별자치도 제주시 한림읍 대림리 931-1	제주특별자치도	제주시_한림읍	제주_한림	제주특별자치도_제주시_한림읍_대림리	한림읍	대림리	2021-10-28	2021-01-01	1
5011025023	2021	10	28	2	6.6	772	31	2.5	0.88	8.1	1.33	제주특별자치도 제주시 한림읍 대림리 611-1	제주특별자치도	제주시_한림읍	제주_한림	제주특별자치도_제주시_한림읍_대림리	한림읍	대림리	2021-10-28	2021-01-01	1
5011025023	2021	10	28	2	6.4	493	35	2	1.03	7.6	1.12	제주특별자치도 제주시 한림읍 대림리 616	제주특별자치도	제주시_한림읍	제주_한림	제주특별자치도_제주시_한림읍_대림리	한림읍	대림리	2021-10-28	2021-01-01	1
5011025023	2021	10	28	2	5.9	244	29	2.4	1.34	7.2	3	제주특별자치도 제주시 한림읍 대림리 975	제주특별자치도	제주시_한림읍	제주_한림	제주특별자치도_제주시_한림읍_대림리	한림읍	대림리	2021-10-28	2021-01-01	1
5011025023	2021	10	28	2	6.5	511	32	2.9	1.13	8.4	1.68	제주특별자치도 제주시 한림읍 대림리 610	제주특별자치도	제주시_한림읍	제주_한림	제주특별자치도_제주시_한림읍_대림리	한림읍	대림리	2021-10-28	2021-01-01	1
5011025023	2021	10	28	2	5.7	415	49	0.8	0.96	4.9	1.96	제주특별자치도 제주시 한림읍 대림리 922-2	제주특별자치도	제주시_한림읍	제주_한림	제주특별자치도_제주시_한림읍_대림리	한림읍	대림리	2021-10-28	2021-01-01	1
5011025023	2021	10	28	2	5.4	311	36	1.1	0.83	5.6	2.8	제주특별자치도 제주시 한림읍 대림리 10-2	제주특별자치도	제주시_한림읍	제주_한림	제주특별자치도_제주시_한림읍_대림리	한림읍	대림리	2021-10-28	2021-01-01	1
5011025023	2021	10	28	2	5.6	360	42	0.8	0.86	4.5	1.87	제주특별자치도 제주시 한림읍 대림리 306-2	제주특별자치도	제주시_한림읍	제주_한림	제주특별자치도_제주시_한림읍_대림리	한림읍	대림리	2021-10-28	2021-01-01	1
5011025023	2021	10	28	2	6.5	619	30	2	0.9	7.5	1.37	제주특별자치도 제주시 한림읍 대림리 495-2	제주특별자치도	제주시_한림읍	제주_한림	제주특별자치도_제주시_한림읍_대림리	한림읍	대림리	2021-10-28	2021-01-01	1
5011025023	2021	10	28	2	5.6	292	39	0.8	0.78	4	1.55	제주특별자치도 제주시 한림읍 대림리 932	제주특별자치도	제주시_한림읍	제주_한림	제주특별자치도_제주시_한림읍_대림리	한림읍	대림리	2021-10-28	2021-01-01	1
5011025023	2021	10	28	2	6.1	265	37	2.2	1.41	9	2.39	제주특별자치도 제주시 한림읍 대림리 932-1	제주특별자치도	제주시_한림읍	제주_한림	제주특별자치도_제주시_한림읍_대림리	한림읍	대림리	2021-10-28	2021-01-01	1
5011025023	2021	07	01	2	5	948	23	1.4	1.54	2.1	0.4	제주특별자치도 제주시 한림읍 대림리 419	제주특별자치도	제주시_한림읍	제주_한림	제주특별자치도_제주시_한림읍_대림리	한림읍	대림리	2021-07-01	2021-01-01	1
5011025023	2021	07	13	2	5.3	931	17	1.2	0.62	2.8	0.2	제주특별자치도 제주시 한림읍 대림리 1287-2	제주특별자치도	제주시_한림읍	제주_한림	제주특별자치도_제주시_한림읍_대림리	한림읍	대림리	2021-07-13	2021-01-01	1
5011025023	2021	11	02	2	5.1	553	23	1.2	0.55	3	1.36	제주특별자치도 제주시 한림읍 대림리 725-1	제주특별자치도	제주시_한림읍	제주_한림	제주특별자치도_제주시_한림읍_대림리	한림읍	대림리	2021-11-02	2021-01-01	1
5011025023	2021	11	02	2	5.4	461	21	1.3	0.52	4.3	0.99	제주특별자치도 제주시 한림읍 대림리 736-3	제주특별자치도	제주시_한림읍	제주_한림	제주특별자치도_제주시_한림읍_대림리	한림읍	대림리	2021-11-02	2021-01-01	1
5011025023	2021	11	02	2	5.7	526	21	1.5	0.62	5.1	0.76	제주특별자치도 제주시 한림읍 대림리 793-2	제주특별자치도	제주시_한림읍	제주_한림	제주특별자치도_제주시_한림읍_대림리	한림읍	대림리	2021-11-02	2021-01-01	1
5011025023	2021	11	02	2	5.6	484	27	0.8	0.35	2.9	0.81	제주특별자치도 제주시 한림읍 대림리 793-4	제주특별자치도	제주시_한림읍	제주_한림	제주특별자치도_제주시_한림읍_대림리	한림읍	대림리	2021-11-02	2021-01-01	1
5011025023	2021	11	02	3	5.5	450	35	3.3	1.74	5.6	2.57	제주특별자치도 제주시 한림읍 대림리 1276	제주특별자치도	제주시_한림읍	제주_한림	제주특별자치도_제주시_한림읍_대림리	한림읍	대림리	2021-11-02	2021-01-01	1
5011025023	2021	02	08	2	7.6	675	37	3	1.76	6.2	1.6	제주특별자치도 제주시 한림읍 대림리 1608-1	제주특별자치도	제주시_한림읍	제주_한림	제주특별자치도_제주시_한림읍_대림리	한림읍	대림리	2021-02-08	2021-01-01	1
5011025023	2021	02	08	2	5.8	670	37	1.3	0.83	4.9	0.8	제주특별자치도 제주시 한림읍 대림리 968	제주특별자치도	제주시_한림읍	제주_한림	제주특별자치도_제주시_한림읍_대림리	한림읍	대림리	2021-02-08	2021-01-01	1
5011025023	2021	02	08	2	5.6	94	61	1	0.54	2	0.5	제주특별자치도 제주시 한림읍 대림리 1275	제주특별자치도	제주시_한림읍	제주_한림	제주특별자치도_제주시_한림읍_대림리	한림읍	대림리	2021-02-08	2021-01-01	1
5011025023	2021	02	08	2	5.5	459	43	1	0.43	1.5	0.3	제주특별자치도 제주시 한림읍 대림리 816-3	제주특별자치도	제주시_한림읍	제주_한림	제주특별자치도_제주시_한림읍_대림리	한림읍	대림리	2021-02-08	2021-01-01	1
5011025023	2021	02	08	2	5.1	495	30	1.1	0.57	1.1	1.2	제주특별자치도 제주시 한림읍 대림리 867-2	제주특별자치도	제주시_한림읍	제주_한림	제주특별자치도_제주시_한림읍_대림리	한림읍	대림리	2021-02-08	2021-01-01	1
5011025023	2021	02	08	2	5.3	433	43	1	0.35	2.2	0.6	제주특별자치도 제주시 한림읍 대림리 650-1	제주특별자치도	제주시_한림읍	제주_한림	제주특별자치도_제주시_한림읍_대림리	한림읍	대림리	2021-02-08	2021-01-01	1
5011025023	2021	02	08	2	6.8	554	26	1.5	0.93	3	0.3	제주특별자치도 제주시 한림읍 대림리 976	제주특별자치도	제주시_한림읍	제주_한림	제주특별자치도_제주시_한림읍_대림리	한림읍	대림리	2021-02-08	2021-01-01	1
5011025023	2021	02	08	2	5.9	518	36	1.2	0.66	2.1	0.6	제주특별자치도 제주시 한림읍 대림리 818	제주특별자치도	제주시_한림읍	제주_한림	제주특별자치도_제주시_한림읍_대림리	한림읍	대림리	2021-02-08	2021-01-01	1
5011025023	2021	02	08	2	6.5	472	38	1.1	0.57	3.3	0.2	제주특별자치도 제주시 한림읍 대림리 1397	제주특별자치도	제주시_한림읍	제주_한림	제주특별자치도_제주시_한림읍_대림리	한림읍	대림리	2021-02-08	2021-01-01	1
5011025023	2021	02	08	2	6	561	27	1.3	0.52	2.6	0.3	제주특별자치도 제주시 한림읍 대림리 817-2	제주특별자치도	제주시_한림읍	제주_한림	제주특별자치도_제주시_한림읍_대림리	한림읍	대림리	2021-02-08	2021-01-01	1
5011025023	2021	02	08	2	5	451	29	1	0.62	1	1.2	제주특별자치도 제주시 한림읍 대림리 867-1	제주특별자치도	제주시_한림읍	제주_한림	제주특별자치도_제주시_한림읍_대림리	한림읍	대림리	2021-02-08	2021-01-01	1
5011025023	2021	02	08	2	6.1	158	34	1.8	1.03	3.3	0.7	제주특별자치도 제주시 한림읍 대림리 837-2	제주특별자치도	제주시_한림읍	제주_한림	제주특별자치도_제주시_한림읍_대림리	한림읍	대림리	2021-02-08	2021-01-01	1
5011025023	2021	03	02	2	6.7	2115	53	1.2	0.99	3.6	0.5	제주특별자치도 제주시 한림읍 대림리 1420-2	제주특별자치도	제주시_한림읍	제주_한림	제주특별자치도_제주시_한림읍_대림리	한림읍	대림리	2021-03-02	2021-01-01	1
5011025023	2021	03	02	2	6.8	2404	53	2.2	1.37	6.1	0.4	제주특별자치도 제주시 한림읍 대림리 1420-4	제주특별자치도	제주시_한림읍	제주_한림	제주특별자치도_제주시_한림읍_대림리	한림읍	대림리	2021-03-02	2021-01-01	1
5011025023	2021	03	02	2	6.9	3047	50	1.9	1.59	6	0.3	제주특별자치도 제주시 한림읍 대림리 1422	제주특별자치도	제주시_한림읍	제주_한림	제주특별자치도_제주시_한림읍_대림리	한림읍	대림리	2021-03-02	2021-01-01	1
5011025023	2021	05	21	2	5.4	657	40	0.6	0.48	4.1	0.9	제주특별자치도 제주시 한림읍 대림리 156	제주특별자치도	제주시_한림읍	제주_한림	제주특별자치도_제주시_한림읍_대림리	한림읍	대림리	2021-05-21	2021-01-01	1
5011025023	2021	05	21	2	5.6	712	48	0.8	0.7	5.3	1.7	제주특별자치도 제주시 한림읍 대림리 164	제주특별자치도	제주시_한림읍	제주_한림	제주특별자치도_제주시_한림읍_대림리	한림읍	대림리	2021-05-21	2021-01-01	1
5011025023	2021	05	21	2	5.7	792	44	0.7	0.65	4.8	1.1	제주특별자치도 제주시 한림읍 대림리 174	제주특별자치도	제주시_한림읍	제주_한림	제주특별자치도_제주시_한림읍_대림리	한림읍	대림리	2021-05-21	2021-01-01	1
5011025023	2021	05	21	2	5.4	559	40	0.7	0.44	4.3	0.9	제주특별자치도 제주시 한림읍 대림리 124	제주특별자치도	제주시_한림읍	제주_한림	제주특별자치도_제주시_한림읍_대림리	한림읍	대림리	2021-05-21	2021-01-01	1
5011025023	2021	05	21	2	6.8	970	49	1	0.71	10.8	0.8	제주특별자치도 제주시 한림읍 대림리 338	제주특별자치도	제주시_한림읍	제주_한림	제주특별자치도_제주시_한림읍_대림리	한림읍	대림리	2021-05-21	2021-01-01	1
5011025023	2021	05	21	2	6.6	874	52	0.9	0.76	8.6	0.8	제주특별자치도 제주시 한림읍 대림리 342-1	제주특별자치도	제주시_한림읍	제주_한림	제주특별자치도_제주시_한림읍_대림리	한림읍	대림리	2021-05-21	2021-01-01	1
5011025023	2021	05	21	2	6	861	44	0.9	0.49	7.8	1.2	제주특별자치도 제주시 한림읍 대림리 349-2	제주특별자치도	제주시_한림읍	제주_한림	제주특별자치도_제주시_한림읍_대림리	한림읍	대림리	2021-05-21	2021-01-01	1
5011025023	2021	05	21	2	4.8	1056	34	0.4	0.33	1.8	0.6	제주특별자치도 제주시 한림읍 대림리 1088-2	제주특별자치도	제주시_한림읍	제주_한림	제주특별자치도_제주시_한림읍_대림리	한림읍	대림리	2021-05-21	2021-01-01	1
5011025023	2021	05	21	2	5	821	38	0.4	0.39	2.3	0.8	제주특별자치도 제주시 한림읍 대림리 1089-1	제주특별자치도	제주시_한림읍	제주_한림	제주특별자치도_제주시_한림읍_대림리	한림읍	대림리	2021-05-21	2021-01-01	1
5011025023	2021	05	21	2	6.7	894	39	1.2	0.51	7.4	0.6	제주특별자치도 제주시 한림읍 대림리 593-2	제주특별자치도	제주시_한림읍	제주_한림	제주특별자치도_제주시_한림읍_대림리	한림읍	대림리	2021-05-21	2021-01-01	1
5011025023	2021	05	21	2	6.6	890	35	1.1	0.49	6.7	0.5	제주특별자치도 제주시 한림읍 대림리 593-4	제주특별자치도	제주시_한림읍	제주_한림	제주특별자치도_제주시_한림읍_대림리	한림읍	대림리	2021-05-21	2021-01-01	1
5011025023	2021	05	21	2	6.7	1024	40	1.5	0.42	6.8	1.6	제주특별자치도 제주시 한림읍 대림리 3-1	제주특별자치도	제주시_한림읍	제주_한림	제주특별자치도_제주시_한림읍_대림리	한림읍	대림리	2021-05-21	2021-01-01	1
5011025023	2021	05	21	2	5.4	267	43	0.5	0.44	3.6	0.7	제주특별자치도 제주시 한림읍 대림리 727-4	제주특별자치도	제주시_한림읍	제주_한림	제주특별자치도_제주시_한림읍_대림리	한림읍	대림리	2021-05-21	2021-01-01	1
5011025023	2021	05	21	2	6.6	671	52	0.7	0.53	9.5	0.7	제주특별자치도 제주시 한림읍 대림리 728	제주특별자치도	제주시_한림읍	제주_한림	제주특별자치도_제주시_한림읍_대림리	한림읍	대림리	2021-05-21	2021-01-01	1
5011025023	2021	05	21	2	6	721	50	0.7	0.66	6.2	1	제주특별자치도 제주시 한림읍 대림리 729-2	제주특별자치도	제주시_한림읍	제주_한림	제주특별자치도_제주시_한림읍_대림리	한림읍	대림리	2021-05-21	2021-01-01	1
5011025023	2021	05	21	2	6.1	716	57	0.7	0.79	7.6	1.9	제주특별자치도 제주시 한림읍 대림리 792	제주특별자치도	제주시_한림읍	제주_한림	제주특별자치도_제주시_한림읍_대림리	한림읍	대림리	2021-05-21	2021-01-01	1
5011025023	2021	05	21	2	6.7	811	46	1.6	0.64	7.7	1.3	제주특별자치도 제주시 한림읍 대림리 1092-21	제주특별자치도	제주시_한림읍	제주_한림	제주특별자치도_제주시_한림읍_대림리	한림읍	대림리	2021-05-21	2021-01-01	1
5011025023	2021	05	21	2	5.8	233	36	0.8	0.68	4	0.5	제주특별자치도 제주시 한림읍 대림리 858	제주특별자치도	제주시_한림읍	제주_한림	제주특별자치도_제주시_한림읍_대림리	한림읍	대림리	2021-05-21	2021-01-01	1
5011025023	2021	05	21	2	5.4	617	27	0.6	0.29	3	0.4	제주특별자치도 제주시 한림읍 대림리 557-2	제주특별자치도	제주시_한림읍	제주_한림	제주특별자치도_제주시_한림읍_대림리	한림읍	대림리	2021-05-21	2021-01-01	1
5011025023	2021	05	21	2	5.9	1429	46	1.5	0.85	5.9	2.2	제주특별자치도 제주시 한림읍 대림리 1092-17	제주특별자치도	제주시_한림읍	제주_한림	제주특별자치도_제주시_한림읍_대림리	한림읍	대림리	2021-05-21	2021-01-01	1
5011025023	2021	05	21	2	7.4	680	33	2.5	0.89	7.2	1.6	제주특별자치도 제주시 한림읍 대림리 1091-12	제주특별자치도	제주시_한림읍	제주_한림	제주특별자치도_제주시_한림읍_대림리	한림읍	대림리	2021-05-21	2021-01-01	1
5011025023	2021	05	21	2	5	1057	47	1.2	0.63	4	1.2	제주특별자치도 제주시 한림읍 대림리 1091-11	제주특별자치도	제주시_한림읍	제주_한림	제주특별자치도_제주시_한림읍_대림리	한림읍	대림리	2021-05-21	2021-01-01	1
5011025023	2021	05	21	2	7.1	741	30	2.3	0.65	5.6	0.7	제주특별자치도 제주시 한림읍 대림리 1091-13	제주특별자치도	제주시_한림읍	제주_한림	제주특별자치도_제주시_한림읍_대림리	한림읍	대림리	2021-05-21	2021-01-01	1
5011025023	2021	05	21	2	6	624	49	0.8	0.38	3.9	0.6	제주특별자치도 제주시 한림읍 대림리 185-2	제주특별자치도	제주시_한림읍	제주_한림	제주특별자치도_제주시_한림읍_대림리	한림읍	대림리	2021-05-21	2021-01-01	1
5011025023	2021	05	21	2	4.9	648	37	0.4	0.29	2	0.7	제주특별자치도 제주시 한림읍 대림리 161	제주특별자치도	제주시_한림읍	제주_한림	제주특별자치도_제주시_한림읍_대림리	한림읍	대림리	2021-05-21	2021-01-01	1
5011025023	2021	05	21	2	5.4	117	41	0.8	0.3	4.4	1.3	제주특별자치도 제주시 한림읍 대림리 599	제주특별자치도	제주시_한림읍	제주_한림	제주특별자치도_제주시_한림읍_대림리	한림읍	대림리	2021-05-21	2021-01-01	1
5011025023	2021	05	21	2	5.2	245	46	0.6	0.52	2.9	0.8	제주특별자치도 제주시 한림읍 대림리 604	제주특별자치도	제주시_한림읍	제주_한림	제주특별자치도_제주시_한림읍_대림리	한림읍	대림리	2021-05-21	2021-01-01	1
5011025023	2021	05	21	2	7.4	1021	66	7.6	1.8	14	0.7	제주특별자치도 제주시 한림읍 대림리 874-1	제주특별자치도	제주시_한림읍	제주_한림	제주특별자치도_제주시_한림읍_대림리	한림읍	대림리	2021-05-21	2021-01-01	1
5011025023	2021	05	21	2	5.3	188	60	3.1	0.9	8.7	3	제주특별자치도 제주시 한림읍 대림리 132	제주특별자치도	제주시_한림읍	제주_한림	제주특별자치도_제주시_한림읍_대림리	한림읍	대림리	2021-05-21	2021-01-01	1
5011025023	2021	05	21	2	7.8	995	43	6.5	1.44	10.1	0.9	제주특별자치도 제주시 한림읍 대림리 940	제주특별자치도	제주시_한림읍	제주_한림	제주특별자치도_제주시_한림읍_대림리	한림읍	대림리	2021-05-21	2021-01-01	1
5011025023	2021	05	21	2	6.8	993	33	4	1.42	7.6	0.6	제주특별자치도 제주시 한림읍 대림리 853-4	제주특별자치도	제주시_한림읍	제주_한림	제주특별자치도_제주시_한림읍_대림리	한림읍	대림리	2021-05-21	2021-01-01	1
5011025023	2021	05	21	2	6.8	927	37	4	1.28	7.5	0.7	제주특별자치도 제주시 한림읍 대림리 848	제주특별자치도	제주시_한림읍	제주_한림	제주특별자치도_제주시_한림읍_대림리	한림읍	대림리	2021-05-21	2021-01-01	1
5011025023	2021	05	21	2	5.2	944	31	1.6	1.28	5.1	1.9	제주특별자치도 제주시 한림읍 대림리 1367-1	제주특별자치도	제주시_한림읍	제주_한림	제주특별자치도_제주시_한림읍_대림리	한림읍	대림리	2021-05-21	2021-01-01	1
5011025023	2021	05	21	2	6.9	1115	47	6.2	1.4	8.6	0.5	제주특별자치도 제주시 한림읍 대림리 187	제주특별자치도	제주시_한림읍	제주_한림	제주특별자치도_제주시_한림읍_대림리	한림읍	대림리	2021-05-21	2021-01-01	1
5011025023	2021	05	21	2	5.1	772	33	1.4	0.88	3.7	0.7	제주특별자치도 제주시 한림읍 대림리 169	제주특별자치도	제주시_한림읍	제주_한림	제주특별자치도_제주시_한림읍_대림리	한림읍	대림리	2021-05-21	2021-01-01	1
5011025023	2021	05	21	2	6.4	510	24	5.7	1.63	6.4	0.7	제주특별자치도 제주시 한림읍 대림리 928	제주특별자치도	제주시_한림읍	제주_한림	제주특별자치도_제주시_한림읍_대림리	한림읍	대림리	2021-05-21	2021-01-01	1
5011025023	2021	05	21	2	6.3	675	24	3.9	0.91	5.5	0.5	제주특별자치도 제주시 한림읍 대림리 949-2	제주특별자치도	제주시_한림읍	제주_한림	제주특별자치도_제주시_한림읍_대림리	한림읍	대림리	2021-05-21	2021-01-01	1
5011025023	2021	05	21	2	6.5	573	30	4	1.46	8.2	1	제주특별자치도 제주시 한림읍 대림리 838-2	제주특별자치도	제주시_한림읍	제주_한림	제주특별자치도_제주시_한림읍_대림리	한림읍	대림리	2021-05-21	2021-01-01	1
5011025023	2021	05	21	2	7.2	738	29	5	1.32	8.7	0.6	제주특별자치도 제주시 한림읍 대림리 838-8	제주특별자치도	제주시_한림읍	제주_한림	제주특별자치도_제주시_한림읍_대림리	한림읍	대림리	2021-05-21	2021-01-01	1
5011025023	2021	05	21	2	5.3	742	36	1	0.92	3.3	0.4	제주특별자치도 제주시 한림읍 대림리 658-1	제주특별자치도	제주시_한림읍	제주_한림	제주특별자치도_제주시_한림읍_대림리	한림읍	대림리	2021-05-21	2021-01-01	1
5011025023	2021	05	21	2	6.8	232	25	3.9	0.77	10.5	0.6	제주특별자치도 제주시 한림읍 대림리 585-6	제주특별자치도	제주시_한림읍	제주_한림	제주특별자치도_제주시_한림읍_대림리	한림읍	대림리	2021-05-21	2021-01-01	1
5011025023	2021	05	21	2	4.9	537	41	1.1	0.95	3.2	0.9	제주특별자치도 제주시 한림읍 대림리 721-1	제주특별자치도	제주시_한림읍	제주_한림	제주특별자치도_제주시_한림읍_대림리	한림읍	대림리	2021-05-21	2021-01-01	1
5011025023	2021	05	21	2	6.5	1025	28	2.2	0.85	7.1	0.7	제주특별자치도 제주시 한림읍 대림리 719	제주특별자치도	제주시_한림읍	제주_한림	제주특별자치도_제주시_한림읍_대림리	한림읍	대림리	2021-05-21	2021-01-01	1
5011025023	2021	05	21	2	7.4	751	28	5.2	1.32	8.4	0.6	제주특별자치도 제주시 한림읍 대림리 838-9	제주특별자치도	제주시_한림읍	제주_한림	제주특별자치도_제주시_한림읍_대림리	한림읍	대림리	2021-05-21	2021-01-01	1
5011025023	2021	06	17	2	5.1	999	57	1.6	1.18	3.4	0.9	제주특별자치도 제주시 한림읍 대림리 936	제주특별자치도	제주시_한림읍	제주_한림	제주특별자치도_제주시_한림읍_대림리	한림읍	대림리	2021-06-17	2021-01-01	1
5011025023	2021	06	17	2	4.9	817	35	1.1	1.02	2.6	0.6	제주특별자치도 제주시 한림읍 대림리 937	제주특별자치도	제주시_한림읍	제주_한림	제주특별자치도_제주시_한림읍_대림리	한림읍	대림리	2021-06-17	2021-01-01	1
5011025023	2021	08	17	2	6.7	1206	36	2.1	2.52	9.8	3.7	제주특별자치도 제주시 한림읍 대림리 17-2	제주특별자치도	제주시_한림읍	제주_한림	제주특별자치도_제주시_한림읍_대림리	한림읍	대림리	2021-08-17	2021-01-01	1
5011025023	2021	08	17	2	5.5	557	19.7	1.2	1.01	4.8	1.3	제주특별자치도 제주시 한림읍 대림리 88-1	제주특별자치도	제주시_한림읍	제주_한림	제주특별자치도_제주시_한림읍_대림리	한림읍	대림리	2021-08-17	2021-01-01	1
5011025023	2021	08	17	2	7.4	56	9.6	1	0.4	6.4	0.7	제주특별자치도 제주시 한림읍 대림리 329	제주특별자치도	제주시_한림읍	제주_한림	제주특별자치도_제주시_한림읍_대림리	한림읍	대림리	2021-08-17	2021-01-01	1
5011025023	2021	08	17	2	6.3	701	23.2	0.8	1.24	4.5	0.5	제주특별자치도 제주시 한림읍 대림리 330-1	제주특별자치도	제주시_한림읍	제주_한림	제주특별자치도_제주시_한림읍_대림리	한림읍	대림리	2021-08-17	2021-01-01	1
5011025023	2021	08	17	2	6.6	30	31.4	1.8	0.84	5.4	2.2	제주특별자치도 제주시 한림읍 대림리 590-5	제주특별자치도	제주시_한림읍	제주_한림	제주특별자치도_제주시_한림읍_대림리	한림읍	대림리	2021-08-17	2021-01-01	1
5011025023	2021	08	17	2	6.8	1053	59.5	1.2	2.83	8	1.1	제주특별자치도 제주시 한림읍 대림리 699-3	제주특별자치도	제주시_한림읍	제주_한림	제주특별자치도_제주시_한림읍_대림리	한림읍	대림리	2021-08-17	2021-01-01	1
5011025023	2021	08	17	2	6.3	7	24.8	2	0.12	4.6	0.2	제주특별자치도 제주시 한림읍 대림리 759	제주특별자치도	제주시_한림읍	제주_한림	제주특별자치도_제주시_한림읍_대림리	한림읍	대림리	2021-08-17	2021-01-01	1
5011025023	2021	08	17	2	5.8	986	33.2	1.8	1.74	5.1	1.2	제주특별자치도 제주시 한림읍 대림리 1409-1	제주특별자치도	제주시_한림읍	제주_한림	제주특별자치도_제주시_한림읍_대림리	한림읍	대림리	2021-08-17	2021-01-01	1
5011025023	2021	02	08	3	5.5	1137	95	1.4	1.46	2.4	0.4	제주특별자치도 제주시 한림읍 대림리 1370-3	제주특별자치도	제주시_한림읍	제주_한림	제주특별자치도_제주시_한림읍_대림리	한림읍	대림리	2021-02-08	2021-01-01	1
5011025023	2021	03	02	3	7.7	2000	44	1.9	1.83	8.5	1.2	제주특별자치도 제주시 한림읍 대림리 1688	제주특별자치도	제주시_한림읍	제주_한림	제주특별자치도_제주시_한림읍_대림리	한림읍	대림리	2021-03-02	2021-01-01	1
5011025023	2021	06	08	3	5.1	514	84	3	1.46	12	4.4	제주특별자치도 제주시 한림읍 대림리 706	제주특별자치도	제주시_한림읍	제주_한림	제주특별자치도_제주시_한림읍_대림리	한림읍	대림리	2021-06-08	2021-01-01	1
5011025023	2021	08	17	3	6.7	204	40.8	2.1	1.45	11.1	3.7	제주특별자치도 제주시 한림읍 대림리 33	제주특별자치도	제주시_한림읍	제주_한림	제주특별자치도_제주시_한림읍_대림리	한림읍	대림리	2021-08-17	2021-01-01	1
5011025023	2021	08	17	3	7.3	47	12.3	1.7	0.41	7.4	0.4	제주특별자치도 제주시 한림읍 대림리 361	제주특별자치도	제주시_한림읍	제주_한림	제주특별자치도_제주시_한림읍_대림리	한림읍	대림리	2021-08-17	2021-01-01	1
5011025023	2021	10	01	3	5.6	854	35	3.9	0.75	10.5	8.2	제주특별자치도 제주시 한림읍 대림리 33	제주특별자치도	제주시_한림읍	제주_한림	제주특별자치도_제주시_한림읍_대림리	한림읍	대림리	2021-10-01	2021-01-01	1
5011025023	2021	02	08	4	5.6	783	66	1.2	1.91	1.8	0.7	제주특별자치도 제주시 한림읍 대림리 1370-1	제주특별자치도	제주시_한림읍	제주_한림	제주특별자치도_제주시_한림읍_대림리	한림읍	대림리	2021-02-08	2021-01-01	1
5011025023	2021	11	26	4	5.8	517	34	2.4	0.96	3.2	1.52	제주특별자치도 제주시 한림읍 대림리 147-1	제주특별자치도	제주시_한림읍	제주_한림	제주특별자치도_제주시_한림읍_대림리	한림읍	대림리	2021-11-26	2021-01-01	1
5011025023	2022	02	11	2	6.6	784	47	2.4	1.11	7	1.34	제주특별자치도 제주시 한림읍 대림리 1420-2	제주특별자치도	제주시_한림읍	제주_한림	제주특별자치도_제주시_한림읍_대림리	한림읍	대림리	2022-02-11	2022-01-01	1
5011025023	2022	02	11	2	6.7	822	47	2.2	1.34	8.2	1.4	제주특별자치도 제주시 한림읍 대림리 1422	제주특별자치도	제주시_한림읍	제주_한림	제주특별자치도_제주시_한림읍_대림리	한림읍	대림리	2022-02-11	2022-01-01	1
5011025023	2022	02	11	2	7	740	35	6.9	0.79	12.2	1.95	제주특별자치도 제주시 한림읍 대림리 1688	제주특별자치도	제주시_한림읍	제주_한림	제주특별자치도_제주시_한림읍_대림리	한림읍	대림리	2022-02-11	2022-01-01	1
5011025023	2022	03	15	2	4.6	424	38	1	0.54	4.6	6.6	제주특별자치도 제주시 한림읍 대림리 650-1	제주특별자치도	제주시_한림읍	제주_한림	제주특별자치도_제주시_한림읍_대림리	한림읍	대림리	2022-03-15	2022-01-01	1
5011025023	2022	03	15	2	5.7	412	36	1.4	0.71	6.2	1.17	제주특별자치도 제주시 한림읍 대림리 810	제주특별자치도	제주시_한림읍	제주_한림	제주특별자치도_제주시_한림읍_대림리	한림읍	대림리	2022-03-15	2022-01-01	1
5011025023	2022	03	15	2	5.3	549	37	0.8	0.25	3.3	1.36	제주특별자치도 제주시 한림읍 대림리 816-3	제주특별자치도	제주시_한림읍	제주_한림	제주특별자치도_제주시_한림읍_대림리	한림읍	대림리	2022-03-15	2022-01-01	1
5011025023	2022	03	15	2	4	491	36	0.6	0.33	2.5	6.75	제주특별자치도 제주시 한림읍 대림리 817-4	제주특별자치도	제주시_한림읍	제주_한림	제주특별자치도_제주시_한림읍_대림리	한림읍	대림리	2022-03-15	2022-01-01	1
5011025023	2022	03	15	2	5	389	28	1.3	0.32	4.1	0.96	제주특별자치도 제주시 한림읍 대림리 818	제주특별자치도	제주시_한림읍	제주_한림	제주특별자치도_제주시_한림읍_대림리	한림읍	대림리	2022-03-15	2022-01-01	1
5011025023	2022	03	15	2	5	390	22	1	0.23	3.5	1	제주특별자치도 제주시 한림읍 대림리 867-1	제주특별자치도	제주시_한림읍	제주_한림	제주특별자치도_제주시_한림읍_대림리	한림읍	대림리	2022-03-15	2022-01-01	1
5011025023	2022	03	15	2	5.1	387	22	1.1	0.21	3.7	0.95	제주특별자치도 제주시 한림읍 대림리 867-2	제주특별자치도	제주시_한림읍	제주_한림	제주특별자치도_제주시_한림읍_대림리	한림읍	대림리	2022-03-15	2022-01-01	1
5011025023	2022	03	15	2	5.3	345	25	1.2	0.31	3.6	0.96	제주특별자치도 제주시 한림읍 대림리 867-5	제주특별자치도	제주시_한림읍	제주_한림	제주특별자치도_제주시_한림읍_대림리	한림읍	대림리	2022-03-15	2022-01-01	1
5011025023	2022	03	15	2	5.7	437	27	1.8	0.34	7.7	2.15	제주특별자치도 제주시 한림읍 대림리 968	제주특별자치도	제주시_한림읍	제주_한림	제주특별자치도_제주시_한림읍_대림리	한림읍	대림리	2022-03-15	2022-01-01	1
5011025023	2022	03	15	2	6.3	436	22	1.7	0.64	5.3	1.46	제주특별자치도 제주시 한림읍 대림리 976	제주특별자치도	제주시_한림읍	제주_한림	제주특별자치도_제주시_한림읍_대림리	한림읍	대림리	2022-03-15	2022-01-01	1
5011025023	2022	03	15	2	5.9	513	35	1.1	0.86	4.3	2.43	제주특별자치도 제주시 한림읍 대림리 1397	제주특별자치도	제주시_한림읍	제주_한림	제주특별자치도_제주시_한림읍_대림리	한림읍	대림리	2022-03-15	2022-01-01	1
5011025023	2022	07	19	2	6.3	571	37	1.6	0.78	7.9	0.55	제주특별자치도 제주시 한림읍 대림리 727-4	제주특별자치도	제주시_한림읍	제주_한림	제주특별자치도_제주시_한림읍_대림리	한림읍	대림리	2022-07-19	2022-01-01	1
5011025023	2022	07	19	2	6	693	37	1.7	1.01	7.2	1.5	제주특별자치도 제주시 한림읍 대림리 728	제주특별자치도	제주시_한림읍	제주_한림	제주특별자치도_제주시_한림읍_대림리	한림읍	대림리	2022-07-19	2022-01-01	1
5011025023	2022	07	19	2	5.9	554	36	1.6	0.94	7.4	0.93	제주특별자치도 제주시 한림읍 대림리 729-2	제주특별자치도	제주시_한림읍	제주_한림	제주특별자치도_제주시_한림읍_대림리	한림읍	대림리	2022-07-19	2022-01-01	1
5011025023	2022	07	20	2	5.4	357	35	1.4	1.05	6.4	0.74	제주특별자치도 제주시 한림읍 대림리 792	제주특별자치도	제주시_한림읍	제주_한림	제주특별자치도_제주시_한림읍_대림리	한림읍	대림리	2022-07-20	2022-01-01	1
5011025023	2022	07	19	2	6.1	615	31	1.8	1.05	4	0.38	제주특별자치도 제주시 한림읍 대림리 156	제주특별자치도	제주시_한림읍	제주_한림	제주특별자치도_제주시_한림읍_대림리	한림읍	대림리	2022-07-19	2022-01-01	1
5011025023	2022	07	19	2	6.1	582	32	1.9	1.06	4	0.45	제주특별자치도 제주시 한림읍 대림리 164	제주특별자치도	제주시_한림읍	제주_한림	제주특별자치도_제주시_한림읍_대림리	한림읍	대림리	2022-07-19	2022-01-01	1
5011025023	2022	07	19	2	6.1	587	31	1.8	1.04	3.9	0.37	제주특별자치도 제주시 한림읍 대림리 174	제주특별자치도	제주시_한림읍	제주_한림	제주특별자치도_제주시_한림읍_대림리	한림읍	대림리	2022-07-19	2022-01-01	1
5011025023	2022	07	19	2	6.2	596	31	1.8	1.06	3.9	0.36	제주특별자치도 제주시 한림읍 대림리 124	제주특별자치도	제주시_한림읍	제주_한림	제주특별자치도_제주시_한림읍_대림리	한림읍	대림리	2022-07-19	2022-01-01	1
5011025023	2022	07	19	2	6.2	369	38	2.8	0.72	5.1	0.8	제주특별자치도 제주시 한림읍 대림리 599	제주특별자치도	제주시_한림읍	제주_한림	제주특별자치도_제주시_한림읍_대림리	한림읍	대림리	2022-07-19	2022-01-01	1
5011025023	2022	07	19	2	6.2	374	38	2.8	0.72	5	0.75	제주특별자치도 제주시 한림읍 대림리 600	제주특별자치도	제주시_한림읍	제주_한림	제주특별자치도_제주시_한림읍_대림리	한림읍	대림리	2022-07-19	2022-01-01	1
5011025023	2022	07	19	2	5.7	638	32	2.1	0.77	3.9	0.76	제주특별자치도 제주시 한림읍 대림리 604	제주특별자치도	제주시_한림읍	제주_한림	제주특별자치도_제주시_한림읍_대림리	한림읍	대림리	2022-07-19	2022-01-01	1
5011025023	2022	08	23	2	6.5	1043	23	5.9	2.72	6	7.18	제주특별자치도 제주시 한림읍 대림리 88-1	제주특별자치도	제주시_한림읍	제주_한림	제주특별자치도_제주시_한림읍_대림리	한림읍	대림리	2022-08-23	2022-01-01	1
5011025023	2022	08	23	2	6.2	830	15	2.8	1.49	2.7	0.52	제주특별자치도 제주시 한림읍 대림리 330-1	제주특별자치도	제주시_한림읍	제주_한림	제주특별자치도_제주시_한림읍_대림리	한림읍	대림리	2022-08-23	2022-01-01	1
5011025023	2022	08	23	2	7.2	48	8	3.9	0.51	4	0.48	제주특별자치도 제주시 한림읍 대림리 1409-1	제주특별자치도	제주시_한림읍	제주_한림	제주특별자치도_제주시_한림읍_대림리	한림읍	대림리	2022-08-23	2022-01-01	1
5011025023	2022	08	23	2	5	601	21	1.4	1.34	1.6	0.84	제주특별자치도 제주시 한림읍 대림리 699-3	제주특별자치도	제주시_한림읍	제주_한림	제주특별자치도_제주시_한림읍_대림리	한림읍	대림리	2022-08-23	2022-01-01	1
5011025023	2022	08	23	2	6.9	64	4	4	0.3	3.5	1.09	제주특별자치도 제주시 한림읍 대림리 17-2	제주특별자치도	제주시_한림읍	제주_한림	제주특별자치도_제주시_한림읍_대림리	한림읍	대림리	2022-08-23	2022-01-01	1
5011025023	2022	11	01	2	5.9	446	36	1.2	0.93	5.3	0.4	제주특별자치도 제주시 한림읍 대림리 181-1	제주특별자치도	제주시_한림읍	제주_한림	제주특별자치도_제주시_한림읍_대림리	한림읍	대림리	2022-11-01	2022-01-01	1
5011025023	2022	11	11	2	5.9	228	64	2	1.36	7.9	0.7	제주특별자치도 제주시 한림읍 대림리 10-2	제주특별자치도	제주시_한림읍	제주_한림	제주특별자치도_제주시_한림읍_대림리	한림읍	대림리	2022-11-11	2022-01-01	1
5011025023	2022	11	11	2	4.9	481	30	2	1.05	5.9	3.45	제주특별자치도 제주시 한림읍 대림리 306-2	제주특별자치도	제주시_한림읍	제주_한림	제주특별자치도_제주시_한림읍_대림리	한림읍	대림리	2022-11-11	2022-01-01	1
5011025023	2022	11	11	2	6.7	589	28	2.9	0.91	6.7	0.33	제주특별자치도 제주시 한림읍 대림리 610	제주특별자치도	제주시_한림읍	제주_한림	제주특별자치도_제주시_한림읍_대림리	한림읍	대림리	2022-11-11	2022-01-01	1
5011025023	2022	11	11	2	5.8	497	32	2	1.16	5.9	0.93	제주특별자치도 제주시 한림읍 대림리 616	제주특별자치도	제주시_한림읍	제주_한림	제주특별자치도_제주시_한림읍_대림리	한림읍	대림리	2022-11-11	2022-01-01	1
5011025023	2022	11	11	2	5.9	647	35	1.5	1.14	5.6	1.03	제주특별자치도 제주시 한림읍 대림리 870-1	제주특별자치도	제주시_한림읍	제주_한림	제주특별자치도_제주시_한림읍_대림리	한림읍	대림리	2022-11-11	2022-01-01	1
5011025023	2022	11	11	2	5	208	35	2.2	1.3	6.4	2.42	제주특별자치도 제주시 한림읍 대림리 495-2	제주특별자치도	제주시_한림읍	제주_한림	제주특별자치도_제주시_한림읍_대림리	한림읍	대림리	2022-11-11	2022-01-01	1
5011025023	2022	11	11	2	5.3	315	38	1.5	1.1	4.3	1.05	제주특별자치도 제주시 한림읍 대림리 931	제주특별자치도	제주시_한림읍	제주_한림	제주특별자치도_제주시_한림읍_대림리	한림읍	대림리	2022-11-11	2022-01-01	1
5011025023	2022	11	11	2	5.8	567	34	1.9	0.79	5.7	0.51	제주특별자치도 제주시 한림읍 대림리 932	제주특별자치도	제주시_한림읍	제주_한림	제주특별자치도_제주시_한림읍_대림리	한림읍	대림리	2022-11-11	2022-01-01	1
5011025023	2022	11	11	2	4.6	352	28	2	1	4.7	2.81	제주특별자치도 제주시 한림읍 대림리 975	제주특별자치도	제주시_한림읍	제주_한림	제주특별자치도_제주시_한림읍_대림리	한림읍	대림리	2022-11-11	2022-01-01	1
5011025023	2022	11	11	2	5.2	322	44	1.3	1.06	4.2	0.62	제주특별자치도 제주시 한림읍 대림리 922-2	제주특별자치도	제주시_한림읍	제주_한림	제주특별자치도_제주시_한림읍_대림리	한림읍	대림리	2022-11-11	2022-01-01	1
5011025023	2022	03	15	3	6.3	435	39	0.8	0.68	1.9	1.45	제주특별자치도 제주시 한림읍 대림리 1370-1	제주특별자치도	제주시_한림읍	제주_한림	제주특별자치도_제주시_한림읍_대림리	한림읍	대림리	2022-03-15	2022-01-01	1
5011025023	2022	03	15	3	5.2	446	41	0.8	0.86	2	4.37	제주특별자치도 제주시 한림읍 대림리 1370-3	제주특별자치도	제주시_한림읍	제주_한림	제주특별자치도_제주시_한림읍_대림리	한림읍	대림리	2022-03-15	2022-01-01	1
5011025023	2022	08	23	3	6.6	192	27	3.8	1.66	7.5	5.45	제주특별자치도 제주시 한림읍 대림리 361	제주특별자치도	제주시_한림읍	제주_한림	제주특별자치도_제주시_한림읍_대림리	한림읍	대림리	2022-08-23	2022-01-01	1
5011025023	2022	02	11	2	6.4	788	38	2.2	0.78	7.1	1.26	제주특별자치도 제주시 한림읍 대림리 1419	제주특별자치도	제주시_한림읍	제주_한림	제주특별자치도_제주시_한림읍_대림리	한림읍	대림리	2022-02-11	2022-01-01	1
5011025023	2022	02	11	2	6.6	469	30	3.1	0.58	6.9	1.25	제주특별자치도 제주시 한림읍 대림리 149-1	제주특별자치도	제주시_한림읍	제주_한림	제주특별자치도_제주시_한림읍_대림리	한림읍	대림리	2022-02-11	2022-01-01	1
5011025023	2022	07	19	2	6.7	1105	43	3.8	1.71	7.5	0.65	제주특별자치도 제주시 한림읍 대림리 338	제주특별자치도	제주시_한림읍	제주_한림	제주특별자치도_제주시_한림읍_대림리	한림읍	대림리	2022-07-19	2022-01-01	1
5011025023	2022	07	19	2	6.4	879	36	2.4	1.52	6.5	0.71	제주특별자치도 제주시 한림읍 대림리 187	제주특별자치도	제주시_한림읍	제주_한림	제주특별자치도_제주시_한림읍_대림리	한림읍	대림리	2022-07-19	2022-01-01	1
5011025023	2022	07	19	2	6.1	984	31	2.5	1.24	4.5	0.68	제주특별자치도 제주시 한림읍 대림리 169	제주특별자치도	제주시_한림읍	제주_한림	제주특별자치도_제주시_한림읍_대림리	한림읍	대림리	2022-07-19	2022-01-01	1
5011025023	2022	07	19	2	6.1	378	25	2.4	1.07	6	0.66	제주특별자치도 제주시 한림읍 대림리 838-2	제주특별자치도	제주시_한림읍	제주_한림	제주특별자치도_제주시_한림읍_대림리	한림읍	대림리	2022-07-19	2022-01-01	1
5011025023	2022	07	19	2	7	834	18	3.2	0.83	6	0.76	제주특별자치도 제주시 한림읍 대림리 838-8	제주특별자치도	제주시_한림읍	제주_한림	제주특별자치도_제주시_한림읍_대림리	한림읍	대림리	2022-07-19	2022-01-01	1
5011025023	2022	07	19	2	6.9	836	18	3.1	0.94	5.4	0.78	제주특별자치도 제주시 한림읍 대림리 838-9	제주특별자치도	제주시_한림읍	제주_한림	제주특별자치도_제주시_한림읍_대림리	한림읍	대림리	2022-07-19	2022-01-01	1
5011025023	2022	07	19	2	6.9	1068	28	4.7	1.5	6.2	0.89	제주특별자치도 제주시 한림읍 대림리 928	제주특별자치도	제주시_한림읍	제주_한림	제주특별자치도_제주시_한림읍_대림리	한림읍	대림리	2022-07-19	2022-01-01	1
5011025023	2022	07	19	2	6.5	932	22	2.6	1.23	5.1	0.77	제주특별자치도 제주시 한림읍 대림리 949-2	제주특별자치도	제주시_한림읍	제주_한림	제주특별자치도_제주시_한림읍_대림리	한림읍	대림리	2022-07-19	2022-01-01	1
5011025023	2022	07	19	2	7.4	981	36	5.2	1.41	8.7	0.8	제주특별자치도 제주시 한림읍 대림리 1092-21	제주특별자치도	제주시_한림읍	제주_한림	제주특별자치도_제주시_한림읍_대림리	한림읍	대림리	2022-07-19	2022-01-01	1
5011025023	2022	07	19	2	5.8	88	55	1.5	0.54	5.9	0.5	제주특별자치도 제주시 한림읍 대림리 132	제주특별자치도	제주시_한림읍	제주_한림	제주특별자치도_제주시_한림읍_대림리	한림읍	대림리	2022-07-19	2022-01-01	1
5011025023	2022	07	19	2	5.6	965	27	0.7	0.71	3.8	0.6	제주특별자치도 제주시 한림읍 대림리 1367-1	제주특별자치도	제주시_한림읍	제주_한림	제주특별자치도_제주시_한림읍_대림리	한림읍	대림리	2022-07-19	2022-01-01	1
5011025023	2022	07	19	2	6	653	48	1.2	0.74	7	0.81	제주특별자치도 제주시 한림읍 대림리 847	제주특별자치도	제주시_한림읍	제주_한림	제주특별자치도_제주시_한림읍_대림리	한림읍	대림리	2022-07-19	2022-01-01	1
5011025023	2022	07	19	2	6	656	15	1.2	0.79	7	0.85	제주특별자치도 제주시 한림읍 대림리 848	제주특별자치도	제주시_한림읍	제주_한림	제주특별자치도_제주시_한림읍_대림리	한림읍	대림리	2022-07-19	2022-01-01	1
5011025023	2022	07	19	2	6.1	605	29	1.7	0.42	7.9	0.43	제주특별자치도 제주시 한림읍 대림리 853-4	제주특별자치도	제주시_한림읍	제주_한림	제주특별자치도_제주시_한림읍_대림리	한림읍	대림리	2022-07-19	2022-01-01	1
5011025023	2022	07	19	2	6.4	1175	48	3.6	1.75	6.8	1.61	제주특별자치도 제주시 한림읍 대림리 873	제주특별자치도	제주시_한림읍	제주_한림	제주특별자치도_제주시_한림읍_대림리	한림읍	대림리	2022-07-19	2022-01-01	1
5011025023	2022	07	19	2	6.3	931	30	0.8	0.54	5	0.35	제주특별자치도 제주시 한림읍 대림리 874-1	제주특별자치도	제주시_한림읍	제주_한림	제주특별자치도_제주시_한림읍_대림리	한림읍	대림리	2022-07-19	2022-01-01	1
5011025023	2022	07	19	2	6.4	1024	43	3.4	1.69	6.7	1.64	제주특별자치도 제주시 한림읍 대림리 940	제주특별자치도	제주시_한림읍	제주_한림	제주특별자치도_제주시_한림읍_대림리	한림읍	대림리	2022-07-19	2022-01-01	1
5011025023	2022	07	19	2	6.7	1149	45	3.7	1.66	7.2	0.69	제주특별자치도 제주시 한림읍 대림리 1088-2	제주특별자치도	제주시_한림읍	제주_한림	제주특별자치도_제주시_한림읍_대림리	한림읍	대림리	2022-07-19	2022-01-01	1
5011025023	2022	07	19	2	6.7	1239	43	3.6	1.68	7.1	0.66	제주특별자치도 제주시 한림읍 대림리 1089-1	제주특별자치도	제주시_한림읍	제주_한림	제주특별자치도_제주시_한림읍_대림리	한림읍	대림리	2022-07-19	2022-01-01	1
5011025023	2022	07	19	2	6.7	1176	44	3.7	1.68	7.2	0.71	제주특별자치도 제주시 한림읍 대림리 342-1	제주특별자치도	제주시_한림읍	제주_한림	제주특별자치도_제주시_한림읍_대림리	한림읍	대림리	2022-07-19	2022-01-01	1
5011025023	2022	07	19	2	6.7	1280	44	3.9	1.89	8	0.71	제주특별자치도 제주시 한림읍 대림리 349-2	제주특별자치도	제주시_한림읍	제주_한림	제주특별자치도_제주시_한림읍_대림리	한림읍	대림리	2022-07-19	2022-01-01	1
5011025023	2022	07	19	2	5.8	1321	28	1.9	1.24	4.7	0.59	제주특별자치도 제주시 한림읍 대림리 714-1	제주특별자치도	제주시_한림읍	제주_한림	제주특별자치도_제주시_한림읍_대림리	한림읍	대림리	2022-07-19	2022-01-01	1
5011025023	2022	07	19	2	5.6	1169	27	1.8	1.13	4.3	0.73	제주특별자치도 제주시 한림읍 대림리 713-1	제주특별자치도	제주시_한림읍	제주_한림	제주특별자치도_제주시_한림읍_대림리	한림읍	대림리	2022-07-19	2022-01-01	1
5011025023	2022	07	19	2	7.1	544	17	2.9	1.29	6.6	0.39	제주특별자치도 제주시 한림읍 대림리 593-4	제주특별자치도	제주시_한림읍	제주_한림	제주특별자치도_제주시_한림읍_대림리	한림읍	대림리	2022-07-19	2022-01-01	1
5011025023	2022	07	19	2	7.1	541	19	2.9	1.27	6.8	0.4	제주특별자치도 제주시 한림읍 대림리 593-2	제주특별자치도	제주시_한림읍	제주_한림	제주특별자치도_제주시_한림읍_대림리	한림읍	대림리	2022-07-19	2022-01-01	1
5011025023	2022	07	19	2	6.4	943	22	2.7	1.06	5.8	0.69	제주특별자치도 제주시 한림읍 대림리 557-2	제주특별자치도	제주시_한림읍	제주_한림	제주특별자치도_제주시_한림읍_대림리	한림읍	대림리	2022-07-19	2022-01-01	1
5011025023	2022	07	19	2	6.9	1034	23	3.7	1.36	6.6	0.64	제주특별자치도 제주시 한림읍 대림리 1091-11	제주특별자치도	제주시_한림읍	제주_한림	제주특별자치도_제주시_한림읍_대림리	한림읍	대림리	2022-07-19	2022-01-01	1
5011025023	2022	07	19	2	5.1	1212	36	1.4	1.1	2.1	0.82	제주특별자치도 제주시 한림읍 대림리 1091-12	제주특별자치도	제주시_한림읍	제주_한림	제주특별자치도_제주시_한림읍_대림리	한림읍	대림리	2022-07-19	2022-01-01	1
5011025023	2022	07	19	2	5.1	1324	35	1.9	1.45	2.7	0.9	제주특별자치도 제주시 한림읍 대림리 1091-13	제주특별자치도	제주시_한림읍	제주_한림	제주특별자치도_제주시_한림읍_대림리	한림읍	대림리	2022-07-19	2022-01-01	1
5011025023	2022	07	19	2	6.7	984	31	3.3	2.02	6.9	0.89	제주특별자치도 제주시 한림읍 대림리 1092-17	제주특별자치도	제주시_한림읍	제주_한림	제주특별자치도_제주시_한림읍_대림리	한림읍	대림리	2022-07-19	2022-01-01	1
5011025023	2022	07	19	2	4.8	1185	32	0.8	0.78	2.8	0.97	제주특별자치도 제주시 한림읍 대림리 658-1	제주특별자치도	제주시_한림읍	제주_한림	제주특별자치도_제주시_한림읍_대림리	한림읍	대림리	2022-07-19	2022-01-01	1
5011025023	2022	07	19	2	4.6	877	30	0.7	0.66	1.6	0.78	제주특별자치도 제주시 한림읍 대림리 721-2	제주특별자치도	제주시_한림읍	제주_한림	제주특별자치도_제주시_한림읍_대림리	한림읍	대림리	2022-07-19	2022-01-01	1
5011025023	2022	07	19	2	7	283	22	2.8	0.79	8.4	0.53	제주특별자치도 제주시 한림읍 대림리 585-6	제주특별자치도	제주시_한림읍	제주_한림	제주특별자치도_제주시_한림읍_대림리	한림읍	대림리	2022-07-19	2022-01-01	1
5011025023	2022	07	19	2	6.2	805	37	2.7	1.63	5.1	1.04	제주특별자치도 제주시 한림읍 대림리 185-2	제주특별자치도	제주시_한림읍	제주_한림	제주특별자치도_제주시_한림읍_대림리	한림읍	대림리	2022-07-19	2022-01-01	1
5011025023	2022	07	19	2	6.6	1246	32	3.3	1.29	6.1	0.61	제주특별자치도 제주시 한림읍 대림리 3-1	제주특별자치도	제주시_한림읍	제주_한림	제주특별자치도_제주시_한림읍_대림리	한림읍	대림리	2022-07-19	2022-01-01	1
5011025023	2022	07	19	2	7.5	19	11	3.5	0.31	7.2	0.36	제주특별자치도 제주시 한림읍 대림리 1287-2	제주특별자치도	제주시_한림읍	제주_한림	제주특별자치도_제주시_한림읍_대림리	한림읍	대림리	2022-07-19	2022-01-01	1
5011025023	2022	08	23	2	6.2	40	17	2.1	0.15	2.5	0.29	제주특별자치도 제주시 한림읍 대림리 329	제주특별자치도	제주시_한림읍	제주_한림	제주특별자치도_제주시_한림읍_대림리	한림읍	대림리	2022-08-23	2022-01-01	1
5011025023	2022	09	22	2	5	904	23	1.5	1	1.9	0.49	제주특별자치도 제주시 한림읍 대림리 419	제주특별자치도	제주시_한림읍	제주_한림	제주특별자치도_제주시_한림읍_대림리	한림읍	대림리	2022-09-22	2022-01-01	1
5011025023	2022	11	15	2	5.3	816	25	1.6	0.96	5.6	2.37	제주특별자치도 제주시 한림읍 대림리 793-2	제주특별자치도	제주시_한림읍	제주_한림	제주특별자치도_제주시_한림읍_대림리	한림읍	대림리	2022-11-15	2022-01-01	1
5011025023	2022	11	15	2	4.9	950	28	1.3	0.55	4.5	1.59	제주특별자치도 제주시 한림읍 대림리 725-1	제주특별자치도	제주시_한림읍	제주_한림	제주특별자치도_제주시_한림읍_대림리	한림읍	대림리	2022-11-15	2022-01-01	1
5011025023	2022	11	15	2	5.9	534	26	1.2	0.51	4.8	0.35	제주특별자치도 제주시 한림읍 대림리 736-3	제주특별자치도	제주시_한림읍	제주_한림	제주특별자치도_제주시_한림읍_대림리	한림읍	대림리	2022-11-15	2022-01-01	1
5011025023	2022	11	15	2	4.8	550	32	0.9	0.58	4.4	1.69	제주특별자치도 제주시 한림읍 대림리 793-4	제주특별자치도	제주시_한림읍	제주_한림	제주특별자치도_제주시_한림읍_대림리	한림읍	대림리	2022-11-15	2022-01-01	1
5011025023	2022	02	11	3	7	188	18	4.2	0.75	6.1	1.12	제주특별자치도 제주시 한림읍 대림리 1432	제주특별자치도	제주시_한림읍	제주_한림	제주특별자치도_제주시_한림읍_대림리	한림읍	대림리	2022-02-11	2022-01-01	1
5011025023	2022	05	26	3	4.9	810	70	1.8	1.37	4.3	4.44	제주특별자치도 제주시 한림읍 대림리 706	제주특별자치도	제주시_한림읍	제주_한림	제주특별자치도_제주시_한림읍_대림리	한림읍	대림리	2022-05-26	2022-01-01	1
5011025023	2022	07	19	3	5.3	700	32	1.2	1.22	2.9	1.6	제주특별자치도 제주시 한림읍 대림리 161	제주특별자치도	제주시_한림읍	제주_한림	제주특별자치도_제주시_한림읍_대림리	한림읍	대림리	2022-07-19	2022-01-01	1
5011025023	2022	08	23	3	6.7	1111	37	4.4	3.7	5.8	1.14	제주특별자치도 제주시 한림읍 대림리 34	제주특별자치도	제주시_한림읍	제주_한림	제주특별자치도_제주시_한림읍_대림리	한림읍	대림리	2022-08-23	2022-01-01	1
5011025023	2022	07	19	2	6.4	879	36	2.4	1.52	6.5	0.71	제주특별자치도 제주시 한림읍 대림리 187	제주특별자치도	제주시_한림읍	제주_한림	제주특별자치도_제주시_한림읍_대림리	한림읍	대림리	2022-07-19	2022-01-01	1
5011025023	2022	07	19	2	6.1	984	31	2.5	1.24	4.5	0.68	제주특별자치도 제주시 한림읍 대림리 169	제주특별자치도	제주시_한림읍	제주_한림	제주특별자치도_제주시_한림읍_대림리	한림읍	대림리	2022-07-19	2022-01-01	1
5011025023	2022	07	19	2	6.1	378	25	2.4	1.07	6	0.66	제주특별자치도 제주시 한림읍 대림리 838-2	제주특별자치도	제주시_한림읍	제주_한림	제주특별자치도_제주시_한림읍_대림리	한림읍	대림리	2022-07-19	2022-01-01	1
5011025023	2022	07	19	2	7	834	18	3.2	0.83	6	0.76	제주특별자치도 제주시 한림읍 대림리 838-8	제주특별자치도	제주시_한림읍	제주_한림	제주특별자치도_제주시_한림읍_대림리	한림읍	대림리	2022-07-19	2022-01-01	1
5011025023	2022	07	19	2	6.9	836	18	3.1	0.94	5.4	0.78	제주특별자치도 제주시 한림읍 대림리 838-9	제주특별자치도	제주시_한림읍	제주_한림	제주특별자치도_제주시_한림읍_대림리	한림읍	대림리	2022-07-19	2022-01-01	1
5011025023	2022	07	19	2	6.9	1068	28	4.7	1.5	6.2	0.89	제주특별자치도 제주시 한림읍 대림리 928	제주특별자치도	제주시_한림읍	제주_한림	제주특별자치도_제주시_한림읍_대림리	한림읍	대림리	2022-07-19	2022-01-01	1
5011025023	2022	07	19	2	6.5	932	22	2.6	1.23	5.1	0.77	제주특별자치도 제주시 한림읍 대림리 949-2	제주특별자치도	제주시_한림읍	제주_한림	제주특별자치도_제주시_한림읍_대림리	한림읍	대림리	2022-07-19	2022-01-01	1
5011025023	2022	07	19	2	7.4	981	36	5.2	1.41	8.7	0.8	제주특별자치도 제주시 한림읍 대림리 1092-21	제주특별자치도	제주시_한림읍	제주_한림	제주특별자치도_제주시_한림읍_대림리	한림읍	대림리	2022-07-19	2022-01-01	1
5011025023	2022	07	19	2	6.3	571	37	1.6	0.78	7.9	0.55	제주특별자치도 제주시 한림읍 대림리 727-4	제주특별자치도	제주시_한림읍	제주_한림	제주특별자치도_제주시_한림읍_대림리	한림읍	대림리	2022-07-19	2022-01-01	1
5011025023	2022	07	19	2	6	693	37	1.7	1.01	7.2	1.5	제주특별자치도 제주시 한림읍 대림리 728	제주특별자치도	제주시_한림읍	제주_한림	제주특별자치도_제주시_한림읍_대림리	한림읍	대림리	2022-07-19	2022-01-01	1
5011025023	2022	07	19	2	5.9	554	36	1.6	0.94	7.4	0.93	제주특별자치도 제주시 한림읍 대림리 729-2	제주특별자치도	제주시_한림읍	제주_한림	제주특별자치도_제주시_한림읍_대림리	한림읍	대림리	2022-07-19	2022-01-01	1
5011025023	2022	07	19	2	5.4	357	35	1.4	1.05	6.4	0.74	제주특별자치도 제주시 한림읍 대림리 792	제주특별자치도	제주시_한림읍	제주_한림	제주특별자치도_제주시_한림읍_대림리	한림읍	대림리	2022-07-19	2022-01-01	1
5011025023	2022	07	19	2	5.8	88	55	1.5	0.54	5.9	0.5	제주특별자치도 제주시 한림읍 대림리 132	제주특별자치도	제주시_한림읍	제주_한림	제주특별자치도_제주시_한림읍_대림리	한림읍	대림리	2022-07-19	2022-01-01	1
5011025023	2022	07	19	2	5.6	965	27	0.7	0.71	3.8	0.6	제주특별자치도 제주시 한림읍 대림리 1367-1	제주특별자치도	제주시_한림읍	제주_한림	제주특별자치도_제주시_한림읍_대림리	한림읍	대림리	2022-07-19	2022-01-01	1
5011025023	2022	07	19	2	6	653	48	1.2	0.74	7	0.81	제주특별자치도 제주시 한림읍 대림리 847	제주특별자치도	제주시_한림읍	제주_한림	제주특별자치도_제주시_한림읍_대림리	한림읍	대림리	2022-07-19	2022-01-01	1
5011025023	2022	07	19	2	6	656	45	1.2	0.79	7	0.85	제주특별자치도 제주시 한림읍 대림리 848	제주특별자치도	제주시_한림읍	제주_한림	제주특별자치도_제주시_한림읍_대림리	한림읍	대림리	2022-07-19	2022-01-01	1
5011025023	2022	07	19	2	6.1	605	29	1.7	0.42	7.9	0.43	제주특별자치도 제주시 한림읍 대림리 853-4	제주특별자치도	제주시_한림읍	제주_한림	제주특별자치도_제주시_한림읍_대림리	한림읍	대림리	2022-07-19	2022-01-01	1
5011025023	2022	07	19	2	6.4	1175	48	3.6	1.75	6.8	1.61	제주특별자치도 제주시 한림읍 대림리 873	제주특별자치도	제주시_한림읍	제주_한림	제주특별자치도_제주시_한림읍_대림리	한림읍	대림리	2022-07-19	2022-01-01	1
5011025023	2022	07	19	2	6.3	931	30	0.8	0.54	5	0.35	제주특별자치도 제주시 한림읍 대림리 874-1	제주특별자치도	제주시_한림읍	제주_한림	제주특별자치도_제주시_한림읍_대림리	한림읍	대림리	2022-07-19	2022-01-01	1
5011025023	2022	07	19	2	6.4	1024	43	3.4	1.69	6.7	1.64	제주특별자치도 제주시 한림읍 대림리 940	제주특별자치도	제주시_한림읍	제주_한림	제주특별자치도_제주시_한림읍_대림리	한림읍	대림리	2022-07-19	2022-01-01	1
5011025023	2022	07	19	2	6.1	615	31	1.8	1.05	4	0.38	제주특별자치도 제주시 한림읍 대림리 156	제주특별자치도	제주시_한림읍	제주_한림	제주특별자치도_제주시_한림읍_대림리	한림읍	대림리	2022-07-19	2022-01-01	1
5011025023	2022	07	19	2	6.1	582	32	1.9	1.06	4	0.45	제주특별자치도 제주시 한림읍 대림리 164	제주특별자치도	제주시_한림읍	제주_한림	제주특별자치도_제주시_한림읍_대림리	한림읍	대림리	2022-07-19	2022-01-01	1
5011025023	2022	07	19	2	6.1	587	31	1.8	1.04	3.9	0.37	제주특별자치도 제주시 한림읍 대림리 174	제주특별자치도	제주시_한림읍	제주_한림	제주특별자치도_제주시_한림읍_대림리	한림읍	대림리	2022-07-19	2022-01-01	1
5011025023	2022	07	19	2	6.2	596	31	1.8	1.06	3.9	0.36	제주특별자치도 제주시 한림읍 대림리 124	제주특별자치도	제주시_한림읍	제주_한림	제주특별자치도_제주시_한림읍_대림리	한림읍	대림리	2022-07-19	2022-01-01	1
5011025023	2022	07	19	2	6.7	1149	45	3.7	1.66	7.2	0.69	제주특별자치도 제주시 한림읍 대림리 1088-2	제주특별자치도	제주시_한림읍	제주_한림	제주특별자치도_제주시_한림읍_대림리	한림읍	대림리	2022-07-19	2022-01-01	1
5011025023	2022	07	19	2	6.7	1239	43	3.6	1.68	7.1	0.66	제주특별자치도 제주시 한림읍 대림리 1089-1	제주특별자치도	제주시_한림읍	제주_한림	제주특별자치도_제주시_한림읍_대림리	한림읍	대림리	2022-07-19	2022-01-01	1
5011025023	2022	07	19	2	6.7	1176	44	3.7	1.68	7.2	0.71	제주특별자치도 제주시 한림읍 대림리 342-1	제주특별자치도	제주시_한림읍	제주_한림	제주특별자치도_제주시_한림읍_대림리	한림읍	대림리	2022-07-19	2022-01-01	1
5011025023	2022	07	19	2	6.7	1280	44	3.9	1.89	8	0.71	제주특별자치도 제주시 한림읍 대림리 349-2	제주특별자치도	제주시_한림읍	제주_한림	제주특별자치도_제주시_한림읍_대림리	한림읍	대림리	2022-07-19	2022-01-01	1
5011025023	2022	07	19	2	5.8	1321	28	1.9	1.24	4.7	0.59	제주특별자치도 제주시 한림읍 대림리 714-1	제주특별자치도	제주시_한림읍	제주_한림	제주특별자치도_제주시_한림읍_대림리	한림읍	대림리	2022-07-19	2022-01-01	1
5011025023	2022	07	19	2	5.6	1169	27	1.8	1.13	4.3	0.73	제주특별자치도 제주시 한림읍 대림리 713-1	제주특별자치도	제주시_한림읍	제주_한림	제주특별자치도_제주시_한림읍_대림리	한림읍	대림리	2022-07-19	2022-01-01	1
5011025023	2022	07	19	2	7.1	544	17	2.9	1.29	6.6	0.39	제주특별자치도 제주시 한림읍 대림리 593-4	제주특별자치도	제주시_한림읍	제주_한림	제주특별자치도_제주시_한림읍_대림리	한림읍	대림리	2022-07-19	2022-01-01	1
5011025023	2022	07	19	2	7.1	541	19	2.9	1.27	6.8	0.4	제주특별자치도 제주시 한림읍 대림리 593-2	제주특별자치도	제주시_한림읍	제주_한림	제주특별자치도_제주시_한림읍_대림리	한림읍	대림리	2022-07-19	2022-01-01	1
5011025023	2022	07	19	2	6.4	943	22	2.7	1.06	5.8	0.69	제주특별자치도 제주시 한림읍 대림리 557-2	제주특별자치도	제주시_한림읍	제주_한림	제주특별자치도_제주시_한림읍_대림리	한림읍	대림리	2022-07-19	2022-01-01	1
5011025023	2022	07	19	2	6.9	1034	23	3.7	1.36	6.6	0.64	제주특별자치도 제주시 한림읍 대림리 1091-11	제주특별자치도	제주시_한림읍	제주_한림	제주특별자치도_제주시_한림읍_대림리	한림읍	대림리	2022-07-19	2022-01-01	1
5011025023	2022	07	19	2	5.1	1212	36	1.4	1.1	2.1	0.82	제주특별자치도 제주시 한림읍 대림리 1091-12	제주특별자치도	제주시_한림읍	제주_한림	제주특별자치도_제주시_한림읍_대림리	한림읍	대림리	2022-07-19	2022-01-01	1
5011025023	2022	07	19	2	5.1	1324	35	1.9	1.45	2.7	0.9	제주특별자치도 제주시 한림읍 대림리 1091-13	제주특별자치도	제주시_한림읍	제주_한림	제주특별자치도_제주시_한림읍_대림리	한림읍	대림리	2022-07-19	2022-01-01	1
5011025023	2022	07	19	2	6.7	984	31	3.3	2.02	6.9	0.89	제주특별자치도 제주시 한림읍 대림리 1092-17	제주특별자치도	제주시_한림읍	제주_한림	제주특별자치도_제주시_한림읍_대림리	한림읍	대림리	2022-07-19	2022-01-01	1
5011025023	2022	07	19	2	4.8	1185	32	0.8	0.78	2.8	0.97	제주특별자치도 제주시 한림읍 대림리 658-1	제주특별자치도	제주시_한림읍	제주_한림	제주특별자치도_제주시_한림읍_대림리	한림읍	대림리	2022-07-19	2022-01-01	1
5011025023	2022	07	19	2	4.6	877	30	0.7	0.66	1.6	0.78	제주특별자치도 제주시 한림읍 대림리 721-2	제주특별자치도	제주시_한림읍	제주_한림	제주특별자치도_제주시_한림읍_대림리	한림읍	대림리	2022-07-19	2022-01-01	1
5011025023	2022	07	19	2	7	283	22	2.8	0.79	8.4	0.53	제주특별자치도 제주시 한림읍 대림리 585-6	제주특별자치도	제주시_한림읍	제주_한림	제주특별자치도_제주시_한림읍_대림리	한림읍	대림리	2022-07-19	2022-01-01	1
5011025023	2022	07	19	2	6.2	805	37	2.7	1.63	5.1	1.04	제주특별자치도 제주시 한림읍 대림리 185-2	제주특별자치도	제주시_한림읍	제주_한림	제주특별자치도_제주시_한림읍_대림리	한림읍	대림리	2022-07-19	2022-01-01	1
5011025023	2022	07	19	2	6.2	369	38	2.8	0.72	5.1	0.8	제주특별자치도 제주시 한림읍 대림리 599	제주특별자치도	제주시_한림읍	제주_한림	제주특별자치도_제주시_한림읍_대림리	한림읍	대림리	2022-07-19	2022-01-01	1
5011025023	2022	07	19	2	6.2	374	38	2.8	0.72	5	0.75	제주특별자치도 제주시 한림읍 대림리 600	제주특별자치도	제주시_한림읍	제주_한림	제주특별자치도_제주시_한림읍_대림리	한림읍	대림리	2022-07-19	2022-01-01	1
5011025023	2022	07	19	2	5.7	638	32	2.1	0.77	3.9	0.76	제주특별자치도 제주시 한림읍 대림리 604	제주특별자치도	제주시_한림읍	제주_한림	제주특별자치도_제주시_한림읍_대림리	한림읍	대림리	2022-07-19	2022-01-01	1
5011025023	2022	07	19	2	6.6	1246	32	3.3	1.29	6.1	0.61	제주특별자치도 제주시 한림읍 대림리 3-1	제주특별자치도	제주시_한림읍	제주_한림	제주특별자치도_제주시_한림읍_대림리	한림읍	대림리	2022-07-19	2022-01-01	1
5011025023	2022	07	19	2	7.5	19	11	3.5	0.31	7.2	0.36	제주특별자치도 제주시 한림읍 대림리 1287-2	제주특별자치도	제주시_한림읍	제주_한림	제주특별자치도_제주시_한림읍_대림리	한림읍	대림리	2022-07-19	2022-01-01	1
5011025023	2022	07	19	3	5.3	700	32	1.2	1.22	2.9	1.6	제주특별자치도 제주시 한림읍 대림리 161	제주특별자치도	제주시_한림읍	제주_한림	제주특별자치도_제주시_한림읍_대림리	한림읍	대림리	2022-07-19	2022-01-01	1
5011025023	2022	01	04	2	6.8	627	64	4.1	1.58	6.8	2.42	제주특별자치도 제주시 한림읍 대림리 1089-10	제주특별자치도	제주시_한림읍	제주_한림	제주특별자치도_제주시_한림읍_대림리	한림읍	대림리	2022-01-04	2022-01-01	1
5011025023	2022	01	04	2	6.1	604	99	7.3	2.67	16.7	3.63	제주특별자치도 제주시 한림읍 대림리 1089-11	제주특별자치도	제주시_한림읍	제주_한림	제주특별자치도_제주시_한림읍_대림리	한림읍	대림리	2022-01-04	2022-01-01	1
5011025023	2022	05	26	2	4.9	862	64	1	0.84	2	1.24	제주특별자치도 제주시 한림읍 대림리 936	제주특별자치도	제주시_한림읍	제주_한림	제주특별자치도_제주시_한림읍_대림리	한림읍	대림리	2022-05-26	2022-01-01	1
5011025023	2022	05	26	2	4.9	859	108	1	0.65	2	1.33	제주특별자치도 제주시 한림읍 대림리 937	제주특별자치도	제주시_한림읍	제주_한림	제주특별자치도_제주시_한림읍_대림리	한림읍	대림리	2022-05-26	2022-01-01	1
5011025023	2022	02	04	3	6.3	698	27	3.4	1.81	7.1	2.3	제주특별자치도 제주시 한림읍 대림리 1094-11	제주특별자치도	제주시_한림읍	제주_한림	제주특별자치도_제주시_한림읍_대림리	한림읍	대림리	2022-02-04	2022-01-01	1
5011025023	2022	02	04	3	6.7	680	26	3.7	1.69	8.3	2.16	제주특별자치도 제주시 한림읍 대림리 1094-18	제주특별자치도	제주시_한림읍	제주_한림	제주특별자치도_제주시_한림읍_대림리	한림읍	대림리	2022-02-04	2022-01-01	1
5011025023	2022	03	29	3	5.8	347	18	2.4	1.14	5.6	2.02	제주특별자치도 제주시 한림읍 대림리 380-1	제주특별자치도	제주시_한림읍	제주_한림	제주특별자치도_제주시_한림읍_대림리	한림읍	대림리	2022-03-29	2022-01-01	1
5011025023	2022	03	29	3	5.8	358	20	1.6	1.21	4.3	1.64	제주특별자치도 제주시 한림읍 대림리 380-2	제주특별자치도	제주시_한림읍	제주_한림	제주특별자치도_제주시_한림읍_대림리	한림읍	대림리	2022-03-29	2022-01-01	1
5011025023	2022	04	26	3	4.8	676	26	0.7	0.96	1.6	2.08	제주특별자치도 제주시 한림읍 대림리 1093-18	제주특별자치도	제주시_한림읍	제주_한림	제주특별자치도_제주시_한림읍_대림리	한림읍	대림리	2022-04-26	2022-01-01	1
5011025023	2022	11	08	3	5	1120	76	6.6	2.27	8.7	13.98	제주특별자치도 제주시 한림읍 대림리 35-1	제주특별자치도	제주시_한림읍	제주_한림	제주특별자치도_제주시_한림읍_대림리	한림읍	대림리	2022-11-08	2022-01-01	1
5011025023	2022	11	08	3	5.3	1002	88	2.9	1.62	6.3	1.65	제주특별자치도 제주시 한림읍 대림리 361	제주특별자치도	제주시_한림읍	제주_한림	제주특별자치도_제주시_한림읍_대림리	한림읍	대림리	2022-11-08	2022-01-01	1
5011025023	2022	11	08	3	5.9	980	63	3	1.71	8.1	2.17	제주특별자치도 제주시 한림읍 대림리 759	제주특별자치도	제주시_한림읍	제주_한림	제주특별자치도_제주시_한림읍_대림리	한림읍	대림리	2022-11-08	2022-01-01	1
5011025023	2022	01	11	4	5.8	601	40	1.8	1.18	9.6	1.31	제주특별자치도 제주시 한림읍 대림리 731	제주특별자치도	제주시_한림읍	제주_한림	제주특별자치도_제주시_한림읍_대림리	한림읍	대림리	2022-01-11	2022-01-01	1
5011025023	2022	06	16	4	6.8	1341	68	5.8	1.19	8.8	1.03	제주특별자치도 제주시 한림읍 대림리 1342	제주특별자치도	제주시_한림읍	제주_한림	제주특별자치도_제주시_한림읍_대림리	한림읍	대림리	2022-06-16	2022-01-01	1
5011025023	2022	10	06	4	6.9	598	37	1.9	0.79	7.9	0.68	제주특별자치도 제주시 한림읍 대림리 149-1	제주특별자치도	제주시_한림읍	제주_한림	제주특별자치도_제주시_한림읍_대림리	한림읍	대림리	2022-10-06	2022-01-01	1
5011025024	2020	10	21	2	5.1	859	38	0.1	0.58	0.1	1.8	제주특별자치도 제주시 한림읍 한림리 218	제주특별자치도	제주시_한림읍	제주_한림	제주특별자치도_제주시_한림읍_한림리	한림읍	한림리	2020-10-21	2020-01-01	1
5011025024	2020	10	21	2	5.7	674	43	1.9	1.32	6.3	0.7	제주특별자치도 제주시 한림읍 한림리 253-1	제주특별자치도	제주시_한림읍	제주_한림	제주특별자치도_제주시_한림읍_한림리	한림읍	한림리	2020-10-21	2020-01-01	1
5011025024	2020	10	21	2	5.1	764	27	1.5	1.25	3.4	0.3	제주특별자치도 제주시 한림읍 한림리 401-4	제주특별자치도	제주시_한림읍	제주_한림	제주특별자치도_제주시_한림읍_한림리	한림읍	한림리	2020-10-21	2020-01-01	1
5011025024	2020	10	21	2	6.4	898	34	1.3	1.35	9.6	0.5	제주특별자치도 제주시 한림읍 한림리 725-2	제주특별자치도	제주시_한림읍	제주_한림	제주특별자치도_제주시_한림읍_한림리	한림읍	한림리	2020-10-21	2020-01-01	1
5011025024	2020	10	21	2	5.5	773	51	1.5	1.57	9.6	2.2	제주특별자치도 제주시 한림읍 한림리 775	제주특별자치도	제주시_한림읍	제주_한림	제주특별자치도_제주시_한림읍_한림리	한림읍	한림리	2020-10-21	2020-01-01	1
5011025024	2020	10	21	2	4.9	700	41	0.7	1.18	3.1	0.9	제주특별자치도 제주시 한림읍 한림리 857-1	제주특별자치도	제주시_한림읍	제주_한림	제주특별자치도_제주시_한림읍_한림리	한림읍	한림리	2020-10-21	2020-01-01	1
5011025024	2020	10	21	2	6.1	728	22	1	0.94	3.7	0.2	제주특별자치도 제주시 한림읍 한림리 18-2	제주특별자치도	제주시_한림읍	제주_한림	제주특별자치도_제주시_한림읍_한림리	한림읍	한림리	2020-10-21	2020-01-01	1
5011025024	2020	10	21	2	7.6	1235	30	2.2	1.03	9.9	0.5	제주특별자치도 제주시 한림읍 한림리 24-2	제주특별자치도	제주시_한림읍	제주_한림	제주특별자치도_제주시_한림읍_한림리	한림읍	한림리	2020-10-21	2020-01-01	1
5011025024	2020	10	21	2	5.9	1062	34	1.3	1.28	4.9	0.5	제주특별자치도 제주시 한림읍 한림리 861	제주특별자치도	제주시_한림읍	제주_한림	제주특별자치도_제주시_한림읍_한림리	한림읍	한림리	2020-10-21	2020-01-01	1
5011025024	2020	10	21	4	4.5	935	97	2.7	2.63	12.3	3.6	제주특별자치도 제주시 한림읍 한림리 4-1	제주특별자치도	제주시_한림읍	제주_한림	제주특별자치도_제주시_한림읍_한림리	한림읍	한림리	2020-10-21	2020-01-01	1
5011025024	2020	01	23	2	5.7	297	21	2	0.9	8.5	0.22	제주특별자치도 제주시 한림읍 한림리 2	제주특별자치도	제주시_한림읍	제주_한림	제주특별자치도_제주시_한림읍_한림리	한림읍	한림리	2020-01-23	2020-01-01	1
5011025024	2020	06	30	2	7.9	208	15	2.3	1.23	4.7	0.4	제주특별자치도 제주시 한림읍 한림리 825-7	제주특별자치도	제주시_한림읍	제주_한림	제주특별자치도_제주시_한림읍_한림리	한림읍	한림리	2020-06-30	2020-01-01	1
5011025024	2020	07	16	2	6.2	836	29	3.2	1.83	5	1	제주특별자치도 제주시 한림읍 한림리 253-1	제주특별자치도	제주시_한림읍	제주_한림	제주특별자치도_제주시_한림읍_한림리	한림읍	한림리	2020-07-16	2020-01-01	1
5011025024	2020	07	16	2	6	5000	11	2.8	1.37	7.8	0.8	제주특별자치도 제주시 한림읍 한림리 446	제주특별자치도	제주시_한림읍	제주_한림	제주특별자치도_제주시_한림읍_한림리	한림읍	한림리	2020-07-16	2020-01-01	1
5011025024	2020	07	22	2	6.7	801	55	3.9	2.68	4.7	5.9	제주특별자치도 제주시 한림읍 한림리 258	제주특별자치도	제주시_한림읍	제주_한림	제주특별자치도_제주시_한림읍_한림리	한림읍	한림리	2020-07-22	2020-01-01	1
5011025024	2020	07	31	2	6.8	38	36	1.8	0.88	3.4	1.5	제주특별자치도 제주시 한림읍 한림리 22	제주특별자치도	제주시_한림읍	제주_한림	제주특별자치도_제주시_한림읍_한림리	한림읍	한림리	2020-07-31	2020-01-01	1
5011025024	2020	08	28	2	7.3	590	66	2	1.27	6.1	0.3	제주특별자치도 제주시 한림읍 한림리 750	제주특별자치도	제주시_한림읍	제주_한림	제주특별자치도_제주시_한림읍_한림리	한림읍	한림리	2020-08-28	2020-01-01	1
5011025024	2020	08	28	2	7.4	336	21	0.6	0.91	5.2	0.3	제주특별자치도 제주시 한림읍 한림리 750	제주특별자치도	제주시_한림읍	제주_한림	제주특별자치도_제주시_한림읍_한림리	한림읍	한림리	2020-08-28	2020-01-01	1
5011025024	2020	08	28	2	6.6	697	32	1.2	0.13	2.9	0.4	제주특별자치도 제주시 한림읍 한림리 260	제주특별자치도	제주시_한림읍	제주_한림	제주특별자치도_제주시_한림읍_한림리	한림읍	한림리	2020-08-28	2020-01-01	1
5011025024	2020	09	29	2	7	504	22	2.6	1.92	10.1	0.9	제주특별자치도 제주시 한림읍 한림리 1253-1	제주특별자치도	제주시_한림읍	제주_한림	제주특별자치도_제주시_한림읍_한림리	한림읍	한림리	2020-09-29	2020-01-01	1
5011025024	2020	10	23	3	6	248	36	1.2	1.08	6.4	0.4	제주특별자치도 제주시 한림읍 한림리 510	제주특별자치도	제주시_한림읍	제주_한림	제주특별자치도_제주시_한림읍_한림리	한림읍	한림리	2020-10-23	2020-01-01	1
5011025024	2020	11	26	3	4	1760	71	1.9	1.54	0.7	2.3	제주특별자치도 제주시 한림읍 한림리 3	제주특별자치도	제주시_한림읍	제주_한림	제주특별자치도_제주시_한림읍_한림리	한림읍	한림리	2020-11-26	2020-01-01	1
5011025024	2020	11	26	3	4.3	1987	187	1.9	1.68	1.3	1.6	제주특별자치도 제주시 한림읍 한림리 5	제주특별자치도	제주시_한림읍	제주_한림	제주특별자치도_제주시_한림읍_한림리	한림읍	한림리	2020-11-26	2020-01-01	1
5011025024	2020	11	26	3	4	1537	98	0.2	1.3	0.8	1.9	제주특별자치도 제주시 한림읍 한림리 6	제주특별자치도	제주시_한림읍	제주_한림	제주특별자치도_제주시_한림읍_한림리	한림읍	한림리	2020-11-26	2020-01-01	1
5011025024	2020	11	26	3	4	2007	296	0.2	2.59	0.1	9.2	제주특별자치도 제주시 한림읍 한림리 18-1	제주특별자치도	제주시_한림읍	제주_한림	제주특별자치도_제주시_한림읍_한림리	한림읍	한림리	2020-11-26	2020-01-01	1
5011025024	2020	09	23	2	6.2	668.7	19.9	2.21	0.988	5.82	0.49	제주특별자치도 제주시 한림읍 한림리 22	제주특별자치도	제주시_한림읍	제주_한림	제주특별자치도_제주시_한림읍_한림리	한림읍	한림리	2020-09-23	2020-01-01	1
5011025024	2020	09	23	2	6.6	911.6	21.4	2.92	0.933	6.21	0.45	제주특별자치도 제주시 한림읍 한림리 141-1	제주특별자치도	제주시_한림읍	제주_한림	제주특별자치도_제주시_한림읍_한림리	한림읍	한림리	2020-09-23	2020-01-01	1
5011025024	2020	09	24	2	4.7	1083.9	51.4	0.64	1.057	0.82	0.72	제주특별자치도 제주시 한림읍 한림리 733-11	제주특별자치도	제주시_한림읍	제주_한림	제주특별자치도_제주시_한림읍_한림리	한림읍	한림리	2020-09-24	2020-01-01	1
5011025024	2020	09	24	2	6.6	678.5	16.8	3.32	0.913	6.71	0.3	제주특별자치도 제주시 한림읍 한림리 428	제주특별자치도	제주시_한림읍	제주_한림	제주특별자치도_제주시_한림읍_한림리	한림읍	한림리	2020-09-24	2020-01-01	1
5011025024	2020	09	28	2	6	438.5	33.2	2.67	0.906	6.74	0.85	제주특별자치도 제주시 한림읍 한림리 2	제주특별자치도	제주시_한림읍	제주_한림	제주특별자치도_제주시_한림읍_한림리	한림읍	한림리	2020-09-28	2020-01-01	1
5011025024	2021	10	28	2	5.6	368	30	4.1	1.6	4.7	0.88	제주특별자치도 제주시 한림읍 한림리 2	제주특별자치도	제주시_한림읍	제주_한림	제주특별자치도_제주시_한림읍_한림리	한림읍	한림리	2021-10-28	2021-01-01	1
5011025024	2021	07	06	2	7.2	606	61	4.6	1.11	10.1	0.3	제주특별자치도 제주시 한림읍 한림리 750	제주특별자치도	제주시_한림읍	제주_한림	제주특별자치도_제주시_한림읍_한림리	한림읍	한림리	2021-07-06	2021-01-01	1
5011025024	2021	07	06	2	6.8	318	31	2.4	1.43	5.7	0.3	제주특별자치도 제주시 한림읍 한림리 247-1	제주특별자치도	제주시_한림읍	제주_한림	제주특별자치도_제주시_한림읍_한림리	한림읍	한림리	2021-07-06	2021-01-01	1
5011025024	2021	07	06	2	6	411	28	2.4	1.33	3.3	0.2	제주특별자치도 제주시 한림읍 한림리 260	제주특별자치도	제주시_한림읍	제주_한림	제주특별자치도_제주시_한림읍_한림리	한림읍	한림리	2021-07-06	2021-01-01	1
5011025024	2021	07	06	2	7	341	25	3.3	1.35	4.7	0.3	제주특별자치도 제주시 한림읍 한림리 412-1	제주특별자치도	제주시_한림읍	제주_한림	제주특별자치도_제주시_한림읍_한림리	한림읍	한림리	2021-07-06	2021-01-01	1
5011025024	2021	08	06	2	4.4	1106	34	2.4	1.41	3.5	3.08	제주특별자치도 제주시 한림읍 한림리 1097-1	제주특별자치도	제주시_한림읍	제주_한림	제주특별자치도_제주시_한림읍_한림리	한림읍	한림리	2021-08-06	2021-01-01	1
5011025024	2021	08	18	2	7.3	437	19.5	1.9	1.83	9.2	0.5	제주특별자치도 제주시 한림읍 한림리 1253-1	제주특별자치도	제주시_한림읍	제주_한림	제주특별자치도_제주시_한림읍_한림리	한림읍	한림리	2021-08-18	2021-01-01	1
5011025024	2021	07	06	3	6.2	762	54	6.3	3.04	13.4	18.4	제주특별자치도 제주시 한림읍 한림리 258	제주특별자치도	제주시_한림읍	제주_한림	제주특별자치도_제주시_한림읍_한림리	한림읍	한림리	2021-07-06	2021-01-01	1
5011025024	2021	05	21	2	6	516	25	1	0.52	5.2	0.3	제주특별자치도 제주시 한림읍 한림리 253-1	제주특별자치도	제주시_한림읍	제주_한림	제주특별자치도_제주시_한림읍_한림리	한림읍	한림리	2021-05-21	2021-01-01	1
5011025024	2021	05	21	2	5.4	356	28	0.7	0.33	5.2	1	제주특별자치도 제주시 한림읍 한림리 446	제주특별자치도	제주시_한림읍	제주_한림	제주특별자치도_제주시_한림읍_한림리	한림읍	한림리	2021-05-21	2021-01-01	1
5011025024	2021	05	27	2	5.5	555	35	1.9	1.98	5.7	0.8	제주특별자치도 제주시 한림읍 한림리 348-2	제주특별자치도	제주시_한림읍	제주_한림	제주특별자치도_제주시_한림읍_한림리	한림읍	한림리	2021-05-27	2021-01-01	1
5011025024	2021	05	27	2	6.9	550	44	2.8	1.99	7	0.4	제주특별자치도 제주시 한림읍 한림리 348-1	제주특별자치도	제주시_한림읍	제주_한림	제주특별자치도_제주시_한림읍_한림리	한림읍	한림리	2021-05-27	2021-01-01	1
5011025024	2021	08	17	2	6.2	264	17.8	2.8	0.99	6.4	0.3	제주특별자치도 제주시 한림읍 한림리 22	제주특별자치도	제주시_한림읍	제주_한림	제주특별자치도_제주시_한림읍_한림리	한림읍	한림리	2021-08-17	2021-01-01	1
5011025024	2021	04	07	3	6.3	386	19	1.1	0.43	4.7	1.4	제주특별자치도 제주시 한림읍 한림리 319	제주특별자치도	제주시_한림읍	제주_한림	제주특별자치도_제주시_한림읍_한림리	한림읍	한림리	2021-04-07	2021-01-01	1
5011025024	2022	07	19	2	6.2	437	24	2.6	0.97	5.3	0.27	제주특별자치도 제주시 한림읍 한림리 253-1	제주특별자치도	제주시_한림읍	제주_한림	제주특별자치도_제주시_한림읍_한림리	한림읍	한림리	2022-07-19	2022-01-01	1
5011025024	2022	08	23	2	6	197	10	2.7	1.12	3.7	0.33	제주특별자치도 제주시 한림읍 한림리 22	제주특별자치도	제주시_한림읍	제주_한림	제주특별자치도_제주시_한림읍_한림리	한림읍	한림리	2022-08-23	2022-01-01	1
5011025024	2022	08	23	2	6.4	548	30	3.9	1.17	5.7	0.74	제주특별자치도 제주시 한림읍 한림리 750	제주특별자치도	제주시_한림읍	제주_한림	제주특별자치도_제주시_한림읍_한림리	한림읍	한림리	2022-08-23	2022-01-01	1
5011025024	2022	05	31	3	7.2	72	21	3.9	2.04	8.6	0.77	제주특별자치도 제주시 한림읍 한림리 258	제주특별자치도	제주시_한림읍	제주_한림	제주특별자치도_제주시_한림읍_한림리	한림읍	한림리	2022-05-31	2022-01-01	1
5011025024	2022	08	23	2	6.1	677	14	3.2	1.38	3.7	1.12	제주특별자치도 제주시 한림읍 한림리 260	제주특별자치도	제주시_한림읍	제주_한림	제주특별자치도_제주시_한림읍_한림리	한림읍	한림리	2022-08-23	2022-01-01	1
5011025024	2022	08	23	2	6.2	185	14	2.1	0.78	4.3	0.49	제주특별자치도 제주시 한림읍 한림리 247-1	제주특별자치도	제주시_한림읍	제주_한림	제주특별자치도_제주시_한림읍_한림리	한림읍	한림리	2022-08-23	2022-01-01	1
5011025024	2022	08	30	2	7.9	188	16	2	1.05	10.5	0.39	제주특별자치도 제주시 한림읍 한림리 1253-1	제주특별자치도	제주시_한림읍	제주_한림	제주특별자치도_제주시_한림읍_한림리	한림읍	한림리	2022-08-30	2022-01-01	1
5011025024	2022	11	29	2	6.1	481	27	2	1.28	6	0.95	제주특별자치도 제주시 한림읍 한림리 347	제주특별자치도	제주시_한림읍	제주_한림	제주특별자치도_제주시_한림읍_한림리	한림읍	한림리	2022-11-29	2022-01-01	1
5011025024	2022	06	24	4	7.2	369	162	6.8	2.92	23.4	1.9	제주특별자치도 제주시 한림읍 한림리 186-2	제주특별자치도	제주시_한림읍	제주_한림	제주특별자치도_제주시_한림읍_한림리	한림읍	한림리	2022-06-24	2022-01-01	1
5011025024	2022	07	19	2	6.2	437	24	2.6	0.97	5.3	0.27	제주특별자치도 제주시 한림읍 한림리 253-1	제주특별자치도	제주시_한림읍	제주_한림	제주특별자치도_제주시_한림읍_한림리	한림읍	한림리	2022-07-19	2022-01-01	1
5011025024	2022	04	05	2	6.2	603	29	1.3	1.39	3.2	1.14	제주특별자치도 제주시 한림읍 한림리 347	제주특별자치도	제주시_한림읍	제주_한림	제주특별자치도_제주시_한림읍_한림리	한림읍	한림리	2022-04-05	2022-01-01	1
5011025024	2022	04	12	2	7.4	324	18	2.4	0.98	10.9	1.13	제주특별자치도 제주시 한림읍 한림리 825-7	제주특별자치도	제주시_한림읍	제주_한림	제주특별자치도_제주시_한림읍_한림리	한림읍	한림리	2022-04-12	2022-01-01	1
5011025025	2020	10	21	2	6.8	199	54	2.3	1.09	11.3	0.1	제주특별자치도 제주시 한림읍 금악리 1232-2	제주특별자치도	제주시_한림읍	제주_한림	제주특별자치도_제주시_한림읍_금악리	한림읍	금악리	2020-10-21	2020-01-01	1
5011025025	2020	10	21	2	5.5	364	62	1.2	1.41	4.6	0.3	제주특별자치도 제주시 한림읍 금악리 1696	제주특별자치도	제주시_한림읍	제주_한림	제주특별자치도_제주시_한림읍_금악리	한림읍	금악리	2020-10-21	2020-01-01	1
5011025025	2020	10	21	2	6.1	274	51	1.2	0.99	4.6	0.1	제주특별자치도 제주시 한림읍 금악리 2931-1	제주특별자치도	제주시_한림읍	제주_한림	제주특별자치도_제주시_한림읍_금악리	한림읍	금악리	2020-10-21	2020-01-01	1
5011025025	2020	10	21	2	5.8	228	56	0.8	0.91	4.7	0.1	제주특별자치도 제주시 한림읍 금악리 3049-4	제주특별자치도	제주시_한림읍	제주_한림	제주특별자치도_제주시_한림읍_금악리	한림읍	금악리	2020-10-21	2020-01-01	1
5011025025	2020	10	21	2	7.7	196	43	2.6	1.01	11	0.2	제주특별자치도 제주시 한림읍 금악리 3235-1	제주특별자치도	제주시_한림읍	제주_한림	제주특별자치도_제주시_한림읍_금악리	한림읍	금악리	2020-10-21	2020-01-01	1
5011025025	2020	10	21	2	6.1	145	43	2	2.31	13.7	0.2	제주특별자치도 제주시 한림읍 금악리 2163	제주특별자치도	제주시_한림읍	제주_한림	제주특별자치도_제주시_한림읍_금악리	한림읍	금악리	2020-10-21	2020-01-01	1
5011025025	2020	12	31	2	7.1	245	31	4	1.25	5.9	0.2	제주특별자치도 제주시 한림읍 금악리 1971-1	제주특별자치도	제주시_한림읍	제주_한림	제주특별자치도_제주시_한림읍_금악리	한림읍	금악리	2020-12-31	2020-01-01	1
5011025025	2020	12	31	2	7	534	50	4.4	1.74	5.2	0.3	제주특별자치도 제주시 한림읍 금악리 3142	제주특별자치도	제주시_한림읍	제주_한림	제주특별자치도_제주시_한림읍_금악리	한림읍	금악리	2020-12-31	2020-01-01	1
5011025025	2020	12	31	2	6.5	512	53	2.8	2.31	4.8	0.2	제주특별자치도 제주시 한림읍 금악리 3190-3	제주특별자치도	제주시_한림읍	제주_한림	제주특별자치도_제주시_한림읍_금악리	한림읍	금악리	2020-12-31	2020-01-01	1
5011025025	2020	10	21	4	5	886	109	1	0.83	4.4	0.2	제주특별자치도 제주시 한림읍 금악리 2159	제주특별자치도	제주시_한림읍	제주_한림	제주특별자치도_제주시_한림읍_금악리	한림읍	금악리	2020-10-21	2020-01-01	1
5011025025	2020	12	31	4	7.5	278	38	0.8	2.67	5.7	0.2	제주특별자치도 제주시 한림읍 금악리 2021-2	제주특별자치도	제주시_한림읍	제주_한림	제주특별자치도_제주시_한림읍_금악리	한림읍	금악리	2020-12-31	2020-01-01	1
5011025025	2020	12	31	4	5.6	476	78	1.7	0.69	2.6	0.2	제주특별자치도 제주시 한림읍 금악리 3020	제주특별자치도	제주시_한림읍	제주_한림	제주특별자치도_제주시_한림읍_금악리	한림읍	금악리	2020-12-31	2020-01-01	1
5011025025	2020	03	09	4	5.5	1067	109	1.8	1.02	9.9	0.5	제주특별자치도 제주시 한림읍 금악리 2301-1	제주특별자치도	제주시_한림읍	제주_한림	제주특별자치도_제주시_한림읍_금악리	한림읍	금악리	2020-03-09	2020-01-01	1
5011025025	2020	05	04	4	5.2	203	83	0.9	0.36	5.4	0.3	제주특별자치도 제주시 한림읍 금악리 2898	제주특별자치도	제주시_한림읍	제주_한림	제주특별자치도_제주시_한림읍_금악리	한림읍	금악리	2020-05-04	2020-01-01	1
5011025025	2020	01	23	2	4.9	35	56	8.4	0.96	8.4	0.51	제주특별자치도 제주시 한림읍 금악리 961	제주특별자치도	제주시_한림읍	제주_한림	제주특별자치도_제주시_한림읍_금악리	한림읍	금악리	2020-01-23	2020-01-01	1
5011025025	2020	02	17	2	6.3	97	82	2.8	3.15	9.9	1	제주특별자치도 제주시 한림읍 금악리 196-10	제주특별자치도	제주시_한림읍	제주_한림	제주특별자치도_제주시_한림읍_금악리	한림읍	금악리	2020-02-17	2020-01-01	1
5011025025	2020	02	17	2	5.8	10	135	1.1	0.57	4.7	0.3	제주특별자치도 제주시 한림읍 금악리 788-1	제주특별자치도	제주시_한림읍	제주_한림	제주특별자치도_제주시_한림읍_금악리	한림읍	금악리	2020-02-17	2020-01-01	1
5011025025	2020	02	17	2	5.8	10	170	0.9	0.57	4	0.4	제주특별자치도 제주시 한림읍 금악리 14-1	제주특별자치도	제주시_한림읍	제주_한림	제주특별자치도_제주시_한림읍_금악리	한림읍	금악리	2020-02-17	2020-01-01	1
5011025025	2020	02	17	2	5.8	10	140	1	0.62	4.5	0.3	제주특별자치도 제주시 한림읍 금악리 198-22	제주특별자치도	제주시_한림읍	제주_한림	제주특별자치도_제주시_한림읍_금악리	한림읍	금악리	2020-02-17	2020-01-01	1
5011025025	2020	02	17	2	5.9	10	193	1.3	0.63	5.1	0.4	제주특별자치도 제주시 한림읍 금악리 198-205	제주특별자치도	제주시_한림읍	제주_한림	제주특별자치도_제주시_한림읍_금악리	한림읍	금악리	2020-02-17	2020-01-01	1
5011025025	2020	02	17	2	5.8	10	171	1	0.88	4.4	0.3	제주특별자치도 제주시 한림읍 금악리 715-21	제주특별자치도	제주시_한림읍	제주_한림	제주특별자치도_제주시_한림읍_금악리	한림읍	금악리	2020-02-17	2020-01-01	1
5011025025	2020	02	17	2	5.9	10	135	1	0.9	4.8	0.3	제주특별자치도 제주시 한림읍 금악리 249-8	제주특별자치도	제주시_한림읍	제주_한림	제주특별자치도_제주시_한림읍_금악리	한림읍	금악리	2020-02-17	2020-01-01	1
5011025025	2020	02	17	2	5.9	10	160	1.1	1.08	5.6	0.4	제주특별자치도 제주시 한림읍 금악리 249-10	제주특별자치도	제주시_한림읍	제주_한림	제주특별자치도_제주시_한림읍_금악리	한림읍	금악리	2020-02-17	2020-01-01	1
5011025025	2020	02	17	2	5.8	32	181	0.9	0.72	4.7	0.3	제주특별자치도 제주시 한림읍 금악리 747	제주특별자치도	제주시_한림읍	제주_한림	제주특별자치도_제주시_한림읍_금악리	한림읍	금악리	2020-02-17	2020-01-01	1
5011025025	2020	02	17	2	6	34	130	1.2	1.03	5.8	0.5	제주특별자치도 제주시 한림읍 금악리 204-3	제주특별자치도	제주시_한림읍	제주_한림	제주특별자치도_제주시_한림읍_금악리	한림읍	금악리	2020-02-17	2020-01-01	1
5011025025	2020	02	17	2	5.9	32	129	1.1	0.87	5.9	0.4	제주특별자치도 제주시 한림읍 금악리 204-5	제주특별자치도	제주시_한림읍	제주_한림	제주특별자치도_제주시_한림읍_금악리	한림읍	금악리	2020-02-17	2020-01-01	1
5011025025	2020	02	17	2	5.8	10	135	1.2	0.91	5.4	0.4	제주특별자치도 제주시 한림읍 금악리 204-6	제주특별자치도	제주시_한림읍	제주_한림	제주특별자치도_제주시_한림읍_금악리	한림읍	금악리	2020-02-17	2020-01-01	1
5011025025	2020	02	17	2	5.9	10	142	1.3	0.87	5.9	0.4	제주특별자치도 제주시 한림읍 금악리 204-7	제주특별자치도	제주시_한림읍	제주_한림	제주특별자치도_제주시_한림읍_금악리	한림읍	금악리	2020-02-17	2020-01-01	1
5011025025	2020	02	17	2	5.9	10	131	1.2	3.14	6.2	0.3	제주특별자치도 제주시 한림읍 금악리 204-8	제주특별자치도	제주시_한림읍	제주_한림	제주특별자치도_제주시_한림읍_금악리	한림읍	금악리	2020-02-17	2020-01-01	1
5011025025	2020	02	17	2	5.9	10	129	1	1.15	5.8	0.4	제주특별자치도 제주시 한림읍 금악리 204-9	제주특별자치도	제주시_한림읍	제주_한림	제주특별자치도_제주시_한림읍_금악리	한림읍	금악리	2020-02-17	2020-01-01	1
5011025025	2020	02	17	2	5.9	10	141	1.1	1.1	5.8	0.4	제주특별자치도 제주시 한림읍 금악리 204-10	제주특별자치도	제주시_한림읍	제주_한림	제주특별자치도_제주시_한림읍_금악리	한림읍	금악리	2020-02-17	2020-01-01	1
5011025025	2020	02	17	2	5.8	10	148	1	1.12	5.2	0.4	제주특별자치도 제주시 한림읍 금악리 204-11	제주특별자치도	제주시_한림읍	제주_한림	제주특별자치도_제주시_한림읍_금악리	한림읍	금악리	2020-02-17	2020-01-01	1
5011025025	2020	02	17	2	5.8	10	140	1.3	1.1	5.8	0.4	제주특별자치도 제주시 한림읍 금악리 204-12	제주특별자치도	제주시_한림읍	제주_한림	제주특별자치도_제주시_한림읍_금악리	한림읍	금악리	2020-02-17	2020-01-01	1
5011025025	2020	02	17	2	5.8	10	165	1.1	1.15	5.3	0.3	제주특별자치도 제주시 한림읍 금악리 204-13	제주특별자치도	제주시_한림읍	제주_한림	제주특별자치도_제주시_한림읍_금악리	한림읍	금악리	2020-02-17	2020-01-01	1
5011025025	2020	02	17	2	5.9	10	142	1	1.21	5.3	0.4	제주특별자치도 제주시 한림읍 금악리 204-14	제주특별자치도	제주시_한림읍	제주_한림	제주특별자치도_제주시_한림읍_금악리	한림읍	금악리	2020-02-17	2020-01-01	1
5011025025	2020	02	17	2	5.9	10	116	1.3	1.31	6.1	0.4	제주특별자치도 제주시 한림읍 금악리 204-15	제주특별자치도	제주시_한림읍	제주_한림	제주특별자치도_제주시_한림읍_금악리	한림읍	금악리	2020-02-17	2020-01-01	1
5011025025	2020	02	17	2	5.9	10	166	1.2	1.24	5.4	0.3	제주특별자치도 제주시 한림읍 금악리 204-16	제주특별자치도	제주시_한림읍	제주_한림	제주특별자치도_제주시_한림읍_금악리	한림읍	금악리	2020-02-17	2020-01-01	1
5011025025	2020	02	17	2	5.9	10	129	1.2	1.33	5.8	0.3	제주특별자치도 제주시 한림읍 금악리 204-17	제주특별자치도	제주시_한림읍	제주_한림	제주특별자치도_제주시_한림읍_금악리	한림읍	금악리	2020-02-17	2020-01-01	1
5011025025	2020	02	17	2	5.8	10	154	1.1	1.38	5.5	0.3	제주특별자치도 제주시 한림읍 금악리 204-18	제주특별자치도	제주시_한림읍	제주_한림	제주특별자치도_제주시_한림읍_금악리	한림읍	금악리	2020-02-17	2020-01-01	1
5011025025	2020	02	17	2	5.9	10	152	1.1	1.45	5.6	0.4	제주특별자치도 제주시 한림읍 금악리 204-19	제주특별자치도	제주시_한림읍	제주_한림	제주특별자치도_제주시_한림읍_금악리	한림읍	금악리	2020-02-17	2020-01-01	1
5011025025	2020	02	17	2	5.8	10	135	1.2	1.46	6	0.3	제주특별자치도 제주시 한림읍 금악리 204-20	제주특별자치도	제주시_한림읍	제주_한림	제주특별자치도_제주시_한림읍_금악리	한림읍	금악리	2020-02-17	2020-01-01	1
5011025025	2020	02	17	2	5.8	10	193	1.5	1.51	7.2	0.3	제주특별자치도 제주시 한림읍 금악리 204-21	제주특별자치도	제주시_한림읍	제주_한림	제주특별자치도_제주시_한림읍_금악리	한림읍	금악리	2020-02-17	2020-01-01	1
5011025025	2020	02	17	2	5.9	10	160	1.3	1.5	5.9	0.4	제주특별자치도 제주시 한림읍 금악리 204-22	제주특별자치도	제주시_한림읍	제주_한림	제주특별자치도_제주시_한림읍_금악리	한림읍	금악리	2020-02-17	2020-01-01	1
5011025025	2020	02	17	2	5.9	10	146	1.6	1.67	7	0.4	제주특별자치도 제주시 한림읍 금악리 204-23	제주특별자치도	제주시_한림읍	제주_한림	제주특별자치도_제주시_한림읍_금악리	한림읍	금악리	2020-02-17	2020-01-01	1
5011025025	2020	02	17	2	5.8	10	125	1.8	1.07	0.6	0.4	제주특별자치도 제주시 한림읍 금악리 204-24	제주특별자치도	제주시_한림읍	제주_한림	제주특별자치도_제주시_한림읍_금악리	한림읍	금악리	2020-02-17	2020-01-01	1
5011025025	2020	02	17	2	5.8	10	160	1.5	1.66	6.3	0.3	제주특별자치도 제주시 한림읍 금악리 204-25	제주특별자치도	제주시_한림읍	제주_한림	제주특별자치도_제주시_한림읍_금악리	한림읍	금악리	2020-02-17	2020-01-01	1
5011025025	2020	02	17	2	5.9	10	150	1.2	1.71	6.1	0.3	제주특별자치도 제주시 한림읍 금악리 204-26	제주특별자치도	제주시_한림읍	제주_한림	제주특별자치도_제주시_한림읍_금악리	한림읍	금악리	2020-02-17	2020-01-01	1
5011025025	2020	02	17	2	5.9	10	127	1.3	1.74	6.6	0.4	제주특별자치도 제주시 한림읍 금악리 204-27	제주특별자치도	제주시_한림읍	제주_한림	제주특별자치도_제주시_한림읍_금악리	한림읍	금악리	2020-02-17	2020-01-01	1
5011025025	2020	02	17	2	5.8	10	147	1.2	1.76	6.2	0.3	제주특별자치도 제주시 한림읍 금악리 204-28	제주특별자치도	제주시_한림읍	제주_한림	제주특별자치도_제주시_한림읍_금악리	한림읍	금악리	2020-02-17	2020-01-01	1
5011025025	2020	02	17	2	5.9	10	150	1.3	1.88	7.1	0.5	제주특별자치도 제주시 한림읍 금악리 204-29	제주특별자치도	제주시_한림읍	제주_한림	제주특별자치도_제주시_한림읍_금악리	한림읍	금악리	2020-02-17	2020-01-01	1
5011025025	2020	02	17	2	5.8	10	152	1.4	1.81	6.8	0.3	제주특별자치도 제주시 한림읍 금악리 204-30	제주특별자치도	제주시_한림읍	제주_한림	제주특별자치도_제주시_한림읍_금악리	한림읍	금악리	2020-02-17	2020-01-01	1
5011025025	2020	02	17	2	5.7	10	171	1.2	1.87	6.2	0.3	제주특별자치도 제주시 한림읍 금악리 204-31	제주특별자치도	제주시_한림읍	제주_한림	제주특별자치도_제주시_한림읍_금악리	한림읍	금악리	2020-02-17	2020-01-01	1
5011025025	2020	02	17	2	5.8	10	167	1.4	1.91	5.6	0.4	제주특별자치도 제주시 한림읍 금악리 204-32	제주특별자치도	제주시_한림읍	제주_한림	제주특별자치도_제주시_한림읍_금악리	한림읍	금악리	2020-02-17	2020-01-01	1
5011025025	2020	02	17	2	5.8	10	162	1.5	1.95	6.4	0.4	제주특별자치도 제주시 한림읍 금악리 204-33	제주특별자치도	제주시_한림읍	제주_한림	제주특별자치도_제주시_한림읍_금악리	한림읍	금악리	2020-02-17	2020-01-01	1
5011025025	2020	02	17	2	5.9	10	166	0.9	0.65	5.8	0.4	제주특별자치도 제주시 한림읍 금악리 204-34	제주특별자치도	제주시_한림읍	제주_한림	제주특별자치도_제주시_한림읍_금악리	한림읍	금악리	2020-02-17	2020-01-01	1
5011025025	2020	02	17	2	5.8	10	150	1.3	0.58	5.4	0.4	제주특별자치도 제주시 한림읍 금악리 204-35	제주특별자치도	제주시_한림읍	제주_한림	제주특별자치도_제주시_한림읍_금악리	한림읍	금악리	2020-02-17	2020-01-01	1
5011025025	2020	02	17	2	5.7	10	187	1.3	0.62	6.2	0.3	제주특별자치도 제주시 한림읍 금악리 204-36	제주특별자치도	제주시_한림읍	제주_한림	제주특별자치도_제주시_한림읍_금악리	한림읍	금악리	2020-02-17	2020-01-01	1
5011025025	2020	02	17	2	5.8	10	124	1.1	0.56	5.6	0.3	제주특별자치도 제주시 한림읍 금악리 204-37	제주특별자치도	제주시_한림읍	제주_한림	제주특별자치도_제주시_한림읍_금악리	한림읍	금악리	2020-02-17	2020-01-01	1
5011025025	2020	02	17	2	5.9	10	146	1	0.79	5.4	0.2	제주특별자치도 제주시 한림읍 금악리 204-38	제주특별자치도	제주시_한림읍	제주_한림	제주특별자치도_제주시_한림읍_금악리	한림읍	금악리	2020-02-17	2020-01-01	1
5011025025	2020	02	17	2	5.7	10	128	1.2	0.67	5.4	0.3	제주특별자치도 제주시 한림읍 금악리 204-39	제주특별자치도	제주시_한림읍	제주_한림	제주특별자치도_제주시_한림읍_금악리	한림읍	금악리	2020-02-17	2020-01-01	1
5011025025	2020	02	17	2	5.7	10	140	1	0.75	5.1	0.3	제주특별자치도 제주시 한림읍 금악리 204-40	제주특별자치도	제주시_한림읍	제주_한림	제주특별자치도_제주시_한림읍_금악리	한림읍	금악리	2020-02-17	2020-01-01	1
5011025025	2020	02	17	2	5.8	10	186	1	0.78	5.2	0.3	제주특별자치도 제주시 한림읍 금악리 204-41	제주특별자치도	제주시_한림읍	제주_한림	제주특별자치도_제주시_한림읍_금악리	한림읍	금악리	2020-02-17	2020-01-01	1
5011025025	2020	02	17	2	5.8	10	151	1.3	0.83	5.3	0.4	제주특별자치도 제주시 한림읍 금악리 204-42	제주특별자치도	제주시_한림읍	제주_한림	제주특별자치도_제주시_한림읍_금악리	한림읍	금악리	2020-02-17	2020-01-01	1
5011025025	2020	02	17	2	5.8	10	148	0.8	0.87	5.3	0.4	제주특별자치도 제주시 한림읍 금악리 204-43	제주특별자치도	제주시_한림읍	제주_한림	제주특별자치도_제주시_한림읍_금악리	한림읍	금악리	2020-02-17	2020-01-01	1
5011025025	2020	02	17	2	5.8	10	176	1.1	1.05	5.9	0.4	제주특별자치도 제주시 한림읍 금악리 204-44	제주특별자치도	제주시_한림읍	제주_한림	제주특별자치도_제주시_한림읍_금악리	한림읍	금악리	2020-02-17	2020-01-01	1
5011025025	2020	02	17	2	5.7	10	186	1.3	0.94	5.2	0.4	제주특별자치도 제주시 한림읍 금악리 204-45	제주특별자치도	제주시_한림읍	제주_한림	제주특별자치도_제주시_한림읍_금악리	한림읍	금악리	2020-02-17	2020-01-01	1
5011025025	2020	02	17	2	5.8	10	131	1.4	1.03	5.1	0.3	제주특별자치도 제주시 한림읍 금악리 204-46	제주특별자치도	제주시_한림읍	제주_한림	제주특별자치도_제주시_한림읍_금악리	한림읍	금악리	2020-02-17	2020-01-01	1
5011025025	2020	02	17	2	5.7	10	138	1.2	1.02	5.3	0.4	제주특별자치도 제주시 한림읍 금악리 204-47	제주특별자치도	제주시_한림읍	제주_한림	제주특별자치도_제주시_한림읍_금악리	한림읍	금악리	2020-02-17	2020-01-01	1
5011025025	2020	02	17	2	5.7	10	136	1.3	1.09	5.5	0.4	제주특별자치도 제주시 한림읍 금악리 204-48	제주특별자치도	제주시_한림읍	제주_한림	제주특별자치도_제주시_한림읍_금악리	한림읍	금악리	2020-02-17	2020-01-01	1
5011025025	2020	02	17	2	5.7	10	159	1.5	1.08	5.6	0.4	제주특별자치도 제주시 한림읍 금악리 204-49	제주특별자치도	제주시_한림읍	제주_한림	제주특별자치도_제주시_한림읍_금악리	한림읍	금악리	2020-02-17	2020-01-01	1
5011025025	2020	02	17	2	5.7	10	143	1.2	1.19	5.5	0.3	제주특별자치도 제주시 한림읍 금악리 204-50	제주특별자치도	제주시_한림읍	제주_한림	제주특별자치도_제주시_한림읍_금악리	한림읍	금악리	2020-02-17	2020-01-01	1
5011025025	2020	02	17	2	5.8	10	150	1.3	1.27	5.4	0.4	제주특별자치도 제주시 한림읍 금악리 204-51	제주특별자치도	제주시_한림읍	제주_한림	제주특별자치도_제주시_한림읍_금악리	한림읍	금악리	2020-02-17	2020-01-01	1
5011025025	2020	02	17	2	5.8	10	153	0.9	1.21	4.2	0.4	제주특별자치도 제주시 한림읍 금악리 204-52	제주특별자치도	제주시_한림읍	제주_한림	제주특별자치도_제주시_한림읍_금악리	한림읍	금악리	2020-02-17	2020-01-01	1
5011025025	2020	02	17	2	5.8	10	112	0.8	1.32	5.1	0.4	제주특별자치도 제주시 한림읍 금악리 204-53	제주특별자치도	제주시_한림읍	제주_한림	제주특별자치도_제주시_한림읍_금악리	한림읍	금악리	2020-02-17	2020-01-01	1
5011025025	2020	02	17	2	5.6	10	136	1.2	1.39	5.4	0.4	제주특별자치도 제주시 한림읍 금악리 204-54	제주특별자치도	제주시_한림읍	제주_한림	제주특별자치도_제주시_한림읍_금악리	한림읍	금악리	2020-02-17	2020-01-01	1
5011025025	2020	02	17	2	5.6	10	115	1.3	1.38	5.4	0.4	제주특별자치도 제주시 한림읍 금악리 204-55	제주특별자치도	제주시_한림읍	제주_한림	제주특별자치도_제주시_한림읍_금악리	한림읍	금악리	2020-02-17	2020-01-01	1
5011025025	2020	04	07	2	6.3	30	141	2.6	0.87	4.4	0.4	제주특별자치도 제주시 한림읍 금악리 2124-6	제주특별자치도	제주시_한림읍	제주_한림	제주특별자치도_제주시_한림읍_금악리	한림읍	금악리	2020-04-07	2020-01-01	1
5011025025	2020	04	13	2	6.1	43	112	3.3	1.61	8	0.4	제주특별자치도 제주시 한림읍 금악리 9	제주특별자치도	제주시_한림읍	제주_한림	제주특별자치도_제주시_한림읍_금악리	한림읍	금악리	2020-04-13	2020-01-01	1
5011025025	2020	05	04	2	5.9	360	60	1	0.99	5.2	0.2	제주특별자치도 제주시 한림읍 금악리 3404	제주특별자치도	제주시_한림읍	제주_한림	제주특별자치도_제주시_한림읍_금악리	한림읍	금악리	2020-05-04	2020-01-01	1
5011025025	2020	05	15	2	6.9	288	124	2.4	1.09	8.8	0.2	제주특별자치도 제주시 한림읍 금악리 514	제주특별자치도	제주시_한림읍	제주_한림	제주특별자치도_제주시_한림읍_금악리	한림읍	금악리	2020-05-15	2020-01-01	1
5011025025	2020	05	15	2	6.9	288	124	2.4	1.09	8.8	0.2	제주특별자치도 제주시 한림읍 금악리 1384	제주특별자치도	제주시_한림읍	제주_한림	제주특별자치도_제주시_한림읍_금악리	한림읍	금악리	2020-05-15	2020-01-01	1
5011025025	2020	05	15	2	6.9	288	124	2.4	1.09	8.8	0.2	제주특별자치도 제주시 한림읍 금악리 1385	제주특별자치도	제주시_한림읍	제주_한림	제주특별자치도_제주시_한림읍_금악리	한림읍	금악리	2020-05-15	2020-01-01	1
5011025025	2020	05	15	2	6.9	288	124	2.4	1.09	8.8	0.2	제주특별자치도 제주시 한림읍 금악리 1386	제주특별자치도	제주시_한림읍	제주_한림	제주특별자치도_제주시_한림읍_금악리	한림읍	금악리	2020-05-15	2020-01-01	1
5011025025	2020	05	15	2	6.9	288	124	2.4	1.09	8.8	0.2	제주특별자치도 제주시 한림읍 금악리 511	제주특별자치도	제주시_한림읍	제주_한림	제주특별자치도_제주시_한림읍_금악리	한림읍	금악리	2020-05-15	2020-01-01	1
5011025025	2020	05	15	2	6.9	288	124	2.4	1.09	8.8	0.2	제주특별자치도 제주시 한림읍 금악리 513	제주특별자치도	제주시_한림읍	제주_한림	제주특별자치도_제주시_한림읍_금악리	한림읍	금악리	2020-05-15	2020-01-01	1
5011025025	2020	05	15	2	6.9	288	124	2.4	1.09	8.8	0.2	제주특별자치도 제주시 한림읍 금악리 508-2	제주특별자치도	제주시_한림읍	제주_한림	제주특별자치도_제주시_한림읍_금악리	한림읍	금악리	2020-05-15	2020-01-01	1
5011025025	2020	05	15	2	6.9	288	124	2.4	1.09	8.8	0.2	제주특별자치도 제주시 한림읍 금악리 504	제주특별자치도	제주시_한림읍	제주_한림	제주특별자치도_제주시_한림읍_금악리	한림읍	금악리	2020-05-15	2020-01-01	1
5011025025	2020	05	15	2	6.9	288	124	2.4	1.09	8.8	0.2	제주특별자치도 제주시 한림읍 금악리 505	제주특별자치도	제주시_한림읍	제주_한림	제주특별자치도_제주시_한림읍_금악리	한림읍	금악리	2020-05-15	2020-01-01	1
5011025025	2020	05	15	2	6.9	288	124	2.4	1.09	8.8	0.2	제주특별자치도 제주시 한림읍 금악리 506	제주특별자치도	제주시_한림읍	제주_한림	제주특별자치도_제주시_한림읍_금악리	한림읍	금악리	2020-05-15	2020-01-01	1
5011025025	2020	05	15	2	6.9	288	124	2.4	1.09	8.8	0.2	제주특별자치도 제주시 한림읍 금악리 507	제주특별자치도	제주시_한림읍	제주_한림	제주특별자치도_제주시_한림읍_금악리	한림읍	금악리	2020-05-15	2020-01-01	1
5011025025	2020	05	15	2	6.9	288	124	2.4	1.09	8.8	0.2	제주특별자치도 제주시 한림읍 금악리 508-1	제주특별자치도	제주시_한림읍	제주_한림	제주특별자치도_제주시_한림읍_금악리	한림읍	금악리	2020-05-15	2020-01-01	1
5011025025	2020	05	15	2	6.9	288	124	2.4	1.09	8.8	0.2	제주특별자치도 제주시 한림읍 금악리 1383	제주특별자치도	제주시_한림읍	제주_한림	제주특별자치도_제주시_한림읍_금악리	한림읍	금악리	2020-05-15	2020-01-01	1
5011025025	2020	05	15	2	6.9	288	124	2.4	1.09	8.8	0.2	제주특별자치도 제주시 한림읍 금악리 509	제주특별자치도	제주시_한림읍	제주_한림	제주특별자치도_제주시_한림읍_금악리	한림읍	금악리	2020-05-15	2020-01-01	1
5011025025	2020	05	15	2	6.9	288	124	2.4	1.09	8.8	0.2	제주특별자치도 제주시 한림읍 금악리 510	제주특별자치도	제주시_한림읍	제주_한림	제주특별자치도_제주시_한림읍_금악리	한림읍	금악리	2020-05-15	2020-01-01	1
5011025025	2020	05	15	2	6.3	369	122	0.9	1.56	2.8	0.5	제주특별자치도 제주시 한림읍 금악리 388	제주특별자치도	제주시_한림읍	제주_한림	제주특별자치도_제주시_한림읍_금악리	한림읍	금악리	2020-05-15	2020-01-01	1
5011025025	2020	05	15	2	6.6	316	125	1.9	1.09	5.5	0.2	제주특별자치도 제주시 한림읍 금악리 1387	제주특별자치도	제주시_한림읍	제주_한림	제주특별자치도_제주시_한림읍_금악리	한림읍	금악리	2020-05-15	2020-01-01	1
5011025025	2020	05	15	2	6.6	316	125	1.9	1.09	5.5	0.2	제주특별자치도 제주시 한림읍 금악리 1388	제주특별자치도	제주시_한림읍	제주_한림	제주특별자치도_제주시_한림읍_금악리	한림읍	금악리	2020-05-15	2020-01-01	1
5011025025	2020	05	15	2	6.6	316	125	1.9	1.09	5.5	0.2	제주특별자치도 제주시 한림읍 금악리 1389	제주특별자치도	제주시_한림읍	제주_한림	제주특별자치도_제주시_한림읍_금악리	한림읍	금악리	2020-05-15	2020-01-01	1
5011025025	2020	05	15	2	6.6	316	125	1.9	1.09	5.5	0.2	제주특별자치도 제주시 한림읍 금악리 1380	제주특별자치도	제주시_한림읍	제주_한림	제주특별자치도_제주시_한림읍_금악리	한림읍	금악리	2020-05-15	2020-01-01	1
5011025025	2020	05	15	2	6.6	316	125	1.9	1.09	5.5	0.2	제주특별자치도 제주시 한림읍 금악리 1381-3	제주특별자치도	제주시_한림읍	제주_한림	제주특별자치도_제주시_한림읍_금악리	한림읍	금악리	2020-05-15	2020-01-01	1
5011025025	2020	05	15	2	6.6	316	125	1.9	1.09	5.5	0.2	제주특별자치도 제주시 한림읍 금악리 1381-1	제주특별자치도	제주시_한림읍	제주_한림	제주특별자치도_제주시_한림읍_금악리	한림읍	금악리	2020-05-15	2020-01-01	1
5011025025	2020	05	15	2	6.6	316	125	1.9	1.09	5.5	0.2	제주특별자치도 제주시 한림읍 금악리 1404	제주특별자치도	제주시_한림읍	제주_한림	제주특별자치도_제주시_한림읍_금악리	한림읍	금악리	2020-05-15	2020-01-01	1
5011025025	2020	05	15	2	6.6	316	125	1.9	1.09	5.5	0.2	제주특별자치도 제주시 한림읍 금악리 1403-1	제주특별자치도	제주시_한림읍	제주_한림	제주특별자치도_제주시_한림읍_금악리	한림읍	금악리	2020-05-15	2020-01-01	1
5011025025	2020	05	15	2	6.6	316	125	1.9	1.09	5.5	0.2	제주특별자치도 제주시 한림읍 금악리 1403-2	제주특별자치도	제주시_한림읍	제주_한림	제주특별자치도_제주시_한림읍_금악리	한림읍	금악리	2020-05-15	2020-01-01	1
5011025025	2020	05	15	2	6.9	123	93	1.4	1.12	9.5	0.2	제주특별자치도 제주시 한림읍 금악리 563-1	제주특별자치도	제주시_한림읍	제주_한림	제주특별자치도_제주시_한림읍_금악리	한림읍	금악리	2020-05-15	2020-01-01	1
5011025025	2020	05	15	2	6.9	123	93	1.4	1.12	9.5	0.2	제주특별자치도 제주시 한림읍 금악리 561	제주특별자치도	제주시_한림읍	제주_한림	제주특별자치도_제주시_한림읍_금악리	한림읍	금악리	2020-05-15	2020-01-01	1
5011025025	2020	05	15	2	6.9	123	93	1.4	1.12	9.5	0.2	제주특별자치도 제주시 한림읍 금악리 562	제주특별자치도	제주시_한림읍	제주_한림	제주특별자치도_제주시_한림읍_금악리	한림읍	금악리	2020-05-15	2020-01-01	1
5011025025	2020	05	15	2	6.9	108	53	3.5	1.67	6.8	0.2	제주특별자치도 제주시 한림읍 금악리 1733	제주특별자치도	제주시_한림읍	제주_한림	제주특별자치도_제주시_한림읍_금악리	한림읍	금악리	2020-05-15	2020-01-01	1
5011025025	2020	05	15	2	6.9	108	53	3.5	1.67	6.8	0.2	제주특별자치도 제주시 한림읍 금악리 1659	제주특별자치도	제주시_한림읍	제주_한림	제주특별자치도_제주시_한림읍_금악리	한림읍	금악리	2020-05-15	2020-01-01	1
5011025025	2020	05	15	2	6.9	108	53	3.5	1.67	6.8	0.2	제주특별자치도 제주시 한림읍 금악리 1660	제주특별자치도	제주시_한림읍	제주_한림	제주특별자치도_제주시_한림읍_금악리	한림읍	금악리	2020-05-15	2020-01-01	1
5011025025	2020	05	15	2	6.9	108	53	3.5	1.67	6.8	0.2	제주특별자치도 제주시 한림읍 금악리 1661	제주특별자치도	제주시_한림읍	제주_한림	제주특별자치도_제주시_한림읍_금악리	한림읍	금악리	2020-05-15	2020-01-01	1
5011025025	2020	05	15	2	6.9	108	53	3.5	1.67	6.8	0.2	제주특별자치도 제주시 한림읍 금악리 1662	제주특별자치도	제주시_한림읍	제주_한림	제주특별자치도_제주시_한림읍_금악리	한림읍	금악리	2020-05-15	2020-01-01	1
5011025025	2020	05	15	2	6.9	108	53	3.5	1.67	6.8	0.2	제주특별자치도 제주시 한림읍 금악리 1663	제주특별자치도	제주시_한림읍	제주_한림	제주특별자치도_제주시_한림읍_금악리	한림읍	금악리	2020-05-15	2020-01-01	1
5011025025	2020	05	15	2	6.9	108	53	3.5	1.67	6.8	0.2	제주특별자치도 제주시 한림읍 금악리 1732	제주특별자치도	제주시_한림읍	제주_한림	제주특별자치도_제주시_한림읍_금악리	한림읍	금악리	2020-05-15	2020-01-01	1
5011025025	2020	05	15	2	6.9	108	53	3.5	1.67	6.8	0.2	제주특별자치도 제주시 한림읍 금악리 1738	제주특별자치도	제주시_한림읍	제주_한림	제주특별자치도_제주시_한림읍_금악리	한림읍	금악리	2020-05-15	2020-01-01	1
5011025025	2020	05	15	2	6.9	108	53	3.5	1.67	6.8	0.2	제주특별자치도 제주시 한림읍 금악리 1739	제주특별자치도	제주시_한림읍	제주_한림	제주특별자치도_제주시_한림읍_금악리	한림읍	금악리	2020-05-15	2020-01-01	1
5011025025	2020	05	15	2	5.7	391	159	1	0.7	3.2	0.2	제주특별자치도 제주시 한림읍 금악리 493	제주특별자치도	제주시_한림읍	제주_한림	제주특별자치도_제주시_한림읍_금악리	한림읍	금악리	2020-05-15	2020-01-01	1
5011025025	2020	05	15	2	5.7	391	159	1	0.7	3.2	0.2	제주특별자치도 제주시 한림읍 금악리 494	제주특별자치도	제주시_한림읍	제주_한림	제주특별자치도_제주시_한림읍_금악리	한림읍	금악리	2020-05-15	2020-01-01	1
5011025025	2020	05	15	2	5.7	391	159	1	0.7	3.2	0.2	제주특별자치도 제주시 한림읍 금악리 495	제주특별자치도	제주시_한림읍	제주_한림	제주특별자치도_제주시_한림읍_금악리	한림읍	금악리	2020-05-15	2020-01-01	1
5011025025	2020	05	15	2	5.7	391	159	1	0.7	3.2	0.2	제주특별자치도 제주시 한림읍 금악리 498	제주특별자치도	제주시_한림읍	제주_한림	제주특별자치도_제주시_한림읍_금악리	한림읍	금악리	2020-05-15	2020-01-01	1
5011025025	2020	05	15	2	5.7	391	159	1	0.7	3.2	0.2	제주특별자치도 제주시 한림읍 금악리 419	제주특별자치도	제주시_한림읍	제주_한림	제주특별자치도_제주시_한림읍_금악리	한림읍	금악리	2020-05-15	2020-01-01	1
5011025025	2020	05	15	2	5.7	391	159	1	0.7	3.2	0.2	제주특별자치도 제주시 한림읍 금악리 420	제주특별자치도	제주시_한림읍	제주_한림	제주특별자치도_제주시_한림읍_금악리	한림읍	금악리	2020-05-15	2020-01-01	1
5011025025	2020	05	15	2	7	414	69	1.2	0.49	10.2	0.3	제주특별자치도 제주시 한림읍 금악리 425	제주특별자치도	제주시_한림읍	제주_한림	제주특별자치도_제주시_한림읍_금악리	한림읍	금악리	2020-05-15	2020-01-01	1
5011025025	2020	05	15	2	7	414	69	1.2	0.49	10.2	0.3	제주특별자치도 제주시 한림읍 금악리 423	제주특별자치도	제주시_한림읍	제주_한림	제주특별자치도_제주시_한림읍_금악리	한림읍	금악리	2020-05-15	2020-01-01	1
5011025025	2020	05	15	2	6.5	146	85	0.8	0.43	2.9	0.2	제주특별자치도 제주시 한림읍 금악리 417	제주특별자치도	제주시_한림읍	제주_한림	제주특별자치도_제주시_한림읍_금악리	한림읍	금악리	2020-05-15	2020-01-01	1
5011025025	2020	05	15	2	5.9	125	119	1.1	0.6	3	0.3	제주특별자치도 제주시 한림읍 금악리 1350	제주특별자치도	제주시_한림읍	제주_한림	제주특별자치도_제주시_한림읍_금악리	한림읍	금악리	2020-05-15	2020-01-01	1
5011025025	2020	05	15	2	5.9	125	119	1.1	0.6	3	0.3	제주특별자치도 제주시 한림읍 금악리 1351	제주특별자치도	제주시_한림읍	제주_한림	제주특별자치도_제주시_한림읍_금악리	한림읍	금악리	2020-05-15	2020-01-01	1
5011025025	2020	05	15	2	5.9	125	119	1.1	0.6	3	0.3	제주특별자치도 제주시 한림읍 금악리 1353	제주특별자치도	제주시_한림읍	제주_한림	제주특별자치도_제주시_한림읍_금악리	한림읍	금악리	2020-05-15	2020-01-01	1
5011025025	2020	05	15	2	5.9	125	119	1.1	0.6	3	0.3	제주특별자치도 제주시 한림읍 금악리 1362	제주특별자치도	제주시_한림읍	제주_한림	제주특별자치도_제주시_한림읍_금악리	한림읍	금악리	2020-05-15	2020-01-01	1
5011025025	2020	05	15	2	5.9	125	119	1.1	0.6	3	0.3	제주특별자치도 제주시 한림읍 금악리 1363	제주특별자치도	제주시_한림읍	제주_한림	제주특별자치도_제주시_한림읍_금악리	한림읍	금악리	2020-05-15	2020-01-01	1
5011025025	2020	05	15	2	6.6	107	60	2	0.8	7	0.2	제주특별자치도 제주시 한림읍 금악리 431	제주특별자치도	제주시_한림읍	제주_한림	제주특별자치도_제주시_한림읍_금악리	한림읍	금악리	2020-05-15	2020-01-01	1
5011025025	2020	05	15	2	6.6	107	60	2	0.8	7	0.2	제주특별자치도 제주시 한림읍 금악리 437	제주특별자치도	제주시_한림읍	제주_한림	제주특별자치도_제주시_한림읍_금악리	한림읍	금악리	2020-05-15	2020-01-01	1
5011025025	2020	05	15	2	6.6	107	60	2	0.8	7	0.2	제주특별자치도 제주시 한림읍 금악리 434	제주특별자치도	제주시_한림읍	제주_한림	제주특별자치도_제주시_한림읍_금악리	한림읍	금악리	2020-05-15	2020-01-01	1
5011025025	2020	05	15	2	6.6	107	60	2	0.8	7	0.2	제주특별자치도 제주시 한림읍 금악리 93	제주특별자치도	제주시_한림읍	제주_한림	제주특별자치도_제주시_한림읍_금악리	한림읍	금악리	2020-05-15	2020-01-01	1
5011025025	2020	05	15	2	6.6	107	60	2	0.8	7	0.2	제주특별자치도 제주시 한림읍 금악리 90	제주특별자치도	제주시_한림읍	제주_한림	제주특별자치도_제주시_한림읍_금악리	한림읍	금악리	2020-05-15	2020-01-01	1
5011025025	2020	05	15	2	6.6	107	60	2	0.8	7	0.2	제주특별자치도 제주시 한림읍 금악리 439	제주특별자치도	제주시_한림읍	제주_한림	제주특별자치도_제주시_한림읍_금악리	한림읍	금악리	2020-05-15	2020-01-01	1
5011025025	2020	05	15	2	6.6	107	60	2	0.8	7	0.2	제주특별자치도 제주시 한림읍 금악리 440	제주특별자치도	제주시_한림읍	제주_한림	제주특별자치도_제주시_한림읍_금악리	한림읍	금악리	2020-05-15	2020-01-01	1
5011025025	2020	05	15	2	6.6	107	60	2	0.8	7	0.2	제주특별자치도 제주시 한림읍 금악리 442	제주특별자치도	제주시_한림읍	제주_한림	제주특별자치도_제주시_한림읍_금악리	한림읍	금악리	2020-05-15	2020-01-01	1
5011025025	2020	05	15	2	7.1	947	83	1.2	0.75	8.4	0.3	제주특별자치도 제주시 한림읍 금악리 198-18	제주특별자치도	제주시_한림읍	제주_한림	제주특별자치도_제주시_한림읍_금악리	한림읍	금악리	2020-05-15	2020-01-01	1
5011025025	2020	05	15	2	7.1	947	83	1.2	0.75	8.4	0.3	제주특별자치도 제주시 한림읍 금악리 198-20	제주특별자치도	제주시_한림읍	제주_한림	제주특별자치도_제주시_한림읍_금악리	한림읍	금악리	2020-05-15	2020-01-01	1
5011025025	2020	05	15	2	7.1	947	83	1.2	0.75	8.4	0.3	제주특별자치도 제주시 한림읍 금악리 198-178	제주특별자치도	제주시_한림읍	제주_한림	제주특별자치도_제주시_한림읍_금악리	한림읍	금악리	2020-05-15	2020-01-01	1
5011025025	2020	05	15	2	7.1	947	83	1.2	0.75	8.4	0.3	제주특별자치도 제주시 한림읍 금악리 9-2	제주특별자치도	제주시_한림읍	제주_한림	제주특별자치도_제주시_한림읍_금악리	한림읍	금악리	2020-05-15	2020-01-01	1
5011025025	2020	05	15	2	7.2	161	38	1.1	1.11	9.5	0.1	제주특별자치도 제주시 한림읍 금악리 1270-1	제주특별자치도	제주시_한림읍	제주_한림	제주특별자치도_제주시_한림읍_금악리	한림읍	금악리	2020-05-15	2020-01-01	1
5011025025	2020	05	15	2	7.2	161	38	1.1	1.11	9.5	0.1	제주특별자치도 제주시 한림읍 금악리 1251	제주특별자치도	제주시_한림읍	제주_한림	제주특별자치도_제주시_한림읍_금악리	한림읍	금악리	2020-05-15	2020-01-01	1
5011025025	2020	05	15	2	7.2	161	38	1.1	1.11	9.5	0.1	제주특별자치도 제주시 한림읍 금악리 548	제주특별자치도	제주시_한림읍	제주_한림	제주특별자치도_제주시_한림읍_금악리	한림읍	금악리	2020-05-15	2020-01-01	1
5011025025	2020	05	15	2	7.2	161	38	1.1	1.11	9.5	0.1	제주특별자치도 제주시 한림읍 금악리 549	제주특별자치도	제주시_한림읍	제주_한림	제주특별자치도_제주시_한림읍_금악리	한림읍	금악리	2020-05-15	2020-01-01	1
5011025025	2020	05	15	2	7.2	161	38	1.1	1.11	9.5	0.1	제주특별자치도 제주시 한림읍 금악리 550	제주특별자치도	제주시_한림읍	제주_한림	제주특별자치도_제주시_한림읍_금악리	한림읍	금악리	2020-05-15	2020-01-01	1
5011025025	2020	05	15	2	7.2	161	38	1.1	1.11	9.5	0.1	제주특별자치도 제주시 한림읍 금악리 1260	제주특별자치도	제주시_한림읍	제주_한림	제주특별자치도_제주시_한림읍_금악리	한림읍	금악리	2020-05-15	2020-01-01	1
5011025025	2020	05	15	2	7.2	161	38	1.1	1.11	9.5	0.1	제주특별자치도 제주시 한림읍 금악리 1250	제주특별자치도	제주시_한림읍	제주_한림	제주특별자치도_제주시_한림읍_금악리	한림읍	금악리	2020-05-15	2020-01-01	1
5011025025	2020	05	15	2	7.2	161	38	1.1	1.11	9.5	0.1	제주특별자치도 제주시 한림읍 금악리 1276	제주특별자치도	제주시_한림읍	제주_한림	제주특별자치도_제주시_한림읍_금악리	한림읍	금악리	2020-05-15	2020-01-01	1
5011025025	2020	05	15	2	7.2	161	38	1.1	1.11	9.5	0.1	제주특별자치도 제주시 한림읍 금악리 1277	제주특별자치도	제주시_한림읍	제주_한림	제주특별자치도_제주시_한림읍_금악리	한림읍	금악리	2020-05-15	2020-01-01	1
5011025025	2020	05	15	2	7.2	161	38	1.1	1.11	9.5	0.1	제주특별자치도 제주시 한림읍 금악리 1254-1	제주특별자치도	제주시_한림읍	제주_한림	제주특별자치도_제주시_한림읍_금악리	한림읍	금악리	2020-05-15	2020-01-01	1
5011025025	2020	05	15	2	7.2	161	38	1.1	1.11	9.5	0.1	제주특별자치도 제주시 한림읍 금악리 1262	제주특별자치도	제주시_한림읍	제주_한림	제주특별자치도_제주시_한림읍_금악리	한림읍	금악리	2020-05-15	2020-01-01	1
5011025025	2020	05	15	2	7.2	161	38	1.1	1.11	9.5	0.1	제주특별자치도 제주시 한림읍 금악리 1268	제주특별자치도	제주시_한림읍	제주_한림	제주특별자치도_제주시_한림읍_금악리	한림읍	금악리	2020-05-15	2020-01-01	1
5011025025	2020	05	15	2	7.2	161	38	1.1	1.11	9.5	0.1	제주특별자치도 제주시 한림읍 금악리 1270	제주특별자치도	제주시_한림읍	제주_한림	제주특별자치도_제주시_한림읍_금악리	한림읍	금악리	2020-05-15	2020-01-01	1
5011025025	2020	05	15	2	7.2	161	38	1.1	1.11	9.5	0.1	제주특별자치도 제주시 한림읍 금악리 1272-3	제주특별자치도	제주시_한림읍	제주_한림	제주특별자치도_제주시_한림읍_금악리	한림읍	금악리	2020-05-15	2020-01-01	1
5011025025	2020	05	15	2	7.2	161	38	1.1	1.11	9.5	0.1	제주특별자치도 제주시 한림읍 금악리 1272-4	제주특별자치도	제주시_한림읍	제주_한림	제주특별자치도_제주시_한림읍_금악리	한림읍	금악리	2020-05-15	2020-01-01	1
5011025025	2020	05	15	2	7.2	161	38	1.1	1.11	9.5	0.1	제주특별자치도 제주시 한림읍 금악리 1273	제주특별자치도	제주시_한림읍	제주_한림	제주특별자치도_제주시_한림읍_금악리	한림읍	금악리	2020-05-15	2020-01-01	1
5011025025	2020	05	15	2	7.2	161	38	1.1	1.11	9.5	0.1	제주특별자치도 제주시 한림읍 금악리 1274	제주특별자치도	제주시_한림읍	제주_한림	제주특별자치도_제주시_한림읍_금악리	한림읍	금악리	2020-05-15	2020-01-01	1
5011025025	2020	05	15	2	7.2	161	38	1.1	1.11	9.5	0.1	제주특별자치도 제주시 한림읍 금악리 1275	제주특별자치도	제주시_한림읍	제주_한림	제주특별자치도_제주시_한림읍_금악리	한림읍	금악리	2020-05-15	2020-01-01	1
5011025025	2020	05	15	2	7.2	161	38	1.1	1.11	9.5	0.1	제주특별자치도 제주시 한림읍 금악리 1279-1	제주특별자치도	제주시_한림읍	제주_한림	제주특별자치도_제주시_한림읍_금악리	한림읍	금악리	2020-05-15	2020-01-01	1
5011025025	2020	05	15	2	7.2	161	38	1.1	1.11	9.5	0.1	제주특별자치도 제주시 한림읍 금악리 1279-2	제주특별자치도	제주시_한림읍	제주_한림	제주특별자치도_제주시_한림읍_금악리	한림읍	금악리	2020-05-15	2020-01-01	1
5011025025	2020	05	15	2	6.8	118	65	0.8	1.53	2.8	0.2	제주특별자치도 제주시 한림읍 금악리 191-2	제주특별자치도	제주시_한림읍	제주_한림	제주특별자치도_제주시_한림읍_금악리	한림읍	금악리	2020-05-15	2020-01-01	1
5011025025	2020	05	15	2	6.7	116	65	0.9	1.62	2	0.2	제주특별자치도 제주시 한림읍 금악리 191-1	제주특별자치도	제주시_한림읍	제주_한림	제주특별자치도_제주시_한림읍_금악리	한림읍	금악리	2020-05-15	2020-01-01	1
5011025025	2020	05	15	2	6.5	122	168	3.2	1.81	10.1	0.4	제주특별자치도 제주시 한림읍 금악리 198-9	제주특별자치도	제주시_한림읍	제주_한림	제주특별자치도_제주시_한림읍_금악리	한림읍	금악리	2020-05-15	2020-01-01	1
5011025025	2020	05	15	2	6.5	122	168	3.2	1.81	10.1	0.4	제주특별자치도 제주시 한림읍 금악리 198-10	제주특별자치도	제주시_한림읍	제주_한림	제주특별자치도_제주시_한림읍_금악리	한림읍	금악리	2020-05-15	2020-01-01	1
5011025025	2020	05	15	2	6.5	122	168	3.2	1.81	10.1	0.4	제주특별자치도 제주시 한림읍 금악리 198-11	제주특별자치도	제주시_한림읍	제주_한림	제주특별자치도_제주시_한림읍_금악리	한림읍	금악리	2020-05-15	2020-01-01	1
5011025025	2020	05	15	2	6.4	262	122	2.7	1.79	5.4	0.2	제주특별자치도 제주시 한림읍 금악리 198-13	제주특별자치도	제주시_한림읍	제주_한림	제주특별자치도_제주시_한림읍_금악리	한림읍	금악리	2020-05-15	2020-01-01	1
5011025025	2020	05	15	2	6.2	114	63	1.2	1.7	3.8	0.2	제주특별자치도 제주시 한림읍 금악리 194-1	제주특별자치도	제주시_한림읍	제주_한림	제주특별자치도_제주시_한림읍_금악리	한림읍	금악리	2020-05-15	2020-01-01	1
5011025025	2020	05	15	2	6	162	19	0.7	0.49	2.4	0.1	제주특별자치도 제주시 한림읍 금악리 203-1	제주특별자치도	제주시_한림읍	제주_한림	제주특별자치도_제주시_한림읍_금악리	한림읍	금악리	2020-05-15	2020-01-01	1
5011025025	2020	05	15	2	6	162	19	0.7	0.49	2.4	0.1	제주특별자치도 제주시 한림읍 금악리 203-2	제주특별자치도	제주시_한림읍	제주_한림	제주특별자치도_제주시_한림읍_금악리	한림읍	금악리	2020-05-15	2020-01-01	1
5011025025	2020	05	15	2	6	162	19	0.7	0.49	2.4	0.1	제주특별자치도 제주시 한림읍 금악리 203-3	제주특별자치도	제주시_한림읍	제주_한림	제주특별자치도_제주시_한림읍_금악리	한림읍	금악리	2020-05-15	2020-01-01	1
5011025025	2020	05	15	2	6	162	19	0.7	0.49	2.4	0.1	제주특별자치도 제주시 한림읍 금악리 203-4	제주특별자치도	제주시_한림읍	제주_한림	제주특별자치도_제주시_한림읍_금악리	한림읍	금악리	2020-05-15	2020-01-01	1
5011025025	2020	05	15	2	6	162	19	0.7	0.49	2.4	0.1	제주특별자치도 제주시 한림읍 금악리 203-5	제주특별자치도	제주시_한림읍	제주_한림	제주특별자치도_제주시_한림읍_금악리	한림읍	금악리	2020-05-15	2020-01-01	1
5011025025	2020	05	15	2	6	162	19	0.7	0.49	2.4	0.1	제주특별자치도 제주시 한림읍 금악리 203-6	제주특별자치도	제주시_한림읍	제주_한림	제주특별자치도_제주시_한림읍_금악리	한림읍	금악리	2020-05-15	2020-01-01	1
5011025025	2020	05	15	2	6	162	19	0.7	0.49	2.4	0.1	제주특별자치도 제주시 한림읍 금악리 203-9	제주특별자치도	제주시_한림읍	제주_한림	제주특별자치도_제주시_한림읍_금악리	한림읍	금악리	2020-05-15	2020-01-01	1
5011025025	2020	05	15	2	6	162	19	0.7	0.49	2.4	0.1	제주특별자치도 제주시 한림읍 금악리 203-10	제주특별자치도	제주시_한림읍	제주_한림	제주특별자치도_제주시_한림읍_금악리	한림읍	금악리	2020-05-15	2020-01-01	1
5011025025	2020	05	15	2	6.5	161	23	0.5	0.51	2	0.1	제주특별자치도 제주시 한림읍 금악리 184-1	제주특별자치도	제주시_한림읍	제주_한림	제주특별자치도_제주시_한림읍_금악리	한림읍	금악리	2020-05-15	2020-01-01	1
5011025025	2020	05	15	2	6.5	161	23	0.5	0.51	2	0.1	제주특별자치도 제주시 한림읍 금악리 196-53	제주특별자치도	제주시_한림읍	제주_한림	제주특별자치도_제주시_한림읍_금악리	한림읍	금악리	2020-05-15	2020-01-01	1
5011025025	2020	05	15	2	6.1	106	78	0.6	0.55	2.3	0.3	제주특별자치도 제주시 한림읍 금악리 7-2	제주특별자치도	제주시_한림읍	제주_한림	제주특별자치도_제주시_한림읍_금악리	한림읍	금악리	2020-05-15	2020-01-01	1
5011025025	2020	05	15	2	6.1	106	78	0.6	0.55	2.3	0.3	제주특별자치도 제주시 한림읍 금악리 198-12	제주특별자치도	제주시_한림읍	제주_한림	제주특별자치도_제주시_한림읍_금악리	한림읍	금악리	2020-05-15	2020-01-01	1
5011025025	2020	05	15	2	6.5	217	32	1	0.65	3.2	0.1	제주특별자치도 제주시 한림읍 금악리 204	제주특별자치도	제주시_한림읍	제주_한림	제주특별자치도_제주시_한림읍_금악리	한림읍	금악리	2020-05-15	2020-01-01	1
5011025025	2020	05	15	2	7	142	137	3.2	1.89	13.7	0.4	제주특별자치도 제주시 한림읍 금악리 198-136	제주특별자치도	제주시_한림읍	제주_한림	제주특별자치도_제주시_한림읍_금악리	한림읍	금악리	2020-05-15	2020-01-01	1
5011025025	2020	05	15	2	5.9	161	81	0.6	0.74	2	0.2	제주특별자치도 제주시 한림읍 금악리 1005	제주특별자치도	제주시_한림읍	제주_한림	제주특별자치도_제주시_한림읍_금악리	한림읍	금악리	2020-05-15	2020-01-01	1
5011025025	2020	05	15	2	5.9	161	81	0.6	0.74	2	0.2	제주특별자치도 제주시 한림읍 금악리 1006	제주특별자치도	제주시_한림읍	제주_한림	제주특별자치도_제주시_한림읍_금악리	한림읍	금악리	2020-05-15	2020-01-01	1
5011025025	2020	05	15	2	5.9	161	81	0.6	0.74	2	0.2	제주특별자치도 제주시 한림읍 금악리 1007	제주특별자치도	제주시_한림읍	제주_한림	제주특별자치도_제주시_한림읍_금악리	한림읍	금악리	2020-05-15	2020-01-01	1
5011025025	2020	05	15	2	5.7	271	108	2.1	2.54	12	0.4	제주특별자치도 제주시 한림읍 금악리 275	제주특별자치도	제주시_한림읍	제주_한림	제주특별자치도_제주시_한림읍_금악리	한림읍	금악리	2020-05-15	2020-01-01	1
5011025025	2020	05	15	2	5.7	271	108	2.1	2.54	12	0.4	제주특별자치도 제주시 한림읍 금악리 249-31	제주특별자치도	제주시_한림읍	제주_한림	제주특별자치도_제주시_한림읍_금악리	한림읍	금악리	2020-05-15	2020-01-01	1
5011025025	2020	05	15	2	5.7	271	108	2.1	2.54	12	0.4	제주특별자치도 제주시 한림읍 금악리 249-32	제주특별자치도	제주시_한림읍	제주_한림	제주특별자치도_제주시_한림읍_금악리	한림읍	금악리	2020-05-15	2020-01-01	1
5011025025	2020	05	15	2	5.7	271	108	2.1	2.54	12	0.4	제주특별자치도 제주시 한림읍 금악리 249-36	제주특별자치도	제주시_한림읍	제주_한림	제주특별자치도_제주시_한림읍_금악리	한림읍	금악리	2020-05-15	2020-01-01	1
5011025025	2020	05	15	2	5.7	271	108	2.1	2.54	12	0.4	제주특별자치도 제주시 한림읍 금악리 249-37	제주특별자치도	제주시_한림읍	제주_한림	제주특별자치도_제주시_한림읍_금악리	한림읍	금악리	2020-05-15	2020-01-01	1
5011025025	2020	05	15	2	5.7	271	108	2.1	2.54	12	0.4	제주특별자치도 제주시 한림읍 금악리 249-29	제주특별자치도	제주시_한림읍	제주_한림	제주특별자치도_제주시_한림읍_금악리	한림읍	금악리	2020-05-15	2020-01-01	1
5011025025	2020	05	15	2	5.7	271	108	2.1	2.54	12	0.4	제주특별자치도 제주시 한림읍 금악리 274-8	제주특별자치도	제주시_한림읍	제주_한림	제주특별자치도_제주시_한림읍_금악리	한림읍	금악리	2020-05-15	2020-01-01	1
5011025025	2020	05	15	2	5.7	271	108	2.1	2.54	12	0.4	제주특별자치도 제주시 한림읍 금악리 274-9	제주특별자치도	제주시_한림읍	제주_한림	제주특별자치도_제주시_한림읍_금악리	한림읍	금악리	2020-05-15	2020-01-01	1
5011025025	2020	05	15	2	5.7	271	108	2.1	2.54	12	0.4	제주특별자치도 제주시 한림읍 금악리 274-11	제주특별자치도	제주시_한림읍	제주_한림	제주특별자치도_제주시_한림읍_금악리	한림읍	금악리	2020-05-15	2020-01-01	1
5011025025	2020	05	15	2	5.7	271	108	2.1	2.54	12	0.4	제주특별자치도 제주시 한림읍 금악리 278-6	제주특별자치도	제주시_한림읍	제주_한림	제주특별자치도_제주시_한림읍_금악리	한림읍	금악리	2020-05-15	2020-01-01	1
5011025025	2020	05	15	2	4.9	113	123	0.3	0.61	0.9	0.1	제주특별자치도 제주시 한림읍 금악리 284	제주특별자치도	제주시_한림읍	제주_한림	제주특별자치도_제주시_한림읍_금악리	한림읍	금악리	2020-05-15	2020-01-01	1
5011025025	2020	05	15	2	7	297	116	2	2.22	11.5	0.4	제주특별자치도 제주시 한림읍 금악리 278-8	제주특별자치도	제주시_한림읍	제주_한림	제주특별자치도_제주시_한림읍_금악리	한림읍	금악리	2020-05-15	2020-01-01	1
5011025025	2020	05	15	2	7	297	116	2	2.22	11.5	0.4	제주특별자치도 제주시 한림읍 금악리 278-10	제주특별자치도	제주시_한림읍	제주_한림	제주특별자치도_제주시_한림읍_금악리	한림읍	금악리	2020-05-15	2020-01-01	1
5011025025	2020	05	15	2	7	82	77	1.1	1.52	6.4	0.2	제주특별자치도 제주시 한림읍 금악리 647	제주특별자치도	제주시_한림읍	제주_한림	제주특별자치도_제주시_한림읍_금악리	한림읍	금악리	2020-05-15	2020-01-01	1
5011025025	2020	05	15	2	5.2	71	128	0.4	0.26	0.4	0.2	제주특별자치도 제주시 한림읍 금악리 285	제주특별자치도	제주시_한림읍	제주_한림	제주특별자치도_제주시_한림읍_금악리	한림읍	금악리	2020-05-15	2020-01-01	1
5011025025	2020	05	15	2	5.3	66	129	0.4	0.26	0.3	0.2	제주특별자치도 제주시 한림읍 금악리 285-1	제주특별자치도	제주시_한림읍	제주_한림	제주특별자치도_제주시_한림읍_금악리	한림읍	금악리	2020-05-15	2020-01-01	1
5011025025	2020	05	15	2	5.3	66	129	0.4	0.26	0.3	0.2	제주특별자치도 제주시 한림읍 금악리 285-2	제주특별자치도	제주시_한림읍	제주_한림	제주특별자치도_제주시_한림읍_금악리	한림읍	금악리	2020-05-15	2020-01-01	1
5011025025	2020	05	15	2	5.8	86	75	1	0.43	3.2	0.2	제주특별자치도 제주시 한림읍 금악리 1442	제주특별자치도	제주시_한림읍	제주_한림	제주특별자치도_제주시_한림읍_금악리	한림읍	금악리	2020-05-15	2020-01-01	1
5011025025	2020	05	15	2	5.8	86	75	1	0.43	3.2	0.2	제주특별자치도 제주시 한림읍 금악리 1431	제주특별자치도	제주시_한림읍	제주_한림	제주특별자치도_제주시_한림읍_금악리	한림읍	금악리	2020-05-15	2020-01-01	1
5011025025	2020	05	15	2	5.8	86	75	1	0.43	3.2	0.2	제주특별자치도 제주시 한림읍 금악리 1433	제주특별자치도	제주시_한림읍	제주_한림	제주특별자치도_제주시_한림읍_금악리	한림읍	금악리	2020-05-15	2020-01-01	1
5011025025	2020	05	15	2	5.8	86	75	1	0.43	3.2	0.2	제주특별자치도 제주시 한림읍 금악리 1430	제주특별자치도	제주시_한림읍	제주_한림	제주특별자치도_제주시_한림읍_금악리	한림읍	금악리	2020-05-15	2020-01-01	1
5011025025	2020	05	15	2	5.8	86	75	1	0.43	3.2	0.2	제주특별자치도 제주시 한림읍 금악리 1439	제주특별자치도	제주시_한림읍	제주_한림	제주특별자치도_제주시_한림읍_금악리	한림읍	금악리	2020-05-15	2020-01-01	1
5011025025	2020	05	15	2	5.8	86	75	1	0.43	3.2	0.2	제주특별자치도 제주시 한림읍 금악리 1423	제주특별자치도	제주시_한림읍	제주_한림	제주특별자치도_제주시_한림읍_금악리	한림읍	금악리	2020-05-15	2020-01-01	1
5011025025	2020	05	15	2	5.8	86	75	1	0.43	3.2	0.2	제주특별자치도 제주시 한림읍 금악리 1424	제주특별자치도	제주시_한림읍	제주_한림	제주특별자치도_제주시_한림읍_금악리	한림읍	금악리	2020-05-15	2020-01-01	1
5011025025	2020	05	15	2	5.8	86	75	1	0.43	3.2	0.2	제주특별자치도 제주시 한림읍 금악리 1425	제주특별자치도	제주시_한림읍	제주_한림	제주특별자치도_제주시_한림읍_금악리	한림읍	금악리	2020-05-15	2020-01-01	1
5011025025	2020	05	15	2	4.8	93	80	3.7	0.87	4.6	0.2	제주특별자치도 제주시 한림읍 금악리 2440	제주특별자치도	제주시_한림읍	제주_한림	제주특별자치도_제주시_한림읍_금악리	한림읍	금악리	2020-05-15	2020-01-01	1
5011025025	2020	05	15	2	6.4	135	66	2.9	0.79	3.7	0.3	제주특별자치도 제주시 한림읍 금악리 2577	제주특별자치도	제주시_한림읍	제주_한림	제주특별자치도_제주시_한림읍_금악리	한림읍	금악리	2020-05-15	2020-01-01	1
5011025025	2020	05	15	2	6.8	171	62	1.9	1.63	4.5	0.2	제주특별자치도 제주시 한림읍 금악리 1777	제주특별자치도	제주시_한림읍	제주_한림	제주특별자치도_제주시_한림읍_금악리	한림읍	금악리	2020-05-15	2020-01-01	1
5011025025	2020	05	15	2	6.8	145	100	2.1	2.88	7	0.5	제주특별자치도 제주시 한림읍 금악리 945	제주특별자치도	제주시_한림읍	제주_한림	제주특별자치도_제주시_한림읍_금악리	한림읍	금악리	2020-05-15	2020-01-01	1
5011025025	2020	05	15	2	5.6	338	112	0.8	1.02	2.1	0.2	제주특별자치도 제주시 한림읍 금악리 104-1	제주특별자치도	제주시_한림읍	제주_한림	제주특별자치도_제주시_한림읍_금악리	한림읍	금악리	2020-05-15	2020-01-01	1
5011025025	2020	05	15	2	5.9	75	80	0.9	0.84	1.8	0.1	제주특별자치도 제주시 한림읍 금악리 825	제주특별자치도	제주시_한림읍	제주_한림	제주특별자치도_제주시_한림읍_금악리	한림읍	금악리	2020-05-15	2020-01-01	1
5011025025	2020	06	09	2	5.8	84	131	1	0.51	2	0.3	제주특별자치도 제주시 한림읍 금악리 196-10	제주특별자치도	제주시_한림읍	제주_한림	제주특별자치도_제주시_한림읍_금악리	한림읍	금악리	2020-06-09	2020-01-01	1
5011025025	2020	06	09	2	5.7	82	123	1.1	0.62	2.7	0.3	제주특별자치도 제주시 한림읍 금악리 708	제주특별자치도	제주시_한림읍	제주_한림	제주특별자치도_제주시_한림읍_금악리	한림읍	금악리	2020-06-09	2020-01-01	1
5011025025	2020	06	09	2	6.1	95	79	1.3	1.23	4.4	0.4	제주특별자치도 제주시 한림읍 금악리 788-1	제주특별자치도	제주시_한림읍	제주_한림	제주특별자치도_제주시_한림읍_금악리	한림읍	금악리	2020-06-09	2020-01-01	1
5011025025	2020	06	09	2	6.1	99	79	1.7	1.15	4.4	0.4	제주특별자치도 제주시 한림읍 금악리 14-1	제주특별자치도	제주시_한림읍	제주_한림	제주특별자치도_제주시_한림읍_금악리	한림읍	금악리	2020-06-09	2020-01-01	1
5011025025	2020	06	09	2	6.1	107	78	1.3	1.43	3.6	0.4	제주특별자치도 제주시 한림읍 금악리 198-22	제주특별자치도	제주시_한림읍	제주_한림	제주특별자치도_제주시_한림읍_금악리	한림읍	금악리	2020-06-09	2020-01-01	1
5011025025	2020	06	09	2	6.2	109	80	1.7	1.49	4.9	0.4	제주특별자치도 제주시 한림읍 금악리 198-205	제주특별자치도	제주시_한림읍	제주_한림	제주특별자치도_제주시_한림읍_금악리	한림읍	금악리	2020-06-09	2020-01-01	1
5011025025	2020	06	09	2	5.8	98	122	0.1	0.61	1.4	0.4	제주특별자치도 제주시 한림읍 금악리 715-21	제주특별자치도	제주시_한림읍	제주_한림	제주특별자치도_제주시_한림읍_금악리	한림읍	금악리	2020-06-09	2020-01-01	1
5011025025	2020	06	09	2	5.7	100	118	0.1	0.7	1.4	0.4	제주특별자치도 제주시 한림읍 금악리 249-8	제주특별자치도	제주시_한림읍	제주_한림	제주특별자치도_제주시_한림읍_금악리	한림읍	금악리	2020-06-09	2020-01-01	1
5011025025	2020	06	09	2	5.6	92	120	0.1	0.57	1	0.4	제주특별자치도 제주시 한림읍 금악리 249-10	제주특별자치도	제주시_한림읍	제주_한림	제주특별자치도_제주시_한림읍_금악리	한림읍	금악리	2020-06-09	2020-01-01	1
5011025025	2020	06	09	2	5.6	96	124	1.2	0.65	2.3	0.3	제주특별자치도 제주시 한림읍 금악리 747	제주특별자치도	제주시_한림읍	제주_한림	제주특별자치도_제주시_한림읍_금악리	한림읍	금악리	2020-06-09	2020-01-01	1
5011025025	2020	06	09	2	5.5	36	47	0.3	0.15	0.3	0.1	제주특별자치도 제주시 한림읍 금악리 204-3	제주특별자치도	제주시_한림읍	제주_한림	제주특별자치도_제주시_한림읍_금악리	한림읍	금악리	2020-06-09	2020-01-01	1
5011025025	2020	06	09	2	5.5	36	47	0.2	0.15	0.3	0.1	제주특별자치도 제주시 한림읍 금악리 204-5	제주특별자치도	제주시_한림읍	제주_한림	제주특별자치도_제주시_한림읍_금악리	한림읍	금악리	2020-06-09	2020-01-01	1
5011025025	2020	06	09	2	5.4	36	47	0.1	0.1	0.2	0.1	제주특별자치도 제주시 한림읍 금악리 204-6	제주특별자치도	제주시_한림읍	제주_한림	제주특별자치도_제주시_한림읍_금악리	한림읍	금악리	2020-06-09	2020-01-01	1
5011025025	2020	06	09	2	5.4	35	45	0.3	0.17	0.4	0.1	제주특별자치도 제주시 한림읍 금악리 204-7	제주특별자치도	제주시_한림읍	제주_한림	제주특별자치도_제주시_한림읍_금악리	한림읍	금악리	2020-06-09	2020-01-01	1
5011025025	2020	06	09	2	5.4	35	45	0.4	0.17	0.4	0.1	제주특별자치도 제주시 한림읍 금악리 204-8	제주특별자치도	제주시_한림읍	제주_한림	제주특별자치도_제주시_한림읍_금악리	한림읍	금악리	2020-06-09	2020-01-01	1
5011025025	2020	06	09	2	5.4	34	45	0.4	0.17	0.4	0.1	제주특별자치도 제주시 한림읍 금악리 204-9	제주특별자치도	제주시_한림읍	제주_한림	제주특별자치도_제주시_한림읍_금악리	한림읍	금악리	2020-06-09	2020-01-01	1
5011025025	2020	06	09	2	5.5	35	46	0.3	0.17	0.4	0.1	제주특별자치도 제주시 한림읍 금악리 204-10	제주특별자치도	제주시_한림읍	제주_한림	제주특별자치도_제주시_한림읍_금악리	한림읍	금악리	2020-06-09	2020-01-01	1
5011025025	2020	06	09	2	5.4	35	45	0.3	0.17	0.4	0.1	제주특별자치도 제주시 한림읍 금악리 204-11	제주특별자치도	제주시_한림읍	제주_한림	제주특별자치도_제주시_한림읍_금악리	한림읍	금악리	2020-06-09	2020-01-01	1
5011025025	2020	06	09	2	5.3	36	45	0.3	0.18	0.4	0.1	제주특별자치도 제주시 한림읍 금악리 204-12	제주특별자치도	제주시_한림읍	제주_한림	제주특별자치도_제주시_한림읍_금악리	한림읍	금악리	2020-06-09	2020-01-01	1
5011025025	2020	06	09	2	5.4	35	46	0.4	0.17	0.4	0.1	제주특별자치도 제주시 한림읍 금악리 204-13	제주특별자치도	제주시_한림읍	제주_한림	제주특별자치도_제주시_한림읍_금악리	한림읍	금악리	2020-06-09	2020-01-01	1
5011025025	2020	06	09	2	5.4	36	43	0.3	0.19	0.4	0.1	제주특별자치도 제주시 한림읍 금악리 204-14	제주특별자치도	제주시_한림읍	제주_한림	제주특별자치도_제주시_한림읍_금악리	한림읍	금악리	2020-06-09	2020-01-01	1
5011025025	2020	06	09	2	5.4	35	42	0.3	0.18	0.4	0.1	제주특별자치도 제주시 한림읍 금악리 204-15	제주특별자치도	제주시_한림읍	제주_한림	제주특별자치도_제주시_한림읍_금악리	한림읍	금악리	2020-06-09	2020-01-01	1
5011025025	2020	06	09	2	5.5	36	44	0.4	0.17	0.4	0.1	제주특별자치도 제주시 한림읍 금악리 204-16	제주특별자치도	제주시_한림읍	제주_한림	제주특별자치도_제주시_한림읍_금악리	한림읍	금악리	2020-06-09	2020-01-01	1
5011025025	2020	06	09	2	5.4	36	43	0.4	0.17	0.5	0.1	제주특별자치도 제주시 한림읍 금악리 204-17	제주특별자치도	제주시_한림읍	제주_한림	제주특별자치도_제주시_한림읍_금악리	한림읍	금악리	2020-06-09	2020-01-01	1
5011025025	2020	06	09	2	5.3	46	46	1.1	0.44	0.7	0.2	제주특별자치도 제주시 한림읍 금악리 204-18	제주특별자치도	제주시_한림읍	제주_한림	제주특별자치도_제주시_한림읍_금악리	한림읍	금악리	2020-06-09	2020-01-01	1
5011025025	2020	06	09	2	5.3	33	43	1.1	0.43	0.7	0.1	제주특별자치도 제주시 한림읍 금악리 204-19	제주특별자치도	제주시_한림읍	제주_한림	제주특별자치도_제주시_한림읍_금악리	한림읍	금악리	2020-06-09	2020-01-01	1
5011025025	2020	06	09	2	5.4	29	40	1.1	0.44	0.7	0.1	제주특별자치도 제주시 한림읍 금악리 204-20	제주특별자치도	제주시_한림읍	제주_한림	제주특별자치도_제주시_한림읍_금악리	한림읍	금악리	2020-06-09	2020-01-01	1
5011025025	2020	06	09	2	5.3	29	41	1.1	0.45	0.7	0.1	제주특별자치도 제주시 한림읍 금악리 204-21	제주특별자치도	제주시_한림읍	제주_한림	제주특별자치도_제주시_한림읍_금악리	한림읍	금악리	2020-06-09	2020-01-01	1
5011025025	2020	06	09	2	5.2	32	42	1.1	0.45	0.7	0.1	제주특별자치도 제주시 한림읍 금악리 204-22	제주특별자치도	제주시_한림읍	제주_한림	제주특별자치도_제주시_한림읍_금악리	한림읍	금악리	2020-06-09	2020-01-01	1
5011025025	2020	06	09	2	5.3	29	42	1.1	0.43	0.6	0.1	제주특별자치도 제주시 한림읍 금악리 204-23	제주특별자치도	제주시_한림읍	제주_한림	제주특별자치도_제주시_한림읍_금악리	한림읍	금악리	2020-06-09	2020-01-01	1
5011025025	2020	06	09	2	5.3	29	41	1.1	0.46	0.6	0.1	제주특별자치도 제주시 한림읍 금악리 204-24	제주특별자치도	제주시_한림읍	제주_한림	제주특별자치도_제주시_한림읍_금악리	한림읍	금악리	2020-06-09	2020-01-01	1
5011025025	2020	06	09	2	5.4	29	43	1.1	0.44	0.6	0.1	제주특별자치도 제주시 한림읍 금악리 204-25	제주특별자치도	제주시_한림읍	제주_한림	제주특별자치도_제주시_한림읍_금악리	한림읍	금악리	2020-06-09	2020-01-01	1
5011025025	2020	06	09	2	5.3	29	41	1.1	0.44	0.6	0.1	제주특별자치도 제주시 한림읍 금악리 204-26	제주특별자치도	제주시_한림읍	제주_한림	제주특별자치도_제주시_한림읍_금악리	한림읍	금악리	2020-06-09	2020-01-01	1
5011025025	2020	06	09	2	5.3	32	41	1.1	0.42	0.6	0.1	제주특별자치도 제주시 한림읍 금악리 204-27	제주특별자치도	제주시_한림읍	제주_한림	제주특별자치도_제주시_한림읍_금악리	한림읍	금악리	2020-06-09	2020-01-01	1
5011025025	2020	06	09	2	5.3	36	42	1.1	0.45	0.6	0.1	제주특별자치도 제주시 한림읍 금악리 204-28	제주특별자치도	제주시_한림읍	제주_한림	제주특별자치도_제주시_한림읍_금악리	한림읍	금악리	2020-06-09	2020-01-01	1
5011025025	2020	06	09	2	5.4	35	43	1.1	0.45	0.6	0.1	제주특별자치도 제주시 한림읍 금악리 204-29	제주특별자치도	제주시_한림읍	제주_한림	제주특별자치도_제주시_한림읍_금악리	한림읍	금악리	2020-06-09	2020-01-01	1
5011025025	2020	06	09	2	5.1	35	42	1.1	0.46	0.6	0.1	제주특별자치도 제주시 한림읍 금악리 204-30	제주특별자치도	제주시_한림읍	제주_한림	제주특별자치도_제주시_한림읍_금악리	한림읍	금악리	2020-06-09	2020-01-01	1
5011025025	2020	06	09	2	5.2	34	43	1	0.44	0.6	0.1	제주특별자치도 제주시 한림읍 금악리 204-31	제주특별자치도	제주시_한림읍	제주_한림	제주특별자치도_제주시_한림읍_금악리	한림읍	금악리	2020-06-09	2020-01-01	1
5011025025	2020	06	09	2	5.4	36	44	1	0.42	0.6	0.1	제주특별자치도 제주시 한림읍 금악리 204-32	제주특별자치도	제주시_한림읍	제주_한림	제주특별자치도_제주시_한림읍_금악리	한림읍	금악리	2020-06-09	2020-01-01	1
5011025025	2020	06	09	2	5.3	36	43	1	0.43	0.6	0.1	제주특별자치도 제주시 한림읍 금악리 204-33	제주특별자치도	제주시_한림읍	제주_한림	제주특별자치도_제주시_한림읍_금악리	한림읍	금악리	2020-06-09	2020-01-01	1
5011025025	2020	06	09	2	5.4	40	42	1	0.44	0.6	0.1	제주특별자치도 제주시 한림읍 금악리 204-34	제주특별자치도	제주시_한림읍	제주_한림	제주특별자치도_제주시_한림읍_금악리	한림읍	금악리	2020-06-09	2020-01-01	1
5011025025	2020	06	09	2	5.4	34	43	1	0.42	0.6	0.1	제주특별자치도 제주시 한림읍 금악리 204-35	제주특별자치도	제주시_한림읍	제주_한림	제주특별자치도_제주시_한림읍_금악리	한림읍	금악리	2020-06-09	2020-01-01	1
5011025025	2020	06	09	2	5.4	35	43	1	0.42	0.6	0.1	제주특별자치도 제주시 한림읍 금악리 204-36	제주특별자치도	제주시_한림읍	제주_한림	제주특별자치도_제주시_한림읍_금악리	한림읍	금악리	2020-06-09	2020-01-01	1
5011025025	2020	06	09	2	4	30	44	1	0.43	0.6	0.1	제주특별자치도 제주시 한림읍 금악리 204-37	제주특별자치도	제주시_한림읍	제주_한림	제주특별자치도_제주시_한림읍_금악리	한림읍	금악리	2020-06-09	2020-01-01	1
5011025025	2020	06	09	2	5.4	33	43	1.1	0.44	0.6	0.1	제주특별자치도 제주시 한림읍 금악리 204-38	제주특별자치도	제주시_한림읍	제주_한림	제주특별자치도_제주시_한림읍_금악리	한림읍	금악리	2020-06-09	2020-01-01	1
5011025025	2020	06	09	2	5.4	39	44	1	0.43	0.6	0.1	제주특별자치도 제주시 한림읍 금악리 204-39	제주특별자치도	제주시_한림읍	제주_한림	제주특별자치도_제주시_한림읍_금악리	한림읍	금악리	2020-06-09	2020-01-01	1
5011025025	2020	06	09	2	5.4	36	43	1	0.42	0.6	0.1	제주특별자치도 제주시 한림읍 금악리 204-40	제주특별자치도	제주시_한림읍	제주_한림	제주특별자치도_제주시_한림읍_금악리	한림읍	금악리	2020-06-09	2020-01-01	1
5011025025	2020	06	09	2	5.2	35	40	1	0.44	0.6	0.1	제주특별자치도 제주시 한림읍 금악리 204-41	제주특별자치도	제주시_한림읍	제주_한림	제주특별자치도_제주시_한림읍_금악리	한림읍	금악리	2020-06-09	2020-01-01	1
5011025025	2020	06	09	2	5.4	35	42	1	0.41	0.6	0.1	제주특별자치도 제주시 한림읍 금악리 204-42	제주특별자치도	제주시_한림읍	제주_한림	제주특별자치도_제주시_한림읍_금악리	한림읍	금악리	2020-06-09	2020-01-01	1
5011025025	2020	06	09	2	5.3	33	42	1	0.4	0.6	0.1	제주특별자치도 제주시 한림읍 금악리 204-43	제주특별자치도	제주시_한림읍	제주_한림	제주특별자치도_제주시_한림읍_금악리	한림읍	금악리	2020-06-09	2020-01-01	1
5011025025	2020	06	09	2	5.3	34	42	1	0.42	0.6	0.1	제주특별자치도 제주시 한림읍 금악리 204-44	제주특별자치도	제주시_한림읍	제주_한림	제주특별자치도_제주시_한림읍_금악리	한림읍	금악리	2020-06-09	2020-01-01	1
5011025025	2020	06	09	2	5.3	24	43	1	0.41	0.6	0.1	제주특별자치도 제주시 한림읍 금악리 204-45	제주특별자치도	제주시_한림읍	제주_한림	제주특별자치도_제주시_한림읍_금악리	한림읍	금악리	2020-06-09	2020-01-01	1
5011025025	2020	06	09	2	5.3	22	41	1	0.41	0.6	0.1	제주특별자치도 제주시 한림읍 금악리 204-46	제주특별자치도	제주시_한림읍	제주_한림	제주특별자치도_제주시_한림읍_금악리	한림읍	금악리	2020-06-09	2020-01-01	1
5011025025	2020	06	09	2	5.3	24	43	1	0.42	0.6	0.1	제주특별자치도 제주시 한림읍 금악리 204-47	제주특별자치도	제주시_한림읍	제주_한림	제주특별자치도_제주시_한림읍_금악리	한림읍	금악리	2020-06-09	2020-01-01	1
5011025025	2020	06	09	2	5.3	21	43	1	0.43	0.7	0.1	제주특별자치도 제주시 한림읍 금악리 204-48	제주특별자치도	제주시_한림읍	제주_한림	제주특별자치도_제주시_한림읍_금악리	한림읍	금악리	2020-06-09	2020-01-01	1
5011025025	2020	06	09	2	5.3	27	42	1	0.42	0.6	0.1	제주특별자치도 제주시 한림읍 금악리 204-49	제주특별자치도	제주시_한림읍	제주_한림	제주특별자치도_제주시_한림읍_금악리	한림읍	금악리	2020-06-09	2020-01-01	1
5011025025	2020	06	09	2	5.3	23	42	1	0.44	0.6	0.1	제주특별자치도 제주시 한림읍 금악리 204-50	제주특별자치도	제주시_한림읍	제주_한림	제주특별자치도_제주시_한림읍_금악리	한림읍	금악리	2020-06-09	2020-01-01	1
5011025025	2020	06	09	2	5.3	22	42	1	0.43	0.7	0.1	제주특별자치도 제주시 한림읍 금악리 204-51	제주특별자치도	제주시_한림읍	제주_한림	제주특별자치도_제주시_한림읍_금악리	한림읍	금악리	2020-06-09	2020-01-01	1
5011025025	2020	06	09	2	5.3	26	42	1	0.43	0.6	0.1	제주특별자치도 제주시 한림읍 금악리 204-52	제주특별자치도	제주시_한림읍	제주_한림	제주특별자치도_제주시_한림읍_금악리	한림읍	금악리	2020-06-09	2020-01-01	1
5011025025	2020	06	09	2	5.3	26	41	1	0.42	0.6	0.1	제주특별자치도 제주시 한림읍 금악리 204-53	제주특별자치도	제주시_한림읍	제주_한림	제주특별자치도_제주시_한림읍_금악리	한림읍	금악리	2020-06-09	2020-01-01	1
5011025025	2020	06	09	2	5.3	22	42	1	0.43	0.6	0.1	제주특별자치도 제주시 한림읍 금악리 204-54	제주특별자치도	제주시_한림읍	제주_한림	제주특별자치도_제주시_한림읍_금악리	한림읍	금악리	2020-06-09	2020-01-01	1
5011025025	2020	06	09	2	5.3	22	41	1	0.42	0.7	0.1	제주특별자치도 제주시 한림읍 금악리 204-55	제주특별자치도	제주시_한림읍	제주_한림	제주특별자치도_제주시_한림읍_금악리	한림읍	금악리	2020-06-09	2020-01-01	1
5011025025	2020	07	08	2	6.5	137	165	1.5	2.74	2.7	0.9	제주특별자치도 제주시 한림읍 금악리 9	제주특별자치도	제주시_한림읍	제주_한림	제주특별자치도_제주시_한림읍_금악리	한림읍	금악리	2020-07-08	2020-01-01	1
5011025025	2020	07	28	2	7.4	94	68	1.8	1.12	6	0.2	제주특별자치도 제주시 한림읍 금악리 1628	제주특별자치도	제주시_한림읍	제주_한림	제주특별자치도_제주시_한림읍_금악리	한림읍	금악리	2020-07-28	2020-01-01	1
5011025025	2020	07	29	2	6.3	299	134	6.6	4.91	17.3	4.9	제주특별자치도 제주시 한림읍 금악리 280-4	제주특별자치도	제주시_한림읍	제주_한림	제주특별자치도_제주시_한림읍_금악리	한림읍	금악리	2020-07-29	2020-01-01	1
5011025025	2020	07	29	2	6.5	303	97	5.7	4.95	11.6	3.3	제주특별자치도 제주시 한림읍 금악리 280-7	제주특별자치도	제주시_한림읍	제주_한림	제주특별자치도_제주시_한림읍_금악리	한림읍	금악리	2020-07-29	2020-01-01	1
5011025025	2020	07	29	2	6.6	210	115	5.6	3.55	13	1.9	제주특별자치도 제주시 한림읍 금악리 280-1	제주특별자치도	제주시_한림읍	제주_한림	제주특별자치도_제주시_한림읍_금악리	한림읍	금악리	2020-07-29	2020-01-01	1
5011025025	2020	08	07	2	6.7	833	65	0.8	1.48	6	0.2	제주특별자치도 제주시 한림읍 금악리 2382	제주특별자치도	제주시_한림읍	제주_한림	제주특별자치도_제주시_한림읍_금악리	한림읍	금악리	2020-08-07	2020-01-01	1
5011025025	2020	08	07	2	6.8	868	73	1.3	1.35	6.7	0.2	제주특별자치도 제주시 한림읍 금악리 2383	제주특별자치도	제주시_한림읍	제주_한림	제주특별자치도_제주시_한림읍_금악리	한림읍	금악리	2020-08-07	2020-01-01	1
5011025025	2020	08	07	2	7.2	2028	89	11	2.16	8.2	0.3	제주특별자치도 제주시 한림읍 금악리 2399-1	제주특별자치도	제주시_한림읍	제주_한림	제주특별자치도_제주시_한림읍_금악리	한림읍	금악리	2020-08-07	2020-01-01	1
5011025025	2020	08	07	2	7.2	1088	73	1.7	1.67	7.3	0.2	제주특별자치도 제주시 한림읍 금악리 2400	제주특별자치도	제주시_한림읍	제주_한림	제주특별자치도_제주시_한림읍_금악리	한림읍	금악리	2020-08-07	2020-01-01	1
5011025025	2020	08	07	2	7.5	1393	55	1.5	1.6	7.3	0.2	제주특별자치도 제주시 한림읍 금악리 2401	제주특별자치도	제주시_한림읍	제주_한림	제주특별자치도_제주시_한림읍_금악리	한림읍	금악리	2020-08-07	2020-01-01	1
5011025025	2020	08	07	2	6.4	282	81	1.4	1.55	4.5	0.1	제주특별자치도 제주시 한림읍 금악리 2818-1	제주특별자치도	제주시_한림읍	제주_한림	제주특별자치도_제주시_한림읍_금악리	한림읍	금악리	2020-08-07	2020-01-01	1
5011025025	2020	08	07	2	7.2	478	62	1.5	1.38	6.8	0.9	제주특별자치도 제주시 한림읍 금악리 2398-1	제주특별자치도	제주시_한림읍	제주_한림	제주특별자치도_제주시_한림읍_금악리	한림읍	금악리	2020-08-07	2020-01-01	1
5011025025	2020	08	07	2	6.8	802	50	1.5	0.82	5.9	0.4	제주특별자치도 제주시 한림읍 금악리 2398-2	제주특별자치도	제주시_한림읍	제주_한림	제주특별자치도_제주시_한림읍_금악리	한림읍	금악리	2020-08-07	2020-01-01	1
5011025025	2020	08	18	2	6	24	219	2.7	1.08	3.6	1	제주특별자치도 제주시 한림읍 금악리 71	제주특별자치도	제주시_한림읍	제주_한림	제주특별자치도_제주시_한림읍_금악리	한림읍	금악리	2020-08-18	2020-01-01	1
5011025025	2020	10	14	2	5.6	19	114	2.1	1.29	4.7	0.2	제주특별자치도 제주시 한림읍 금악리 53	제주특별자치도	제주시_한림읍	제주_한림	제주특별자치도_제주시_한림읍_금악리	한림읍	금악리	2020-10-14	2020-01-01	1
5011025025	2020	10	14	2	6.1	12	70	2.3	1.11	4.7	0.2	제주특별자치도 제주시 한림읍 금악리 54	제주특별자치도	제주시_한림읍	제주_한림	제주특별자치도_제주시_한림읍_금악리	한림읍	금악리	2020-10-14	2020-01-01	1
5011025025	2020	10	14	2	5.7	10	91	1	1.19	2.4	0.2	제주특별자치도 제주시 한림읍 금악리 55	제주특별자치도	제주시_한림읍	제주_한림	제주특별자치도_제주시_한림읍_금악리	한림읍	금악리	2020-10-14	2020-01-01	1
5011025025	2020	10	14	2	5.7	10	101	1.1	1.21	2.9	0.2	제주특별자치도 제주시 한림읍 금악리 58	제주특별자치도	제주시_한림읍	제주_한림	제주특별자치도_제주시_한림읍_금악리	한림읍	금악리	2020-10-14	2020-01-01	1
5011025025	2020	10	14	2	5.7	10	97	1.1	1.19	2.7	0.2	제주특별자치도 제주시 한림읍 금악리 59	제주특별자치도	제주시_한림읍	제주_한림	제주특별자치도_제주시_한림읍_금악리	한림읍	금악리	2020-10-14	2020-01-01	1
5011025025	2020	10	14	2	6.4	50	96	3.4	1.66	7.7	0.2	제주특별자치도 제주시 한림읍 금악리 60	제주특별자치도	제주시_한림읍	제주_한림	제주특별자치도_제주시_한림읍_금악리	한림읍	금악리	2020-10-14	2020-01-01	1
5011025025	2020	10	14	2	6.2	10	41	2.2	1.28	3.9	0.2	제주특별자치도 제주시 한림읍 금악리 61	제주특별자치도	제주시_한림읍	제주_한림	제주특별자치도_제주시_한림읍_금악리	한림읍	금악리	2020-10-14	2020-01-01	1
5011025025	2020	10	14	2	7.3	10	34	0.4	2.5	6.7	0.2	제주특별자치도 제주시 한림읍 금악리 62	제주특별자치도	제주시_한림읍	제주_한림	제주특별자치도_제주시_한림읍_금악리	한림읍	금악리	2020-10-14	2020-01-01	1
5011025025	2020	10	14	2	5.8	14	125	1.4	0.92	1.1	0.3	제주특별자치도 제주시 한림읍 금악리 63	제주특별자치도	제주시_한림읍	제주_한림	제주특별자치도_제주시_한림읍_금악리	한림읍	금악리	2020-10-14	2020-01-01	1
5011025025	2020	10	14	2	6.3	10	50	3.2	0.45	3.3	0.1	제주특별자치도 제주시 한림읍 금악리 64	제주특별자치도	제주시_한림읍	제주_한림	제주특별자치도_제주시_한림읍_금악리	한림읍	금악리	2020-10-14	2020-01-01	1
5011025025	2020	10	14	2	6.4	30	149	1.6	2.07	2.1	0.2	제주특별자치도 제주시 한림읍 금악리 65	제주특별자치도	제주시_한림읍	제주_한림	제주특별자치도_제주시_한림읍_금악리	한림읍	금악리	2020-10-14	2020-01-01	1
5011025025	2020	10	14	2	6.2	46	83	1.6	1.71	2.8	0.3	제주특별자치도 제주시 한림읍 금악리 66-1	제주특별자치도	제주시_한림읍	제주_한림	제주특별자치도_제주시_한림읍_금악리	한림읍	금악리	2020-10-14	2020-01-01	1
5011025025	2020	10	14	2	6.3	26	79	1.5	1.88	2	0.2	제주특별자치도 제주시 한림읍 금악리 66-3	제주특별자치도	제주시_한림읍	제주_한림	제주특별자치도_제주시_한림읍_금악리	한림읍	금악리	2020-10-14	2020-01-01	1
5011025025	2020	10	14	2	5.8	83	135	1.1	1.42	1.1	0.3	제주특별자치도 제주시 한림읍 금악리 67	제주특별자치도	제주시_한림읍	제주_한림	제주특별자치도_제주시_한림읍_금악리	한림읍	금악리	2020-10-14	2020-01-01	1
5011025025	2020	10	14	2	6.4	35	76	3.2	3	6.2	0.2	제주특별자치도 제주시 한림읍 금악리 68	제주특별자치도	제주시_한림읍	제주_한림	제주특별자치도_제주시_한림읍_금악리	한림읍	금악리	2020-10-14	2020-01-01	1
5011025025	2020	10	14	2	6.4	21	58	3.1	2.61	5.6	0.2	제주특별자치도 제주시 한림읍 금악리 69	제주특별자치도	제주시_한림읍	제주_한림	제주특별자치도_제주시_한림읍_금악리	한림읍	금악리	2020-10-14	2020-01-01	1
5011025025	2020	10	14	2	6.3	38	76	2.8	2.55	4.7	0.2	제주특별자치도 제주시 한림읍 금악리 70	제주특별자치도	제주시_한림읍	제주_한림	제주특별자치도_제주시_한림읍_금악리	한림읍	금악리	2020-10-14	2020-01-01	1
5011025025	2020	10	14	2	5.9	57	151	1.1	1.13	1.3	0.2	제주특별자치도 제주시 한림읍 금악리 71	제주특별자치도	제주시_한림읍	제주_한림	제주특별자치도_제주시_한림읍_금악리	한림읍	금악리	2020-10-14	2020-01-01	1
5011025025	2020	10	14	2	5.8	44	160	1	0.87	1	0.2	제주특별자치도 제주시 한림읍 금악리 72	제주특별자치도	제주시_한림읍	제주_한림	제주특별자치도_제주시_한림읍_금악리	한림읍	금악리	2020-10-14	2020-01-01	1
5011025025	2020	10	14	2	5.4	119	151	1.2	0.89	1.3	0.4	제주특별자치도 제주시 한림읍 금악리 73	제주특별자치도	제주시_한림읍	제주_한림	제주특별자치도_제주시_한림읍_금악리	한림읍	금악리	2020-10-14	2020-01-01	1
5011025025	2020	10	14	2	5.6	130	129	1	0.84	1.3	0.3	제주특별자치도 제주시 한림읍 금악리 74	제주특별자치도	제주시_한림읍	제주_한림	제주특별자치도_제주시_한림읍_금악리	한림읍	금악리	2020-10-14	2020-01-01	1
5011025025	2020	10	14	2	5.8	155	98	1.5	0.55	2.1	0.3	제주특별자치도 제주시 한림읍 금악리 103-1	제주특별자치도	제주시_한림읍	제주_한림	제주특별자치도_제주시_한림읍_금악리	한림읍	금악리	2020-10-14	2020-01-01	1
5011025025	2020	10	14	2	6.3	73	114	2.2	0.75	4.3	0.3	제주특별자치도 제주시 한림읍 금악리 109-7	제주특별자치도	제주시_한림읍	제주_한림	제주특별자치도_제주시_한림읍_금악리	한림읍	금악리	2020-10-14	2020-01-01	1
5011025025	2020	10	14	2	5.8	71	178	1.5	0.33	3.2	0.3	제주특별자치도 제주시 한림읍 금악리 111-4	제주특별자치도	제주시_한림읍	제주_한림	제주특별자치도_제주시_한림읍_금악리	한림읍	금악리	2020-10-14	2020-01-01	1
5011025025	2020	10	14	2	6	25	132	1.3	0.15	2.6	0.2	제주특별자치도 제주시 한림읍 금악리 111-6	제주특별자치도	제주시_한림읍	제주_한림	제주특별자치도_제주시_한림읍_금악리	한림읍	금악리	2020-10-14	2020-01-01	1
5011025025	2020	10	14	2	6	22	90	1.4	0.15	2.5	0.3	제주특별자치도 제주시 한림읍 금악리 111-7	제주특별자치도	제주시_한림읍	제주_한림	제주특별자치도_제주시_한림읍_금악리	한림읍	금악리	2020-10-14	2020-01-01	1
5011025025	2020	10	14	2	5.6	86	143	1.5	0.2	1.9	0.3	제주특별자치도 제주시 한림읍 금악리 112	제주특별자치도	제주시_한림읍	제주_한림	제주특별자치도_제주시_한림읍_금악리	한림읍	금악리	2020-10-14	2020-01-01	1
5011025025	2020	10	14	2	5.6	97	109	1.4	0.14	2.4	0.4	제주특별자치도 제주시 한림읍 금악리 113-1	제주특별자치도	제주시_한림읍	제주_한림	제주특별자치도_제주시_한림읍_금악리	한림읍	금악리	2020-10-14	2020-01-01	1
5011025025	2020	10	14	2	5.7	10	110	1	0.21	0.8	0.4	제주특별자치도 제주시 한림읍 금악리 114-1	제주특별자치도	제주시_한림읍	제주_한림	제주특별자치도_제주시_한림읍_금악리	한림읍	금악리	2020-10-14	2020-01-01	1
5011025025	2020	10	14	2	5.7	82	158	1.4	0.2	2	0.4	제주특별자치도 제주시 한림읍 금악리 115	제주특별자치도	제주시_한림읍	제주_한림	제주특별자치도_제주시_한림읍_금악리	한림읍	금악리	2020-10-14	2020-01-01	1
5011025025	2020	10	14	2	6.5	10	68	2.6	3.22	3.6	0.2	제주특별자치도 제주시 한림읍 금악리 154-2	제주특별자치도	제주시_한림읍	제주_한림	제주특별자치도_제주시_한림읍_금악리	한림읍	금악리	2020-10-14	2020-01-01	1
5011025025	2020	10	14	2	6.5	10	63	2.7	3.18	4	0.1	제주특별자치도 제주시 한림읍 금악리 155-2	제주특별자치도	제주시_한림읍	제주_한림	제주특별자치도_제주시_한림읍_금악리	한림읍	금악리	2020-10-14	2020-01-01	1
5011025025	2020	10	14	2	6	169	181	2.2	0.99	5	0.3	제주특별자치도 제주시 한림읍 금악리 157-1	제주특별자치도	제주시_한림읍	제주_한림	제주특별자치도_제주시_한림읍_금악리	한림읍	금악리	2020-10-14	2020-01-01	1
5011025025	2020	10	14	2	6	164	174	2.4	1.1	4.8	0.3	제주특별자치도 제주시 한림읍 금악리 157-2	제주특별자치도	제주시_한림읍	제주_한림	제주특별자치도_제주시_한림읍_금악리	한림읍	금악리	2020-10-14	2020-01-01	1
5011025025	2020	10	14	2	5.5	182	152	1.5	1.23	1.3	0.4	제주특별자치도 제주시 한림읍 금악리 158	제주특별자치도	제주시_한림읍	제주_한림	제주특별자치도_제주시_한림읍_금악리	한림읍	금악리	2020-10-14	2020-01-01	1
5011025025	2020	10	14	2	5.5	165	174	1.2	1.07	1	0.3	제주특별자치도 제주시 한림읍 금악리 159	제주특별자치도	제주시_한림읍	제주_한림	제주특별자치도_제주시_한림읍_금악리	한림읍	금악리	2020-10-14	2020-01-01	1
5011025025	2020	10	14	2	6	41	95	1.4	0.79	1.6	0.2	제주특별자치도 제주시 한림읍 금악리 160	제주특별자치도	제주시_한림읍	제주_한림	제주특별자치도_제주시_한림읍_금악리	한림읍	금악리	2020-10-14	2020-01-01	1
5011025025	2020	10	14	2	6	50	111	1.5	0.82	2.1	0.2	제주특별자치도 제주시 한림읍 금악리 161	제주특별자치도	제주시_한림읍	제주_한림	제주특별자치도_제주시_한림읍_금악리	한림읍	금악리	2020-10-14	2020-01-01	1
5011025025	2020	10	14	2	5.9	63	166	1.7	0.47	2	0.2	제주특별자치도 제주시 한림읍 금악리 162-1	제주특별자치도	제주시_한림읍	제주_한림	제주특별자치도_제주시_한림읍_금악리	한림읍	금악리	2020-10-14	2020-01-01	1
5011025025	2020	10	14	2	5.9	59	153	1.6	0.4	2.2	0.2	제주특별자치도 제주시 한림읍 금악리 162-2	제주특별자치도	제주시_한림읍	제주_한림	제주특별자치도_제주시_한림읍_금악리	한림읍	금악리	2020-10-14	2020-01-01	1
5011025025	2020	10	14	2	5.9	54	155	1.7	0.34	2.4	0.2	제주특별자치도 제주시 한림읍 금악리 162-3	제주특별자치도	제주시_한림읍	제주_한림	제주특별자치도_제주시_한림읍_금악리	한림읍	금악리	2020-10-14	2020-01-01	1
5011025025	2020	10	14	2	6	62	127	1.9	0.42	3.3	0.2	제주특별자치도 제주시 한림읍 금악리 162-4	제주특별자치도	제주시_한림읍	제주_한림	제주특별자치도_제주시_한림읍_금악리	한림읍	금악리	2020-10-14	2020-01-01	1
5011025025	2020	10	14	2	6	85	143	2.1	0.53	4.5	0.2	제주특별자치도 제주시 한림읍 금악리 162-5	제주특별자치도	제주시_한림읍	제주_한림	제주특별자치도_제주시_한림읍_금악리	한림읍	금악리	2020-10-14	2020-01-01	1
5011025025	2020	10	14	2	6.1	78	138	2	0.73	3.9	0.2	제주특별자치도 제주시 한림읍 금악리 162-6	제주특별자치도	제주시_한림읍	제주_한림	제주특별자치도_제주시_한림읍_금악리	한림읍	금악리	2020-10-14	2020-01-01	1
5011025025	2020	10	14	2	5.9	65	127	1.3	0.24	2.5	0.2	제주특별자치도 제주시 한림읍 금악리 163	제주특별자치도	제주시_한림읍	제주_한림	제주특별자치도_제주시_한림읍_금악리	한림읍	금악리	2020-10-14	2020-01-01	1
5011025025	2020	10	14	2	5.9	75	126	1.9	0.28	3.4	0.2	제주특별자치도 제주시 한림읍 금악리 164	제주특별자치도	제주시_한림읍	제주_한림	제주특별자치도_제주시_한림읍_금악리	한림읍	금악리	2020-10-14	2020-01-01	1
5011025025	2020	10	14	2	5.9	57	78	1.5	0.83	2.1	0.2	제주특별자치도 제주시 한림읍 금악리 165	제주특별자치도	제주시_한림읍	제주_한림	제주특별자치도_제주시_한림읍_금악리	한림읍	금악리	2020-10-14	2020-01-01	1
5011025025	2020	10	14	2	5.9	76	87	1.6	1.03	2.5	0.2	제주특별자치도 제주시 한림읍 금악리 166	제주특별자치도	제주시_한림읍	제주_한림	제주특별자치도_제주시_한림읍_금악리	한림읍	금악리	2020-10-14	2020-01-01	1
5011025025	2020	10	14	2	6	63	136	1.6	0.58	3.1	0.2	제주특별자치도 제주시 한림읍 금악리 167-1	제주특별자치도	제주시_한림읍	제주_한림	제주특별자치도_제주시_한림읍_금악리	한림읍	금악리	2020-10-14	2020-01-01	1
5011025025	2020	10	14	2	6.1	74	132	1.7	0.73	3.7	0.2	제주특별자치도 제주시 한림읍 금악리 167-2	제주특별자치도	제주시_한림읍	제주_한림	제주특별자치도_제주시_한림읍_금악리	한림읍	금악리	2020-10-14	2020-01-01	1
5011025025	2020	10	14	2	6	60	150	1.7	0.92	2.8	0.3	제주특별자치도 제주시 한림읍 금악리 168	제주특별자치도	제주시_한림읍	제주_한림	제주특별자치도_제주시_한림읍_금악리	한림읍	금악리	2020-10-14	2020-01-01	1
5011025025	2020	10	14	2	6	66	151	2.1	1.04	3.6	0.3	제주특별자치도 제주시 한림읍 금악리 169	제주특별자치도	제주시_한림읍	제주_한림	제주특별자치도_제주시_한림읍_금악리	한림읍	금악리	2020-10-14	2020-01-01	1
5011025025	2020	10	14	2	6	43	141	1.6	0.9	2.8	0.2	제주특별자치도 제주시 한림읍 금악리 36	제주특별자치도	제주시_한림읍	제주_한림	제주특별자치도_제주시_한림읍_금악리	한림읍	금악리	2020-10-14	2020-01-01	1
5011025025	2020	10	14	2	5.7	67	124	1.7	0.59	2.8	0.3	제주특별자치도 제주시 한림읍 금악리 361-1	제주특별자치도	제주시_한림읍	제주_한림	제주특별자치도_제주시_한림읍_금악리	한림읍	금악리	2020-10-14	2020-01-01	1
5011025025	2020	10	14	2	5.7	72	129	1.7	0.68	2.9	0.3	제주특별자치도 제주시 한림읍 금악리 361-2	제주특별자치도	제주시_한림읍	제주_한림	제주특별자치도_제주시_한림읍_금악리	한림읍	금악리	2020-10-14	2020-01-01	1
5011025025	2020	10	14	2	6	213	139	2.8	2.01	5.8	0.4	제주특별자치도 제주시 한림읍 금악리 365-1	제주특별자치도	제주시_한림읍	제주_한림	제주특별자치도_제주시_한림읍_금악리	한림읍	금악리	2020-10-14	2020-01-01	1
5011025025	2020	10	14	2	6.2	20	64	1.8	1.27	3.6	0.2	제주특별자치도 제주시 한림읍 금악리 368	제주특별자치도	제주시_한림읍	제주_한림	제주특별자치도_제주시_한림읍_금악리	한림읍	금악리	2020-10-14	2020-01-01	1
5011025025	2020	10	14	2	6.3	20	58	1.9	1.32	3.5	0.2	제주특별자치도 제주시 한림읍 금악리 369-1	제주특별자치도	제주시_한림읍	제주_한림	제주특별자치도_제주시_한림읍_금악리	한림읍	금악리	2020-10-14	2020-01-01	1
5011025025	2020	10	14	2	6	42	149	1.6	1	2.9	0.2	제주특별자치도 제주시 한림읍 금악리 37	제주특별자치도	제주시_한림읍	제주_한림	제주특별자치도_제주시_한림읍_금악리	한림읍	금악리	2020-10-14	2020-01-01	1
5011025025	2020	10	14	2	6	29	152	1.8	0.89	3.2	0.3	제주특별자치도 제주시 한림읍 금악리 370-1	제주특별자치도	제주시_한림읍	제주_한림	제주특별자치도_제주시_한림읍_금악리	한림읍	금악리	2020-10-14	2020-01-01	1
5011025025	2020	10	14	2	5.9	31	161	1.9	1.01	3.3	0.4	제주특별자치도 제주시 한림읍 금악리 371-5	제주특별자치도	제주시_한림읍	제주_한림	제주특별자치도_제주시_한림읍_금악리	한림읍	금악리	2020-10-14	2020-01-01	1
5011025025	2020	10	14	2	5.6	91	146	1.8	0.5	2.9	0.4	제주특별자치도 제주시 한림읍 금악리 374-2	제주특별자치도	제주시_한림읍	제주_한림	제주특별자치도_제주시_한림읍_금악리	한림읍	금악리	2020-10-14	2020-01-01	1
5011025025	2020	10	14	2	5.8	23	145	1.4	0.53	2.1	0.3	제주특별자치도 제주시 한림읍 금악리 375-1	제주특별자치도	제주시_한림읍	제주_한림	제주특별자치도_제주시_한림읍_금악리	한림읍	금악리	2020-10-14	2020-01-01	1
5011025025	2020	10	14	2	5.8	40	128	1.8	0.63	2.8	0.3	제주특별자치도 제주시 한림읍 금악리 378	제주특별자치도	제주시_한림읍	제주_한림	제주특별자치도_제주시_한림읍_금악리	한림읍	금악리	2020-10-14	2020-01-01	1
5011025025	2020	10	14	2	5.9	46	130	1.6	0.71	2.9	0.2	제주특별자치도 제주시 한림읍 금악리 379	제주특별자치도	제주시_한림읍	제주_한림	제주특별자치도_제주시_한림읍_금악리	한림읍	금악리	2020-10-14	2020-01-01	1
5011025025	2020	10	14	2	5.8	94	151	1.4	1.09	2.7	0.3	제주특별자치도 제주시 한림읍 금악리 38	제주특별자치도	제주시_한림읍	제주_한림	제주특별자치도_제주시_한림읍_금악리	한림읍	금악리	2020-10-14	2020-01-01	1
5011025025	2020	10	14	2	5.8	47	128	1.4	0.37	2.1	0.2	제주특별자치도 제주시 한림읍 금악리 380	제주특별자치도	제주시_한림읍	제주_한림	제주특별자치도_제주시_한림읍_금악리	한림읍	금악리	2020-10-14	2020-01-01	1
5011025025	2020	10	14	2	5.7	147	122	1.2	0.2	2.2	0.3	제주특별자치도 제주시 한림읍 금악리 381	제주특별자치도	제주시_한림읍	제주_한림	제주특별자치도_제주시_한림읍_금악리	한림읍	금악리	2020-10-14	2020-01-01	1
5011025025	2020	10	14	2	5.6	146	128	1.1	0.25	2.6	0.4	제주특별자치도 제주시 한림읍 금악리 382	제주특별자치도	제주시_한림읍	제주_한림	제주특별자치도_제주시_한림읍_금악리	한림읍	금악리	2020-10-14	2020-01-01	1
5011025025	2020	10	14	2	6	73	109	1.1	0.2	3.2	0.4	제주특별자치도 제주시 한림읍 금악리 383	제주특별자치도	제주시_한림읍	제주_한림	제주특별자치도_제주시_한림읍_금악리	한림읍	금악리	2020-10-14	2020-01-01	1
5011025025	2020	10	14	2	5.7	94	148	1	0.49	1.4	0.2	제주특별자치도 제주시 한림읍 금악리 384	제주특별자치도	제주시_한림읍	제주_한림	제주특별자치도_제주시_한림읍_금악리	한림읍	금악리	2020-10-14	2020-01-01	1
5011025025	2020	10	14	2	6.1	82	116	1.3	0.2	3.7	0.3	제주특별자치도 제주시 한림읍 금악리 385	제주특별자치도	제주시_한림읍	제주_한림	제주특별자치도_제주시_한림읍_금악리	한림읍	금악리	2020-10-14	2020-01-01	1
5011025025	2020	10	14	2	6.1	85	114	1.5	0.2	3.9	0.3	제주특별자치도 제주시 한림읍 금악리 386	제주특별자치도	제주시_한림읍	제주_한림	제주특별자치도_제주시_한림읍_금악리	한림읍	금악리	2020-10-14	2020-01-01	1
5011025025	2020	10	14	2	6.1	78	112	1.2	0.19	4	0.2	제주특별자치도 제주시 한림읍 금악리 387	제주특별자치도	제주시_한림읍	제주_한림	제주특별자치도_제주시_한림읍_금악리	한림읍	금악리	2020-10-14	2020-01-01	1
5011025025	2020	10	14	2	5.7	81	145	1.1	0.66	1.7	0.2	제주특별자치도 제주시 한림읍 금악리 39	제주특별자치도	제주시_한림읍	제주_한림	제주특별자치도_제주시_한림읍_금악리	한림읍	금악리	2020-10-14	2020-01-01	1
5011025025	2020	10	14	2	5.7	113	153	1.1	0.79	1.9	0.3	제주특별자치도 제주시 한림읍 금악리 391-3	제주특별자치도	제주시_한림읍	제주_한림	제주특별자치도_제주시_한림읍_금악리	한림읍	금악리	2020-10-14	2020-01-01	1
5011025025	2020	10	14	2	6.4	114	132	1.5	0.73	6.2	0.3	제주특별자치도 제주시 한림읍 금악리 392	제주특별자치도	제주시_한림읍	제주_한림	제주특별자치도_제주시_한림읍_금악리	한림읍	금악리	2020-10-14	2020-01-01	1
5011025025	2020	10	14	2	6.4	126	131	2.1	0.75	7.8	0.3	제주특별자치도 제주시 한림읍 금악리 393	제주특별자치도	제주시_한림읍	제주_한림	제주특별자치도_제주시_한림읍_금악리	한림읍	금악리	2020-10-14	2020-01-01	1
5011025025	2020	10	14	2	5.5	110	146	0.9	0.23	1.5	0.3	제주특별자치도 제주시 한림읍 금악리 394	제주특별자치도	제주시_한림읍	제주_한림	제주특별자치도_제주시_한림읍_금악리	한림읍	금악리	2020-10-14	2020-01-01	1
5011025025	2020	10	14	2	5.7	182	152	1.1	0.28	2.3	0.3	제주특별자치도 제주시 한림읍 금악리 395	제주특별자치도	제주시_한림읍	제주_한림	제주특별자치도_제주시_한림읍_금악리	한림읍	금악리	2020-10-14	2020-01-01	1
5011025025	2020	10	14	2	5.7	142	141	0.9	0.24	2	0.2	제주특별자치도 제주시 한림읍 금악리 396	제주특별자치도	제주시_한림읍	제주_한림	제주특별자치도_제주시_한림읍_금악리	한림읍	금악리	2020-10-14	2020-01-01	1
5011025025	2020	10	14	2	5.5	149	164	0.4	0.26	1.5	0.3	제주특별자치도 제주시 한림읍 금악리 398	제주특별자치도	제주시_한림읍	제주_한림	제주특별자치도_제주시_한림읍_금악리	한림읍	금악리	2020-10-14	2020-01-01	1
5011025025	2020	10	14	2	5.5	153	167	0.6	0.26	1.6	0.2	제주특별자치도 제주시 한림읍 금악리 399	제주특별자치도	제주시_한림읍	제주_한림	제주특별자치도_제주시_한림읍_금악리	한림읍	금악리	2020-10-14	2020-01-01	1
5011025025	2020	10	14	2	5.6	74	138	0.4	0.28	1.5	0.3	제주특별자치도 제주시 한림읍 금악리 40	제주특별자치도	제주시_한림읍	제주_한림	제주특별자치도_제주시_한림읍_금악리	한림읍	금악리	2020-10-14	2020-01-01	1
5011025025	2020	10	14	2	5.7	74	152	0.4	0.32	1.5	0.2	제주특별자치도 제주시 한림읍 금악리 400	제주특별자치도	제주시_한림읍	제주_한림	제주특별자치도_제주시_한림읍_금악리	한림읍	금악리	2020-10-14	2020-01-01	1
5011025025	2020	10	14	2	5.8	99	141	0.9	0.26	1.8	0.2	제주특별자치도 제주시 한림읍 금악리 401	제주특별자치도	제주시_한림읍	제주_한림	제주특별자치도_제주시_한림읍_금악리	한림읍	금악리	2020-10-14	2020-01-01	1
5011025025	2020	10	14	2	5.6	112	167	0.6	0.27	1.9	0.3	제주특별자치도 제주시 한림읍 금악리 402-1	제주특별자치도	제주시_한림읍	제주_한림	제주특별자치도_제주시_한림읍_금악리	한림읍	금악리	2020-10-14	2020-01-01	1
5011025025	2020	10	14	2	5.8	117	142	0.8	0.27	2.7	0.2	제주특별자치도 제주시 한림읍 금악리 405	제주특별자치도	제주시_한림읍	제주_한림	제주특별자치도_제주시_한림읍_금악리	한림읍	금악리	2020-10-14	2020-01-01	1
5011025025	2020	10	14	2	5.5	212	139	0.7	0.42	2.1	0.4	제주특별자치도 제주시 한림읍 금악리 406	제주특별자치도	제주시_한림읍	제주_한림	제주특별자치도_제주시_한림읍_금악리	한림읍	금악리	2020-10-14	2020-01-01	1
5011025025	2020	10	14	2	5.6	200	135	0.5	0.36	1.8	0.3	제주특별자치도 제주시 한림읍 금악리 408	제주특별자치도	제주시_한림읍	제주_한림	제주특별자치도_제주시_한림읍_금악리	한림읍	금악리	2020-10-14	2020-01-01	1
5011025025	2020	10	14	2	5.6	89	141	0.7	0.36	2.2	0.3	제주특별자치도 제주시 한림읍 금악리 41	제주특별자치도	제주시_한림읍	제주_한림	제주특별자치도_제주시_한림읍_금악리	한림읍	금악리	2020-10-14	2020-01-01	1
5011025025	2020	10	14	2	5.8	85	138	0.8	0.78	1.9	0.3	제주특별자치도 제주시 한림읍 금악리 410	제주특별자치도	제주시_한림읍	제주_한림	제주특별자치도_제주시_한림읍_금악리	한림읍	금악리	2020-10-14	2020-01-01	1
5011025025	2020	10	14	2	5.8	88	140	0.6	0.77	2	0.4	제주특별자치도 제주시 한림읍 금악리 413	제주특별자치도	제주시_한림읍	제주_한림	제주특별자치도_제주시_한림읍_금악리	한림읍	금악리	2020-10-14	2020-01-01	1
5011025025	2020	10	14	2	6.3	23	89	0.9	1.64	2.9	0.2	제주특별자치도 제주시 한림읍 금악리 42	제주특별자치도	제주시_한림읍	제주_한림	제주특별자치도_제주시_한림읍_금악리	한림읍	금악리	2020-10-14	2020-01-01	1
5011025025	2020	10	14	2	5.6	22	194	0.4	0.78	1.8	0.3	제주특별자치도 제주시 한림읍 금악리 43-2	제주특별자치도	제주시_한림읍	제주_한림	제주특별자치도_제주시_한림읍_금악리	한림읍	금악리	2020-10-14	2020-01-01	1
5011025025	2020	10	14	2	5.6	19	191	0.8	0.86	2.1	0.3	제주특별자치도 제주시 한림읍 금악리 44	제주특별자치도	제주시_한림읍	제주_한림	제주특별자치도_제주시_한림읍_금악리	한림읍	금악리	2020-10-14	2020-01-01	1
5011025025	2020	10	14	2	5.6	19	194	0.5	0.83	2.1	0.3	제주특별자치도 제주시 한림읍 금악리 46	제주특별자치도	제주시_한림읍	제주_한림	제주특별자치도_제주시_한림읍_금악리	한림읍	금악리	2020-10-14	2020-01-01	1
5011025025	2020	10	14	2	5.9	49	173	1	0.53	2.4	0.2	제주특별자치도 제주시 한림읍 금악리 49	제주특별자치도	제주시_한림읍	제주_한림	제주특별자치도_제주시_한림읍_금악리	한림읍	금악리	2020-10-14	2020-01-01	1
5011025025	2020	10	14	2	5.9	46	112	1.3	1.31	5.5	0.2	제주특별자치도 제주시 한림읍 금악리 49-2	제주특별자치도	제주시_한림읍	제주_한림	제주특별자치도_제주시_한림읍_금악리	한림읍	금악리	2020-10-14	2020-01-01	1
5011025025	2020	10	14	2	6.7	33	70	3.2	2.27	7.4	0.2	제주특별자치도 제주시 한림읍 금악리 50	제주특별자치도	제주시_한림읍	제주_한림	제주특별자치도_제주시_한림읍_금악리	한림읍	금악리	2020-10-14	2020-01-01	1
5011025025	2020	10	14	2	6.6	31	72	2.5	2.25	6.2	0.2	제주특별자치도 제주시 한림읍 금악리 51	제주특별자치도	제주시_한림읍	제주_한림	제주특별자치도_제주시_한림읍_금악리	한림읍	금악리	2020-10-14	2020-01-01	1
5011025025	2020	10	14	2	5.7	79	160	0.8	0.66	3.7	0.2	제주특별자치도 제주시 한림읍 금악리 532-3	제주특별자치도	제주시_한림읍	제주_한림	제주특별자치도_제주시_한림읍_금악리	한림읍	금악리	2020-10-14	2020-01-01	1
5011025025	2020	10	14	2	5.6	258	140	1.1	0.77	6	0.4	제주특별자치도 제주시 한림읍 금악리 584	제주특별자치도	제주시_한림읍	제주_한림	제주특별자치도_제주시_한림읍_금악리	한림읍	금악리	2020-10-14	2020-01-01	1
5011025025	2020	10	14	2	5.5	129	165	0.9	0.84	3.8	0.4	제주특별자치도 제주시 한림읍 금악리 585-1	제주특별자치도	제주시_한림읍	제주_한림	제주특별자치도_제주시_한림읍_금악리	한림읍	금악리	2020-10-14	2020-01-01	1
5011025025	2020	10	14	2	5.8	89	153	1	0.91	4.2	0.3	제주특별자치도 제주시 한림읍 금악리 585-2	제주특별자치도	제주시_한림읍	제주_한림	제주특별자치도_제주시_한림읍_금악리	한림읍	금악리	2020-10-14	2020-01-01	1
5011025025	2020	10	14	2	5.6	96	157	1.3	1.02	5.7	0.6	제주특별자치도 제주시 한림읍 금악리 585-3	제주특별자치도	제주시_한림읍	제주_한림	제주특별자치도_제주시_한림읍_금악리	한림읍	금악리	2020-10-14	2020-01-01	1
5011025025	2020	10	14	2	5.7	114	125	1.2	0.64	5.8	0.2	제주특별자치도 제주시 한림읍 금악리 585-4	제주특별자치도	제주시_한림읍	제주_한림	제주특별자치도_제주시_한림읍_금악리	한림읍	금악리	2020-10-14	2020-01-01	1
5011025025	2020	10	14	2	5.7	101	127	1.2	0.64	5.3	0.3	제주특별자치도 제주시 한림읍 금악리 585-5	제주특별자치도	제주시_한림읍	제주_한림	제주특별자치도_제주시_한림읍_금악리	한림읍	금악리	2020-10-14	2020-01-01	1
5011025025	2020	10	14	2	5.6	124	122	0.9	0.82	4.3	0.3	제주특별자치도 제주시 한림읍 금악리 586-1	제주특별자치도	제주시_한림읍	제주_한림	제주특별자치도_제주시_한림읍_금악리	한림읍	금악리	2020-10-14	2020-01-01	1
5011025025	2020	10	14	2	5.5	108	170	0.8	0.64	3.5	0.2	제주특별자치도 제주시 한림읍 금악리 587-1	제주특별자치도	제주시_한림읍	제주_한림	제주특별자치도_제주시_한림읍_금악리	한림읍	금악리	2020-10-14	2020-01-01	1
5011025025	2020	10	14	2	5.7	241	115	1.2	1.09	5.3	0.3	제주특별자치도 제주시 한림읍 금악리 587-2	제주특별자치도	제주시_한림읍	제주_한림	제주특별자치도_제주시_한림읍_금악리	한림읍	금악리	2020-10-14	2020-01-01	1
5011025025	2020	10	14	2	5.8	224	149	1.1	1.13	5	0.3	제주특별자치도 제주시 한림읍 금악리 587-3	제주특별자치도	제주시_한림읍	제주_한림	제주특별자치도_제주시_한림읍_금악리	한림읍	금악리	2020-10-14	2020-01-01	1
5011025025	2020	10	14	2	5.5	104	144	0.8	0.63	3.2	0.2	제주특별자치도 제주시 한림읍 금악리 588-3	제주특별자치도	제주시_한림읍	제주_한림	제주특별자치도_제주시_한림읍_금악리	한림읍	금악리	2020-10-14	2020-01-01	1
5011025025	2020	10	14	2	5.8	79	114	0.1	0.37	0.1	0.3	제주특별자치도 제주시 한림읍 금악리 30	제주특별자치도	제주시_한림읍	제주_한림	제주특별자치도_제주시_한림읍_금악리	한림읍	금악리	2020-10-14	2020-01-01	1
5011025025	2020	10	14	2	5.8	80	152	0.9	0.61	3.2	0.2	제주특별자치도 제주시 한림읍 금악리 31	제주특별자치도	제주시_한림읍	제주_한림	제주특별자치도_제주시_한림읍_금악리	한림읍	금악리	2020-10-14	2020-01-01	1
5011025025	2020	10	14	2	5.8	24	182	1.1	1.07	3.1	0.2	제주특별자치도 제주시 한림읍 금악리 49	제주특별자치도	제주시_한림읍	제주_한림	제주특별자치도_제주시_한림읍_금악리	한림읍	금악리	2020-10-14	2020-01-01	1
5011025025	2020	10	14	2	6	236	132	2.8	1.06	13.3	0.4	제주특별자치도 제주시 한림읍 금악리 142	제주특별자치도	제주시_한림읍	제주_한림	제주특별자치도_제주시_한림읍_금악리	한림읍	금악리	2020-10-14	2020-01-01	1
5011025025	2020	10	14	2	5.9	233	185	2.7	1.12	12.6	0.4	제주특별자치도 제주시 한림읍 금악리 145	제주특별자치도	제주시_한림읍	제주_한림	제주특별자치도_제주시_한림읍_금악리	한림읍	금악리	2020-10-14	2020-01-01	1
5011025025	2020	10	14	2	6	225	183	2.6	1.03	12	0.3	제주특별자치도 제주시 한림읍 금악리 146	제주특별자치도	제주시_한림읍	제주_한림	제주특별자치도_제주시_한림읍_금악리	한림읍	금악리	2020-10-14	2020-01-01	1
5011025025	2020	10	14	2	5.6	83	179	0.1	3.85	0.1	0.2	제주특별자치도 제주시 한림읍 금악리 147	제주특별자치도	제주시_한림읍	제주_한림	제주특별자치도_제주시_한림읍_금악리	한림읍	금악리	2020-10-14	2020-01-01	1
5011025025	2020	10	14	2	5.7	85	169	1	0.73	4.2	0.2	제주특별자치도 제주시 한림읍 금악리 148	제주특별자치도	제주시_한림읍	제주_한림	제주특별자치도_제주시_한림읍_금악리	한림읍	금악리	2020-10-14	2020-01-01	1
5011025025	2020	10	14	2	5.7	80	176	0.8	0.68	3.2	0.2	제주특별자치도 제주시 한림읍 금악리 149	제주특별자치도	제주시_한림읍	제주_한림	제주특별자치도_제주시_한림읍_금악리	한림읍	금악리	2020-10-14	2020-01-01	1
5011025025	2020	10	14	2	6.1	121	169	1.5	1.08	5.6	0.2	제주특별자치도 제주시 한림읍 금악리 150	제주특별자치도	제주시_한림읍	제주_한림	제주특별자치도_제주시_한림읍_금악리	한림읍	금악리	2020-10-14	2020-01-01	1
5011025025	2020	10	14	2	6.1	122	101	1.6	1.07	6.2	0.1	제주특별자치도 제주시 한림읍 금악리 151-3	제주특별자치도	제주시_한림읍	제주_한림	제주특별자치도_제주시_한림읍_금악리	한림읍	금악리	2020-10-14	2020-01-01	1
5011025025	2020	10	14	2	6.1	113	99	1.6	1.1	6	0.2	제주특별자치도 제주시 한림읍 금악리 151-4	제주특별자치도	제주시_한림읍	제주_한림	제주특별자치도_제주시_한림읍_금악리	한림읍	금악리	2020-10-14	2020-01-01	1
5011025025	2020	10	14	2	6.1	117	95	1.5	1.12	6	0.2	제주특별자치도 제주시 한림읍 금악리 153-2	제주특별자치도	제주시_한림읍	제주_한림	제주특별자치도_제주시_한림읍_금악리	한림읍	금악리	2020-10-14	2020-01-01	1
5011025025	2020	10	14	2	6	54	175	1.5	0.86	5.4	0.4	제주특별자치도 제주시 한림읍 금악리 66-6	제주특별자치도	제주시_한림읍	제주_한림	제주특별자치도_제주시_한림읍_금악리	한림읍	금악리	2020-10-14	2020-01-01	1
5011025025	2020	10	23	2	6.9	104	43	1.1	0.95	10.1	0.2	제주특별자치도 제주시 한림읍 금악리 540-1	제주특별자치도	제주시_한림읍	제주_한림	제주특별자치도_제주시_한림읍_금악리	한림읍	금악리	2020-10-23	2020-01-01	1
5011025025	2020	10	23	2	5.3	69	17	0.3	0.98	1.9	0.2	제주특별자치도 제주시 한림읍 금악리 610-1	제주특별자치도	제주시_한림읍	제주_한림	제주특별자치도_제주시_한림읍_금악리	한림읍	금악리	2020-10-23	2020-01-01	1
5011025025	2020	11	02	2	6.9	258	16	0.7	0.8	3.8	0.1	제주특별자치도 제주시 한림읍 금악리 167-5	제주특별자치도	제주시_한림읍	제주_한림	제주특별자치도_제주시_한림읍_금악리	한림읍	금악리	2020-11-02	2020-01-01	1
5011025025	2020	11	02	2	7	230	15	0.7	0.84	3.6	0.1	제주특별자치도 제주시 한림읍 금악리 168-1	제주특별자치도	제주시_한림읍	제주_한림	제주특별자치도_제주시_한림읍_금악리	한림읍	금악리	2020-11-02	2020-01-01	1
5011025025	2020	11	02	2	6.1	11	96	0.7	0.73	5.6	0.2	제주특별자치도 제주시 한림읍 금악리 353	제주특별자치도	제주시_한림읍	제주_한림	제주특별자치도_제주시_한림읍_금악리	한림읍	금악리	2020-11-02	2020-01-01	1
5011025025	2020	11	02	2	6.6	77	29	0.6	0.79	3.8	0.1	제주특별자치도 제주시 한림읍 금악리 358-3	제주특별자치도	제주시_한림읍	제주_한림	제주특별자치도_제주시_한림읍_금악리	한림읍	금악리	2020-11-02	2020-01-01	1
5011025025	2020	11	02	2	7.9	10	69	0.8	0.86	26.8	0.3	제주특별자치도 제주시 한림읍 금악리 360	제주특별자치도	제주시_한림읍	제주_한림	제주특별자치도_제주시_한림읍_금악리	한림읍	금악리	2020-11-02	2020-01-01	1
5011025025	2020	11	02	2	7.8	10	66	0.8	0.83	26.1	0.4	제주특별자치도 제주시 한림읍 금악리 361	제주특별자치도	제주시_한림읍	제주_한림	제주특별자치도_제주시_한림읍_금악리	한림읍	금악리	2020-11-02	2020-01-01	1
5011025025	2020	11	02	2	6.3	10	102	0.7	0.74	8.1	0.2	제주특별자치도 제주시 한림읍 금악리 361-3	제주특별자치도	제주시_한림읍	제주_한림	제주특별자치도_제주시_한림읍_금악리	한림읍	금악리	2020-11-02	2020-01-01	1
5011025025	2020	11	02	2	5.6	10	65	0.5	0.6	2.8	0.2	제주특별자치도 제주시 한림읍 금악리 362	제주특별자치도	제주시_한림읍	제주_한림	제주특별자치도_제주시_한림읍_금악리	한림읍	금악리	2020-11-02	2020-01-01	1
5011025025	2020	11	02	2	6.1	22	68	0.5	0.77	3.8	0.2	제주특별자치도 제주시 한림읍 금악리 605-3	제주특별자치도	제주시_한림읍	제주_한림	제주특별자치도_제주시_한림읍_금악리	한림읍	금악리	2020-11-02	2020-01-01	1
5011025025	2020	11	02	2	5	10	131	0.2	0.61	1.2	0.3	제주특별자치도 제주시 한림읍 금악리 345	제주특별자치도	제주시_한림읍	제주_한림	제주특별자치도_제주시_한림읍_금악리	한림읍	금악리	2020-11-02	2020-01-01	1
5011025025	2020	11	02	2	4.9	10	117	0.2	0.59	1	0.2	제주특별자치도 제주시 한림읍 금악리 346-4	제주특별자치도	제주시_한림읍	제주_한림	제주특별자치도_제주시_한림읍_금악리	한림읍	금악리	2020-11-02	2020-01-01	1
5011025025	2020	11	02	2	4.8	10	117	0.2	0.58	0.9	0.2	제주특별자치도 제주시 한림읍 금악리 348-3	제주특별자치도	제주시_한림읍	제주_한림	제주특별자치도_제주시_한림읍_금악리	한림읍	금악리	2020-11-02	2020-01-01	1
5011025025	2020	11	02	2	5	10	131	0.3	0.61	1.4	0.3	제주특별자치도 제주시 한림읍 금악리 350	제주특별자치도	제주시_한림읍	제주_한림	제주특별자치도_제주시_한림읍_금악리	한림읍	금악리	2020-11-02	2020-01-01	1
5011025025	2020	11	02	2	5	10	120	0.3	0.61	1.3	0.3	제주특별자치도 제주시 한림읍 금악리 351	제주특별자치도	제주시_한림읍	제주_한림	제주특별자치도_제주시_한림읍_금악리	한림읍	금악리	2020-11-02	2020-01-01	1
5011025025	2020	11	02	2	5	10	121	0.3	0.6	1.4	0.3	제주특별자치도 제주시 한림읍 금악리 352-1	제주특별자치도	제주시_한림읍	제주_한림	제주특별자치도_제주시_한림읍_금악리	한림읍	금악리	2020-11-02	2020-01-01	1
5011025025	2020	11	02	2	6.6	10	97	0.5	0.83	23	0.4	제주특별자치도 제주시 한림읍 금악리 355	제주특별자치도	제주시_한림읍	제주_한림	제주특별자치도_제주시_한림읍_금악리	한림읍	금악리	2020-11-02	2020-01-01	1
5011025025	2020	11	02	2	7.2	10	77	0.5	0.86	23.9	0.3	제주특별자치도 제주시 한림읍 금악리 357-4	제주특별자치도	제주시_한림읍	제주_한림	제주특별자치도_제주시_한림읍_금악리	한림읍	금악리	2020-11-02	2020-01-01	1
5011025025	2020	11	02	2	6.3	10	100	0.4	0.77	15.7	0.4	제주특별자치도 제주시 한림읍 금악리 359-2	제주특별자치도	제주시_한림읍	제주_한림	제주특별자치도_제주시_한림읍_금악리	한림읍	금악리	2020-11-02	2020-01-01	1
5011025025	2020	11	02	2	7.3	10	77	0.5	0.88	25.6	0.3	제주특별자치도 제주시 한림읍 금악리 593-2	제주특별자치도	제주시_한림읍	제주_한림	제주특별자치도_제주시_한림읍_금악리	한림읍	금악리	2020-11-02	2020-01-01	1
5011025025	2020	11	02	2	6.5	39	59	1.1	1	6.9	0.1	제주특별자치도 제주시 한림읍 금악리 1628	제주특별자치도	제주시_한림읍	제주_한림	제주특별자치도_제주시_한림읍_금악리	한림읍	금악리	2020-11-02	2020-01-01	1
5011025025	2020	11	25	2	4.8	271	165	1	0.64	0.8	0.3	제주특별자치도 제주시 한림읍 금악리 3-6	제주특별자치도	제주시_한림읍	제주_한림	제주특별자치도_제주시_한림읍_금악리	한림읍	금악리	2020-11-25	2020-01-01	1
5011025025	2020	11	25	2	4.8	213	169	0.8	0.61	0.4	0.3	제주특별자치도 제주시 한림읍 금악리 34	제주특별자치도	제주시_한림읍	제주_한림	제주특별자치도_제주시_한림읍_금악리	한림읍	금악리	2020-11-25	2020-01-01	1
5011025025	2020	11	25	2	5.6	22	124	1	0.86	0.7	0.2	제주특별자치도 제주시 한림읍 금악리 198-24	제주특별자치도	제주시_한림읍	제주_한림	제주특별자치도_제주시_한림읍_금악리	한림읍	금악리	2020-11-25	2020-01-01	1
5011025025	2020	11	25	2	5.6	17	143	0.7	0.89	0.5	0.2	제주특별자치도 제주시 한림읍 금악리 198-63	제주특별자치도	제주시_한림읍	제주_한림	제주특별자치도_제주시_한림읍_금악리	한림읍	금악리	2020-11-25	2020-01-01	1
5011025025	2020	11	25	2	5.6	15	146	1	0.82	0.7	0.2	제주특별자치도 제주시 한림읍 금악리 198-64	제주특별자치도	제주시_한림읍	제주_한림	제주특별자치도_제주시_한림읍_금악리	한림읍	금악리	2020-11-25	2020-01-01	1
5011025025	2020	11	25	2	6.2	378	113	3.1	2.06	5.8	0.6	제주특별자치도 제주시 한림읍 금악리 204-10	제주특별자치도	제주시_한림읍	제주_한림	제주특별자치도_제주시_한림읍_금악리	한림읍	금악리	2020-11-25	2020-01-01	1
5011025025	2020	11	25	2	6.2	396	116	2.7	2.27	5.3	0.6	제주특별자치도 제주시 한림읍 금악리 204-11	제주특별자치도	제주시_한림읍	제주_한림	제주특별자치도_제주시_한림읍_금악리	한림읍	금악리	2020-11-25	2020-01-01	1
5011025025	2020	11	25	2	6.2	381	114	2.8	2	5.1	0.6	제주특별자치도 제주시 한림읍 금악리 204-12	제주특별자치도	제주시_한림읍	제주_한림	제주특별자치도_제주시_한림읍_금악리	한림읍	금악리	2020-11-25	2020-01-01	1
5011025025	2020	11	25	2	6.5	500	125	3.2	2.36	6.7	0.7	제주특별자치도 제주시 한림읍 금악리 204-13	제주특별자치도	제주시_한림읍	제주_한림	제주특별자치도_제주시_한림읍_금악리	한림읍	금악리	2020-11-25	2020-01-01	1
5011025025	2020	11	25	2	6.3	428	123	3.4	2.31	6.2	0.6	제주특별자치도 제주시 한림읍 금악리 204-14	제주특별자치도	제주시_한림읍	제주_한림	제주특별자치도_제주시_한림읍_금악리	한림읍	금악리	2020-11-25	2020-01-01	1
5011025025	2020	11	25	2	5.8	158	156	1.5	1.21	1.6	0.5	제주특별자치도 제주시 한림읍 금악리 204-15	제주특별자치도	제주시_한림읍	제주_한림	제주특별자치도_제주시_한림읍_금악리	한림읍	금악리	2020-11-25	2020-01-01	1
5011025025	2020	11	25	2	6.3	428	117	3.5	2.48	6.1	0.6	제주특별자치도 제주시 한림읍 금악리 204-16	제주특별자치도	제주시_한림읍	제주_한림	제주특별자치도_제주시_한림읍_금악리	한림읍	금악리	2020-11-25	2020-01-01	1
5011025025	2020	11	25	2	6.3	439	118	2.9	2.49	5.2	0.6	제주특별자치도 제주시 한림읍 금악리 204-17	제주특별자치도	제주시_한림읍	제주_한림	제주특별자치도_제주시_한림읍_금악리	한림읍	금악리	2020-11-25	2020-01-01	1
5011025025	2020	11	25	2	5.9	279	112	2	2.26	2.3	0.6	제주특별자치도 제주시 한림읍 금악리 204-18	제주특별자치도	제주시_한림읍	제주_한림	제주특별자치도_제주시_한림읍_금악리	한림읍	금악리	2020-11-25	2020-01-01	1
5011025025	2020	11	25	2	5.9	279	110	2.3	1.96	3.4	0.6	제주특별자치도 제주시 한림읍 금악리 204-30	제주특별자치도	제주시_한림읍	제주_한림	제주특별자치도_제주시_한림읍_금악리	한림읍	금악리	2020-11-25	2020-01-01	1
5011025025	2020	11	25	2	5.9	280	111	2.1	2.23	3.1	0.6	제주특별자치도 제주시 한림읍 금악리 204-32	제주특별자치도	제주시_한림읍	제주_한림	제주특별자치도_제주시_한림읍_금악리	한림읍	금악리	2020-11-25	2020-01-01	1
5011025025	2020	11	25	2	5.9	279	114	1.4	2.26	2.5	0.6	제주특별자치도 제주시 한림읍 금악리 204-39	제주특별자치도	제주시_한림읍	제주_한림	제주특별자치도_제주시_한림읍_금악리	한림읍	금악리	2020-11-25	2020-01-01	1
5011025025	2020	11	25	2	5.8	275	113	1.7	2.34	2.5	0.6	제주특별자치도 제주시 한림읍 금악리 204-6	제주특별자치도	제주시_한림읍	제주_한림	제주특별자치도_제주시_한림읍_금악리	한림읍	금악리	2020-11-25	2020-01-01	1
5011025025	2020	11	25	2	5.8	271	108	2	2.38	2.5	0.6	제주특별자치도 제주시 한림읍 금악리 204-7	제주특별자치도	제주시_한림읍	제주_한림	제주특별자치도_제주시_한림읍_금악리	한림읍	금악리	2020-11-25	2020-01-01	1
5011025025	2020	11	25	2	5.8	284	111	1.9	2.48	2.4	0.6	제주특별자치도 제주시 한림읍 금악리 204-8	제주특별자치도	제주시_한림읍	제주_한림	제주특별자치도_제주시_한림읍_금악리	한림읍	금악리	2020-11-25	2020-01-01	1
5011025025	2020	11	25	2	5.9	282	110	1.9	2.42	2.8	0.6	제주특별자치도 제주시 한림읍 금악리 204-9	제주특별자치도	제주시_한림읍	제주_한림	제주특별자치도_제주시_한림읍_금악리	한림읍	금악리	2020-11-25	2020-01-01	1
5011025025	2020	11	25	2	5.8	273	113	1.1	2.45	1.5	0.6	제주특별자치도 제주시 한림읍 금악리 249-10	제주특별자치도	제주시_한림읍	제주_한림	제주특별자치도_제주시_한림읍_금악리	한림읍	금악리	2020-11-25	2020-01-01	1
5011025025	2020	11	25	2	5.1	231	126	0.6	1.9	0.9	0.6	제주특별자치도 제주시 한림읍 금악리 354-1	제주특별자치도	제주시_한림읍	제주_한림	제주특별자치도_제주시_한림읍_금악리	한림읍	금악리	2020-11-25	2020-01-01	1
5011025025	2020	11	27	2	5.4	81	131	0.4	0.64	1.7	0.9	제주특별자치도 제주시 한림읍 금악리 17	제주특별자치도	제주시_한림읍	제주_한림	제주특별자치도_제주시_한림읍_금악리	한림읍	금악리	2020-11-27	2020-01-01	1
5011025025	2020	11	27	2	5.9	35	153	0.6	0.34	3.4	0.9	제주특별자치도 제주시 한림읍 금악리 21	제주특별자치도	제주시_한림읍	제주_한림	제주특별자치도_제주시_한림읍_금악리	한림읍	금악리	2020-11-27	2020-01-01	1
5011025025	2020	11	27	2	5.1	35	90	0.2	0.2	0.9	0.4	제주특별자치도 제주시 한림읍 금악리 23	제주특별자치도	제주시_한림읍	제주_한림	제주특별자치도_제주시_한림읍_금악리	한림읍	금악리	2020-11-27	2020-01-01	1
5011025025	2020	11	27	2	5.4	41	185	0.3	0.22	1.2	0.9	제주특별자치도 제주시 한림읍 금악리 24	제주특별자치도	제주시_한림읍	제주_한림	제주특별자치도_제주시_한림읍_금악리	한림읍	금악리	2020-11-27	2020-01-01	1
5011025025	2020	11	27	2	6.2	34	136	0.3	0.24	2.1	0.5	제주특별자치도 제주시 한림읍 금악리 26	제주특별자치도	제주시_한림읍	제주_한림	제주특별자치도_제주시_한림읍_금악리	한림읍	금악리	2020-11-27	2020-01-01	1
5011025025	2020	11	27	2	5.4	87	164	0.7	0.68	2.7	1.3	제주특별자치도 제주시 한림읍 금악리 27	제주특별자치도	제주시_한림읍	제주_한림	제주특별자치도_제주시_한림읍_금악리	한림읍	금악리	2020-11-27	2020-01-01	1
5011025025	2020	11	27	2	5.2	362	162	0.5	1.04	3.5	2.1	제주특별자치도 제주시 한림읍 금악리 28	제주특별자치도	제주시_한림읍	제주_한림	제주특별자치도_제주시_한림읍_금악리	한림읍	금악리	2020-11-27	2020-01-01	1
5011025025	2020	11	27	2	5.4	74	156	0.4	0.56	1.5	0.7	제주특별자치도 제주시 한림읍 금악리 198-204	제주특별자치도	제주시_한림읍	제주_한림	제주특별자치도_제주시_한림읍_금악리	한림읍	금악리	2020-11-27	2020-01-01	1
5011025025	2020	11	27	2	6.2	10	82	0.8	0.7	6.1	0.8	제주특별자치도 제주시 한림읍 금악리 23	제주특별자치도	제주시_한림읍	제주_한림	제주특별자치도_제주시_한림읍_금악리	한림읍	금악리	2020-11-27	2020-01-01	1
5011025025	2020	11	27	2	5.8	35	149	0.5	0.33	2.9	0.7	제주특별자치도 제주시 한림읍 금악리 2	제주특별자치도	제주시_한림읍	제주_한림	제주특별자치도_제주시_한림읍_금악리	한림읍	금악리	2020-11-27	2020-01-01	1
5011025025	2020	11	27	2	6.2	34	145	0.4	0.25	2.4	0.5	제주특별자치도 제주시 한림읍 금악리 7	제주특별자치도	제주시_한림읍	제주_한림	제주특별자치도_제주시_한림읍_금악리	한림읍	금악리	2020-11-27	2020-01-01	1
5011025025	2020	11	27	2	5.9	34	153	0.2	0.16	0.6	0.3	제주특별자치도 제주시 한림읍 금악리 25	제주특별자치도	제주시_한림읍	제주_한림	제주특별자치도_제주시_한림읍_금악리	한림읍	금악리	2020-11-27	2020-01-01	1
5011025025	2020	11	27	2	4.9	493	177	0.4	0.87	2.8	1.5	제주특별자치도 제주시 한림읍 금악리 29	제주특별자치도	제주시_한림읍	제주_한림	제주특별자치도_제주시_한림읍_금악리	한림읍	금악리	2020-11-27	2020-01-01	1
5011025025	2020	11	27	2	5.9	304	178	1.9	1.4	12.2	3	제주특별자치도 제주시 한림읍 금악리 215	제주특별자치도	제주시_한림읍	제주_한림	제주특별자치도_제주시_한림읍_금악리	한림읍	금악리	2020-11-27	2020-01-01	1
5011025025	2020	11	27	2	5.8	303	174	1.4	1	11.7	2.2	제주특별자치도 제주시 한림읍 금악리 215-1	제주특별자치도	제주시_한림읍	제주_한림	제주특별자치도_제주시_한림읍_금악리	한림읍	금악리	2020-11-27	2020-01-01	1
5011025025	2020	11	27	2	5.6	95	189	0.9	0.79	3.5	1.2	제주특별자치도 제주시 한림읍 금악리 198-57	제주특별자치도	제주시_한림읍	제주_한림	제주특별자치도_제주시_한림읍_금악리	한림읍	금악리	2020-11-27	2020-01-01	1
5011025025	2020	11	27	2	5.5	96	181	0.9	0.72	3.7	1.3	제주특별자치도 제주시 한림읍 금악리 198-206	제주특별자치도	제주시_한림읍	제주_한림	제주특별자치도_제주시_한림읍_금악리	한림읍	금악리	2020-11-27	2020-01-01	1
5011025025	2020	11	30	2	4.8	330	95	1.2	0.78	0.1	0.4	제주특별자치도 제주시 한림읍 금악리 709-1	제주특별자치도	제주시_한림읍	제주_한림	제주특별자치도_제주시_한림읍_금악리	한림읍	금악리	2020-11-30	2020-01-01	1
5011025025	2020	11	30	2	5.6	46	48	2.4	0.72	0.2	0.3	제주특별자치도 제주시 한림읍 금악리 263-1	제주특별자치도	제주시_한림읍	제주_한림	제주특별자치도_제주시_한림읍_금악리	한림읍	금악리	2020-11-30	2020-01-01	1
5011025025	2020	12	02	2	5.5	290	62	1.7	1.14	3.9	0.5	제주특별자치도 제주시 한림읍 금악리 2234-1	제주특별자치도	제주시_한림읍	제주_한림	제주특별자치도_제주시_한림읍_금악리	한림읍	금악리	2020-12-02	2020-01-01	1
5011025025	2020	12	07	2	5.4	255	131	2.2	2.32	2.9	1	제주특별자치도 제주시 한림읍 금악리 1181-9	제주특별자치도	제주시_한림읍	제주_한림	제주특별자치도_제주시_한림읍_금악리	한림읍	금악리	2020-12-07	2020-01-01	1
5011025025	2020	12	15	2	5.6	10	177	2.3	0.35	2.2	0.4	제주특별자치도 제주시 한림읍 금악리 22-1	제주특별자치도	제주시_한림읍	제주_한림	제주특별자치도_제주시_한림읍_금악리	한림읍	금악리	2020-12-15	2020-01-01	1
5011025025	2020	12	15	2	5.6	10	177	2.3	0.35	2.2	0.4	제주특별자치도 제주시 한림읍 금악리 23	제주특별자치도	제주시_한림읍	제주_한림	제주특별자치도_제주시_한림읍_금악리	한림읍	금악리	2020-12-15	2020-01-01	1
5011025025	2020	12	15	2	5.6	10	177	2.3	0.35	2.2	0.4	제주특별자치도 제주시 한림읍 금악리 24	제주특별자치도	제주시_한림읍	제주_한림	제주특별자치도_제주시_한림읍_금악리	한림읍	금악리	2020-12-15	2020-01-01	1
5011025025	2020	12	15	2	5.6	10	177	2.3	0.35	2.2	0.4	제주특별자치도 제주시 한림읍 금악리 25	제주특별자치도	제주시_한림읍	제주_한림	제주특별자치도_제주시_한림읍_금악리	한림읍	금악리	2020-12-15	2020-01-01	1
5011025025	2020	12	15	2	5.6	10	177	2.3	0.35	2.2	0.4	제주특별자치도 제주시 한림읍 금악리 27	제주특별자치도	제주시_한림읍	제주_한림	제주특별자치도_제주시_한림읍_금악리	한림읍	금악리	2020-12-15	2020-01-01	1
5011025025	2020	12	15	2	5.6	10	177	2.3	0.35	2.2	0.4	제주특별자치도 제주시 한림읍 금악리 28	제주특별자치도	제주시_한림읍	제주_한림	제주특별자치도_제주시_한림읍_금악리	한림읍	금악리	2020-12-15	2020-01-01	1
5011025025	2020	12	15	2	5.6	10	177	2.3	0.35	2.2	0.4	제주특별자치도 제주시 한림읍 금악리 29	제주특별자치도	제주시_한림읍	제주_한림	제주특별자치도_제주시_한림읍_금악리	한림읍	금악리	2020-12-15	2020-01-01	1
5011025025	2020	12	15	2	5.6	10	177	2.3	0.35	2.2	0.4	제주특별자치도 제주시 한림읍 금악리 30	제주특별자치도	제주시_한림읍	제주_한림	제주특별자치도_제주시_한림읍_금악리	한림읍	금악리	2020-12-15	2020-01-01	1
5011025025	2020	12	15	2	6	10	166	2	0.33	1.9	0.4	제주특별자치도 제주시 한림읍 금악리 31	제주특별자치도	제주시_한림읍	제주_한림	제주특별자치도_제주시_한림읍_금악리	한림읍	금악리	2020-12-15	2020-01-01	1
5011025025	2020	12	15	2	6	10	166	2	0.33	1.9	0.4	제주특별자치도 제주시 한림읍 금악리 32	제주특별자치도	제주시_한림읍	제주_한림	제주특별자치도_제주시_한림읍_금악리	한림읍	금악리	2020-12-15	2020-01-01	1
5011025025	2020	12	15	2	5.6	10	165	1.9	0.29	1.6	0.4	제주특별자치도 제주시 한림읍 금악리 606-2	제주특별자치도	제주시_한림읍	제주_한림	제주특별자치도_제주시_한림읍_금악리	한림읍	금악리	2020-12-15	2020-01-01	1
5011025025	2020	12	15	2	5.6	10	176	2.1	0.31	1.4	0.4	제주특별자치도 제주시 한림읍 금악리 651	제주특별자치도	제주시_한림읍	제주_한림	제주특별자치도_제주시_한림읍_금악리	한림읍	금악리	2020-12-15	2020-01-01	1
5011025025	2020	12	15	2	5.6	10	172	2	0.3	1.3	0.4	제주특별자치도 제주시 한림읍 금악리 654-4	제주특별자치도	제주시_한림읍	제주_한림	제주특별자치도_제주시_한림읍_금악리	한림읍	금악리	2020-12-15	2020-01-01	1
5011025025	2020	02	27	3	6.4	805	76	0.2	5.05	0.9	2.2	제주특별자치도 제주시 한림읍 금악리 1978-2	제주특별자치도	제주시_한림읍	제주_한림	제주특별자치도_제주시_한림읍_금악리	한림읍	금악리	2020-02-27	2020-01-01	1
5011025025	2020	07	08	3	5.7	75	28	2.4	0.55	3.5	0.2	제주특별자치도 제주시 한림읍 금악리 3087-1	제주특별자치도	제주시_한림읍	제주_한림	제주특별자치도_제주시_한림읍_금악리	한림읍	금악리	2020-07-08	2020-01-01	1
5011025025	2020	10	23	3	4.7	117	65	1.6	1.14	7.6	2.7	제주특별자치도 제주시 한림읍 금악리 2992	제주특별자치도	제주시_한림읍	제주_한림	제주특별자치도_제주시_한림읍_금악리	한림읍	금악리	2020-10-23	2020-01-01	1
5011025025	2020	10	23	3	5.8	286	52	1.4	1.15	9.8	1.9	제주특별자치도 제주시 한림읍 금악리 2993	제주특별자치도	제주시_한림읍	제주_한림	제주특별자치도_제주시_한림읍_금악리	한림읍	금악리	2020-10-23	2020-01-01	1
5011025025	2020	11	26	3	6.8	1031	62	0.1	4.37	0.1	6.6	제주특별자치도 제주시 한림읍 금악리 2910	제주특별자치도	제주시_한림읍	제주_한림	제주특별자치도_제주시_한림읍_금악리	한림읍	금악리	2020-11-26	2020-01-01	1
5011025025	2020	04	23	4	5.8	506	65	1.6	0.72	6.7	0.2	제주특별자치도 제주시 한림읍 금악리 1886-4	제주특별자치도	제주시_한림읍	제주_한림	제주특별자치도_제주시_한림읍_금악리	한림읍	금악리	2020-04-23	2020-01-01	1
5011025025	2020	04	23	4	5.6	826	72	1.3	0.55	5.2	0.2	제주특별자치도 제주시 한림읍 금악리 1882-7	제주특별자치도	제주시_한림읍	제주_한림	제주특별자치도_제주시_한림읍_금악리	한림읍	금악리	2020-04-23	2020-01-01	1
5011025025	2020	04	23	4	6	481	60	2	0.58	7.5	0.3	제주특별자치도 제주시 한림읍 금악리 1882-2	제주특별자치도	제주시_한림읍	제주_한림	제주특별자치도_제주시_한림읍_금악리	한림읍	금악리	2020-04-23	2020-01-01	1
5011025025	2020	08	07	4	6.1	203	88	0.6	1.74	2.7	0.2	제주특별자치도 제주시 한림읍 금악리 2470	제주특별자치도	제주시_한림읍	제주_한림	제주특별자치도_제주시_한림읍_금악리	한림읍	금악리	2020-08-07	2020-01-01	1
5011025025	2020	08	28	4	6.3	239	47	1.1	1.57	4.6	0.2	제주특별자치도 제주시 한림읍 금악리 3043-1	제주특별자치도	제주시_한림읍	제주_한림	제주특별자치도_제주시_한림읍_금악리	한림읍	금악리	2020-08-28	2020-01-01	1
5011025025	2020	09	22	2	6.4	55.7	79.7	5.09	2.349	9.82	0.45	제주특별자치도 제주시 한림읍 금악리 1219	제주특별자치도	제주시_한림읍	제주_한림	제주특별자치도_제주시_한림읍_금악리	한림읍	금악리	2020-09-22	2020-01-01	1
5011025025	2020	09	23	2	5.4	474.4	54.9	1.78	1.687	5.21	0.52	제주특별자치도 제주시 한림읍 금악리 3192-1	제주특별자치도	제주시_한림읍	제주_한림	제주특별자치도_제주시_한림읍_금악리	한림읍	금악리	2020-09-23	2020-01-01	1
5011025025	2020	09	23	2	7.4	262.9	45.1	3.36	1.18	13.47	0.55	제주특별자치도 제주시 한림읍 금악리 3017-1	제주특별자치도	제주시_한림읍	제주_한림	제주특별자치도_제주시_한림읍_금악리	한림읍	금악리	2020-09-23	2020-01-01	1
5011025025	2020	09	23	2	7.2	76.3	36.4	2.55	1.133	11.99	0.48	제주특별자치도 제주시 한림읍 금악리 1858-1	제주특별자치도	제주시_한림읍	제주_한림	제주특별자치도_제주시_한림읍_금악리	한림읍	금악리	2020-09-23	2020-01-01	1
5011025025	2020	09	23	2	6.9	449.5	71.2	5.78	2.674	11.09	0.71	제주특별자치도 제주시 한림읍 금악리 2212-1	제주특별자치도	제주시_한림읍	제주_한림	제주특별자치도_제주시_한림읍_금악리	한림읍	금악리	2020-09-23	2020-01-01	1
5011025025	2020	09	23	2	6.3	222.4	45.5	2.35	1.076	8.55	0.22	제주특별자치도 제주시 한림읍 금악리 2241-2	제주특별자치도	제주시_한림읍	제주_한림	제주특별자치도_제주시_한림읍_금악리	한림읍	금악리	2020-09-23	2020-01-01	1
5011025025	2020	09	23	2	5.7	48.6	80.9	1.38	1.008	5.77	0.54	제주특별자치도 제주시 한림읍 금악리 907	제주특별자치도	제주시_한림읍	제주_한림	제주특별자치도_제주시_한림읍_금악리	한림읍	금악리	2020-09-23	2020-01-01	1
5011025025	2020	09	28	2	6.2	84.7	71	1.93	1.109	7.48	0.55	제주특별자치도 제주시 한림읍 금악리 723-3	제주특별자치도	제주시_한림읍	제주_한림	제주특별자치도_제주시_한림읍_금악리	한림읍	금악리	2020-09-28	2020-01-01	1
5011025025	2021	10	13	2	7.1	80	126	2.6	0.48	12.8	1.34	제주특별자치도 제주시 한림읍 금악리 9	제주특별자치도	제주시_한림읍	제주_한림	제주특별자치도_제주시_한림읍_금악리	한림읍	금악리	2021-10-13	2021-01-01	1
5011025025	2021	10	13	2	4.8	129	113	0.6	1.76	1.3	2.12	제주특별자치도 제주시 한림읍 금악리 215	제주특별자치도	제주시_한림읍	제주_한림	제주특별자치도_제주시_한림읍_금악리	한림읍	금악리	2021-10-13	2021-01-01	1
5011025025	2021	10	13	2	4.8	141	109	0.4	1.6	0.7	1.62	제주특별자치도 제주시 한림읍 금악리 215-1	제주특별자치도	제주시_한림읍	제주_한림	제주특별자치도_제주시_한림읍_금악리	한림읍	금악리	2021-10-13	2021-01-01	1
5011025025	2021	11	02	2	6	22	152	4.7	1.94	9.3	3.13	제주특별자치도 제주시 한림읍 금악리 69	제주특별자치도	제주시_한림읍	제주_한림	제주특별자치도_제주시_한림읍_금악리	한림읍	금악리	2021-11-02	2021-01-01	1
5011025025	2021	11	02	2	6	7	162	4.1	1.72	8.6	2.72	제주특별자치도 제주시 한림읍 금악리 63	제주특별자치도	제주시_한림읍	제주_한림	제주특별자치도_제주시_한림읍_금악리	한림읍	금악리	2021-11-02	2021-01-01	1
5011025025	2021	11	02	2	5.9	19	162	5.5	2.12	10.4	2.74	제주특별자치도 제주시 한림읍 금악리 71	제주특별자치도	제주시_한림읍	제주_한림	제주특별자치도_제주시_한림읍_금악리	한림읍	금악리	2021-11-02	2021-01-01	1
5011025025	2021	11	02	2	5.7	21	149	3.6	1.64	9.8	2.88	제주특별자치도 제주시 한림읍 금악리 59	제주특별자치도	제주시_한림읍	제주_한림	제주특별자치도_제주시_한림읍_금악리	한림읍	금악리	2021-11-02	2021-01-01	1
5011025025	2021	11	22	2	6.2	12	191	0.7	0.42	1.9	1.98	제주특별자치도 제주시 한림읍 금악리 651	제주특별자치도	제주시_한림읍	제주_한림	제주특별자치도_제주시_한림읍_금악리	한림읍	금악리	2021-11-22	2021-01-01	1
5011025025	2021	11	22	2	6.2	2	191	0.6	0.4	1.8	1.86	제주특별자치도 제주시 한림읍 금악리 654-4	제주특별자치도	제주시_한림읍	제주_한림	제주특별자치도_제주시_한림읍_금악리	한림읍	금악리	2021-11-22	2021-01-01	1
5011025025	2021	12	22	2	5.8	2	88	0.9	0.24	3.5	1.38	제주특별자치도 제주시 한림읍 금악리 167-5	제주특별자치도	제주시_한림읍	제주_한림	제주특별자치도_제주시_한림읍_금악리	한림읍	금악리	2021-12-22	2021-01-01	1
5011025025	2021	12	22	2	5.7	3	86	0.9	0.23	3.3	1.37	제주특별자치도 제주시 한림읍 금악리 168-1	제주특별자치도	제주시_한림읍	제주_한림	제주특별자치도_제주시_한림읍_금악리	한림읍	금악리	2021-12-22	2021-01-01	1
5011025025	2021	12	22	2	5.6	1	75	0.8	0.24	3.2	1.28	제주특별자치도 제주시 한림읍 금악리 353	제주특별자치도	제주시_한림읍	제주_한림	제주특별자치도_제주시_한림읍_금악리	한림읍	금악리	2021-12-22	2021-01-01	1
5011025025	2021	12	22	2	5.6	4	85	0.9	0.23	2.7	1.41	제주특별자치도 제주시 한림읍 금악리 358-3	제주특별자치도	제주시_한림읍	제주_한림	제주특별자치도_제주시_한림읍_금악리	한림읍	금악리	2021-12-22	2021-01-01	1
5011025025	2021	12	22	2	5.6	6	85	0.9	0.22	3.2	1.39	제주특별자치도 제주시 한림읍 금악리 360	제주특별자치도	제주시_한림읍	제주_한림	제주특별자치도_제주시_한림읍_금악리	한림읍	금악리	2021-12-22	2021-01-01	1
5011025025	2021	12	22	2	5.6	5	84	0.8	0.22	3.2	1.37	제주특별자치도 제주시 한림읍 금악리 361	제주특별자치도	제주시_한림읍	제주_한림	제주특별자치도_제주시_한림읍_금악리	한림읍	금악리	2021-12-22	2021-01-01	1
5011025025	2021	12	22	2	5.6	5	87	0.9	0.24	3.7	1.39	제주특별자치도 제주시 한림읍 금악리 361-3	제주특별자치도	제주시_한림읍	제주_한림	제주특별자치도_제주시_한림읍_금악리	한림읍	금악리	2021-12-22	2021-01-01	1
5011025025	2021	12	22	2	5.6	1	83	1.1	0.25	2.9	1.34	제주특별자치도 제주시 한림읍 금악리 362	제주특별자치도	제주시_한림읍	제주_한림	제주특별자치도_제주시_한림읍_금악리	한림읍	금악리	2021-12-22	2021-01-01	1
5011025025	2021	12	22	2	5.6	5	87	0.9	0.26	4.3	1.36	제주특별자치도 제주시 한림읍 금악리 605-3	제주특별자치도	제주시_한림읍	제주_한림	제주특별자치도_제주시_한림읍_금악리	한림읍	금악리	2021-12-22	2021-01-01	1
5011025025	2021	12	22	2	5.6	4	84	1.2	0.21	3.1	1.38	제주특별자치도 제주시 한림읍 금악리 345	제주특별자치도	제주시_한림읍	제주_한림	제주특별자치도_제주시_한림읍_금악리	한림읍	금악리	2021-12-22	2021-01-01	1
5011025025	2021	12	22	2	5.6	3	85	1	0.23	3.9	1.4	제주특별자치도 제주시 한림읍 금악리 346-4	제주특별자치도	제주시_한림읍	제주_한림	제주특별자치도_제주시_한림읍_금악리	한림읍	금악리	2021-12-22	2021-01-01	1
5011025025	2021	12	22	2	5.6	4	86	1.2	0.24	3.2	1.4	제주특별자치도 제주시 한림읍 금악리 348-3	제주특별자치도	제주시_한림읍	제주_한림	제주특별자치도_제주시_한림읍_금악리	한림읍	금악리	2021-12-22	2021-01-01	1
5011025025	2021	12	22	2	5.6	3	86	1.1	0.26	3.5	1.39	제주특별자치도 제주시 한림읍 금악리 350	제주특별자치도	제주시_한림읍	제주_한림	제주특별자치도_제주시_한림읍_금악리	한림읍	금악리	2021-12-22	2021-01-01	1
5011025025	2021	12	22	2	5.6	1	77	1	0.22	2.7	1.37	제주특별자치도 제주시 한림읍 금악리 351	제주특별자치도	제주시_한림읍	제주_한림	제주특별자치도_제주시_한림읍_금악리	한림읍	금악리	2021-12-22	2021-01-01	1
5011025025	2021	12	22	2	5.6	3	84	0.8	0.24	2.9	1.39	제주특별자치도 제주시 한림읍 금악리 352-1	제주특별자치도	제주시_한림읍	제주_한림	제주특별자치도_제주시_한림읍_금악리	한림읍	금악리	2021-12-22	2021-01-01	1
5011025025	2021	12	22	2	5.6	1	84	1	0.24	3.6	1.42	제주특별자치도 제주시 한림읍 금악리 355	제주특별자치도	제주시_한림읍	제주_한림	제주특별자치도_제주시_한림읍_금악리	한림읍	금악리	2021-12-22	2021-01-01	1
5011025025	2021	12	22	2	5.6	1	82	0.8	0.21	3.8	1.45	제주특별자치도 제주시 한림읍 금악리 357-4	제주특별자치도	제주시_한림읍	제주_한림	제주특별자치도_제주시_한림읍_금악리	한림읍	금악리	2021-12-22	2021-01-01	1
5011025025	2021	12	22	2	5.6	1	81	1	0.23	2.6	1.4	제주특별자치도 제주시 한림읍 금악리 359-2	제주특별자치도	제주시_한림읍	제주_한림	제주특별자치도_제주시_한림읍_금악리	한림읍	금악리	2021-12-22	2021-01-01	1
5011025025	2021	12	22	2	5.5	1	83	0.9	0.3	2.8	1.45	제주특별자치도 제주시 한림읍 금악리 593-2	제주특별자치도	제주시_한림읍	제주_한림	제주특별자치도_제주시_한림읍_금악리	한림읍	금악리	2021-12-22	2021-01-01	1
5011025025	2021	12	22	2	5.6	1	85	0.9	0.24	2.4	1.38	제주특별자치도 제주시 한림읍 금악리 1628	제주특별자치도	제주시_한림읍	제주_한림	제주특별자치도_제주시_한림읍_금악리	한림읍	금악리	2021-12-22	2021-01-01	1
5011025025	2021	12	24	2	5.4	1	80	1.3	0.65	2.7	1.7	제주특별자치도 제주시 한림읍 금악리 514	제주특별자치도	제주시_한림읍	제주_한림	제주특별자치도_제주시_한림읍_금악리	한림읍	금악리	2021-12-24	2021-01-01	1
5011025025	2021	12	24	2	4.9	1	118	0.3	0.41	1.5	1.37	제주특별자치도 제주시 한림읍 금악리 388	제주특별자치도	제주시_한림읍	제주_한림	제주특별자치도_제주시_한림읍_금악리	한림읍	금악리	2021-12-24	2021-01-01	1
5011025025	2021	12	24	2	5.5	1	74	1.3	0.57	2.3	1.64	제주특별자치도 제주시 한림읍 금악리 1387	제주특별자치도	제주시_한림읍	제주_한림	제주특별자치도_제주시_한림읍_금악리	한림읍	금악리	2021-12-24	2021-01-01	1
5011025025	2021	12	24	2	5.9	201	114	4.2	1.41	7.4	3.54	제주특별자치도 제주시 한림읍 금악리 563-1	제주특별자치도	제주시_한림읍	제주_한림	제주특별자치도_제주시_한림읍_금악리	한림읍	금악리	2021-12-24	2021-01-01	1
5011025025	2021	12	24	2	6.4	1	72	2	1.28	6.9	1.53	제주특별자치도 제주시 한림읍 금악리 1733	제주특별자치도	제주시_한림읍	제주_한림	제주특별자치도_제주시_한림읍_금악리	한림읍	금악리	2021-12-24	2021-01-01	1
5011025025	2021	12	24	2	5.9	206	88	1.7	1.15	5	1.94	제주특별자치도 제주시 한림읍 금악리 493	제주특별자치도	제주시_한림읍	제주_한림	제주특별자치도_제주시_한림읍_금악리	한림읍	금악리	2021-12-24	2021-01-01	1
5011025025	2021	12	24	2	5.9	111	68	2.1	1.48	5.1	1.92	제주특별자치도 제주시 한림읍 금악리 425	제주특별자치도	제주시_한림읍	제주_한림	제주특별자치도_제주시_한림읍_금악리	한림읍	금악리	2021-12-24	2021-01-01	1
5011025025	2021	12	24	2	5.8	7	86	1.1	0.58	2.7	1.44	제주특별자치도 제주시 한림읍 금악리 417	제주특별자치도	제주시_한림읍	제주_한림	제주특별자치도_제주시_한림읍_금악리	한림읍	금악리	2021-12-24	2021-01-01	1
5011025025	2021	12	24	2	6.1	13	58	1.2	0.3	4.7	1.2	제주특별자치도 제주시 한림읍 금악리 1350	제주특별자치도	제주시_한림읍	제주_한림	제주특별자치도_제주시_한림읍_금악리	한림읍	금악리	2021-12-24	2021-01-01	1
5011025025	2021	12	24	2	6.2	145	79	3.1	0.92	9.1	1.75	제주특별자치도 제주시 한림읍 금악리 431	제주특별자치도	제주시_한림읍	제주_한림	제주특별자치도_제주시_한림읍_금악리	한림읍	금악리	2021-12-24	2021-01-01	1
5011025025	2021	12	24	2	6.7	193	111	4.5	1.97	11.2	2.18	제주특별자치도 제주시 한림읍 금악리 198-18	제주특별자치도	제주시_한림읍	제주_한림	제주특별자치도_제주시_한림읍_금악리	한림읍	금악리	2021-12-24	2021-01-01	1
5011025025	2021	12	24	2	6.9	4	33	1.1	0.7	13.7	1.59	제주특별자치도 제주시 한림읍 금악리 1270-1	제주특별자치도	제주시_한림읍	제주_한림	제주특별자치도_제주시_한림읍_금악리	한림읍	금악리	2021-12-24	2021-01-01	1
5011025025	2021	12	24	2	6.2	87	94	1.8	0.99	6.1	1.97	제주특별자치도 제주시 한림읍 금악리 191-2	제주특별자치도	제주시_한림읍	제주_한림	제주특별자치도_제주시_한림읍_금악리	한림읍	금악리	2021-12-24	2021-01-01	1
5011025025	2021	12	24	2	5.9	74	91	1.7	1	5.4	1.89	제주특별자치도 제주시 한림읍 금악리 191-1	제주특별자치도	제주시_한림읍	제주_한림	제주특별자치도_제주시_한림읍_금악리	한림읍	금악리	2021-12-24	2021-01-01	1
5011025025	2021	12	24	2	5.3	1	104	0.6	0.16	1.1	1.73	제주특별자치도 제주시 한림읍 금악리 198-9	제주특별자치도	제주시_한림읍	제주_한림	제주특별자치도_제주시_한림읍_금악리	한림읍	금악리	2021-12-24	2021-01-01	1
5011025025	2021	12	24	2	5.9	35	100	2.1	1.22	6.5	1.83	제주특별자치도 제주시 한림읍 금악리 198-13	제주특별자치도	제주시_한림읍	제주_한림	제주특별자치도_제주시_한림읍_금악리	한림읍	금악리	2021-12-24	2021-01-01	1
5011025025	2021	12	24	2	6	81	93	2	1.11	5.6	2.31	제주특별자치도 제주시 한림읍 금악리 194-1	제주특별자치도	제주시_한림읍	제주_한림	제주특별자치도_제주시_한림읍_금악리	한림읍	금악리	2021-12-24	2021-01-01	1
5011025025	2021	12	24	2	5.2	49	85	1	0.25	1.7	1.44	제주특별자치도 제주시 한림읍 금악리 203-1	제주특별자치도	제주시_한림읍	제주_한림	제주특별자치도_제주시_한림읍_금악리	한림읍	금악리	2021-12-24	2021-01-01	1
5011025025	2021	12	24	2	5.5	80	74	1.4	0.34	2.4	1.18	제주특별자치도 제주시 한림읍 금악리 184-1	제주특별자치도	제주시_한림읍	제주_한림	제주특별자치도_제주시_한림읍_금악리	한림읍	금악리	2021-12-24	2021-01-01	1
5011025025	2021	12	24	2	5.3	76	80	1.3	0.31	2.2	1.23	제주특별자치도 제주시 한림읍 금악리 7-2	제주특별자치도	제주시_한림읍	제주_한림	제주특별자치도_제주시_한림읍_금악리	한림읍	금악리	2021-12-24	2021-01-01	1
5011025025	2021	12	24	2	5.3	50	86	1.4	0.27	2.4	1.42	제주특별자치도 제주시 한림읍 금악리 204	제주특별자치도	제주시_한림읍	제주_한림	제주특별자치도_제주시_한림읍_금악리	한림읍	금악리	2021-12-24	2021-01-01	1
5011025025	2021	12	24	2	6.2	3	79	4.5	1.18	9.5	1.6	제주특별자치도 제주시 한림읍 금악리 198-136	제주특별자치도	제주시_한림읍	제주_한림	제주특별자치도_제주시_한림읍_금악리	한림읍	금악리	2021-12-24	2021-01-01	1
5011025025	2021	12	24	2	6.4	285	61	2.5	1.25	4.1	1.64	제주특별자치도 제주시 한림읍 금악리 1005	제주특별자치도	제주시_한림읍	제주_한림	제주특별자치도_제주시_한림읍_금악리	한림읍	금악리	2021-12-24	2021-01-01	1
5011025025	2021	12	24	2	5.3	64	109	1.1	1.29	1.9	1.49	제주특별자치도 제주시 한림읍 금악리 275	제주특별자치도	제주시_한림읍	제주_한림	제주특별자치도_제주시_한림읍_금악리	한림읍	금악리	2021-12-24	2021-01-01	1
5011025025	2021	12	24	2	5	26	108	0.9	1.37	1.3	1.89	제주특별자치도 제주시 한림읍 금악리 284	제주특별자치도	제주시_한림읍	제주_한림	제주특별자치도_제주시_한림읍_금악리	한림읍	금악리	2021-12-24	2021-01-01	1
5011025025	2021	12	24	2	5.2	59	106	1.2	1.23	1.6	1.61	제주특별자치도 제주시 한림읍 금악리 278-8	제주특별자치도	제주시_한림읍	제주_한림	제주특별자치도_제주시_한림읍_금악리	한림읍	금악리	2021-12-24	2021-01-01	1
5011025025	2021	12	24	2	5	35	120	0.9	1.42	1.6	2	제주특별자치도 제주시 한림읍 금악리 647	제주특별자치도	제주시_한림읍	제주_한림	제주특별자치도_제주시_한림읍_금악리	한림읍	금악리	2021-12-24	2021-01-01	1
5011025025	2021	12	24	2	5.5	66	112	1.3	1.29	1.8	1.52	제주특별자치도 제주시 한림읍 금악리 285	제주특별자치도	제주시_한림읍	제주_한림	제주특별자치도_제주시_한림읍_금악리	한림읍	금악리	2021-12-24	2021-01-01	1
5011025025	2021	12	24	2	5.3	58	103	0.9	1.15	1.4	1.55	제주특별자치도 제주시 한림읍 금악리 285-1	제주특별자치도	제주시_한림읍	제주_한림	제주특별자치도_제주시_한림읍_금악리	한림읍	금악리	2021-12-24	2021-01-01	1
5011025025	2021	12	24	2	6.1	21	61	1.6	0.34	4.4	0.68	제주특별자치도 제주시 한림읍 금악리 1442	제주특별자치도	제주시_한림읍	제주_한림	제주특별자치도_제주시_한림읍_금악리	한림읍	금악리	2021-12-24	2021-01-01	1
5011025025	2021	12	24	2	6.2	1	70	4	0.77	4.7	0.81	제주특별자치도 제주시 한림읍 금악리 2440	제주특별자치도	제주시_한림읍	제주_한림	제주특별자치도_제주시_한림읍_금악리	한림읍	금악리	2021-12-24	2021-01-01	1
5011025025	2021	12	24	2	6.1	257	45	1.9	1.1	4.3	0.99	제주특별자치도 제주시 한림읍 금악리 2577	제주특별자치도	제주시_한림읍	제주_한림	제주특별자치도_제주시_한림읍_금악리	한림읍	금악리	2021-12-24	2021-01-01	1
5011025025	2021	12	24	2	7.1	526	55	5.2	1.54	9.9	1.29	제주특별자치도 제주시 한림읍 금악리 1777	제주특별자치도	제주시_한림읍	제주_한림	제주특별자치도_제주시_한림읍_금악리	한림읍	금악리	2021-12-24	2021-01-01	1
5011025025	2021	12	24	2	7.1	352	28	5.2	1.15	6.1	0.98	제주특별자치도 제주시 한림읍 금악리 945	제주특별자치도	제주시_한림읍	제주_한림	제주특별자치도_제주시_한림읍_금악리	한림읍	금악리	2021-12-24	2021-01-01	1
5011025025	2021	12	24	2	6.8	329	72	2.4	1.5	12.6	0.82	제주특별자치도 제주시 한림읍 금악리 104-1	제주특별자치도	제주시_한림읍	제주_한림	제주특별자치도_제주시_한림읍_금악리	한림읍	금악리	2021-12-24	2021-01-01	1
5011025025	2021	12	24	2	5.6	1	54	1.3	0.74	2.4	0.78	제주특별자치도 제주시 한림읍 금악리 825	제주특별자치도	제주시_한림읍	제주_한림	제주특별자치도_제주시_한림읍_금악리	한림읍	금악리	2021-12-24	2021-01-01	1
5011025025	2021	12	24	2	6.3	143	62	4.4	1.11	7.6	0.91	제주특별자치도 제주시 한림읍 금악리 3440	제주특별자치도	제주시_한림읍	제주_한림	제주특별자치도_제주시_한림읍_금악리	한림읍	금악리	2021-12-24	2021-01-01	1
5011025025	2021	12	24	2	6.2	1	109	2.2	1.3	4.5	0.89	제주특별자치도 제주시 한림읍 금악리 56-1	제주특별자치도	제주시_한림읍	제주_한림	제주특별자치도_제주시_한림읍_금악리	한림읍	금악리	2021-12-24	2021-01-01	1
5011025025	2021	12	24	2	4.4	61	203	0.5	1.54	1	1.28	제주특별자치도 제주시 한림읍 금악리 23	제주특별자치도	제주시_한림읍	제주_한림	제주특별자치도_제주시_한림읍_금악리	한림읍	금악리	2021-12-24	2021-01-01	1
5011025025	2021	12	24	2	4.5	65	138	0.4	1.33	0.9	1.3	제주특별자치도 제주시 한림읍 금악리 24	제주특별자치도	제주시_한림읍	제주_한림	제주특별자치도_제주시_한림읍_금악리	한림읍	금악리	2021-12-24	2021-01-01	1
5011025025	2021	12	24	2	4.5	45	161	0.4	1.22	0.6	1.29	제주특별자치도 제주시 한림읍 금악리 25	제주특별자치도	제주시_한림읍	제주_한림	제주특별자치도_제주시_한림읍_금악리	한림읍	금악리	2021-12-24	2021-01-01	1
5011025025	2021	12	24	2	4.5	54	145	0.4	1.33	0.6	1.3	제주특별자치도 제주시 한림읍 금악리 26	제주특별자치도	제주시_한림읍	제주_한림	제주특별자치도_제주시_한림읍_금악리	한림읍	금악리	2021-12-24	2021-01-01	1
5011025025	2021	12	24	2	4.4	55	163	0.3	1.47	0.4	1.37	제주특별자치도 제주시 한림읍 금악리 27	제주특별자치도	제주시_한림읍	제주_한림	제주특별자치도_제주시_한림읍_금악리	한림읍	금악리	2021-12-24	2021-01-01	1
5011025025	2021	12	24	2	4.4	53	154	0.3	1.21	0.6	1.35	제주특별자치도 제주시 한림읍 금악리 29	제주특별자치도	제주시_한림읍	제주_한림	제주특별자치도_제주시_한림읍_금악리	한림읍	금악리	2021-12-24	2021-01-01	1
5011025025	2021	12	24	2	5.7	96	80	1.9	1.42	4	0.76	제주특별자치도 제주시 한림읍 금악리 1625	제주특별자치도	제주시_한림읍	제주_한림	제주특별자치도_제주시_한림읍_금악리	한림읍	금악리	2021-12-24	2021-01-01	1
5011025025	2021	12	24	2	5.7	232	53	2.1	1.27	4	0.81	제주특별자치도 제주시 한림읍 금악리 1696	제주특별자치도	제주시_한림읍	제주_한림	제주특별자치도_제주시_한림읍_금악리	한림읍	금악리	2021-12-24	2021-01-01	1
5011025025	2021	08	12	2	7	242	43.1	4.8	1.09	9.4	0.5	제주특별자치도 제주시 한림읍 금악리 1628	제주특별자치도	제주시_한림읍	제주_한림	제주특별자치도_제주시_한림읍_금악리	한림읍	금악리	2021-08-12	2021-01-01	1
5011025025	2021	06	21	2	7.2	317	104	4.2	0.93	13.1	0.2	제주특별자치도 제주시 한림읍 금악리 2818-1	제주특별자치도	제주시_한림읍	제주_한림	제주특별자치도_제주시_한림읍_금악리	한림읍	금악리	2021-06-21	2021-01-01	1
5011025025	2021	06	21	2	6.3	144	58	2.6	0.91	8.5	0.2	제주특별자치도 제주시 한림읍 금악리 2382	제주특별자치도	제주시_한림읍	제주_한림	제주특별자치도_제주시_한림읍_금악리	한림읍	금악리	2021-06-21	2021-01-01	1
5011025025	2021	06	21	2	6	710	70	3.3	1.53	11.8	0.3	제주특별자치도 제주시 한림읍 금악리 2383	제주특별자치도	제주시_한림읍	제주_한림	제주특별자치도_제주시_한림읍_금악리	한림읍	금악리	2021-06-21	2021-01-01	1
5011025025	2021	06	21	2	7.1	889	71	3.1	1.45	12.2	0.3	제주특별자치도 제주시 한림읍 금악리 2401	제주특별자치도	제주시_한림읍	제주_한림	제주특별자치도_제주시_한림읍_금악리	한림읍	금악리	2021-06-21	2021-01-01	1
5011025025	2021	06	21	2	7.2	803	91	3.7	1.46	15.1	0.3	제주특별자치도 제주시 한림읍 금악리 2400	제주특별자치도	제주시_한림읍	제주_한림	제주특별자치도_제주시_한림읍_금악리	한림읍	금악리	2021-06-21	2021-01-01	1
5011025025	2021	06	21	2	6.6	696	87	3.7	1.36	12.3	0.3	제주특별자치도 제주시 한림읍 금악리 2399-1	제주특별자치도	제주시_한림읍	제주_한림	제주특별자치도_제주시_한림읍_금악리	한림읍	금악리	2021-06-21	2021-01-01	1
5011025025	2021	06	21	2	7.1	413	64	4.5	2.39	12	0.5	제주특별자치도 제주시 한림읍 금악리 2398-2	제주특별자치도	제주시_한림읍	제주_한림	제주특별자치도_제주시_한림읍_금악리	한림읍	금악리	2021-06-21	2021-01-01	1
5011025025	2021	06	21	2	7.6	326	67	3.8	1.37	14	0.7	제주특별자치도 제주시 한림읍 금악리 2398-1	제주특별자치도	제주시_한림읍	제주_한림	제주특별자치도_제주시_한림읍_금악리	한림읍	금악리	2021-06-21	2021-01-01	1
5011025025	2021	11	05	2	5.6	35	68	1.9	1.42	3.8	1.21	제주특별자치도 제주시 한림읍 금악리 530	제주특별자치도	제주시_한림읍	제주_한림	제주특별자치도_제주시_한림읍_금악리	한림읍	금악리	2021-11-05	2021-01-01	1
5011025025	2021	04	22	4	5.8	11	82	0.4	0.21	2.5	0.4	제주특별자치도 제주시 한림읍 금악리 683	제주특별자치도	제주시_한림읍	제주_한림	제주특별자치도_제주시_한림읍_금악리	한림읍	금악리	2021-04-22	2021-01-01	1
5011025025	2021	06	04	4	5.4	454	69	0.7	0.38	3.2	0.5	제주특별자치도 제주시 한림읍 금악리 2898	제주특별자치도	제주시_한림읍	제주_한림	제주특별자치도_제주시_한림읍_금악리	한림읍	금악리	2021-06-04	2021-01-01	1
5011025025	2021	06	21	4	6.3	207	81	2.6	1.22	10.3	0.3	제주특별자치도 제주시 한림읍 금악리 2470	제주특별자치도	제주시_한림읍	제주_한림	제주특별자치도_제주시_한림읍_금악리	한림읍	금악리	2021-06-21	2021-01-01	1
5011025025	2021	08	31	4	5.5	392	45	2.8	1.54	2.7	1.06	제주특별자치도 제주시 한림읍 금악리 3043-1	제주특별자치도	제주시_한림읍	제주_한림	제주특별자치도_제주시_한림읍_금악리	한림읍	금악리	2021-08-31	2021-01-01	1
5011025025	2021	01	29	2	5.5	82	80	1.7	1.31	1.7	0.4	제주특별자치도 제주시 한림읍 금악리 204-56	제주특별자치도	제주시_한림읍	제주_한림	제주특별자치도_제주시_한림읍_금악리	한림읍	금악리	2021-01-29	2021-01-01	1
5011025025	2021	01	29	2	5.6	78	87	2.3	1.36	2	0.3	제주특별자치도 제주시 한림읍 금악리 208-2	제주특별자치도	제주시_한림읍	제주_한림	제주특별자치도_제주시_한림읍_금악리	한림읍	금악리	2021-01-29	2021-01-01	1
5011025025	2021	01	29	2	5.7	80	83	2.5	1.46	2.2	0.5	제주특별자치도 제주시 한림읍 금악리 208-3	제주특별자치도	제주시_한림읍	제주_한림	제주특별자치도_제주시_한림읍_금악리	한림읍	금악리	2021-01-29	2021-01-01	1
5011025025	2021	01	29	2	5.5	87	79	1.5	1.11	1.6	0.4	제주특별자치도 제주시 한림읍 금악리 215-2	제주특별자치도	제주시_한림읍	제주_한림	제주특별자치도_제주시_한림읍_금악리	한림읍	금악리	2021-01-29	2021-01-01	1
5011025025	2021	01	29	2	5.5	79	79	1.8	1.25	1.8	0.5	제주특별자치도 제주시 한림읍 금악리 322	제주특별자치도	제주시_한림읍	제주_한림	제주특별자치도_제주시_한림읍_금악리	한림읍	금악리	2021-01-29	2021-01-01	1
5011025025	2021	01	29	2	5.5	80	79	1.6	1.17	1.6	0.3	제주특별자치도 제주시 한림읍 금악리 321	제주특별자치도	제주시_한림읍	제주_한림	제주특별자치도_제주시_한림읍_금악리	한림읍	금악리	2021-01-29	2021-01-01	1
5011025025	2021	01	29	2	5.6	86	77	2	1.29	2	0.5	제주특별자치도 제주시 한림읍 금악리 320	제주특별자치도	제주시_한림읍	제주_한림	제주특별자치도_제주시_한림읍_금악리	한림읍	금악리	2021-01-29	2021-01-01	1
5011025025	2021	01	29	2	5.5	80	79	2.1	1.39	1.4	0.5	제주특별자치도 제주시 한림읍 금악리 313	제주특별자치도	제주시_한림읍	제주_한림	제주특별자치도_제주시_한림읍_금악리	한림읍	금악리	2021-01-29	2021-01-01	1
5011025025	2021	01	29	2	5.5	86	76	2.1	1.52	1.6	0.5	제주특별자치도 제주시 한림읍 금악리 326	제주특별자치도	제주시_한림읍	제주_한림	제주특별자치도_제주시_한림읍_금악리	한림읍	금악리	2021-01-29	2021-01-01	1
5011025025	2021	01	29	2	6.1	273	5	3	2.19	4.2	0.4	제주특별자치도 제주시 한림읍 금악리 255-13	제주특별자치도	제주시_한림읍	제주_한림	제주특별자치도_제주시_한림읍_금악리	한림읍	금악리	2021-01-29	2021-01-01	1
5011025025	2021	01	29	2	6.1	264	5	2.1	1.58	4.7	0.3	제주특별자치도 제주시 한림읍 금악리 306-2	제주특별자치도	제주시_한림읍	제주_한림	제주특별자치도_제주시_한림읍_금악리	한림읍	금악리	2021-01-29	2021-01-01	1
5011025025	2021	01	29	2	6.1	283	127	2.6	1.84	4.5	0.3	제주특별자치도 제주시 한림읍 금악리 304-8	제주특별자치도	제주시_한림읍	제주_한림	제주특별자치도_제주시_한림읍_금악리	한림읍	금악리	2021-01-29	2021-01-01	1
5011025025	2021	01	29	2	6.1	286	132	2.7	1.9	4.8	0.3	제주특별자치도 제주시 한림읍 금악리 315	제주특별자치도	제주시_한림읍	제주_한림	제주특별자치도_제주시_한림읍_금악리	한림읍	금악리	2021-01-29	2021-01-01	1
5011025025	2021	01	29	2	6	347	121	1.7	1.6	4.5	0.4	제주특별자치도 제주시 한림읍 금악리 316	제주특별자치도	제주시_한림읍	제주_한림	제주특별자치도_제주시_한림읍_금악리	한림읍	금악리	2021-01-29	2021-01-01	1
5011025025	2021	01	29	2	6.1	173	102	1.9	1.49	3.2	0.3	제주특별자치도 제주시 한림읍 금악리 317-1	제주특별자치도	제주시_한림읍	제주_한림	제주특별자치도_제주시_한림읍_금악리	한림읍	금악리	2021-01-29	2021-01-01	1
5011025025	2021	01	29	2	6.1	281	133	2.6	1.71	4.4	0.4	제주특별자치도 제주시 한림읍 금악리 317-2	제주특별자치도	제주시_한림읍	제주_한림	제주특별자치도_제주시_한림읍_금악리	한림읍	금악리	2021-01-29	2021-01-01	1
5011025025	2021	01	29	2	6.1	176	94	1.9	1.62	2.8	0.3	제주특별자치도 제주시 한림읍 금악리 317-3	제주특별자치도	제주시_한림읍	제주_한림	제주특별자치도_제주시_한림읍_금악리	한림읍	금악리	2021-01-29	2021-01-01	1
5011025025	2021	01	29	2	6	344	122	2.1	1.91	4.3	0.3	제주특별자치도 제주시 한림읍 금악리 319	제주특별자치도	제주시_한림읍	제주_한림	제주특별자치도_제주시_한림읍_금악리	한림읍	금악리	2021-01-29	2021-01-01	1
5011025025	2021	01	29	2	6.1	347	116	2.2	1.98	4.1	0.3	제주특별자치도 제주시 한림읍 금악리 310-6	제주특별자치도	제주시_한림읍	제주_한림	제주특별자치도_제주시_한림읍_금악리	한림읍	금악리	2021-01-29	2021-01-01	1
5011025025	2021	01	29	2	6	189	100	1.7	1.7	3.4	0.3	제주특별자치도 제주시 한림읍 금악리 304-7	제주특별자치도	제주시_한림읍	제주_한림	제주특별자치도_제주시_한림읍_금악리	한림읍	금악리	2021-01-29	2021-01-01	1
5011025025	2021	01	29	2	5	104	111	0.5	0.53	0.1	0.4	제주특별자치도 제주시 한림읍 금악리 622-1	제주특별자치도	제주시_한림읍	제주_한림	제주특별자치도_제주시_한림읍_금악리	한림읍	금악리	2021-01-29	2021-01-01	1
5011025025	2021	01	29	2	5.3	122	115	1	0.83	0.1	0.2	제주특별자치도 제주시 한림읍 금악리 255-13	제주특별자치도	제주시_한림읍	제주_한림	제주특별자치도_제주시_한림읍_금악리	한림읍	금악리	2021-01-29	2021-01-01	1
5011025025	2021	01	29	2	6.5	19	109	1.3	0.34	7.5	0.2	제주특별자치도 제주시 한림읍 금악리 9	제주특별자치도	제주시_한림읍	제주_한림	제주특별자치도_제주시_한림읍_금악리	한림읍	금악리	2021-01-29	2021-01-01	1
5011025025	2021	02	25	2	6.7	170	69	1.8	3.44	2.7	0.9	제주특별자치도 제주시 한림읍 금악리 316	제주특별자치도	제주시_한림읍	제주_한림	제주특별자치도_제주시_한림읍_금악리	한림읍	금악리	2021-02-25	2021-01-01	1
5011025025	2021	02	25	2	6.8	185	63	1.6	3.5	2.1	0.9	제주특별자치도 제주시 한림읍 금악리 317-1	제주특별자치도	제주시_한림읍	제주_한림	제주특별자치도_제주시_한림읍_금악리	한림읍	금악리	2021-02-25	2021-01-01	1
5011025025	2021	02	25	2	6.5	159	81	1.5	2.71	2.3	0.5	제주특별자치도 제주시 한림읍 금악리 317-2	제주특별자치도	제주시_한림읍	제주_한림	제주특별자치도_제주시_한림읍_금악리	한림읍	금악리	2021-02-25	2021-01-01	1
5011025025	2021	05	07	2	5.6	111	57	1.2	0.99	3.8	0.2	제주특별자치도 제주시 한림읍 금악리 976	제주특별자치도	제주시_한림읍	제주_한림	제주특별자치도_제주시_한림읍_금악리	한림읍	금악리	2021-05-07	2021-01-01	1
5011025025	2021	05	07	2	7.2	116	65	4.6	1.13	9.4	0.2	제주특별자치도 제주시 한림읍 금악리 984	제주특별자치도	제주시_한림읍	제주_한림	제주특별자치도_제주시_한림읍_금악리	한림읍	금악리	2021-05-07	2021-01-01	1
5011025025	2021	05	07	2	5.5	84	70	1.1	0.99	3	0.3	제주특별자치도 제주시 한림읍 금악리 993	제주특별자치도	제주시_한림읍	제주_한림	제주특별자치도_제주시_한림읍_금악리	한림읍	금악리	2021-05-07	2021-01-01	1
5011025025	2021	05	07	2	4.8	28	50	1.3	0.98	2.9	5	제주특별자치도 제주시 한림읍 금악리 1043-3	제주특별자치도	제주시_한림읍	제주_한림	제주특별자치도_제주시_한림읍_금악리	한림읍	금악리	2021-05-07	2021-01-01	1
5011025025	2021	06	08	2	5.7	11	178	0.8	0.63	10.6	0.4	제주특별자치도 제주시 한림읍 금악리 71	제주특별자치도	제주시_한림읍	제주_한림	제주특별자치도_제주시_한림읍_금악리	한림읍	금악리	2021-06-08	2021-01-01	1
5011025025	2021	06	08	2	6	162	55	3.5	2.09	3.7	0.4	제주특별자치도 제주시 한림읍 금악리 1625	제주특별자치도	제주시_한림읍	제주_한림	제주특별자치도_제주시_한림읍_금악리	한림읍	금악리	2021-06-08	2021-01-01	1
5011025025	2021	06	08	2	6	162	55	3.5	2.09	3.7	0.4	제주특별자치도 제주시 한림읍 금악리 1626-1	제주특별자치도	제주시_한림읍	제주_한림	제주특별자치도_제주시_한림읍_금악리	한림읍	금악리	2021-06-08	2021-01-01	1
5011025025	2021	06	08	2	6	162	55	3.5	2.09	3.7	0.4	제주특별자치도 제주시 한림읍 금악리 1627	제주특별자치도	제주시_한림읍	제주_한림	제주특별자치도_제주시_한림읍_금악리	한림읍	금악리	2021-06-08	2021-01-01	1
5011025025	2021	06	08	2	6	162	55	3.5	2.09	3.7	0.4	제주특별자치도 제주시 한림읍 금악리 1629	제주특별자치도	제주시_한림읍	제주_한림	제주특별자치도_제주시_한림읍_금악리	한림읍	금악리	2021-06-08	2021-01-01	1
5011025025	2021	06	08	2	8.1	176	52	6.1	1.45	0.2	0.4	제주특별자치도 제주시 한림읍 금악리 1696	제주특별자치도	제주시_한림읍	제주_한림	제주특별자치도_제주시_한림읍_금악리	한림읍	금악리	2021-06-08	2021-01-01	1
5011025025	2021	06	08	2	7	12	127	4.4	2.86	3.1	0.4	제주특별자치도 제주시 한림읍 금악리 56-1	제주특별자치도	제주시_한림읍	제주_한림	제주특별자치도_제주시_한림읍_금악리	한림읍	금악리	2021-06-08	2021-01-01	1
5011025025	2021	06	08	2	7	12	127	4.4	2.86	3.1	0.4	제주특별자치도 제주시 한림읍 금악리 56-2	제주특별자치도	제주시_한림읍	제주_한림	제주특별자치도_제주시_한림읍_금악리	한림읍	금악리	2021-06-08	2021-01-01	1
5011025025	2021	06	08	2	7	12	127	4.4	2.86	3.1	0.4	제주특별자치도 제주시 한림읍 금악리 56-3	제주특별자치도	제주시_한림읍	제주_한림	제주특별자치도_제주시_한림읍_금악리	한림읍	금악리	2021-06-08	2021-01-01	1
5011025025	2021	06	08	2	7	12	127	4.4	2.86	3.1	0.4	제주특별자치도 제주시 한림읍 금악리 56-4	제주특별자치도	제주시_한림읍	제주_한림	제주특별자치도_제주시_한림읍_금악리	한림읍	금악리	2021-06-08	2021-01-01	1
5011025025	2021	06	08	2	7	12	127	4.4	2.86	3.1	0.4	제주특별자치도 제주시 한림읍 금악리 56-5	제주특별자치도	제주시_한림읍	제주_한림	제주특별자치도_제주시_한림읍_금악리	한림읍	금악리	2021-06-08	2021-01-01	1
5011025025	2021	06	08	2	7	12	127	4.4	2.86	3.1	0.4	제주특별자치도 제주시 한림읍 금악리 57	제주특별자치도	제주시_한림읍	제주_한림	제주특별자치도_제주시_한림읍_금악리	한림읍	금악리	2021-06-08	2021-01-01	1
5011025025	2021	06	08	2	7	12	127	4.4	2.86	3.1	0.4	제주특별자치도 제주시 한림읍 금악리 14-1	제주특별자치도	제주시_한림읍	제주_한림	제주특별자치도_제주시_한림읍_금악리	한림읍	금악리	2021-06-08	2021-01-01	1
5011025025	2021	06	08	2	6	69	156	2.2	1.78	2.5	0.2	제주특별자치도 제주시 한림읍 금악리 23	제주특별자치도	제주시_한림읍	제주_한림	제주특별자치도_제주시_한림읍_금악리	한림읍	금악리	2021-06-08	2021-01-01	1
5011025025	2021	06	08	2	6	68	152	2	1.59	2.4	0.2	제주특별자치도 제주시 한림읍 금악리 24	제주특별자치도	제주시_한림읍	제주_한림	제주특별자치도_제주시_한림읍_금악리	한림읍	금악리	2021-06-08	2021-01-01	1
5011025025	2021	06	08	2	6	58	157	2	1.65	2.7	0.2	제주특별자치도 제주시 한림읍 금악리 25	제주특별자치도	제주시_한림읍	제주_한림	제주특별자치도_제주시_한림읍_금악리	한림읍	금악리	2021-06-08	2021-01-01	1
5011025025	2021	06	08	2	6	64	162	2.2	1.76	2.6	0.3	제주특별자치도 제주시 한림읍 금악리 26	제주특별자치도	제주시_한림읍	제주_한림	제주특별자치도_제주시_한림읍_금악리	한림읍	금악리	2021-06-08	2021-01-01	1
5011025025	2021	06	08	2	6	62	153	2.1	1.63	2.5	0.3	제주특별자치도 제주시 한림읍 금악리 27	제주특별자치도	제주시_한림읍	제주_한림	제주특별자치도_제주시_한림읍_금악리	한림읍	금악리	2021-06-08	2021-01-01	1
5011025025	2021	06	08	2	6	75	161	2.4	1.61	2.3	0.2	제주특별자치도 제주시 한림읍 금악리 29	제주특별자치도	제주시_한림읍	제주_한림	제주특별자치도_제주시_한림읍_금악리	한림읍	금악리	2021-06-08	2021-01-01	1
5011025025	2021	06	08	2	6	75	161	2.4	1.61	2.3	0.2	제주특별자치도 제주시 한림읍 금악리 28	제주특별자치도	제주시_한림읍	제주_한림	제주특별자치도_제주시_한림읍_금악리	한림읍	금악리	2021-06-08	2021-01-01	1
5011025025	2021	06	18	2	5.9	10	70	1.3	0.76	1.8	0.2	제주특별자치도 제주시 한림읍 금악리 50	제주특별자치도	제주시_한림읍	제주_한림	제주특별자치도_제주시_한림읍_금악리	한림읍	금악리	2021-06-18	2021-01-01	1
5011025025	2021	06	18	2	5.8	10	88	1.1	0.57	1.5	0.2	제주특별자치도 제주시 한림읍 금악리 53	제주특별자치도	제주시_한림읍	제주_한림	제주특별자치도_제주시_한림읍_금악리	한림읍	금악리	2021-06-18	2021-01-01	1
5011025025	2021	06	18	2	5.8	10	86	1.4	0.79	1.9	0.2	제주특별자치도 제주시 한림읍 금악리 54	제주특별자치도	제주시_한림읍	제주_한림	제주특별자치도_제주시_한림읍_금악리	한림읍	금악리	2021-06-18	2021-01-01	1
5011025025	2021	06	18	2	5.9	10	81	1.5	0.81	1.9	0.2	제주특별자치도 제주시 한림읍 금악리 55	제주특별자치도	제주시_한림읍	제주_한림	제주특별자치도_제주시_한림읍_금악리	한림읍	금악리	2021-06-18	2021-01-01	1
5011025025	2021	06	18	2	5.9	10	78	1.4	0.67	2.3	0.2	제주특별자치도 제주시 한림읍 금악리 58	제주특별자치도	제주시_한림읍	제주_한림	제주특별자치도_제주시_한림읍_금악리	한림읍	금악리	2021-06-18	2021-01-01	1
5011025025	2021	06	18	2	6	10	89	1.6	0.79	2.5	0.2	제주특별자치도 제주시 한림읍 금악리 59	제주특별자치도	제주시_한림읍	제주_한림	제주특별자치도_제주시_한림읍_금악리	한림읍	금악리	2021-06-18	2021-01-01	1
5011025025	2021	06	18	2	5.9	10	86	1.4	0.69	2.3	0.2	제주특별자치도 제주시 한림읍 금악리 60	제주특별자치도	제주시_한림읍	제주_한림	제주특별자치도_제주시_한림읍_금악리	한림읍	금악리	2021-06-18	2021-01-01	1
5011025025	2021	06	18	2	5.9	10	88	1.3	0.69	2.5	0.2	제주특별자치도 제주시 한림읍 금악리 61	제주특별자치도	제주시_한림읍	제주_한림	제주특별자치도_제주시_한림읍_금악리	한림읍	금악리	2021-06-18	2021-01-01	1
5011025025	2021	06	18	2	5.9	10	87	1.2	0.69	2.2	0.2	제주특별자치도 제주시 한림읍 금악리 62	제주특별자치도	제주시_한림읍	제주_한림	제주특별자치도_제주시_한림읍_금악리	한림읍	금악리	2021-06-18	2021-01-01	1
5011025025	2021	06	18	2	6	10	101	1.5	0.82	3.3	0.2	제주특별자치도 제주시 한림읍 금악리 63	제주특별자치도	제주시_한림읍	제주_한림	제주특별자치도_제주시_한림읍_금악리	한림읍	금악리	2021-06-18	2021-01-01	1
5011025025	2021	06	18	2	6	10	91	1.4	0.7	3	0.2	제주특별자치도 제주시 한림읍 금악리 64	제주특별자치도	제주시_한림읍	제주_한림	제주특별자치도_제주시_한림읍_금악리	한림읍	금악리	2021-06-18	2021-01-01	1
5011025025	2021	06	18	2	6	10	91	1.6	0.82	3.3	0.2	제주특별자치도 제주시 한림읍 금악리 65	제주특별자치도	제주시_한림읍	제주_한림	제주특별자치도_제주시_한림읍_금악리	한림읍	금악리	2021-06-18	2021-01-01	1
5011025025	2021	06	18	2	5.9	10	99	1.3	0.78	2.7	0.2	제주특별자치도 제주시 한림읍 금악리 66-1	제주특별자치도	제주시_한림읍	제주_한림	제주특별자치도_제주시_한림읍_금악리	한림읍	금악리	2021-06-18	2021-01-01	1
5011025025	2021	06	18	2	5.9	10	94	1.2	0.72	3	0.2	제주특별자치도 제주시 한림읍 금악리 66-2	제주특별자치도	제주시_한림읍	제주_한림	제주특별자치도_제주시_한림읍_금악리	한림읍	금악리	2021-06-18	2021-01-01	1
5011025025	2021	06	18	2	5.9	10	98	1.4	0.76	2.7	0.2	제주특별자치도 제주시 한림읍 금악리 66-3	제주특별자치도	제주시_한림읍	제주_한림	제주특별자치도_제주시_한림읍_금악리	한림읍	금악리	2021-06-18	2021-01-01	1
5011025025	2021	06	18	2	5.9	10	97	1.1	0.7	2.5	0.2	제주특별자치도 제주시 한림읍 금악리 67	제주특별자치도	제주시_한림읍	제주_한림	제주특별자치도_제주시_한림읍_금악리	한림읍	금악리	2021-06-18	2021-01-01	1
5011025025	2021	06	18	2	5.8	10	90	1.1	0.66	2.6	0.2	제주특별자치도 제주시 한림읍 금악리 68	제주특별자치도	제주시_한림읍	제주_한림	제주특별자치도_제주시_한림읍_금악리	한림읍	금악리	2021-06-18	2021-01-01	1
5011025025	2021	06	18	2	5.8	10	90	1.2	0.74	2.6	0.2	제주특별자치도 제주시 한림읍 금악리 69	제주특별자치도	제주시_한림읍	제주_한림	제주특별자치도_제주시_한림읍_금악리	한림읍	금악리	2021-06-18	2021-01-01	1
5011025025	2021	06	18	2	5.9	10	101	1.3	0.76	3	0.2	제주특별자치도 제주시 한림읍 금악리 70	제주특별자치도	제주시_한림읍	제주_한림	제주특별자치도_제주시_한림읍_금악리	한림읍	금악리	2021-06-18	2021-01-01	1
5011025025	2021	06	18	2	5.9	10	86	1.2	0.8	3.2	0.2	제주특별자치도 제주시 한림읍 금악리 71	제주특별자치도	제주시_한림읍	제주_한림	제주특별자치도_제주시_한림읍_금악리	한림읍	금악리	2021-06-18	2021-01-01	1
5011025025	2021	06	18	2	5.9	10	100	1.3	0.82	2.9	0.2	제주특별자치도 제주시 한림읍 금악리 72	제주특별자치도	제주시_한림읍	제주_한림	제주특별자치도_제주시_한림읍_금악리	한림읍	금악리	2021-06-18	2021-01-01	1
5011025025	2021	06	18	2	6	10	106	1.5	0.91	3.7	0.2	제주특별자치도 제주시 한림읍 금악리 73	제주특별자치도	제주시_한림읍	제주_한림	제주특별자치도_제주시_한림읍_금악리	한림읍	금악리	2021-06-18	2021-01-01	1
5011025025	2021	06	18	2	5.9	10	86	1.3	0.87	2.9	0.2	제주특별자치도 제주시 한림읍 금악리 74	제주특별자치도	제주시_한림읍	제주_한림	제주특별자치도_제주시_한림읍_금악리	한림읍	금악리	2021-06-18	2021-01-01	1
5011025025	2021	06	18	2	5.9	10	86	1.4	0.76	3.9	0.2	제주특별자치도 제주시 한림읍 금악리 9	제주특별자치도	제주시_한림읍	제주_한림	제주특별자치도_제주시_한림읍_금악리	한림읍	금악리	2021-06-18	2021-01-01	1
5011025025	2021	06	18	2	5.7	11	178	0.8	0.63	10.6	0.4	제주특별자치도 제주시 한림읍 금악리 71	제주특별자치도	제주시_한림읍	제주_한림	제주특별자치도_제주시_한림읍_금악리	한림읍	금악리	2021-06-18	2021-01-01	1
5011025025	2021	06	23	2	5.7	3	66	2.4	0.37	0.9	0.2	제주특별자치도 제주시 한림읍 금악리 50	제주특별자치도	제주시_한림읍	제주_한림	제주특별자치도_제주시_한림읍_금악리	한림읍	금악리	2021-06-23	2021-01-01	1
5011025025	2021	06	23	2	5.9	3	71.7	3.8	0.64	2.2	0.2	제주특별자치도 제주시 한림읍 금악리 53	제주특별자치도	제주시_한림읍	제주_한림	제주특별자치도_제주시_한림읍_금악리	한림읍	금악리	2021-06-23	2021-01-01	1
5011025025	2021	06	23	2	5.8	3	61.7	3.6	0.72	1.8	0.2	제주특별자치도 제주시 한림읍 금악리 54	제주특별자치도	제주시_한림읍	제주_한림	제주특별자치도_제주시_한림읍_금악리	한림읍	금악리	2021-06-23	2021-01-01	1
5011025025	2021	06	23	2	5.8	3	47.7	2.7	0.7	1.1	0.2	제주특별자치도 제주시 한림읍 금악리 55	제주특별자치도	제주시_한림읍	제주_한림	제주특별자치도_제주시_한림읍_금악리	한림읍	금악리	2021-06-23	2021-01-01	1
5011025025	2021	06	23	2	5.8	3	56.6	3	0.63	2.5	0.1	제주특별자치도 제주시 한림읍 금악리 58	제주특별자치도	제주시_한림읍	제주_한림	제주특별자치도_제주시_한림읍_금악리	한림읍	금악리	2021-06-23	2021-01-01	1
5011025025	2021	06	23	2	5.9	3	78.7	4.1	0.56	3.5	0.2	제주특별자치도 제주시 한림읍 금악리 59	제주특별자치도	제주시_한림읍	제주_한림	제주특별자치도_제주시_한림읍_금악리	한림읍	금악리	2021-06-23	2021-01-01	1
5011025025	2021	06	23	2	5.9	3	64.5	3.5	0.81	3.5	0.2	제주특별자치도 제주시 한림읍 금악리 60	제주특별자치도	제주시_한림읍	제주_한림	제주특별자치도_제주시_한림읍_금악리	한림읍	금악리	2021-06-23	2021-01-01	1
5011025025	2021	06	23	2	5.8	3	58.6	3.3	0.59	3.5	0.1	제주특별자치도 제주시 한림읍 금악리 61	제주특별자치도	제주시_한림읍	제주_한림	제주특별자치도_제주시_한림읍_금악리	한림읍	금악리	2021-06-23	2021-01-01	1
5011025025	2021	06	23	2	5.8	3	82.4	3.4	0.6	4	0.2	제주특별자치도 제주시 한림읍 금악리 62	제주특별자치도	제주시_한림읍	제주_한림	제주특별자치도_제주시_한림읍_금악리	한림읍	금악리	2021-06-23	2021-01-01	1
5011025025	2021	06	23	2	5.7	3	46.2	2.8	0.5	3.6	0.1	제주특별자치도 제주시 한림읍 금악리 63	제주특별자치도	제주시_한림읍	제주_한림	제주특별자치도_제주시_한림읍_금악리	한림읍	금악리	2021-06-23	2021-01-01	1
5011025025	2021	06	23	2	5.9	3	64.7	3.8	0.74	4.4	0.2	제주특별자치도 제주시 한림읍 금악리 64	제주특별자치도	제주시_한림읍	제주_한림	제주특별자치도_제주시_한림읍_금악리	한림읍	금악리	2021-06-23	2021-01-01	1
5011025025	2021	06	23	2	5.8	3	65.9	3.7	0.64	5	0.2	제주특별자치도 제주시 한림읍 금악리 65	제주특별자치도	제주시_한림읍	제주_한림	제주특별자치도_제주시_한림읍_금악리	한림읍	금악리	2021-06-23	2021-01-01	1
5011025025	2021	06	23	2	5.9	3	72	4.2	0.71	5	0.2	제주특별자치도 제주시 한림읍 금악리 66-1	제주특별자치도	제주시_한림읍	제주_한림	제주특별자치도_제주시_한림읍_금악리	한림읍	금악리	2021-06-23	2021-01-01	1
5011025025	2021	06	23	2	6	3	94.8	3.6	1.14	5.5	0.2	제주특별자치도 제주시 한림읍 금악리 66-2	제주특별자치도	제주시_한림읍	제주_한림	제주특별자치도_제주시_한림읍_금악리	한림읍	금악리	2021-06-23	2021-01-01	1
5011025025	2021	06	23	2	6	3	93.5	2.8	1.08	4.8	0.2	제주특별자치도 제주시 한림읍 금악리 66-3	제주특별자치도	제주시_한림읍	제주_한림	제주특별자치도_제주시_한림읍_금악리	한림읍	금악리	2021-06-23	2021-01-01	1
5011025025	2021	06	23	2	5.9	3	80.7	2.5	0.86	4.8	0.2	제주특별자치도 제주시 한림읍 금악리 67	제주특별자치도	제주시_한림읍	제주_한림	제주특별자치도_제주시_한림읍_금악리	한림읍	금악리	2021-06-23	2021-01-01	1
5011025025	2021	06	23	2	6	3	91.8	3	0.94	5.7	0.2	제주특별자치도 제주시 한림읍 금악리 68	제주특별자치도	제주시_한림읍	제주_한림	제주특별자치도_제주시_한림읍_금악리	한림읍	금악리	2021-06-23	2021-01-01	1
5011025025	2021	06	23	2	6.1	3	91.4	3.2	1.05	6.9	0.2	제주특별자치도 제주시 한림읍 금악리 69	제주특별자치도	제주시_한림읍	제주_한림	제주특별자치도_제주시_한림읍_금악리	한림읍	금악리	2021-06-23	2021-01-01	1
5011025025	2021	06	23	2	5.9	3	69.2	2.2	0.72	6.4	0.2	제주특별자치도 제주시 한림읍 금악리 70	제주특별자치도	제주시_한림읍	제주_한림	제주특별자치도_제주시_한림읍_금악리	한림읍	금악리	2021-06-23	2021-01-01	1
5011025025	2021	06	23	2	6	3	93.2	3.1	0.85	6.6	0.2	제주특별자치도 제주시 한림읍 금악리 71	제주특별자치도	제주시_한림읍	제주_한림	제주특별자치도_제주시_한림읍_금악리	한림읍	금악리	2021-06-23	2021-01-01	1
5011025025	2021	06	23	2	6.1	3	101.2	3.3	0.89	7.4	0.2	제주특별자치도 제주시 한림읍 금악리 72	제주특별자치도	제주시_한림읍	제주_한림	제주특별자치도_제주시_한림읍_금악리	한림읍	금악리	2021-06-23	2021-01-01	1
5011025025	2021	06	23	2	6	3	95.7	3.3	0.99	7.8	0.2	제주특별자치도 제주시 한림읍 금악리 73	제주특별자치도	제주시_한림읍	제주_한림	제주특별자치도_제주시_한림읍_금악리	한림읍	금악리	2021-06-23	2021-01-01	1
5011025025	2021	06	23	2	5.9	3	86.9	2.7	0.9	7.3	0.2	제주특별자치도 제주시 한림읍 금악리 74	제주특별자치도	제주시_한림읍	제주_한림	제주특별자치도_제주시_한림읍_금악리	한림읍	금악리	2021-06-23	2021-01-01	1
5011025025	2021	06	23	2	5.9	3	78	2	0.7	7.3	0.1	제주특별자치도 제주시 한림읍 금악리 9	제주특별자치도	제주시_한림읍	제주_한림	제주특별자치도_제주시_한림읍_금악리	한림읍	금악리	2021-06-23	2021-01-01	1
5011025025	2021	06	22	2	5.9	42	120	2.2	0.83	4.1	0.7	제주특별자치도 제주시 한림읍 금악리 53	제주특별자치도	제주시_한림읍	제주_한림	제주특별자치도_제주시_한림읍_금악리	한림읍	금악리	2021-06-22	2021-01-01	1
5011025025	2021	06	22	2	5.9	28	124	2.5	0.79	4.6	0.7	제주특별자치도 제주시 한림읍 금악리 54	제주특별자치도	제주시_한림읍	제주_한림	제주특별자치도_제주시_한림읍_금악리	한림읍	금악리	2021-06-22	2021-01-01	1
5011025025	2021	06	22	2	5.9	30	180	2.3	0.77	4.4	0.6	제주특별자치도 제주시 한림읍 금악리 55	제주특별자치도	제주시_한림읍	제주_한림	제주특별자치도_제주시_한림읍_금악리	한림읍	금악리	2021-06-22	2021-01-01	1
5011025025	2021	06	22	2	5.9	8	107	1.9	0.72	2.5	0.4	제주특별자치도 제주시 한림읍 금악리 58	제주특별자치도	제주시_한림읍	제주_한림	제주특별자치도_제주시_한림읍_금악리	한림읍	금악리	2021-06-22	2021-01-01	1
5011025025	2021	06	22	2	5.9	92	117	2.3	0.78	3.9	0.6	제주특별자치도 제주시 한림읍 금악리 59	제주특별자치도	제주시_한림읍	제주_한림	제주특별자치도_제주시_한림읍_금악리	한림읍	금악리	2021-06-22	2021-01-01	1
5011025025	2021	06	22	2	6.4	15	69	1.6	0.68	0.3	0.4	제주특별자치도 제주시 한림읍 금악리 60	제주특별자치도	제주시_한림읍	제주_한림	제주특별자치도_제주시_한림읍_금악리	한림읍	금악리	2021-06-22	2021-01-01	1
5011025025	2021	06	22	2	6	3	90	2.9	0.19	2.6	0.4	제주특별자치도 제주시 한림읍 금악리 61	제주특별자치도	제주시_한림읍	제주_한림	제주특별자치도_제주시_한림읍_금악리	한림읍	금악리	2021-06-22	2021-01-01	1
5011025025	2021	06	22	2	5.8	7	124	2.4	0.46	3.8	0.5	제주특별자치도 제주시 한림읍 금악리 62	제주특별자치도	제주시_한림읍	제주_한림	제주특별자치도_제주시_한림읍_금악리	한림읍	금악리	2021-06-22	2021-01-01	1
5011025025	2021	06	22	2	5.7	50	108	3.5	0.54	4.7	0.6	제주특별자치도 제주시 한림읍 금악리 63	제주특별자치도	제주시_한림읍	제주_한림	제주특별자치도_제주시_한림읍_금악리	한림읍	금악리	2021-06-22	2021-01-01	1
5011025025	2021	06	22	2	5.8	29	109	4.1	0.71	6.7	0.6	제주특별자치도 제주시 한림읍 금악리 64	제주특별자치도	제주시_한림읍	제주_한림	제주특별자치도_제주시_한림읍_금악리	한림읍	금악리	2021-06-22	2021-01-01	1
5011025025	2021	06	22	2	5.9	39	102	2.3	0.77	2.9	0.5	제주특별자치도 제주시 한림읍 금악리 65	제주특별자치도	제주시_한림읍	제주_한림	제주특별자치도_제주시_한림읍_금악리	한림읍	금악리	2021-06-22	2021-01-01	1
5011025025	2021	06	22	2	5.9	15	108	2.5	0.74	3.6	0.5	제주특별자치도 제주시 한림읍 금악리 66-1	제주특별자치도	제주시_한림읍	제주_한림	제주특별자치도_제주시_한림읍_금악리	한림읍	금악리	2021-06-22	2021-01-01	1
5011025025	2021	06	22	2	6.2	24	90	4.3	0.74	0.8	0.4	제주특별자치도 제주시 한림읍 금악리 66-3	제주특별자치도	제주시_한림읍	제주_한림	제주특별자치도_제주시_한림읍_금악리	한림읍	금악리	2021-06-22	2021-01-01	1
5011025025	2021	06	22	2	6	15	97	4.2	0.58	5.1	0.5	제주특별자치도 제주시 한림읍 금악리 67	제주특별자치도	제주시_한림읍	제주_한림	제주특별자치도_제주시_한림읍_금악리	한림읍	금악리	2021-06-22	2021-01-01	1
5011025025	2021	06	22	2	6	17	99	4.2	0.6	5.1	0.5	제주특별자치도 제주시 한림읍 금악리 68	제주특별자치도	제주시_한림읍	제주_한림	제주특별자치도_제주시_한림읍_금악리	한림읍	금악리	2021-06-22	2021-01-01	1
5011025025	2021	06	22	2	5.8	12	152	2.3	0.61	3.4	0.4	제주특별자치도 제주시 한림읍 금악리 69	제주특별자치도	제주시_한림읍	제주_한림	제주특별자치도_제주시_한림읍_금악리	한림읍	금악리	2021-06-22	2021-01-01	1
5011025025	2021	06	22	2	6	27	95	3.3	0.22	4.9	0.5	제주특별자치도 제주시 한림읍 금악리 70	제주특별자치도	제주시_한림읍	제주_한림	제주특별자치도_제주시_한림읍_금악리	한림읍	금악리	2021-06-22	2021-01-01	1
5011025025	2021	06	22	2	5.8	53	117	2.9	0.45	5.3	0.5	제주특별자치도 제주시 한림읍 금악리 71	제주특별자치도	제주시_한림읍	제주_한림	제주특별자치도_제주시_한림읍_금악리	한림읍	금악리	2021-06-22	2021-01-01	1
5011025025	2021	06	22	2	5.7	60	118	2.3	0.4	3.6	0.6	제주특별자치도 제주시 한림읍 금악리 72	제주특별자치도	제주시_한림읍	제주_한림	제주특별자치도_제주시_한림읍_금악리	한림읍	금악리	2021-06-22	2021-01-01	1
5011025025	2021	06	22	2	5.8	43	104	4.6	0.64	7	0.5	제주특별자치도 제주시 한림읍 금악리 73	제주특별자치도	제주시_한림읍	제주_한림	제주특별자치도_제주시_한림읍_금악리	한림읍	금악리	2021-06-22	2021-01-01	1
5011025025	2021	06	22	2	5.7	35	11	3.3	0.53	5.3	0.5	제주특별자치도 제주시 한림읍 금악리 74	제주특별자치도	제주시_한림읍	제주_한림	제주특별자치도_제주시_한림읍_금악리	한림읍	금악리	2021-06-22	2021-01-01	1
5011025025	2021	06	22	2	5.4	56	168	2.1	0.32	3.2	0.6	제주특별자치도 제주시 한림읍 금악리 103-1	제주특별자치도	제주시_한림읍	제주_한림	제주특별자치도_제주시_한림읍_금악리	한림읍	금악리	2021-06-22	2021-01-01	1
5011025025	2021	06	22	2	5.4	53	169	2.1	0.34	3.4	0.7	제주특별자치도 제주시 한림읍 금악리 109-7	제주특별자치도	제주시_한림읍	제주_한림	제주특별자치도_제주시_한림읍_금악리	한림읍	금악리	2021-06-22	2021-01-01	1
5011025025	2021	06	22	2	5.5	61	156	3.1	0.45	6.1	1	제주특별자치도 제주시 한림읍 금악리 111-4	제주특별자치도	제주시_한림읍	제주_한림	제주특별자치도_제주시_한림읍_금악리	한림읍	금악리	2021-06-22	2021-01-01	1
5011025025	2021	06	22	2	5.4	88	135	2.2	0.26	3.4	0.7	제주특별자치도 제주시 한림읍 금악리 111-6	제주특별자치도	제주시_한림읍	제주_한림	제주특별자치도_제주시_한림읍_금악리	한림읍	금악리	2021-06-22	2021-01-01	1
5011025025	2021	06	22	2	5.4	30	142	2.3	0.21	4.1	0.7	제주특별자치도 제주시 한림읍 금악리 111-7	제주특별자치도	제주시_한림읍	제주_한림	제주특별자치도_제주시_한림읍_금악리	한림읍	금악리	2021-06-22	2021-01-01	1
5011025025	2021	06	22	2	5.6	28	153	2.5	0.2	4.7	0.7	제주특별자치도 제주시 한림읍 금악리 112	제주특별자치도	제주시_한림읍	제주_한림	제주특별자치도_제주시_한림읍_금악리	한림읍	금악리	2021-06-22	2021-01-01	1
5011025025	2021	06	22	2	5.5	56	158	2.7	0.21	5.1	0.7	제주특별자치도 제주시 한림읍 금악리 113-1	제주특별자치도	제주시_한림읍	제주_한림	제주특별자치도_제주시_한림읍_금악리	한림읍	금악리	2021-06-22	2021-01-01	1
5011025025	2021	06	22	2	5.5	61	128	2.5	0.4	4.5	0.7	제주특별자치도 제주시 한림읍 금악리 114-1	제주특별자치도	제주시_한림읍	제주_한림	제주특별자치도_제주시_한림읍_금악리	한림읍	금악리	2021-06-22	2021-01-01	1
5011025025	2021	06	22	2	5.5	20	129	2.4	0.39	4.7	0.7	제주특별자치도 제주시 한림읍 금악리 115	제주특별자치도	제주시_한림읍	제주_한림	제주특별자치도_제주시_한림읍_금악리	한림읍	금악리	2021-06-22	2021-01-01	1
5011025025	2021	06	22	2	6.2	24	58	11.7	0.94	7.9	0.6	제주특별자치도 제주시 한림읍 금악리 154-2	제주특별자치도	제주시_한림읍	제주_한림	제주특별자치도_제주시_한림읍_금악리	한림읍	금악리	2021-06-22	2021-01-01	1
5011025025	2021	06	22	2	5.7	4	148	2.8	0.23	4.4	0.5	제주특별자치도 제주시 한림읍 금악리 155-2	제주특별자치도	제주시_한림읍	제주_한림	제주특별자치도_제주시_한림읍_금악리	한림읍	금악리	2021-06-22	2021-01-01	1
5011025025	2021	06	22	2	5.5	92	78	1	0.95	1.7	0.5	제주특별자치도 제주시 한림읍 금악리 157-1	제주특별자치도	제주시_한림읍	제주_한림	제주특별자치도_제주시_한림읍_금악리	한림읍	금악리	2021-06-22	2021-01-01	1
5011025025	2021	06	22	2	5.5	31	96	2.4	1.15	4.4	0.6	제주특별자치도 제주시 한림읍 금악리 157-2	제주특별자치도	제주시_한림읍	제주_한림	제주특별자치도_제주시_한림읍_금악리	한림읍	금악리	2021-06-22	2021-01-01	1
5011025025	2021	06	22	2	5.7	56	54	1.3	1.22	1.6	0.3	제주특별자치도 제주시 한림읍 금악리 158	제주특별자치도	제주시_한림읍	제주_한림	제주특별자치도_제주시_한림읍_금악리	한림읍	금악리	2021-06-22	2021-01-01	1
5011025025	2021	06	22	2	5.4	56	143	2.9	1.2	5.3	1.2	제주특별자치도 제주시 한림읍 금악리 159	제주특별자치도	제주시_한림읍	제주_한림	제주특별자치도_제주시_한림읍_금악리	한림읍	금악리	2021-06-22	2021-01-01	1
5011025025	2021	06	22	2	5.5	2	84	1	1.04	1.7	0.5	제주특별자치도 제주시 한림읍 금악리 160	제주특별자치도	제주시_한림읍	제주_한림	제주특별자치도_제주시_한림읍_금악리	한림읍	금악리	2021-06-22	2021-01-01	1
5011025025	2021	06	22	2	5.7	1	54	1.2	1.35	1.7	0.3	제주특별자치도 제주시 한림읍 금악리 161	제주특별자치도	제주시_한림읍	제주_한림	제주특별자치도_제주시_한림읍_금악리	한림읍	금악리	2021-06-22	2021-01-01	1
5011025025	2021	06	22	2	5.7	10	107	2.3	0.45	4.4	0.7	제주특별자치도 제주시 한림읍 금악리 162-1	제주특별자치도	제주시_한림읍	제주_한림	제주특별자치도_제주시_한림읍_금악리	한림읍	금악리	2021-06-22	2021-01-01	1
5011025025	2021	06	22	2	5.7	9	107	2.1	0.4	4.2	0.6	제주특별자치도 제주시 한림읍 금악리 162-2	제주특별자치도	제주시_한림읍	제주_한림	제주특별자치도_제주시_한림읍_금악리	한림읍	금악리	2021-06-22	2021-01-01	1
5011025025	2021	06	22	2	5.6	10	107	2.3	1.12	4.3	0.7	제주특별자치도 제주시 한림읍 금악리 162-3	제주특별자치도	제주시_한림읍	제주_한림	제주특별자치도_제주시_한림읍_금악리	한림읍	금악리	2021-06-22	2021-01-01	1
5011025025	2021	06	22	2	5.7	10	101	2.3	0.44	3.1	0.6	제주특별자치도 제주시 한림읍 금악리 162-4	제주특별자치도	제주시_한림읍	제주_한림	제주특별자치도_제주시_한림읍_금악리	한림읍	금악리	2021-06-22	2021-01-01	1
5011025025	2021	06	22	2	5.8	6	103	2.3	0.48	3.7	0.6	제주특별자치도 제주시 한림읍 금악리 162-5	제주특별자치도	제주시_한림읍	제주_한림	제주특별자치도_제주시_한림읍_금악리	한림읍	금악리	2021-06-22	2021-01-01	1
5011025025	2021	06	22	2	5.9	18	100	2.5	0.6	3.7	0.6	제주특별자치도 제주시 한림읍 금악리 162-6	제주특별자치도	제주시_한림읍	제주_한림	제주특별자치도_제주시_한림읍_금악리	한림읍	금악리	2021-06-22	2021-01-01	1
5011025025	2021	06	22	2	5.9	11	97	2.5	0.51	4.8	0.6	제주특별자치도 제주시 한림읍 금악리 163	제주특별자치도	제주시_한림읍	제주_한림	제주특별자치도_제주시_한림읍_금악리	한림읍	금악리	2021-06-22	2021-01-01	1
5011025025	2021	06	22	2	5.9	46	92	2.4	0.48	4.1	0.6	제주특별자치도 제주시 한림읍 금악리 164	제주특별자치도	제주시_한림읍	제주_한림	제주특별자치도_제주시_한림읍_금악리	한림읍	금악리	2021-06-22	2021-01-01	1
5011025025	2021	06	22	2	5.7	32	111	2.3	0.62	3.5	0.7	제주특별자치도 제주시 한림읍 금악리 165	제주특별자치도	제주시_한림읍	제주_한림	제주특별자치도_제주시_한림읍_금악리	한림읍	금악리	2021-06-22	2021-01-01	1
5011025025	2021	06	22	2	5.7	34	113	2.4	0.72	3.7	0.6	제주특별자치도 제주시 한림읍 금악리 166	제주특별자치도	제주시_한림읍	제주_한림	제주특별자치도_제주시_한림읍_금악리	한림읍	금악리	2021-06-22	2021-01-01	1
5011025025	2021	06	22	2	5.8	32	97	2.5	0.92	3.9	0.6	제주특별자치도 제주시 한림읍 금악리 167-1	제주특별자치도	제주시_한림읍	제주_한림	제주특별자치도_제주시_한림읍_금악리	한림읍	금악리	2021-06-22	2021-01-01	1
5011025025	2021	06	22	2	5.7	50	91	2.4	0.83	4.7	0.6	제주특별자치도 제주시 한림읍 금악리 167-2	제주특별자치도	제주시_한림읍	제주_한림	제주특별자치도_제주시_한림읍_금악리	한림읍	금악리	2021-06-22	2021-01-01	1
5011025025	2021	06	22	2	5.9	33	99	2.6	1.59	4.3	0.6	제주특별자치도 제주시 한림읍 금악리 168	제주특별자치도	제주시_한림읍	제주_한림	제주특별자치도_제주시_한림읍_금악리	한림읍	금악리	2021-06-22	2021-01-01	1
5011025025	2021	06	22	2	5.9	27	99	2.6	1.27	4.2	0.6	제주특별자치도 제주시 한림읍 금악리 169	제주특별자치도	제주시_한림읍	제주_한림	제주특별자치도_제주시_한림읍_금악리	한림읍	금악리	2021-06-22	2021-01-01	1
5011025025	2021	06	22	2	5.7	65	132	3.2	0.56	6	0.7	제주특별자치도 제주시 한림읍 금악리 36	제주특별자치도	제주시_한림읍	제주_한림	제주특별자치도_제주시_한림읍_금악리	한림읍	금악리	2021-06-22	2021-01-01	1
5011025025	2021	06	22	2	6.5	3	54	3.9	1.96	0.9	0.4	제주특별자치도 제주시 한림읍 금악리 361-1	제주특별자치도	제주시_한림읍	제주_한림	제주특별자치도_제주시_한림읍_금악리	한림읍	금악리	2021-06-22	2021-01-01	1
5011025025	2021	06	22	2	6.5	3	55	7.2	2.11	0.9	0.4	제주특별자치도 제주시 한림읍 금악리 361-2	제주특별자치도	제주시_한림읍	제주_한림	제주특별자치도_제주시_한림읍_금악리	한림읍	금악리	2021-06-22	2021-01-01	1
5011025025	2021	06	22	2	5.5	85	140	2.1	1.39	5.3	1.1	제주특별자치도 제주시 한림읍 금악리 365-1	제주특별자치도	제주시_한림읍	제주_한림	제주특별자치도_제주시_한림읍_금악리	한림읍	금악리	2021-06-22	2021-01-01	1
5011025025	2021	06	22	2	5.5	34	129	1.8	0.87	4.4	1	제주특별자치도 제주시 한림읍 금악리 368	제주특별자치도	제주시_한림읍	제주_한림	제주특별자치도_제주시_한림읍_금악리	한림읍	금악리	2021-06-22	2021-01-01	1
5011025025	2021	06	22	2	5.6	25	134	2.3	1.22	5	0.9	제주특별자치도 제주시 한림읍 금악리 369-1	제주특별자치도	제주시_한림읍	제주_한림	제주특별자치도_제주시_한림읍_금악리	한림읍	금악리	2021-06-22	2021-01-01	1
5011025025	2021	06	22	2	5.7	66	132	2.4	0.61	4.3	0.7	제주특별자치도 제주시 한림읍 금악리 37	제주특별자치도	제주시_한림읍	제주_한림	제주특별자치도_제주시_한림읍_금악리	한림읍	금악리	2021-06-22	2021-01-01	1
5011025025	2021	06	22	2	5.3	49	126	1.6	0.88	3.7	1	제주특별자치도 제주시 한림읍 금악리 370-1	제주특별자치도	제주시_한림읍	제주_한림	제주특별자치도_제주시_한림읍_금악리	한림읍	금악리	2021-06-22	2021-01-01	1
5011025025	2021	06	22	2	5.6	42	124	1.9	0.58	4.2	0.8	제주특별자치도 제주시 한림읍 금악리 371-5	제주특별자치도	제주시_한림읍	제주_한림	제주특별자치도_제주시_한림읍_금악리	한림읍	금악리	2021-06-22	2021-01-01	1
5011025025	2021	06	22	2	5.5	4	124	1.8	0.59	4.1	0.8	제주특별자치도 제주시 한림읍 금악리 374-2	제주특별자치도	제주시_한림읍	제주_한림	제주특별자치도_제주시_한림읍_금악리	한림읍	금악리	2021-06-22	2021-01-01	1
5011025025	2021	06	22	2	5.5	43	113	1.9	0.9	3.6	0.7	제주특별자치도 제주시 한림읍 금악리 375-1	제주특별자치도	제주시_한림읍	제주_한림	제주특별자치도_제주시_한림읍_금악리	한림읍	금악리	2021-06-22	2021-01-01	1
5011025025	2021	06	22	2	5.5	58	110	1.9	0.66	3.9	0.7	제주특별자치도 제주시 한림읍 금악리 378	제주특별자치도	제주시_한림읍	제주_한림	제주특별자치도_제주시_한림읍_금악리	한림읍	금악리	2021-06-22	2021-01-01	1
5011025025	2021	06	22	2	5.5	68	114	2.4	0.48	4.2	0.8	제주특별자치도 제주시 한림읍 금악리 379	제주특별자치도	제주시_한림읍	제주_한림	제주특별자치도_제주시_한림읍_금악리	한림읍	금악리	2021-06-22	2021-01-01	1
5011025025	2021	06	22	2	5.3	36	138	1.4	0.75	3	0.7	제주특별자치도 제주시 한림읍 금악리 38	제주특별자치도	제주시_한림읍	제주_한림	제주특별자치도_제주시_한림읍_금악리	한림읍	금악리	2021-06-22	2021-01-01	1
5011025025	2021	06	22	2	5.4	86	111	2.2	0.58	4.4	0.9	제주특별자치도 제주시 한림읍 금악리 380	제주특별자치도	제주시_한림읍	제주_한림	제주특별자치도_제주시_한림읍_금악리	한림읍	금악리	2021-06-22	2021-01-01	1
5011025025	2021	06	22	2	5.4	85	107	2.1	0.51	4.3	0.9	제주특별자치도 제주시 한림읍 금악리 381	제주특별자치도	제주시_한림읍	제주_한림	제주특별자치도_제주시_한림읍_금악리	한림읍	금악리	2021-06-22	2021-01-01	1
5011025025	2021	06	22	2	5.5	86	112	2.2	0.47	4.3	0.7	제주특별자치도 제주시 한림읍 금악리 382	제주특별자치도	제주시_한림읍	제주_한림	제주특별자치도_제주시_한림읍_금악리	한림읍	금악리	2021-06-22	2021-01-01	1
5011025025	2021	06	22	2	5.5	128	117	2.2	0.52	5.8	0.7	제주특별자치도 제주시 한림읍 금악리 383	제주특별자치도	제주시_한림읍	제주_한림	제주특별자치도_제주시_한림읍_금악리	한림읍	금악리	2021-06-22	2021-01-01	1
5011025025	2021	06	22	2	5.6	117	118	2.3	0.42	5.6	0.5	제주특별자치도 제주시 한림읍 금악리 384	제주특별자치도	제주시_한림읍	제주_한림	제주특별자치도_제주시_한림읍_금악리	한림읍	금악리	2021-06-22	2021-01-01	1
5011025025	2021	06	22	2	5.5	118	114	2.1	0.46	5.6	0.7	제주특별자치도 제주시 한림읍 금악리 385	제주특별자치도	제주시_한림읍	제주_한림	제주특별자치도_제주시_한림읍_금악리	한림읍	금악리	2021-06-22	2021-01-01	1
5011025025	2021	06	22	2	5.6	93	114	2.1	0.33	5	0.6	제주특별자치도 제주시 한림읍 금악리 386	제주특별자치도	제주시_한림읍	제주_한림	제주특별자치도_제주시_한림읍_금악리	한림읍	금악리	2021-06-22	2021-01-01	1
5011025025	2021	06	22	2	5.6	75	113	2.4	0.31	5	0.5	제주특별자치도 제주시 한림읍 금악리 387	제주특별자치도	제주시_한림읍	제주_한림	제주특별자치도_제주시_한림읍_금악리	한림읍	금악리	2021-06-22	2021-01-01	1
5011025025	2021	06	22	2	5.7	45	125	2.4	0.45	5.6	0.8	제주특별자치도 제주시 한림읍 금악리 39	제주특별자치도	제주시_한림읍	제주_한림	제주특별자치도_제주시_한림읍_금악리	한림읍	금악리	2021-06-22	2021-01-01	1
5011025025	2021	06	22	2	5.6	115	112	2.2	0.34	4.8	0.6	제주특별자치도 제주시 한림읍 금악리 391-3	제주특별자치도	제주시_한림읍	제주_한림	제주특별자치도_제주시_한림읍_금악리	한림읍	금악리	2021-06-22	2021-01-01	1
5011025025	2021	06	22	2	5.7	119	101	2.8	0.26	5.8	0.6	제주특별자치도 제주시 한림읍 금악리 392	제주특별자치도	제주시_한림읍	제주_한림	제주특별자치도_제주시_한림읍_금악리	한림읍	금악리	2021-06-22	2021-01-01	1
5011025025	2021	06	22	2	5.6	237	102	2.8	0.27	5.3	0.7	제주특별자치도 제주시 한림읍 금악리 393	제주특별자치도	제주시_한림읍	제주_한림	제주특별자치도_제주시_한림읍_금악리	한림읍	금악리	2021-06-22	2021-01-01	1
5011025025	2021	06	22	2	5.5	117	121	2.5	0.59	3.2	0.8	제주특별자치도 제주시 한림읍 금악리 394	제주특별자치도	제주시_한림읍	제주_한림	제주특별자치도_제주시_한림읍_금악리	한림읍	금악리	2021-06-22	2021-01-01	1
5011025025	2021	06	22	2	5.5	141	121	2.2	0.69	2.9	0.8	제주특별자치도 제주시 한림읍 금악리 395	제주특별자치도	제주시_한림읍	제주_한림	제주특별자치도_제주시_한림읍_금악리	한림읍	금악리	2021-06-22	2021-01-01	1
5011025025	2021	06	22	2	5.6	45	116	2.6	0.57	3.2	0.8	제주특별자치도 제주시 한림읍 금악리 396	제주특별자치도	제주시_한림읍	제주_한림	제주특별자치도_제주시_한림읍_금악리	한림읍	금악리	2021-06-22	2021-01-01	1
5011025025	2021	06	22	2	5.5	95	107	2.1	1.34	2.3	0.8	제주특별자치도 제주시 한림읍 금악리 398	제주특별자치도	제주시_한림읍	제주_한림	제주특별자치도_제주시_한림읍_금악리	한림읍	금악리	2021-06-22	2021-01-01	1
5011025025	2021	06	22	2	5.5	99	115	2.1	1.26	2	0.8	제주특별자치도 제주시 한림읍 금악리 399	제주특별자치도	제주시_한림읍	제주_한림	제주특별자치도_제주시_한림읍_금악리	한림읍	금악리	2021-06-22	2021-01-01	1
5011025025	2021	06	22	2	5.6	48	102	2.5	0.49	1.8	0.6	제주특별자치도 제주시 한림읍 금악리 40	제주특별자치도	제주시_한림읍	제주_한림	제주특별자치도_제주시_한림읍_금악리	한림읍	금악리	2021-06-22	2021-01-01	1
5011025025	2021	06	22	2	5.5	61	110	2.1	1.26	1.9	0.9	제주특별자치도 제주시 한림읍 금악리 400	제주특별자치도	제주시_한림읍	제주_한림	제주특별자치도_제주시_한림읍_금악리	한림읍	금악리	2021-06-22	2021-01-01	1
5011025025	2021	06	22	2	5.5	175	107	2.7	0.37	4.2	0.7	제주특별자치도 제주시 한림읍 금악리 401	제주특별자치도	제주시_한림읍	제주_한림	제주특별자치도_제주시_한림읍_금악리	한림읍	금악리	2021-06-22	2021-01-01	1
5011025025	2021	06	22	2	5.2	266	102	1.9	0.31	1.2	0.7	제주특별자치도 제주시 한림읍 금악리 402-1	제주특별자치도	제주시_한림읍	제주_한림	제주특별자치도_제주시_한림읍_금악리	한림읍	금악리	2021-06-22	2021-01-01	1
5011025025	2021	06	22	2	5.2	133	100	2	0.29	1.3	0.8	제주특별자치도 제주시 한림읍 금악리 405	제주특별자치도	제주시_한림읍	제주_한림	제주특별자치도_제주시_한림읍_금악리	한림읍	금악리	2021-06-22	2021-01-01	1
5011025025	2021	06	22	2	5.5	105	114	2.9	0.55	1.5	0.8	제주특별자치도 제주시 한림읍 금악리 406	제주특별자치도	제주시_한림읍	제주_한림	제주특별자치도_제주시_한림읍_금악리	한림읍	금악리	2021-06-22	2021-01-01	1
5011025025	2021	06	22	2	5.5	98	108	2.9	0.49	2	0.9	제주특별자치도 제주시 한림읍 금악리 408	제주특별자치도	제주시_한림읍	제주_한림	제주특별자치도_제주시_한림읍_금악리	한림읍	금악리	2021-06-22	2021-01-01	1
5011025025	2021	06	22	2	5.3	54	117	2.1	0.32	0.6	0.7	제주특별자치도 제주시 한림읍 금악리 41	제주특별자치도	제주시_한림읍	제주_한림	제주특별자치도_제주시_한림읍_금악리	한림읍	금악리	2021-06-22	2021-01-01	1
5011025025	2021	06	22	2	5.9	56	108	2.9	0.35	4	0.6	제주특별자치도 제주시 한림읍 금악리 410	제주특별자치도	제주시_한림읍	제주_한림	제주특별자치도_제주시_한림읍_금악리	한림읍	금악리	2021-06-22	2021-01-01	1
5011025025	2021	06	22	2	5.9	59	110	3.1	0.38	3.5	0.6	제주특별자치도 제주시 한림읍 금악리 413	제주특별자치도	제주시_한림읍	제주_한림	제주특별자치도_제주시_한림읍_금악리	한림읍	금악리	2021-06-22	2021-01-01	1
5011025025	2021	06	22	2	5.2	3	127	2.1	0.62	0.3	1	제주특별자치도 제주시 한림읍 금악리 42	제주특별자치도	제주시_한림읍	제주_한림	제주특별자치도_제주시_한림읍_금악리	한림읍	금악리	2021-06-22	2021-01-01	1
5011025025	2021	06	22	2	6.2	4	40	2.7	0.99	1.2	0.2	제주특별자치도 제주시 한림읍 금악리 43-2	제주특별자치도	제주시_한림읍	제주_한림	제주특별자치도_제주시_한림읍_금악리	한림읍	금악리	2021-06-22	2021-01-01	1
5011025025	2021	06	22	2	6.1	2	38.1	2.7	1.07	0.7	0.3	제주특별자치도 제주시 한림읍 금악리 44	제주특별자치도	제주시_한림읍	제주_한림	제주특별자치도_제주시_한림읍_금악리	한림읍	금악리	2021-06-22	2021-01-01	1
5011025025	2021	06	22	2	5.7	73	120	3.2	0.56	2.8	0.8	제주특별자치도 제주시 한림읍 금악리 46	제주특별자치도	제주시_한림읍	제주_한림	제주특별자치도_제주시_한림읍_금악리	한림읍	금악리	2021-06-22	2021-01-01	1
5011025025	2021	06	22	2	5.2	40	127	2.4	0.67	0.8	0.9	제주특별자치도 제주시 한림읍 금악리 49	제주특별자치도	제주시_한림읍	제주_한림	제주특별자치도_제주시_한림읍_금악리	한림읍	금악리	2021-06-22	2021-01-01	1
5011025025	2021	06	22	2	5.6	54	96	3.2	1.49	2.6	0.7	제주특별자치도 제주시 한림읍 금악리 49-2	제주특별자치도	제주시_한림읍	제주_한림	제주특별자치도_제주시_한림읍_금악리	한림읍	금악리	2021-06-22	2021-01-01	1
5011025025	2021	06	22	2	5.8	5	88	3.4	0.89	1.3	0.7	제주특별자치도 제주시 한림읍 금악리 50	제주특별자치도	제주시_한림읍	제주_한림	제주특별자치도_제주시_한림읍_금악리	한림읍	금악리	2021-06-22	2021-01-01	1
5011025025	2021	06	22	2	6.2	16	52	3.8	2.27	0.1	0.7	제주특별자치도 제주시 한림읍 금악리 51	제주특별자치도	제주시_한림읍	제주_한림	제주특별자치도_제주시_한림읍_금악리	한림읍	금악리	2021-06-22	2021-01-01	1
5011025025	2021	06	22	2	5.5	179	106	2	0.4	3.2	0.6	제주특별자치도 제주시 한림읍 금악리 532-3	제주특별자치도	제주시_한림읍	제주_한림	제주특별자치도_제주시_한림읍_금악리	한림읍	금악리	2021-06-22	2021-01-01	1
5011025025	2021	06	22	2	5.7	44	109	2.5	0.68	2.4	0.8	제주특별자치도 제주시 한림읍 금악리 584	제주특별자치도	제주시_한림읍	제주_한림	제주특별자치도_제주시_한림읍_금악리	한림읍	금악리	2021-06-22	2021-01-01	1
5011025025	2021	06	22	2	5.6	36	106	2.2	0.39	1.4	0.7	제주특별자치도 제주시 한림읍 금악리 585-1	제주특별자치도	제주시_한림읍	제주_한림	제주특별자치도_제주시_한림읍_금악리	한림읍	금악리	2021-06-22	2021-01-01	1
5011025025	2021	06	22	2	5.6	16	100	2.1	0.49	1.4	0.7	제주특별자치도 제주시 한림읍 금악리 585-2	제주특별자치도	제주시_한림읍	제주_한림	제주특별자치도_제주시_한림읍_금악리	한림읍	금악리	2021-06-22	2021-01-01	1
5011025025	2021	06	22	2	5.6	35	103	2.2	0.37	1.4	0.7	제주특별자치도 제주시 한림읍 금악리 585-3	제주특별자치도	제주시_한림읍	제주_한림	제주특별자치도_제주시_한림읍_금악리	한림읍	금악리	2021-06-22	2021-01-01	1
5011025025	2021	06	22	2	5.5	27	95	2.1	0.29	1.8	0.8	제주특별자치도 제주시 한림읍 금악리 585-4	제주특별자치도	제주시_한림읍	제주_한림	제주특별자치도_제주시_한림읍_금악리	한림읍	금악리	2021-06-22	2021-01-01	1
5011025025	2021	06	22	2	5.6	15	100	2.2	0.38	1.8	0.7	제주특별자치도 제주시 한림읍 금악리 585-5	제주특별자치도	제주시_한림읍	제주_한림	제주특별자치도_제주시_한림읍_금악리	한림읍	금악리	2021-06-22	2021-01-01	1
5011025025	2021	06	22	2	5.8	3	105	2.6	0.68	2.1	0.7	제주특별자치도 제주시 한림읍 금악리 586-1	제주특별자치도	제주시_한림읍	제주_한림	제주특별자치도_제주시_한림읍_금악리	한림읍	금악리	2021-06-22	2021-01-01	1
5011025025	2021	06	22	2	5.8	3	108	2.9	0.63	2.4	0.8	제주특별자치도 제주시 한림읍 금악리 587-1	제주특별자치도	제주시_한림읍	제주_한림	제주특별자치도_제주시_한림읍_금악리	한림읍	금악리	2021-06-22	2021-01-01	1
5011025025	2021	06	22	2	5.8	3	105	2.8	0.7	2.1	0.8	제주특별자치도 제주시 한림읍 금악리 587-2	제주특별자치도	제주시_한림읍	제주_한림	제주특별자치도_제주시_한림읍_금악리	한림읍	금악리	2021-06-22	2021-01-01	1
5011025025	2021	06	22	2	5.8	57	100	3	0.82	4.4	0.9	제주특별자치도 제주시 한림읍 금악리 587-3	제주특별자치도	제주시_한림읍	제주_한림	제주특별자치도_제주시_한림읍_금악리	한림읍	금악리	2021-06-22	2021-01-01	1
5011025025	2021	06	22	2	5.8	46	101	3	0.85	4	0.8	제주특별자치도 제주시 한림읍 금악리 588-3	제주특별자치도	제주시_한림읍	제주_한림	제주특별자치도_제주시_한림읍_금악리	한림읍	금악리	2021-06-22	2021-01-01	1
5011025025	2021	06	22	2	5.6	31	120	2.5	0.77	2.8	0.8	제주특별자치도 제주시 한림읍 금악리 30	제주특별자치도	제주시_한림읍	제주_한림	제주특별자치도_제주시_한림읍_금악리	한림읍	금악리	2021-06-22	2021-01-01	1
5011025025	2021	06	22	2	5	112	151	1.7	0.86	1.6	0.9	제주특별자치도 제주시 한림읍 금악리 31	제주특별자치도	제주시_한림읍	제주_한림	제주특별자치도_제주시_한림읍_금악리	한림읍	금악리	2021-06-22	2021-01-01	1
5011025025	2021	06	22	2	5.5	5	125	1.5	0.34	1.7	0.3	제주특별자치도 제주시 한림읍 금악리 49	제주특별자치도	제주시_한림읍	제주_한림	제주특별자치도_제주시_한림읍_금악리	한림읍	금악리	2021-06-22	2021-01-01	1
5011025025	2021	06	22	2	6.7	519	117	2.4	5.32	9.5	3.8	제주특별자치도 제주시 한림읍 금악리 142	제주특별자치도	제주시_한림읍	제주_한림	제주특별자치도_제주시_한림읍_금악리	한림읍	금악리	2021-06-22	2021-01-01	1
5011025025	2021	06	22	2	5.2	73	130	1.6	1	3.2	0.6	제주특별자치도 제주시 한림읍 금악리 145	제주특별자치도	제주시_한림읍	제주_한림	제주특별자치도_제주시_한림읍_금악리	한림읍	금악리	2021-06-22	2021-01-01	1
5011025025	2021	06	22	2	5.1	74	129	1.6	0.56	2.2	0.7	제주특별자치도 제주시 한림읍 금악리 146	제주특별자치도	제주시_한림읍	제주_한림	제주특별자치도_제주시_한림읍_금악리	한림읍	금악리	2021-06-22	2021-01-01	1
5011025025	2021	06	22	2	5.6	218	129	4.3	0.72	2.2	1.4	제주특별자치도 제주시 한림읍 금악리 147	제주특별자치도	제주시_한림읍	제주_한림	제주특별자치도_제주시_한림읍_금악리	한림읍	금악리	2021-06-22	2021-01-01	1
5011025025	2021	06	22	2	5.7	217	126	4	1.1	7.2	1.3	제주특별자치도 제주시 한림읍 금악리 148	제주특별자치도	제주시_한림읍	제주_한림	제주특별자치도_제주시_한림읍_금악리	한림읍	금악리	2021-06-22	2021-01-01	1
5011025025	2021	06	22	2	5.9	540	180	4.7	0.95	7.2	4	제주특별자치도 제주시 한림읍 금악리 149	제주특별자치도	제주시_한림읍	제주_한림	제주특별자치도_제주시_한림읍_금악리	한림읍	금악리	2021-06-22	2021-01-01	1
5011025025	2021	06	22	2	6.7	565	123	5.8	2.68	10.2	3.9	제주특별자치도 제주시 한림읍 금악리 150	제주특별자치도	제주시_한림읍	제주_한림	제주특별자치도_제주시_한림읍_금악리	한림읍	금악리	2021-06-22	2021-01-01	1
5011025025	2021	06	22	2	6.6	316	116	5	5.39	9.4	1.8	제주특별자치도 제주시 한림읍 금악리 151-3	제주특별자치도	제주시_한림읍	제주_한림	제주특별자치도_제주시_한림읍_금악리	한림읍	금악리	2021-06-22	2021-01-01	1
5011025025	2021	06	22	2	6.6	285	114	5.2	4.79	7.6	1.9	제주특별자치도 제주시 한림읍 금악리 151-4	제주특별자치도	제주시_한림읍	제주_한림	제주특별자치도_제주시_한림읍_금악리	한림읍	금악리	2021-06-22	2021-01-01	1
5011025025	2021	06	22	2	6.6	246	114	5.1	5.23	8	1.7	제주특별자치도 제주시 한림읍 금악리 153-2	제주특별자치도	제주시_한림읍	제주_한림	제주특별자치도_제주시_한림읍_금악리	한림읍	금악리	2021-06-22	2021-01-01	1
5011025025	2021	06	22	2	5.7	45	104	2.7	5.02	8	0.6	제주특별자치도 제주시 한림읍 금악리 66-6	제주특별자치도	제주시_한림읍	제주_한림	제주특별자치도_제주시_한림읍_금악리	한림읍	금악리	2021-06-22	2021-01-01	1
5011025025	2021	06	22	2	5.7	37	93	3.6	1.08	4.1	0.6	제주특별자치도 제주시 한림읍 금악리 81	제주특별자치도	제주시_한림읍	제주_한림	제주특별자치도_제주시_한림읍_금악리	한림읍	금악리	2021-06-22	2021-01-01	1
5011025025	2021	06	22	2	5.7	49	89	4.4	1.4	5.5	0.7	제주특별자치도 제주시 한림읍 금악리 82-1	제주특별자치도	제주시_한림읍	제주_한림	제주특별자치도_제주시_한림읍_금악리	한림읍	금악리	2021-06-22	2021-01-01	1
5011025025	2021	06	22	2	5.7	43	90	3.9	1.49	4.5	0.7	제주특별자치도 제주시 한림읍 금악리 82-2	제주특별자치도	제주시_한림읍	제주_한림	제주특별자치도_제주시_한림읍_금악리	한림읍	금악리	2021-06-22	2021-01-01	1
5011025025	2021	06	22	2	5.7	61	101	3.7	1.72	4.1	0.7	제주특별자치도 제주시 한림읍 금악리 82-6	제주특별자치도	제주시_한림읍	제주_한림	제주특별자치도_제주시_한림읍_금악리	한림읍	금악리	2021-06-22	2021-01-01	1
5011025025	2021	06	22	2	5.7	63	99	3.8	1.48	4.5	0.8	제주특별자치도 제주시 한림읍 금악리 82-8	제주특별자치도	제주시_한림읍	제주_한림	제주특별자치도_제주시_한림읍_금악리	한림읍	금악리	2021-06-22	2021-01-01	1
5011025025	2021	06	22	2	5.7	52	97	3.3	1.28	4.3	0.7	제주특별자치도 제주시 한림읍 금악리 86	제주특별자치도	제주시_한림읍	제주_한림	제주특별자치도_제주시_한림읍_금악리	한림읍	금악리	2021-06-22	2021-01-01	1
5011025025	2021	06	22	2	5.2	3	127	2.1	0.62	0.3	1	제주특별자치도 제주시 한림읍 금악리 42	제주특별자치도	제주시_한림읍	제주_한림	제주특별자치도_제주시_한림읍_금악리	한림읍	금악리	2021-06-22	2021-01-01	1
5011025025	2021	06	22	2	6.2	4	40	2.7	0.99	1.2	0.2	제주특별자치도 제주시 한림읍 금악리 43-2	제주특별자치도	제주시_한림읍	제주_한림	제주특별자치도_제주시_한림읍_금악리	한림읍	금악리	2021-06-22	2021-01-01	1
5011025025	2021	06	22	2	6.1	2	38.1	2.7	1.07	0.7	0.3	제주특별자치도 제주시 한림읍 금악리 44	제주특별자치도	제주시_한림읍	제주_한림	제주특별자치도_제주시_한림읍_금악리	한림읍	금악리	2021-06-22	2021-01-01	1
5011025025	2021	06	22	2	5.7	73	120	3.2	0.56	2.8	0.8	제주특별자치도 제주시 한림읍 금악리 46	제주특별자치도	제주시_한림읍	제주_한림	제주특별자치도_제주시_한림읍_금악리	한림읍	금악리	2021-06-22	2021-01-01	1
5011025025	2021	06	22	2	5.2	40	127	2.4	0.67	0.8	0.9	제주특별자치도 제주시 한림읍 금악리 49	제주특별자치도	제주시_한림읍	제주_한림	제주특별자치도_제주시_한림읍_금악리	한림읍	금악리	2021-06-22	2021-01-01	1
5011025025	2021	06	22	2	5.6	54	96	3.2	1.49	2.6	0.7	제주특별자치도 제주시 한림읍 금악리 49-2	제주특별자치도	제주시_한림읍	제주_한림	제주특별자치도_제주시_한림읍_금악리	한림읍	금악리	2021-06-22	2021-01-01	1
5011025025	2021	06	22	2	5.8	5	88	3.4	0.89	1.3	0.7	제주특별자치도 제주시 한림읍 금악리 50	제주특별자치도	제주시_한림읍	제주_한림	제주특별자치도_제주시_한림읍_금악리	한림읍	금악리	2021-06-22	2021-01-01	1
5011025025	2021	06	22	2	6.2	16	52	3.8	2.27	0.1	0.7	제주특별자치도 제주시 한림읍 금악리 51	제주특별자치도	제주시_한림읍	제주_한림	제주특별자치도_제주시_한림읍_금악리	한림읍	금악리	2021-06-22	2021-01-01	1
5011025025	2021	06	22	2	5.5	179	106	2	0.4	3.2	0.6	제주특별자치도 제주시 한림읍 금악리 532-3	제주특별자치도	제주시_한림읍	제주_한림	제주특별자치도_제주시_한림읍_금악리	한림읍	금악리	2021-06-22	2021-01-01	1
5011025025	2021	06	22	2	5.7	44	109	2.5	0.68	2.4	0.8	제주특별자치도 제주시 한림읍 금악리 584	제주특별자치도	제주시_한림읍	제주_한림	제주특별자치도_제주시_한림읍_금악리	한림읍	금악리	2021-06-22	2021-01-01	1
5011025025	2021	06	22	2	5.6	36	106	2.2	0.39	1.4	0.7	제주특별자치도 제주시 한림읍 금악리 585-1	제주특별자치도	제주시_한림읍	제주_한림	제주특별자치도_제주시_한림읍_금악리	한림읍	금악리	2021-06-22	2021-01-01	1
5011025025	2021	06	22	2	5.6	16	100	2.1	0.49	1.4	0.7	제주특별자치도 제주시 한림읍 금악리 585-2	제주특별자치도	제주시_한림읍	제주_한림	제주특별자치도_제주시_한림읍_금악리	한림읍	금악리	2021-06-22	2021-01-01	1
5011025025	2021	06	22	2	5.6	35	103	2.2	0.37	1.4	0.7	제주특별자치도 제주시 한림읍 금악리 585-3	제주특별자치도	제주시_한림읍	제주_한림	제주특별자치도_제주시_한림읍_금악리	한림읍	금악리	2021-06-22	2021-01-01	1
5011025025	2021	06	22	2	5.5	27	95	2.1	0.29	1.8	0.8	제주특별자치도 제주시 한림읍 금악리 585-4	제주특별자치도	제주시_한림읍	제주_한림	제주특별자치도_제주시_한림읍_금악리	한림읍	금악리	2021-06-22	2021-01-01	1
5011025025	2021	06	22	2	5.6	15	100	2.2	0.38	1.8	0.7	제주특별자치도 제주시 한림읍 금악리 585-5	제주특별자치도	제주시_한림읍	제주_한림	제주특별자치도_제주시_한림읍_금악리	한림읍	금악리	2021-06-22	2021-01-01	1
5011025025	2021	06	22	2	5.8	3	105	2.6	0.68	2.1	0.7	제주특별자치도 제주시 한림읍 금악리 586-1	제주특별자치도	제주시_한림읍	제주_한림	제주특별자치도_제주시_한림읍_금악리	한림읍	금악리	2021-06-22	2021-01-01	1
5011025025	2021	06	22	2	5.8	3	108	2.9	0.63	2.4	0.8	제주특별자치도 제주시 한림읍 금악리 587-1	제주특별자치도	제주시_한림읍	제주_한림	제주특별자치도_제주시_한림읍_금악리	한림읍	금악리	2021-06-22	2021-01-01	1
5011025025	2021	06	22	2	5.8	3	105	2.8	0.7	2.1	0.8	제주특별자치도 제주시 한림읍 금악리 587-2	제주특별자치도	제주시_한림읍	제주_한림	제주특별자치도_제주시_한림읍_금악리	한림읍	금악리	2021-06-22	2021-01-01	1
5011025025	2021	06	22	2	5.8	57	100	3	0.82	4.4	0.9	제주특별자치도 제주시 한림읍 금악리 587-3	제주특별자치도	제주시_한림읍	제주_한림	제주특별자치도_제주시_한림읍_금악리	한림읍	금악리	2021-06-22	2021-01-01	1
5011025025	2021	06	22	2	5.8	46	101	3	0.85	4	0.8	제주특별자치도 제주시 한림읍 금악리 588-3	제주특별자치도	제주시_한림읍	제주_한림	제주특별자치도_제주시_한림읍_금악리	한림읍	금악리	2021-06-22	2021-01-01	1
5011025025	2021	06	22	2	5.6	31	120	2.5	0.77	2.8	0.8	제주특별자치도 제주시 한림읍 금악리 30	제주특별자치도	제주시_한림읍	제주_한림	제주특별자치도_제주시_한림읍_금악리	한림읍	금악리	2021-06-22	2021-01-01	1
5011025025	2021	06	22	2	5	112	151	1.7	0.86	1.6	0.9	제주특별자치도 제주시 한림읍 금악리 31	제주특별자치도	제주시_한림읍	제주_한림	제주특별자치도_제주시_한림읍_금악리	한림읍	금악리	2021-06-22	2021-01-01	1
5011025025	2021	06	22	2	5.5	5	125	1.5	0.34	1.7	0.3	제주특별자치도 제주시 한림읍 금악리 49	제주특별자치도	제주시_한림읍	제주_한림	제주특별자치도_제주시_한림읍_금악리	한림읍	금악리	2021-06-22	2021-01-01	1
5011025025	2021	06	22	2	6.7	519	117	2.4	5.32	9.5	3.8	제주특별자치도 제주시 한림읍 금악리 142	제주특별자치도	제주시_한림읍	제주_한림	제주특별자치도_제주시_한림읍_금악리	한림읍	금악리	2021-06-22	2021-01-01	1
5011025025	2021	06	22	2	5.2	73	130	1.6	1	3.2	0.6	제주특별자치도 제주시 한림읍 금악리 145	제주특별자치도	제주시_한림읍	제주_한림	제주특별자치도_제주시_한림읍_금악리	한림읍	금악리	2021-06-22	2021-01-01	1
5011025025	2021	06	22	2	5.1	74	129	1.6	0.56	2.2	0.7	제주특별자치도 제주시 한림읍 금악리 146	제주특별자치도	제주시_한림읍	제주_한림	제주특별자치도_제주시_한림읍_금악리	한림읍	금악리	2021-06-22	2021-01-01	1
5011025025	2021	06	22	2	5.6	218	129	4.3	0.72	2.2	1.4	제주특별자치도 제주시 한림읍 금악리 147	제주특별자치도	제주시_한림읍	제주_한림	제주특별자치도_제주시_한림읍_금악리	한림읍	금악리	2021-06-22	2021-01-01	1
5011025025	2021	06	22	2	5.7	217	126	4	1.1	7.2	1.3	제주특별자치도 제주시 한림읍 금악리 148	제주특별자치도	제주시_한림읍	제주_한림	제주특별자치도_제주시_한림읍_금악리	한림읍	금악리	2021-06-22	2021-01-01	1
5011025025	2021	06	22	2	5.9	540	180	4.7	0.95	7.2	4	제주특별자치도 제주시 한림읍 금악리 149	제주특별자치도	제주시_한림읍	제주_한림	제주특별자치도_제주시_한림읍_금악리	한림읍	금악리	2021-06-22	2021-01-01	1
5011025025	2021	06	22	2	6.7	565	123	5.8	2.68	10.2	3.9	제주특별자치도 제주시 한림읍 금악리 150	제주특별자치도	제주시_한림읍	제주_한림	제주특별자치도_제주시_한림읍_금악리	한림읍	금악리	2021-06-22	2021-01-01	1
5011025025	2021	06	22	2	6.6	316	116	5	5.39	9.4	1.8	제주특별자치도 제주시 한림읍 금악리 151-3	제주특별자치도	제주시_한림읍	제주_한림	제주특별자치도_제주시_한림읍_금악리	한림읍	금악리	2021-06-22	2021-01-01	1
5011025025	2021	06	22	2	6.6	285	114	5.2	4.79	7.6	1.9	제주특별자치도 제주시 한림읍 금악리 151-4	제주특별자치도	제주시_한림읍	제주_한림	제주특별자치도_제주시_한림읍_금악리	한림읍	금악리	2021-06-22	2021-01-01	1
5011025025	2021	06	22	2	6.6	246	114	5.1	5.23	8	1.7	제주특별자치도 제주시 한림읍 금악리 153-2	제주특별자치도	제주시_한림읍	제주_한림	제주특별자치도_제주시_한림읍_금악리	한림읍	금악리	2021-06-22	2021-01-01	1
5011025025	2021	06	22	2	5.7	45	104	2.7	5.02	8	0.6	제주특별자치도 제주시 한림읍 금악리 66-6	제주특별자치도	제주시_한림읍	제주_한림	제주특별자치도_제주시_한림읍_금악리	한림읍	금악리	2021-06-22	2021-01-01	1
5011025025	2021	06	22	2	5.7	37	93	3.6	1.08	4.1	0.6	제주특별자치도 제주시 한림읍 금악리 81	제주특별자치도	제주시_한림읍	제주_한림	제주특별자치도_제주시_한림읍_금악리	한림읍	금악리	2021-06-22	2021-01-01	1
5011025025	2021	06	22	2	5.7	49	89	4.4	1.4	5.5	0.7	제주특별자치도 제주시 한림읍 금악리 82-1	제주특별자치도	제주시_한림읍	제주_한림	제주특별자치도_제주시_한림읍_금악리	한림읍	금악리	2021-06-22	2021-01-01	1
5011025025	2021	06	22	2	5.7	43	90	3.9	1.49	4.5	0.7	제주특별자치도 제주시 한림읍 금악리 82-2	제주특별자치도	제주시_한림읍	제주_한림	제주특별자치도_제주시_한림읍_금악리	한림읍	금악리	2021-06-22	2021-01-01	1
5011025025	2021	06	22	2	5.7	61	101	3.7	1.72	4.1	0.7	제주특별자치도 제주시 한림읍 금악리 82-6	제주특별자치도	제주시_한림읍	제주_한림	제주특별자치도_제주시_한림읍_금악리	한림읍	금악리	2021-06-22	2021-01-01	1
5011025025	2021	06	22	2	5.7	63	99	3.8	1.48	4.5	0.8	제주특별자치도 제주시 한림읍 금악리 82-8	제주특별자치도	제주시_한림읍	제주_한림	제주특별자치도_제주시_한림읍_금악리	한림읍	금악리	2021-06-22	2021-01-01	1
5011025025	2021	06	22	2	5.7	52	97	3.3	1.28	4.3	0.7	제주특별자치도 제주시 한림읍 금악리 86	제주특별자치도	제주시_한림읍	제주_한림	제주특별자치도_제주시_한림읍_금악리	한림읍	금악리	2021-06-22	2021-01-01	1
5011025025	2021	06	22	2	5.9	42	120	2.2	0.83	4.1	0.7	제주특별자치도 제주시 한림읍 금악리 53	제주특별자치도	제주시_한림읍	제주_한림	제주특별자치도_제주시_한림읍_금악리	한림읍	금악리	2021-06-22	2021-01-01	1
5011025025	2021	06	22	2	5.9	28	124	2.5	0.79	4.6	0.7	제주특별자치도 제주시 한림읍 금악리 54	제주특별자치도	제주시_한림읍	제주_한림	제주특별자치도_제주시_한림읍_금악리	한림읍	금악리	2021-06-22	2021-01-01	1
5011025025	2021	06	22	2	5.9	30	180	2.3	0.77	4.4	0.6	제주특별자치도 제주시 한림읍 금악리 55	제주특별자치도	제주시_한림읍	제주_한림	제주특별자치도_제주시_한림읍_금악리	한림읍	금악리	2021-06-22	2021-01-01	1
5011025025	2021	06	22	2	5.9	8	107	1.9	0.72	2.5	0.4	제주특별자치도 제주시 한림읍 금악리 58	제주특별자치도	제주시_한림읍	제주_한림	제주특별자치도_제주시_한림읍_금악리	한림읍	금악리	2021-06-22	2021-01-01	1
5011025025	2021	06	22	2	5.9	92	117	2.3	0.78	3.9	0.6	제주특별자치도 제주시 한림읍 금악리 59	제주특별자치도	제주시_한림읍	제주_한림	제주특별자치도_제주시_한림읍_금악리	한림읍	금악리	2021-06-22	2021-01-01	1
5011025025	2021	06	22	2	6.4	15	69	1.6	0.68	0.3	0.4	제주특별자치도 제주시 한림읍 금악리 60	제주특별자치도	제주시_한림읍	제주_한림	제주특별자치도_제주시_한림읍_금악리	한림읍	금악리	2021-06-22	2021-01-01	1
5011025025	2021	06	22	2	6	3	90	2.9	0.19	2.6	0.4	제주특별자치도 제주시 한림읍 금악리 61	제주특별자치도	제주시_한림읍	제주_한림	제주특별자치도_제주시_한림읍_금악리	한림읍	금악리	2021-06-22	2021-01-01	1
5011025025	2021	06	22	2	5.8	7	124	2.4	0.46	3.8	0.5	제주특별자치도 제주시 한림읍 금악리 62	제주특별자치도	제주시_한림읍	제주_한림	제주특별자치도_제주시_한림읍_금악리	한림읍	금악리	2021-06-22	2021-01-01	1
5011025025	2021	06	22	2	5.7	50	108	3.5	0.54	4.7	0.6	제주특별자치도 제주시 한림읍 금악리 63	제주특별자치도	제주시_한림읍	제주_한림	제주특별자치도_제주시_한림읍_금악리	한림읍	금악리	2021-06-22	2021-01-01	1
5011025025	2021	06	22	2	5.8	29	109	4.1	0.71	6.7	0.6	제주특별자치도 제주시 한림읍 금악리 64	제주특별자치도	제주시_한림읍	제주_한림	제주특별자치도_제주시_한림읍_금악리	한림읍	금악리	2021-06-22	2021-01-01	1
5011025025	2021	06	22	2	5.9	39	102	2.3	0.77	2.9	0.5	제주특별자치도 제주시 한림읍 금악리 65	제주특별자치도	제주시_한림읍	제주_한림	제주특별자치도_제주시_한림읍_금악리	한림읍	금악리	2021-06-22	2021-01-01	1
5011025025	2021	06	22	2	5.9	15	108	2.5	0.74	3.6	0.5	제주특별자치도 제주시 한림읍 금악리 66-1	제주특별자치도	제주시_한림읍	제주_한림	제주특별자치도_제주시_한림읍_금악리	한림읍	금악리	2021-06-22	2021-01-01	1
5011025025	2021	06	22	2	6.2	24	90	4.3	0.74	0.8	0.4	제주특별자치도 제주시 한림읍 금악리 66-3	제주특별자치도	제주시_한림읍	제주_한림	제주특별자치도_제주시_한림읍_금악리	한림읍	금악리	2021-06-22	2021-01-01	1
5011025025	2021	06	22	2	6	15	97	4.2	0.58	5.1	0.5	제주특별자치도 제주시 한림읍 금악리 67	제주특별자치도	제주시_한림읍	제주_한림	제주특별자치도_제주시_한림읍_금악리	한림읍	금악리	2021-06-22	2021-01-01	1
5011025025	2021	06	22	2	6	17	99	4.2	0.6	5.1	0.5	제주특별자치도 제주시 한림읍 금악리 68	제주특별자치도	제주시_한림읍	제주_한림	제주특별자치도_제주시_한림읍_금악리	한림읍	금악리	2021-06-22	2021-01-01	1
5011025025	2021	06	22	2	5.8	12	152	2.3	0.61	3.4	0.4	제주특별자치도 제주시 한림읍 금악리 69	제주특별자치도	제주시_한림읍	제주_한림	제주특별자치도_제주시_한림읍_금악리	한림읍	금악리	2021-06-22	2021-01-01	1
5011025025	2021	06	22	2	6	27	95	3.3	0.22	4.9	0.5	제주특별자치도 제주시 한림읍 금악리 70	제주특별자치도	제주시_한림읍	제주_한림	제주특별자치도_제주시_한림읍_금악리	한림읍	금악리	2021-06-22	2021-01-01	1
5011025025	2021	06	22	2	5.8	53	117	2.9	0.45	5.3	0.5	제주특별자치도 제주시 한림읍 금악리 71	제주특별자치도	제주시_한림읍	제주_한림	제주특별자치도_제주시_한림읍_금악리	한림읍	금악리	2021-06-22	2021-01-01	1
5011025025	2021	06	22	2	5.7	60	118	2.3	0.4	3.6	0.6	제주특별자치도 제주시 한림읍 금악리 72	제주특별자치도	제주시_한림읍	제주_한림	제주특별자치도_제주시_한림읍_금악리	한림읍	금악리	2021-06-22	2021-01-01	1
5011025025	2021	06	22	2	5.8	43	104	4.6	0.64	7	0.5	제주특별자치도 제주시 한림읍 금악리 73	제주특별자치도	제주시_한림읍	제주_한림	제주특별자치도_제주시_한림읍_금악리	한림읍	금악리	2021-06-22	2021-01-01	1
5011025025	2021	06	22	2	5.7	35	11	3.3	0.53	5.3	0.5	제주특별자치도 제주시 한림읍 금악리 74	제주특별자치도	제주시_한림읍	제주_한림	제주특별자치도_제주시_한림읍_금악리	한림읍	금악리	2021-06-22	2021-01-01	1
5011025025	2021	06	22	2	5.4	56	168	2.1	0.32	3.2	0.6	제주특별자치도 제주시 한림읍 금악리 103-1	제주특별자치도	제주시_한림읍	제주_한림	제주특별자치도_제주시_한림읍_금악리	한림읍	금악리	2021-06-22	2021-01-01	1
5011025025	2021	06	22	2	5.4	53	169	2.1	0.34	3.4	0.7	제주특별자치도 제주시 한림읍 금악리 109-7	제주특별자치도	제주시_한림읍	제주_한림	제주특별자치도_제주시_한림읍_금악리	한림읍	금악리	2021-06-22	2021-01-01	1
5011025025	2021	06	22	2	5.5	61	156	3.1	0.45	6.1	1	제주특별자치도 제주시 한림읍 금악리 111-4	제주특별자치도	제주시_한림읍	제주_한림	제주특별자치도_제주시_한림읍_금악리	한림읍	금악리	2021-06-22	2021-01-01	1
5011025025	2021	06	22	2	5.4	88	135	2.2	0.26	3.4	0.7	제주특별자치도 제주시 한림읍 금악리 111-6	제주특별자치도	제주시_한림읍	제주_한림	제주특별자치도_제주시_한림읍_금악리	한림읍	금악리	2021-06-22	2021-01-01	1
5011025025	2021	06	22	2	5.4	30	142	2.3	0.21	4.1	0.7	제주특별자치도 제주시 한림읍 금악리 111-7	제주특별자치도	제주시_한림읍	제주_한림	제주특별자치도_제주시_한림읍_금악리	한림읍	금악리	2021-06-22	2021-01-01	1
5011025025	2021	06	22	2	5.6	28	153	2.5	0.2	4.7	0.7	제주특별자치도 제주시 한림읍 금악리 112	제주특별자치도	제주시_한림읍	제주_한림	제주특별자치도_제주시_한림읍_금악리	한림읍	금악리	2021-06-22	2021-01-01	1
5011025025	2021	06	22	2	5.5	56	158	2.7	0.21	5.1	0.7	제주특별자치도 제주시 한림읍 금악리 113-1	제주특별자치도	제주시_한림읍	제주_한림	제주특별자치도_제주시_한림읍_금악리	한림읍	금악리	2021-06-22	2021-01-01	1
5011025025	2021	06	22	2	5.5	61	128	2.5	0.4	4.5	0.7	제주특별자치도 제주시 한림읍 금악리 114-1	제주특별자치도	제주시_한림읍	제주_한림	제주특별자치도_제주시_한림읍_금악리	한림읍	금악리	2021-06-22	2021-01-01	1
5011025025	2021	06	22	2	5.5	20	129	2.4	0.39	4.7	0.7	제주특별자치도 제주시 한림읍 금악리 115	제주특별자치도	제주시_한림읍	제주_한림	제주특별자치도_제주시_한림읍_금악리	한림읍	금악리	2021-06-22	2021-01-01	1
5011025025	2021	06	22	2	6.2	24	58	11.7	0.94	7.9	0.6	제주특별자치도 제주시 한림읍 금악리 154-2	제주특별자치도	제주시_한림읍	제주_한림	제주특별자치도_제주시_한림읍_금악리	한림읍	금악리	2021-06-22	2021-01-01	1
5011025025	2021	06	22	2	5.7	4	148	2.8	0.23	4.4	0.5	제주특별자치도 제주시 한림읍 금악리 155-2	제주특별자치도	제주시_한림읍	제주_한림	제주특별자치도_제주시_한림읍_금악리	한림읍	금악리	2021-06-22	2021-01-01	1
5011025025	2021	06	22	2	5.5	92	78	1	0.95	1.7	0.5	제주특별자치도 제주시 한림읍 금악리 157-1	제주특별자치도	제주시_한림읍	제주_한림	제주특별자치도_제주시_한림읍_금악리	한림읍	금악리	2021-06-22	2021-01-01	1
5011025025	2021	06	22	2	5.5	31	96	2.4	1.15	4.4	0.6	제주특별자치도 제주시 한림읍 금악리 157-2	제주특별자치도	제주시_한림읍	제주_한림	제주특별자치도_제주시_한림읍_금악리	한림읍	금악리	2021-06-22	2021-01-01	1
5011025025	2021	06	22	2	5.7	56	54	1.3	1.22	1.6	0.3	제주특별자치도 제주시 한림읍 금악리 158	제주특별자치도	제주시_한림읍	제주_한림	제주특별자치도_제주시_한림읍_금악리	한림읍	금악리	2021-06-22	2021-01-01	1
5011025025	2021	06	22	2	5.4	56	143	2.9	1.2	5.3	1.2	제주특별자치도 제주시 한림읍 금악리 159	제주특별자치도	제주시_한림읍	제주_한림	제주특별자치도_제주시_한림읍_금악리	한림읍	금악리	2021-06-22	2021-01-01	1
5011025025	2021	06	22	2	5.5	2	84	1	1.04	1.7	0.5	제주특별자치도 제주시 한림읍 금악리 160	제주특별자치도	제주시_한림읍	제주_한림	제주특별자치도_제주시_한림읍_금악리	한림읍	금악리	2021-06-22	2021-01-01	1
5011025025	2021	06	22	2	5.7	1	54	1.2	1.35	1.7	0.3	제주특별자치도 제주시 한림읍 금악리 161	제주특별자치도	제주시_한림읍	제주_한림	제주특별자치도_제주시_한림읍_금악리	한림읍	금악리	2021-06-22	2021-01-01	1
5011025025	2021	06	22	2	5.7	10	107	2.3	0.45	4.4	0.7	제주특별자치도 제주시 한림읍 금악리 162-1	제주특별자치도	제주시_한림읍	제주_한림	제주특별자치도_제주시_한림읍_금악리	한림읍	금악리	2021-06-22	2021-01-01	1
5011025025	2021	06	22	2	5.7	9	107	2.1	0.4	4.2	0.6	제주특별자치도 제주시 한림읍 금악리 162-2	제주특별자치도	제주시_한림읍	제주_한림	제주특별자치도_제주시_한림읍_금악리	한림읍	금악리	2021-06-22	2021-01-01	1
5011025025	2021	06	22	2	5.6	10	107	2.3	1.12	4.3	0.7	제주특별자치도 제주시 한림읍 금악리 162-3	제주특별자치도	제주시_한림읍	제주_한림	제주특별자치도_제주시_한림읍_금악리	한림읍	금악리	2021-06-22	2021-01-01	1
5011025025	2021	06	22	2	5.7	10	101	2.3	0.44	3.1	0.6	제주특별자치도 제주시 한림읍 금악리 162-4	제주특별자치도	제주시_한림읍	제주_한림	제주특별자치도_제주시_한림읍_금악리	한림읍	금악리	2021-06-22	2021-01-01	1
5011025025	2021	06	22	2	5.8	6	103	2.3	0.48	3.7	0.6	제주특별자치도 제주시 한림읍 금악리 162-5	제주특별자치도	제주시_한림읍	제주_한림	제주특별자치도_제주시_한림읍_금악리	한림읍	금악리	2021-06-22	2021-01-01	1
5011025025	2021	06	22	2	5.9	18	100	2.5	0.6	3.7	0.6	제주특별자치도 제주시 한림읍 금악리 162-6	제주특별자치도	제주시_한림읍	제주_한림	제주특별자치도_제주시_한림읍_금악리	한림읍	금악리	2021-06-22	2021-01-01	1
5011025025	2021	06	22	2	5.9	11	97	2.5	0.51	4.8	0.6	제주특별자치도 제주시 한림읍 금악리 163	제주특별자치도	제주시_한림읍	제주_한림	제주특별자치도_제주시_한림읍_금악리	한림읍	금악리	2021-06-22	2021-01-01	1
5011025025	2021	06	22	2	5.9	46	92	2.4	0.48	4.1	0.6	제주특별자치도 제주시 한림읍 금악리 164	제주특별자치도	제주시_한림읍	제주_한림	제주특별자치도_제주시_한림읍_금악리	한림읍	금악리	2021-06-22	2021-01-01	1
5011025025	2021	06	22	2	5.7	32	111	2.3	0.62	3.5	0.7	제주특별자치도 제주시 한림읍 금악리 165	제주특별자치도	제주시_한림읍	제주_한림	제주특별자치도_제주시_한림읍_금악리	한림읍	금악리	2021-06-22	2021-01-01	1
5011025025	2021	06	22	2	5.7	34	113	2.4	0.72	3.7	0.6	제주특별자치도 제주시 한림읍 금악리 166	제주특별자치도	제주시_한림읍	제주_한림	제주특별자치도_제주시_한림읍_금악리	한림읍	금악리	2021-06-22	2021-01-01	1
5011025025	2021	06	22	2	5.8	32	97	2.5	0.92	3.9	0.6	제주특별자치도 제주시 한림읍 금악리 167-1	제주특별자치도	제주시_한림읍	제주_한림	제주특별자치도_제주시_한림읍_금악리	한림읍	금악리	2021-06-22	2021-01-01	1
5011025025	2021	06	22	2	5.7	50	91	2.4	0.83	4.7	0.6	제주특별자치도 제주시 한림읍 금악리 167-2	제주특별자치도	제주시_한림읍	제주_한림	제주특별자치도_제주시_한림읍_금악리	한림읍	금악리	2021-06-22	2021-01-01	1
5011025025	2021	06	22	2	5.9	33	99	2.6	1.59	4.3	0.6	제주특별자치도 제주시 한림읍 금악리 168	제주특별자치도	제주시_한림읍	제주_한림	제주특별자치도_제주시_한림읍_금악리	한림읍	금악리	2021-06-22	2021-01-01	1
5011025025	2021	06	22	2	5.9	27	99	2.6	1.27	4.2	0.6	제주특별자치도 제주시 한림읍 금악리 169	제주특별자치도	제주시_한림읍	제주_한림	제주특별자치도_제주시_한림읍_금악리	한림읍	금악리	2021-06-22	2021-01-01	1
5011025025	2021	06	22	2	5.7	65	132	3.2	0.56	6	0.7	제주특별자치도 제주시 한림읍 금악리 36	제주특별자치도	제주시_한림읍	제주_한림	제주특별자치도_제주시_한림읍_금악리	한림읍	금악리	2021-06-22	2021-01-01	1
5011025025	2021	06	22	2	6.5	3	54	3.9	1.96	0.9	0.4	제주특별자치도 제주시 한림읍 금악리 361-1	제주특별자치도	제주시_한림읍	제주_한림	제주특별자치도_제주시_한림읍_금악리	한림읍	금악리	2021-06-22	2021-01-01	1
5011025025	2021	06	22	2	6.5	3	55	7.2	2.11	0.9	0.4	제주특별자치도 제주시 한림읍 금악리 361-2	제주특별자치도	제주시_한림읍	제주_한림	제주특별자치도_제주시_한림읍_금악리	한림읍	금악리	2021-06-22	2021-01-01	1
5011025025	2021	06	22	2	5.5	85	140	2.1	1.39	5.3	1.1	제주특별자치도 제주시 한림읍 금악리 365-1	제주특별자치도	제주시_한림읍	제주_한림	제주특별자치도_제주시_한림읍_금악리	한림읍	금악리	2021-06-22	2021-01-01	1
5011025025	2021	06	22	2	5.5	34	129	1.8	0.87	4.4	1	제주특별자치도 제주시 한림읍 금악리 368	제주특별자치도	제주시_한림읍	제주_한림	제주특별자치도_제주시_한림읍_금악리	한림읍	금악리	2021-06-22	2021-01-01	1
5011025025	2021	06	22	2	5.6	25	134	2.3	1.22	5	0.9	제주특별자치도 제주시 한림읍 금악리 369-1	제주특별자치도	제주시_한림읍	제주_한림	제주특별자치도_제주시_한림읍_금악리	한림읍	금악리	2021-06-22	2021-01-01	1
5011025025	2021	06	22	2	5.7	66	132	2.4	0.61	4.3	0.7	제주특별자치도 제주시 한림읍 금악리 37	제주특별자치도	제주시_한림읍	제주_한림	제주특별자치도_제주시_한림읍_금악리	한림읍	금악리	2021-06-22	2021-01-01	1
5011025025	2021	06	22	2	5.3	49	126	1.6	0.88	3.7	1	제주특별자치도 제주시 한림읍 금악리 370-1	제주특별자치도	제주시_한림읍	제주_한림	제주특별자치도_제주시_한림읍_금악리	한림읍	금악리	2021-06-22	2021-01-01	1
5011025025	2021	06	22	2	5.6	42	124	1.9	0.58	4.2	0.8	제주특별자치도 제주시 한림읍 금악리 371-5	제주특별자치도	제주시_한림읍	제주_한림	제주특별자치도_제주시_한림읍_금악리	한림읍	금악리	2021-06-22	2021-01-01	1
5011025025	2021	06	22	2	5.5	4	124	1.8	0.59	4.1	0.8	제주특별자치도 제주시 한림읍 금악리 374-2	제주특별자치도	제주시_한림읍	제주_한림	제주특별자치도_제주시_한림읍_금악리	한림읍	금악리	2021-06-22	2021-01-01	1
5011025025	2021	06	22	2	5.5	43	113	1.9	0.9	3.6	0.7	제주특별자치도 제주시 한림읍 금악리 375-1	제주특별자치도	제주시_한림읍	제주_한림	제주특별자치도_제주시_한림읍_금악리	한림읍	금악리	2021-06-22	2021-01-01	1
5011025025	2021	06	22	2	5.5	58	110	1.9	0.66	3.9	0.7	제주특별자치도 제주시 한림읍 금악리 378	제주특별자치도	제주시_한림읍	제주_한림	제주특별자치도_제주시_한림읍_금악리	한림읍	금악리	2021-06-22	2021-01-01	1
5011025025	2021	06	22	2	5.5	68	114	2.4	0.48	4.2	0.8	제주특별자치도 제주시 한림읍 금악리 379	제주특별자치도	제주시_한림읍	제주_한림	제주특별자치도_제주시_한림읍_금악리	한림읍	금악리	2021-06-22	2021-01-01	1
5011025025	2021	06	22	2	5.3	36	138	1.4	0.75	3	0.7	제주특별자치도 제주시 한림읍 금악리 38	제주특별자치도	제주시_한림읍	제주_한림	제주특별자치도_제주시_한림읍_금악리	한림읍	금악리	2021-06-22	2021-01-01	1
5011025025	2021	06	22	2	5.4	86	111	2.2	0.58	4.4	0.9	제주특별자치도 제주시 한림읍 금악리 380	제주특별자치도	제주시_한림읍	제주_한림	제주특별자치도_제주시_한림읍_금악리	한림읍	금악리	2021-06-22	2021-01-01	1
5011025025	2021	06	22	2	5.4	85	107	2.1	0.51	4.3	0.9	제주특별자치도 제주시 한림읍 금악리 381	제주특별자치도	제주시_한림읍	제주_한림	제주특별자치도_제주시_한림읍_금악리	한림읍	금악리	2021-06-22	2021-01-01	1
5011025025	2021	06	22	2	5.5	86	112	2.2	0.47	4.3	0.7	제주특별자치도 제주시 한림읍 금악리 382	제주특별자치도	제주시_한림읍	제주_한림	제주특별자치도_제주시_한림읍_금악리	한림읍	금악리	2021-06-22	2021-01-01	1
5011025025	2021	06	22	2	5.5	128	117	2.2	0.52	5.8	0.7	제주특별자치도 제주시 한림읍 금악리 383	제주특별자치도	제주시_한림읍	제주_한림	제주특별자치도_제주시_한림읍_금악리	한림읍	금악리	2021-06-22	2021-01-01	1
5011025025	2021	06	22	2	5.6	117	118	2.3	0.42	5.6	0.5	제주특별자치도 제주시 한림읍 금악리 384	제주특별자치도	제주시_한림읍	제주_한림	제주특별자치도_제주시_한림읍_금악리	한림읍	금악리	2021-06-22	2021-01-01	1
5011025025	2021	06	22	2	5.5	118	114	2.1	0.46	5.6	0.7	제주특별자치도 제주시 한림읍 금악리 385	제주특별자치도	제주시_한림읍	제주_한림	제주특별자치도_제주시_한림읍_금악리	한림읍	금악리	2021-06-22	2021-01-01	1
5011025025	2021	06	22	2	5.6	93	114	2.1	0.33	5	0.6	제주특별자치도 제주시 한림읍 금악리 386	제주특별자치도	제주시_한림읍	제주_한림	제주특별자치도_제주시_한림읍_금악리	한림읍	금악리	2021-06-22	2021-01-01	1
5011025025	2021	06	22	2	5.6	75	113	2.4	0.31	5	0.5	제주특별자치도 제주시 한림읍 금악리 387	제주특별자치도	제주시_한림읍	제주_한림	제주특별자치도_제주시_한림읍_금악리	한림읍	금악리	2021-06-22	2021-01-01	1
5011025025	2021	06	22	2	5.7	45	125	2.4	0.45	5.6	0.8	제주특별자치도 제주시 한림읍 금악리 39	제주특별자치도	제주시_한림읍	제주_한림	제주특별자치도_제주시_한림읍_금악리	한림읍	금악리	2021-06-22	2021-01-01	1
5011025025	2021	06	22	2	5.6	115	112	2.2	0.34	4.8	0.6	제주특별자치도 제주시 한림읍 금악리 391-3	제주특별자치도	제주시_한림읍	제주_한림	제주특별자치도_제주시_한림읍_금악리	한림읍	금악리	2021-06-22	2021-01-01	1
5011025025	2021	06	22	2	5.7	119	101	2.8	0.26	5.8	0.6	제주특별자치도 제주시 한림읍 금악리 392	제주특별자치도	제주시_한림읍	제주_한림	제주특별자치도_제주시_한림읍_금악리	한림읍	금악리	2021-06-22	2021-01-01	1
5011025025	2021	06	22	2	5.6	237	102	2.8	0.27	5.3	0.7	제주특별자치도 제주시 한림읍 금악리 393	제주특별자치도	제주시_한림읍	제주_한림	제주특별자치도_제주시_한림읍_금악리	한림읍	금악리	2021-06-22	2021-01-01	1
5011025025	2021	06	22	2	5.5	117	121	2.5	0.59	3.2	0.8	제주특별자치도 제주시 한림읍 금악리 394	제주특별자치도	제주시_한림읍	제주_한림	제주특별자치도_제주시_한림읍_금악리	한림읍	금악리	2021-06-22	2021-01-01	1
5011025025	2021	06	22	2	5.5	141	121	2.2	0.69	2.9	0.8	제주특별자치도 제주시 한림읍 금악리 395	제주특별자치도	제주시_한림읍	제주_한림	제주특별자치도_제주시_한림읍_금악리	한림읍	금악리	2021-06-22	2021-01-01	1
5011025025	2021	06	22	2	5.6	45	116	2.6	0.57	3.2	0.8	제주특별자치도 제주시 한림읍 금악리 396	제주특별자치도	제주시_한림읍	제주_한림	제주특별자치도_제주시_한림읍_금악리	한림읍	금악리	2021-06-22	2021-01-01	1
5011025025	2021	06	22	2	5.5	95	107	2.1	1.34	2.3	0.8	제주특별자치도 제주시 한림읍 금악리 398	제주특별자치도	제주시_한림읍	제주_한림	제주특별자치도_제주시_한림읍_금악리	한림읍	금악리	2021-06-22	2021-01-01	1
5011025025	2021	06	22	2	5.5	99	115	2.1	1.26	2	0.8	제주특별자치도 제주시 한림읍 금악리 399	제주특별자치도	제주시_한림읍	제주_한림	제주특별자치도_제주시_한림읍_금악리	한림읍	금악리	2021-06-22	2021-01-01	1
5011025025	2021	06	22	2	5.6	48	102	2.5	0.49	1.8	0.6	제주특별자치도 제주시 한림읍 금악리 40	제주특별자치도	제주시_한림읍	제주_한림	제주특별자치도_제주시_한림읍_금악리	한림읍	금악리	2021-06-22	2021-01-01	1
5011025025	2021	06	22	2	5.5	61	110	2.1	1.26	1.9	0.9	제주특별자치도 제주시 한림읍 금악리 400	제주특별자치도	제주시_한림읍	제주_한림	제주특별자치도_제주시_한림읍_금악리	한림읍	금악리	2021-06-22	2021-01-01	1
5011025025	2021	06	22	2	5.5	175	107	2.7	0.37	4.2	0.7	제주특별자치도 제주시 한림읍 금악리 401	제주특별자치도	제주시_한림읍	제주_한림	제주특별자치도_제주시_한림읍_금악리	한림읍	금악리	2021-06-22	2021-01-01	1
5011025025	2021	06	22	2	5.2	266	102	1.9	0.31	1.2	0.7	제주특별자치도 제주시 한림읍 금악리 402-1	제주특별자치도	제주시_한림읍	제주_한림	제주특별자치도_제주시_한림읍_금악리	한림읍	금악리	2021-06-22	2021-01-01	1
5011025025	2021	06	22	2	5.2	133	100	2	0.29	1.3	0.8	제주특별자치도 제주시 한림읍 금악리 405	제주특별자치도	제주시_한림읍	제주_한림	제주특별자치도_제주시_한림읍_금악리	한림읍	금악리	2021-06-22	2021-01-01	1
5011025025	2021	06	22	2	5.5	105	114	2.9	0.55	1.5	0.8	제주특별자치도 제주시 한림읍 금악리 406	제주특별자치도	제주시_한림읍	제주_한림	제주특별자치도_제주시_한림읍_금악리	한림읍	금악리	2021-06-22	2021-01-01	1
5011025025	2021	06	22	2	5.5	98	108	2.9	0.49	2	0.9	제주특별자치도 제주시 한림읍 금악리 408	제주특별자치도	제주시_한림읍	제주_한림	제주특별자치도_제주시_한림읍_금악리	한림읍	금악리	2021-06-22	2021-01-01	1
5011025025	2021	06	22	2	5.3	54	117	2.1	0.32	0.6	0.7	제주특별자치도 제주시 한림읍 금악리 41	제주특별자치도	제주시_한림읍	제주_한림	제주특별자치도_제주시_한림읍_금악리	한림읍	금악리	2021-06-22	2021-01-01	1
5011025025	2021	06	22	2	5.9	56	108	2.9	0.35	4	0.6	제주특별자치도 제주시 한림읍 금악리 410	제주특별자치도	제주시_한림읍	제주_한림	제주특별자치도_제주시_한림읍_금악리	한림읍	금악리	2021-06-22	2021-01-01	1
5011025025	2021	06	22	2	5.9	59	110	3.1	0.38	3.5	0.6	제주특별자치도 제주시 한림읍 금악리 413	제주특별자치도	제주시_한림읍	제주_한림	제주특별자치도_제주시_한림읍_금악리	한림읍	금악리	2021-06-22	2021-01-01	1
5011025025	2021	06	22	2	5.2	3	127	2.1	0.62	0.3	1	제주특별자치도 제주시 한림읍 금악리 42	제주특별자치도	제주시_한림읍	제주_한림	제주특별자치도_제주시_한림읍_금악리	한림읍	금악리	2021-06-22	2021-01-01	1
5011025025	2021	06	22	2	6.2	4	40	2.7	0.99	1.2	0.2	제주특별자치도 제주시 한림읍 금악리 43-2	제주특별자치도	제주시_한림읍	제주_한림	제주특별자치도_제주시_한림읍_금악리	한림읍	금악리	2021-06-22	2021-01-01	1
5011025025	2021	06	22	2	6.1	2	38.1	2.7	1.07	0.7	0.3	제주특별자치도 제주시 한림읍 금악리 44	제주특별자치도	제주시_한림읍	제주_한림	제주특별자치도_제주시_한림읍_금악리	한림읍	금악리	2021-06-22	2021-01-01	1
5011025025	2021	06	22	2	5.7	73	120	3.2	0.56	2.8	0.8	제주특별자치도 제주시 한림읍 금악리 46	제주특별자치도	제주시_한림읍	제주_한림	제주특별자치도_제주시_한림읍_금악리	한림읍	금악리	2021-06-22	2021-01-01	1
5011025025	2021	06	22	2	5.2	40	127	2.4	0.67	0.8	0.9	제주특별자치도 제주시 한림읍 금악리 49	제주특별자치도	제주시_한림읍	제주_한림	제주특별자치도_제주시_한림읍_금악리	한림읍	금악리	2021-06-22	2021-01-01	1
5011025025	2021	06	22	2	5.6	54	96	3.2	1.49	2.6	0.7	제주특별자치도 제주시 한림읍 금악리 49-2	제주특별자치도	제주시_한림읍	제주_한림	제주특별자치도_제주시_한림읍_금악리	한림읍	금악리	2021-06-22	2021-01-01	1
5011025025	2021	06	22	2	5.8	5	88	3.4	0.89	1.3	0.7	제주특별자치도 제주시 한림읍 금악리 50	제주특별자치도	제주시_한림읍	제주_한림	제주특별자치도_제주시_한림읍_금악리	한림읍	금악리	2021-06-22	2021-01-01	1
5011025025	2021	06	22	2	6.2	16	52	3.8	2.27	0.1	0.7	제주특별자치도 제주시 한림읍 금악리 51	제주특별자치도	제주시_한림읍	제주_한림	제주특별자치도_제주시_한림읍_금악리	한림읍	금악리	2021-06-22	2021-01-01	1
5011025025	2021	06	22	2	5.5	179	106	2	0.4	3.2	0.6	제주특별자치도 제주시 한림읍 금악리 532-3	제주특별자치도	제주시_한림읍	제주_한림	제주특별자치도_제주시_한림읍_금악리	한림읍	금악리	2021-06-22	2021-01-01	1
5011025025	2021	06	22	2	5.7	44	109	2.5	0.68	2.4	0.8	제주특별자치도 제주시 한림읍 금악리 584	제주특별자치도	제주시_한림읍	제주_한림	제주특별자치도_제주시_한림읍_금악리	한림읍	금악리	2021-06-22	2021-01-01	1
5011025025	2021	06	22	2	5.6	36	106	2.2	0.39	1.4	0.7	제주특별자치도 제주시 한림읍 금악리 585-1	제주특별자치도	제주시_한림읍	제주_한림	제주특별자치도_제주시_한림읍_금악리	한림읍	금악리	2021-06-22	2021-01-01	1
5011025025	2021	06	22	2	5.6	16	100	2.1	0.49	1.4	0.7	제주특별자치도 제주시 한림읍 금악리 585-2	제주특별자치도	제주시_한림읍	제주_한림	제주특별자치도_제주시_한림읍_금악리	한림읍	금악리	2021-06-22	2021-01-01	1
5011025025	2021	06	22	2	5.6	35	103	2.2	0.37	1.4	0.7	제주특별자치도 제주시 한림읍 금악리 585-3	제주특별자치도	제주시_한림읍	제주_한림	제주특별자치도_제주시_한림읍_금악리	한림읍	금악리	2021-06-22	2021-01-01	1
5011025025	2021	06	22	2	5.5	27	95	2.1	0.29	1.8	0.8	제주특별자치도 제주시 한림읍 금악리 585-4	제주특별자치도	제주시_한림읍	제주_한림	제주특별자치도_제주시_한림읍_금악리	한림읍	금악리	2021-06-22	2021-01-01	1
5011025025	2021	06	22	2	5.6	15	100	2.2	0.38	1.8	0.7	제주특별자치도 제주시 한림읍 금악리 585-5	제주특별자치도	제주시_한림읍	제주_한림	제주특별자치도_제주시_한림읍_금악리	한림읍	금악리	2021-06-22	2021-01-01	1
5011025025	2021	06	22	2	5.8	3	105	2.6	0.68	2.1	0.7	제주특별자치도 제주시 한림읍 금악리 586-1	제주특별자치도	제주시_한림읍	제주_한림	제주특별자치도_제주시_한림읍_금악리	한림읍	금악리	2021-06-22	2021-01-01	1
5011025025	2021	06	22	2	5.8	3	108	2.9	0.63	2.4	0.8	제주특별자치도 제주시 한림읍 금악리 587-1	제주특별자치도	제주시_한림읍	제주_한림	제주특별자치도_제주시_한림읍_금악리	한림읍	금악리	2021-06-22	2021-01-01	1
5011025025	2021	06	22	2	5.8	3	105	2.8	0.7	2.1	0.8	제주특별자치도 제주시 한림읍 금악리 587-2	제주특별자치도	제주시_한림읍	제주_한림	제주특별자치도_제주시_한림읍_금악리	한림읍	금악리	2021-06-22	2021-01-01	1
5011025025	2021	06	22	2	5.8	57	100	3	0.82	4.4	0.9	제주특별자치도 제주시 한림읍 금악리 587-3	제주특별자치도	제주시_한림읍	제주_한림	제주특별자치도_제주시_한림읍_금악리	한림읍	금악리	2021-06-22	2021-01-01	1
5011025025	2021	06	22	2	5.8	46	101	3	0.85	4	0.8	제주특별자치도 제주시 한림읍 금악리 588-3	제주특별자치도	제주시_한림읍	제주_한림	제주특별자치도_제주시_한림읍_금악리	한림읍	금악리	2021-06-22	2021-01-01	1
5011025025	2021	06	22	2	5.6	31	120	2.5	0.77	2.8	0.8	제주특별자치도 제주시 한림읍 금악리 30	제주특별자치도	제주시_한림읍	제주_한림	제주특별자치도_제주시_한림읍_금악리	한림읍	금악리	2021-06-22	2021-01-01	1
5011025025	2021	06	22	2	5	112	151	1.7	0.86	1.6	0.9	제주특별자치도 제주시 한림읍 금악리 31	제주특별자치도	제주시_한림읍	제주_한림	제주특별자치도_제주시_한림읍_금악리	한림읍	금악리	2021-06-22	2021-01-01	1
5011025025	2021	06	22	2	5.5	5	125	1.5	0.34	1.7	0.3	제주특별자치도 제주시 한림읍 금악리 49	제주특별자치도	제주시_한림읍	제주_한림	제주특별자치도_제주시_한림읍_금악리	한림읍	금악리	2021-06-22	2021-01-01	1
5011025025	2021	06	22	2	6.7	519	117	2.4	5.32	9.5	3.8	제주특별자치도 제주시 한림읍 금악리 142	제주특별자치도	제주시_한림읍	제주_한림	제주특별자치도_제주시_한림읍_금악리	한림읍	금악리	2021-06-22	2021-01-01	1
5011025025	2021	06	22	2	5.2	73	130	1.6	1	3.2	0.6	제주특별자치도 제주시 한림읍 금악리 145	제주특별자치도	제주시_한림읍	제주_한림	제주특별자치도_제주시_한림읍_금악리	한림읍	금악리	2021-06-22	2021-01-01	1
5011025025	2021	06	22	2	5.1	74	129	1.6	0.56	2.2	0.7	제주특별자치도 제주시 한림읍 금악리 146	제주특별자치도	제주시_한림읍	제주_한림	제주특별자치도_제주시_한림읍_금악리	한림읍	금악리	2021-06-22	2021-01-01	1
5011025025	2021	06	22	2	5.6	218	129	4.3	0.72	2.2	1.4	제주특별자치도 제주시 한림읍 금악리 147	제주특별자치도	제주시_한림읍	제주_한림	제주특별자치도_제주시_한림읍_금악리	한림읍	금악리	2021-06-22	2021-01-01	1
5011025025	2021	06	22	2	5.7	217	126	4	1.1	7.2	1.3	제주특별자치도 제주시 한림읍 금악리 148	제주특별자치도	제주시_한림읍	제주_한림	제주특별자치도_제주시_한림읍_금악리	한림읍	금악리	2021-06-22	2021-01-01	1
5011025025	2021	06	22	2	5.9	540	180	4.7	0.95	7.2	4	제주특별자치도 제주시 한림읍 금악리 149	제주특별자치도	제주시_한림읍	제주_한림	제주특별자치도_제주시_한림읍_금악리	한림읍	금악리	2021-06-22	2021-01-01	1
5011025025	2021	06	22	2	6.7	565	123	5.8	2.68	10.2	3.9	제주특별자치도 제주시 한림읍 금악리 150	제주특별자치도	제주시_한림읍	제주_한림	제주특별자치도_제주시_한림읍_금악리	한림읍	금악리	2021-06-22	2021-01-01	1
5011025025	2021	06	22	2	6.6	316	116	5	5.39	9.4	1.8	제주특별자치도 제주시 한림읍 금악리 151-3	제주특별자치도	제주시_한림읍	제주_한림	제주특별자치도_제주시_한림읍_금악리	한림읍	금악리	2021-06-22	2021-01-01	1
5011025025	2021	06	22	2	6.6	285	114	5.2	4.79	7.6	1.9	제주특별자치도 제주시 한림읍 금악리 151-4	제주특별자치도	제주시_한림읍	제주_한림	제주특별자치도_제주시_한림읍_금악리	한림읍	금악리	2021-06-22	2021-01-01	1
5011025025	2021	06	22	2	6.6	246	114	5.1	5.23	8	1.7	제주특별자치도 제주시 한림읍 금악리 153-2	제주특별자치도	제주시_한림읍	제주_한림	제주특별자치도_제주시_한림읍_금악리	한림읍	금악리	2021-06-22	2021-01-01	1
5011025025	2021	06	22	2	5.7	45	104	2.7	5.02	8	0.6	제주특별자치도 제주시 한림읍 금악리 66-6	제주특별자치도	제주시_한림읍	제주_한림	제주특별자치도_제주시_한림읍_금악리	한림읍	금악리	2021-06-22	2021-01-01	1
5011025025	2021	06	22	2	5.7	37	93	3.6	1.08	4.1	0.6	제주특별자치도 제주시 한림읍 금악리 81	제주특별자치도	제주시_한림읍	제주_한림	제주특별자치도_제주시_한림읍_금악리	한림읍	금악리	2021-06-22	2021-01-01	1
5011025025	2021	06	22	2	5.7	49	89	4.4	1.4	5.5	0.7	제주특별자치도 제주시 한림읍 금악리 82-1	제주특별자치도	제주시_한림읍	제주_한림	제주특별자치도_제주시_한림읍_금악리	한림읍	금악리	2021-06-22	2021-01-01	1
5011025025	2021	06	22	2	5.7	43	90	3.9	1.49	4.5	0.7	제주특별자치도 제주시 한림읍 금악리 82-2	제주특별자치도	제주시_한림읍	제주_한림	제주특별자치도_제주시_한림읍_금악리	한림읍	금악리	2021-06-22	2021-01-01	1
5011025025	2021	06	22	2	5.7	61	101	3.7	1.72	4.1	0.7	제주특별자치도 제주시 한림읍 금악리 82-6	제주특별자치도	제주시_한림읍	제주_한림	제주특별자치도_제주시_한림읍_금악리	한림읍	금악리	2021-06-22	2021-01-01	1
5011025025	2021	06	22	2	5.7	63	99	3.8	1.48	4.5	0.8	제주특별자치도 제주시 한림읍 금악리 82-8	제주특별자치도	제주시_한림읍	제주_한림	제주특별자치도_제주시_한림읍_금악리	한림읍	금악리	2021-06-22	2021-01-01	1
5011025025	2021	06	22	2	5.7	52	97	3.3	1.28	4.3	0.7	제주특별자치도 제주시 한림읍 금악리 86	제주특별자치도	제주시_한림읍	제주_한림	제주특별자치도_제주시_한림읍_금악리	한림읍	금악리	2021-06-22	2021-01-01	1
5011025025	2021	06	22	2	5.1	47	70.7	0.7	1.3	0.3	0.4	제주특별자치도 제주시 한림읍 금악리 215-1	제주특별자치도	제주시_한림읍	제주_한림	제주특별자치도_제주시_한림읍_금악리	한림읍	금악리	2021-06-22	2021-01-01	1
5011025025	2021	06	22	2	5.2	22	72.1	0.7	0.75	0.1	0.3	제주특별자치도 제주시 한림읍 금악리 2	제주특별자치도	제주시_한림읍	제주_한림	제주특별자치도_제주시_한림읍_금악리	한림읍	금악리	2021-06-22	2021-01-01	1
5011025025	2021	06	22	2	5.2	16	72.1	0.7	0.73	0.1	0.2	제주특별자치도 제주시 한림읍 금악리 7	제주특별자치도	제주시_한림읍	제주_한림	제주특별자치도_제주시_한림읍_금악리	한림읍	금악리	2021-06-22	2021-01-01	1
5011025025	2021	06	22	2	5.2	17	72.1	0.7	0.72	0.1	0.3	제주특별자치도 제주시 한림읍 금악리 21	제주특별자치도	제주시_한림읍	제주_한림	제주특별자치도_제주시_한림읍_금악리	한림읍	금악리	2021-06-22	2021-01-01	1
5011025025	2021	06	22	2	5.2	16	72.1	0.7	0.72	0.1	0.3	제주특별자치도 제주시 한림읍 금악리 23	제주특별자치도	제주시_한림읍	제주_한림	제주특별자치도_제주시_한림읍_금악리	한림읍	금악리	2021-06-22	2021-01-01	1
5011025025	2021	06	22	2	5.3	16	73.5	0.6	0.43	0.1	0.2	제주특별자치도 제주시 한림읍 금악리 24	제주특별자치도	제주시_한림읍	제주_한림	제주특별자치도_제주시_한림읍_금악리	한림읍	금악리	2021-06-22	2021-01-01	1
5011025025	2021	06	22	2	5.3	25	73.5	0.7	0.6	0.1	0.2	제주특별자치도 제주시 한림읍 금악리 25	제주특별자치도	제주시_한림읍	제주_한림	제주특별자치도_제주시_한림읍_금악리	한림읍	금악리	2021-06-22	2021-01-01	1
5011025025	2021	06	22	2	5.2	17	72.1	0.7	0.64	0.1	0.3	제주특별자치도 제주시 한림읍 금악리 26	제주특별자치도	제주시_한림읍	제주_한림	제주특별자치도_제주시_한림읍_금악리	한림읍	금악리	2021-06-22	2021-01-01	1
5011025025	2021	06	22	2	5.3	17	73.5	0.7	0.69	0.1	0.2	제주특별자치도 제주시 한림읍 금악리 27	제주특별자치도	제주시_한림읍	제주_한림	제주특별자치도_제주시_한림읍_금악리	한림읍	금악리	2021-06-22	2021-01-01	1
5011025025	2021	06	22	2	5.2	16	72.1	0.7	0.7	0.1	0.3	제주특별자치도 제주시 한림읍 금악리 28	제주특별자치도	제주시_한림읍	제주_한림	제주특별자치도_제주시_한림읍_금악리	한림읍	금악리	2021-06-22	2021-01-01	1
5011025025	2021	06	22	2	5.2	15	72.1	0.6	0.63	0.1	0.2	제주특별자치도 제주시 한림읍 금악리 29	제주특별자치도	제주시_한림읍	제주_한림	제주특별자치도_제주시_한림읍_금악리	한림읍	금악리	2021-06-22	2021-01-01	1
5011025025	2021	06	22	2	5.2	18	72.1	0.8	0.76	0.1	0.3	제주특별자치도 제주시 한림읍 금악리 14	제주특별자치도	제주시_한림읍	제주_한림	제주특별자치도_제주시_한림읍_금악리	한림읍	금악리	2021-06-22	2021-01-01	1
5011025025	2021	06	22	2	5.3	15	73.5	0.6	0.65	0.4	0.2	제주특별자치도 제주시 한림읍 금악리 17	제주특별자치도	제주시_한림읍	제주_한림	제주특별자치도_제주시_한림읍_금악리	한림읍	금악리	2021-06-22	2021-01-01	1
5011025025	2021	06	22	2	6.2	56	85.9	1.3	1.63	5.7	0.2	제주특별자치도 제주시 한림읍 금악리 215	제주특별자치도	제주시_한림읍	제주_한림	제주특별자치도_제주시_한림읍_금악리	한림읍	금악리	2021-06-22	2021-01-01	1
5011025025	2021	09	30	2	4.6	366	70	1.1	1.44	4.9	5.8	제주특별자치도 제주시 한림읍 금악리 1181-23	제주특별자치도	제주시_한림읍	제주_한림	제주특별자치도_제주시_한림읍_금악리	한림읍	금악리	2021-09-30	2021-01-01	1
5011025025	2021	09	30	2	4.3	338	61	0.6	1.26	3.6	3.83	제주특별자치도 제주시 한림읍 금악리 1181-23	제주특별자치도	제주시_한림읍	제주_한림	제주특별자치도_제주시_한림읍_금악리	한림읍	금악리	2021-09-30	2021-01-01	1
5011025025	2021	03	08	3	7.1	945	77	8.1	3.54	12.2	1.4	제주특별자치도 제주시 한림읍 금악리 1978-2	제주특별자치도	제주시_한림읍	제주_한림	제주특별자치도_제주시_한림읍_금악리	한림읍	금악리	2021-03-08	2021-01-01	1
5011025025	2021	03	08	3	7.4	326	65	10.3	3.26	12.5	0.5	제주특별자치도 제주시 한림읍 금악리 1978-2	제주특별자치도	제주시_한림읍	제주_한림	제주특별자치도_제주시_한림읍_금악리	한림읍	금악리	2021-03-08	2021-01-01	1
5011025025	2021	09	30	3	6.5	878	53	4.1	2.67	14.9	3.05	제주특별자치도 제주시 한림읍 금악리 1978-2	제주특별자치도	제주시_한림읍	제주_한림	제주특별자치도_제주시_한림읍_금악리	한림읍	금악리	2021-09-30	2021-01-01	1
5011025025	2021	03	08	4	5.8	573	91	3	1.67	6	0.2	제주특별자치도 제주시 한림읍 금악리 2301-1	제주특별자치도	제주시_한림읍	제주_한림	제주특별자치도_제주시_한림읍_금악리	한림읍	금악리	2021-03-08	2021-01-01	1
5011025025	2021	04	07	4	6.5	285	94	1.4	0.7	7.4	0.5	제주특별자치도 제주시 한림읍 금악리 2463-1	제주특별자치도	제주시_한림읍	제주_한림	제주특별자치도_제주시_한림읍_금악리	한림읍	금악리	2021-04-07	2021-01-01	1
5011025025	2021	04	07	4	6.5	377	97	1.9	0.82	9.2	0.6	제주특별자치도 제주시 한림읍 금악리 2463-2	제주특별자치도	제주시_한림읍	제주_한림	제주특별자치도_제주시_한림읍_금악리	한림읍	금악리	2021-04-07	2021-01-01	1
5011025025	2021	04	23	4	5.6	57	99	0.5	0.21	3.3	0.1	제주특별자치도 제주시 한림읍 금악리 1882-3	제주특별자치도	제주시_한림읍	제주_한림	제주특별자치도_제주시_한림읍_금악리	한림읍	금악리	2021-04-23	2021-01-01	1
5011025025	2021	04	23	4	5.4	389	92	0.6	0.2	4.6	0.2	제주특별자치도 제주시 한림읍 금악리 1882-7	제주특별자치도	제주시_한림읍	제주_한림	제주특별자치도_제주시_한림읍_금악리	한림읍	금악리	2021-04-23	2021-01-01	1
5011025025	2021	04	23	4	5.6	943	72	0.7	0.46	5.3	0.2	제주특별자치도 제주시 한림읍 금악리 1886-4	제주특별자치도	제주시_한림읍	제주_한림	제주특별자치도_제주시_한림읍_금악리	한림읍	금악리	2021-04-23	2021-01-01	1
5011025025	2021	05	07	4	6.8	246	87	4.1	1.08	10.5	0.4	제주특별자치도 제주시 한림읍 금악리 1043-5	제주특별자치도	제주시_한림읍	제주_한림	제주특별자치도_제주시_한림읍_금악리	한림읍	금악리	2021-05-07	2021-01-01	1
5011025025	2022	01	24	2	6.7	36	110	1.8	5.22	8.6	1.09	제주특별자치도 제주시 한림읍 금악리 184-1	제주특별자치도	제주시_한림읍	제주_한림	제주특별자치도_제주시_한림읍_금악리	한림읍	금악리	2022-01-24	2022-01-01	1
5011025025	2022	02	17	2	4.8	7	153	0.6	0.31	1.4	1.61	제주특별자치도 제주시 한림읍 금악리 391-1	제주특별자치도	제주시_한림읍	제주_한림	제주특별자치도_제주시_한림읍_금악리	한림읍	금악리	2022-02-17	2022-01-01	1
5011025025	2022	02	17	2	6.3	222	166	3.4	1.63	12	1.42	제주특별자치도 제주시 한림읍 금악리 200	제주특별자치도	제주시_한림읍	제주_한림	제주특별자치도_제주시_한림읍_금악리	한림읍	금악리	2022-02-17	2022-01-01	1
5011025025	2022	02	17	2	4.8	319	83	0.7	0.73	1.4	1.23	제주특별자치도 제주시 한림읍 금악리 709-1	제주특별자치도	제주시_한림읍	제주_한림	제주특별자치도_제주시_한림읍_금악리	한림읍	금악리	2022-02-17	2022-01-01	1
5011025025	2022	02	17	2	5.2	21	101	0.4	0.55	0.7	1.05	제주특별자치도 제주시 한림읍 금악리 209	제주특별자치도	제주시_한림읍	제주_한림	제주특별자치도_제주시_한림읍_금악리	한림읍	금악리	2022-02-17	2022-01-01	1
5011025025	2022	02	17	2	6	1	107	0.9	0.61	3.9	0.89	제주특별자치도 제주시 한림읍 금악리 47	제주특별자치도	제주시_한림읍	제주_한림	제주특별자치도_제주시_한림읍_금악리	한림읍	금악리	2022-02-17	2022-01-01	1
5011025025	2022	02	17	2	5.9	1	108	0.8	0.61	3.7	0.89	제주특별자치도 제주시 한림읍 금악리 46	제주특별자치도	제주시_한림읍	제주_한림	제주특별자치도_제주시_한림읍_금악리	한림읍	금악리	2022-02-17	2022-01-01	1
5011025025	2022	02	17	2	5.3	43	92	0.6	0.88	1.9	1.22	제주특별자치도 제주시 한림읍 금악리 280-3	제주특별자치도	제주시_한림읍	제주_한림	제주특별자치도_제주시_한림읍_금악리	한림읍	금악리	2022-02-17	2022-01-01	1
5011025025	2022	02	17	2	5.3	46	90	0.7	0.88	1.9	1.2	제주특별자치도 제주시 한림읍 금악리 280-4	제주특별자치도	제주시_한림읍	제주_한림	제주특별자치도_제주시_한림읍_금악리	한림읍	금악리	2022-02-17	2022-01-01	1
5011025025	2022	02	17	2	5.3	47	86	0.7	0.89	2	1.22	제주특별자치도 제주시 한림읍 금악리 280-5	제주특별자치도	제주시_한림읍	제주_한림	제주특별자치도_제주시_한림읍_금악리	한림읍	금악리	2022-02-17	2022-01-01	1
5011025025	2022	02	17	2	5.3	48	91	0.7	0.9	1.9	1.25	제주특별자치도 제주시 한림읍 금악리 280-2	제주특별자치도	제주시_한림읍	제주_한림	제주특별자치도_제주시_한림읍_금악리	한림읍	금악리	2022-02-17	2022-01-01	1
5011025025	2022	02	17	2	5.2	51	88	0.7	0.95	2	1.26	제주특별자치도 제주시 한림읍 금악리 280-6	제주특별자치도	제주시_한림읍	제주_한림	제주특별자치도_제주시_한림읍_금악리	한림읍	금악리	2022-02-17	2022-01-01	1
5011025025	2022	02	17	2	5.2	49	91	0.7	0.95	2	1.24	제주특별자치도 제주시 한림읍 금악리 280-7	제주특별자치도	제주시_한림읍	제주_한림	제주특별자치도_제주시_한림읍_금악리	한림읍	금악리	2022-02-17	2022-01-01	1
5011025025	2022	02	17	2	5.4	46	91	0.4	0.53	1.2	1.19	제주특별자치도 제주시 한림읍 금악리 280-8	제주특별자치도	제주시_한림읍	제주_한림	제주특별자치도_제주시_한림읍_금악리	한림읍	금악리	2022-02-17	2022-01-01	1
5011025025	2022	02	17	2	5.3	46	93	0.7	0.89	1.9	1.21	제주특별자치도 제주시 한림읍 금악리 280-9	제주특별자치도	제주시_한림읍	제주_한림	제주특별자치도_제주시_한림읍_금악리	한림읍	금악리	2022-02-17	2022-01-01	1
5011025025	2022	02	17	2	5.2	49	91	0.6	0.93	1.9	1.24	제주특별자치도 제주시 한림읍 금악리 280-1	제주특별자치도	제주시_한림읍	제주_한림	제주특별자치도_제주시_한림읍_금악리	한림읍	금악리	2022-02-17	2022-01-01	1
5011025025	2022	02	17	2	5.4	180	87	1.3	1.16	2.9	1.09	제주특별자치도 제주시 한림읍 금악리 194-1	제주특별자치도	제주시_한림읍	제주_한림	제주특별자치도_제주시_한림읍_금악리	한림읍	금악리	2022-02-17	2022-01-01	1
5011025025	2022	03	08	2	6	38	68	1.3	1.38	4.4	0.98	제주특별자치도 제주시 한림읍 금악리 788-1	제주특별자치도	제주시_한림읍	제주_한림	제주특별자치도_제주시_한림읍_금악리	한림읍	금악리	2022-03-08	2022-01-01	1
5011025025	2022	03	08	2	5.8	67	75	1.2	1.43	4.4	1	제주특별자치도 제주시 한림읍 금악리 784	제주특별자치도	제주시_한림읍	제주_한림	제주특별자치도_제주시_한림읍_금악리	한림읍	금악리	2022-03-08	2022-01-01	1
5011025025	2022	03	08	2	5.9	57	72	1.1	1.51	4	1.03	제주특별자치도 제주시 한림읍 금악리 790	제주특별자치도	제주시_한림읍	제주_한림	제주특별자치도_제주시_한림읍_금악리	한림읍	금악리	2022-03-08	2022-01-01	1
5011025025	2022	04	01	2	5.3	92	69	1.2	0.84	3.1	1.57	제주특별자치도 제주시 한림읍 금악리 1384	제주특별자치도	제주시_한림읍	제주_한림	제주특별자치도_제주시_한림읍_금악리	한림읍	금악리	2022-04-01	2022-01-01	1
5011025025	2022	04	01	2	5.4	89.6	71	1.1	0.742	3.02	1.301	제주특별자치도 제주시 한림읍 금악리 1385	제주특별자치도	제주시_한림읍	제주_한림	제주특별자치도_제주시_한림읍_금악리	한림읍	금악리	2022-04-01	2022-01-01	1
5011025025	2022	04	01	2	5.3	77.8	68.5	1.07	0.885	2.77	1.51	제주특별자치도 제주시 한림읍 금악리 1386	제주특별자치도	제주시_한림읍	제주_한림	제주특별자치도_제주시_한림읍_금악리	한림읍	금악리	2022-04-01	2022-01-01	1
5011025025	2022	04	01	2	5.3	77.1	69.2	1.14	1.008	3.08	1.65	제주특별자치도 제주시 한림읍 금악리 511	제주특별자치도	제주시_한림읍	제주_한림	제주특별자치도_제주시_한림읍_금악리	한림읍	금악리	2022-04-01	2022-01-01	1
5011025025	2022	04	01	2	5.2	83.8	70.3	1.1	1.018	2.89	1.815	제주특별자치도 제주시 한림읍 금악리 513	제주특별자치도	제주시_한림읍	제주_한림	제주특별자치도_제주시_한림읍_금악리	한림읍	금악리	2022-04-01	2022-01-01	1
5011025025	2022	04	01	2	5.2	84.2	68.1	1.19	1.049	2.88	2.5	제주특별자치도 제주시 한림읍 금악리 508-2	제주특별자치도	제주시_한림읍	제주_한림	제주특별자치도_제주시_한림읍_금악리	한림읍	금악리	2022-04-01	2022-01-01	1
5011025025	2022	04	01	2	5.1	83.8	69.6	1.12	0.992	2.84	2.25	제주특별자치도 제주시 한림읍 금악리 504	제주특별자치도	제주시_한림읍	제주_한림	제주특별자치도_제주시_한림읍_금악리	한림읍	금악리	2022-04-01	2022-01-01	1
5011025025	2022	04	01	2	5.2	89.7	69	1.28	0.91	3.01	2.175	제주특별자치도 제주시 한림읍 금악리 505	제주특별자치도	제주시_한림읍	제주_한림	제주특별자치도_제주시_한림읍_금악리	한림읍	금악리	2022-04-01	2022-01-01	1
5011025025	2022	04	01	2	5.4	83.6	68.3	1.15	0.946	3.23	1.71	제주특별자치도 제주시 한림읍 금악리 506	제주특별자치도	제주시_한림읍	제주_한림	제주특별자치도_제주시_한림읍_금악리	한림읍	금악리	2022-04-01	2022-01-01	1
5011025025	2022	04	01	2	5.4	74.3	70.9	1.1	0.696	2.81	1.5	제주특별자치도 제주시 한림읍 금악리 507	제주특별자치도	제주시_한림읍	제주_한림	제주특별자치도_제주시_한림읍_금악리	한림읍	금악리	2022-04-01	2022-01-01	1
5011025025	2022	04	01	2	5.4	84.5	71	1.47	0.783	3.08	1.575	제주특별자치도 제주시 한림읍 금악리 508-1	제주특별자치도	제주시_한림읍	제주_한림	제주특별자치도_제주시_한림읍_금악리	한림읍	금악리	2022-04-01	2022-01-01	1
5011025025	2022	04	01	2	5.3	86	70.2	1.27	0.824	3.01	1.85	제주특별자치도 제주시 한림읍 금악리 1383	제주특별자치도	제주시_한림읍	제주_한림	제주특별자치도_제주시_한림읍_금악리	한림읍	금악리	2022-04-01	2022-01-01	1
5011025025	2022	04	01	2	5.4	82.9	69.3	1.1	0.726	2.82	1.535	제주특별자치도 제주시 한림읍 금악리 509	제주특별자치도	제주시_한림읍	제주_한림	제주특별자치도_제주시_한림읍_금악리	한림읍	금악리	2022-04-01	2022-01-01	1
5011025025	2022	04	01	2	5.4	75.8	70.7	1.1	0.788	2.9	1.605	제주특별자치도 제주시 한림읍 금악리 510	제주특별자치도	제주시_한림읍	제주_한림	제주특별자치도_제주시_한림읍_금악리	한림읍	금악리	2022-04-01	2022-01-01	1
5011025025	2022	04	01	2	5.2	83.8	73.6	1.09	0.864	2.63	2.09	제주특별자치도 제주시 한림읍 금악리 1388	제주특별자치도	제주시_한림읍	제주_한림	제주특별자치도_제주시_한림읍_금악리	한림읍	금악리	2022-04-01	2022-01-01	1
5011025025	2022	04	01	2	5.1	85.2	69.9	1.1	0.798	2.7	2.08	제주특별자치도 제주시 한림읍 금악리 1389	제주특별자치도	제주시_한림읍	제주_한림	제주특별자치도_제주시_한림읍_금악리	한림읍	금악리	2022-04-01	2022-01-01	1
5011025025	2022	04	01	2	5.3	82.7	68.2	1.02	0.655	2.55	1.47	제주특별자치도 제주시 한림읍 금악리 1380	제주특별자치도	제주시_한림읍	제주_한림	제주특별자치도_제주시_한림읍_금악리	한림읍	금악리	2022-04-01	2022-01-01	1
5011025025	2022	04	01	2	5.2	84.2	65.4	1.07	0.701	2.44	1.77	제주특별자치도 제주시 한림읍 금악리 1381-3	제주특별자치도	제주시_한림읍	제주_한림	제주특별자치도_제주시_한림읍_금악리	한림읍	금악리	2022-04-01	2022-01-01	1
5011025025	2022	04	01	2	5.4	84.7	71	1.07	0.752	2.61	1.73	제주특별자치도 제주시 한림읍 금악리 1381-1	제주특별자치도	제주시_한림읍	제주_한림	제주특별자치도_제주시_한림읍_금악리	한림읍	금악리	2022-04-01	2022-01-01	1
5011025025	2022	04	01	2	5.5	72.8	68.1	1.09	0.588	2.42	1.237	제주특별자치도 제주시 한림읍 금악리 1404	제주특별자치도	제주시_한림읍	제주_한림	제주특별자치도_제주시_한림읍_금악리	한림읍	금악리	2022-04-01	2022-01-01	1
5011025025	2022	04	01	2	5.2	82	69.6	1.09	0.921	2.46	2.16	제주특별자치도 제주시 한림읍 금악리 1403-1	제주특별자치도	제주시_한림읍	제주_한림	제주특별자치도_제주시_한림읍_금악리	한림읍	금악리	2022-04-01	2022-01-01	1
5011025025	2022	04	01	2	5.3	85	70.9	1.07	0.757	2.48	1.73	제주특별자치도 제주시 한림읍 금악리 1403-2	제주특별자치도	제주시_한림읍	제주_한림	제주특별자치도_제주시_한림읍_금악리	한림읍	금악리	2022-04-01	2022-01-01	1
5011025025	2022	04	01	2	5.9	167.7	93.8	2.68	2.455	4.63	1.925	제주특별자치도 제주시 한림읍 금악리 561	제주특별자치도	제주시_한림읍	제주_한림	제주특별자치도_제주시_한림읍_금악리	한림읍	금악리	2022-04-01	2022-01-01	1
5011025025	2022	04	01	2	6.1	173.5	94	2.47	2.414	4.23	1.7	제주특별자치도 제주시 한림읍 금악리 562	제주특별자치도	제주시_한림읍	제주_한림	제주특별자치도_제주시_한림읍_금악리	한림읍	금악리	2022-04-01	2022-01-01	1
5011025025	2022	04	01	2	6	266.5	45.6	2.07	1.33	4.73	1.193	제주특별자치도 제주시 한림읍 금악리 1659	제주특별자치도	제주시_한림읍	제주_한림	제주특별자치도_제주시_한림읍_금악리	한림읍	금악리	2022-04-01	2022-01-01	1
5011025025	2022	04	01	2	6	256.9	46.2	2.06	1.325	4.44	1.309	제주특별자치도 제주시 한림읍 금악리 1660	제주특별자치도	제주시_한림읍	제주_한림	제주특별자치도_제주시_한림읍_금악리	한림읍	금악리	2022-04-01	2022-01-01	1
5011025025	2022	04	01	2	6.1	265.1	43.9	2.06	1.35	4.57	1.205	제주특별자치도 제주시 한림읍 금악리 1661	제주특별자치도	제주시_한림읍	제주_한림	제주특별자치도_제주시_한림읍_금악리	한림읍	금악리	2022-04-01	2022-01-01	1
5011025025	2022	04	01	2	6.1	243.5	45.2	1.94	1.32	4.39	1.211	제주특별자치도 제주시 한림읍 금악리 1662	제주특별자치도	제주시_한림읍	제주_한림	제주특별자치도_제주시_한림읍_금악리	한림읍	금악리	2022-04-01	2022-01-01	1
5011025025	2022	04	01	2	5.9	248.7	43.9	2.04	1.304	4.4	1.268	제주특별자치도 제주시 한림읍 금악리 1663	제주특별자치도	제주시_한림읍	제주_한림	제주특별자치도_제주시_한림읍_금악리	한림읍	금악리	2022-04-01	2022-01-01	1
5011025025	2022	04	01	2	6	258.7	43.7	2.17	1.422	4.96	1.38	제주특별자치도 제주시 한림읍 금악리 1732	제주특별자치도	제주시_한림읍	제주_한림	제주특별자치도_제주시_한림읍_금악리	한림읍	금악리	2022-04-01	2022-01-01	1
5011025025	2022	04	01	2	6	243.6	45.4	2.22	1.391	4.88	1.383	제주특별자치도 제주시 한림읍 금악리 1738	제주특별자치도	제주시_한림읍	제주_한림	제주특별자치도_제주시_한림읍_금악리	한림읍	금악리	2022-04-01	2022-01-01	1
5011025025	2022	04	01	2	5.9	127.9	100.1	1.24	0.757	5.21	1.565	제주특별자치도 제주시 한림읍 금악리 494	제주특별자치도	제주시_한림읍	제주_한림	제주특별자치도_제주시_한림읍_금악리	한림읍	금악리	2022-04-01	2022-01-01	1
5011025025	2022	04	01	2	6	138.2	107.4	1.22	0.68	6.04	1.55	제주특별자치도 제주시 한림읍 금악리 495	제주특별자치도	제주시_한림읍	제주_한림	제주특별자치도_제주시_한림읍_금악리	한림읍	금악리	2022-04-01	2022-01-01	1
5011025025	2022	04	01	2	6	627.6	93.4	3.74	5.76	7.58	7.67	제주특별자치도 제주시 한림읍 금악리 498	제주특별자치도	제주시_한림읍	제주_한림	제주특별자치도_제주시_한림읍_금악리	한림읍	금악리	2022-04-01	2022-01-01	1
5011025025	2022	04	01	2	5.9	228.6	94.1	2.35	1.033	4.7	2	제주특별자치도 제주시 한림읍 금악리 419	제주특별자치도	제주시_한림읍	제주_한림	제주특별자치도_제주시_한림읍_금악리	한림읍	금악리	2022-04-01	2022-01-01	1
5011025025	2022	04	01	2	6.6	190.6	90.8	2.85	0.87	5.8	1.885	제주특별자치도 제주시 한림읍 금악리 420	제주특별자치도	제주시_한림읍	제주_한림	제주특별자치도_제주시_한림읍_금악리	한림읍	금악리	2022-04-01	2022-01-01	1
5011025025	2022	04	01	2	6.2	134.7	67.2	3.28	1.309	5.77	2.43	제주특별자치도 제주시 한림읍 금악리 423	제주특별자치도	제주시_한림읍	제주_한림	제주특별자치도_제주시_한림읍_금악리	한림읍	금악리	2022-04-01	2022-01-01	1
5011025025	2022	04	11	2	5.8	109.9	141.9	2.39	1.77	7.55	2.253	제주특별자치도 제주시 한림읍 금악리 198-20	제주특별자치도	제주시_한림읍	제주_한림	제주특별자치도_제주시_한림읍_금악리	한림읍	금악리	2022-04-11	2022-01-01	1
5011025025	2022	04	11	2	5.9	138.1	149.5	2.42	1.841	7.45	1.695	제주특별자치도 제주시 한림읍 금악리 198-178	제주특별자치도	제주시_한림읍	제주_한림	제주특별자치도_제주시_한림읍_금악리	한림읍	금악리	2022-04-11	2022-01-01	1
5011025025	2022	04	11	2	5.9	107.4	134.4	1.86	1.478	7.04	1.725	제주특별자치도 제주시 한림읍 금악리 9-2	제주특별자치도	제주시_한림읍	제주_한림	제주특별자치도_제주시_한림읍_금악리	한림읍	금악리	2022-04-11	2022-01-01	1
5011025025	2022	04	11	2	5.5	101.6	93.6	1.14	1.335	2.48	1.14	제주특별자치도 제주시 한림읍 금악리 198-10	제주특별자치도	제주시_한림읍	제주_한림	제주특별자치도_제주시_한림읍_금악리	한림읍	금악리	2022-04-11	2022-01-01	1
5011025025	2022	04	11	2	5.4	98.2	91.1	1.1	1.197	2.38	0.999	제주특별자치도 제주시 한림읍 금악리 198-11	제주특별자치도	제주시_한림읍	제주_한림	제주특별자치도_제주시_한림읍_금악리	한림읍	금악리	2022-04-11	2022-01-01	1
5011025025	2022	04	11	2	5.5	33.2	45	0.3	0.481	0.84	1.324	제주특별자치도 제주시 한림읍 금악리 203-2	제주특별자치도	제주시_한림읍	제주_한림	제주특별자치도_제주시_한림읍_금악리	한림읍	금악리	2022-04-11	2022-01-01	1
5011025025	2022	04	11	2	5.3	25.1	39.4	0.43	0.762	1.01	1.189	제주특별자치도 제주시 한림읍 금악리 203-3	제주특별자치도	제주시_한림읍	제주_한림	제주특별자치도_제주시_한림읍_금악리	한림읍	금악리	2022-04-11	2022-01-01	1
5011025025	2022	04	11	2	5.5	23.5	38.8	0.36	0.721	0.95	1.13	제주특별자치도 제주시 한림읍 금악리 203-4	제주특별자치도	제주시_한림읍	제주_한림	제주특별자치도_제주시_한림읍_금악리	한림읍	금악리	2022-04-11	2022-01-01	1
5011025025	2022	04	11	2	5.5	25.5	42.7	0.4	0.711	1.03	1.179	제주특별자치도 제주시 한림읍 금악리 203-5	제주특별자치도	제주시_한림읍	제주_한림	제주특별자치도_제주시_한림읍_금악리	한림읍	금악리	2022-04-11	2022-01-01	1
5011025025	2022	04	11	2	5.5	29.9	46	0.41	0.731	0.98	1.196	제주특별자치도 제주시 한림읍 금악리 203-6	제주특별자치도	제주시_한림읍	제주_한림	제주특별자치도_제주시_한림읍_금악리	한림읍	금악리	2022-04-11	2022-01-01	1
5011025025	2022	04	11	2	5.7	27.4	41.2	0.41	0.737	1.08	1.16	제주특별자치도 제주시 한림읍 금악리 203-9	제주특별자치도	제주시_한림읍	제주_한림	제주특별자치도_제주시_한림읍_금악리	한림읍	금악리	2022-04-11	2022-01-01	1
5011025025	2022	04	11	2	5.5	26.5	40.5	0.43	0.849	1.06	1.251	제주특별자치도 제주시 한림읍 금악리 203-10	제주특별자치도	제주시_한림읍	제주_한림	제주특별자치도_제주시_한림읍_금악리	한림읍	금악리	2022-04-11	2022-01-01	1
5011025025	2022	04	11	2	5.5	23.4	34.8	0.36	0.665	0.92	1.148	제주특별자치도 제주시 한림읍 금악리 196-53	제주특별자치도	제주시_한림읍	제주_한림	제주특별자치도_제주시_한림읍_금악리	한림읍	금악리	2022-04-11	2022-01-01	1
5011025025	2022	04	11	2	5.5	23.4	37.3	0.36	0.68	0.96	1.125	제주특별자치도 제주시 한림읍 금악리 198-12	제주특별자치도	제주시_한림읍	제주_한림	제주특별자치도_제주시_한림읍_금악리	한림읍	금악리	2022-04-11	2022-01-01	1
5011025025	2022	04	11	2	6.1	141.4	57.4	1.37	1.136	3.22	1.117	제주특별자치도 제주시 한림읍 금악리 1006	제주특별자치도	제주시_한림읍	제주_한림	제주특별자치도_제주시_한림읍_금악리	한림읍	금악리	2022-04-11	2022-01-01	1
5011025025	2022	04	11	2	6.1	152.3	60.4	1.51	1.223	3.48	1.103	제주특별자치도 제주시 한림읍 금악리 1007	제주특별자치도	제주시_한림읍	제주_한림	제주특별자치도_제주시_한림읍_금악리	한림읍	금악리	2022-04-11	2022-01-01	1
5011025025	2022	04	11	2	5.5	63.9	87.9	1.08	1.1	3.21	1.077	제주특별자치도 제주시 한림읍 금악리 249-31	제주특별자치도	제주시_한림읍	제주_한림	제주특별자치도_제주시_한림읍_금악리	한림읍	금악리	2022-04-11	2022-01-01	1
5011025025	2022	04	11	2	6	97.4	94.4	1.56	1.432	4.22	1.303	제주특별자치도 제주시 한림읍 금악리 249-32	제주특별자치도	제주시_한림읍	제주_한림	제주특별자치도_제주시_한림읍_금악리	한림읍	금악리	2022-04-11	2022-01-01	1
5011025025	2022	04	11	2	5.7	59.6	87.2	0.97	0.926	2.88	1.04	제주특별자치도 제주시 한림읍 금악리 249-36	제주특별자치도	제주시_한림읍	제주_한림	제주특별자치도_제주시_한림읍_금악리	한림읍	금악리	2022-04-11	2022-01-01	1
5011025025	2022	04	11	2	5.7	54.9	86.3	1.02	1.018	3.03	1.029	제주특별자치도 제주시 한림읍 금악리 249-37	제주특별자치도	제주시_한림읍	제주_한림	제주특별자치도_제주시_한림읍_금악리	한림읍	금악리	2022-04-11	2022-01-01	1
5011025025	2022	04	11	2	5.7	57.4	88.4	0.99	0.89	2.83	1.045	제주특별자치도 제주시 한림읍 금악리 249-29	제주특별자치도	제주시_한림읍	제주_한림	제주특별자치도_제주시_한림읍_금악리	한림읍	금악리	2022-04-11	2022-01-01	1
5011025025	2022	04	11	2	5.7	68.9	85.6	0.89	1.064	2.61	1.055	제주특별자치도 제주시 한림읍 금악리 274-8	제주특별자치도	제주시_한림읍	제주_한림	제주특별자치도_제주시_한림읍_금악리	한림읍	금악리	2022-04-11	2022-01-01	1
5011025025	2022	04	11	2	5.8	66.6	86.5	1.09	1.09	3.12	1.041	제주특별자치도 제주시 한림읍 금악리 274-9	제주특별자치도	제주시_한림읍	제주_한림	제주특별자치도_제주시_한림읍_금악리	한림읍	금악리	2022-04-11	2022-01-01	1
5011025025	2022	04	11	2	5.7	48.5	84.1	0.91	0.849	2.64	1.02	제주특별자치도 제주시 한림읍 금악리 274-11	제주특별자치도	제주시_한림읍	제주_한림	제주특별자치도_제주시_한림읍_금악리	한림읍	금악리	2022-04-11	2022-01-01	1
5011025025	2022	04	11	2	5.7	59.2	87.7	0.99	0.91	2.88	1.033	제주특별자치도 제주시 한림읍 금악리 278-6	제주특별자치도	제주시_한림읍	제주_한림	제주특별자치도_제주시_한림읍_금악리	한림읍	금악리	2022-04-11	2022-01-01	1
5011025025	2022	04	11	2	5.9	83.5	92.3	1.32	1.202	3.66	1.081	제주특별자치도 제주시 한림읍 금악리 278-10	제주특별자치도	제주시_한림읍	제주_한림	제주특별자치도_제주시_한림읍_금악리	한림읍	금악리	2022-04-11	2022-01-01	1
5011025025	2022	04	11	2	5.9	82.3	90.4	1.51	1.407	4.19	1.118	제주특별자치도 제주시 한림읍 금악리 285-2	제주특별자치도	제주시_한림읍	제주_한림	제주특별자치도_제주시_한림읍_금악리	한림읍	금악리	2022-04-11	2022-01-01	1
5011025025	2022	04	11	2	6.1	123.7	58.9	3.72	1.003	5.94	2.513	제주특별자치도 제주시 한림읍 금악리 3433	제주특별자치도	제주시_한림읍	제주_한림	제주특별자치도_제주시_한림읍_금악리	한림읍	금악리	2022-04-11	2022-01-01	1
5011025025	2022	04	11	2	6.3	118.3	54.6	3.74	1.263	5.85	2.919	제주특별자치도 제주시 한림읍 금악리 3437	제주특별자치도	제주시_한림읍	제주_한림	제주특별자치도_제주시_한림읍_금악리	한림읍	금악리	2022-04-11	2022-01-01	1
5011025025	2022	04	11	2	6.2	91.1	53.1	3.59	1.018	5.6	2.606	제주특별자치도 제주시 한림읍 금악리 3438	제주특별자치도	제주시_한림읍	제주_한림	제주특별자치도_제주시_한림읍_금악리	한림읍	금악리	2022-04-11	2022-01-01	1
5011025025	2022	04	11	2	6.2	98	52.8	3.7	1.043	5.83	2.637	제주특별자치도 제주시 한림읍 금악리 3432	제주특별자치도	제주시_한림읍	제주_한림	제주특별자치도_제주시_한림읍_금악리	한림읍	금악리	2022-04-11	2022-01-01	1
5011025025	2022	04	12	2	5.6	103.4	56.8	1.28	1.616	2.75	1.174	제주특별자치도 제주시 한림읍 금악리 313	제주특별자치도	제주시_한림읍	제주_한림	제주특별자치도_제주시_한림읍_금악리	한림읍	금악리	2022-04-12	2022-01-01	1
5011025025	2022	04	12	2	5.8	119.9	57.8	1.43	1.708	2.99	1.08	제주특별자치도 제주시 한림읍 금악리 320	제주특별자치도	제주시_한림읍	제주_한림	제주특별자치도_제주시_한림읍_금악리	한림읍	금악리	2022-04-12	2022-01-01	1
5011025025	2022	04	12	2	6.2	128.1	62.3	2.19	2.496	4.32	1.283	제주특별자치도 제주시 한림읍 금악리 321	제주특별자치도	제주시_한림읍	제주_한림	제주특별자치도_제주시_한림읍_금악리	한림읍	금악리	2022-04-12	2022-01-01	1
5011025025	2022	04	12	2	6.2	101.7	54.4	2.34	1.795	4.65	1.1	제주특별자치도 제주시 한림읍 금악리 322	제주특별자치도	제주시_한림읍	제주_한림	제주특별자치도_제주시_한림읍_금악리	한림읍	금악리	2022-04-12	2022-01-01	1
5011025025	2022	04	12	2	5.9	118.8	56.6	1.91	2.348	3.53	1.299	제주특별자치도 제주시 한림읍 금악리 326	제주특별자치도	제주시_한림읍	제주_한림	제주특별자치도_제주시_한림읍_금악리	한림읍	금악리	2022-04-12	2022-01-01	1
5011025025	2022	04	18	2	5.8	89.1	139.8	2.06	1.074	4	0.978	제주특별자치도 제주시 한림읍 금악리 255-13	제주특별자치도	제주시_한림읍	제주_한림	제주특별자치도_제주시_한림읍_금악리	한림읍	금악리	2022-04-18	2022-01-01	1
5011025025	2022	04	18	2	5.7	94.1	135.7	1.88	1.115	3.48	0.983	제주특별자치도 제주시 한림읍 금악리 304-7	제주특별자치도	제주시_한림읍	제주_한림	제주특별자치도_제주시_한림읍_금악리	한림읍	금악리	2022-04-18	2022-01-01	1
5011025025	2022	04	18	2	5.8	86	144	2.11	1.064	3.97	0.965	제주특별자치도 제주시 한림읍 금악리 304-8	제주특별자치도	제주시_한림읍	제주_한림	제주특별자치도_제주시_한림읍_금악리	한림읍	금악리	2022-04-18	2022-01-01	1
5011025025	2022	04	18	2	5.8	90.1	138.3	1.96	1.074	3.66	0.965	제주특별자치도 제주시 한림읍 금악리 306-2	제주특별자치도	제주시_한림읍	제주_한림	제주특별자치도_제주시_한림읍_금악리	한림읍	금악리	2022-04-18	2022-01-01	1
5011025025	2022	04	18	2	5.8	101.1	141.4	2.12	1.064	3.89	1.023	제주특별자치도 제주시 한림읍 금악리 317-1	제주특별자치도	제주시_한림읍	제주_한림	제주특별자치도_제주시_한림읍_금악리	한림읍	금악리	2022-04-18	2022-01-01	1
5011025025	2022	04	18	2	5.7	89.7	139.1	1.89	1.1	3.71	0.983	제주특별자치도 제주시 한림읍 금악리 317-2	제주특별자치도	제주시_한림읍	제주_한림	제주특별자치도_제주시_한림읍_금악리	한림읍	금악리	2022-04-18	2022-01-01	1
5011025025	2022	06	14	2	6.1	75.1	79.3	2.21	2.259	6.72	1.56	제주특별자치도 제주시 한림읍 금악리 334	제주특별자치도	제주시_한림읍	제주_한림	제주특별자치도_제주시_한림읍_금악리	한림읍	금악리	2022-06-14	2022-01-01	1
5011025025	2022	06	14	2	6.7	97.5	85	3.05	3.34	11.04	2.2	제주특별자치도 제주시 한림읍 금악리 617-1	제주특별자치도	제주시_한림읍	제주_한림	제주특별자치도_제주시_한림읍_금악리	한림읍	금악리	2022-06-14	2022-01-01	1
5011025025	2022	06	14	2	5.6	43.6	59.3	0.96	1.274	2.84	1.205	제주특별자치도 제주시 한림읍 금악리 312	제주특별자치도	제주시_한림읍	제주_한림	제주특별자치도_제주시_한림읍_금악리	한림읍	금악리	2022-06-14	2022-01-01	1
5011025025	2022	06	14	2	6.9	138.8	93.1	4.18	4.082	14.16	3.355	제주특별자치도 제주시 한림읍 금악리 333-1	제주특별자치도	제주시_한림읍	제주_한림	제주특별자치도_제주시_한림읍_금악리	한림읍	금악리	2022-06-14	2022-01-01	1
5011025025	2022	06	14	2	5	60.6	88.1	0.46	0.322	1.58	0.78	제주특별자치도 제주시 한림읍 금악리 333-2	제주특별자치도	제주시_한림읍	제주_한림	제주특별자치도_제주시_한림읍_금악리	한림읍	금악리	2022-06-14	2022-01-01	1
5011025025	2022	06	14	2	5.1	100.8	88.6	0.54	0.322	1.95	0.853	제주특별자치도 제주시 한림읍 금악리 627-2	제주특별자치도	제주시_한림읍	제주_한림	제주특별자치도_제주시_한림읍_금악리	한림읍	금악리	2022-06-14	2022-01-01	1
5011025025	2022	06	14	2	5.5	26.6	57.1	0.54	0.731	1.79	1.332	제주특별자치도 제주시 한림읍 금악리 627-3	제주특별자치도	제주시_한림읍	제주_한림	제주특별자치도_제주시_한림읍_금악리	한림읍	금악리	2022-06-14	2022-01-01	1
5011025025	2022	06	14	2	7	140.5	99.8	4.07	4.113	12.97	2.455	제주특별자치도 제주시 한림읍 금악리 628	제주특별자치도	제주시_한림읍	제주_한림	제주특별자치도_제주시_한림읍_금악리	한림읍	금악리	2022-06-14	2022-01-01	1
5011025025	2022	06	14	2	5.7	67.4	65	1.42	1.893	5.29	1.805	제주특별자치도 제주시 한림읍 금악리 173	제주특별자치도	제주시_한림읍	제주_한림	제주특별자치도_제주시_한림읍_금악리	한림읍	금악리	2022-06-14	2022-01-01	1
5011025025	2022	06	14	2	5.2	52.4	79.6	0.46	0.251	1.57	0.745	제주특별자치도 제주시 한림읍 금악리 174	제주특별자치도	제주시_한림읍	제주_한림	제주특별자치도_제주시_한림읍_금악리	한림읍	금악리	2022-06-14	2022-01-01	1
5011025025	2022	06	14	2	5	64.8	99.6	0.41	0.256	1.25	0.802	제주특별자치도 제주시 한림읍 금악리 329	제주특별자치도	제주시_한림읍	제주_한림	제주특별자치도_제주시_한림읍_금악리	한림읍	금악리	2022-06-14	2022-01-01	1
5011025025	2022	06	14	2	5.1	80.2	93.6	0.54	0.266	1.82	0.816	제주특별자치도 제주시 한림읍 금악리 331	제주특별자치도	제주시_한림읍	제주_한림	제주특별자치도_제주시_한림읍_금악리	한림읍	금악리	2022-06-14	2022-01-01	1
5011025025	2022	06	14	2	6.9	100.6	86.3	2.85	3.35	12.17	2.56	제주특별자치도 제주시 한림읍 금악리 176-2	제주특별자치도	제주시_한림읍	제주_한림	제주특별자치도_제주시_한림읍_금악리	한림읍	금악리	2022-06-14	2022-01-01	1
5011025025	2022	06	14	2	6.9	116.9	93.6	3.47	3.627	11.62	2.215	제주특별자치도 제주시 한림읍 금악리 618	제주특별자치도	제주시_한림읍	제주_한림	제주특별자치도_제주시_한림읍_금악리	한림읍	금악리	2022-06-14	2022-01-01	1
5011025025	2022	06	14	2	5.2	124.8	101.6	0.71	0.322	3.04	0.81	제주특별자치도 제주시 한림읍 금악리 330	제주특별자치도	제주시_한림읍	제주_한림	제주특별자치도_제주시_한림읍_금악리	한림읍	금악리	2022-06-14	2022-01-01	1
5011025025	2022	06	14	2	5.1	111.2	80.2	0.53	0.256	1.91	0.815	제주특별자치도 제주시 한림읍 금악리 332-2	제주특별자치도	제주시_한림읍	제주_한림	제주특별자치도_제주시_한림읍_금악리	한림읍	금악리	2022-06-14	2022-01-01	1
5011025025	2022	06	14	2	6.4	84.4	80.1	2.4	2.547	7.63	1.82	제주특별자치도 제주시 한림읍 금악리 332-1	제주특별자치도	제주시_한림읍	제주_한림	제주특별자치도_제주시_한림읍_금악리	한림읍	금악리	2022-06-14	2022-01-01	1
5011025025	2022	06	14	2	5.1	70.9	107.7	0.46	0.322	1.63	0.879	제주특별자치도 제주시 한림읍 금악리 179-2	제주특별자치도	제주시_한림읍	제주_한림	제주특별자치도_제주시_한림읍_금악리	한림읍	금악리	2022-06-14	2022-01-01	1
5011025025	2022	06	14	2	5.1	116.1	93.1	0.46	0.271	1.76	0.894	제주특별자치도 제주시 한림읍 금악리 176-3	제주특별자치도	제주시_한림읍	제주_한림	제주특별자치도_제주시_한림읍_금악리	한림읍	금악리	2022-06-14	2022-01-01	1
5011025025	2022	06	14	2	5.5	30.2	51.6	0.48	0.91	1.27	1.103	제주특별자치도 제주시 한림읍 금악리 327-2	제주특별자치도	제주시_한림읍	제주_한림	제주특별자치도_제주시_한림읍_금악리	한림읍	금악리	2022-06-14	2022-01-01	1
5011025025	2022	06	14	2	5.1	141.2	83	0.48	0.256	1.82	0.803	제주특별자치도 제주시 한림읍 금악리 175-1	제주특별자치도	제주시_한림읍	제주_한림	제주특별자치도_제주시_한림읍_금악리	한림읍	금악리	2022-06-14	2022-01-01	1
5011025025	2022	06	14	2	6.1	83.1	66.1	1.7	2.251	6.56	2.14	제주특별자치도 제주시 한림읍 금악리 175-7	제주특별자치도	제주시_한림읍	제주_한림	제주특별자치도_제주시_한림읍_금악리	한림읍	금악리	2022-06-14	2022-01-01	1
5011025025	2022	06	14	2	5.2	35.4	116.6	1.14	1.161	2.47	1.251	제주특별자치도 제주시 한림읍 금악리 175-8	제주특별자치도	제주시_한림읍	제주_한림	제주특별자치도_제주시_한림읍_금악리	한림읍	금악리	2022-06-14	2022-01-01	1
5011025025	2022	06	14	2	6.1	75.9	76.2	1.96	2.051	5.78	1.52	제주특별자치도 제주시 한림읍 금악리 325	제주특별자치도	제주시_한림읍	제주_한림	제주특별자치도_제주시_한림읍_금악리	한림읍	금악리	2022-06-14	2022-01-01	1
5011025025	2022	06	14	2	6.7	106.4	87.5	3.23	2.721	11.11	2.025	제주특별자치도 제주시 한림읍 금악리 323	제주특별자치도	제주시_한림읍	제주_한림	제주특별자치도_제주시_한림읍_금악리	한림읍	금악리	2022-06-14	2022-01-01	1
5011025025	2022	06	14	2	6.2	86.9	76.8	2.11	1.703	6.61	1.58	제주특별자치도 제주시 한림읍 금악리 324	제주특별자치도	제주시_한림읍	제주_한림	제주특별자치도_제주시_한림읍_금악리	한림읍	금악리	2022-06-14	2022-01-01	1
5011025025	2022	06	16	2	5	111.5	93	1.2	1.63	3.3	2.27	제주특별자치도 제주시 한림읍 금악리 563-1	제주특별자치도	제주시_한림읍	제주_한림	제주특별자치도_제주시_한림읍_금악리	한림읍	금악리	2022-06-16	2022-01-01	1
5011025025	2022	06	21	2	5	111	93	1.1	1.59	3.1	2.2	제주특별자치도 제주시 한림읍 금악리 562	제주특별자치도	제주시_한림읍	제주_한림	제주특별자치도_제주시_한림읍_금악리	한림읍	금악리	2022-06-21	2022-01-01	1
5011025025	2022	07	08	2	5.4	97	84	2.1	1.39	4.4	1.46	제주특별자치도 제주시 한림읍 금악리 71	제주특별자치도	제주시_한림읍	제주_한림	제주특별자치도_제주시_한림읍_금악리	한림읍	금악리	2022-07-08	2022-01-01	1
5011025025	2022	07	25	2	5.1	99.7	69	1.07	0.895	5.24	1.58	제주특별자치도 제주시 한림읍 금악리 514	제주특별자치도	제주시_한림읍	제주_한림	제주특별자치도_제주시_한림읍_금악리	한림읍	금악리	2022-07-25	2022-01-01	1
5011025025	2022	07	25	2	5.1	77.8	70	0.99	0.972	3.94	1.615	제주특별자치도 제주시 한림읍 금악리 1384	제주특별자치도	제주시_한림읍	제주_한림	제주특별자치도_제주시_한림읍_금악리	한림읍	금악리	2022-07-25	2022-01-01	1
5011025025	2022	07	25	2	5.1	79.7	72	1.07	1.049	3.69	1.465	제주특별자치도 제주시 한림읍 금악리 1385	제주특별자치도	제주시_한림읍	제주_한림	제주특별자치도_제주시_한림읍_금악리	한림읍	금악리	2022-07-25	2022-01-01	1
5011025025	2022	07	25	2	5.1	79	69	0.99	0.87	3.39	1.397	제주특별자치도 제주시 한림읍 금악리 1386	제주특별자치도	제주시_한림읍	제주_한림	제주특별자치도_제주시_한림읍_금악리	한림읍	금악리	2022-07-25	2022-01-01	1
5011025025	2022	07	25	2	5.1	79.4	70	1.07	0.895	3.49	1.4	제주특별자치도 제주시 한림읍 금악리 511	제주특별자치도	제주시_한림읍	제주_한림	제주특별자치도_제주시_한림읍_금악리	한림읍	금악리	2022-07-25	2022-01-01	1
5011025025	2022	07	25	2	5.1	81.6	72	1.07	0.921	3.54	1.327	제주특별자치도 제주시 한림읍 금악리 513	제주특별자치도	제주시_한림읍	제주_한림	제주특별자치도_제주시_한림읍_금악리	한림읍	금악리	2022-07-25	2022-01-01	1
5011025025	2022	07	25	2	5.1	80.4	73	1.07	0.972	3.34	1.415	제주특별자치도 제주시 한림읍 금악리 508-2	제주특별자치도	제주시_한림읍	제주_한림	제주특별자치도_제주시_한림읍_금악리	한림읍	금악리	2022-07-25	2022-01-01	1
5011025025	2022	07	25	2	5.1	83	74	0.99	0.87	3.29	1.373	제주특별자치도 제주시 한림읍 금악리 504	제주특별자치도	제주시_한림읍	제주_한림	제주특별자치도_제주시_한림읍_금악리	한림읍	금악리	2022-07-25	2022-01-01	1
5011025025	2022	07	25	2	5.1	83.9	71	1.07	0.946	3.44	1.52	제주특별자치도 제주시 한림읍 금악리 505	제주특별자치도	제주시_한림읍	제주_한림	제주특별자치도_제주시_한림읍_금악리	한림읍	금악리	2022-07-25	2022-01-01	1
5011025025	2022	07	25	2	5.1	81.4	73	1.07	0.921	3.29	1.595	제주특별자치도 제주시 한림읍 금악리 506	제주특별자치도	제주시_한림읍	제주_한림	제주특별자치도_제주시_한림읍_금악리	한림읍	금악리	2022-07-25	2022-01-01	1
5011025025	2022	07	25	2	5.1	84	74	1.07	0.921	3.34	1.46	제주특별자치도 제주시 한림읍 금악리 507	제주특별자치도	제주시_한림읍	제주_한림	제주특별자치도_제주시_한림읍_금악리	한림읍	금악리	2022-07-25	2022-01-01	1
5011025025	2022	07	25	2	5.1	82.3	71	1.07	0.957	3.24	1.575	제주특별자치도 제주시 한림읍 금악리 508-1	제주특별자치도	제주시_한림읍	제주_한림	제주특별자치도_제주시_한림읍_금악리	한림읍	금악리	2022-07-25	2022-01-01	1
5011025025	2022	07	25	2	5.1	85.5	72	0.99	1.023	3.24	1.49	제주특별자치도 제주시 한림읍 금악리 1383	제주특별자치도	제주시_한림읍	제주_한림	제주특별자치도_제주시_한림읍_금악리	한림읍	금악리	2022-07-25	2022-01-01	1
5011025025	2022	07	25	2	5.1	85.1	74	0.99	0.921	3.14	1.515	제주특별자치도 제주시 한림읍 금악리 509	제주특별자치도	제주시_한림읍	제주_한림	제주특별자치도_제주시_한림읍_금악리	한림읍	금악리	2022-07-25	2022-01-01	1
5011025025	2022	07	25	2	5	85.8	73	1.07	0.997	1.9	1.655	제주특별자치도 제주시 한림읍 금악리 510	제주특별자치도	제주시_한림읍	제주_한림	제주특별자치도_제주시_한림읍_금악리	한림읍	금악리	2022-07-25	2022-01-01	1
5011025025	2022	07	25	2	5.1	87.6	73	0.99	0.895	3.34	1.32	제주특별자치도 제주시 한림읍 금악리 388	제주특별자치도	제주시_한림읍	제주_한림	제주특별자치도_제주시_한림읍_금악리	한림읍	금악리	2022-07-25	2022-01-01	1
5011025025	2022	07	25	2	5.1	88.6	72	0.99	0.972	3.24	1.442	제주특별자치도 제주시 한림읍 금악리 1387	제주특별자치도	제주시_한림읍	제주_한림	제주특별자치도_제주시_한림읍_금악리	한림읍	금악리	2022-07-25	2022-01-01	1
5011025025	2022	07	25	2	5.1	85.5	72	0.99	0.946	3.29	1.336	제주특별자치도 제주시 한림읍 금악리 1388	제주특별자치도	제주시_한림읍	제주_한림	제주특별자치도_제주시_한림읍_금악리	한림읍	금악리	2022-07-25	2022-01-01	1
5011025025	2022	07	25	2	5.1	83.5	72	1.07	0.997	3.29	1.505	제주특별자치도 제주시 한림읍 금악리 1389	제주특별자치도	제주시_한림읍	제주_한림	제주특별자치도_제주시_한림읍_금악리	한림읍	금악리	2022-07-25	2022-01-01	1
5011025025	2022	07	25	2	5.1	85.1	73	1.07	0.997	3.44	1.444	제주특별자치도 제주시 한림읍 금악리 1380	제주특별자치도	제주시_한림읍	제주_한림	제주특별자치도_제주시_한림읍_금악리	한림읍	금악리	2022-07-25	2022-01-01	1
5011025025	2022	07	25	2	5.1	84.7	73	1.07	0.972	3.29	1.318	제주특별자치도 제주시 한림읍 금악리 1381-3	제주특별자치도	제주시_한림읍	제주_한림	제주특별자치도_제주시_한림읍_금악리	한림읍	금악리	2022-07-25	2022-01-01	1
5011025025	2022	07	25	2	5	72.6	75	0.99	1.202	3.29	1.77	제주특별자치도 제주시 한림읍 금악리 1381-1	제주특별자치도	제주시_한림읍	제주_한림	제주특별자치도_제주시_한림읍_금악리	한림읍	금악리	2022-07-25	2022-01-01	1
5011025025	2022	07	25	2	5	84.9	75	1.07	1.228	3.54	2.165	제주특별자치도 제주시 한림읍 금악리 1404	제주특별자치도	제주시_한림읍	제주_한림	제주특별자치도_제주시_한림읍_금악리	한림읍	금악리	2022-07-25	2022-01-01	1
5011025025	2022	07	25	2	5.1	83.2	76	1.07	1.33	3.69	2.095	제주특별자치도 제주시 한림읍 금악리 1403-1	제주특별자치도	제주시_한림읍	제주_한림	제주특별자치도_제주시_한림읍_금악리	한림읍	금악리	2022-07-25	2022-01-01	1
5011025025	2022	07	25	2	5	84.7	85	1.07	1.228	3.34	2.14	제주특별자치도 제주시 한림읍 금악리 1403-2	제주특별자치도	제주시_한림읍	제주_한림	제주특별자치도_제주시_한림읍_금악리	한림읍	금악리	2022-07-25	2022-01-01	1
5011025025	2022	07	25	2	6.4	181.4	46	2.06	1.176	8.33	0.935	제주특별자치도 제주시 한림읍 금악리 1733	제주특별자치도	제주시_한림읍	제주_한림	제주특별자치도_제주시_한림읍_금악리	한림읍	금악리	2022-07-25	2022-01-01	1
5011025025	2022	07	25	2	6.5	182	46	1.98	1.176	8.58	0.829	제주특별자치도 제주시 한림읍 금악리 1659	제주특별자치도	제주시_한림읍	제주_한림	제주특별자치도_제주시_한림읍_금악리	한림읍	금악리	2022-07-25	2022-01-01	1
5011025025	2022	07	25	2	6.5	179.4	45	1.98	1.176	8.58	0.77	제주특별자치도 제주시 한림읍 금악리 1660	제주특별자치도	제주시_한림읍	제주_한림	제주특별자치도_제주시_한림읍_금악리	한림읍	금악리	2022-07-25	2022-01-01	1
5011025025	2022	07	25	2	6.5	190.7	45	2.8	1.586	9.31	0.78	제주특별자치도 제주시 한림읍 금악리 1661	제주특별자치도	제주시_한림읍	제주_한림	제주특별자치도_제주시_한림읍_금악리	한림읍	금악리	2022-07-25	2022-01-01	1
5011025025	2022	07	25	2	6.5	201.6	46	2.77	1.611	10.16	0.808	제주특별자치도 제주시 한림읍 금악리 1662	제주특별자치도	제주시_한림읍	제주_한림	제주특별자치도_제주시_한림읍_금악리	한림읍	금악리	2022-07-25	2022-01-01	1
5011025025	2022	07	25	2	6.5	178.8	45	2.77	1.524	9.36	0.867	제주특별자치도 제주시 한림읍 금악리 1663	제주특별자치도	제주시_한림읍	제주_한림	제주특별자치도_제주시_한림읍_금악리	한림읍	금악리	2022-07-25	2022-01-01	1
5011025025	2022	07	25	2	6.5	198.3	45	2.88	1.688	10.83	0.81	제주특별자치도 제주시 한림읍 금악리 1732	제주특별자치도	제주시_한림읍	제주_한림	제주특별자치도_제주시_한림읍_금악리	한림읍	금악리	2022-07-25	2022-01-01	1
5011025025	2022	07	25	2	6.5	197.2	44	2.93	1.867	11.33	0.857	제주특별자치도 제주시 한림읍 금악리 1738	제주특별자치도	제주시_한림읍	제주_한림	제주특별자치도_제주시_한림읍_금악리	한림읍	금악리	2022-07-25	2022-01-01	1
5011025025	2022	07	25	2	6.5	211	46	2.63	1.703	10.28	0.827	제주특별자치도 제주시 한림읍 금악리 1739	제주특별자치도	제주시_한림읍	제주_한림	제주특별자치도_제주시_한림읍_금악리	한림읍	금악리	2022-07-25	2022-01-01	1
5011025025	2022	07	25	2	4.7	144.2	70	1.48	2.302	3.87	2.6	제주특별자치도 제주시 한림읍 금악리 493	제주특별자치도	제주시_한림읍	제주_한림	제주특별자치도_제주시_한림읍_금악리	한림읍	금악리	2022-07-25	2022-01-01	1
5011025025	2022	07	25	2	4.7	136.1	72	1.73	2.66	4.59	2.735	제주특별자치도 제주시 한림읍 금악리 494	제주특별자치도	제주시_한림읍	제주_한림	제주특별자치도_제주시_한림읍_금악리	한림읍	금악리	2022-07-25	2022-01-01	1
5011025025	2022	07	25	2	4.7	161.9	72	1.7	2.522	4.54	2.98	제주특별자치도 제주시 한림읍 금악리 495	제주특별자치도	제주시_한림읍	제주_한림	제주특별자치도_제주시_한림읍_금악리	한림읍	금악리	2022-07-25	2022-01-01	1
5011025025	2022	07	25	2	4.7	171.9	74	1.73	2.547	4.44	2.69	제주특별자치도 제주시 한림읍 금악리 498	제주특별자치도	제주시_한림읍	제주_한림	제주특별자치도_제주시_한림읍_금악리	한림읍	금악리	2022-07-25	2022-01-01	1
5011025025	2022	07	25	2	4.7	191.6	72	1.61	2.496	4.02	2.57	제주특별자치도 제주시 한림읍 금악리 419	제주특별자치도	제주시_한림읍	제주_한림	제주특별자치도_제주시_한림읍_금악리	한림읍	금악리	2022-07-25	2022-01-01	1
5011025025	2022	07	25	2	4.9	169.4	74	1.78	2.506	4.39	2.91	제주특별자치도 제주시 한림읍 금악리 420	제주특별자치도	제주시_한림읍	제주_한림	제주특별자치도_제주시_한림읍_금악리	한림읍	금악리	2022-07-25	2022-01-01	1
5011025025	2022	07	25	2	6	120.9	84	2.47	2.404	7.24	0.868	제주특별자치도 제주시 한림읍 금악리 425	제주특별자치도	제주시_한림읍	제주_한림	제주특별자치도_제주시_한림읍_금악리	한림읍	금악리	2022-07-25	2022-01-01	1
5011025025	2022	07	25	2	6	119.7	77	2.77	1.985	7.72	0.795	제주특별자치도 제주시 한림읍 금악리 423	제주특별자치도	제주시_한림읍	제주_한림	제주특별자치도_제주시_한림읍_금악리	한림읍	금악리	2022-07-25	2022-01-01	1
5011025025	2022	07	25	2	5.1	40.7	122	0.87	0.537	1.98	0.539	제주특별자치도 제주시 한림읍 금악리 417	제주특별자치도	제주시_한림읍	제주_한림	제주특별자치도_제주시_한림읍_금악리	한림읍	금악리	2022-07-25	2022-01-01	1
5011025025	2022	07	25	2	5.2	37.5	113	0.82	0.563	1.75	0.548	제주특별자치도 제주시 한림읍 금악리 1350	제주특별자치도	제주시_한림읍	제주_한림	제주특별자치도_제주시_한림읍_금악리	한림읍	금악리	2022-07-25	2022-01-01	1
5011025025	2022	07	25	2	5.1	37	117	0.74	0.537	1.58	0.678	제주특별자치도 제주시 한림읍 금악리 1351	제주특별자치도	제주시_한림읍	제주_한림	제주특별자치도_제주시_한림읍_금악리	한림읍	금악리	2022-07-25	2022-01-01	1
5011025025	2022	07	25	2	5	33.6	74	0.71	0.399	1.55	0.603	제주특별자치도 제주시 한림읍 금악리 1353	제주특별자치도	제주시_한림읍	제주_한림	제주특별자치도_제주시_한림읍_금악리	한림읍	금악리	2022-07-25	2022-01-01	1
5011025025	2022	07	25	2	5.1	33.7	114	0.79	0.46	1.63	0.538	제주특별자치도 제주시 한림읍 금악리 1362	제주특별자치도	제주시_한림읍	제주_한림	제주특별자치도_제주시_한림읍_금악리	한림읍	금악리	2022-07-25	2022-01-01	1
5011025025	2022	07	25	2	5	33.5	114	0.63	0.384	1.28	0.496	제주특별자치도 제주시 한림읍 금악리 1363	제주특별자치도	제주시_한림읍	제주_한림	제주특별자치도_제주시_한림읍_금악리	한림읍	금악리	2022-07-25	2022-01-01	1
5011025025	2022	07	25	2	6	36.6	56	3.01	1.192	6.34	0.47	제주특별자치도 제주시 한림읍 금악리 431	제주특별자치도	제주시_한림읍	제주_한림	제주특별자치도_제주시_한림읍_금악리	한림읍	금악리	2022-07-25	2022-01-01	1
5011025025	2022	07	25	2	6.1	25.8	55	3.01	1.176	6.47	0.44	제주특별자치도 제주시 한림읍 금악리 437	제주특별자치도	제주시_한림읍	제주_한림	제주특별자치도_제주시_한림읍_금악리	한림읍	금악리	2022-07-25	2022-01-01	1
5011025025	2022	07	25	2	6	34.5	53	3.05	1.217	6.54	0.482	제주특별자치도 제주시 한림읍 금악리 434	제주특별자치도	제주시_한림읍	제주_한림	제주특별자치도_제주시_한림읍_금악리	한림읍	금악리	2022-07-25	2022-01-01	1
5011025025	2022	07	25	2	6	35.7	54	3.01	1.202	6.54	0.491	제주특별자치도 제주시 한림읍 금악리 93	제주특별자치도	제주시_한림읍	제주_한림	제주특별자치도_제주시_한림읍_금악리	한림읍	금악리	2022-07-25	2022-01-01	1
5011025025	2022	07	25	2	6	35.1	52	2.96	1.355	6.34	0.493	제주특별자치도 제주시 한림읍 금악리 90	제주특별자치도	제주시_한림읍	제주_한림	제주특별자치도_제주시_한림읍_금악리	한림읍	금악리	2022-07-25	2022-01-01	1
5011025025	2022	07	25	2	6	31.1	53	2.96	1.192	6.27	0.493	제주특별자치도 제주시 한림읍 금악리 439	제주특별자치도	제주시_한림읍	제주_한림	제주특별자치도_제주시_한림읍_금악리	한림읍	금악리	2022-07-25	2022-01-01	1
5011025025	2022	07	25	2	6.1	36.8	51	2.96	1.125	6.32	0.429	제주특별자치도 제주시 한림읍 금악리 440	제주특별자치도	제주시_한림읍	제주_한림	제주특별자치도_제주시_한림읍_금악리	한림읍	금악리	2022-07-25	2022-01-01	1
5011025025	2022	07	25	2	6	37.8	53	2.88	1.176	6.32	0.446	제주특별자치도 제주시 한림읍 금악리 442	제주특별자치도	제주시_한림읍	제주_한림	제주특별자치도_제주시_한림읍_금악리	한림읍	금악리	2022-07-25	2022-01-01	1
5011025025	2022	07	25	2	6	162.8	124	2.14	1.074	13.8	1.135	제주특별자치도 제주시 한림읍 금악리 198-18	제주특별자치도	제주시_한림읍	제주_한림	제주특별자치도_제주시_한림읍_금악리	한림읍	금악리	2022-07-25	2022-01-01	1
5011025025	2022	07	25	2	6	132.3	109	1.81	0.972	11.78	0.895	제주특별자치도 제주시 한림읍 금악리 198-20	제주특별자치도	제주시_한림읍	제주_한림	제주특별자치도_제주시_한림읍_금악리	한림읍	금악리	2022-07-25	2022-01-01	1
5011025025	2022	07	25	2	6	145.6	112	1.81	0.962	12.23	1.056	제주특별자치도 제주시 한림읍 금악리 198-178	제주특별자치도	제주시_한림읍	제주_한림	제주특별자치도_제주시_한림읍_금악리	한림읍	금악리	2022-07-25	2022-01-01	1
5011025025	2022	07	25	2	6.1	154.6	122	1.94	1.049	13.4	1.062	제주특별자치도 제주시 한림읍 금악리 9-2	제주특별자치도	제주시_한림읍	제주_한림	제주특별자치도_제주시_한림읍_금악리	한림읍	금악리	2022-07-25	2022-01-01	1
5011025025	2022	07	25	2	6.7	194.9	61	5.65	3.248	11.71	2.02	제주특별자치도 제주시 한림읍 금악리 1270-1	제주특별자치도	제주시_한림읍	제주_한림	제주특별자치도_제주시_한림읍_금악리	한림읍	금악리	2022-07-25	2022-01-01	1
5011025025	2022	07	25	2	6.9	216.4	57	5.93	2.905	11.93	1.75	제주특별자치도 제주시 한림읍 금악리 1251	제주특별자치도	제주시_한림읍	제주_한림	제주특별자치도_제주시_한림읍_금악리	한림읍	금악리	2022-07-25	2022-01-01	1
5011025025	2022	07	25	2	6.9	242.6	59	6.42	3.084	12.73	2.015	제주특별자치도 제주시 한림읍 금악리 548	제주특별자치도	제주시_한림읍	제주_한림	제주특별자치도_제주시_한림읍_금악리	한림읍	금악리	2022-07-25	2022-01-01	1
5011025025	2022	07	25	2	6.9	236.4	60	6.55	3.299	12.46	2.255	제주특별자치도 제주시 한림읍 금악리 549	제주특별자치도	제주시_한림읍	제주_한림	제주특별자치도_제주시_한림읍_금악리	한림읍	금악리	2022-07-25	2022-01-01	1
5011025025	2022	07	25	2	6.9	239	61	6.34	3.494	12.31	2.155	제주특별자치도 제주시 한림읍 금악리 550	제주특별자치도	제주시_한림읍	제주_한림	제주특별자치도_제주시_한림읍_금악리	한림읍	금악리	2022-07-25	2022-01-01	1
5011025025	2022	07	25	2	6.9	255.9	61	6.47	3.504	13.2	2.23	제주특별자치도 제주시 한림읍 금악리 1260	제주특별자치도	제주시_한림읍	제주_한림	제주특별자치도_제주시_한림읍_금악리	한림읍	금악리	2022-07-25	2022-01-01	1
5011025025	2022	07	25	2	6.9	233.1	61	6.34	2.916	13.15	1.925	제주특별자치도 제주시 한림읍 금악리 1250	제주특별자치도	제주시_한림읍	제주_한림	제주특별자치도_제주시_한림읍_금악리	한림읍	금악리	2022-07-25	2022-01-01	1
5011025025	2022	07	25	2	6.7	227.4	60	6.17	3.504	11.91	2.875	제주특별자치도 제주시 한림읍 금악리 1276	제주특별자치도	제주시_한림읍	제주_한림	제주특별자치도_제주시_한림읍_금악리	한림읍	금악리	2022-07-25	2022-01-01	1
5011025025	2022	07	25	2	6.7	236.1	60	6.47	3.442	11.71	2.84	제주특별자치도 제주시 한림읍 금악리 1277	제주특별자치도	제주시_한림읍	제주_한림	제주특별자치도_제주시_한림읍_금악리	한림읍	금악리	2022-07-25	2022-01-01	1
5011025025	2022	07	25	2	6.7	252.2	59	6.26	3.657	11.46	3.5	제주특별자치도 제주시 한림읍 금악리 1254-1	제주특별자치도	제주시_한림읍	제주_한림	제주특별자치도_제주시_한림읍_금악리	한림읍	금악리	2022-07-25	2022-01-01	1
5011025025	2022	07	25	2	6.8	259.4	59	2.31	1.703	7.14	3.5	제주특별자치도 제주시 한림읍 금악리 1262	제주특별자치도	제주시_한림읍	제주_한림	제주특별자치도_제주시_한림읍_금악리	한림읍	금악리	2022-07-25	2022-01-01	1
5011025025	2022	07	25	2	6.9	205.6	61	1.86	0.91	9.38	1.855	제주특별자치도 제주시 한림읍 금악리 1268	제주특별자치도	제주시_한림읍	제주_한림	제주특별자치도_제주시_한림읍_금악리	한림읍	금악리	2022-07-25	2022-01-01	1
5011025025	2022	07	25	2	6.9	235.1	58	0.96	1.228	5.92	1.7	제주특별자치도 제주시 한림읍 금악리 1270	제주특별자치도	제주시_한림읍	제주_한림	제주특별자치도_제주시_한림읍_금악리	한림읍	금악리	2022-07-25	2022-01-01	1
5011025025	2022	07	25	2	6.8	240.6	60	2.44	2.404	7.74	1.69	제주특별자치도 제주시 한림읍 금악리 1272-3	제주특별자치도	제주시_한림읍	제주_한림	제주특별자치도_제주시_한림읍_금악리	한림읍	금악리	2022-07-25	2022-01-01	1
5011025025	2022	07	25	2	6.7	225	61	2.68	1.754	10.26	2.03	제주특별자치도 제주시 한림읍 금악리 1272-4	제주특별자치도	제주시_한림읍	제주_한림	제주특별자치도_제주시_한림읍_금악리	한림읍	금악리	2022-07-25	2022-01-01	1
5011025025	2022	07	25	2	6.8	175	58	1.65	0.629	5.34	1.57	제주특별자치도 제주시 한림읍 금악리 1273	제주특별자치도	제주시_한림읍	제주_한림	제주특별자치도_제주시_한림읍_금악리	한림읍	금악리	2022-07-25	2022-01-01	1
5011025025	2022	07	25	2	6.8	172.2	57	2.88	2.113	6.24	1.835	제주특별자치도 제주시 한림읍 금악리 1274	제주특별자치도	제주시_한림읍	제주_한림	제주특별자치도_제주시_한림읍_금악리	한림읍	금악리	2022-07-25	2022-01-01	1
5011025025	2022	07	25	2	6.8	174.6	58	2.19	1.831	11.48	1.394	제주특별자치도 제주시 한림읍 금악리 1275	제주특별자치도	제주시_한림읍	제주_한림	제주특별자치도_제주시_한림읍_금악리	한림읍	금악리	2022-07-25	2022-01-01	1
5011025025	2022	07	25	2	6.9	180.3	59	2.55	0.665	8.18	1.412	제주특별자치도 제주시 한림읍 금악리 1279-1	제주특별자치도	제주시_한림읍	제주_한림	제주특별자치도_제주시_한림읍_금악리	한림읍	금악리	2022-07-25	2022-01-01	1
5011025025	2022	07	25	2	6.9	177.5	59	7.74	8.123	15.5	1.3	제주특별자치도 제주시 한림읍 금악리 1279-2	제주특별자치도	제주시_한림읍	제주_한림	제주특별자치도_제주시_한림읍_금악리	한림읍	금악리	2022-07-25	2022-01-01	1
5011025025	2022	07	25	2	5.7	451.2	111	3.54	2.138	11.83	9.755	제주특별자치도 제주시 한림읍 금악리 191-2	제주특별자치도	제주시_한림읍	제주_한림	제주특별자치도_제주시_한림읍_금악리	한림읍	금악리	2022-07-25	2022-01-01	1
5011025025	2022	07	25	2	5.6	407.8	116	2.11	1.345	7.62	9.8	제주특별자치도 제주시 한림읍 금악리 191-1	제주특별자치도	제주시_한림읍	제주_한림	제주특별자치도_제주시_한림읍_금악리	한림읍	금악리	2022-07-25	2022-01-01	1
5011025025	2022	07	25	2	5.5	465.8	114	2.27	0.501	5.72	9.755	제주특별자치도 제주시 한림읍 금악리 185-1	제주특별자치도	제주시_한림읍	제주_한림	제주특별자치도_제주시_한림읍_금악리	한림읍	금악리	2022-07-25	2022-01-01	1
5011025025	2022	07	25	2	5.6	413.9	112	3.7	1.739	29.32	9.935	제주특별자치도 제주시 한림읍 금악리 198-9	제주특별자치도	제주시_한림읍	제주_한림	제주특별자치도_제주시_한림읍_금악리	한림읍	금악리	2022-07-25	2022-01-01	1
5011025025	2022	07	25	2	5.6	440.4	112	3.05	1.688	26.25	9.615	제주특별자치도 제주시 한림읍 금악리 198-10	제주특별자치도	제주시_한림읍	제주_한림	제주특별자치도_제주시_한림읍_금악리	한림읍	금악리	2022-07-25	2022-01-01	1
5011025025	2022	07	25	2	5.5	492.1	115	1.24	1.422	5.14	9.695	제주특별자치도 제주시 한림읍 금악리 198-13	제주특별자치도	제주시_한림읍	제주_한림	제주특별자치도_제주시_한림읍_금악리	한림읍	금악리	2022-07-25	2022-01-01	1
5011025025	2022	07	25	2	5.5	118.6	42	4.17	1.253	26.38	0.36	제주특별자치도 제주시 한림읍 금악리 196-53	제주특별자치도	제주시_한림읍	제주_한림	제주특별자치도_제주시_한림읍_금악리	한림읍	금악리	2022-07-25	2022-01-01	1
5011025025	2022	07	25	2	5.5	455.6	114	2.22	1.381	12.01	9.725	제주특별자치도 제주시 한림읍 금악리 198-11	제주특별자치도	제주시_한림읍	제주_한림	제주특별자치도_제주시_한림읍_금악리	한림읍	금악리	2022-07-25	2022-01-01	1
5011025025	2022	07	25	2	5.6	580.2	120	3.1	2.01	14.42	10.715	제주특별자치도 제주시 한림읍 금악리 198-136	제주특별자치도	제주시_한림읍	제주_한림	제주특별자치도_제주시_한림읍_금악리	한림읍	금악리	2022-07-25	2022-01-01	1
5011025025	2022	07	25	2	5.6	533	113	4.12	2.343	13.07	10.35	제주특별자치도 제주시 한림읍 금악리 198-208	제주특별자치도	제주시_한림읍	제주_한림	제주특별자치도_제주시_한림읍_금악리	한림읍	금악리	2022-07-25	2022-01-01	1
5011025025	2022	07	25	2	5.4	122.7	44	3.46	1.678	14.22	0.359	제주특별자치도 제주시 한림읍 금악리 203-1	제주특별자치도	제주시_한림읍	제주_한림	제주특별자치도_제주시_한림읍_금악리	한림읍	금악리	2022-07-25	2022-01-01	1
5011025025	2022	07	25	2	5.5	115	44	0.99	1.688	2.1	0.324	제주특별자치도 제주시 한림읍 금악리 203-2	제주특별자치도	제주시_한림읍	제주_한림	제주특별자치도_제주시_한림읍_금악리	한림읍	금악리	2022-07-25	2022-01-01	1
5011025025	2022	07	25	2	5.5	116.3	44	0.99	1.678	1.83	0.329	제주특별자치도 제주시 한림읍 금악리 203-3	제주특별자치도	제주시_한림읍	제주_한림	제주특별자치도_제주시_한림읍_금악리	한림읍	금악리	2022-07-25	2022-01-01	1
5011025025	2022	07	25	2	5.5	116.4	44	1.24	2.113	2.25	0.307	제주특별자치도 제주시 한림읍 금악리 203-4	제주특별자치도	제주시_한림읍	제주_한림	제주특별자치도_제주시_한림읍_금악리	한림읍	금악리	2022-07-25	2022-01-01	1
5011025025	2022	07	25	2	5.5	121.1	44	1.04	1.739	1.88	0.31	제주특별자치도 제주시 한림읍 금악리 203-5	제주특별자치도	제주시_한림읍	제주_한림	제주특별자치도_제주시_한림읍_금악리	한림읍	금악리	2022-07-25	2022-01-01	1
5011025025	2022	07	25	2	5.5	107	44	1.04	1.729	1.8	0.359	제주특별자치도 제주시 한림읍 금악리 203-6	제주특별자치도	제주시_한림읍	제주_한림	제주특별자치도_제주시_한림읍_금악리	한림읍	금악리	2022-07-25	2022-01-01	1
5011025025	2022	07	25	2	5.5	112.9	43	0.99	1.703	1.75	0.323	제주특별자치도 제주시 한림읍 금악리 203-9	제주특별자치도	제주시_한림읍	제주_한림	제주특별자치도_제주시_한림읍_금악리	한림읍	금악리	2022-07-25	2022-01-01	1
5011025025	2022	07	25	2	5.5	109.6	42	1.37	2.276	2.25	0.36	제주특별자치도 제주시 한림읍 금악리 203-10	제주특별자치도	제주시_한림읍	제주_한림	제주특별자치도_제주시_한림읍_금악리	한림읍	금악리	2022-07-25	2022-01-01	1
5011025025	2022	07	25	2	5.5	113.8	44	1.28	2.251	2.1	0.346	제주특별자치도 제주시 한림읍 금악리 184-1	제주특별자치도	제주시_한림읍	제주_한림	제주특별자치도_제주시_한림읍_금악리	한림읍	금악리	2022-07-25	2022-01-01	1
5011025025	2022	07	25	2	5.5	115.4	43	1.15	1.995	1.95	0.366	제주특별자치도 제주시 한림읍 금악리 701	제주특별자치도	제주시_한림읍	제주_한림	제주특별자치도_제주시_한림읍_금악리	한림읍	금악리	2022-07-25	2022-01-01	1
5011025025	2022	07	25	2	5.5	117.6	44	1.12	1.882	1.9	0.335	제주특별자치도 제주시 한림읍 금악리 7-2	제주특별자치도	제주시_한림읍	제주_한림	제주특별자치도_제주시_한림읍_금악리	한림읍	금악리	2022-07-25	2022-01-01	1
5011025025	2022	07	25	2	5.5	117.2	43	2.77	1.729	9.03	0.361	제주특별자치도 제주시 한림읍 금악리 198-12	제주특별자치도	제주시_한림읍	제주_한림	제주특별자치도_제주시_한림읍_금악리	한림읍	금악리	2022-07-25	2022-01-01	1
5011025025	2022	07	25	2	5.5	114.5	44	2.88	2.138	10.53	0.361	제주특별자치도 제주시 한림읍 금악리 204	제주특별자치도	제주시_한림읍	제주_한림	제주특별자치도_제주시_한림읍_금악리	한림읍	금악리	2022-07-25	2022-01-01	1
5011025025	2022	07	25	2	5.9	86.6	61	2.85	1.893	10.01	0.63	제주특별자치도 제주시 한림읍 금악리 1005	제주특별자치도	제주시_한림읍	제주_한림	제주특별자치도_제주시_한림읍_금악리	한림읍	금악리	2022-07-25	2022-01-01	1
5011025025	2022	07	25	2	5.9	89.9	60	2.85	1.867	10.03	0.653	제주특별자치도 제주시 한림읍 금악리 1006	제주특별자치도	제주시_한림읍	제주_한림	제주특별자치도_제주시_한림읍_금악리	한림읍	금악리	2022-07-25	2022-01-01	1
5011025025	2022	07	25	2	5.9	84.8	62	2.85	1.78	9.98	0.585	제주특별자치도 제주시 한림읍 금악리 1007	제주특별자치도	제주시_한림읍	제주_한림	제주특별자치도_제주시_한림읍_금악리	한림읍	금악리	2022-07-25	2022-01-01	1
5011025025	2022	07	25	2	4.9	25	124	2.77	1.79	9.86	1.56	제주특별자치도 제주시 한림읍 금악리 275	제주특별자치도	제주시_한림읍	제주_한림	제주특별자치도_제주시_한림읍_금악리	한림읍	금악리	2022-07-25	2022-01-01	1
5011025025	2022	07	25	2	4.9	24.6	125	2.93	1.918	9.73	1.695	제주특별자치도 제주시 한림읍 금악리 249-31	제주특별자치도	제주시_한림읍	제주_한림	제주특별자치도_제주시_한림읍_금악리	한림읍	금악리	2022-07-25	2022-01-01	1
5011025025	2022	07	25	2	5	25	133	3.05	1.816	11.86	1.685	제주특별자치도 제주시 한림읍 금악리 249-32	제주특별자치도	제주시_한림읍	제주_한림	제주특별자치도_제주시_한림읍_금악리	한림읍	금악리	2022-07-25	2022-01-01	1
5011025025	2022	07	25	2	5.1	25.3	133	2.8	1.32	7.83	1.565	제주특별자치도 제주시 한림읍 금악리 249-36	제주특별자치도	제주시_한림읍	제주_한림	제주특별자치도_제주시_한림읍_금악리	한림읍	금악리	2022-07-25	2022-01-01	1
5011025025	2022	07	25	2	4.9	25.7	129	2.85	1.422	6.69	1.94	제주특별자치도 제주시 한림읍 금악리 249-37	제주특별자치도	제주시_한림읍	제주_한림	제주특별자치도_제주시_한림읍_금악리	한림읍	금악리	2022-07-25	2022-01-01	1
5011025025	2022	07	25	2	5	25.6	135	2.8	1.422	6.52	1.84	제주특별자치도 제주시 한림읍 금악리 249-29	제주특별자치도	제주시_한림읍	제주_한림	제주특별자치도_제주시_한림읍_금악리	한림읍	금악리	2022-07-25	2022-01-01	1
5011025025	2022	07	25	2	5	25.3	133	2.77	1.407	6.32	1.56	제주특별자치도 제주시 한림읍 금악리 274-8	제주특별자치도	제주시_한림읍	제주_한림	제주특별자치도_제주시_한림읍_금악리	한림읍	금악리	2022-07-25	2022-01-01	1
5011025025	2022	07	25	2	5	25.8	135	0.87	0.665	3.09	1.695	제주특별자치도 제주시 한림읍 금악리 274-9	제주특별자치도	제주시_한림읍	제주_한림	제주특별자치도_제주시_한림읍_금악리	한림읍	금악리	2022-07-25	2022-01-01	1
5011025025	2022	07	25	2	5	26.9	132	0.91	0.639	3.17	1.695	제주특별자치도 제주시 한림읍 금악리 274-11	제주특별자치도	제주시_한림읍	제주_한림	제주특별자치도_제주시_한림읍_금악리	한림읍	금악리	2022-07-25	2022-01-01	1
[truncated: 23,741 more rows]
