# Supplementary material for: An agricultural digital twin for mandarins demonstrates the potential for individualized agriculture
Source: Nat Commun. 2024 Feb 20;15:1561. doi: 10.1038/s41467-024-45725-x (PMC10879191; doi:10.1038/s41467-024-45725-x)
Supplement: Supplementary file 7 — Supplementary Data 3 [file 41467_2024_45725_MOESM7_ESM.xlsx]

## Sheet: 3-1
Fig. 3. Spatiotemporal variability of sugar content and fruit size with respect to mandarin orchards in Jeju Island.
X	code	year	month	day	type	acid	phosphate	OM	Mg	K	Ca	EC	ymd	cnt	longitude	latitude
1	5011025021	2020	12	31	2	6.3	655	63	3.1	1.02	5.1	0.2	12/31/2020	1	126.298	33.4206
2	5011025021	2020	12	31	2	4.9	1371	50	1.3	0.97	1	0.9	12/31/2020	1	126.296	33.4325
3	5011025021	2020	12	31	2	6.1	963	59	3.4	1.67	4.8	1.2	12/31/2020	1	126.296	33.4316
4	5011025021	2020	12	31	2	5.4	1084	59	1.3	1.19	1.3	1.7	12/31/2020	1	126.297	33.4292
5	5011025021	2020	12	31	2	6.2	1350	52	2.5	1.23	4.7	1	12/31/2020	1	126.295	33.4447
6	5011025021	2020	12	31	2	8.2	819	50	2.3	1.49	9.7	0.4	12/31/2020	1	126.295	33.4376
7	5011025021	2020	12	31	2	5.8	1291	56	2.5	1.1	2.6	0.9	12/31/2020	1	126.294	33.4373
8	5011025021	2020	12	31	2	6.4	2108	76	4	2.48	5.5	2	12/31/2020	1	126.287	33.4273
9	5011025021	2020	12	31	2	5.9	1369	16	2	1.75	3.2	0.2	12/31/2020	1	126.288	33.4378
10	5011025021	2020	12	31	2	6.8	1356	25	2.4	3.37	2.2	3.3	12/31/2020	1	126.289	33.437
11	5011025021	2020	3	31	2	6.4	1400	50	4.5	5.15	25.2	1.7	3/31/2020	1	126.303	33.4248
12	5011025021	2020	5	28	2	7.2	1512	34	1.8	1.33	12.5	0.9	5/28/2020	1	126.296	33.4429
13	5011025021	2020	6	22	2	5.4	1083	35	3.2	2.22	7.1	3.1	6/22/2020	1	126.298	33.4429
14	5011025021	2020	6	22	2	5.8	1019	32	4.3	2.19	8.8	2.5	6/22/2020	1	126.298	33.4428
15	5011025021	2020	6	22	2	6.6	961	33	3.3	1.55	11.9	0.4	6/22/2020	1	126.298	33.4429
16	5011025021	2020	6	22	2	5.4	1083	35	3.2	2.22	7.1	3.1	6/22/2020	1	126.298	33.4429
17	5011025021	2020	6	22	2	5.8	1019	32	4.3	2.19	8.8	2.5	6/22/2020	1	126.298	33.4428
18	5011025021	2020	6	22	2	6.6	961	33	3.3	1.55	11.9	0.4	6/22/2020	1	126.298	33.4429
19	5011025021	2020	9	8	2	5.8	495	154	1.8	1.77	8.4	0.6	9/8/2020	1	126.291	33.4155
20	5011025021	2020	9	8	2	6.8	587	152	3.4	2.16	13.7	0.6	9/8/2020	1	126.301	33.4183
21	5011025021	2020	10	8	2	7.2	772	49	1.1	1.57	11.4	0.7	10/8/2020	1	126.303	33.4248
22	5011025021	2020	10	13	2	6.4	683	31	2.3	1.68	9.5	0.7	10/13/2020	1	126.295	33.432
23	5011025021	2020	1	10	2	8	991	119	3.2	0.96	10.3	0.28	1/10/2020	1	126.299	33.4248
24	5011025021	2020	1	10	2	7.4	359	126	1.9	0.99	8.6	0.36	1/10/2020	1	126.299	33.4243
25	5011025021	2020	1	10	2	6	644	113	1.3	0.81	5.2	0.58	1/10/2020	1	126.299	33.4238
26	5011025021	2020	1	10	2	5.8	814	115	2.2	0.86	5	0.95	1/10/2020	1	126.3	33.4232
27	5011025021	2020	1	10	2	7.1	756	111	2.4	1.14	9.1	0.84	1/10/2020	1	126.301	33.4227
28	5011025021	2020	1	10	2	7.5	1015	118	2.5	0.73	8.8	0.34	1/10/2020	1	126.301	33.4236
29	5011025021	2020	2	13	2	6.6	1225	32	2.3	0.91	7.4	0.6	2/13/2020	1	126.298	33.4422
30	5011025021	2020	2	13	2	6.1	954	37	1.9	1.06	6.34	1.1	2/13/2020	1	126.298	33.4424
31	5011025021	2020	2	13	2	5.9	1167	40	1.8	1.14	6.6	1.2	2/13/2020	1	126.297	33.4429
32	5011025021	2020	2	13	2	6.2	814	36	2	1.64	5.8	0.7	2/13/2020	1	126.297	33.4431
33	5011025021	2020	2	13	2	6.6	1225	32	2.3	0.91	7.4	0.6	2/13/2020	1	126.298	33.4422
34	5011025021	2020	2	13	2	5.9	1167	40	1.8	1.14	6.6	1.2	2/13/2020	1	126.297	33.4429
35	5011025021	2020	2	13	2	6.2	814	36	2	1.64	5.8	0.7	2/13/2020	1	126.297	33.4431
36	5011025021	2020	6	22	2	5	1128	30	2	1.26	4.3	2.7	6/22/2020	1	126.296	33.4457
37	5011025021	2020	6	22	2	5	1128	30	2	1.26	4.3	2.7	6/22/2020	1	126.296	33.4457
38	5011025021	2020	8	20	2	6.6	589	33	1.7	0.68	20	0.4	8/20/2020	1	126.287	33.4347
39	5011025021	2020	8	20	2	6.6	589	33	1.7	0.68	20	0.4	8/20/2020	1	126.287	33.4347
40	5011025021	2020	8	20	2	5.8	190	28	3.4	0.71	30	0.3	8/20/2020	1	126.282	33.4312
41	5011025021	2020	8	20	2	5.8	190	28	3.4	0.71	30	0.3	8/20/2020	1	126.282	33.4312
42	5011025021	2020	8	20	2	8.2	590	68	4.1	1.8	30	0.9	8/20/2020	1	126.284	33.4351
43	5011025021	2020	8	20	2	5.6	10	25	1.7	0.48	5.1	0.3	8/20/2020	1	126.286	33.4347
44	5011025021	2020	8	20	2	5.6	10	25	1.7	0.48	5.1	0.3	8/20/2020	1	126.286	33.4347
45	5011025021	2020	8	20	2	5.6	684	37	1.3	0.72	5	0.4	8/20/2020	1	126.286	33.4344
46	5011025021	2020	8	20	2	5.6	684	37	1.3	0.72	5	0.4	8/20/2020	1	126.286	33.4344
47	5011025021	2020	8	20	2	5.8	604	27	0.9	0.51	3.9	0.4	8/20/2020	1	126.286	33.4347
48	5011025021	2020	8	20	2	5.8	604	27	0.9	0.51	3.9	0.4	8/20/2020	1	126.286	33.4347
49	5011025021	2020	8	24	2	5.7	810	60	4.7	0.9	9.7	0.9	8/24/2020	1	126.298	33.4193
50	5011025021	2020	8	24	2	5.7	810	60	4.7	0.9	9.7	0.9	8/24/2020	1	126.298	33.4193
51	5011025021	2020	10	13	2	4.7	605	43	0.3	0.87	1	1.2	10/13/2020	1	126.3	33.4305
52	5011025021	2020	10	13	2	5.6	703	21	0.7	1.28	3	0.8	10/13/2020	1	126.298	33.4243
53	5011025021	2020	10	13	2	5.3	897	37	0.5	1.07	1.7	0.6	10/13/2020	1	126.298	33.4416
54	5011025021	2020	10	13	2	6.2	770	31	1.2	1.16	4.6	0.7	10/13/2020	1	126.298	33.4392
55	5011025021	2020	10	13	2	5.7	733	33	0.8	1.19	3.1	0.7	10/13/2020	1	126.294	33.4377
56	5011025021	2020	8	24	4	7.1	771	39	6.2	1.51	8.3	0.8	8/24/2020	1	126.299	33.4433
57	5011025021	2020	8	24	4	7.1	771	39	6.2	1.51	8.3	0.8	8/24/2020	1	126.299	33.4433
58	5011025021	2020	1	23	2	6.1	282	30	7	1.1	7	0.54	1/23/2020	1	126.298	33.4289
59	5011025021	2020	1	23	2	6.1	312	28	2.2	0.8	6.9	0.16	1/23/2020	1	126.296	33.4251
60	5011025021	2020	2	25	2	6.3	310	25	1.1	1.28	6.7	0.1	2/25/2020	1	126.291	33.4162
61	5011025021	2020	2	25	2	6.5	273	36	1.1	1.3	6.3	0.1	2/25/2020	1	126.291	33.4159
62	5011025021	2020	5	22	2	5.5	689	20	1.6	0.84	4.4	0.4	5/22/2020	1	126.287	33.438
63	5011025021	2020	5	22	2	5.6	714	21	1.6	0.86	4.8	0.5	5/22/2020	1	126.287	33.4382
64	5011025021	2020	5	22	2	5.4	619	17	1.8	0.73	3.7	0.2	5/22/2020	1	126.285	33.4404
65	5011025021	2020	6	26	2	5.3	488	25	1.3	1.78	1.5	0.9	6/26/2020	1	126.284	33.4417
66	5011025021	2020	6	26	2	5	310	20	1.8	1.36	2.6	1.3	6/26/2020	1	126.284	33.4393
67	5011025021	2020	6	26	2	5.2	1058	19	1.4	2.34	2.1	1.7	6/26/2020	1	126.285	33.4402
68	5011025021	2020	7	16	2	6.5	1046	43	3.4	1.62	6	1.7	7/16/2020	1	126.293	33.4253
69	5011025021	2020	7	16	2	6.4	296	39	2.6	1.03	4.4	0.3	7/16/2020	1	126.288	33.4209
70	5011025021	2020	7	16	2	5.4	1098	34	1.6	2.12	2.3	0.8	7/16/2020	1	126.289	33.4195
71	5011025021	2020	7	16	2	6.1	769	31	2.5	1.5	8.5	0.5	7/16/2020	1	126.288	33.4213
72	5011025021	2020	7	16	2	5.3	3369	8	2	1.12	4.6	1.1	7/16/2020	1	126.287	33.4271
73	5011025021	2020	7	16	2	5.5	2658	11	2.3	1.08	5.5	1	7/16/2020	1	126.291	33.4266
74	5011025021	2020	7	16	2	6.1	601	5	3.1	1.09	6.5	0.4	7/16/2020	1	126.284	33.4399
75	5011025021	2020	7	16	2	6.6	1068	13	3.1	1.18	8.4	0.3	7/16/2020	1	126.289	33.4252
76	5011025021	2020	7	22	2	6.2	1063	28	2	1.16	5.3	0.4	7/22/2020	1	126.29	33.4247
77	5011025021	2020	7	17	2	7.3	280.1	28.3	2.25	1.34	10.82	0.6	7/17/2020	1	126.297	33.4349
78	5011025021	2020	7	31	2	6.2	243	24	1.6	0.92	3.4	0.2	7/31/2020	1	126.291	33.4324
79	5011025021	2020	8	7	2	6.6	749	22	0.7	0.82	2.9	0.2	8/7/2020	1	126.277	33.4373
80	5011025021	2020	9	8	2	6.1	373	23	3.9	1.32	5.8	1.8	9/8/2020	1	126.281	33.4327
81	5011025021	2020	9	29	2	5.2	259	30	1.5	1.24	3.6	0.4	9/29/2020	1	126.285	33.438
82	5011025021	2020	9	29	2	5.7	439	23	2.9	1.48	6.4	1.1	9/29/2020	1	126.284	33.4412
83	5011025021	2020	12	2	2	7.1	612	35	2.7	1.07	7.1	0.4	12/2/2020	1	126.282	33.4407
84	5011025021	2020	12	11	2	7	926	49	2.7	1.09	7.1	0.4	12/11/2020	1	126.297	33.4439
85	5011025021	2020	12	11	2	6.8	982	42	3	0.89	6.6	0.9	12/11/2020	1	126.296	33.4251
86	5011025021	2020	8	7	3	7.3	339	48	1.1	1.67	4.9	0.2	8/7/2020	1	126.292	33.421
87	5011025021	2020	8	7	3	6.9	323	32	0.8	1.41	4	0.2	8/7/2020	1	126.291	33.4209
88	5011025021	2020	8	7	3	7.6	387	59	2.7	0.01	0.1	0.4	8/7/2020	1	126.292	33.4207
89	5011025021	2020	8	7	3	6.9	406	54	3	2.5	9.5	0.3	8/7/2020	1	126.291	33.4206
90	5011025021	2020	8	7	3	6.7	1386	160	1.2	1.67	7.1	0.5	8/7/2020	1	126.292	33.4203
91	5011025021	2020	8	7	3	6.8	332	69	1.4	1.73	6.1	0.3	8/7/2020	1	126.292	33.4204
92	5011025021	2020	2	28	4	6.8	1367	105	3	2.41	11.6	2.5	2/28/2020	1	126.299	33.4224
93	5011025021	2020	11	13	4	5.7	142	33	3	0.39	2.3	0.1	11/13/2020	1	126.286	33.4314
94	5011025021	2020	9	23	2	5	723.6	40.1	1.06	0.867	2.16	0.37	9/23/2020	1	126.296	33.4196
95	5011025021	2020	9	23	2	5.5	1042.1	41.1	1.57	1.074	3.43	0.56	9/23/2020	1	126.296	33.4203
96	5011025021	2020	9	23	2	5.2	1037.5	41.1	1.26	1.187	3.33	0.59	9/23/2020	1	126.297	33.4224
97	5011025021	2020	9	23	2	5.7	1003.9	33.7	1.85	1.216	4.75	0.48	9/23/2020	1	126.293	33.4256
98	5011025021	2020	9	23	2	4.2	933.4	28.9	0.76	1.095	0.91	0.93	9/23/2020	1	126.299	33.4303
99	5011025021	2020	9	23	2	6.6	57.9	25.2	2.66	0.572	10.96	0.82	9/23/2020	1	126.301	33.4316
100	5011025021	2020	9	23	2	5.2	697	26.9	1.51	0.921	3.72	0.49	9/23/2020	1	126.298	33.4338
101	5011025021	2020	9	23	2	6	1077.8	26	2.06	1.057	5.04	0.43	9/23/2020	1	126.296	33.4457
102	5011025021	2020	9	23	2	7.1	394.2	16.6	5.37	0.924	8.69	0.5	9/23/2020	1	126.285	33.4393
103	5011025021	2020	9	23	2	6.2	650.2	26.8	2.84	2.011	8.92	0.5	9/23/2020	1	126.29	33.437
104	5011025021	2020	9	23	2	4.9	1298.9	29.5	1.07	0.933	1.93	0.57	9/23/2020	1	126.293	33.4351
105	5011025021	2020	9	23	2	6.4	892.5	30.6	2.57	1.357	7.06	0.47	9/23/2020	1	126.289	33.4253
106	5011025021	2020	9	23	2	6	622.9	45.5	1.67	0.963	6.62	0.56	9/23/2020	1	126.289	33.4217
107	5011025021	2021	2	26	2	5.7	1261	30	0.6	0.44	4.2	0.8	2/26/2021	1	126.298	33.4422
108	5011025021	2021	2	26	2	5.7	1261	30	0.6	0.44	4.2	0.8	2/26/2021	1	126.298	33.4422
109	5011025021	2021	2	26	2	6.1	1227	34	0.7	0.54	5.8	4.4	2/26/2021	1	126.297	33.4429
110	5011025021	2021	2	26	2	6.1	1227	34	0.7	0.54	5.8	4.4	2/26/2021	1	126.297	33.4429
111	5011025021	2021	2	26	2	6.7	1138	32	0.7	0.4	4.7	1.2	2/26/2021	1	126.297	33.4431
112	5011025021	2021	2	26	2	6.7	1138	32	0.7	0.4	4.7	1.2	2/26/2021	1	126.297	33.4431
113	5011025021	2021	2	26	2	6.5	1082	33	0.7	0.47	6.5	1	2/26/2021	1	126.298	33.4424
114	5011025021	2021	2	26	2	6.5	1082	33	0.7	0.47	6.5	1	2/26/2021	1	126.298	33.4424
115	5011025021	2021	6	18	2	6.4	1025	30	2.7	1.87	8.8	1.6	6/18/2021	1	126.296	33.4429
116	5011025021	2021	7	12	2	6	694	38	1.2	1.53	3.9	0.6	7/12/2021	1	126.298	33.4429
117	5011025021	2021	7	12	2	6.6	795	37	3	1.76	7.6	0.7	7/12/2021	1	126.298	33.4428
118	5011025021	2021	7	12	2	6	698	34	1.7	1.45	3.5	0.8	7/12/2021	1	126.298	33.4429
119	5011025021	2021	8	27	2	6.3	595	37	3.4	1.19	8.7	1.05	8/27/2021	1	126.291	33.4155
120	5011025021	2021	9	28	2	6.8	775	37	1.5	1.28	12.1	1.27	9/28/2021	1	126.303	33.4248
121	5011025021	2021	10	27	2	5.6	803	30	1.2	0.66	5.9	2.07	10/27/2021	1	126.298	33.4243
122	5011025021	2021	10	27	2	6.5	593	33	2.5	0.67	9	1.54	10/27/2021	1	126.295	33.432
123	5011025021	2021	10	27	2	6.4	605	37	1.7	0.56	8	4.01	10/27/2021	1	126.3	33.4305
124	5011025021	2021	10	27	2	6.3	536	31	1.7	1.06	7.5	1.93	10/27/2021	1	126.298	33.4392
125	5011025021	2021	10	27	2	5.7	1122	31	1.3	1.45	5.2	2.85	10/27/2021	1	126.298	33.4416
126	5011025021	2021	10	27	2	6.7	764	21	2.1	1.44	12.3	3.16	10/27/2021	1	126.294	33.4377
127	5011025021	2021	10	28	2	6.3	374	31	1.7	0.88	8.5	1.67	10/28/2021	1	126.296	33.4251
128	5011025021	2021	10	28	2	6.7	689	28	2.8	0.99	11.1	1.4	10/28/2021	1	126.297	33.4439
129	5011025021	2021	10	13	2	7	491	30	4	1.3	9.9	1.15	10/13/2021	1	126.301	33.4183
130	5011025021	2021	6	21	2	7.3	283	36	2.3	1.19	10.5	0.3	6/21/2021	1	126.288	33.4209
131	5011025021	2021	7	1	2	4.8	376	35	1.2	1.08	1.7	0.3	7/1/2021	1	126.285	33.438
132	5011025021	2021	7	1	2	5.1	624	26	1	0.99	1.6	0.3	7/1/2021	1	126.284	33.4417
133	5011025021	2021	7	1	2	4.5	301	32	1.4	1.32	2.6	0.6	7/1/2021	1	126.284	33.4393
134	5011025021	2021	7	26	2	6.7	703	93	3.2	0.69	4.3	0.3	7/26/2021	1	126.277	33.4373
135	5011025021	2021	8	9	2	6.8	155	14	5	0.44	5.2	0.2	8/9/2021	1	126.28	33.4409
136	5011025021	2021	8	9	2	5.3	443	16	2.6	0.46	2.9	0.4	8/9/2021	1	126.283	33.4388
137	5011025021	2021	8	9	2	6.3	1369	34	4.2	0.68	6.1	0.5	8/9/2021	1	126.277	33.4362
138	5011025021	2021	11	2	2	6.7	64	23	2.4	0.61	3.7	0.75	11/2/2021	1	126.286	33.4314
139	5011025021	2021	8	4	3	6.6	1360	68	4.9	2.75	12.1	1.9	8/4/2021	1	126.299	33.4433
140	5011025021	2021	1	29	2	5.4	873	26	2.3	1.93	2.2	0.3	1/29/2021	1	126.282	33.4315
141	5011025021	2021	2	8	2	6.4	437	44	0.9	0.4	3	0.4	2/8/2021	1	126.291	33.4162
142	5011025021	2021	2	8	2	6.4	355	47	1.2	0.56	3.6	0.2	2/8/2021	1	126.291	33.4159
143	5011025021	2021	3	2	2	6.6	2395	32	1.7	1.71	4.1	0.4	3/2/2021	1	126.289	33.4338
144	5011025021	2021	3	2	2	6.5	1318	30	1.5	1.58	3.5	0.3	3/2/2021	1	126.289	33.4344
145	5011025021	2021	4	22	2	6.7	1268	73	1.6	1.74	14.5	4	4/22/2021	1	126.299	33.4224
146	5011025021	2021	5	21	2	6.8	853	49	0.9	0.48	9.4	0.5	5/21/2021	1	126.293	33.4253
147	5011025021	2021	5	21	2	6.6	884	36	1.1	0.5	6.8	0.5	5/21/2021	1	126.288	33.4204
148	5011025021	2021	5	21	2	6.9	633	47	1.3	0.56	6.9	0.4	5/21/2021	1	126.288	33.4213
149	5011025021	2021	5	21	2	6.4	985	56	1.4	0.66	4.4	0.7	5/21/2021	1	126.289	33.4195
150	5011025021	2021	5	21	2	5.9	739	36	0.5	0.36	3.2	0.3	5/21/2021	1	126.287	33.4271
151	5011025021	2021	5	21	2	4.9	552	39	0.6	0.24	3.2	2	5/21/2021	1	126.291	33.4266
152	5011025021	2021	6	17	2	5.9	711	21	1.6	1.09	5	0.3	6/17/2021	1	126.29	33.4247
153	5011025021	2021	7	23	2	4.5	1278	36	0.4	0.66	0.8	0.9	7/23/2021	1	126.297	33.4402
154	5011025021	2021	3	2	3	7.1	1169	39	1.7	1.63	6.5	0.4	3/2/2021	1	126.289	33.4337
155	5011025021	2021	1	22	4	7.1	1060	78	1.3	1.46	18.4	1.7	1/22/2021	1	126.299	33.4224
156	5011025021	2021	1	22	4	7	386	41	0.9	0.44	7.7	1.6	1/22/2021	1	126.298	33.4225
157	5011025021	2022	8	4	2	6.6	384	29	1.2	0.6	3.3	0.41	8/4/2022	1	126.293	33.43
158	5011025021	2022	2	11	2	6.9	649	24	2.5	1.03	6.4	1.43	2/11/2022	1	126.289	33.4338
159	5011025021	2022	2	7	2	6.4	510	28	2.2	0.7	7.3	1.7	2/7/2022	1	126.298	33.4424
160	5011025021	2022	2	7	2	7.1	516	25	2.2	1.15	9.3	1.43	2/7/2022	1	126.297	33.4431
161	5011025021	2022	2	7	2	7.2	595	26	2.5	1.42	12.2	1.55	2/7/2022	1	126.297	33.4429
162	5011025021	2022	2	7	2	6.7	901	28	1.6	1.31	6.4	1.79	2/7/2022	1	126.298	33.4422
163	5011025021	2022	3	15	2	5	318	43	1	0.41	5.7	0.98	3/15/2022	1	126.291	33.4162
164	5011025021	2022	3	15	2	5.2	295	43	1.3	0.69	5.3	1.21	3/15/2022	1	126.291	33.4159
165	5011025021	2022	7	19	2	6.7	1123	43	3.7	1.69	7.5	0.67	7/19/2022	1	126.293	33.4253
166	5011025021	2022	7	19	2	4.8	929	27	1.2	0.99	3.2	1.89	7/19/2022	1	126.287	33.4271
167	5011025021	2022	9	1	2	7.9	177	18	2.8	0.81	12.4	0.56	9/1/2022	1	126.298	33.4289
168	5011025021	2022	10	19	2	5.2	613	31	1.1	1.09	4.3	1.45	10/19/2022	1	126.298	33.4243
169	5011025021	2022	10	19	2	5.9	453	32	2.1	1.31	5.9	2.3	10/19/2022	1	126.295	33.432
170	5011025021	2022	10	19	2	6.7	501	33	1.9	1.05	8.3	1.23	10/19/2022	1	126.3	33.4305
171	5011025021	2022	10	19	2	6	645	27	1.4	0.86	4.8	0.54	10/19/2022	1	126.298	33.4392
172	5011025021	2022	10	19	2	5.8	738	27	2.4	0.98	3.9	1	10/19/2022	1	126.298	33.4416
173	5011025021	2022	10	19	2	6.2	652	27	1.8	0.85	5.8	1	10/19/2022	1	126.294	33.4377
174	5011025021	2022	11	1	2	5.3	493	35	1.1	0.63	5.3	1.13	11/1/2022	1	126.291	33.4155
175	5011025021	2022	11	11	2	5.2	526	38	1.6	1.07	4	0.5	11/11/2022	1	126.296	33.4251
176	5011025021	2022	11	11	2	6.7	920	31	2.7	1.27	7.5	0.43	11/11/2022	1	126.297	33.4439
177	5011025021	2022	7	29	3	5.9	602	34	4.9	2.84	8.2	9.05	7/29/2022	1	126.299	33.4433
178	5011025021	2022	2	11	2	6.6	593	28	3	1.13	7.1	1.9	2/11/2022	1	126.282	33.4407
179	5011025021	2022	7	5	2	4.7	511	19	1.2	1.1	4	0.52	7/5/2022	1	126.284	33.4417
180	5011025021	2022	7	5	2	4.2	786	22	0.9	0.95	2.5	1.13	7/5/2022	1	126.285	33.4402
181	5011025021	2022	7	5	2	5.1	632	23	1.7	1.18	4.6	0.55	7/5/2022	1	126.284	33.4393
182	5011025021	2022	7	19	2	7.4	403	17	2.3	0.63	9.2	0.63	7/19/2022	1	126.284	33.4348
183	5011025021	2022	7	19	2	6.2	180	12	3.5	0.36	6	0.54	7/19/2022	1	126.285	33.4356
184	5011025021	2022	7	19	2	5.9	1084	34	2.3	1.48	4.4	0.4	7/19/2022	1	126.277	33.4364
185	5011025021	2022	7	19	2	7.1	355	24	3.1	0.97	8.1	0.54	7/19/2022	1	126.284	33.4351
186	5011025021	2022	7	19	2	5.2	446	23	1.9	0.61	3.5	0.46	7/19/2022	1	126.282	33.4312
187	5011025021	2022	7	19	2	6.7	1390	46	3.9	1.82	7.7	0.69	7/19/2022	1	126.298	33.4316
188	5011025021	2022	7	19	2	7.2	871	34	4.2	0.84	7.1	0.49	7/19/2022	1	126.288	33.4209
189	5011025021	2022	7	19	2	7.6	1016	25	3.1	1.12	8.4	0.53	7/19/2022	1	126.288	33.4204
190	5011025021	2022	7	19	2	6.6	1037	38	3.6	1.24	5.7	0.73	7/19/2022	1	126.289	33.4195
191	5011025021	2022	8	11	2	7	886	20	3.8	2.14	21.4	0.41	8/11/2022	1	126.277	33.4373
192	5011025021	2022	9	22	2	5.4	570	26	1.2	1.63	2	1.67	9/22/2022	1	126.285	33.438
193	5011025021	2022	10	6	2	6.2	797	37	2.6	2.18	8	2.25	10/6/2022	1	126.303	33.4248
194	5011025021	2022	11	15	4	5.8	77	20	1.8	0.17	2.9	0.15	11/15/2022	1	126.286	33.4314
195	5011025021	2022	7	19	2	6.7	1123	43	3.7	1.69	7.5	0.67	7/19/2022	1	126.293	33.4253
196	5011025021	2022	7	19	2	6.7	1390	46	3.9	1.82	7.7	0.69	7/19/2022	1	126.298	33.4316
197	5011025021	2022	7	19	2	7.2	871	34	4.2	0.84	7.1	0.49	7/19/2022	1	126.288	33.4209
198	5011025021	2022	7	19	2	7.6	1016	25	3.1	1.12	8.4	0.53	7/19/2022	1	126.288	33.4204
199	5011025021	2022	7	19	2	6.6	1037	38	3.6	1.24	5.7	0.73	7/19/2022	1	126.289	33.4195
200	5011025021	2022	7	19	2	4.8	929	27	1.2	0.99	3.2	1.89	7/19/2022	1	126.287	33.4271
201	5011025021	2022	6	30	3	5.6	774	45	1.6	1.15	7.3	1	6/30/2022	1	126.292	33.421
202	5011025021	2022	6	30	3	6.3	239	45	1.9	0.66	6.8	0.49	6/30/2022	1	126.291	33.4209
203	5011025021	2022	6	30	3	5.8	579	36	2	1.25	6.1	0.64	6/30/2022	1	126.292	33.4207
204	5011025021	2022	6	30	3	5.6	527	32	1.9	1.38	5.9	0.58	6/30/2022	1	126.291	33.4206
205	5011025021	2022	6	30	3	6.1	448	37	2	1.38	7.5	0.57	6/30/2022	1	126.292	33.4203
206	5011025021	2022	6	30	3	5.5	724	47	1.4	1.2	6.2	0.87	6/30/2022	1	126.292	33.4204
207	5011025021	2022	1	5	2	7.1	446	27	1.5	0.6	7.3	1.17	1/5/2022	1	126.289	33.4191
208	5011025021	2022	1	13	2	5.2	438	22	1.6	1.26	7.2	1.2	1/13/2022	1	126.294	33.4258
209	5011025021	2022	1	13	2	5.7	219	24	1.3	1.73	7.5	2.39	1/13/2022	1	126.294	33.427
210	5011025021	2022	1	13	2	5.2	731	27	1.3	1.58	7.7	1.46	1/13/2022	1	126.293	33.4256
211	5011025021	2022	2	4	2	6.8	510	46	2.9	2.08	9.1	1.36	2/4/2022	1	126.3	33.4217
212	5011025021	2022	2	4	2	5.6	811	35	1.7	0.74	3.2	0.97	2/4/2022	1	126.299	33.4217
213	5011025021	2022	4	5	2	5.2	798	26	1.2	1.04	2.7	1.46	4/5/2022	1	126.303	33.4253
214	5011025021	2022	5	26	2	5.6	977	43	1.3	0.93	3.7	0.85	5/26/2022	1	126.29	33.4247
215	5011025021	2022	6	7	2	5.7	846	23	2.2	1.59	4.9	1.57	6/7/2022	1	126.289	33.4351
216	5011025021	2022	8	9	2	6	667	20	2.3	1.51	5.1	0.38	8/9/2022	1	126.298	33.4245
217	5011025021	2022	9	1	2	6.1	129	51	2.9	1.2	7.1	0.51	9/1/2022	1	126.298	33.4275
218	5011025021	2022	9	1	2	5.6	605	16	2.3	1.34	4.1	0.74	9/1/2022	1	126.301	33.4308
219	5011025021	2022	9	1	2	5.6	1000	6	1.5	0.95	3	0.48	9/1/2022	1	126.282	33.4352
220	5011025021	2022	9	1	2	4.6	823	29	1.2	1.11	1.9	2.08	9/1/2022	1	126.296	33.4269
221	5011025021	2022	9	1	2	4.7	752	16	1.3	1.02	2.4	1.29	9/1/2022	1	126.298	33.4358
222	5011025021	2022	10	19	2	5.2	840	29	1.6	1.52	3.2	3.03	10/19/2022	1	126.299	33.4218
223	5011025021	2022	10	25	2	4.5	599	18	1	1.36	2.8	1.43	10/25/2022	1	126.291	33.4364
224	5011025021	2022	11	17	2	4.2	438	30	0.8	0.63	1.8	1.72	11/17/2022	1	126.301	33.4219
225	5011025021	2022	11	17	2	5	408	22	1.5	1.39	4.4	1.51	11/17/2022	1	126.301	33.4219
226	5011025021	2022	1	13	3	5.6	849	54	3	1.6	7.9	1.22	1/13/2022	1	126.291	33.4231
227	5011025021	2022	1	13	3	5.8	825	63	3	1.6	7.9	1.16	1/13/2022	1	126.293	33.4221
228	5011025021	2022	2	4	3	6.6	1404	69	3.6	2.35	15.6	4.51	2/4/2022	1	126.299	33.4224
229	5011025021	2022	2	4	3	6.8	579	39	2.6	1.24	7.2	1.41	2/4/2022	1	126.298	33.4225
230	5011025021	2022	2	11	3	7.1	350	29	3	0.86	9.2	1.43	2/11/2022	1	126.289	33.4337
231	5011025021	2022	10	28	3	5.4	647	59	4.3	3.06	9.8	1.19	10/28/2022	1	126.292	33.4223
232	5011025022	2020	10	21	2	5.6	831	35	1.7	1.36	4.6	0.7	10/21/2020	1	126.273	33.4344
233	5011025022	2020	10	21	2	4.9	626	39	1.1	1.5	4	1.1	10/21/2020	1	126.276	33.4322
234	5011025022	2020	10	21	2	5	689	33	1.1	1.54	3.9	1.1	10/21/2020	1	126.275	33.4313
235	5011025022	2020	10	21	2	6	573	22	0.9	1.05	4.9	0.3	10/21/2020	1	126.272	33.4292
236	5011025022	2020	10	21	2	5.2	805	28	1.1	1.42	5.8	1.4	10/21/2020	1	126.272	33.4337
237	5011025022	2020	10	21	2	6.9	832	28	1.6	1.4	14.5	2.4	10/21/2020	1	126.271	33.429
238	5011025022	2020	10	21	2	4.8	899	37	0.9	1.33	2.7	1.3	10/21/2020	1	126.266	33.43
239	5011025022	2020	10	21	2	5	672	26	0.8	1.21	3.3	1.1	10/21/2020	1	126.266	33.4307
240	5011025022	2020	10	21	2	4.7	801	37	0.6	1.06	2.9	0.9	10/21/2020	1	126.266	33.4329
241	5011025022	2020	10	21	2	7	755	28	1.2	1.09	9.2	0.2	10/21/2020	1	126.266	33.4282
242	5011025022	2020	10	21	2	6.8	889	38	0.8	1.1	12.3	0.5	10/21/2020	1	126.264	33.4291
243	5011025022	2020	2	21	2	7.6	733	98	0.2	1.9	16.6	0.4	2/21/2020	1	126.27	33.428
244	5011025022	2020	8	7	2	6.6	663	36	1.1	1.22	3.5	0.2	8/7/2020	1	126.273	33.4311
245	5011025022	2020	8	7	2	7.1	437	36	1	1.72	4.4	0.4	8/7/2020	1	126.272	33.4313
246	5011025022	2020	12	28	2	7.3	2238	87	0.9	3.8	10.1	2.8	12/28/2020	1	126.27	33.428
247	5011025022	2020	9	24	2	6	945.6	29.5	2.05	1.15	4.74	0.58	9/24/2020	1	126.274	33.4322
248	5011025022	2020	9	25	2	5.9	657.4	27.5	2.35	1.29	5.33	0.45	9/25/2020	1	126.271	33.4289
249	5011025022	2020	9	25	2	5.7	783.6	27.1	1.92	0.921	3.37	0.54	9/25/2020	1	126.271	33.4313
250	5011025022	2020	9	25	2	5.3	1058.9	32	1.16	0.72	2.59	0.6	9/25/2020	1	126.27	33.4329
251	5011025022	2020	9	25	2	5.2	1282.4	30.7	1.28	1.001	2.64	0.75	9/25/2020	1	126.271	33.4335
252	5011025022	2020	9	25	2	5.8	567.1	28	1.81	1.123	3.24	0.43	9/25/2020	1	126.264	33.4345
253	5011025022	2020	9	25	2	5.7	994.2	31.1	2.02	0.886	4.29	1.95	9/25/2020	1	126.267	33.4329
254	5011025022	2021	7	26	2	6.4	694	89	2.8	0.3	4.6	0.4	7/26/2021	1	126.273	33.4311
255	5011025022	2021	7	26	2	6.6	633	91	2.8	0.64	4.4	0.5	7/26/2021	1	126.272	33.4313
256	5011025022	2021	7	29	2	7.4	5000	142	13.5	7.18	9.4	3.7	7/29/2021	1	126.269	33.4286
257	5011025022	2021	9	30	2	6.8	660	22	2.1	1.18	11.6	2.03	9/30/2021	1	126.275	33.4317
258	5011025022	2021	12	20	3	6.6	806	28	3.8	1.18	9.9	2.46	12/20/2021	1	126.265	33.4299
259	5011025022	2022	8	11	2	6.7	757	34	4.9	1.14	6.1	0.61	8/11/2022	1	126.273	33.4311
260	5011025022	2022	8	11	2	6.6	761	25	4.5	0.81	5.6	0.51	8/11/2022	1	126.272	33.4313
261	5011025022	2022	1	4	2	7.2	1787	239	8.7	1.59	10.7	4.82	1/4/2022	1	126.269	33.4286
262	5011025023	2020	12	31	2	6	985	50	2.4	0.74	5.7	0.5	12/31/2020	1	126.287	33.4265
263	5011025023	2020	12	31	2	5.4	803	34	1.5	1.06	3.5	0.4	12/31/2020	1	126.286	33.4256
264	5011025023	2020	12	31	2	6.4	238	26	2.5	0.62	4.4	0.2	12/31/2020	1	126.285	33.4171
265	5011025023	2020	12	31	2	6.1	843	31	3.5	1.01	5.7	1.4	12/31/2020	1	126.282	33.4227
266	5011025023	2020	12	31	2	6	951	44	2.1	1.12	7.7	1.7	12/31/2020	1	126.282	33.4229
267	5011025023	2020	12	31	2	6	1232	48	2.7	1.03	6.1	1.2	12/31/2020	1	126.275	33.4295
268	5011025023	2020	12	31	2	6.3	897	33	3.2	1.49	8.9	2	12/31/2020	1	126.276	33.4289
269	5011025023	2020	12	31	2	6.3	667	33	2.7	0.94	6.1	0.4	12/31/2020	1	126.274	33.4271
270	5011025023	2020	12	31	2	5.3	846	30	2	1	4.1	0.9	12/31/2020	1	126.273	33.4272
271	5011025023	2020	12	31	2	4.9	394	36	1.5	0.84	3.1	0.9	12/31/2020	1	126.279	33.4225
272	5011025023	2020	12	31	3	5.9	1252	61	2.2	0.9	5.1	0.4	12/31/2020	1	126.286	33.4193
273	5011025023	2020	12	31	4	6.3	733	35	1.6	0.62	5.1	0.2	12/31/2020	1	126.279	33.4219
274	5011025023	2020	9	8	2	5.3	545	162	2.5	2.36	7.9	1.4	9/8/2020	1	126.29	33.4173
275	5011025023	2020	1	28	2	5.6	233	41	2.8	0.88	8.9	0.19	1/28/2020	1	126.284	33.4278
276	5011025023	2020	1	28	2	6	223	25	3.3	0.96	8.3	0.36	1/28/2020	1	126.282	33.4298
277	5011025023	2020	1	28	2	5.7	330	37	3.3	0.83	9.1	0.69	1/28/2020	1	126.284	33.4191
278	5011025023	2020	1	28	2	6.4	564	41	2.5	1.01	9.2	0.53	1/28/2020	1	126.284	33.4193
280	5011025023	2020	2	13	4	6.2	1331	141	4	0.91	9.9	0.8	2/13/2020	1	126.283	33.4244
281	5011025023	2020	3	25	4	7.1	227	26	2.9	0.74	6.2	0.4	3/25/2020	1	126.273	33.4245
282	5011025023	2020	3	25	4	7.5	258	26	3.9	0.7	9	0.4	3/25/2020	1	126.273	33.4243
283	5011025023	2020	3	25	4	7.8	404	30	3.3	1.08	7.9	0.6	3/25/2020	1	126.273	33.4241
284	5011025023	2020	1	23	2	5.5	413	47	8.8	1.41	8.8	1.21	1/23/2020	1	126.285	33.427
285	5011025023	2020	1	23	2	5.7	488	39	4.4	1.1	4.4	0.52	1/23/2020	1	126.285	33.4277
286	5011025023	2020	1	23	2	5.3	537	30	7	1.28	7	0.17	1/23/2020	1	126.283	33.4176
287	5011025023	2020	1	23	2	5.7	625	33	2.1	1.44	9.7	0.65	1/23/2020	1	126.281	33.4236
288	5011025023	2020	1	23	2	5.4	368	32	2.4	0.98	7.5	0.75	1/23/2020	1	126.288	33.4257
289	5011025023	2020	1	23	2	6	215	53	3.1	0.8	8.4	0.19	1/23/2020	1	126.279	33.4194
290	5011025023	2020	1	23	2	6.2	305	35	2.2	0.95	6.9	0.26	1/23/2020	1	126.285	33.4154
291	5011025023	2020	1	23	2	5.9	233	27	2.2	1.13	7.3	0.21	1/23/2020	1	126.285	33.4283
292	5011025023	2020	1	23	2	6.3	403	29	1.7	0.71	5.4	0.43	1/23/2020	1	126.282	33.4271
293	5011025023	2020	1	23	2	5.8	222	24	1.9	2.34	6.5	0.17	1/23/2020	1	126.284	33.428
294	5011025023	2020	2	25	2	6.5	389	41	2	1.46	8.5	0.1	2/25/2020	1	126.28	33.4246
295	5011025023	2020	2	25	2	6.4	288	26	1.5	1.22	5.7	0.1	2/25/2020	1	126.281	33.4255
296	5011025023	2020	2	25	2	5.4	464	32	1	1.37	5.1	0.2	2/25/2020	1	126.281	33.4261
297	5011025023	2020	2	25	2	5.7	400	33	1.4	1.37	5.6	0.1	2/25/2020	1	126.281	33.4258
298	5011025023	2020	2	25	2	4.7	418	22	1.2	1.58	2.9	1.7	2/25/2020	1	126.282	33.4274
299	5011025023	2020	2	25	2	4.6	359	17	1.4	1.57	3.6	1.2	2/25/2020	1	126.283	33.4282
300	5011025023	2020	2	25	2	5.1	437	19	1.8	1.45	7.7	0.7	2/25/2020	1	126.282	33.4305
301	5011025023	2020	2	25	2	6.3	418	16	2.2	1.89	7.9	0.3	2/25/2020	1	126.282	33.4295
302	5011025023	2020	2	25	2	5.7	174	47	1.5	1.77	6	0.2	2/25/2020	1	126.279	33.4273
303	5011025023	2020	2	25	2	6.2	341	35	1.6	2.07	7.6	0.1	2/25/2020	1	126.279	33.4234
304	5011025023	2020	2	25	2	5.9	344	35	1.3	1.6	5.8	0.3	2/25/2020	1	126.284	33.4221
305	5011025023	2020	2	25	2	4.8	403	29	1.2	1.66	3.2	1.5	2/25/2020	1	126.283	33.428
306	5011025023	2020	4	23	2	6.3	1062	33	2.1	1.49	7.2	0.5	4/23/2020	1	126.277	33.4259
307	5011025023	2020	6	30	2	6.4	751	19	2.9	1.49	3.5	0.4	6/30/2020	1	126.279	33.4218
308	5011025023	2020	6	30	2	6.5	797	18	2.9	1.03	3.5	0.2	6/30/2020	1	126.279	33.4219
309	5011025023	2020	6	30	2	6.7	853	20	3	1.52	3.6	0.3	6/30/2020	1	126.279	33.4214
310	5011025023	2020	7	16	2	6.2	1101	43	2.3	1.6	4.2	1	7/16/2020	1	126.287	33.4181
311	5011025023	2020	7	16	2	5.5	1099	50	2.1	1.42	2.6	1.2	7/16/2020	1	126.284	33.4182
312	5011025023	2020	7	16	2	6.2	1140	49	3.1	2	4.6	1.1	7/16/2020	1	126.284	33.4183
313	5011025023	2020	7	16	2	6.3	1331	52	3.4	2.39	4.9	1.1	7/16/2020	1	126.283	33.4181
314	5011025023	2020	7	16	2	5.8	1208	46	2.9	1.43	3.9	2.1	7/16/2020	1	126.288	33.417
315	5011025023	2020	7	16	2	5.8	670	46	1.4	1.48	2	1.1	7/16/2020	1	126.287	33.4157
316	5011025023	2020	7	16	2	5.7	697	49	1.9	1.37	4.2	1	7/16/2020	1	126.288	33.416
317	5011025023	2020	7	16	2	5.7	1104	50	2.2	1.52	3.6	1.3	7/16/2020	1	126.276	33.4277
318	5011025023	2020	7	16	2	5.9	1051	48	2.2	1.62	4.2	1.4	7/16/2020	1	126.277	33.4281
319	5011025023	2020	7	16	2	5.3	1148	52	1.9	1.21	2.1	1.2	7/16/2020	1	126.285	33.4278
320	5011025023	2020	7	16	2	5.9	101	74	1.4	0.72	4.6	0.3	7/16/2020	1	126.287	33.4173
321	5011025023	2020	7	16	2	5.5	1000	32	0.8	0.93	3.2	0.5	7/16/2020	1	126.28	33.4257
322	5011025023	2020	7	16	2	6.3	887	34	0.7	0.72	4.4	0.2	7/16/2020	1	126.285	33.4288
323	5011025023	2020	7	16	2	6.4	1305	50	4.4	2.15	5.5	1.2	7/16/2020	1	126.282	33.4266
324	5011025023	2020	7	16	2	6.2	579	33	2.5	0.46	5.4	0.3	7/16/2020	1	126.28	33.4286
325	5011025023	2020	7	16	2	6	605	61	1.6	0.88	4	0.6	7/16/2020	1	126.28	33.4279
326	5011025023	2020	7	16	2	5.1	905	40	1.7	1.44	1.1	0.5	7/16/2020	1	126.276	33.4244
327	5011025023	2020	7	16	2	4.8	869	43	1.7	1.6	1.2	1.1	7/16/2020	1	126.275	33.4245
328	5011025023	2020	7	16	2	5.9	685	22	2.1	1.39	2.9	0.3	7/16/2020	1	126.275	33.4244
329	5011025023	2020	7	16	2	5.8	801	27	2.2	1.63	2.7	0.3	7/16/2020	1	126.275	33.4243
330	5011025023	2020	7	16	2	6.1	1427	48	3.3	1.69	3.2	0.5	7/16/2020	1	126.29	33.4168
331	5011025023	2020	7	16	2	4.9	790	18	1.4	1.1	1.7	1.1	7/16/2020	1	126.284	33.4285
332	5011025023	2020	7	16	2	6	803	20	2.7	1.89	2.7	0.7	7/16/2020	1	126.283	33.4287
333	5011025023	2020	7	16	2	5.6	1025	18	2	1.24	2.6	1.1	7/16/2020	1	126.282	33.4277
334	5011025023	2020	7	16	2	5.7	1035	13	1.9	1.25	2.6	1	7/16/2020	1	126.282	33.4283
335	5011025023	2020	7	16	2	5.7	982	23	2	2.04	2.6	1	7/16/2020	1	126.289	33.4156
336	5011025023	2020	7	16	2	5.3	907	20	1.3	1.98	1.9	1.1	7/16/2020	1	126.282	33.4209
337	5011025023	2020	7	16	2	6.3	927	25	2	1.19	4.5	0.6	7/16/2020	1	126.281	33.4223
338	5011025023	2020	7	16	2	7.5	318	30	2.2	0.96	6.3	0.4	7/16/2020	1	126.282	33.4183
339	5011025023	2020	7	16	2	6.2	481	28	1.5	1.03	4	0.3	7/16/2020	1	126.283	33.4185
340	5011025023	2020	7	16	2	6.4	191	13	3.1	1.21	5.7	0.7	7/16/2020	1	126.283	33.422
341	5011025023	2020	7	16	2	5.5	475	12	1.9	1.66	3.3	0.6	7/16/2020	1	126.275	33.4201
342	5011025023	2020	7	16	2	6	191	9	3.7	1.3	4.6	1.3	7/16/2020	1	126.277	33.4224
343	5011025023	2020	7	16	2	6.3	150	7	3.1	1	4.3	0.4	7/16/2020	1	126.277	33.4225
344	5011025023	2020	7	16	2	6.6	1025	40	3	1.61	4.4	0.4	7/16/2020	1	126.274	33.425
345	5011025023	2020	7	16	2	5.1	381	27	1.4	1.41	2.9	1.2	7/16/2020	1	126.282	33.4244
346	5011025023	2020	7	16	2	5.8	1056	33	2.4	1.11	3.8	1.1	7/16/2020	1	126.275	33.4295
347	5011025023	2020	7	16	2	6.4	1325	47	3.2	1.93	5.6	1.2	7/16/2020	1	126.282	33.4241
348	5011025023	2020	7	16	2	6.3	920	38	2.1	1.43	4.8	0.8	7/16/2020	1	126.283	33.424
349	5011025023	2020	7	16	2	5.9	738	29	2	1.44	4.4	0.8	7/16/2020	1	126.282	33.424
350	5011025023	2020	7	16	2	5.1	3178	26	1.1	0.99	2.7	0.4	7/16/2020	1	126.287	33.4165
351	5011025023	2020	7	16	2	4.9	5000	23	2.4	1.66	4.7	3.7	7/16/2020	1	126.288	33.4164
352	5011025023	2020	7	16	2	5.4	2333	26	2.1	1.23	5.1	1.1	7/16/2020	1	126.289	33.4159
353	5011025023	2020	7	16	2	5.2	1524	17	2	1.11	4.9	0.7	7/16/2020	1	126.284	33.4201
354	5011025023	2020	7	16	2	5.2	1457	13	2	1.15	5.3	1.2	7/16/2020	1	126.284	33.4204
355	5011025023	2020	7	16	2	5.4	1942	14	2.1	1.04	6	0.5	7/16/2020	1	126.287	33.4265
356	5011025023	2020	7	16	2	5.8	512	6	2.6	0.94	5	0.2	7/16/2020	1	126.28	33.431
357	5011025023	2020	7	31	2	5.9	882	43	1.4	1.72	2.3	1	7/31/2020	1	126.287	33.4254
358	5011025023	2020	7	31	2	6.8	205	51	1.8	1.28	7.9	2	7/31/2020	1	126.286	33.4208
359	5011025023	2020	7	31	2	6.8	1058	64	2.8	3.16	5	0.8	7/31/2020	1	126.284	33.4176
360	5011025023	2020	7	31	2	6.5	14	32	1.6	0.1	2	0.2	7/31/2020	1	126.283	33.4215
361	5011025023	2020	7	31	2	7	1456	44	3.1	2.46	6	3.4	7/31/2020	1	126.284	33.4248
362	5011025023	2020	7	31	2	7.3	37	8	2.8	0.22	3.1	0.4	7/31/2020	1	126.28	33.4226
363	5011025023	2020	9	4	2	5.5	927	31	1.2	1.21	3.3	0.4	9/4/2020	1	126.285	33.4227
364	5011025023	2020	9	4	2	6.6	1275	18	2.2	1	5.1	0.2	9/4/2020	1	126.282	33.4258
365	5011025023	2020	9	4	2	5.3	842	36	1.5	1.26	3	0.3	9/4/2020	1	126.282	33.4258
366	5011025023	2020	9	29	2	6.2	704	22	2.2	1.77	6.9	0.4	9/29/2020	1	126.276	33.4211
367	5011025023	2020	9	29	2	5.4	725	22	1.4	1.51	2.7	0.9	9/29/2020	1	126.276	33.4214
368	5011025023	2020	11	13	2	4.9	1043	33	2.8	0.61	3.9	1.4	11/13/2020	1	126.282	33.425
369	5011025023	2020	11	13	2	5.3	755	32	2.1	0.67	3.6	0.8	11/13/2020	1	126.284	33.4243
370	5011025023	2020	11	13	2	5.1	980	31	2.2	0.68	3.2	1.2	11/13/2020	1	126.281	33.4243
371	5011025023	2020	11	13	2	4.5	812	37	1.8	0.53	1.7	1.5	11/13/2020	1	126.281	33.4241
372	5011025023	2020	11	13	2	4.8	723	35	2	0.51	1.9	1.5	11/13/2020	1	126.279	33.4275
373	5011025023	2020	12	2	2	6.2	1004	61	2.2	0.88	8.4	1.2	12/2/2020	1	126.287	33.4159
374	5011025023	2020	12	2	2	6.9	668	36	2.5	1.26	7	0.2	12/2/2020	1	126.279	33.4249
375	5011025023	2020	12	2	2	6.7	1177	54	2.4	0.97	9.4	0.9	12/2/2020	1	126.278	33.4225
376	5011025023	2020	12	11	2	5.7	447	49	1.9	0.6	3.6	0.2	12/11/2020	1	126.286	33.4261
377	5011025023	2020	12	11	2	5.9	496	54	1.5	0.61	3.8	0.4	12/11/2020	1	126.288	33.4257
378	5011025023	2020	12	11	2	6.4	283	43	3.5	0.58	4.7	0.4	12/11/2020	1	126.285	33.4154
379	5011025023	2020	12	11	2	5.3	481	45	2.1	1.24	4	0.8	12/11/2020	1	126.279	33.4194
380	5011025023	2020	12	11	2	7	833	44	3.3	0.65	4.8	0.2	12/11/2020	1	126.284	33.4193
381	5011025023	2020	12	11	2	6.6	780	53	2.6	0.9	4.3	0.2	12/11/2020	1	126.284	33.4191
382	5011025023	2020	12	11	2	6.5	877	57	3	0.76	3.9	0.5	12/11/2020	1	126.284	33.4193
383	5011025023	2020	12	11	2	6.6	479	47	2	0.99	6.1	1.3	12/11/2020	1	126.282	33.4271
384	5011025023	2020	12	11	2	5.9	348	58	2.6	0.82	2.8	0.9	12/11/2020	1	126.284	33.4278
385	5011025023	2020	12	11	2	5.7	483	64	1.2	0.58	2.5	0.3	12/11/2020	1	126.284	33.428
386	5011025023	2020	12	11	2	5.6	376	56	1.3	0.7	2.1	0.3	12/11/2020	1	126.285	33.4283
387	5011025023	2020	12	11	2	5.4	374	42	2.5	0.97	3.2	2.7	12/11/2020	1	126.282	33.4298
388	5011025023	2020	2	25	3	5.8	612	48	1.4	1.38	6.3	0.2	2/25/2020	1	126.28	33.4256
389	5011025023	2020	2	25	3	5.1	441	40	0.9	1.12	2.4	0.2	2/25/2020	1	126.28	33.4252
390	5011025023	2020	4	23	3	5.7	1532	32	2.9	2.27	7.3	4.5	4/23/2020	1	126.277	33.4259
391	5011025023	2020	6	5	3	5.9	599	40	1.9	0.7	3.7	0.4	6/5/2020	1	126.283	33.4255
392	5011025023	2020	7	31	3	6.4	765	25	1.9	1.25	2.4	0.3	7/31/2020	1	126.283	33.4179
393	5011025023	2020	8	7	3	6.3	1216	77	0.3	1.07	5.2	0.4	8/7/2020	1	126.28	33.4221
394	5011025023	2020	8	7	3	4.9	730	30	0.4	0.84	1.3	0.5	8/7/2020	1	126.279	33.4231
395	5011025023	2020	11	13	3	6.1	634	30	4.1	0.85	6.9	0.3	11/13/2020	1	126.286	33.4153
396	5011025023	2020	11	13	3	6.3	555	43	4.3	1.24	5.6	0.4	11/13/2020	1	126.286	33.415
397	5011025023	2020	11	13	3	6.2	220	29	4.9	0.47	6.2	0.6	11/13/2020	1	126.286	33.415
398	5011025023	2020	2	13	4	6.2	1331	141	4	0.91	9.9	0.8	2/13/2020	1	126.283	33.4244
399	5011025023	2020	7	16	4	6.2	932	23	1.8	1.54	3.9	0.7	7/16/2020	1	126.282	33.4217
400	5011025023	2020	7	31	4	7.3	46	36	1.6	0.51	7	0.3	7/31/2020	1	126.287	33.4242
401	5011025023	2020	7	31	4	7.2	44	19	2.7	0.36	4.2	0.3	7/31/2020	1	126.283	33.4236
402	5011025023	2020	9	23	2	5.9	456.7	20.3	2.54	0.946	6.34	0.31	9/23/2020	1	126.284	33.4178
403	5011025023	2020	9	24	2	6.4	323.2	29.1	3.43	1.435	8.35	0.79	9/24/2020	1	126.274	33.4214
404	5011025023	2020	9	24	2	6.3	639.8	32.9	1.64	1.282	7.22	0.68	9/24/2020	1	126.28	33.4225
405	5011025023	2020	9	24	2	6.4	687.3	34.9	1.69	0.798	7.13	0.44	9/24/2020	1	126.279	33.4234
406	5011025023	2020	9	24	2	6.4	833.1	28.6	3.91	1.528	7.07	0.48	9/24/2020	1	126.275	33.4243
407	5011025023	2020	9	24	2	7.1	743.7	31.6	2.13	1.094	10.39	0.55	9/24/2020	1	126.276	33.4247
408	5011025023	2020	9	24	2	5.8	1201.5	34	1.44	1.189	4.09	0.43	9/24/2020	1	126.276	33.4277
409	5011025023	2020	9	24	2	6.3	1088.5	29.5	1.93	0.81	6.78	0.53	9/24/2020	1	126.273	33.4284
410	5011025023	2020	9	24	2	4.8	1118.1	37.3	0.95	0.999	2.65	0.88	9/24/2020	1	126.275	33.4305
411	5011025023	2021	8	27	2	5.9	740	42	4	3.12	3.4	1.15	8/27/2021	1	126.29	33.4173
412	5011025023	2021	10	28	2	6.5	446	32	1.8	0.88	8.4	1.69	10/28/2021	1	126.282	33.4271
413	5011025023	2021	10	28	2	6.4	483	31	2.2	1.13	8.1	1.4	10/28/2021	1	126.284	33.428
414	5011025023	2021	10	28	2	6.2	429	28	1.8	0.92	6	1.29	10/28/2021	1	126.284	33.4282
415	5011025023	2021	10	28	2	6.6	772	31	2.5	0.88	8.1	1.33	10/28/2021	1	126.284	33.4193
416	5011025023	2021	10	28	2	6.4	493	35	2	1.03	7.6	1.12	10/28/2021	1	126.284	33.4191
417	5011025023	2021	10	28	2	5.9	244	29	2.4	1.34	7.2	3	10/28/2021	1	126.282	33.4298
418	5011025023	2021	10	28	2	6.5	511	32	2.9	1.13	8.4	1.68	10/28/2021	1	126.284	33.4193
419	5011025023	2021	10	28	2	5.7	415	49	0.8	0.96	4.9	1.96	10/28/2021	1	126.284	33.4278
420	5011025023	2021	10	28	2	5.4	311	36	1.1	0.83	5.6	2.8	10/28/2021	1	126.288	33.4257
421	5011025023	2021	10	28	2	5.6	360	42	0.8	0.86	4.5	1.87	10/28/2021	1	126.285	33.4154
422	5011025023	2021	10	28	2	6.5	619	30	2	0.9	7.5	1.37	10/28/2021	1	126.279	33.4194
423	5011025023	2021	10	28	2	5.6	292	39	0.8	0.78	4	1.55	10/28/2021	1	126.285	33.4283
424	5011025023	2021	10	28	2	6.1	265	37	2.2	1.41	9	2.39	10/28/2021	1	126.284	33.4283
425	5011025023	2021	7	1	2	5	948	23	1.4	1.54	2.1	0.4	7/1/2021	1	126.276	33.4211
426	5011025023	2021	7	13	2	5.3	931	17	1.2	0.62	2.8	0.2	7/13/2021	1	126.279	33.4293
427	5011025023	2021	11	2	2	5.1	553	23	1.2	0.55	3	1.36	11/2/2021	1	126.282	33.425
428	5011025023	2021	11	2	2	5.4	461	21	1.3	0.52	4.3	0.99	11/2/2021	1	126.284	33.4243
429	5011025023	2021	11	2	2	5.7	526	21	1.5	0.62	5.1	0.76	11/2/2021	1	126.281	33.4243
430	5011025023	2021	11	2	2	5.6	484	27	0.8	0.35	2.9	0.81	11/2/2021	1	126.281	33.4241
431	5011025023	2021	11	2	3	5.5	450	35	3.3	1.74	5.6	2.57	11/2/2021	1	126.279	33.4275
432	5011025023	2021	2	8	2	7.6	675	37	3	1.76	6.2	1.6	2/8/2021	1	126.27	33.4227
433	5011025023	2021	2	8	2	5.8	670	37	1.3	0.83	4.9	0.8	2/8/2021	1	126.282	33.4305
434	5011025023	2021	2	8	2	5.6	94	61	1	0.54	2	0.5	2/8/2021	1	126.279	33.4273
435	5011025023	2021	2	8	2	5.5	459	43	1	0.43	1.5	0.3	2/8/2021	1	126.281	33.4255
436	5011025023	2021	2	8	2	5.1	495	30	1.1	0.57	1.1	1.2	2/8/2021	1	126.283	33.4279
437	5011025023	2021	2	8	2	5.3	433	43	1	0.35	2.2	0.6	2/8/2021	1	126.284	33.4221
438	5011025023	2021	2	8	2	6.8	554	26	1.5	0.93	3	0.3	2/8/2021	1	126.282	33.4295
439	5011025023	2021	2	8	2	5.9	518	36	1.2	0.66	2.1	0.6	2/8/2021	1	126.281	33.4258
440	5011025023	2021	2	8	2	6.5	472	38	1.1	0.57	3.3	0.2	2/8/2021	1	126.279	33.4234
441	5011025023	2021	2	8	2	6	561	27	1.3	0.52	2.6	0.3	2/8/2021	1	126.281	33.4261
442	5011025023	2021	2	8	2	5	451	29	1	0.62	1	1.2	2/8/2021	1	126.283	33.4282
443	5011025023	2021	2	8	2	6.1	158	34	1.8	1.03	3.3	0.7	2/8/2021	1	126.282	33.4274
444	5011025023	2021	3	2	2	6.7	2115	53	1.2	0.99	3.6	0.5	3/2/2021	1	126.278	33.4228
445	5011025023	2021	3	2	2	6.8	2404	53	2.2	1.37	6.1	0.4	3/2/2021	1	126.277	33.4229
446	5011025023	2021	3	2	2	6.9	3047	50	1.9	1.59	6	0.3	3/2/2021	1	126.277	33.4232
447	5011025023	2021	5	21	2	5.4	657	40	0.6	0.48	4.1	0.9	5/21/2021	1	126.288	33.417
448	5011025023	2021	5	21	2	5.6	712	48	0.8	0.7	5.3	1.7	5/21/2021	1	126.287	33.4157
449	5011025023	2021	5	21	2	5.7	792	44	0.7	0.65	4.8	1.1	5/21/2021	1	126.288	33.416
450	5011025023	2021	5	21	2	5.4	559	40	0.7	0.44	4.3	0.9	5/21/2021	1	126.287	33.4181
451	5011025023	2021	5	21	2	6.8	970	49	1	0.71	10.8	0.8	5/21/2021	1	126.284	33.4182
452	5011025023	2021	5	21	2	6.6	874	52	0.9	0.76	8.6	0.8	5/21/2021	1	126.284	33.4183
453	5011025023	2021	5	21	2	6	861	44	0.9	0.49	7.8	1.2	5/21/2021	1	126.283	33.4181
454	5011025023	2021	5	21	2	4.8	1056	34	0.4	0.33	1.8	0.6	5/21/2021	1	126.277	33.4281
455	5011025023	2021	5	21	2	5	821	38	0.4	0.39	2.3	0.8	5/21/2021	1	126.276	33.4277
456	5011025023	2021	5	21	2	6.7	894	39	1.2	0.51	7.4	0.6	5/21/2021	1	126.284	33.4207
457	5011025023	2021	5	21	2	6.6	890	35	1.1	0.49	6.7	0.5	5/21/2021	1	126.284	33.4212
458	5011025023	2021	5	21	2	6.7	1024	40	1.5	0.42	6.8	1.6	5/21/2021	1	126.287	33.4265
459	5011025023	2021	5	21	2	5.4	267	43	0.5	0.44	3.6	0.7	5/21/2021	1	126.282	33.4244
460	5011025023	2021	5	21	2	6.6	671	52	0.7	0.53	9.5	0.7	5/21/2021	1	126.282	33.424
461	5011025023	2021	5	21	2	6	721	50	0.7	0.66	6.2	1	5/21/2021	1	126.283	33.424
462	5011025023	2021	5	21	2	6.1	716	57	0.7	0.79	7.6	1.9	5/21/2021	1	126.282	33.4241
463	5011025023	2021	5	21	2	6.7	811	46	1.6	0.64	7.7	1.3	5/21/2021	1	126.274	33.425
464	5011025023	2021	5	21	2	5.8	233	36	0.8	0.68	4	0.5	5/21/2021	1	126.281	33.4291
465	5011025023	2021	5	21	2	5.4	617	27	0.6	0.29	3	0.4	5/21/2021	1	126.282	33.4209
466	5011025023	2021	5	21	2	5.9	1429	46	1.5	0.85	5.9	2.2	5/21/2021	1	126.275	33.4245
467	5011025023	2021	5	21	2	7.4	680	33	2.5	0.89	7.2	1.6	5/21/2021	1	126.275	33.4244
468	5011025023	2021	5	21	2	5	1057	47	1.2	0.63	4	1.2	5/21/2021	1	126.276	33.4244
469	5011025023	2021	5	21	2	7.1	741	30	2.3	0.65	5.6	0.7	5/21/2021	1	126.275	33.4243
470	5011025023	2021	5	21	2	6	624	49	0.8	0.38	3.9	0.6	5/21/2021	1	126.289	33.4159
471	5011025023	2021	5	21	2	4.9	648	37	0.4	0.29	2	0.7	5/21/2021	1	126.288	33.4164
472	5011025023	2021	5	21	2	5.4	117	41	0.8	0.3	4.4	1.3	5/21/2021	1	126.284	33.4201
473	5011025023	2021	5	21	2	5.2	245	46	0.6	0.52	2.9	0.8	5/21/2021	1	126.284	33.4204
474	5011025023	2021	5	21	2	7.4	1021	66	7.6	1.8	14	0.7	5/21/2021	1	126.282	33.4266
475	5011025023	2021	5	21	2	5.3	188	60	3.1	0.9	8.7	3	5/21/2021	1	126.287	33.4173
476	5011025023	2021	5	21	2	7.8	995	43	6.5	1.44	10.1	0.9	5/21/2021	1	126.285	33.4288
477	5011025023	2021	5	21	2	6.8	993	33	4	1.42	7.6	0.6	5/21/2021	1	126.28	33.4286
478	5011025023	2021	5	21	2	6.8	927	37	4	1.28	7.5	0.7	5/21/2021	1	126.281	33.4281
479	5011025023	2021	5	21	2	5.2	944	31	1.6	1.28	5.1	1.9	5/21/2021	1	126.28	33.4257
480	5011025023	2021	5	21	2	6.9	1115	47	6.2	1.4	8.6	0.5	5/21/2021	1	126.29	33.4168
481	5011025023	2021	5	21	2	5.1	772	33	1.4	0.88	3.7	0.7	5/21/2021	1	126.289	33.4156
482	5011025023	2021	5	21	2	6.4	510	24	5.7	1.63	6.4	0.7	5/21/2021	1	126.284	33.4285
483	5011025023	2021	5	21	2	6.3	675	24	3.9	0.91	5.5	0.5	5/21/2021	1	126.283	33.4287
484	5011025023	2021	5	21	2	6.5	573	30	4	1.46	8.2	1	5/21/2021	1	126.282	33.4277
485	5011025023	2021	5	21	2	7.2	738	29	5	1.32	8.7	0.6	5/21/2021	1	126.282	33.4283
486	5011025023	2021	5	21	2	5.3	742	36	1	0.92	3.3	0.4	5/21/2021	1	126.285	33.4227
487	5011025023	2021	5	21	2	6.8	232	25	3.9	0.77	10.5	0.6	5/21/2021	1	126.283	33.422
488	5011025023	2021	5	21	2	4.9	537	41	1.1	0.95	3.2	0.9	5/21/2021	1	126.282	33.4261
489	5011025023	2021	5	21	2	6.5	1025	28	2.2	0.85	7.1	0.7	5/21/2021	1	126.282	33.4258
490	5011025023	2021	5	21	2	7.4	751	28	5.2	1.32	8.4	0.6	5/21/2021	1	126.282	33.4279
491	5011025023	2021	6	17	2	5.1	999	57	1.6	1.18	3.4	0.9	6/17/2021	1	126.285	33.4278
492	5011025023	2021	6	17	2	4.9	817	35	1.1	1.02	2.6	0.6	6/17/2021	1	126.285	33.4282
493	5011025023	2021	8	17	2	6.7	1206	36	2.1	2.52	9.8	3.7	8/17/2021	1	126.287	33.4254
494	5011025023	2021	8	17	2	5.5	557	19.7	1.2	1.01	4.8	1.3	8/17/2021	1	126.286	33.4208
495	5011025023	2021	8	17	2	7.4	56	9.6	1	0.4	6.4	0.7	8/17/2021	1	126.284	33.4176
496	5011025023	2021	8	17	2	6.3	701	23.2	0.8	1.24	4.5	0.5	8/17/2021	1	126.284	33.4178
497	5011025023	2021	8	17	2	6.6	30	31.4	1.8	0.84	5.4	2.2	8/17/2021	1	126.283	33.4215
498	5011025023	2021	8	17	2	6.8	1053	59.5	1.2	2.83	8	1.1	8/17/2021	1	126.284	33.4248
499	5011025023	2021	8	17	2	6.3	7	24.8	2	0.12	4.6	0.2	8/17/2021	1	126.283	33.4236
500	5011025023	2021	8	17	2	5.8	986	33.2	1.8	1.74	5.1	1.2	8/17/2021	1	126.28	33.4226
501	5011025023	2021	2	8	3	5.5	1137	95	1.4	1.46	2.4	0.4	2/8/2021	1	126.28	33.4252
502	5011025023	2021	3	2	3	7.7	2000	44	1.9	1.83	8.5	1.2	3/2/2021	1	126.275	33.4219
503	5011025023	2021	6	8	3	5.1	514	84	3	1.46	12	4.4	6/8/2021	1	126.283	33.4255
504	5011025023	2021	8	17	3	6.7	204	40.8	2.1	1.45	11.1	3.7	8/17/2021	1	126.287	33.4242
505	5011025023	2021	8	17	3	7.3	47	12.3	1.7	0.41	7.4	0.4	8/17/2021	1	126.283	33.4179
506	5011025023	2021	10	1	3	5.6	854	35	3.9	0.75	10.5	8.2	10/1/2021	1	126.287	33.4242
507	5011025023	2021	2	8	4	5.6	783	66	1.2	1.91	1.8	0.7	2/8/2021	1	126.28	33.4256
508	5011025023	2021	11	26	4	5.8	517	34	2.4	0.96	3.2	1.52	11/26/2021	1	126.286	33.4153
509	5011025023	2022	2	11	2	6.6	784	47	2.4	1.11	7	1.34	2/11/2022	1	126.278	33.4228
510	5011025023	2022	2	11	2	6.7	822	47	2.2	1.34	8.2	1.4	2/11/2022	1	126.277	33.4232
511	5011025023	2022	2	11	2	7	740	35	6.9	0.79	12.2	1.95	2/11/2022	1	126.275	33.4219
512	5011025023	2022	3	15	2	4.6	424	38	1	0.54	4.6	6.6	3/15/2022	1	126.284	33.4221
513	5011025023	2022	3	15	2	5.7	412	36	1.4	0.71	6.2	1.17	3/15/2022	1	126.28	33.4246
514	5011025023	2022	3	15	2	5.3	549	37	0.8	0.25	3.3	1.36	3/15/2022	1	126.281	33.4255
515	5011025023	2022	3	15	2	4	491	36	0.6	0.33	2.5	6.75	3/15/2022	1	126.281	33.426
516	5011025023	2022	3	15	2	5	389	28	1.3	0.32	4.1	0.96	3/15/2022	1	126.281	33.4258
517	5011025023	2022	3	15	2	5	390	22	1	0.23	3.5	1	3/15/2022	1	126.283	33.4282
518	5011025023	2022	3	15	2	5.1	387	22	1.1	0.21	3.7	0.95	3/15/2022	1	126.283	33.4279
519	5011025023	2022	3	15	2	5.3	345	25	1.2	0.31	3.6	0.96	3/15/2022	1	126.283	33.428
520	5011025023	2022	3	15	2	5.7	437	27	1.8	0.34	7.7	2.15	3/15/2022	1	126.282	33.4305
521	5011025023	2022	3	15	2	6.3	436	22	1.7	0.64	5.3	1.46	3/15/2022	1	126.282	33.4295
522	5011025023	2022	3	15	2	5.9	513	35	1.1	0.86	4.3	2.43	3/15/2022	1	126.279	33.4234
523	5011025023	2022	7	19	2	6.3	571	37	1.6	0.78	7.9	0.55	7/19/2022	1	126.282	33.4244
524	5011025023	2022	7	19	2	6	693	37	1.7	1.01	7.2	1.5	7/19/2022	1	126.282	33.424
525	5011025023	2022	7	19	2	5.9	554	36	1.6	0.94	7.4	0.93	7/19/2022	1	126.283	33.424
526	5011025023	2022	7	20	2	5.4	357	35	1.4	1.05	6.4	0.74	7/20/2022	1	126.282	33.4241
527	5011025023	2022	7	19	2	6.1	615	31	1.8	1.05	4	0.38	7/19/2022	1	126.288	33.417
528	5011025023	2022	7	19	2	6.1	582	32	1.9	1.06	4	0.45	7/19/2022	1	126.287	33.4157
529	5011025023	2022	7	19	2	6.1	587	31	1.8	1.04	3.9	0.37	7/19/2022	1	126.288	33.416
530	5011025023	2022	7	19	2	6.2	596	31	1.8	1.06	3.9	0.36	7/19/2022	1	126.287	33.4181
531	5011025023	2022	7	19	2	6.2	369	38	2.8	0.72	5.1	0.8	7/19/2022	1	126.284	33.4201
532	5011025023	2022	7	19	2	6.2	374	38	2.8	0.72	5	0.75	7/19/2022	1	126.284	33.42
533	5011025023	2022	7	19	2	5.7	638	32	2.1	0.77	3.9	0.76	7/19/2022	1	126.284	33.4204
534	5011025023	2022	8	23	2	6.5	1043	23	5.9	2.72	6	7.18	8/23/2022	1	126.286	33.4208
535	5011025023	2022	8	23	2	6.2	830	15	2.8	1.49	2.7	0.52	8/23/2022	1	126.284	33.4178
536	5011025023	2022	8	23	2	7.2	48	8	3.9	0.51	4	0.48	8/23/2022	1	126.28	33.4226
537	5011025023	2022	8	23	2	5	601	21	1.4	1.34	1.6	0.84	8/23/2022	1	126.284	33.4248
538	5011025023	2022	8	23	2	6.9	64	4	4	0.3	3.5	1.09	8/23/2022	1	126.287	33.4254
539	5011025023	2022	11	1	2	5.9	446	36	1.2	0.93	5.3	0.4	11/1/2022	1	126.29	33.4173
540	5011025023	2022	11	11	2	5.9	228	64	2	1.36	7.9	0.7	11/11/2022	1	126.288	33.4257
541	5011025023	2022	11	11	2	4.9	481	30	2	1.05	5.9	3.45	11/11/2022	1	126.285	33.4154
542	5011025023	2022	11	11	2	6.7	589	28	2.9	0.91	6.7	0.33	11/11/2022	1	126.284	33.4193
543	5011025023	2022	11	11	2	5.8	497	32	2	1.16	5.9	0.93	11/11/2022	1	126.284	33.4191
545	5011025023	2022	11	11	2	5.9	647	35	1.5	1.14	5.6	1.03	11/11/2022	1	126.282	33.4271
546	5011025023	2022	11	11	2	5	208	35	2.2	1.3	6.4	2.42	11/11/2022	1	126.279	33.4194
547	5011025023	2022	11	11	2	5.3	315	38	1.5	1.1	4.3	1.05	11/11/2022	1	126.284	33.428
548	5011025023	2022	11	11	2	5.8	567	34	1.9	0.79	5.7	0.51	11/11/2022	1	126.285	33.4283
549	5011025023	2022	11	11	2	4.6	352	28	2	1	4.7	2.81	11/11/2022	1	126.282	33.4298
550	5011025023	2022	11	11	2	5.2	322	44	1.3	1.06	4.2	0.62	11/11/2022	1	126.284	33.4278
551	5011025023	2022	3	15	3	6.3	435	39	0.8	0.68	1.9	1.45	3/15/2022	1	126.28	33.4256
552	5011025023	2022	3	15	3	5.2	446	41	0.8	0.86	2	4.37	3/15/2022	1	126.28	33.4252
553	5011025023	2022	8	23	3	6.6	192	27	3.8	1.66	7.5	5.45	8/23/2022	1	126.283	33.4179
554	5011025023	2022	2	11	2	6.4	788	38	2.2	0.78	7.1	1.26	2/11/2022	1	126.278	33.4225
555	5011025023	2022	2	11	2	6.6	469	30	3.1	0.58	6.9	1.25	2/11/2022	1	126.287	33.4159
556	5011025023	2022	7	19	2	6.7	1105	43	3.8	1.71	7.5	0.65	7/19/2022	1	126.284	33.4182
557	5011025023	2022	7	19	2	6.4	879	36	2.4	1.52	6.5	0.71	7/19/2022	1	126.29	33.4168
558	5011025023	2022	7	19	2	6.1	984	31	2.5	1.24	4.5	0.68	7/19/2022	1	126.289	33.4156
559	5011025023	2022	7	19	2	6.1	378	25	2.4	1.07	6	0.66	7/19/2022	1	126.282	33.4277
560	5011025023	2022	7	19	2	7	834	18	3.2	0.83	6	0.76	7/19/2022	1	126.282	33.4283
561	5011025023	2022	7	19	2	6.9	836	18	3.1	0.94	5.4	0.78	7/19/2022	1	126.282	33.4279
562	5011025023	2022	7	19	2	6.9	1068	28	4.7	1.5	6.2	0.89	7/19/2022	1	126.284	33.4285
563	5011025023	2022	7	19	2	6.5	932	22	2.6	1.23	5.1	0.77	7/19/2022	1	126.283	33.4287
564	5011025023	2022	7	19	2	7.4	981	36	5.2	1.41	8.7	0.8	7/19/2022	1	126.274	33.425
565	5011025023	2022	7	19	2	5.8	88	55	1.5	0.54	5.9	0.5	7/19/2022	1	126.287	33.4173
566	5011025023	2022	7	19	2	5.6	965	27	0.7	0.71	3.8	0.6	7/19/2022	1	126.28	33.4257
567	5011025023	2022	7	19	2	6	653	48	1.2	0.74	7	0.81	7/19/2022	1	126.28	33.4279
568	5011025023	2022	7	19	2	6	656	15	1.2	0.79	7	0.85	7/19/2022	1	126.281	33.4281
569	5011025023	2022	7	19	2	6.1	605	29	1.7	0.42	7.9	0.43	7/19/2022	1	126.28	33.4286
570	5011025023	2022	7	19	2	6.4	1175	48	3.6	1.75	6.8	1.61	7/19/2022	1	126.282	33.4266
571	5011025023	2022	7	19	2	6.3	931	30	0.8	0.54	5	0.35	7/19/2022	1	126.282	33.4266
572	5011025023	2022	7	19	2	6.4	1024	43	3.4	1.69	6.7	1.64	7/19/2022	1	126.285	33.4288
573	5011025023	2022	7	19	2	6.7	1149	45	3.7	1.66	7.2	0.69	7/19/2022	1	126.277	33.4281
574	5011025023	2022	7	19	2	6.7	1239	43	3.6	1.68	7.1	0.66	7/19/2022	1	126.276	33.4277
575	5011025023	2022	7	19	2	6.7	1176	44	3.7	1.68	7.2	0.71	7/19/2022	1	126.284	33.4183
576	5011025023	2022	7	19	2	6.7	1280	44	3.9	1.89	8	0.71	7/19/2022	1	126.283	33.4181
577	5011025023	2022	7	19	2	5.8	1321	28	1.9	1.24	4.7	0.59	7/19/2022	1	126.282	33.4249
578	5011025023	2022	7	19	2	5.6	1169	27	1.8	1.13	4.3	0.73	7/19/2022	1	126.282	33.4248
579	5011025023	2022	7	19	2	7.1	544	17	2.9	1.29	6.6	0.39	7/19/2022	1	126.284	33.4212
580	5011025023	2022	7	19	2	7.1	541	19	2.9	1.27	6.8	0.4	7/19/2022	1	126.284	33.4207
581	5011025023	2022	7	19	2	6.4	943	22	2.7	1.06	5.8	0.69	7/19/2022	1	126.282	33.4209
582	5011025023	2022	7	19	2	6.9	1034	23	3.7	1.36	6.6	0.64	7/19/2022	1	126.276	33.4244
583	5011025023	2022	7	19	2	5.1	1212	36	1.4	1.1	2.1	0.82	7/19/2022	1	126.275	33.4244
584	5011025023	2022	7	19	2	5.1	1324	35	1.9	1.45	2.7	0.9	7/19/2022	1	126.275	33.4243
585	5011025023	2022	7	19	2	6.7	984	31	3.3	2.02	6.9	0.89	7/19/2022	1	126.275	33.4245
586	5011025023	2022	7	19	2	4.8	1185	32	0.8	0.78	2.8	0.97	7/19/2022	1	126.285	33.4227
587	5011025023	2022	7	19	2	4.6	877	30	0.7	0.66	1.6	0.78	7/19/2022	1	126.282	33.4258
588	5011025023	2022	7	19	2	7	283	22	2.8	0.79	8.4	0.53	7/19/2022	1	126.283	33.422
589	5011025023	2022	7	19	2	6.2	805	37	2.7	1.63	5.1	1.04	7/19/2022	1	126.289	33.4159
591	5011025023	2022	7	19	2	6.6	1246	32	3.3	1.29	6.1	0.61	7/19/2022	1	126.287	33.4265
592	5011025023	2022	7	19	2	7.5	19	11	3.5	0.31	7.2	0.36	7/19/2022	1	126.279	33.4293
593	5011025023	2022	8	23	2	6.2	40	17	2.1	0.15	2.5	0.29	8/23/2022	1	126.284	33.4176
594	5011025023	2022	9	22	2	5	904	23	1.5	1	1.9	0.49	9/22/2022	1	126.276	33.4211
595	5011025023	2022	11	15	2	5.3	816	25	1.6	0.96	5.6	2.37	11/15/2022	1	126.281	33.4243
596	5011025023	2022	11	15	2	4.9	950	28	1.3	0.55	4.5	1.59	11/15/2022	1	126.282	33.425
597	5011025023	2022	11	15	2	5.9	534	26	1.2	0.51	4.8	0.35	11/15/2022	1	126.284	33.4243
598	5011025023	2022	11	15	2	4.8	550	32	0.9	0.58	4.4	1.69	11/15/2022	1	126.281	33.4241
599	5011025023	2022	2	11	3	7	188	18	4.2	0.75	6.1	1.12	2/11/2022	1	126.275	33.4229
600	5011025023	2022	5	26	3	4.9	810	70	1.8	1.37	4.3	4.44	5/26/2022	1	126.283	33.4255
601	5011025023	2022	7	19	3	5.3	700	32	1.2	1.22	2.9	1.6	7/19/2022	1	126.288	33.4164
602	5011025023	2022	8	23	3	6.7	1111	37	4.4	3.7	5.8	1.14	8/23/2022	1	126.287	33.4245
603	5011025023	2022	7	19	2	6.4	879	36	2.4	1.52	6.5	0.71	7/19/2022	1	126.29	33.4168
604	5011025023	2022	7	19	2	6.1	984	31	2.5	1.24	4.5	0.68	7/19/2022	1	126.289	33.4156
605	5011025023	2022	7	19	2	6.1	378	25	2.4	1.07	6	0.66	7/19/2022	1	126.282	33.4277
606	5011025023	2022	7	19	2	7	834	18	3.2	0.83	6	0.76	7/19/2022	1	126.282	33.4283
607	5011025023	2022	7	19	2	6.9	836	18	3.1	0.94	5.4	0.78	7/19/2022	1	126.282	33.4279
608	5011025023	2022	7	19	2	6.9	1068	28	4.7	1.5	6.2	0.89	7/19/2022	1	126.284	33.4285
609	5011025023	2022	7	19	2	6.5	932	22	2.6	1.23	5.1	0.77	7/19/2022	1	126.283	33.4287
610	5011025023	2022	7	19	2	7.4	981	36	5.2	1.41	8.7	0.8	7/19/2022	1	126.274	33.425
611	5011025023	2022	7	19	2	6.3	571	37	1.6	0.78	7.9	0.55	7/19/2022	1	126.282	33.4244
612	5011025023	2022	7	19	2	6	693	37	1.7	1.01	7.2	1.5	7/19/2022	1	126.282	33.424
613	5011025023	2022	7	19	2	5.9	554	36	1.6	0.94	7.4	0.93	7/19/2022	1	126.283	33.424
614	5011025023	2022	7	19	2	5.4	357	35	1.4	1.05	6.4	0.74	7/19/2022	1	126.282	33.4241
615	5011025023	2022	7	19	2	5.8	88	55	1.5	0.54	5.9	0.5	7/19/2022	1	126.287	33.4173
616	5011025023	2022	7	19	2	5.6	965	27	0.7	0.71	3.8	0.6	7/19/2022	1	126.28	33.4257
617	5011025023	2022	7	19	2	6	653	48	1.2	0.74	7	0.81	7/19/2022	1	126.28	33.4279
618	5011025023	2022	7	19	2	6	656	45	1.2	0.79	7	0.85	7/19/2022	1	126.281	33.4281
619	5011025023	2022	7	19	2	6.1	605	29	1.7	0.42	7.9	0.43	7/19/2022	1	126.28	33.4286
620	5011025023	2022	7	19	2	6.4	1175	48	3.6	1.75	6.8	1.61	7/19/2022	1	126.282	33.4266
621	5011025023	2022	7	19	2	6.3	931	30	0.8	0.54	5	0.35	7/19/2022	1	126.282	33.4266
622	5011025023	2022	7	19	2	6.4	1024	43	3.4	1.69	6.7	1.64	7/19/2022	1	126.285	33.4288
623	5011025023	2022	7	19	2	6.1	615	31	1.8	1.05	4	0.38	7/19/2022	1	126.288	33.417
624	5011025023	2022	7	19	2	6.1	582	32	1.9	1.06	4	0.45	7/19/2022	1	126.287	33.4157
625	5011025023	2022	7	19	2	6.1	587	31	1.8	1.04	3.9	0.37	7/19/2022	1	126.288	33.416
626	5011025023	2022	7	19	2	6.2	596	31	1.8	1.06	3.9	0.36	7/19/2022	1	126.287	33.4181
627	5011025023	2022	7	19	2	6.7	1149	45	3.7	1.66	7.2	0.69	7/19/2022	1	126.277	33.4281
628	5011025023	2022	7	19	2	6.7	1239	43	3.6	1.68	7.1	0.66	7/19/2022	1	126.276	33.4277
629	5011025023	2022	7	19	2	6.7	1176	44	3.7	1.68	7.2	0.71	7/19/2022	1	126.284	33.4183
630	5011025023	2022	7	19	2	6.7	1280	44	3.9	1.89	8	0.71	7/19/2022	1	126.283	33.4181
631	5011025023	2022	7	19	2	5.8	1321	28	1.9	1.24	4.7	0.59	7/19/2022	1	126.282	33.4249
632	5011025023	2022	7	19	2	5.6	1169	27	1.8	1.13	4.3	0.73	7/19/2022	1	126.282	33.4248
633	5011025023	2022	7	19	2	7.1	544	17	2.9	1.29	6.6	0.39	7/19/2022	1	126.284	33.4212
634	5011025023	2022	7	19	2	7.1	541	19	2.9	1.27	6.8	0.4	7/19/2022	1	126.284	33.4207
635	5011025023	2022	7	19	2	6.4	943	22	2.7	1.06	5.8	0.69	7/19/2022	1	126.282	33.4209
636	5011025023	2022	7	19	2	6.9	1034	23	3.7	1.36	6.6	0.64	7/19/2022	1	126.276	33.4244
637	5011025023	2022	7	19	2	5.1	1212	36	1.4	1.1	2.1	0.82	7/19/2022	1	126.275	33.4244
638	5011025023	2022	7	19	2	5.1	1324	35	1.9	1.45	2.7	0.9	7/19/2022	1	126.275	33.4243
639	5011025023	2022	7	19	2	6.7	984	31	3.3	2.02	6.9	0.89	7/19/2022	1	126.275	33.4245
640	5011025023	2022	7	19	2	4.8	1185	32	0.8	0.78	2.8	0.97	7/19/2022	1	126.285	33.4227
641	5011025023	2022	7	19	2	4.6	877	30	0.7	0.66	1.6	0.78	7/19/2022	1	126.282	33.4258
642	5011025023	2022	7	19	2	7	283	22	2.8	0.79	8.4	0.53	7/19/2022	1	126.283	33.422
643	5011025023	2022	7	19	2	6.2	805	37	2.7	1.63	5.1	1.04	7/19/2022	1	126.289	33.4159
645	5011025023	2022	7	19	2	6.2	369	38	2.8	0.72	5.1	0.8	7/19/2022	1	126.284	33.4201
646	5011025023	2022	7	19	2	6.2	374	38	2.8	0.72	5	0.75	7/19/2022	1	126.284	33.42
647	5011025023	2022	7	19	2	5.7	638	32	2.1	0.77	3.9	0.76	7/19/2022	1	126.284	33.4204
648	5011025023	2022	7	19	2	6.6	1246	32	3.3	1.29	6.1	0.61	7/19/2022	1	126.287	33.4265
649	5011025023	2022	7	19	2	7.5	19	11	3.5	0.31	7.2	0.36	7/19/2022	1	126.279	33.4293
650	5011025023	2022	7	19	3	5.3	700	32	1.2	1.22	2.9	1.6	7/19/2022	1	126.288	33.4164
651	5011025023	2022	1	4	2	6.8	627	64	4.1	1.58	6.8	2.42	1/4/2022	1	126.276	33.4272
652	5011025023	2022	1	4	2	6.1	604	99	7.3	2.67	16.7	3.63	1/4/2022	1	126.276	33.4274
653	5011025023	2022	5	26	2	4.9	862	64	1	0.84	2	1.24	5/26/2022	1	126.285	33.4278
654	5011025023	2022	5	26	2	4.9	859	108	1	0.65	2	1.33	5/26/2022	1	126.285	33.4282
655	5011025023	2022	2	4	3	6.3	698	27	3.4	1.81	7.1	2.3	2/4/2022	1	126.275	33.4275
656	5011025023	2022	2	4	3	6.7	680	26	3.7	1.69	8.3	2.16	2/4/2022	1	126.275	33.4273
657	5011025023	2022	3	29	3	5.8	347	18	2.4	1.14	5.6	2.02	3/29/2022	1	126.281	33.4171
658	5011025023	2022	3	29	3	5.8	358	20	1.6	1.21	4.3	1.64	3/29/2022	1	126.281	33.417
659	5011025023	2022	4	26	3	4.8	676	26	0.7	0.96	1.6	2.08	4/26/2022	1	126.273	33.4259
660	5011025023	2022	11	8	3	5	1120	76	6.6	2.27	8.7	13.98	11/8/2022	1	126.288	33.4246
661	5011025023	2022	11	8	3	5.3	1002	88	2.9	1.62	6.3	1.65	11/8/2022	1	126.283	33.4179
662	5011025023	2022	11	8	3	5.9	980	63	3	1.71	8.1	2.17	11/8/2022	1	126.283	33.4236
663	5011025023	2022	1	11	4	5.8	601	40	1.8	1.18	9.6	1.31	1/11/2022	1	126.283	33.4244
664	5011025023	2022	6	16	4	6.8	1341	68	5.8	1.19	8.8	1.03	6/16/2022	1	126.279	33.4249
665	5011025023	2022	10	6	4	6.9	598	37	1.9	0.79	7.9	0.68	10/6/2022	1	126.287	33.4159
666	5011025024	2020	10	21	2	5.1	859	38	0.1	0.58	0.1	1.8	10/21/2020	1	126.275	33.4113
667	5011025024	2020	10	21	2	5.7	674	43	1.9	1.32	6.3	0.7	10/21/2020	1	126.28	33.4147
668	5011025024	2020	10	21	2	5.1	764	27	1.5	1.25	3.4	0.3	10/21/2020	1	126.277	33.4163
669	5011025024	2020	10	21	2	6.4	898	34	1.3	1.35	9.6	0.5	10/21/2020	1	126.273	33.4108
670	5011025024	2020	10	21	2	5.5	773	51	1.5	1.57	9.6	2.2	10/21/2020	1	126.275	33.4106
671	5011025024	2020	10	21	2	4.9	700	41	0.7	1.18	3.1	0.9	10/21/2020	1	126.271	33.407
672	5011025024	2020	10	21	2	6.1	728	22	1	0.94	3.7	0.2	10/21/2020	1	126.282	33.4154
673	5011025024	2020	10	21	2	7.6	1235	30	2.2	1.03	9.9	0.5	10/21/2020	1	126.283	33.4145
674	5011025024	2020	10	21	2	5.9	1062	34	1.3	1.28	4.9	0.5	10/21/2020	1	126.27	33.4068
675	5011025024	2020	10	21	4	4.5	935	97	2.7	2.63	12.3	3.6	10/21/2020	1	126.283	33.4158
676	5011025024	2020	1	23	2	5.7	297	21	2	0.9	8.5	0.22	1/23/2020	1	126.284	33.4164
677	5011025024	2020	6	30	2	7.9	208	15	2.3	1.23	4.7	0.4	6/30/2020	1	126.274	33.4059
678	5011025024	2020	7	16	2	6.2	836	29	3.2	1.83	5	1	7/16/2020	1	126.28	33.4147
679	5011025024	2020	7	16	2	6	5000	11	2.8	1.37	7.8	0.8	7/16/2020	1	126.274	33.4185
680	5011025024	2020	7	22	2	6.7	801	55	3.9	2.68	4.7	5.9	7/22/2020	1	126.279	33.4141
681	5011025024	2020	7	31	2	6.8	38	36	1.8	0.88	3.4	1.5	7/31/2020	1	126.283	33.415
682	5011025024	2020	8	28	2	7.3	590	66	2	1.27	6.1	0.3	8/28/2020	1	126.274	33.4085
683	5011025024	2020	8	28	2	7.4	336	21	0.6	0.91	5.2	0.3	8/28/2020	1	126.274	33.4085
684	5011025024	2020	8	28	2	6.6	697	32	1.2	0.13	2.9	0.4	8/28/2020	1	126.279	33.4135
685	5011025024	2020	9	29	2	7	504	22	2.6	1.92	10.1	0.9	9/29/2020	1	126.27	33.4165
686	5011025024	2020	10	23	3	6	248	36	1.2	1.08	6.4	0.4	10/23/2020	1	126.271	33.418
687	5011025024	2020	11	26	3	4	1760	71	1.9	1.54	0.7	2.3	11/26/2020	1	126.283	33.4164
688	5011025024	2020	11	26	3	4.3	1987	187	1.9	1.68	1.3	1.6	11/26/2020	1	126.283	33.4165
689	5011025024	2020	11	26	3	4	1537	98	0.2	1.3	0.8	1.9	11/26/2020	1	126.283	33.4165
690	5011025024	2020	11	26	3	4	2007	296	0.2	2.59	0.1	9.2	11/26/2020	1	126.283	33.4159
691	5011025024	2020	9	23	2	6.2	668.7	19.9	2.21	0.988	5.82	0.49	9/23/2020	1	126.283	33.415
692	5011025024	2020	9	23	2	6.6	911.6	21.4	2.92	0.933	6.21	0.45	9/23/2020	1	126.281	33.4094
693	5011025024	2020	9	24	2	4.7	1083.9	51.4	0.64	1.057	0.82	0.72	9/24/2020	1	126.272	33.4078
694	5011025024	2020	9	24	2	6.6	678.5	16.8	3.32	0.913	6.71	0.3	9/24/2020	1	126.276	33.4178
695	5011025024	2020	9	28	2	6	438.5	33.2	2.67	0.906	6.74	0.85	9/28/2020	1	126.284	33.4164
696	5011025024	2021	10	28	2	5.6	368	30	4.1	1.6	4.7	0.88	10/28/2021	1	126.284	33.4164
697	5011025024	2021	7	6	2	7.2	606	61	4.6	1.11	10.1	0.3	7/6/2021	1	126.274	33.4085
698	5011025024	2021	7	6	2	6.8	318	31	2.4	1.43	5.7	0.3	7/6/2021	1	126.279	33.4133
699	5011025024	2021	7	6	2	6	411	28	2.4	1.33	3.3	0.2	7/6/2021	1	126.279	33.4135
700	5011025024	2021	7	6	2	7	341	25	3.3	1.35	4.7	0.3	7/6/2021	1	126.28	33.4153
701	5011025024	2021	8	6	2	4.4	1106	34	2.4	1.41	3.5	3.08	8/6/2021	1	126.266	33.4141
702	5011025024	2021	8	18	2	7.3	437	19.5	1.9	1.83	9.2	0.5	8/18/2021	1	126.27	33.4165
703	5011025024	2021	7	6	3	6.2	762	54	6.3	3.04	13.4	18.4	7/6/2021	1	126.279	33.4141
704	5011025024	2021	5	21	2	6	516	25	1	0.52	5.2	0.3	5/21/2021	1	126.28	33.4147
705	5011025024	2021	5	21	2	5.4	356	28	0.7	0.33	5.2	1	5/21/2021	1	126.274	33.4185
706	5011025024	2021	5	27	2	5.5	555	35	1.9	1.98	5.7	0.8	5/27/2021	1	126.278	33.4139
707	5011025024	2021	5	27	2	6.9	550	44	2.8	1.99	7	0.4	5/27/2021	1	126.278	33.4142
708	5011025024	2021	8	17	2	6.2	264	17.8	2.8	0.99	6.4	0.3	8/17/2021	1	126.283	33.415
709	5011025024	2021	4	7	3	6.3	386	19	1.1	0.43	4.7	1.4	4/7/2021	1	126.278	33.4134
710	5011025024	2022	7	19	2	6.2	437	24	2.6	0.97	5.3	0.27	7/19/2022	1	126.28	33.4147
711	5011025024	2022	8	23	2	6	197	10	2.7	1.12	3.7	0.33	8/23/2022	1	126.283	33.415
712	5011025024	2022	8	23	2	6.4	548	30	3.9	1.17	5.7	0.74	8/23/2022	1	126.274	33.4085
713	5011025024	2022	5	31	3	7.2	72	21	3.9	2.04	8.6	0.77	5/31/2022	1	126.279	33.4141
714	5011025024	2022	8	23	2	6.1	677	14	3.2	1.38	3.7	1.12	8/23/2022	1	126.279	33.4135
715	5011025024	2022	8	23	2	6.2	185	14	2.1	0.78	4.3	0.49	8/23/2022	1	126.279	33.4133
716	5011025024	2022	8	30	2	7.9	188	16	2	1.05	10.5	0.39	8/30/2022	1	126.27	33.4165
717	5011025024	2022	11	29	2	6.1	481	27	2	1.28	6	0.95	11/29/2022	1	126.278	33.4142
718	5011025024	2022	6	24	4	7.2	369	162	6.8	2.92	23.4	1.9	6/24/2022	1	126.277	33.4096
719	5011025024	2022	7	19	2	6.2	437	24	2.6	0.97	5.3	0.27	7/19/2022	1	126.28	33.4147
720	5011025024	2022	4	5	2	6.2	603	29	1.3	1.39	3.2	1.14	4/5/2022	1	126.278	33.4142
721	5011025024	2022	4	12	2	7.4	324	18	2.4	0.98	10.9	1.13	4/12/2022	1	126.274	33.4059
722	5011025025	2020	10	21	2	6.8	199	54	2.3	1.09	11.3	0.1	10/21/2020	1	126.303	33.35
723	5011025025	2020	10	21	2	5.5	364	62	1.2	1.41	4.6	0.3	10/21/2020	1	126.302	33.3503
724	5011025025	2020	10	21	2	6.1	274	51	1.2	0.99	4.6	0.1	10/21/2020	1	126.285	33.3575
725	5011025025	2020	10	21	2	5.8	228	56	0.8	0.91	4.7	0.1	10/21/2020	1	126.285	33.3573
726	5011025025	2020	10	21	2	7.7	196	43	2.6	1.01	11	0.2	10/21/2020	1	126.289	33.3532
727	5011025025	2020	10	21	2	6.1	145	43	2	2.31	13.7	0.2	10/21/2020	1	126.294	33.3606
728	5011025025	2020	12	31	2	7.1	245	31	4	1.25	5.9	0.2	12/31/2020	1	126.3	33.3562
729	5011025025	2020	12	31	2	7	534	50	4.4	1.74	5.2	0.3	12/31/2020	1	126.284	33.3498
730	5011025025	2020	12	31	2	6.5	512	53	2.8	2.31	4.8	0.2	12/31/2020	1	126.285	33.3491
731	5011025025	2020	10	21	4	5	886	109	1	0.83	4.4	0.2	10/21/2020	1	126.293	33.36
732	5011025025	2020	12	31	4	7.5	278	38	0.8	2.67	5.7	0.2	12/31/2020	1	126.299	33.3581
733	5011025025	2020	12	31	4	5.6	476	78	1.7	0.69	2.6	0.2	12/31/2020	1	126.29	33.3541
734	5011025025	2020	3	9	4	5.5	1067	109	1.8	1.02	9.9	0.5	3/9/2020	1	126.3	33.3624
735	5011025025	2020	5	4	4	5.2	203	83	0.9	0.36	5.4	0.3	5/4/2020	1	126.288	33.3635
736	5011025025	2020	1	23	2	4.9	35	56	8.4	0.96	8.4	0.51	1/23/2020	1	126.306	33.3668
737	5011025025	2020	2	17	2	6.3	97	82	2.8	3.15	9.9	1	2/17/2020	1	126.329	33.3663
738	5011025025	2020	2	17	2	5.8	10	135	1.1	0.57	4.7	0.3	2/17/2020	1	126.307	33.379
739	5011025025	2020	2	17	2	5.8	10	170	0.9	0.57	4	0.4	2/17/2020	1	126.335	33.3507
742	5011025025	2020	2	17	2	5.8	10	140	1	0.62	4.5	0.3	2/17/2020	1	126.339	33.3599
743	5011025025	2020	2	17	2	5.9	10	193	1.3	0.63	5.1	0.4	2/17/2020	1	126.334	33.3606
744	5011025025	2020	2	17	2	5.8	10	171	1	0.88	4.4	0.3	2/17/2020	1	126.312	33.3781
745	5011025025	2020	2	17	2	5.9	10	135	1	0.9	4.8	0.3	2/17/2020	1	126.313	33.3781
746	5011025025	2020	2	17	2	5.9	10	160	1.1	1.08	5.6	0.4	2/17/2020	1	126.313	33.377
747	5011025025	2020	2	17	2	5.8	32	181	0.9	0.72	4.7	0.3	2/17/2020	1	126.308	33.379
748	5011025025	2020	2	17	2	6	34	130	1.2	1.03	5.8	0.5	2/17/2020	1	126.324	33.3746
749	5011025025	2020	2	17	2	5.9	32	129	1.1	0.87	5.9	0.4	2/17/2020	1	126.324	33.3744
750	5011025025	2020	2	17	2	5.8	10	135	1.2	0.91	5.4	0.4	2/17/2020	1	126.324	33.3741
751	5011025025	2020	2	17	2	5.9	10	142	1.3	0.87	5.9	0.4	2/17/2020	1	126.323	33.3742
752	5011025025	2020	2	17	2	5.9	10	131	1.2	3.14	6.2	0.3	2/17/2020	1	126.323	33.3743
753	5011025025	2020	2	17	2	5.9	10	129	1	1.15	5.8	0.4	2/17/2020	1	126.325	33.3744
754	5011025025	2020	2	17	2	5.9	10	141	1.1	1.1	5.8	0.4	2/17/2020	1	126.325	33.3743
755	5011025025	2020	2	17	2	5.8	10	148	1	1.12	5.2	0.4	2/17/2020	1	126.325	33.3741
756	5011025025	2020	2	17	2	5.8	10	140	1.3	1.1	5.8	0.4	2/17/2020	1	126.326	33.374
757	5011025025	2020	2	17	2	5.8	10	165	1.1	1.15	5.3	0.3	2/17/2020	1	126.326	33.3738
758	5011025025	2020	2	17	2	5.9	10	142	1	1.21	5.3	0.4	2/17/2020	1	126.326	33.3737
759	5011025025	2020	2	17	2	5.9	10	116	1.3	1.31	6.1	0.4	2/17/2020	1	126.327	33.3735
760	5011025025	2020	2	17	2	5.9	10	166	1.2	1.24	5.4	0.3	2/17/2020	1	126.327	33.3734
761	5011025025	2020	2	17	2	5.9	10	129	1.2	1.33	5.8	0.3	2/17/2020	1	126.328	33.3732
762	5011025025	2020	2	17	2	5.8	10	154	1.1	1.38	5.5	0.3	2/17/2020	1	126.328	33.373
763	5011025025	2020	2	17	2	5.9	10	152	1.1	1.45	5.6	0.4	2/17/2020	1	126.328	33.3727
764	5011025025	2020	2	17	2	5.8	10	135	1.2	1.46	6	0.3	2/17/2020	1	126.328	33.3725
765	5011025025	2020	2	17	2	5.8	10	193	1.5	1.51	7.2	0.3	2/17/2020	1	126.328	33.3723
766	5011025025	2020	2	17	2	5.9	10	160	1.3	1.5	5.9	0.4	2/17/2020	1	126.328	33.3727
767	5011025025	2020	2	17	2	5.9	10	146	1.6	1.67	7	0.4	2/17/2020	1	126.327	33.3729
768	5011025025	2020	2	17	2	5.8	10	125	1.8	1.07	0.6	0.4	2/17/2020	1	126.327	33.3731
769	5011025025	2020	2	17	2	5.8	10	160	1.5	1.66	6.3	0.3	2/17/2020	1	126.327	33.3732
770	5011025025	2020	2	17	2	5.9	10	150	1.2	1.71	6.1	0.3	2/17/2020	1	126.326	33.3734
771	5011025025	2020	2	17	2	5.9	10	127	1.3	1.74	6.6	0.4	2/17/2020	1	126.326	33.3735
772	5011025025	2020	2	17	2	5.8	10	147	1.2	1.76	6.2	0.3	2/17/2020	1	126.325	33.3737
773	5011025025	2020	2	17	2	5.9	10	150	1.3	1.88	7.1	0.5	2/17/2020	1	126.325	33.3738
774	5011025025	2020	2	17	2	5.8	10	152	1.4	1.81	6.8	0.3	2/17/2020	1	126.325	33.374
775	5011025025	2020	2	17	2	5.7	10	171	1.2	1.87	6.2	0.3	2/17/2020	1	126.324	33.3741
776	5011025025	2020	2	17	2	5.8	10	167	1.4	1.91	5.6	0.4	2/17/2020	1	126.324	33.3738
777	5011025025	2020	2	17	2	5.8	10	162	1.5	1.95	6.4	0.4	2/17/2020	1	126.325	33.3737
778	5011025025	2020	2	17	2	5.9	10	166	0.9	0.65	5.8	0.4	2/17/2020	1	126.325	33.3736
779	5011025025	2020	2	17	2	5.8	10	150	1.3	0.58	5.4	0.4	2/17/2020	1	126.325	33.3734
780	5011025025	2020	2	17	2	5.7	10	187	1.3	0.62	6.2	0.3	2/17/2020	1	126.326	33.3733
781	5011025025	2020	2	17	2	5.8	10	124	1.1	0.56	5.6	0.3	2/17/2020	1	126.326	33.3731
782	5011025025	2020	2	17	2	5.9	10	146	1	0.79	5.4	0.2	2/17/2020	1	126.326	33.3729
783	5011025025	2020	2	17	2	5.7	10	128	1.2	0.67	5.4	0.3	2/17/2020	1	126.327	33.3728
784	5011025025	2020	2	17	2	5.7	10	140	1	0.75	5.1	0.3	2/17/2020	1	126.327	33.3726
785	5011025025	2020	2	17	2	5.8	10	186	1	0.78	5.2	0.3	2/17/2020	1	126.328	33.372
786	5011025025	2020	2	17	2	5.8	10	151	1.3	0.83	5.3	0.4	2/17/2020	1	126.327	33.3722
787	5011025025	2020	2	17	2	5.8	10	148	0.8	0.87	5.3	0.4	2/17/2020	1	126.327	33.3723
788	5011025025	2020	2	17	2	5.8	10	176	1.1	1.05	5.9	0.4	2/17/2020	1	126.327	33.3725
789	5011025025	2020	2	17	2	5.7	10	186	1.3	0.94	5.2	0.4	2/17/2020	1	126.326	33.3727
790	5011025025	2020	2	17	2	5.8	10	131	1.4	1.03	5.1	0.3	2/17/2020	1	126.326	33.3728
791	5011025025	2020	2	17	2	5.7	10	138	1.2	1.02	5.3	0.4	2/17/2020	1	126.325	33.373
792	5011025025	2020	2	17	2	5.7	10	136	1.3	1.09	5.5	0.4	2/17/2020	1	126.325	33.3731
793	5011025025	2020	2	17	2	5.7	10	159	1.5	1.08	5.6	0.4	2/17/2020	1	126.325	33.3733
794	5011025025	2020	2	17	2	5.7	10	143	1.2	1.19	5.5	0.3	2/17/2020	1	126.324	33.3734
795	5011025025	2020	2	17	2	5.8	10	150	1.3	1.27	5.4	0.4	2/17/2020	1	126.324	33.3736
796	5011025025	2020	2	17	2	5.8	10	153	0.9	1.21	4.2	0.4	2/17/2020	1	126.324	33.3737
797	5011025025	2020	2	17	2	5.8	10	112	0.8	1.32	5.1	0.4	2/17/2020	1	126.323	33.3739
798	5011025025	2020	2	17	2	5.6	10	136	1.2	1.39	5.4	0.4	2/17/2020	1	126.323	33.374
799	5011025025	2020	2	17	2	5.6	10	115	1.3	1.38	5.4	0.4	2/17/2020	1	126.325	33.3732
800	5011025025	2020	4	7	2	6.3	30	141	2.6	0.87	4.4	0.4	4/7/2020	1	126.296	33.3591
801	5011025025	2020	4	13	2	6.1	43	112	3.3	1.61	8	0.4	4/13/2020	1	126.337	33.3494
803	5011025025	2020	5	4	2	5.9	360	60	1	0.99	5.2	0.2	5/4/2020	1	126.282	33.3455
804	5011025025	2020	5	15	2	6.9	288	124	2.4	1.09	8.8	0.2	5/15/2020	1	126.308	33.3451
805	5011025025	2020	5	15	2	6.9	288	124	2.4	1.09	8.8	0.2	5/15/2020	1	126.307	33.3445
806	5011025025	2020	5	15	2	6.9	288	124	2.4	1.09	8.8	0.2	5/15/2020	1	126.307	33.344
807	5011025025	2020	5	15	2	6.9	288	124	2.4	1.09	8.8	0.2	5/15/2020	1	126.308	33.3437
808	5011025025	2020	5	15	2	6.9	288	124	2.4	1.09	8.8	0.2	5/15/2020	1	126.308	33.344
809	5011025025	2020	5	15	2	6.9	288	124	2.4	1.09	8.8	0.2	5/15/2020	1	126.308	33.3448
810	5011025025	2020	5	15	2	6.9	288	124	2.4	1.09	8.8	0.2	5/15/2020	1	126.308	33.3446
811	5011025025	2020	5	15	2	6.9	288	124	2.4	1.09	8.8	0.2	5/15/2020	1	126.309	33.3441
812	5011025025	2020	5	15	2	6.9	288	124	2.4	1.09	8.8	0.2	5/15/2020	1	126.31	33.3447
813	5011025025	2020	5	15	2	6.9	288	124	2.4	1.09	8.8	0.2	5/15/2020	1	126.31	33.345
814	5011025025	2020	5	15	2	6.9	288	124	2.4	1.09	8.8	0.2	5/15/2020	1	126.309	33.3454
815	5011025025	2020	5	15	2	6.9	288	124	2.4	1.09	8.8	0.2	5/15/2020	1	126.309	33.3447
816	5011025025	2020	5	15	2	6.9	288	124	2.4	1.09	8.8	0.2	5/15/2020	1	126.307	33.3443
817	5011025025	2020	5	15	2	6.9	288	124	2.4	1.09	8.8	0.2	5/15/2020	1	126.309	33.3438
818	5011025025	2020	5	15	2	6.9	288	124	2.4	1.09	8.8	0.2	5/15/2020	1	126.308	33.3437
819	5011025025	2020	5	15	2	6.3	369	122	0.9	1.56	2.8	0.5	5/15/2020	1	126.317	33.3491
820	5011025025	2020	5	15	2	6.6	316	125	1.9	1.09	5.5	0.2	5/15/2020	1	126.307	33.3434
821	5011025025	2020	5	15	2	6.6	316	125	1.9	1.09	5.5	0.2	5/15/2020	1	126.307	33.3431
822	5011025025	2020	5	15	2	6.6	316	125	1.9	1.09	5.5	0.2	5/15/2020	1	126.306	33.3426
823	5011025025	2020	5	15	2	6.6	316	125	1.9	1.09	5.5	0.2	5/15/2020	1	126.306	33.3434
824	5011025025	2020	5	15	2	6.6	316	125	1.9	1.09	5.5	0.2	5/15/2020	1	126.307	33.3437
825	5011025025	2020	5	15	2	6.6	316	125	1.9	1.09	5.5	0.2	5/15/2020	1	126.306	33.3438
826	5011025025	2020	5	15	2	6.6	316	125	1.9	1.09	5.5	0.2	5/15/2020	1	126.305	33.343
827	5011025025	2020	5	15	2	6.6	316	125	1.9	1.09	5.5	0.2	5/15/2020	1	126.306	33.3428
828	5011025025	2020	5	15	2	6.6	316	125	1.9	1.09	5.5	0.2	5/15/2020	1	126.306	33.342
829	5011025025	2020	5	15	2	6.9	123	93	1.4	1.12	9.5	0.2	5/15/2020	1	126.312	33.35
830	5011025025	2020	5	15	2	6.9	123	93	1.4	1.12	9.5	0.2	5/15/2020	1	126.311	33.3496
831	5011025025	2020	5	15	2	6.9	123	93	1.4	1.12	9.5	0.2	5/15/2020	1	126.311	33.3486
832	5011025025	2020	5	15	2	6.9	108	53	3.5	1.67	6.8	0.2	5/15/2020	1	126.3	33.3506
833	5011025025	2020	5	15	2	6.9	108	53	3.5	1.67	6.8	0.2	5/15/2020	1	126.298	33.3494
834	5011025025	2020	5	15	2	6.9	108	53	3.5	1.67	6.8	0.2	5/15/2020	1	126.298	33.3502
835	5011025025	2020	5	15	2	6.9	108	53	3.5	1.67	6.8	0.2	5/15/2020	1	126.299	33.35
836	5011025025	2020	5	15	2	6.9	108	53	3.5	1.67	6.8	0.2	5/15/2020	1	126.299	33.3497
837	5011025025	2020	5	15	2	6.9	108	53	3.5	1.67	6.8	0.2	5/15/2020	1	126.299	33.3495
838	5011025025	2020	5	15	2	6.9	108	53	3.5	1.67	6.8	0.2	5/15/2020	1	126.3	33.3504
839	5011025025	2020	5	15	2	6.9	108	53	3.5	1.67	6.8	0.2	5/15/2020	1	126.299	33.3503
840	5011025025	2020	5	15	2	6.9	108	53	3.5	1.67	6.8	0.2	5/15/2020	1	126.299	33.3503
841	5011025025	2020	5	15	2	5.7	391	159	1	0.7	3.2	0.2	5/15/2020	1	126.313	33.3428
842	5011025025	2020	5	15	2	5.7	391	159	1	0.7	3.2	0.2	5/15/2020	1	126.312	33.3433
843	5011025025	2020	5	15	2	5.7	391	159	1	0.7	3.2	0.2	5/15/2020	1	126.312	33.3438
844	5011025025	2020	5	15	2	5.7	391	159	1	0.7	3.2	0.2	5/15/2020	1	126.312	33.3445
845	5011025025	2020	5	15	2	5.7	391	159	1	0.7	3.2	0.2	5/15/2020	1	126.314	33.3435
846	5011025025	2020	5	15	2	5.7	391	159	1	0.7	3.2	0.2	5/15/2020	1	126.314	33.3427
847	5011025025	2020	5	15	2	7	414	69	1.2	0.49	10.2	0.3	5/15/2020	1	126.315	33.3403
848	5011025025	2020	5	15	2	7	414	69	1.2	0.49	10.2	0.3	5/15/2020	1	126.315	33.3417
849	5011025025	2020	5	15	2	6.5	146	85	0.8	0.43	2.9	0.2	5/15/2020	1	126.315	33.3439
850	5011025025	2020	5	15	2	5.9	125	119	1.1	0.6	3	0.3	5/15/2020	1	126.305	33.3458
851	5011025025	2020	5	15	2	5.9	125	119	1.1	0.6	3	0.3	5/15/2020	1	126.304	33.3456
852	5011025025	2020	5	15	2	5.9	125	119	1.1	0.6	3	0.3	5/15/2020	1	126.304	33.3458
853	5011025025	2020	5	15	2	5.9	125	119	1.1	0.6	3	0.3	5/15/2020	1	126.304	33.3452
854	5011025025	2020	5	15	2	5.9	125	119	1.1	0.6	3	0.3	5/15/2020	1	126.305	33.3448
855	5011025025	2020	5	15	2	6.6	107	60	2	0.8	7	0.2	5/15/2020	1	126.318	33.3396
856	5011025025	2020	5	15	2	6.6	107	60	2	0.8	7	0.2	5/15/2020	1	126.318	33.3385
857	5011025025	2020	5	15	2	6.6	107	60	2	0.8	7	0.2	5/15/2020	1	126.318	33.3381
858	5011025025	2020	5	15	2	6.6	107	60	2	0.8	7	0.2	5/15/2020	1	126.321	33.339
859	5011025025	2020	5	15	2	6.6	107	60	2	0.8	7	0.2	5/15/2020	1	126.322	33.3389
860	5011025025	2020	5	15	2	6.6	107	60	2	0.8	7	0.2	5/15/2020	1	126.318	33.3379
861	5011025025	2020	5	15	2	6.6	107	60	2	0.8	7	0.2	5/15/2020	1	126.317	33.3378
862	5011025025	2020	5	15	2	6.6	107	60	2	0.8	7	0.2	5/15/2020	1	126.317	33.3386
863	5011025025	2020	5	15	2	7.1	947	83	1.2	0.75	8.4	0.3	5/15/2020	1	126.336	33.3624
864	5011025025	2020	5	15	2	7.1	947	83	1.2	0.75	8.4	0.3	5/15/2020	1	126.337	33.3627
865	5011025025	2020	5	15	2	7.1	947	83	1.2	0.75	8.4	0.3	5/15/2020	1	126.337	33.3619
868	5011025025	2020	5	15	2	7.1	947	83	1.2	0.75	8.4	0.3	5/15/2020	1	126.341	33.3486
870	5011025025	2020	5	15	2	7.2	161	38	1.1	1.11	9.5	0.1	5/15/2020	1	126.306	33.3486
871	5011025025	2020	5	15	2	7.2	161	38	1.1	1.11	9.5	0.1	5/15/2020	1	126.308	33.349
872	5011025025	2020	5	15	2	7.2	161	38	1.1	1.11	9.5	0.1	5/15/2020	1	126.309	33.3484
873	5011025025	2020	5	15	2	7.2	161	38	1.1	1.11	9.5	0.1	5/15/2020	1	126.308	33.3487
874	5011025025	2020	5	15	2	7.2	161	38	1.1	1.11	9.5	0.1	5/15/2020	1	126.308	33.3491
875	5011025025	2020	5	15	2	7.2	161	38	1.1	1.11	9.5	0.1	5/15/2020	1	126.307	33.3474
876	5011025025	2020	5	15	2	7.2	161	38	1.1	1.11	9.5	0.1	5/15/2020	1	126.307	33.3488
877	5011025025	2020	5	15	2	7.2	161	38	1.1	1.11	9.5	0.1	5/15/2020	1	126.306	33.3477
878	5011025025	2020	5	15	2	7.2	161	38	1.1	1.11	9.5	0.1	5/15/2020	1	126.306	33.347
879	5011025025	2020	5	15	2	7.2	161	38	1.1	1.11	9.5	0.1	5/15/2020	1	126.306	33.3494
880	5011025025	2020	5	15	2	7.2	161	38	1.1	1.11	9.5	0.1	5/15/2020	1	126.306	33.3469
881	5011025025	2020	5	15	2	7.2	161	38	1.1	1.11	9.5	0.1	5/15/2020	1	126.306	33.3481
882	5011025025	2020	5	15	2	7.2	161	38	1.1	1.11	9.5	0.1	5/15/2020	1	126.306	33.3485
883	5011025025	2020	5	15	2	7.2	161	38	1.1	1.11	9.5	0.1	5/15/2020	1	126.305	33.3486
884	5011025025	2020	5	15	2	7.2	161	38	1.1	1.11	9.5	0.1	5/15/2020	1	126.305	33.3488
885	5011025025	2020	5	15	2	7.2	161	38	1.1	1.11	9.5	0.1	5/15/2020	1	126.305	33.348
886	5011025025	2020	5	15	2	7.2	161	38	1.1	1.11	9.5	0.1	5/15/2020	1	126.305	33.348
887	5011025025	2020	5	15	2	7.2	161	38	1.1	1.11	9.5	0.1	5/15/2020	1	126.306	33.3479
888	5011025025	2020	5	15	2	7.2	161	38	1.1	1.11	9.5	0.1	5/15/2020	1	126.305	33.3475
889	5011025025	2020	5	15	2	7.2	161	38	1.1	1.11	9.5	0.1	5/15/2020	1	126.306	33.3472
890	5011025025	2020	5	15	2	6.8	118	65	0.8	1.53	2.8	0.2	5/15/2020	1	126.326	33.3668
891	5011025025	2020	5	15	2	6.7	116	65	0.9	1.62	2	0.2	5/15/2020	1	126.326	33.367
892	5011025025	2020	5	15	2	6.5	122	168	3.2	1.81	10.1	0.4	5/15/2020	1	126.332	33.3638
893	5011025025	2020	5	15	2	6.5	122	168	3.2	1.81	10.1	0.4	5/15/2020	1	126.332	33.3642
894	5011025025	2020	5	15	2	6.5	122	168	3.2	1.81	10.1	0.4	5/15/2020	1	126.332	33.3629
896	5011025025	2020	5	15	2	6.4	262	122	2.7	1.79	5.4	0.2	5/15/2020	1	126.33	33.3632
898	5011025025	2020	5	15	2	6.2	114	63	1.2	1.7	3.8	0.2	5/15/2020	1	126.327	33.3677
899	5011025025	2020	5	15	2	6	162	19	0.7	0.49	2.4	0.1	5/15/2020	1	126.328	33.3721
900	5011025025	2020	5	15	2	6	162	19	0.7	0.49	2.4	0.1	5/15/2020	1	126.329	33.3718
901	5011025025	2020	5	15	2	6	162	19	0.7	0.49	2.4	0.1	5/15/2020	1	126.329	33.3709
902	5011025025	2020	5	15	2	6	162	19	0.7	0.49	2.4	0.1	5/15/2020	1	126.328	33.371
903	5011025025	2020	5	15	2	6	162	19	0.7	0.49	2.4	0.1	5/15/2020	1	126.328	33.3708
904	5011025025	2020	5	15	2	6	162	19	0.7	0.49	2.4	0.1	5/15/2020	1	126.327	33.3702
905	5011025025	2020	5	15	2	6	162	19	0.7	0.49	2.4	0.1	5/15/2020	1	126.326	33.3697
906	5011025025	2020	5	15	2	6	162	19	0.7	0.49	2.4	0.1	5/15/2020	1	126.327	33.3693
907	5011025025	2020	5	15	2	6.5	161	23	0.5	0.51	2	0.1	5/15/2020	1	126.328	33.3655
908	5011025025	2020	5	15	2	6.5	161	23	0.5	0.51	2	0.1	5/15/2020	1	126.328	33.3662
909	5011025025	2020	5	15	2	6.1	106	78	0.6	0.55	2.3	0.3	5/15/2020	1	126.341	33.3498
910	5011025025	2020	5	15	2	6.1	106	78	0.6	0.55	2.3	0.3	5/15/2020	1	126.331	33.3636
911	5011025025	2020	5	15	2	6.5	217	32	1	0.65	3.2	0.1	5/15/2020	1	126.325	33.3714
912	5011025025	2020	5	15	2	7	142	137	3.2	1.89	13.7	0.4	5/15/2020	1	126.335	33.3595
913	5011025025	2020	5	15	2	5.9	161	81	0.6	0.74	2	0.2	5/15/2020	1	126.312	33.3631
914	5011025025	2020	5	15	2	5.9	161	81	0.6	0.74	2	0.2	5/15/2020	1	126.312	33.3634
915	5011025025	2020	5	15	2	5.9	161	81	0.6	0.74	2	0.2	5/15/2020	1	126.313	33.3629
916	5011025025	2020	5	15	2	5.7	271	108	2.1	2.54	12	0.4	5/15/2020	1	126.316	33.3718
917	5011025025	2020	5	15	2	5.7	271	108	2.1	2.54	12	0.4	5/15/2020	1	126.316	33.3728
918	5011025025	2020	5	15	2	5.7	271	108	2.1	2.54	12	0.4	5/15/2020	1	126.315	33.3729
919	5011025025	2020	5	15	2	5.7	271	108	2.1	2.54	12	0.4	5/15/2020	1	126.315	33.3724
920	5011025025	2020	5	15	2	5.7	271	108	2.1	2.54	12	0.4	5/15/2020	1	126.315	33.3724
921	5011025025	2020	5	15	2	5.7	271	108	2.1	2.54	12	0.4	5/15/2020	1	126.315	33.3733
922	5011025025	2020	5	15	2	5.7	271	108	2.1	2.54	12	0.4	5/15/2020	1	126.315	33.3726
923	5011025025	2020	5	15	2	5.7	271	108	2.1	2.54	12	0.4	5/15/2020	1	126.314	33.3722
924	5011025025	2020	5	15	2	5.7	271	108	2.1	2.54	12	0.4	5/15/2020	1	126.315	33.3726
925	5011025025	2020	5	15	2	5.7	271	108	2.1	2.54	12	0.4	5/15/2020	1	126.317	33.3719
926	5011025025	2020	5	15	2	4.9	113	123	0.3	0.61	0.9	0.1	5/15/2020	1	126.315	33.3684
927	5011025025	2020	5	15	2	7	297	116	2	2.22	11.5	0.4	5/15/2020	1	126.317	33.3715
928	5011025025	2020	5	15	2	7	297	116	2	2.22	11.5	0.4	5/15/2020	1	126.318	33.3716
929	5011025025	2020	5	15	2	7	82	77	1.1	1.52	6.4	0.2	5/15/2020	1	126.314	33.3664
930	5011025025	2020	5	15	2	5.2	71	128	0.4	0.26	0.4	0.2	5/15/2020	1	126.317	33.3697
931	5011025025	2020	5	15	2	5.3	66	129	0.4	0.26	0.3	0.2	5/15/2020	1	126.319	33.367
932	5011025025	2020	5	15	2	5.3	66	129	0.4	0.26	0.3	0.2	5/15/2020	1	126.318	33.3676
933	5011025025	2020	5	15	2	5.8	86	75	1	0.43	3.2	0.2	5/15/2020	1	126.301	33.3449
934	5011025025	2020	5	15	2	5.8	86	75	1	0.43	3.2	0.2	5/15/2020	1	126.303	33.3437
935	5011025025	2020	5	15	2	5.8	86	75	1	0.43	3.2	0.2	5/15/2020	1	126.302	33.3439
936	5011025025	2020	5	15	2	5.8	86	75	1	0.43	3.2	0.2	5/15/2020	1	126.302	33.3432
937	5011025025	2020	5	15	2	5.8	86	75	1	0.43	3.2	0.2	5/15/2020	1	126.301	33.3446
938	5011025025	2020	5	15	2	5.8	86	75	1	0.43	3.2	0.2	5/15/2020	1	126.301	33.3436
939	5011025025	2020	5	15	2	5.8	86	75	1	0.43	3.2	0.2	5/15/2020	1	126.301	33.3437
940	5011025025	2020	5	15	2	5.8	86	75	1	0.43	3.2	0.2	5/15/2020	1	126.301	33.3439
941	5011025025	2020	5	15	2	4.8	93	80	3.7	0.87	4.6	0.2	5/15/2020	1	126.296	33.3665
942	5011025025	2020	5	15	2	6.4	135	66	2.9	0.79	3.7	0.3	5/15/2020	1	126.299	33.3706
943	5011025025	2020	5	15	2	6.8	171	62	1.9	1.63	4.5	0.2	5/15/2020	1	126.295	33.3507
944	5011025025	2020	5	15	2	6.8	145	100	2.1	2.88	7	0.5	5/15/2020	1	126.303	33.3666
945	5011025025	2020	5	15	2	5.6	338	112	0.8	1.02	2.1	0.2	5/15/2020	1	126.32	33.3405
946	5011025025	2020	5	15	2	5.9	75	80	0.9	0.84	1.8	0.1	5/15/2020	1	126.303	33.376
947	5011025025	2020	6	9	2	5.8	84	131	1	0.51	2	0.3	6/9/2020	1	126.329	33.3663
948	5011025025	2020	6	9	2	5.7	82	123	1.1	0.62	2.7	0.3	6/9/2020	1	126.312	33.3706
949	5011025025	2020	6	9	2	6.1	95	79	1.3	1.23	4.4	0.4	6/9/2020	1	126.307	33.379
950	5011025025	2020	6	9	2	6.1	99	79	1.7	1.15	4.4	0.4	6/9/2020	1	126.335	33.3507
953	5011025025	2020	6	9	2	6.1	107	78	1.3	1.43	3.6	0.4	6/9/2020	1	126.339	33.3599
954	5011025025	2020	6	9	2	6.2	109	80	1.7	1.49	4.9	0.4	6/9/2020	1	126.334	33.3606
955	5011025025	2020	6	9	2	5.8	98	122	0.1	0.61	1.4	0.4	6/9/2020	1	126.312	33.3781
956	5011025025	2020	6	9	2	5.7	100	118	0.1	0.7	1.4	0.4	6/9/2020	1	126.313	33.3781
957	5011025025	2020	6	9	2	5.6	92	120	0.1	0.57	1	0.4	6/9/2020	1	126.313	33.377
958	5011025025	2020	6	9	2	5.6	96	124	1.2	0.65	2.3	0.3	6/9/2020	1	126.308	33.379
959	5011025025	2020	6	9	2	5.5	36	47	0.3	0.15	0.3	0.1	6/9/2020	1	126.324	33.3746
960	5011025025	2020	6	9	2	5.5	36	47	0.2	0.15	0.3	0.1	6/9/2020	1	126.324	33.3744
961	5011025025	2020	6	9	2	5.4	36	47	0.1	0.1	0.2	0.1	6/9/2020	1	126.324	33.3741
962	5011025025	2020	6	9	2	5.4	35	45	0.3	0.17	0.4	0.1	6/9/2020	1	126.323	33.3742
963	5011025025	2020	6	9	2	5.4	35	45	0.4	0.17	0.4	0.1	6/9/2020	1	126.323	33.3743
964	5011025025	2020	6	9	2	5.4	34	45	0.4	0.17	0.4	0.1	6/9/2020	1	126.325	33.3744
965	5011025025	2020	6	9	2	5.5	35	46	0.3	0.17	0.4	0.1	6/9/2020	1	126.325	33.3743
966	5011025025	2020	6	9	2	5.4	35	45	0.3	0.17	0.4	0.1	6/9/2020	1	126.325	33.3741
967	5011025025	2020	6	9	2	5.3	36	45	0.3	0.18	0.4	0.1	6/9/2020	1	126.326	33.374
968	5011025025	2020	6	9	2	5.4	35	46	0.4	0.17	0.4	0.1	6/9/2020	1	126.326	33.3738
969	5011025025	2020	6	9	2	5.4	36	43	0.3	0.19	0.4	0.1	6/9/2020	1	126.326	33.3737
970	5011025025	2020	6	9	2	5.4	35	42	0.3	0.18	0.4	0.1	6/9/2020	1	126.327	33.3735
971	5011025025	2020	6	9	2	5.5	36	44	0.4	0.17	0.4	0.1	6/9/2020	1	126.327	33.3734
972	5011025025	2020	6	9	2	5.4	36	43	0.4	0.17	0.5	0.1	6/9/2020	1	126.328	33.3732
973	5011025025	2020	6	9	2	5.3	46	46	1.1	0.44	0.7	0.2	6/9/2020	1	126.328	33.373
974	5011025025	2020	6	9	2	5.3	33	43	1.1	0.43	0.7	0.1	6/9/2020	1	126.328	33.3727
975	5011025025	2020	6	9	2	5.4	29	40	1.1	0.44	0.7	0.1	6/9/2020	1	126.328	33.3725
976	5011025025	2020	6	9	2	5.3	29	41	1.1	0.45	0.7	0.1	6/9/2020	1	126.328	33.3723
977	5011025025	2020	6	9	2	5.2	32	42	1.1	0.45	0.7	0.1	6/9/2020	1	126.328	33.3727
978	5011025025	2020	6	9	2	5.3	29	42	1.1	0.43	0.6	0.1	6/9/2020	1	126.327	33.3729
979	5011025025	2020	6	9	2	5.3	29	41	1.1	0.46	0.6	0.1	6/9/2020	1	126.327	33.3731
980	5011025025	2020	6	9	2	5.4	29	43	1.1	0.44	0.6	0.1	6/9/2020	1	126.327	33.3732
981	5011025025	2020	6	9	2	5.3	29	41	1.1	0.44	0.6	0.1	6/9/2020	1	126.326	33.3734
982	5011025025	2020	6	9	2	5.3	32	41	1.1	0.42	0.6	0.1	6/9/2020	1	126.326	33.3735
983	5011025025	2020	6	9	2	5.3	36	42	1.1	0.45	0.6	0.1	6/9/2020	1	126.325	33.3737
984	5011025025	2020	6	9	2	5.4	35	43	1.1	0.45	0.6	0.1	6/9/2020	1	126.325	33.3738
985	5011025025	2020	6	9	2	5.1	35	42	1.1	0.46	0.6	0.1	6/9/2020	1	126.325	33.374
986	5011025025	2020	6	9	2	5.2	34	43	1	0.44	0.6	0.1	6/9/2020	1	126.324	33.3741
987	5011025025	2020	6	9	2	5.4	36	44	1	0.42	0.6	0.1	6/9/2020	1	126.324	33.3738
988	5011025025	2020	6	9	2	5.3	36	43	1	0.43	0.6	0.1	6/9/2020	1	126.325	33.3737
989	5011025025	2020	6	9	2	5.4	40	42	1	0.44	0.6	0.1	6/9/2020	1	126.325	33.3736
990	5011025025	2020	6	9	2	5.4	34	43	1	0.42	0.6	0.1	6/9/2020	1	126.325	33.3734
991	5011025025	2020	6	9	2	5.4	35	43	1	0.42	0.6	0.1	6/9/2020	1	126.326	33.3733
992	5011025025	2020	6	9	2	4	30	44	1	0.43	0.6	0.1	6/9/2020	1	126.326	33.3731
993	5011025025	2020	6	9	2	5.4	33	43	1.1	0.44	0.6	0.1	6/9/2020	1	126.326	33.3729
994	5011025025	2020	6	9	2	5.4	39	44	1	0.43	0.6	0.1	6/9/2020	1	126.327	33.3728
995	5011025025	2020	6	9	2	5.4	36	43	1	0.42	0.6	0.1	6/9/2020	1	126.327	33.3726
996	5011025025	2020	6	9	2	5.2	35	40	1	0.44	0.6	0.1	6/9/2020	1	126.328	33.372
997	5011025025	2020	6	9	2	5.4	35	42	1	0.41	0.6	0.1	6/9/2020	1	126.327	33.3722
998	5011025025	2020	6	9	2	5.3	33	42	1	0.4	0.6	0.1	6/9/2020	1	126.327	33.3723
999	5011025025	2020	6	9	2	5.3	34	42	1	0.42	0.6	0.1	6/9/2020	1	126.327	33.3725
1000	5011025025	2020	6	9	2	5.3	24	43	1	0.41	0.6	0.1	6/9/2020	1	126.326	33.3727
1001	5011025025	2020	6	9	2	5.3	22	41	1	0.41	0.6	0.1	6/9/2020	1	126.326	33.3728
1002	5011025025	2020	6	9	2	5.3	24	43	1	0.42	0.6	0.1	6/9/2020	1	126.325	33.373
1003	5011025025	2020	6	9	2	5.3	21	43	1	0.43	0.7	0.1	6/9/2020	1	126.325	33.3731
1004	5011025025	2020	6	9	2	5.3	27	42	1	0.42	0.6	0.1	6/9/2020	1	126.325	33.3733
1005	5011025025	2020	6	9	2	5.3	23	42	1	0.44	0.6	0.1	6/9/2020	1	126.324	33.3734
1006	5011025025	2020	6	9	2	5.3	22	42	1	0.43	0.7	0.1	6/9/2020	1	126.324	33.3736
1007	5011025025	2020	6	9	2	5.3	26	42	1	0.43	0.6	0.1	6/9/2020	1	126.324	33.3737
1008	5011025025	2020	6	9	2	5.3	26	41	1	0.42	0.6	0.1	6/9/2020	1	126.323	33.3739
1009	5011025025	2020	6	9	2	5.3	22	42	1	0.43	0.6	0.1	6/9/2020	1	126.323	33.374
1010	5011025025	2020	6	9	2	5.3	22	41	1	0.42	0.7	0.1	6/9/2020	1	126.325	33.3732
1011	5011025025	2020	7	8	2	6.5	137	165	1.5	2.74	2.7	0.9	7/8/2020	1	126.337	33.3494
1012	5011025025	2020	7	28	2	7.4	94	68	1.8	1.12	6	0.2	7/28/2020	1	126.299	33.3478
1013	5011025025	2020	7	29	2	6.3	299	134	6.6	4.91	17.3	4.9	7/29/2020	1	126.315	33.371
1014	5011025025	2020	7	29	2	6.5	303	97	5.7	4.95	11.6	3.3	7/29/2020	1	126.313	33.3712
1015	5011025025	2020	7	29	2	6.6	210	115	5.6	3.55	13	1.9	7/29/2020	1	126.313	33.3719
1016	5011025025	2020	8	7	2	6.7	833	65	0.8	1.48	6	0.2	8/7/2020	1	126.301	33.3668
1017	5011025025	2020	8	7	2	6.8	868	73	1.3	1.35	6.7	0.2	8/7/2020	1	126.3	33.3667
1018	5011025025	2020	8	7	2	7.2	2028	89	11	2.16	8.2	0.3	8/7/2020	1	126.302	33.3666
1019	5011025025	2020	8	7	2	7.2	1088	73	1.7	1.67	7.3	0.2	8/7/2020	1	126.302	33.3669
1020	5011025025	2020	8	7	2	7.5	1393	55	1.5	1.6	7.3	0.2	8/7/2020	1	126.302	33.3675
1021	5011025025	2020	8	7	2	6.4	282	81	1.4	1.55	4.5	0.1	8/7/2020	1	126.292	33.3658
1022	5011025025	2020	8	7	2	7.2	478	62	1.5	1.38	6.8	0.9	8/7/2020	1	126.302	33.3662
1023	5011025025	2020	8	7	2	6.8	802	50	1.5	0.82	5.9	0.4	8/7/2020	1	126.302	33.3663
1025	5011025025	2020	8	18	2	6	24	219	2.7	1.08	3.6	1	8/18/2020	1	126.333	33.3437
1026	5011025025	2020	10	14	2	5.6	19	114	2.1	1.29	4.7	0.2	10/14/2020	1	126.331	33.3489
1027	5011025025	2020	10	14	2	6.1	12	70	2.3	1.11	4.7	0.2	10/14/2020	1	126.332	33.3488
1028	5011025025	2020	10	14	2	5.7	10	91	1	1.19	2.4	0.2	10/14/2020	1	126.333	33.3493
1029	5011025025	2020	10	14	2	5.7	10	101	1.1	1.21	2.9	0.2	10/14/2020	1	126.334	33.3488
1030	5011025025	2020	10	14	2	5.7	10	97	1.1	1.19	2.7	0.2	10/14/2020	1	126.333	33.3478
1031	5011025025	2020	10	14	2	6.4	50	96	3.4	1.66	7.7	0.2	10/14/2020	1	126.332	33.3475
1032	5011025025	2020	10	14	2	6.2	10	41	2.2	1.28	3.9	0.2	10/14/2020	1	126.331	33.3481
1033	5011025025	2020	10	14	2	7.3	10	34	0.4	2.5	6.7	0.2	10/14/2020	1	126.33	33.3476
1034	5011025025	2020	10	14	2	5.8	14	125	1.4	0.92	1.1	0.3	10/14/2020	1	126.331	33.3466
1035	5011025025	2020	10	14	2	6.3	10	50	3.2	0.45	3.3	0.1	10/14/2020	1	126.331	33.3459
1036	5011025025	2020	10	14	2	6.4	30	149	1.6	2.07	2.1	0.2	10/14/2020	1	126.331	33.3452
1037	5011025025	2020	10	14	2	6.2	46	83	1.6	1.71	2.8	0.3	10/14/2020	1	126.33	33.3454
1038	5011025025	2020	10	14	2	6.3	26	79	1.5	1.88	2	0.2	10/14/2020	1	126.329	33.3439
1039	5011025025	2020	10	14	2	5.8	83	135	1.1	1.42	1.1	0.3	10/14/2020	1	126.331	33.3443
1040	5011025025	2020	10	14	2	6.4	35	76	3.2	3	6.2	0.2	10/14/2020	1	126.332	33.3449
1041	5011025025	2020	10	14	2	6.4	21	58	3.1	2.61	5.6	0.2	10/14/2020	1	126.333	33.3462
1042	5011025025	2020	10	14	2	6.3	38	76	2.8	2.55	4.7	0.2	10/14/2020	1	126.334	33.3453
1043	5011025025	2020	10	14	2	5.9	57	151	1.1	1.13	1.3	0.2	10/14/2020	1	126.333	33.3437
1044	5011025025	2020	10	14	2	5.8	44	160	1	0.87	1	0.2	10/14/2020	1	126.334	33.3434
1045	5011025025	2020	10	14	2	5.4	119	151	1.2	0.89	1.3	0.4	10/14/2020	1	126.331	33.3432
1046	5011025025	2020	10	14	2	5.6	130	129	1	0.84	1.3	0.3	10/14/2020	1	126.331	33.3433
1048	5011025025	2020	10	14	2	5.8	155	98	1.5	0.55	2.1	0.3	10/14/2020	1	126.32	33.3423
1049	5011025025	2020	10	14	2	6.3	73	114	2.2	0.75	4.3	0.3	10/14/2020	1	126.32	33.3435
1050	5011025025	2020	10	14	2	5.8	71	178	1.5	0.33	3.2	0.3	10/14/2020	1	126.32	33.3452
1051	5011025025	2020	10	14	2	6	25	132	1.3	0.15	2.6	0.2	10/14/2020	1	126.321	33.3452
1052	5011025025	2020	10	14	2	6	22	90	1.4	0.15	2.5	0.3	10/14/2020	1	126.321	33.3449
1053	5011025025	2020	10	14	2	5.6	86	143	1.5	0.2	1.9	0.3	10/14/2020	1	126.32	33.3457
1054	5011025025	2020	10	14	2	5.6	97	109	1.4	0.14	2.4	0.4	10/14/2020	1	126.319	33.3459
1055	5011025025	2020	10	14	2	5.7	10	110	1	0.21	0.8	0.4	10/14/2020	1	126.319	33.3464
1056	5011025025	2020	10	14	2	5.7	82	158	1.4	0.2	2	0.4	10/14/2020	1	126.321	33.3461
1057	5011025025	2020	10	14	2	6.5	10	68	2.6	3.22	3.6	0.2	10/14/2020	1	126.329	33.35
1058	5011025025	2020	10	14	2	6.5	10	63	2.7	3.18	4	0.1	10/14/2020	1	126.328	33.3509
1059	5011025025	2020	10	14	2	6	169	181	2.2	0.99	5	0.3	10/14/2020	1	126.327	33.3527
1060	5011025025	2020	10	14	2	6	164	174	2.4	1.1	4.8	0.3	10/14/2020	1	126.328	33.3526
1061	5011025025	2020	10	14	2	5.5	182	152	1.5	1.23	1.3	0.4	10/14/2020	1	126.327	33.3535
1062	5011025025	2020	10	14	2	5.5	165	174	1.2	1.07	1	0.3	10/14/2020	1	126.326	33.3536
1063	5011025025	2020	10	14	2	6	41	95	1.4	0.79	1.6	0.2	10/14/2020	1	126.328	33.354
1064	5011025025	2020	10	14	2	6	50	111	1.5	0.82	2.1	0.2	10/14/2020	1	126.329	33.3544
1065	5011025025	2020	10	14	2	5.9	63	166	1.7	0.47	2	0.2	10/14/2020	1	126.329	33.355
1066	5011025025	2020	10	14	2	5.9	59	153	1.6	0.4	2.2	0.2	10/14/2020	1	126.328	33.3554
1067	5011025025	2020	10	14	2	5.9	54	155	1.7	0.34	2.4	0.2	10/14/2020	1	126.328	33.3546
1068	5011025025	2020	10	14	2	6	62	127	1.9	0.42	3.3	0.2	10/14/2020	1	126.326	33.355
1069	5011025025	2020	10	14	2	6	85	143	2.1	0.53	4.5	0.2	10/14/2020	1	126.326	33.3549
1070	5011025025	2020	10	14	2	6.1	78	138	2	0.73	3.9	0.2	10/14/2020	1	126.326	33.3543
1071	5011025025	2020	10	14	2	5.9	65	127	1.3	0.24	2.5	0.2	10/14/2020	1	126.329	33.3563
1072	5011025025	2020	10	14	2	5.9	75	126	1.9	0.28	3.4	0.2	10/14/2020	1	126.329	33.3568
1073	5011025025	2020	10	14	2	5.9	57	78	1.5	0.83	2.1	0.2	10/14/2020	1	126.327	33.3567
1074	5011025025	2020	10	14	2	5.9	76	87	1.6	1.03	2.5	0.2	10/14/2020	1	126.326	33.3562
1075	5011025025	2020	10	14	2	6	63	136	1.6	0.58	3.1	0.2	10/14/2020	1	126.325	33.3561
1076	5011025025	2020	10	14	2	6.1	74	132	1.7	0.73	3.7	0.2	10/14/2020	1	126.326	33.3557
1077	5011025025	2020	10	14	2	6	60	150	1.7	0.92	2.8	0.3	10/14/2020	1	126.325	33.357
1078	5011025025	2020	10	14	2	6	66	151	2.1	1.04	3.6	0.3	10/14/2020	1	126.326	33.3573
1079	5011025025	2020	10	14	2	6	43	141	1.6	0.9	2.8	0.2	10/14/2020	1	126.33	33.3562
1080	5011025025	2020	10	14	2	5.7	67	124	1.7	0.59	2.8	0.3	10/14/2020	1	126.322	33.3537
1081	5011025025	2020	10	14	2	5.7	72	129	1.7	0.68	2.9	0.3	10/14/2020	1	126.322	33.3533
1082	5011025025	2020	10	14	2	6	213	139	2.8	2.01	5.8	0.4	10/14/2020	1	126.323	33.3512
1083	5011025025	2020	10	14	2	6.2	20	64	1.8	1.27	3.6	0.2	10/14/2020	1	126.321	33.3471
1084	5011025025	2020	10	14	2	6.3	20	58	1.9	1.32	3.5	0.2	10/14/2020	1	126.32	33.3477
1085	5011025025	2020	10	14	2	6	42	149	1.6	1	2.9	0.2	10/14/2020	1	126.33	33.3555
1086	5011025025	2020	10	14	2	6	29	152	1.8	0.89	3.2	0.3	10/14/2020	1	126.32	33.3483
1087	5011025025	2020	10	14	2	5.9	31	161	1.9	1.01	3.3	0.4	10/14/2020	1	126.321	33.3481
1088	5011025025	2020	10	14	2	5.6	91	146	1.8	0.5	2.9	0.4	10/14/2020	1	126.32	33.3468
1089	5011025025	2020	10	14	2	5.8	23	145	1.4	0.53	2.1	0.3	10/14/2020	1	126.32	33.3468
1090	5011025025	2020	10	14	2	5.8	40	128	1.8	0.63	2.8	0.3	10/14/2020	1	126.317	33.3471
1091	5011025025	2020	10	14	2	5.9	46	130	1.6	0.71	2.9	0.2	10/14/2020	1	126.316	33.3471
1092	5011025025	2020	10	14	2	5.8	94	151	1.4	1.09	2.7	0.3	10/14/2020	1	126.331	33.3553
1093	5011025025	2020	10	14	2	5.8	47	128	1.4	0.37	2.1	0.2	10/14/2020	1	126.316	33.3468
1094	5011025025	2020	10	14	2	5.7	147	122	1.2	0.2	2.2	0.3	10/14/2020	1	126.316	33.3473
1095	5011025025	2020	10	14	2	5.6	146	128	1.1	0.25	2.6	0.4	10/14/2020	1	126.315	33.3474
1096	5011025025	2020	10	14	2	6	73	109	1.1	0.2	3.2	0.4	10/14/2020	1	126.315	33.3477
1097	5011025025	2020	10	14	2	5.7	94	148	1	0.49	1.4	0.2	10/14/2020	1	126.315	33.3484
1098	5011025025	2020	10	14	2	6.1	82	116	1.3	0.2	3.7	0.3	10/14/2020	1	126.316	33.3481
1099	5011025025	2020	10	14	2	6.1	85	114	1.5	0.2	3.9	0.3	10/14/2020	1	126.316	33.3475
1100	5011025025	2020	10	14	2	6.1	78	112	1.2	0.19	4	0.2	10/14/2020	1	126.317	33.348
1101	5011025025	2020	10	14	2	5.7	81	145	1.1	0.66	1.7	0.2	10/14/2020	1	126.332	33.3542
1102	5011025025	2020	10	14	2	5.7	113	153	1.1	0.79	1.9	0.3	10/14/2020	1	126.316	33.3491
1103	5011025025	2020	10	14	2	6.4	114	132	1.5	0.73	6.2	0.3	10/14/2020	1	126.315	33.3497
1104	5011025025	2020	10	14	2	6.4	126	131	2.1	0.75	7.8	0.3	10/14/2020	1	126.314	33.3497
1105	5011025025	2020	10	14	2	5.5	110	146	0.9	0.23	1.5	0.3	10/14/2020	1	126.314	33.3495
1106	5011025025	2020	10	14	2	5.7	182	152	1.1	0.28	2.3	0.3	10/14/2020	1	126.313	33.3489
1107	5011025025	2020	10	14	2	5.7	142	141	0.9	0.24	2	0.2	10/14/2020	1	126.314	33.3486
1108	5011025025	2020	10	14	2	5.5	149	164	0.4	0.26	1.5	0.3	10/14/2020	1	126.315	33.3476
1109	5011025025	2020	10	14	2	5.5	153	167	0.6	0.26	1.6	0.2	10/14/2020	1	126.314	33.3478
1110	5011025025	2020	10	14	2	5.6	74	138	0.4	0.28	1.5	0.3	10/14/2020	1	126.334	33.3542
1111	5011025025	2020	10	14	2	5.7	74	152	0.4	0.32	1.5	0.2	10/14/2020	1	126.313	33.3474
1112	5011025025	2020	10	14	2	5.8	99	141	0.9	0.26	1.8	0.2	10/14/2020	1	126.315	33.3469
1113	5011025025	2020	10	14	2	5.6	112	167	0.6	0.27	1.9	0.3	10/14/2020	1	126.315	33.3461
1114	5011025025	2020	10	14	2	5.8	117	142	0.8	0.27	2.7	0.2	10/14/2020	1	126.316	33.3461
1115	5011025025	2020	10	14	2	5.5	212	139	0.7	0.42	2.1	0.4	10/14/2020	1	126.317	33.3464
1116	5011025025	2020	10	14	2	5.6	200	135	0.5	0.36	1.8	0.3	10/14/2020	1	126.318	33.3458
1117	5011025025	2020	10	14	2	5.6	89	141	0.7	0.36	2.2	0.3	10/14/2020	1	126.333	33.3532
1118	5011025025	2020	10	14	2	5.8	85	138	0.8	0.78	1.9	0.3	10/14/2020	1	126.319	33.3444
1119	5011025025	2020	10	14	2	5.8	88	140	0.6	0.77	2	0.4	10/14/2020	1	126.318	33.344
1120	5011025025	2020	10	14	2	6.3	23	89	0.9	1.64	2.9	0.2	10/14/2020	1	126.334	33.3529
1121	5011025025	2020	10	14	2	5.6	22	194	0.4	0.78	1.8	0.3	10/14/2020	1	126.334	33.3517
1122	5011025025	2020	10	14	2	5.6	19	191	0.8	0.86	2.1	0.3	10/14/2020	1	126.333	33.351
1123	5011025025	2020	10	14	2	5.6	19	194	0.5	0.83	2.1	0.3	10/14/2020	1	126.332	33.3521
1124	5011025025	2020	10	14	2	5.9	49	173	1	0.53	2.4	0.2	10/14/2020	1	126.33	33.3524
1125	5011025025	2020	10	14	2	5.9	46	112	1.3	1.31	5.5	0.2	10/14/2020	1	126.329	33.3532
1126	5011025025	2020	10	14	2	6.7	33	70	3.2	2.27	7.4	0.2	10/14/2020	1	126.331	33.3504
1127	5011025025	2020	10	14	2	6.6	31	72	2.5	2.25	6.2	0.2	10/14/2020	1	126.33	33.35
1128	5011025025	2020	10	14	2	5.7	79	160	0.8	0.66	3.7	0.2	10/14/2020	1	126.314	33.3468
1129	5011025025	2020	10	14	2	5.6	258	140	1.1	0.77	6	0.4	10/14/2020	1	126.313	33.3508
1130	5011025025	2020	10	14	2	5.5	129	165	0.9	0.84	3.8	0.4	10/14/2020	1	126.315	33.3518
1131	5011025025	2020	10	14	2	5.8	89	153	1	0.91	4.2	0.3	10/14/2020	1	126.314	33.3521
1132	5011025025	2020	10	14	2	5.6	96	157	1.3	1.02	5.7	0.6	10/14/2020	1	126.314	33.3516
1133	5011025025	2020	10	14	2	5.7	114	125	1.2	0.64	5.8	0.2	10/14/2020	1	126.313	33.3516
1134	5011025025	2020	10	14	2	5.7	101	127	1.2	0.64	5.3	0.3	10/14/2020	1	126.314	33.3508
1135	5011025025	2020	10	14	2	5.6	124	122	0.9	0.82	4.3	0.3	10/14/2020	1	126.316	33.3523
1136	5011025025	2020	10	14	2	5.5	108	170	0.8	0.64	3.5	0.2	10/14/2020	1	126.316	33.3515
1137	5011025025	2020	10	14	2	5.7	241	115	1.2	1.09	5.3	0.3	10/14/2020	1	126.315	33.3515
1138	5011025025	2020	10	14	2	5.8	224	149	1.1	1.13	5	0.3	10/14/2020	1	126.315	33.351
1139	5011025025	2020	10	14	2	5.5	104	144	0.8	0.63	3.2	0.2	10/14/2020	1	126.317	33.351
1140	5011025025	2020	10	14	2	5.8	79	114	0.1	0.37	0.1	0.3	10/14/2020	1	126.335	33.3544
1142	5011025025	2020	10	14	2	5.8	80	152	0.9	0.61	3.2	0.2	10/14/2020	1	126.335	33.3555
1145	5011025025	2020	10	14	2	5.8	24	182	1.1	1.07	3.1	0.2	10/14/2020	1	126.33	33.3524
1147	5011025025	2020	10	14	2	6	236	132	2.8	1.06	13.3	0.4	10/14/2020	1	126.327	33.3478
1148	5011025025	2020	10	14	2	5.9	233	185	2.7	1.12	12.6	0.4	10/14/2020	1	126.325	33.3482
1149	5011025025	2020	10	14	2	6	225	183	2.6	1.03	12	0.3	10/14/2020	1	126.326	33.3482
1150	5011025025	2020	10	14	2	5.6	83	179	0.1	3.85	0.1	0.2	10/14/2020	1	126.327	33.3491
1151	5011025025	2020	10	14	2	5.7	85	169	1	0.73	4.2	0.2	10/14/2020	1	126.326	33.3491
1152	5011025025	2020	10	14	2	5.7	80	176	0.8	0.68	3.2	0.2	10/14/2020	1	126.327	33.3505
1153	5011025025	2020	10	14	2	6.1	121	169	1.5	1.08	5.6	0.2	10/14/2020	1	126.327	33.3489
1154	5011025025	2020	10	14	2	6.1	122	101	1.6	1.07	6.2	0.1	10/14/2020	1	126.328	33.3483
1155	5011025025	2020	10	14	2	6.1	113	99	1.6	1.1	6	0.2	10/14/2020	1	126.327	33.3482
1156	5011025025	2020	10	14	2	6.1	117	95	1.5	1.12	6	0.2	10/14/2020	1	126.328	33.3489
1157	5011025025	2020	10	14	2	6	54	175	1.5	0.86	5.4	0.4	10/14/2020	1	126.33	33.3446
1158	5011025025	2020	10	23	2	6.9	104	43	1.1	0.95	10.1	0.2	10/23/2020	1	126.309	33.3467
1159	5011025025	2020	10	23	2	5.3	69	17	0.3	0.98	1.9	0.2	10/23/2020	1	126.314	33.36
1160	5011025025	2020	11	2	2	6.9	258	16	0.7	0.8	3.8	0.1	11/2/2020	1	126.325	33.3556
1161	5011025025	2020	11	2	2	7	230	15	0.7	0.84	3.6	0.1	11/2/2020	1	126.324	33.3569
1162	5011025025	2020	11	2	2	6.1	11	96	0.7	0.73	5.6	0.2	11/2/2020	1	126.323	33.3543
1163	5011025025	2020	11	2	2	6.6	77	29	0.6	0.79	3.8	0.1	11/2/2020	1	126.32	33.3549
1164	5011025025	2020	11	2	2	7.9	10	69	0.8	0.86	26.8	0.3	11/2/2020	1	126.32	33.3543
1165	5011025025	2020	11	2	2	7.8	10	66	0.8	0.83	26.1	0.4	11/2/2020	1	126.324	33.354
1166	5011025025	2020	11	2	2	6.3	10	102	0.7	0.74	8.1	0.2	11/2/2020	1	126.32	33.3536
1167	5011025025	2020	11	2	2	5.6	10	65	0.5	0.6	2.8	0.2	11/2/2020	1	126.319	33.3525
1168	5011025025	2020	11	2	2	6.1	22	68	0.5	0.77	3.8	0.2	11/2/2020	1	126.319	33.3536
1169	5011025025	2020	11	2	2	5	10	131	0.2	0.61	1.2	0.3	11/2/2020	1	126.324	33.3579
1170	5011025025	2020	11	2	2	4.9	10	117	0.2	0.59	1	0.2	11/2/2020	1	126.323	33.3571
1171	5011025025	2020	11	2	2	4.8	10	117	0.2	0.58	0.9	0.2	11/2/2020	1	126.323	33.3567
1172	5011025025	2020	11	2	2	5	10	131	0.3	0.61	1.4	0.3	11/2/2020	1	126.323	33.3561
1173	5011025025	2020	11	2	2	5	10	120	0.3	0.61	1.3	0.3	11/2/2020	1	126.324	33.3555
1174	5011025025	2020	11	2	2	5	10	121	0.3	0.6	1.4	0.3	11/2/2020	1	126.324	33.355
1175	5011025025	2020	11	2	2	6.6	10	97	0.5	0.83	23	0.4	11/2/2020	1	126.321	33.3541
1176	5011025025	2020	11	2	2	7.2	10	77	0.5	0.86	23.9	0.3	11/2/2020	1	126.321	33.3556
1177	5011025025	2020	11	2	2	6.3	10	100	0.4	0.77	15.7	0.4	11/2/2020	1	126.319	33.3541
1178	5011025025	2020	11	2	2	7.3	10	77	0.5	0.88	25.6	0.3	11/2/2020	1	126.317	33.3528
1179	5011025025	2020	11	2	2	6.5	39	59	1.1	1	6.9	0.1	11/2/2020	1	126.299	33.3478
1180	5011025025	2020	11	25	2	4.8	271	165	1	0.64	0.8	0.3	11/25/2020	1	126.342	33.3512
1181	5011025025	2020	11	25	2	4.8	213	169	0.8	0.61	0.4	0.3	11/25/2020	1	126.331	33.3571
1182	5011025025	2020	11	25	2	5.6	22	124	1	0.86	0.7	0.2	11/25/2020	1	126.332	33.3602
1183	5011025025	2020	11	25	2	5.6	17	143	0.7	0.89	0.5	0.2	11/25/2020	1	126.333	33.3596
1184	5011025025	2020	11	25	2	5.6	15	146	1	0.82	0.7	0.2	11/25/2020	1	126.331	33.3591
1185	5011025025	2020	11	25	2	6.2	378	113	3.1	2.06	5.8	0.6	11/25/2020	1	126.325	33.3743
1186	5011025025	2020	11	25	2	6.2	396	116	2.7	2.27	5.3	0.6	11/25/2020	1	126.325	33.3741
1187	5011025025	2020	11	25	2	6.2	381	114	2.8	2	5.1	0.6	11/25/2020	1	126.326	33.374
1188	5011025025	2020	11	25	2	6.5	500	125	3.2	2.36	6.7	0.7	11/25/2020	1	126.326	33.3738
1189	5011025025	2020	11	25	2	6.3	428	123	3.4	2.31	6.2	0.6	11/25/2020	1	126.326	33.3737
1190	5011025025	2020	11	25	2	5.8	158	156	1.5	1.21	1.6	0.5	11/25/2020	1	126.327	33.3735
1191	5011025025	2020	11	25	2	6.3	428	117	3.5	2.48	6.1	0.6	11/25/2020	1	126.327	33.3734
1192	5011025025	2020	11	25	2	6.3	439	118	2.9	2.49	5.2	0.6	11/25/2020	1	126.328	33.3732
1193	5011025025	2020	11	25	2	5.9	279	112	2	2.26	2.3	0.6	11/25/2020	1	126.328	33.373
1194	5011025025	2020	11	25	2	5.9	279	110	2.3	1.96	3.4	0.6	11/25/2020	1	126.325	33.374
1195	5011025025	2020	11	25	2	5.9	280	111	2.1	2.23	3.1	0.6	11/25/2020	1	126.324	33.3738
1196	5011025025	2020	11	25	2	5.9	279	114	1.4	2.26	2.5	0.6	11/25/2020	1	126.327	33.3728
1197	5011025025	2020	11	25	2	5.8	275	113	1.7	2.34	2.5	0.6	11/25/2020	1	126.324	33.3741
1198	5011025025	2020	11	25	2	5.8	271	108	2	2.38	2.5	0.6	11/25/2020	1	126.323	33.3742
1199	5011025025	2020	11	25	2	5.8	284	111	1.9	2.48	2.4	0.6	11/25/2020	1	126.323	33.3743
1200	5011025025	2020	11	25	2	5.9	282	110	1.9	2.42	2.8	0.6	11/25/2020	1	126.325	33.3744
1201	5011025025	2020	11	25	2	5.8	273	113	1.1	2.45	1.5	0.6	11/25/2020	1	126.313	33.377
1202	5011025025	2020	11	25	2	5.1	231	126	0.6	1.9	0.9	0.6	11/25/2020	1	126.322	33.3554
1204	5011025025	2020	11	27	2	5.4	81	131	0.4	0.64	1.7	0.9	11/27/2020	1	126.336	33.3527
1205	5011025025	2020	11	27	2	5.9	35	153	0.6	0.34	3.4	0.9	11/27/2020	1	126.34	33.3515
1206	5011025025	2020	11	27	2	5.1	35	90	0.2	0.2	0.9	0.4	11/27/2020	1	126.339	33.3536
1207	5011025025	2020	11	27	2	5.4	41	185	0.3	0.22	1.2	0.9	11/27/2020	1	126.338	33.3534
1208	5011025025	2020	11	27	2	6.2	34	136	0.3	0.24	2.1	0.5	11/27/2020	1	126.336	33.3535
1209	5011025025	2020	11	27	2	5.4	87	164	0.7	0.68	2.7	1.3	11/27/2020	1	126.336	33.3539
1210	5011025025	2020	11	27	2	5.2	362	162	0.5	1.04	3.5	2.1	11/27/2020	1	126.338	33.3541
1212	5011025025	2020	11	27	2	5.4	74	156	0.4	0.56	1.5	0.7	11/27/2020	1	126.333	33.3611
1213	5011025025	2020	11	27	2	6.2	10	82	0.8	0.7	6.1	0.8	11/27/2020	1	126.339	33.3536
1217	5011025025	2020	11	27	2	5.8	35	149	0.5	0.33	2.9	0.7	11/27/2020	1	126.341	33.352
1218	5011025025	2020	11	27	2	6.2	34	145	0.4	0.25	2.4	0.5	11/27/2020	1	126.341	33.3503
1219	5011025025	2020	11	27	2	5.9	34	153	0.2	0.16	0.6	0.3	11/27/2020	1	126.337	33.3531
1220	5011025025	2020	11	27	2	4.9	493	177	0.4	0.87	2.8	1.5	11/27/2020	1	126.337	33.3545
1223	5011025025	2020	11	27	2	5.9	304	178	1.9	1.4	12.2	3	11/27/2020	1	126.321	33.3772
1227	5011025025	2020	11	27	2	5.8	303	174	1.4	1	11.7	2.2	11/27/2020	1	126.323	33.3765
1228	5011025025	2020	11	27	2	5.6	95	189	0.9	0.79	3.5	1.2	11/27/2020	1	126.333	33.3614
1229	5011025025	2020	11	27	2	5.5	96	181	0.9	0.72	3.7	1.3	11/27/2020	1	126.335	33.3615
1230	5011025025	2020	11	30	2	4.8	330	95	1.2	0.78	0.1	0.4	11/30/2020	1	126.311	33.3719
1231	5011025025	2020	11	30	2	5.6	46	48	2.4	0.72	0.2	0.3	11/30/2020	1	126.318	33.3741
1232	5011025025	2020	12	2	2	5.5	290	62	1.7	1.14	3.9	0.5	12/2/2020	1	126.296	33.3613
1234	5011025025	2020	12	7	2	5.4	255	131	2.2	2.32	2.9	1	12/7/2020	1	126.313	33.3543
1235	5011025025	2020	12	15	2	5.6	10	177	2.3	0.35	2.2	0.4	12/15/2020	1	126.34	33.3528
1236	5011025025	2020	12	15	2	5.6	10	177	2.3	0.35	2.2	0.4	12/15/2020	1	126.339	33.3536
1237	5011025025	2020	12	15	2	5.6	10	177	2.3	0.35	2.2	0.4	12/15/2020	1	126.338	33.3534
1238	5011025025	2020	12	15	2	5.6	10	177	2.3	0.35	2.2	0.4	12/15/2020	1	126.337	33.3531
1239	5011025025	2020	12	15	2	5.6	10	177	2.3	0.35	2.2	0.4	12/15/2020	1	126.336	33.3539
1240	5011025025	2020	12	15	2	5.6	10	177	2.3	0.35	2.2	0.4	12/15/2020	1	126.338	33.3541
1241	5011025025	2020	12	15	2	5.6	10	177	2.3	0.35	2.2	0.4	12/15/2020	1	126.337	33.3545
1242	5011025025	2020	12	15	2	5.6	10	177	2.3	0.35	2.2	0.4	12/15/2020	1	126.335	33.3544
1243	5011025025	2020	12	15	2	6	10	166	2	0.33	1.9	0.4	12/15/2020	1	126.335	33.3555
1244	5011025025	2020	12	15	2	6	10	166	2	0.33	1.9	0.4	12/15/2020	1	126.334	33.3558
1245	5011025025	2020	12	15	2	5.6	10	165	1.9	0.29	1.6	0.4	12/15/2020	1	126.318	33.3556
1246	5011025025	2020	12	15	2	5.6	10	176	2.1	0.31	1.4	0.4	12/15/2020	1	126.312	33.3659
1247	5011025025	2020	12	15	2	5.6	10	172	2	0.3	1.3	0.4	12/15/2020	1	126.311	33.3675
1248	5011025025	2020	2	27	3	6.4	805	76	0.2	5.05	0.9	2.2	2/27/2020	1	126.3	33.3541
1249	5011025025	2020	7	8	3	5.7	75	28	2.4	0.55	3.5	0.2	7/8/2020	1	126.282	33.3531
1250	5011025025	2020	10	23	3	4.7	117	65	1.6	1.14	7.6	2.7	10/23/2020	1	126.291	33.3578
1251	5011025025	2020	10	23	3	5.8	286	52	1.4	1.15	9.8	1.9	10/23/2020	1	126.291	33.3575
1252	5011025025	2020	11	26	3	6.8	1031	62	0.1	4.37	0.1	6.6	11/26/2020	1	126.287	33.3621
1253	5011025025	2020	4	23	4	5.8	506	65	1.6	0.72	6.7	0.2	4/23/2020	1	126.292	33.3561
1254	5011025025	2020	4	23	4	5.6	826	72	1.3	0.55	5.2	0.2	4/23/2020	1	126.293	33.3559
1255	5011025025	2020	4	23	4	6	481	60	2	0.58	7.5	0.3	4/23/2020	1	126.294	33.3564
1256	5011025025	2020	8	7	4	6.1	203	88	0.6	1.74	2.7	0.2	8/7/2020	1	126.292	33.3664
1257	5011025025	2020	8	28	4	6.3	239	47	1.1	1.57	4.6	0.2	8/28/2020	1	126.287	33.357
1258	5011025025	2020	9	22	2	6.4	55.7	79.7	5.09	2.349	9.82	0.45	9/22/2020	1	126.306	33.351
1259	5011025025	2020	9	23	2	5.4	474.4	54.9	1.78	1.687	5.21	0.52	9/23/2020	1	126.286	33.3505
1260	5011025025	2020	9	23	2	7.4	262.9	45.1	3.36	1.18	13.47	0.55	9/23/2020	1	126.292	33.3539
1261	5011025025	2020	9	23	2	7.2	76.3	36.4	2.55	1.133	11.99	0.48	9/23/2020	1	126.295	33.356
1262	5011025025	2020	9	23	2	6.9	449.5	71.2	5.78	2.674	11.09	0.71	9/23/2020	1	126.296	33.3626
1263	5011025025	2020	9	23	2	6.3	222.4	45.5	2.35	1.076	8.55	0.22	9/23/2020	1	126.299	33.3621
1264	5011025025	2020	9	23	2	5.7	48.6	80.9	1.38	1.008	5.77	0.54	9/23/2020	1	126.303	33.3688
1265	5011025025	2020	9	28	2	6.2	84.7	71	1.93	1.109	7.48	0.55	9/28/2020	1	126.31	33.3733
1266	5011025025	2021	10	13	2	7.1	80	126	2.6	0.48	12.8	1.34	10/13/2021	1	126.337	33.3494
1268	5011025025	2021	10	13	2	4.8	129	113	0.6	1.76	1.3	2.12	10/13/2021	1	126.321	33.3772
1269	5011025025	2021	10	13	2	4.8	141	109	0.4	1.6	0.7	1.62	10/13/2021	1	126.323	33.3765
1270	5011025025	2021	11	2	2	6	22	152	4.7	1.94	9.3	3.13	11/2/2021	1	126.333	33.3462
1271	5011025025	2021	11	2	2	6	7	162	4.1	1.72	8.6	2.72	11/2/2021	1	126.331	33.3466
1272	5011025025	2021	11	2	2	5.9	19	162	5.5	2.12	10.4	2.74	11/2/2021	1	126.333	33.3437
1273	5011025025	2021	11	2	2	5.7	21	149	3.6	1.64	9.8	2.88	11/2/2021	1	126.333	33.3478
1274	5011025025	2021	11	22	2	6.2	12	191	0.7	0.42	1.9	1.98	11/22/2021	1	126.312	33.3659
1275	5011025025	2021	11	22	2	6.2	2	191	0.6	0.4	1.8	1.86	11/22/2021	1	126.311	33.3675
1276	5011025025	2021	12	22	2	5.8	2	88	0.9	0.24	3.5	1.38	12/22/2021	1	126.325	33.3556
1277	5011025025	2021	12	22	2	5.7	3	86	0.9	0.23	3.3	1.37	12/22/2021	1	126.324	33.3569
1278	5011025025	2021	12	22	2	5.6	1	75	0.8	0.24	3.2	1.28	12/22/2021	1	126.323	33.3543
1279	5011025025	2021	12	22	2	5.6	4	85	0.9	0.23	2.7	1.41	12/22/2021	1	126.32	33.3549
1280	5011025025	2021	12	22	2	5.6	6	85	0.9	0.22	3.2	1.39	12/22/2021	1	126.32	33.3543
1281	5011025025	2021	12	22	2	5.6	5	84	0.8	0.22	3.2	1.37	12/22/2021	1	126.324	33.354
1282	5011025025	2021	12	22	2	5.6	5	87	0.9	0.24	3.7	1.39	12/22/2021	1	126.32	33.3536
1283	5011025025	2021	12	22	2	5.6	1	83	1.1	0.25	2.9	1.34	12/22/2021	1	126.319	33.3525
1284	5011025025	2021	12	22	2	5.6	5	87	0.9	0.26	4.3	1.36	12/22/2021	1	126.319	33.3536
1285	5011025025	2021	12	22	2	5.6	4	84	1.2	0.21	3.1	1.38	12/22/2021	1	126.324	33.3579
1286	5011025025	2021	12	22	2	5.6	3	85	1	0.23	3.9	1.4	12/22/2021	1	126.323	33.3571
1287	5011025025	2021	12	22	2	5.6	4	86	1.2	0.24	3.2	1.4	12/22/2021	1	126.323	33.3567
1288	5011025025	2021	12	22	2	5.6	3	86	1.1	0.26	3.5	1.39	12/22/2021	1	126.323	33.3561
1289	5011025025	2021	12	22	2	5.6	1	77	1	0.22	2.7	1.37	12/22/2021	1	126.324	33.3555
1290	5011025025	2021	12	22	2	5.6	3	84	0.8	0.24	2.9	1.39	12/22/2021	1	126.324	33.355
1291	5011025025	2021	12	22	2	5.6	1	84	1	0.24	3.6	1.42	12/22/2021	1	126.321	33.3541
1292	5011025025	2021	12	22	2	5.6	1	82	0.8	0.21	3.8	1.45	12/22/2021	1	126.321	33.3556
1293	5011025025	2021	12	22	2	5.6	1	81	1	0.23	2.6	1.4	12/22/2021	1	126.319	33.3541
1294	5011025025	2021	12	22	2	5.5	1	83	0.9	0.3	2.8	1.45	12/22/2021	1	126.317	33.3528
1295	5011025025	2021	12	22	2	5.6	1	85	0.9	0.24	2.4	1.38	12/22/2021	1	126.299	33.3478
1296	5011025025	2021	12	24	2	5.4	1	80	1.3	0.65	2.7	1.7	12/24/2021	1	126.308	33.3451
1297	5011025025	2021	12	24	2	4.9	1	118	0.3	0.41	1.5	1.37	12/24/2021	1	126.317	33.3491
1298	5011025025	2021	12	24	2	5.5	1	74	1.3	0.57	2.3	1.64	12/24/2021	1	126.307	33.3434
1299	5011025025	2021	12	24	2	5.9	201	114	4.2	1.41	7.4	3.54	12/24/2021	1	126.312	33.35
1300	5011025025	2021	12	24	2	6.4	1	72	2	1.28	6.9	1.53	12/24/2021	1	126.3	33.3506
1301	5011025025	2021	12	24	2	5.9	206	88	1.7	1.15	5	1.94	12/24/2021	1	126.313	33.3428
1302	5011025025	2021	12	24	2	5.9	111	68	2.1	1.48	5.1	1.92	12/24/2021	1	126.315	33.3403
1303	5011025025	2021	12	24	2	5.8	7	86	1.1	0.58	2.7	1.44	12/24/2021	1	126.315	33.3439
1304	5011025025	2021	12	24	2	6.1	13	58	1.2	0.3	4.7	1.2	12/24/2021	1	126.305	33.3458
1305	5011025025	2021	12	24	2	6.2	145	79	3.1	0.92	9.1	1.75	12/24/2021	1	126.318	33.3396
1306	5011025025	2021	12	24	2	6.7	193	111	4.5	1.97	11.2	2.18	12/24/2021	1	126.336	33.3624
1307	5011025025	2021	12	24	2	6.9	4	33	1.1	0.7	13.7	1.59	12/24/2021	1	126.306	33.3486
1308	5011025025	2021	12	24	2	6.2	87	94	1.8	0.99	6.1	1.97	12/24/2021	1	126.326	33.3668
1309	5011025025	2021	12	24	2	5.9	74	91	1.7	1	5.4	1.89	12/24/2021	1	126.326	33.367
1310	5011025025	2021	12	24	2	5.3	1	104	0.6	0.16	1.1	1.73	12/24/2021	1	126.332	33.3638
1311	5011025025	2021	12	24	2	5.9	35	100	2.1	1.22	6.5	1.83	12/24/2021	1	126.33	33.3632
1313	5011025025	2021	12	24	2	6	81	93	2	1.11	5.6	2.31	12/24/2021	1	126.327	33.3677
1314	5011025025	2021	12	24	2	5.2	49	85	1	0.25	1.7	1.44	12/24/2021	1	126.328	33.3721
1315	5011025025	2021	12	24	2	5.5	80	74	1.4	0.34	2.4	1.18	12/24/2021	1	126.328	33.3655
1316	5011025025	2021	12	24	2	5.3	76	80	1.3	0.31	2.2	1.23	12/24/2021	1	126.341	33.3498
1317	5011025025	2021	12	24	2	5.3	50	86	1.4	0.27	2.4	1.42	12/24/2021	1	126.325	33.3714
1318	5011025025	2021	12	24	2	6.2	3	79	4.5	1.18	9.5	1.6	12/24/2021	1	126.335	33.3595
1319	5011025025	2021	12	24	2	6.4	285	61	2.5	1.25	4.1	1.64	12/24/2021	1	126.312	33.3631
1320	5011025025	2021	12	24	2	5.3	64	109	1.1	1.29	1.9	1.49	12/24/2021	1	126.316	33.3718
1321	5011025025	2021	12	24	2	5	26	108	0.9	1.37	1.3	1.89	12/24/2021	1	126.315	33.3684
1322	5011025025	2021	12	24	2	5.2	59	106	1.2	1.23	1.6	1.61	12/24/2021	1	126.317	33.3715
1323	5011025025	2021	12	24	2	5	35	120	0.9	1.42	1.6	2	12/24/2021	1	126.314	33.3664
1324	5011025025	2021	12	24	2	5.5	66	112	1.3	1.29	1.8	1.52	12/24/2021	1	126.317	33.3697
1325	5011025025	2021	12	24	2	5.3	58	103	0.9	1.15	1.4	1.55	12/24/2021	1	126.319	33.367
1326	5011025025	2021	12	24	2	6.1	21	61	1.6	0.34	4.4	0.68	12/24/2021	1	126.301	33.3449
1327	5011025025	2021	12	24	2	6.2	1	70	4	0.77	4.7	0.81	12/24/2021	1	126.296	33.3665
1328	5011025025	2021	12	24	2	6.1	257	45	1.9	1.1	4.3	0.99	12/24/2021	1	126.299	33.3706
1329	5011025025	2021	12	24	2	7.1	526	55	5.2	1.54	9.9	1.29	12/24/2021	1	126.295	33.3507
1330	5011025025	2021	12	24	2	7.1	352	28	5.2	1.15	6.1	0.98	12/24/2021	1	126.303	33.3666
1331	5011025025	2021	12	24	2	6.8	329	72	2.4	1.5	12.6	0.82	12/24/2021	1	126.32	33.3405
1332	5011025025	2021	12	24	2	5.6	1	54	1.3	0.74	2.4	0.78	12/24/2021	1	126.303	33.376
1333	5011025025	2021	12	24	2	6.3	143	62	4.4	1.11	7.6	0.91	12/24/2021	1	126.294	33.3253
1335	5011025025	2021	12	24	2	6.2	1	109	2.2	1.3	4.5	0.89	12/24/2021	1	126.335	33.3505
1337	5011025025	2021	12	24	2	4.4	61	203	0.5	1.54	1	1.28	12/24/2021	1	126.339	33.3536
1338	5011025025	2021	12	24	2	4.5	65	138	0.4	1.33	0.9	1.3	12/24/2021	1	126.338	33.3534
1339	5011025025	2021	12	24	2	4.5	45	161	0.4	1.22	0.6	1.29	12/24/2021	1	126.337	33.3531
1340	5011025025	2021	12	24	2	4.5	54	145	0.4	1.33	0.6	1.3	12/24/2021	1	126.336	33.3535
1341	5011025025	2021	12	24	2	4.4	55	163	0.3	1.47	0.4	1.37	12/24/2021	1	126.336	33.3539
1342	5011025025	2021	12	24	2	4.4	53	154	0.3	1.21	0.6	1.35	12/24/2021	1	126.337	33.3545
1343	5011025025	2021	12	24	2	5.7	96	80	1.9	1.42	4	0.76	12/24/2021	1	126.298	33.3472
1344	5011025025	2021	12	24	2	5.7	232	53	2.1	1.27	4	0.81	12/24/2021	1	126.302	33.3503
1345	5011025025	2021	8	12	2	7	242	43.1	4.8	1.09	9.4	0.5	8/12/2021	1	126.299	33.3478
1346	5011025025	2021	6	21	2	7.2	317	104	4.2	0.93	13.1	0.2	6/21/2021	1	126.292	33.3658
1347	5011025025	2021	6	21	2	6.3	144	58	2.6	0.91	8.5	0.2	6/21/2021	1	126.301	33.3668
1348	5011025025	2021	6	21	2	6	710	70	3.3	1.53	11.8	0.3	6/21/2021	1	126.3	33.3667
1349	5011025025	2021	6	21	2	7.1	889	71	3.1	1.45	12.2	0.3	6/21/2021	1	126.302	33.3675
1350	5011025025	2021	6	21	2	7.2	803	91	3.7	1.46	15.1	0.3	6/21/2021	1	126.302	33.3669
1351	5011025025	2021	6	21	2	6.6	696	87	3.7	1.36	12.3	0.3	6/21/2021	1	126.302	33.3666
1352	5011025025	2021	6	21	2	7.1	413	64	4.5	2.39	12	0.5	6/21/2021	1	126.302	33.3663
1353	5011025025	2021	6	21	2	7.6	326	67	3.8	1.37	14	0.7	6/21/2021	1	126.302	33.3662
1354	5011025025	2021	11	5	2	5.6	35	68	1.9	1.42	3.8	1.21	11/5/2021	1	126.31	33.3466
1355	5011025025	2021	4	22	4	5.8	11	82	0.4	0.21	2.5	0.4	4/22/2021	1	126.309	33.3678
1356	5011025025	2021	6	4	4	5.4	454	69	0.7	0.38	3.2	0.5	6/4/2021	1	126.288	33.3635
1357	5011025025	2021	6	21	4	6.3	207	81	2.6	1.22	10.3	0.3	6/21/2021	1	126.292	33.3664
1358	5011025025	2021	8	31	4	5.5	392	45	2.8	1.54	2.7	1.06	8/31/2021	1	126.287	33.357
1359	5011025025	2021	1	29	2	5.5	82	80	1.7	1.31	1.7	0.4	1/29/2021	1	126.323	33.3728
1360	5011025025	2021	1	29	2	5.6	78	87	2.3	1.36	2	0.3	1/29/2021	1	126.321	33.3742
1361	5011025025	2021	1	29	2	5.7	80	83	2.5	1.46	2.2	0.5	1/29/2021	1	126.322	33.3732
1362	5011025025	2021	1	29	2	5.5	87	79	1.5	1.11	1.6	0.4	1/29/2021	1	126.32	33.3748
1363	5011025025	2021	1	29	2	5.5	79	79	1.8	1.25	1.8	0.5	1/29/2021	1	126.32	33.3627
1364	5011025025	2021	1	29	2	5.5	80	79	1.6	1.17	1.6	0.3	1/29/2021	1	126.32	33.363
1365	5011025025	2021	1	29	2	5.6	86	77	2	1.29	2	0.5	1/29/2021	1	126.32	33.3633
1366	5011025025	2021	1	29	2	5.5	80	79	2.1	1.39	1.4	0.5	1/29/2021	1	126.321	33.363
1367	5011025025	2021	1	29	2	5.5	86	76	2.1	1.52	1.6	0.5	1/29/2021	1	126.321	33.3623
1368	5011025025	2021	1	29	2	6.1	273	5	3	2.19	4.2	0.4	1/29/2021	1	126.316	33.3803
1369	5011025025	2021	1	29	2	6.1	264	5	2.1	1.58	4.7	0.3	1/29/2021	1	126.322	33.366
1370	5011025025	2021	1	29	2	6.1	283	127	2.6	1.84	4.5	0.3	1/29/2021	1	126.322	33.3648
1371	5011025025	2021	1	29	2	6.1	286	132	2.7	1.9	4.8	0.3	1/29/2021	1	126.321	33.364
1372	5011025025	2021	1	29	2	6	347	121	1.7	1.6	4.5	0.4	1/29/2021	1	126.321	33.3644
1373	5011025025	2021	1	29	2	6.1	173	102	1.9	1.49	3.2	0.3	1/29/2021	1	126.32	33.3646
1374	5011025025	2021	1	29	2	6.1	281	133	2.6	1.71	4.4	0.4	1/29/2021	1	126.319	33.3648
1375	5011025025	2021	1	29	2	6.1	176	94	1.9	1.62	2.8	0.3	1/29/2021	1	126.319	33.3641
1376	5011025025	2021	1	29	2	6	344	122	2.1	1.91	4.3	0.3	1/29/2021	1	126.32	33.3638
1377	5011025025	2021	1	29	2	6.1	347	116	2.2	1.98	4.1	0.3	1/29/2021	1	126.322	33.3655
1378	5011025025	2021	1	29	2	6	189	100	1.7	1.7	3.4	0.3	1/29/2021	1	126.322	33.3653
1379	5011025025	2021	1	29	2	5	104	111	0.5	0.53	0.1	0.4	1/29/2021	1	126.314	33.3622
1380	5011025025	2021	1	29	2	5.3	122	115	1	0.83	0.1	0.2	1/29/2021	1	126.316	33.3803
1382	5011025025	2021	1	29	2	6.5	19	109	1.3	0.34	7.5	0.2	1/29/2021	1	126.337	33.3494
1385	5011025025	2021	2	25	2	6.7	170	69	1.8	3.44	2.7	0.9	2/25/2021	1	126.321	33.3644
1386	5011025025	2021	2	25	2	6.8	185	63	1.6	3.5	2.1	0.9	2/25/2021	1	126.32	33.3646
1387	5011025025	2021	2	25	2	6.5	159	81	1.5	2.71	2.3	0.5	2/25/2021	1	126.319	33.3648
1388	5011025025	2021	5	7	2	5.6	111	57	1.2	0.99	3.8	0.2	5/7/2021	1	126.305	33.3658
1389	5011025025	2021	5	7	2	7.2	116	65	4.6	1.13	9.4	0.2	5/7/2021	1	126.304	33.3652
1390	5011025025	2021	5	7	2	5.5	84	70	1.1	0.99	3	0.3	5/7/2021	1	126.309	33.3644
1391	5011025025	2021	5	7	2	4.8	28	50	1.3	0.98	2.9	5	5/7/2021	1	126.305	33.3622
1392	5011025025	2021	6	8	2	5.7	11	178	0.8	0.63	10.6	0.4	6/8/2021	1	126.333	33.3437
1394	5011025025	2021	6	8	2	6	162	55	3.5	2.09	3.7	0.4	6/8/2021	1	126.298	33.3472
1395	5011025025	2021	6	8	2	6	162	55	3.5	2.09	3.7	0.4	6/8/2021	1	126.298	33.3476
1396	5011025025	2021	6	8	2	6	162	55	3.5	2.09	3.7	0.4	6/8/2021	1	126.298	33.3476
1397	5011025025	2021	6	8	2	6	162	55	3.5	2.09	3.7	0.4	6/8/2021	1	126.299	33.3472
1398	5011025025	2021	6	8	2	8.1	176	52	6.1	1.45	0.2	0.4	6/8/2021	1	126.302	33.3503
1402	5011025025	2021	6	8	2	7	12	127	4.4	2.86	3.1	0.4	6/8/2021	1	126.335	33.3505
1403	5011025025	2021	6	8	2	7	12	127	4.4	2.86	3.1	0.4	6/8/2021	1	126.334	33.3504
1404	5011025025	2021	6	8	2	7	12	127	4.4	2.86	3.1	0.4	6/8/2021	1	126.334	33.3501
1405	5011025025	2021	6	8	2	7	12	127	4.4	2.86	3.1	0.4	6/8/2021	1	126.333	33.3501
1406	5011025025	2021	6	8	2	7	12	127	4.4	2.86	3.1	0.4	6/8/2021	1	126.333	33.35
1407	5011025025	2021	6	8	2	7	12	127	4.4	2.86	3.1	0.4	6/8/2021	1	126.333	33.3495
1408	5011025025	2021	6	8	2	7	12	127	4.4	2.86	3.1	0.4	6/8/2021	1	126.335	33.3507
1410	5011025025	2021	6	8	2	6	69	156	2.2	1.78	2.5	0.2	6/8/2021	1	126.339	33.3536
1411	5011025025	2021	6	8	2	6	68	152	2	1.59	2.4	0.2	6/8/2021	1	126.338	33.3534
1412	5011025025	2021	6	8	2	6	58	157	2	1.65	2.7	0.2	6/8/2021	1	126.337	33.3531
1413	5011025025	2021	6	8	2	6	64	162	2.2	1.76	2.6	0.3	6/8/2021	1	126.336	33.3535
1414	5011025025	2021	6	8	2	6	62	153	2.1	1.63	2.5	0.3	6/8/2021	1	126.336	33.3539
1415	5011025025	2021	6	8	2	6	75	161	2.4	1.61	2.3	0.2	6/8/2021	1	126.337	33.3545
1416	5011025025	2021	6	8	2	6	75	161	2.4	1.61	2.3	0.2	6/8/2021	1	126.338	33.3541
1417	5011025025	2021	6	18	2	5.9	10	70	1.3	0.76	1.8	0.2	6/18/2021	1	126.331	33.3504
1418	5011025025	2021	6	18	2	5.8	10	88	1.1	0.57	1.5	0.2	6/18/2021	1	126.331	33.3489
1419	5011025025	2021	6	18	2	5.8	10	86	1.4	0.79	1.9	0.2	6/18/2021	1	126.332	33.3488
1420	5011025025	2021	6	18	2	5.9	10	81	1.5	0.81	1.9	0.2	6/18/2021	1	126.333	33.3493
1421	5011025025	2021	6	18	2	5.9	10	78	1.4	0.67	2.3	0.2	6/18/2021	1	126.334	33.3488
1422	5011025025	2021	6	18	2	6	10	89	1.6	0.79	2.5	0.2	6/18/2021	1	126.333	33.3478
1423	5011025025	2021	6	18	2	5.9	10	86	1.4	0.69	2.3	0.2	6/18/2021	1	126.332	33.3475
1424	5011025025	2021	6	18	2	5.9	10	88	1.3	0.69	2.5	0.2	6/18/2021	1	126.331	33.3481
1425	5011025025	2021	6	18	2	5.9	10	87	1.2	0.69	2.2	0.2	6/18/2021	1	126.33	33.3476
1426	5011025025	2021	6	18	2	6	10	101	1.5	0.82	3.3	0.2	6/18/2021	1	126.331	33.3466
1427	5011025025	2021	6	18	2	6	10	91	1.4	0.7	3	0.2	6/18/2021	1	126.331	33.3459
1428	5011025025	2021	6	18	2	6	10	91	1.6	0.82	3.3	0.2	6/18/2021	1	126.331	33.3452
1429	5011025025	2021	6	18	2	5.9	10	99	1.3	0.78	2.7	0.2	6/18/2021	1	126.33	33.3454
1430	5011025025	2021	6	18	2	5.9	10	94	1.2	0.72	3	0.2	6/18/2021	1	126.329	33.3447
1431	5011025025	2021	6	18	2	5.9	10	98	1.4	0.76	2.7	0.2	6/18/2021	1	126.329	33.3439
1432	5011025025	2021	6	18	2	5.9	10	97	1.1	0.7	2.5	0.2	6/18/2021	1	126.331	33.3443
1433	5011025025	2021	6	18	2	5.8	10	90	1.1	0.66	2.6	0.2	6/18/2021	1	126.332	33.3449
1434	5011025025	2021	6	18	2	5.8	10	90	1.2	0.74	2.6	0.2	6/18/2021	1	126.333	33.3462
1435	5011025025	2021	6	18	2	5.9	10	101	1.3	0.76	3	0.2	6/18/2021	1	126.334	33.3453
1436	5011025025	2021	6	18	2	5.9	10	86	1.2	0.8	3.2	0.2	6/18/2021	1	126.333	33.3437
1437	5011025025	2021	6	18	2	5.9	10	100	1.3	0.82	2.9	0.2	6/18/2021	1	126.334	33.3434
1438	5011025025	2021	6	18	2	6	10	106	1.5	0.91	3.7	0.2	6/18/2021	1	126.331	33.3432
1439	5011025025	2021	6	18	2	5.9	10	86	1.3	0.87	2.9	0.2	6/18/2021	1	126.331	33.3433
1441	5011025025	2021	6	18	2	5.9	10	86	1.4	0.76	3.9	0.2	6/18/2021	1	126.337	33.3494
1442	5011025025	2021	6	18	2	5.7	11	178	0.8	0.63	10.6	0.4	6/18/2021	1	126.333	33.3437
1444	5011025025	2021	6	23	2	5.7	3	66	2.4	0.37	0.9	0.2	6/23/2021	1	126.331	33.3504
1445	5011025025	2021	6	23	2	5.9	3	71.7	3.8	0.64	2.2	0.2	6/23/2021	1	126.331	33.3489
1446	5011025025	2021	6	23	2	5.8	3	61.7	3.6	0.72	1.8	0.2	6/23/2021	1	126.332	33.3488
1447	5011025025	2021	6	23	2	5.8	3	47.7	2.7	0.7	1.1	0.2	6/23/2021	1	126.333	33.3493
1448	5011025025	2021	6	23	2	5.8	3	56.6	3	0.63	2.5	0.1	6/23/2021	1	126.334	33.3488
1449	5011025025	2021	6	23	2	5.9	3	78.7	4.1	0.56	3.5	0.2	6/23/2021	1	126.333	33.3478
1450	5011025025	2021	6	23	2	5.9	3	64.5	3.5	0.81	3.5	0.2	6/23/2021	1	126.332	33.3475
1451	5011025025	2021	6	23	2	5.8	3	58.6	3.3	0.59	3.5	0.1	6/23/2021	1	126.331	33.3481
1452	5011025025	2021	6	23	2	5.8	3	82.4	3.4	0.6	4	0.2	6/23/2021	1	126.33	33.3476
1453	5011025025	2021	6	23	2	5.7	3	46.2	2.8	0.5	3.6	0.1	6/23/2021	1	126.331	33.3466
1454	5011025025	2021	6	23	2	5.9	3	64.7	3.8	0.74	4.4	0.2	6/23/2021	1	126.331	33.3459
1455	5011025025	2021	6	23	2	5.8	3	65.9	3.7	0.64	5	0.2	6/23/2021	1	126.331	33.3452
1456	5011025025	2021	6	23	2	5.9	3	72	4.2	0.71	5	0.2	6/23/2021	1	126.33	33.3454
1457	5011025025	2021	6	23	2	6	3	94.8	3.6	1.14	5.5	0.2	6/23/2021	1	126.329	33.3447
1458	5011025025	2021	6	23	2	6	3	93.5	2.8	1.08	4.8	0.2	6/23/2021	1	126.329	33.3439
1459	5011025025	2021	6	23	2	5.9	3	80.7	2.5	0.86	4.8	0.2	6/23/2021	1	126.331	33.3443
1460	5011025025	2021	6	23	2	6	3	91.8	3	0.94	5.7	0.2	6/23/2021	1	126.332	33.3449
1461	5011025025	2021	6	23	2	6.1	3	91.4	3.2	1.05	6.9	0.2	6/23/2021	1	126.333	33.3462
1462	5011025025	2021	6	23	2	5.9	3	69.2	2.2	0.72	6.4	0.2	6/23/2021	1	126.334	33.3453
1463	5011025025	2021	6	23	2	6	3	93.2	3.1	0.85	6.6	0.2	6/23/2021	1	126.333	33.3437
1464	5011025025	2021	6	23	2	6.1	3	101.2	3.3	0.89	7.4	0.2	6/23/2021	1	126.334	33.3434
1465	5011025025	2021	6	23	2	6	3	95.7	3.3	0.99	7.8	0.2	6/23/2021	1	126.331	33.3432
1466	5011025025	2021	6	23	2	5.9	3	86.9	2.7	0.9	7.3	0.2	6/23/2021	1	126.331	33.3433
1468	5011025025	2021	6	23	2	5.9	3	78	2	0.7	7.3	0.1	6/23/2021	1	126.337	33.3494
1470	5011025025	2021	6	22	2	5.9	42	120	2.2	0.83	4.1	0.7	6/22/2021	1	126.331	33.3489
1471	5011025025	2021	6	22	2	5.9	28	124	2.5	0.79	4.6	0.7	6/22/2021	1	126.332	33.3488
1472	5011025025	2021	6	22	2	5.9	30	180	2.3	0.77	4.4	0.6	6/22/2021	1	126.333	33.3493
1473	5011025025	2021	6	22	2	5.9	8	107	1.9	0.72	2.5	0.4	6/22/2021	1	126.334	33.3488
1474	5011025025	2021	6	22	2	5.9	92	117	2.3	0.78	3.9	0.6	6/22/2021	1	126.333	33.3478
1475	5011025025	2021	6	22	2	6.4	15	69	1.6	0.68	0.3	0.4	6/22/2021	1	126.332	33.3475
1476	5011025025	2021	6	22	2	6	3	90	2.9	0.19	2.6	0.4	6/22/2021	1	126.331	33.3481
1477	5011025025	2021	6	22	2	5.8	7	124	2.4	0.46	3.8	0.5	6/22/2021	1	126.33	33.3476
1478	5011025025	2021	6	22	2	5.7	50	108	3.5	0.54	4.7	0.6	6/22/2021	1	126.331	33.3466
1479	5011025025	2021	6	22	2	5.8	29	109	4.1	0.71	6.7	0.6	6/22/2021	1	126.331	33.3459
1480	5011025025	2021	6	22	2	5.9	39	102	2.3	0.77	2.9	0.5	6/22/2021	1	126.331	33.3452
1481	5011025025	2021	6	22	2	5.9	15	108	2.5	0.74	3.6	0.5	6/22/2021	1	126.33	33.3454
1482	5011025025	2021	6	22	2	6.2	24	90	4.3	0.74	0.8	0.4	6/22/2021	1	126.329	33.3439
1483	5011025025	2021	6	22	2	6	15	97	4.2	0.58	5.1	0.5	6/22/2021	1	126.331	33.3443
1484	5011025025	2021	6	22	2	6	17	99	4.2	0.6	5.1	0.5	6/22/2021	1	126.332	33.3449
1485	5011025025	2021	6	22	2	5.8	12	152	2.3	0.61	3.4	0.4	6/22/2021	1	126.333	33.3462
1486	5011025025	2021	6	22	2	6	27	95	3.3	0.22	4.9	0.5	6/22/2021	1	126.334	33.3453
1487	5011025025	2021	6	22	2	5.8	53	117	2.9	0.45	5.3	0.5	6/22/2021	1	126.333	33.3437
1488	5011025025	2021	6	22	2	5.7	60	118	2.3	0.4	3.6	0.6	6/22/2021	1	126.334	33.3434
1489	5011025025	2021	6	22	2	5.8	43	104	4.6	0.64	7	0.5	6/22/2021	1	126.331	33.3432
1490	5011025025	2021	6	22	2	5.7	35	11	3.3	0.53	5.3	0.5	6/22/2021	1	126.331	33.3433
1492	5011025025	2021	6	22	2	5.4	56	168	2.1	0.32	3.2	0.6	6/22/2021	1	126.32	33.3423
1493	5011025025	2021	6	22	2	5.4	53	169	2.1	0.34	3.4	0.7	6/22/2021	1	126.32	33.3435
1494	5011025025	2021	6	22	2	5.5	61	156	3.1	0.45	6.1	1	6/22/2021	1	126.32	33.3452
1495	5011025025	2021	6	22	2	5.4	88	135	2.2	0.26	3.4	0.7	6/22/2021	1	126.321	33.3452
1496	5011025025	2021	6	22	2	5.4	30	142	2.3	0.21	4.1	0.7	6/22/2021	1	126.321	33.3449
1497	5011025025	2021	6	22	2	5.6	28	153	2.5	0.2	4.7	0.7	6/22/2021	1	126.32	33.3457
1498	5011025025	2021	6	22	2	5.5	56	158	2.7	0.21	5.1	0.7	6/22/2021	1	126.319	33.3459
1499	5011025025	2021	6	22	2	5.5	61	128	2.5	0.4	4.5	0.7	6/22/2021	1	126.319	33.3464
1500	5011025025	2021	6	22	2	5.5	20	129	2.4	0.39	4.7	0.7	6/22/2021	1	126.321	33.3461
1501	5011025025	2021	6	22	2	6.2	24	58	11.7	0.94	7.9	0.6	6/22/2021	1	126.329	33.35
1502	5011025025	2021	6	22	2	5.7	4	148	2.8	0.23	4.4	0.5	6/22/2021	1	126.328	33.3509
1503	5011025025	2021	6	22	2	5.5	92	78	1	0.95	1.7	0.5	6/22/2021	1	126.327	33.3527
1504	5011025025	2021	6	22	2	5.5	31	96	2.4	1.15	4.4	0.6	6/22/2021	1	126.328	33.3526
1505	5011025025	2021	6	22	2	5.7	56	54	1.3	1.22	1.6	0.3	6/22/2021	1	126.327	33.3535
1506	5011025025	2021	6	22	2	5.4	56	143	2.9	1.2	5.3	1.2	6/22/2021	1	126.326	33.3536
1507	5011025025	2021	6	22	2	5.5	2	84	1	1.04	1.7	0.5	6/22/2021	1	126.328	33.354
1508	5011025025	2021	6	22	2	5.7	1	54	1.2	1.35	1.7	0.3	6/22/2021	1	126.329	33.3544
1509	5011025025	2021	6	22	2	5.7	10	107	2.3	0.45	4.4	0.7	6/22/2021	1	126.329	33.355
1510	5011025025	2021	6	22	2	5.7	9	107	2.1	0.4	4.2	0.6	6/22/2021	1	126.328	33.3554
1511	5011025025	2021	6	22	2	5.6	10	107	2.3	1.12	4.3	0.7	6/22/2021	1	126.328	33.3546
1512	5011025025	2021	6	22	2	5.7	10	101	2.3	0.44	3.1	0.6	6/22/2021	1	126.326	33.355
1513	5011025025	2021	6	22	2	5.8	6	103	2.3	0.48	3.7	0.6	6/22/2021	1	126.326	33.3549
1514	5011025025	2021	6	22	2	5.9	18	100	2.5	0.6	3.7	0.6	6/22/2021	1	126.326	33.3543
1515	5011025025	2021	6	22	2	5.9	11	97	2.5	0.51	4.8	0.6	6/22/2021	1	126.329	33.3563
1516	5011025025	2021	6	22	2	5.9	46	92	2.4	0.48	4.1	0.6	6/22/2021	1	126.329	33.3568
1517	5011025025	2021	6	22	2	5.7	32	111	2.3	0.62	3.5	0.7	6/22/2021	1	126.327	33.3567
1518	5011025025	2021	6	22	2	5.7	34	113	2.4	0.72	3.7	0.6	6/22/2021	1	126.326	33.3562
1519	5011025025	2021	6	22	2	5.8	32	97	2.5	0.92	3.9	0.6	6/22/2021	1	126.325	33.3561
1520	5011025025	2021	6	22	2	5.7	50	91	2.4	0.83	4.7	0.6	6/22/2021	1	126.326	33.3557
1521	5011025025	2021	6	22	2	5.9	33	99	2.6	1.59	4.3	0.6	6/22/2021	1	126.325	33.357
1522	5011025025	2021	6	22	2	5.9	27	99	2.6	1.27	4.2	0.6	6/22/2021	1	126.326	33.3573
1523	5011025025	2021	6	22	2	5.7	65	132	3.2	0.56	6	0.7	6/22/2021	1	126.33	33.3562
1524	5011025025	2021	6	22	2	6.5	3	54	3.9	1.96	0.9	0.4	6/22/2021	1	126.322	33.3537
1525	5011025025	2021	6	22	2	6.5	3	55	7.2	2.11	0.9	0.4	6/22/2021	1	126.322	33.3533
1526	5011025025	2021	6	22	2	5.5	85	140	2.1	1.39	5.3	1.1	6/22/2021	1	126.323	33.3512
1527	5011025025	2021	6	22	2	5.5	34	129	1.8	0.87	4.4	1	6/22/2021	1	126.321	33.3471
1528	5011025025	2021	6	22	2	5.6	25	134	2.3	1.22	5	0.9	6/22/2021	1	126.32	33.3477
1529	5011025025	2021	6	22	2	5.7	66	132	2.4	0.61	4.3	0.7	6/22/2021	1	126.33	33.3555
1530	5011025025	2021	6	22	2	5.3	49	126	1.6	0.88	3.7	1	6/22/2021	1	126.32	33.3483
1531	5011025025	2021	6	22	2	5.6	42	124	1.9	0.58	4.2	0.8	6/22/2021	1	126.321	33.3481
1532	5011025025	2021	6	22	2	5.5	4	124	1.8	0.59	4.1	0.8	6/22/2021	1	126.32	33.3468
1533	5011025025	2021	6	22	2	5.5	43	113	1.9	0.9	3.6	0.7	6/22/2021	1	126.32	33.3468
1534	5011025025	2021	6	22	2	5.5	58	110	1.9	0.66	3.9	0.7	6/22/2021	1	126.317	33.3471
1535	5011025025	2021	6	22	2	5.5	68	114	2.4	0.48	4.2	0.8	6/22/2021	1	126.316	33.3471
1536	5011025025	2021	6	22	2	5.3	36	138	1.4	0.75	3	0.7	6/22/2021	1	126.331	33.3553
1537	5011025025	2021	6	22	2	5.4	86	111	2.2	0.58	4.4	0.9	6/22/2021	1	126.316	33.3468
1538	5011025025	2021	6	22	2	5.4	85	107	2.1	0.51	4.3	0.9	6/22/2021	1	126.316	33.3473
1539	5011025025	2021	6	22	2	5.5	86	112	2.2	0.47	4.3	0.7	6/22/2021	1	126.315	33.3474
1540	5011025025	2021	6	22	2	5.5	128	117	2.2	0.52	5.8	0.7	6/22/2021	1	126.315	33.3477
1541	5011025025	2021	6	22	2	5.6	117	118	2.3	0.42	5.6	0.5	6/22/2021	1	126.315	33.3484
1542	5011025025	2021	6	22	2	5.5	118	114	2.1	0.46	5.6	0.7	6/22/2021	1	126.316	33.3481
1543	5011025025	2021	6	22	2	5.6	93	114	2.1	0.33	5	0.6	6/22/2021	1	126.316	33.3475
1544	5011025025	2021	6	22	2	5.6	75	113	2.4	0.31	5	0.5	6/22/2021	1	126.317	33.348
1545	5011025025	2021	6	22	2	5.7	45	125	2.4	0.45	5.6	0.8	6/22/2021	1	126.332	33.3542
1546	5011025025	2021	6	22	2	5.6	115	112	2.2	0.34	4.8	0.6	6/22/2021	1	126.316	33.3491
1547	5011025025	2021	6	22	2	5.7	119	101	2.8	0.26	5.8	0.6	6/22/2021	1	126.315	33.3497
1548	5011025025	2021	6	22	2	5.6	237	102	2.8	0.27	5.3	0.7	6/22/2021	1	126.314	33.3497
1549	5011025025	2021	6	22	2	5.5	117	121	2.5	0.59	3.2	0.8	6/22/2021	1	126.314	33.3495
1550	5011025025	2021	6	22	2	5.5	141	121	2.2	0.69	2.9	0.8	6/22/2021	1	126.313	33.3489
1551	5011025025	2021	6	22	2	5.6	45	116	2.6	0.57	3.2	0.8	6/22/2021	1	126.314	33.3486
1552	5011025025	2021	6	22	2	5.5	95	107	2.1	1.34	2.3	0.8	6/22/2021	1	126.315	33.3476
1553	5011025025	2021	6	22	2	5.5	99	115	2.1	1.26	2	0.8	6/22/2021	1	126.314	33.3478
1554	5011025025	2021	6	22	2	5.6	48	102	2.5	0.49	1.8	0.6	6/22/2021	1	126.334	33.3542
1555	5011025025	2021	6	22	2	5.5	61	110	2.1	1.26	1.9	0.9	6/22/2021	1	126.313	33.3474
1556	5011025025	2021	6	22	2	5.5	175	107	2.7	0.37	4.2	0.7	6/22/2021	1	126.315	33.3469
1557	5011025025	2021	6	22	2	5.2	266	102	1.9	0.31	1.2	0.7	6/22/2021	1	126.315	33.3461
1558	5011025025	2021	6	22	2	5.2	133	100	2	0.29	1.3	0.8	6/22/2021	1	126.316	33.3461
1559	5011025025	2021	6	22	2	5.5	105	114	2.9	0.55	1.5	0.8	6/22/2021	1	126.317	33.3464
1560	5011025025	2021	6	22	2	5.5	98	108	2.9	0.49	2	0.9	6/22/2021	1	126.318	33.3458
1561	5011025025	2021	6	22	2	5.3	54	117	2.1	0.32	0.6	0.7	6/22/2021	1	126.333	33.3532
1562	5011025025	2021	6	22	2	5.9	56	108	2.9	0.35	4	0.6	6/22/2021	1	126.319	33.3444
1563	5011025025	2021	6	22	2	5.9	59	110	3.1	0.38	3.5	0.6	6/22/2021	1	126.318	33.344
1564	5011025025	2021	6	22	2	5.2	3	127	2.1	0.62	0.3	1	6/22/2021	1	126.334	33.3529
1565	5011025025	2021	6	22	2	6.2	4	40	2.7	0.99	1.2	0.2	6/22/2021	1	126.334	33.3517
1566	5011025025	2021	6	22	2	6.1	2	38.1	2.7	1.07	0.7	0.3	6/22/2021	1	126.333	33.351
1567	5011025025	2021	6	22	2	5.7	73	120	3.2	0.56	2.8	0.8	6/22/2021	1	126.332	33.3521
1568	5011025025	2021	6	22	2	5.2	40	127	2.4	0.67	0.8	0.9	6/22/2021	1	126.33	33.3524
1569	5011025025	2021	6	22	2	5.6	54	96	3.2	1.49	2.6	0.7	6/22/2021	1	126.329	33.3532
1570	5011025025	2021	6	22	2	5.8	5	88	3.4	0.89	1.3	0.7	6/22/2021	1	126.331	33.3504
1571	5011025025	2021	6	22	2	6.2	16	52	3.8	2.27	0.1	0.7	6/22/2021	1	126.33	33.35
1572	5011025025	2021	6	22	2	5.5	179	106	2	0.4	3.2	0.6	6/22/2021	1	126.314	33.3468
1573	5011025025	2021	6	22	2	5.7	44	109	2.5	0.68	2.4	0.8	6/22/2021	1	126.313	33.3508
1574	5011025025	2021	6	22	2	5.6	36	106	2.2	0.39	1.4	0.7	6/22/2021	1	126.315	33.3518
1575	5011025025	2021	6	22	2	5.6	16	100	2.1	0.49	1.4	0.7	6/22/2021	1	126.314	33.3521
1576	5011025025	2021	6	22	2	5.6	35	103	2.2	0.37	1.4	0.7	6/22/2021	1	126.314	33.3516
1577	5011025025	2021	6	22	2	5.5	27	95	2.1	0.29	1.8	0.8	6/22/2021	1	126.313	33.3516
1578	5011025025	2021	6	22	2	5.6	15	100	2.2	0.38	1.8	0.7	6/22/2021	1	126.314	33.3508
1579	5011025025	2021	6	22	2	5.8	3	105	2.6	0.68	2.1	0.7	6/22/2021	1	126.316	33.3523
1580	5011025025	2021	6	22	2	5.8	3	108	2.9	0.63	2.4	0.8	6/22/2021	1	126.316	33.3515
1581	5011025025	2021	6	22	2	5.8	3	105	2.8	0.7	2.1	0.8	6/22/2021	1	126.315	33.3515
1582	5011025025	2021	6	22	2	5.8	57	100	3	0.82	4.4	0.9	6/22/2021	1	126.315	33.351
1583	5011025025	2021	6	22	2	5.8	46	101	3	0.85	4	0.8	6/22/2021	1	126.317	33.351
1584	5011025025	2021	6	22	2	5.6	31	120	2.5	0.77	2.8	0.8	6/22/2021	1	126.335	33.3544
1586	5011025025	2021	6	22	2	5	112	151	1.7	0.86	1.6	0.9	6/22/2021	1	126.335	33.3555
1589	5011025025	2021	6	22	2	5.5	5	125	1.5	0.34	1.7	0.3	6/22/2021	1	126.33	33.3524
1591	5011025025	2021	6	22	2	6.7	519	117	2.4	5.32	9.5	3.8	6/22/2021	1	126.327	33.3478
1592	5011025025	2021	6	22	2	5.2	73	130	1.6	1	3.2	0.6	6/22/2021	1	126.325	33.3482
1593	5011025025	2021	6	22	2	5.1	74	129	1.6	0.56	2.2	0.7	6/22/2021	1	126.326	33.3482
1594	5011025025	2021	6	22	2	5.6	218	129	4.3	0.72	2.2	1.4	6/22/2021	1	126.327	33.3491
1595	5011025025	2021	6	22	2	5.7	217	126	4	1.1	7.2	1.3	6/22/2021	1	126.326	33.3491
1596	5011025025	2021	6	22	2	5.9	540	180	4.7	0.95	7.2	4	6/22/2021	1	126.327	33.3505
1597	5011025025	2021	6	22	2	6.7	565	123	5.8	2.68	10.2	3.9	6/22/2021	1	126.327	33.3489
1598	5011025025	2021	6	22	2	6.6	316	116	5	5.39	9.4	1.8	6/22/2021	1	126.328	33.3483
1599	5011025025	2021	6	22	2	6.6	285	114	5.2	4.79	7.6	1.9	6/22/2021	1	126.327	33.3482
1600	5011025025	2021	6	22	2	6.6	246	114	5.1	5.23	8	1.7	6/22/2021	1	126.328	33.3489
1601	5011025025	2021	6	22	2	5.7	45	104	2.7	5.02	8	0.6	6/22/2021	1	126.33	33.3446
1602	5011025025	2021	6	22	2	5.7	37	93	3.6	1.08	4.1	0.6	6/22/2021	1	126.326	33.3365
1603	5011025025	2021	6	22	2	5.7	49	89	4.4	1.4	5.5	0.7	6/22/2021	1	126.324	33.3385
1604	5011025025	2021	6	22	2	5.7	43	90	3.9	1.49	4.5	0.7	6/22/2021	1	126.324	33.3381
1605	5011025025	2021	6	22	2	5.7	61	101	3.7	1.72	4.1	0.7	6/22/2021	1	126.324	33.3378
1606	5011025025	2021	6	22	2	5.7	63	99	3.8	1.48	4.5	0.8	6/22/2021	1	126.324	33.3375
1607	5011025025	2021	6	22	2	5.7	52	97	3.3	1.28	4.3	0.7	6/22/2021	1	126.323	33.3383
1608	5011025025	2021	6	22	2	5.2	3	127	2.1	0.62	0.3	1	6/22/2021	1	126.334	33.3529
1609	5011025025	2021	6	22	2	6.2	4	40	2.7	0.99	1.2	0.2	6/22/2021	1	126.334	33.3517
1610	5011025025	2021	6	22	2	6.1	2	38.1	2.7	1.07	0.7	0.3	6/22/2021	1	126.333	33.351
1611	5011025025	2021	6	22	2	5.7	73	120	3.2	0.56	2.8	0.8	6/22/2021	1	126.332	33.3521
1612	5011025025	2021	6	22	2	5.2	40	127	2.4	0.67	0.8	0.9	6/22/2021	1	126.33	33.3524
1613	5011025025	2021	6	22	2	5.6	54	96	3.2	1.49	2.6	0.7	6/22/2021	1	126.329	33.3532
1614	5011025025	2021	6	22	2	5.8	5	88	3.4	0.89	1.3	0.7	6/22/2021	1	126.331	33.3504
1615	5011025025	2021	6	22	2	6.2	16	52	3.8	2.27	0.1	0.7	6/22/2021	1	126.33	33.35
1616	5011025025	2021	6	22	2	5.5	179	106	2	0.4	3.2	0.6	6/22/2021	1	126.314	33.3468
1617	5011025025	2021	6	22	2	5.7	44	109	2.5	0.68	2.4	0.8	6/22/2021	1	126.313	33.3508
1618	5011025025	2021	6	22	2	5.6	36	106	2.2	0.39	1.4	0.7	6/22/2021	1	126.315	33.3518
1619	5011025025	2021	6	22	2	5.6	16	100	2.1	0.49	1.4	0.7	6/22/2021	1	126.314	33.3521
1620	5011025025	2021	6	22	2	5.6	35	103	2.2	0.37	1.4	0.7	6/22/2021	1	126.314	33.3516
1621	5011025025	2021	6	22	2	5.5	27	95	2.1	0.29	1.8	0.8	6/22/2021	1	126.313	33.3516
1622	5011025025	2021	6	22	2	5.6	15	100	2.2	0.38	1.8	0.7	6/22/2021	1	126.314	33.3508
1623	5011025025	2021	6	22	2	5.8	3	105	2.6	0.68	2.1	0.7	6/22/2021	1	126.316	33.3523
1624	5011025025	2021	6	22	2	5.8	3	108	2.9	0.63	2.4	0.8	6/22/2021	1	126.316	33.3515
1625	5011025025	2021	6	22	2	5.8	3	105	2.8	0.7	2.1	0.8	6/22/2021	1	126.315	33.3515
1626	5011025025	2021	6	22	2	5.8	57	100	3	0.82	4.4	0.9	6/22/2021	1	126.315	33.351
1627	5011025025	2021	6	22	2	5.8	46	101	3	0.85	4	0.8	6/22/2021	1	126.317	33.351
1628	5011025025	2021	6	22	2	5.6	31	120	2.5	0.77	2.8	0.8	6/22/2021	1	126.335	33.3544
1630	5011025025	2021	6	22	2	5	112	151	1.7	0.86	1.6	0.9	6/22/2021	1	126.335	33.3555
1633	5011025025	2021	6	22	2	5.5	5	125	1.5	0.34	1.7	0.3	6/22/2021	1	126.33	33.3524
1635	5011025025	2021	6	22	2	6.7	519	117	2.4	5.32	9.5	3.8	6/22/2021	1	126.327	33.3478
1636	5011025025	2021	6	22	2	5.2	73	130	1.6	1	3.2	0.6	6/22/2021	1	126.325	33.3482
1637	5011025025	2021	6	22	2	5.1	74	129	1.6	0.56	2.2	0.7	6/22/2021	1	126.326	33.3482
1638	5011025025	2021	6	22	2	5.6	218	129	4.3	0.72	2.2	1.4	6/22/2021	1	126.327	33.3491
1639	5011025025	2021	6	22	2	5.7	217	126	4	1.1	7.2	1.3	6/22/2021	1	126.326	33.3491
1640	5011025025	2021	6	22	2	5.9	540	180	4.7	0.95	7.2	4	6/22/2021	1	126.327	33.3505
1641	5011025025	2021	6	22	2	6.7	565	123	5.8	2.68	10.2	3.9	6/22/2021	1	126.327	33.3489
1642	5011025025	2021	6	22	2	6.6	316	116	5	5.39	9.4	1.8	6/22/2021	1	126.328	33.3483
1643	5011025025	2021	6	22	2	6.6	285	114	5.2	4.79	7.6	1.9	6/22/2021	1	126.327	33.3482
1644	5011025025	2021	6	22	2	6.6	246	114	5.1	5.23	8	1.7	6/22/2021	1	126.328	33.3489
1645	5011025025	2021	6	22	2	5.7	45	104	2.7	5.02	8	0.6	6/22/2021	1	126.33	33.3446
1646	5011025025	2021	6	22	2	5.7	37	93	3.6	1.08	4.1	0.6	6/22/2021	1	126.326	33.3365
1647	5011025025	2021	6	22	2	5.7	49	89	4.4	1.4	5.5	0.7	6/22/2021	1	126.324	33.3385
1648	5011025025	2021	6	22	2	5.7	43	90	3.9	1.49	4.5	0.7	6/22/2021	1	126.324	33.3381
1649	5011025025	2021	6	22	2	5.7	61	101	3.7	1.72	4.1	0.7	6/22/2021	1	126.324	33.3378
1650	5011025025	2021	6	22	2	5.7	63	99	3.8	1.48	4.5	0.8	6/22/2021	1	126.324	33.3375
1651	5011025025	2021	6	22	2	5.7	52	97	3.3	1.28	4.3	0.7	6/22/2021	1	126.323	33.3383
1652	5011025025	2021	6	22	2	5.9	42	120	2.2	0.83	4.1	0.7	6/22/2021	1	126.331	33.3489
1653	5011025025	2021	6	22	2	5.9	28	124	2.5	0.79	4.6	0.7	6/22/2021	1	126.332	33.3488
1654	5011025025	2021	6	22	2	5.9	30	180	2.3	0.77	4.4	0.6	6/22/2021	1	126.333	33.3493
1655	5011025025	2021	6	22	2	5.9	8	107	1.9	0.72	2.5	0.4	6/22/2021	1	126.334	33.3488
1656	5011025025	2021	6	22	2	5.9	92	117	2.3	0.78	3.9	0.6	6/22/2021	1	126.333	33.3478
1657	5011025025	2021	6	22	2	6.4	15	69	1.6	0.68	0.3	0.4	6/22/2021	1	126.332	33.3475
1658	5011025025	2021	6	22	2	6	3	90	2.9	0.19	2.6	0.4	6/22/2021	1	126.331	33.3481
1659	5011025025	2021	6	22	2	5.8	7	124	2.4	0.46	3.8	0.5	6/22/2021	1	126.33	33.3476
1660	5011025025	2021	6	22	2	5.7	50	108	3.5	0.54	4.7	0.6	6/22/2021	1	126.331	33.3466
1661	5011025025	2021	6	22	2	5.8	29	109	4.1	0.71	6.7	0.6	6/22/2021	1	126.331	33.3459
1662	5011025025	2021	6	22	2	5.9	39	102	2.3	0.77	2.9	0.5	6/22/2021	1	126.331	33.3452
1663	5011025025	2021	6	22	2	5.9	15	108	2.5	0.74	3.6	0.5	6/22/2021	1	126.33	33.3454
1664	5011025025	2021	6	22	2	6.2	24	90	4.3	0.74	0.8	0.4	6/22/2021	1	126.329	33.3439
1665	5011025025	2021	6	22	2	6	15	97	4.2	0.58	5.1	0.5	6/22/2021	1	126.331	33.3443
1666	5011025025	2021	6	22	2	6	17	99	4.2	0.6	5.1	0.5	6/22/2021	1	126.332	33.3449
1667	5011025025	2021	6	22	2	5.8	12	152	2.3	0.61	3.4	0.4	6/22/2021	1	126.333	33.3462
1668	5011025025	2021	6	22	2	6	27	95	3.3	0.22	4.9	0.5	6/22/2021	1	126.334	33.3453
1669	5011025025	2021	6	22	2	5.8	53	117	2.9	0.45	5.3	0.5	6/22/2021	1	126.333	33.3437
1670	5011025025	2021	6	22	2	5.7	60	118	2.3	0.4	3.6	0.6	6/22/2021	1	126.334	33.3434
1671	5011025025	2021	6	22	2	5.8	43	104	4.6	0.64	7	0.5	6/22/2021	1	126.331	33.3432
1672	5011025025	2021	6	22	2	5.7	35	11	3.3	0.53	5.3	0.5	6/22/2021	1	126.331	33.3433
1674	5011025025	2021	6	22	2	5.4	56	168	2.1	0.32	3.2	0.6	6/22/2021	1	126.32	33.3423
1675	5011025025	2021	6	22	2	5.4	53	169	2.1	0.34	3.4	0.7	6/22/2021	1	126.32	33.3435
1676	5011025025	2021	6	22	2	5.5	61	156	3.1	0.45	6.1	1	6/22/2021	1	126.32	33.3452
1677	5011025025	2021	6	22	2	5.4	88	135	2.2	0.26	3.4	0.7	6/22/2021	1	126.321	33.3452
1678	5011025025	2021	6	22	2	5.4	30	142	2.3	0.21	4.1	0.7	6/22/2021	1	126.321	33.3449
1679	5011025025	2021	6	22	2	5.6	28	153	2.5	0.2	4.7	0.7	6/22/2021	1	126.32	33.3457
1680	5011025025	2021	6	22	2	5.5	56	158	2.7	0.21	5.1	0.7	6/22/2021	1	126.319	33.3459
1681	5011025025	2021	6	22	2	5.5	61	128	2.5	0.4	4.5	0.7	6/22/2021	1	126.319	33.3464
1682	5011025025	2021	6	22	2	5.5	20	129	2.4	0.39	4.7	0.7	6/22/2021	1	126.321	33.3461
1683	5011025025	2021	6	22	2	6.2	24	58	11.7	0.94	7.9	0.6	6/22/2021	1	126.329	33.35
1684	5011025025	2021	6	22	2	5.7	4	148	2.8	0.23	4.4	0.5	6/22/2021	1	126.328	33.3509
1685	5011025025	2021	6	22	2	5.5	92	78	1	0.95	1.7	0.5	6/22/2021	1	126.327	33.3527
1686	5011025025	2021	6	22	2	5.5	31	96	2.4	1.15	4.4	0.6	6/22/2021	1	126.328	33.3526
1687	5011025025	2021	6	22	2	5.7	56	54	1.3	1.22	1.6	0.3	6/22/2021	1	126.327	33.3535
1688	5011025025	2021	6	22	2	5.4	56	143	2.9	1.2	5.3	1.2	6/22/2021	1	126.326	33.3536
1689	5011025025	2021	6	22	2	5.5	2	84	1	1.04	1.7	0.5	6/22/2021	1	126.328	33.354
1690	5011025025	2021	6	22	2	5.7	1	54	1.2	1.35	1.7	0.3	6/22/2021	1	126.329	33.3544
1691	5011025025	2021	6	22	2	5.7	10	107	2.3	0.45	4.4	0.7	6/22/2021	1	126.329	33.355
1692	5011025025	2021	6	22	2	5.7	9	107	2.1	0.4	4.2	0.6	6/22/2021	1	126.328	33.3554
1693	5011025025	2021	6	22	2	5.6	10	107	2.3	1.12	4.3	0.7	6/22/2021	1	126.328	33.3546
1694	5011025025	2021	6	22	2	5.7	10	101	2.3	0.44	3.1	0.6	6/22/2021	1	126.326	33.355
1695	5011025025	2021	6	22	2	5.8	6	103	2.3	0.48	3.7	0.6	6/22/2021	1	126.326	33.3549
1696	5011025025	2021	6	22	2	5.9	18	100	2.5	0.6	3.7	0.6	6/22/2021	1	126.326	33.3543
1697	5011025025	2021	6	22	2	5.9	11	97	2.5	0.51	4.8	0.6	6/22/2021	1	126.329	33.3563
1698	5011025025	2021	6	22	2	5.9	46	92	2.4	0.48	4.1	0.6	6/22/2021	1	126.329	33.3568
1699	5011025025	2021	6	22	2	5.7	32	111	2.3	0.62	3.5	0.7	6/22/2021	1	126.327	33.3567
1700	5011025025	2021	6	22	2	5.7	34	113	2.4	0.72	3.7	0.6	6/22/2021	1	126.326	33.3562
1701	5011025025	2021	6	22	2	5.8	32	97	2.5	0.92	3.9	0.6	6/22/2021	1	126.325	33.3561
1702	5011025025	2021	6	22	2	5.7	50	91	2.4	0.83	4.7	0.6	6/22/2021	1	126.326	33.3557
1703	5011025025	2021	6	22	2	5.9	33	99	2.6	1.59	4.3	0.6	6/22/2021	1	126.325	33.357
1704	5011025025	2021	6	22	2	5.9	27	99	2.6	1.27	4.2	0.6	6/22/2021	1	126.326	33.3573
1705	5011025025	2021	6	22	2	5.7	65	132	3.2	0.56	6	0.7	6/22/2021	1	126.33	33.3562
1706	5011025025	2021	6	22	2	6.5	3	54	3.9	1.96	0.9	0.4	6/22/2021	1	126.322	33.3537
1707	5011025025	2021	6	22	2	6.5	3	55	7.2	2.11	0.9	0.4	6/22/2021	1	126.322	33.3533
1708	5011025025	2021	6	22	2	5.5	85	140	2.1	1.39	5.3	1.1	6/22/2021	1	126.323	33.3512
1709	5011025025	2021	6	22	2	5.5	34	129	1.8	0.87	4.4	1	6/22/2021	1	126.321	33.3471
1710	5011025025	2021	6	22	2	5.6	25	134	2.3	1.22	5	0.9	6/22/2021	1	126.32	33.3477
1711	5011025025	2021	6	22	2	5.7	66	132	2.4	0.61	4.3	0.7	6/22/2021	1	126.33	33.3555
1712	5011025025	2021	6	22	2	5.3	49	126	1.6	0.88	3.7	1	6/22/2021	1	126.32	33.3483
1713	5011025025	2021	6	22	2	5.6	42	124	1.9	0.58	4.2	0.8	6/22/2021	1	126.321	33.3481
1714	5011025025	2021	6	22	2	5.5	4	124	1.8	0.59	4.1	0.8	6/22/2021	1	126.32	33.3468
1715	5011025025	2021	6	22	2	5.5	43	113	1.9	0.9	3.6	0.7	6/22/2021	1	126.32	33.3468
1716	5011025025	2021	6	22	2	5.5	58	110	1.9	0.66	3.9	0.7	6/22/2021	1	126.317	33.3471
1717	5011025025	2021	6	22	2	5.5	68	114	2.4	0.48	4.2	0.8	6/22/2021	1	126.316	33.3471
1718	5011025025	2021	6	22	2	5.3	36	138	1.4	0.75	3	0.7	6/22/2021	1	126.331	33.3553
1719	5011025025	2021	6	22	2	5.4	86	111	2.2	0.58	4.4	0.9	6/22/2021	1	126.316	33.3468
1720	5011025025	2021	6	22	2	5.4	85	107	2.1	0.51	4.3	0.9	6/22/2021	1	126.316	33.3473
1721	5011025025	2021	6	22	2	5.5	86	112	2.2	0.47	4.3	0.7	6/22/2021	1	126.315	33.3474
1722	5011025025	2021	6	22	2	5.5	128	117	2.2	0.52	5.8	0.7	6/22/2021	1	126.315	33.3477
1723	5011025025	2021	6	22	2	5.6	117	118	2.3	0.42	5.6	0.5	6/22/2021	1	126.315	33.3484
1724	5011025025	2021	6	22	2	5.5	118	114	2.1	0.46	5.6	0.7	6/22/2021	1	126.316	33.3481
1725	5011025025	2021	6	22	2	5.6	93	114	2.1	0.33	5	0.6	6/22/2021	1	126.316	33.3475
1726	5011025025	2021	6	22	2	5.6	75	113	2.4	0.31	5	0.5	6/22/2021	1	126.317	33.348
1727	5011025025	2021	6	22	2	5.7	45	125	2.4	0.45	5.6	0.8	6/22/2021	1	126.332	33.3542
1728	5011025025	2021	6	22	2	5.6	115	112	2.2	0.34	4.8	0.6	6/22/2021	1	126.316	33.3491
1729	5011025025	2021	6	22	2	5.7	119	101	2.8	0.26	5.8	0.6	6/22/2021	1	126.315	33.3497
1730	5011025025	2021	6	22	2	5.6	237	102	2.8	0.27	5.3	0.7	6/22/2021	1	126.314	33.3497
1731	5011025025	2021	6	22	2	5.5	117	121	2.5	0.59	3.2	0.8	6/22/2021	1	126.314	33.3495
1732	5011025025	2021	6	22	2	5.5	141	121	2.2	0.69	2.9	0.8	6/22/2021	1	126.313	33.3489
1733	5011025025	2021	6	22	2	5.6	45	116	2.6	0.57	3.2	0.8	6/22/2021	1	126.314	33.3486
1734	5011025025	2021	6	22	2	5.5	95	107	2.1	1.34	2.3	0.8	6/22/2021	1	126.315	33.3476
1735	5011025025	2021	6	22	2	5.5	99	115	2.1	1.26	2	0.8	6/22/2021	1	126.314	33.3478
1736	5011025025	2021	6	22	2	5.6	48	102	2.5	0.49	1.8	0.6	6/22/2021	1	126.334	33.3542
1737	5011025025	2021	6	22	2	5.5	61	110	2.1	1.26	1.9	0.9	6/22/2021	1	126.313	33.3474
1738	5011025025	2021	6	22	2	5.5	175	107	2.7	0.37	4.2	0.7	6/22/2021	1	126.315	33.3469
1739	5011025025	2021	6	22	2	5.2	266	102	1.9	0.31	1.2	0.7	6/22/2021	1	126.315	33.3461
1740	5011025025	2021	6	22	2	5.2	133	100	2	0.29	1.3	0.8	6/22/2021	1	126.316	33.3461
1741	5011025025	2021	6	22	2	5.5	105	114	2.9	0.55	1.5	0.8	6/22/2021	1	126.317	33.3464
1742	5011025025	2021	6	22	2	5.5	98	108	2.9	0.49	2	0.9	6/22/2021	1	126.318	33.3458
1743	5011025025	2021	6	22	2	5.3	54	117	2.1	0.32	0.6	0.7	6/22/2021	1	126.333	33.3532
1744	5011025025	2021	6	22	2	5.9	56	108	2.9	0.35	4	0.6	6/22/2021	1	126.319	33.3444
1745	5011025025	2021	6	22	2	5.9	59	110	3.1	0.38	3.5	0.6	6/22/2021	1	126.318	33.344
1746	5011025025	2021	6	22	2	5.2	3	127	2.1	0.62	0.3	1	6/22/2021	1	126.334	33.3529
1747	5011025025	2021	6	22	2	6.2	4	40	2.7	0.99	1.2	0.2	6/22/2021	1	126.334	33.3517
1748	5011025025	2021	6	22	2	6.1	2	38.1	2.7	1.07	0.7	0.3	6/22/2021	1	126.333	33.351
1749	5011025025	2021	6	22	2	5.7	73	120	3.2	0.56	2.8	0.8	6/22/2021	1	126.332	33.3521
1750	5011025025	2021	6	22	2	5.2	40	127	2.4	0.67	0.8	0.9	6/22/2021	1	126.33	33.3524
1751	5011025025	2021	6	22	2	5.6	54	96	3.2	1.49	2.6	0.7	6/22/2021	1	126.329	33.3532
1752	5011025025	2021	6	22	2	5.8	5	88	3.4	0.89	1.3	0.7	6/22/2021	1	126.331	33.3504
1753	5011025025	2021	6	22	2	6.2	16	52	3.8	2.27	0.1	0.7	6/22/2021	1	126.33	33.35
1754	5011025025	2021	6	22	2	5.5	179	106	2	0.4	3.2	0.6	6/22/2021	1	126.314	33.3468
1755	5011025025	2021	6	22	2	5.7	44	109	2.5	0.68	2.4	0.8	6/22/2021	1	126.313	33.3508
1756	5011025025	2021	6	22	2	5.6	36	106	2.2	0.39	1.4	0.7	6/22/2021	1	126.315	33.3518
1757	5011025025	2021	6	22	2	5.6	16	100	2.1	0.49	1.4	0.7	6/22/2021	1	126.314	33.3521
1758	5011025025	2021	6	22	2	5.6	35	103	2.2	0.37	1.4	0.7	6/22/2021	1	126.314	33.3516
1759	5011025025	2021	6	22	2	5.5	27	95	2.1	0.29	1.8	0.8	6/22/2021	1	126.313	33.3516
1760	5011025025	2021	6	22	2	5.6	15	100	2.2	0.38	1.8	0.7	6/22/2021	1	126.314	33.3508
1761	5011025025	2021	6	22	2	5.8	3	105	2.6	0.68	2.1	0.7	6/22/2021	1	126.316	33.3523
1762	5011025025	2021	6	22	2	5.8	3	108	2.9	0.63	2.4	0.8	6/22/2021	1	126.316	33.3515
1763	5011025025	2021	6	22	2	5.8	3	105	2.8	0.7	2.1	0.8	6/22/2021	1	126.315	33.3515
1764	5011025025	2021	6	22	2	5.8	57	100	3	0.82	4.4	0.9	6/22/2021	1	126.315	33.351
1765	5011025025	2021	6	22	2	5.8	46	101	3	0.85	4	0.8	6/22/2021	1	126.317	33.351
1766	5011025025	2021	6	22	2	5.6	31	120	2.5	0.77	2.8	0.8	6/22/2021	1	126.335	33.3544
1768	5011025025	2021	6	22	2	5	112	151	1.7	0.86	1.6	0.9	6/22/2021	1	126.335	33.3555
1771	5011025025	2021	6	22	2	5.5	5	125	1.5	0.34	1.7	0.3	6/22/2021	1	126.33	33.3524
1773	5011025025	2021	6	22	2	6.7	519	117	2.4	5.32	9.5	3.8	6/22/2021	1	126.327	33.3478
1774	5011025025	2021	6	22	2	5.2	73	130	1.6	1	3.2	0.6	6/22/2021	1	126.325	33.3482
1775	5011025025	2021	6	22	2	5.1	74	129	1.6	0.56	2.2	0.7	6/22/2021	1	126.326	33.3482
1776	5011025025	2021	6	22	2	5.6	218	129	4.3	0.72	2.2	1.4	6/22/2021	1	126.327	33.3491
1777	5011025025	2021	6	22	2	5.7	217	126	4	1.1	7.2	1.3	6/22/2021	1	126.326	33.3491
1778	5011025025	2021	6	22	2	5.9	540	180	4.7	0.95	7.2	4	6/22/2021	1	126.327	33.3505
1779	5011025025	2021	6	22	2	6.7	565	123	5.8	2.68	10.2	3.9	6/22/2021	1	126.327	33.3489
1780	5011025025	2021	6	22	2	6.6	316	116	5	5.39	9.4	1.8	6/22/2021	1	126.328	33.3483
1781	5011025025	2021	6	22	2	6.6	285	114	5.2	4.79	7.6	1.9	6/22/2021	1	126.327	33.3482
1782	5011025025	2021	6	22	2	6.6	246	114	5.1	5.23	8	1.7	6/22/2021	1	126.328	33.3489
1783	5011025025	2021	6	22	2	5.7	45	104	2.7	5.02	8	0.6	6/22/2021	1	126.33	33.3446
1784	5011025025	2021	6	22	2	5.7	37	93	3.6	1.08	4.1	0.6	6/22/2021	1	126.326	33.3365
1785	5011025025	2021	6	22	2	5.7	49	89	4.4	1.4	5.5	0.7	6/22/2021	1	126.324	33.3385
1786	5011025025	2021	6	22	2	5.7	43	90	3.9	1.49	4.5	0.7	6/22/2021	1	126.324	33.3381
1787	5011025025	2021	6	22	2	5.7	61	101	3.7	1.72	4.1	0.7	6/22/2021	1	126.324	33.3378
1788	5011025025	2021	6	22	2	5.7	63	99	3.8	1.48	4.5	0.8	6/22/2021	1	126.324	33.3375
1789	5011025025	2021	6	22	2	5.7	52	97	3.3	1.28	4.3	0.7	6/22/2021	1	126.323	33.3383
1790	5011025025	2021	6	22	2	5.1	47	70.7	0.7	1.3	0.3	0.4	6/22/2021	1	126.323	33.3765
1791	5011025025	2021	6	22	2	5.2	22	72.1	0.7	0.75	0.1	0.3	6/22/2021	1	126.341	33.352
1792	5011025025	2021	6	22	2	5.2	16	72.1	0.7	0.73	0.1	0.2	6/22/2021	1	126.341	33.3503
1793	5011025025	2021	6	22	2	5.2	17	72.1	0.7	0.72	0.1	0.3	6/22/2021	1	126.34	33.3515
1794	5011025025	2021	6	22	2	5.2	16	72.1	0.7	0.72	0.1	0.3	6/22/2021	1	126.339	33.3536
1795	5011025025	2021	6	22	2	5.3	16	73.5	0.6	0.43	0.1	0.2	6/22/2021	1	126.338	33.3534
1796	5011025025	2021	6	22	2	5.3	25	73.5	0.7	0.6	0.1	0.2	6/22/2021	1	126.337	33.3531
1797	5011025025	2021	6	22	2	5.2	17	72.1	0.7	0.64	0.1	0.3	6/22/2021	1	126.336	33.3535
1798	5011025025	2021	6	22	2	5.3	17	73.5	0.7	0.69	0.1	0.2	6/22/2021	1	126.336	33.3539
1799	5011025025	2021	6	22	2	5.2	16	72.1	0.7	0.7	0.1	0.3	6/22/2021	1	126.338	33.3541
1800	5011025025	2021	6	22	2	5.2	15	72.1	0.6	0.63	0.1	0.2	6/22/2021	1	126.337	33.3545
1803	5011025025	2021	6	22	2	5.2	18	72.1	0.8	0.76	0.1	0.3	6/22/2021	1	126.335	33.3515
1806	5011025025	2021	6	22	2	5.3	15	73.5	0.6	0.65	0.4	0.2	6/22/2021	1	126.336	33.3527
1808	5011025025	2021	6	22	2	6.2	56	85.9	1.3	1.63	5.7	0.2	6/22/2021	1	126.321	33.3772
1809	5011025025	2021	9	30	2	4.6	366	70	1.1	1.44	4.9	5.8	9/30/2021	1	126.313	33.3551
1810	5011025025	2021	9	30	2	4.3	338	61	0.6	1.26	3.6	3.83	9/30/2021	1	126.313	33.3551
1811	5011025025	2021	3	8	3	7.1	945	77	8.1	3.54	12.2	1.4	3/8/2021	1	126.3	33.3541
1812	5011025025	2021	3	8	3	7.4	326	65	10.3	3.26	12.5	0.5	3/8/2021	1	126.3	33.3541
1813	5011025025	2021	9	30	3	6.5	878	53	4.1	2.67	14.9	3.05	9/30/2021	1	126.3	33.3541
1814	5011025025	2021	3	8	4	5.8	573	91	3	1.67	6	0.2	3/8/2021	1	126.3	33.3624
1815	5011025025	2021	4	7	4	6.5	285	94	1.4	0.7	7.4	0.5	4/7/2021	1	126.292	33.3661
1816	5011025025	2021	4	7	4	6.5	377	97	1.9	0.82	9.2	0.6	4/7/2021	1	126.292	33.3658
1817	5011025025	2021	4	23	4	5.6	57	99	0.5	0.21	3.3	0.1	4/23/2021	1	126.293	33.3563
1818	5011025025	2021	4	23	4	5.4	389	92	0.6	0.2	4.6	0.2	4/23/2021	1	126.293	33.3559
1819	5011025025	2021	4	23	4	5.6	943	72	0.7	0.46	5.3	0.2	4/23/2021	1	126.292	33.3561
1820	5011025025	2021	5	7	4	6.8	246	87	4.1	1.08	10.5	0.4	5/7/2021	1	126.305	33.3626
1821	5011025025	2022	1	24	2	6.7	36	110	1.8	5.22	8.6	1.09	1/24/2022	1	126.328	33.3655
1822	5011025025	2022	2	17	2	4.8	7	153	0.6	0.31	1.4	1.61	2/17/2022	1	126.316	33.35
1823	5011025025	2022	2	17	2	6.3	222	166	3.4	1.63	12	1.42	2/17/2022	1	126.332	33.3684
1824	5011025025	2022	2	17	2	4.8	319	83	0.7	0.73	1.4	1.23	2/17/2022	1	126.311	33.3719
1825	5011025025	2022	2	17	2	5.2	21	101	0.4	0.55	0.7	1.05	2/17/2022	1	126.321	33.3722
1826	5011025025	2022	2	17	2	6	1	107	0.9	0.61	3.9	0.89	2/17/2022	1	126.331	33.3521
1827	5011025025	2022	2	17	2	5.9	1	108	0.8	0.61	3.7	0.89	2/17/2022	1	126.332	33.3521
1831	5011025025	2022	2	17	2	5.3	43	92	0.6	0.88	1.9	1.22	2/17/2022	1	126.314	33.3717
1832	5011025025	2022	2	17	2	5.3	46	90	0.7	0.88	1.9	1.2	2/17/2022	1	126.315	33.371
1833	5011025025	2022	2	17	2	5.3	47	86	0.7	0.89	2	1.22	2/17/2022	1	126.314	33.3711
1834	5011025025	2022	2	17	2	5.3	48	91	0.7	0.9	1.9	1.25	2/17/2022	1	126.314	33.372
1835	5011025025	2022	2	17	2	5.2	51	88	0.7	0.95	2	1.26	2/17/2022	1	126.314	33.3707
1836	5011025025	2022	2	17	2	5.2	49	91	0.7	0.95	2	1.24	2/17/2022	1	126.313	33.3712
1837	5011025025	2022	2	17	2	5.4	46	91	0.4	0.53	1.2	1.19	2/17/2022	1	126.313	33.3707
1838	5011025025	2022	2	17	2	5.3	46	93	0.7	0.89	1.9	1.21	2/17/2022	1	126.313	33.3713
1839	5011025025	2022	2	17	2	5.2	49	91	0.6	0.93	1.9	1.24	2/17/2022	1	126.313	33.3719
1840	5011025025	2022	2	17	2	5.4	180	87	1.3	1.16	2.9	1.09	2/17/2022	1	126.327	33.3677
1841	5011025025	2022	3	8	2	6	38	68	1.3	1.38	4.4	0.98	3/8/2022	1	126.307	33.379
1842	5011025025	2022	3	8	2	5.8	67	75	1.2	1.43	4.4	1	3/8/2022	1	126.306	33.3794
1843	5011025025	2022	3	8	2	5.9	57	72	1.1	1.51	4	1.03	3/8/2022	1	126.307	33.3784
1844	5011025025	2022	4	1	2	5.3	92	69	1.2	0.84	3.1	1.57	4/1/2022	1	126.307	33.3445
1845	5011025025	2022	4	1	2	5.4	89.6	71	1.1	0.742	3.02	1.301	4/1/2022	1	126.307	33.344
1846	5011025025	2022	4	1	2	5.3	77.8	68.5	1.07	0.885	2.77	1.51	4/1/2022	1	126.308	33.3437
1847	5011025025	2022	4	1	2	5.3	77.1	69.2	1.14	1.008	3.08	1.65	4/1/2022	1	126.308	33.344
1848	5011025025	2022	4	1	2	5.2	83.8	70.3	1.1	1.018	2.89	1.815	4/1/2022	1	126.308	33.3448
1849	5011025025	2022	4	1	2	5.2	84.2	68.1	1.19	1.049	2.88	2.5	4/1/2022	1	126.308	33.3446
1850	5011025025	2022	4	1	2	5.1	83.8	69.6	1.12	0.992	2.84	2.25	4/1/2022	1	126.309	33.3441
1851	5011025025	2022	4	1	2	5.2	89.7	69	1.28	0.91	3.01	2.175	4/1/2022	1	126.31	33.3447
1852	5011025025	2022	4	1	2	5.4	83.6	68.3	1.15	0.946	3.23	1.71	4/1/2022	1	126.31	33.345
1853	5011025025	2022	4	1	2	5.4	74.3	70.9	1.1	0.696	2.81	1.5	4/1/2022	1	126.309	33.3454
1854	5011025025	2022	4	1	2	5.4	84.5	71	1.47	0.783	3.08	1.575	4/1/2022	1	126.309	33.3447
1855	5011025025	2022	4	1	2	5.3	86	70.2	1.27	0.824	3.01	1.85	4/1/2022	1	126.307	33.3443
1856	5011025025	2022	4	1	2	5.4	82.9	69.3	1.1	0.726	2.82	1.535	4/1/2022	1	126.309	33.3438
1857	5011025025	2022	4	1	2	5.4	75.8	70.7	1.1	0.788	2.9	1.605	4/1/2022	1	126.308	33.3437
1858	5011025025	2022	4	1	2	5.2	83.8	73.6	1.09	0.864	2.63	2.09	4/1/2022	1	126.307	33.3431
1859	5011025025	2022	4	1	2	5.1	85.2	69.9	1.1	0.798	2.7	2.08	4/1/2022	1	126.306	33.3426
1860	5011025025	2022	4	1	2	5.3	82.7	68.2	1.02	0.655	2.55	1.47	4/1/2022	1	126.306	33.3434
1861	5011025025	2022	4	1	2	5.2	84.2	65.4	1.07	0.701	2.44	1.77	4/1/2022	1	126.307	33.3437
1862	5011025025	2022	4	1	2	5.4	84.7	71	1.07	0.752	2.61	1.73	4/1/2022	1	126.306	33.3438
1863	5011025025	2022	4	1	2	5.5	72.8	68.1	1.09	0.588	2.42	1.237	4/1/2022	1	126.305	33.343
1864	5011025025	2022	4	1	2	5.2	82	69.6	1.09	0.921	2.46	2.16	4/1/2022	1	126.306	33.3428
1865	5011025025	2022	4	1	2	5.3	85	70.9	1.07	0.757	2.48	1.73	4/1/2022	1	126.306	33.342
1866	5011025025	2022	4	1	2	5.9	167.7	93.8	2.68	2.455	4.63	1.925	4/1/2022	1	126.311	33.3496
1867	5011025025	2022	4	1	2	6.1	173.5	94	2.47	2.414	4.23	1.7	4/1/2022	1	126.311	33.3486
1868	5011025025	2022	4	1	2	6	266.5	45.6	2.07	1.33	4.73	1.193	4/1/2022	1	126.298	33.3494
1869	5011025025	2022	4	1	2	6	256.9	46.2	2.06	1.325	4.44	1.309	4/1/2022	1	126.298	33.3502
1870	5011025025	2022	4	1	2	6.1	265.1	43.9	2.06	1.35	4.57	1.205	4/1/2022	1	126.299	33.35
1871	5011025025	2022	4	1	2	6.1	243.5	45.2	1.94	1.32	4.39	1.211	4/1/2022	1	126.299	33.3497
1872	5011025025	2022	4	1	2	5.9	248.7	43.9	2.04	1.304	4.4	1.268	4/1/2022	1	126.299	33.3495
1873	5011025025	2022	4	1	2	6	258.7	43.7	2.17	1.422	4.96	1.38	4/1/2022	1	126.3	33.3504
1874	5011025025	2022	4	1	2	6	243.6	45.4	2.22	1.391	4.88	1.383	4/1/2022	1	126.299	33.3503
1875	5011025025	2022	4	1	2	5.9	127.9	100.1	1.24	0.757	5.21	1.565	4/1/2022	1	126.312	33.3433
1876	5011025025	2022	4	1	2	6	138.2	107.4	1.22	0.68	6.04	1.55	4/1/2022	1	126.312	33.3438
1877	5011025025	2022	4	1	2	6	627.6	93.4	3.74	5.76	7.58	7.67	4/1/2022	1	126.312	33.3445
1878	5011025025	2022	4	1	2	5.9	228.6	94.1	2.35	1.033	4.7	2	4/1/2022	1	126.314	33.3435
1879	5011025025	2022	4	1	2	6.6	190.6	90.8	2.85	0.87	5.8	1.885	4/1/2022	1	126.314	33.3427
1880	5011025025	2022	4	1	2	6.2	134.7	67.2	3.28	1.309	5.77	2.43	4/1/2022	1	126.315	33.3417
1883	5011025025	2022	4	11	2	5.8	109.9	141.9	2.39	1.77	7.55	2.253	4/11/2022	1	126.337	33.3627
1884	5011025025	2022	4	11	2	5.9	138.1	149.5	2.42	1.841	7.45	1.695	4/11/2022	1	126.337	33.3619
1887	5011025025	2022	4	11	2	5.9	107.4	134.4	1.86	1.478	7.04	1.725	4/11/2022	1	126.341	33.3486
1889	5011025025	2022	4	11	2	5.5	101.6	93.6	1.14	1.335	2.48	1.14	4/11/2022	1	126.332	33.3642
1890	5011025025	2022	4	11	2	5.4	98.2	91.1	1.1	1.197	2.38	0.999	4/11/2022	1	126.332	33.3629
1892	5011025025	2022	4	11	2	5.5	33.2	45	0.3	0.481	0.84	1.324	4/11/2022	1	126.329	33.3718
1893	5011025025	2022	4	11	2	5.3	25.1	39.4	0.43	0.762	1.01	1.189	4/11/2022	1	126.329	33.3709
1894	5011025025	2022	4	11	2	5.5	23.5	38.8	0.36	0.721	0.95	1.13	4/11/2022	1	126.328	33.371
1895	5011025025	2022	4	11	2	5.5	25.5	42.7	0.4	0.711	1.03	1.179	4/11/2022	1	126.328	33.3708
1896	5011025025	2022	4	11	2	5.5	29.9	46	0.41	0.731	0.98	1.196	4/11/2022	1	126.327	33.3702
1897	5011025025	2022	4	11	2	5.7	27.4	41.2	0.41	0.737	1.08	1.16	4/11/2022	1	126.326	33.3697
1898	5011025025	2022	4	11	2	5.5	26.5	40.5	0.43	0.849	1.06	1.251	4/11/2022	1	126.327	33.3693
1899	5011025025	2022	4	11	2	5.5	23.4	34.8	0.36	0.665	0.92	1.148	4/11/2022	1	126.328	33.3662
1900	5011025025	2022	4	11	2	5.5	23.4	37.3	0.36	0.68	0.96	1.125	4/11/2022	1	126.331	33.3636
1901	5011025025	2022	4	11	2	6.1	141.4	57.4	1.37	1.136	3.22	1.117	4/11/2022	1	126.312	33.3634
1902	5011025025	2022	4	11	2	6.1	152.3	60.4	1.51	1.223	3.48	1.103	4/11/2022	1	126.313	33.3629
1903	5011025025	2022	4	11	2	5.5	63.9	87.9	1.08	1.1	3.21	1.077	4/11/2022	1	126.316	33.3728
1904	5011025025	2022	4	11	2	6	97.4	94.4	1.56	1.432	4.22	1.303	4/11/2022	1	126.315	33.3729
1905	5011025025	2022	4	11	2	5.7	59.6	87.2	0.97	0.926	2.88	1.04	4/11/2022	1	126.315	33.3724
1906	5011025025	2022	4	11	2	5.7	54.9	86.3	1.02	1.018	3.03	1.029	4/11/2022	1	126.315	33.3724
1907	5011025025	2022	4	11	2	5.7	57.4	88.4	0.99	0.89	2.83	1.045	4/11/2022	1	126.315	33.3733
1908	5011025025	2022	4	11	2	5.7	68.9	85.6	0.89	1.064	2.61	1.055	4/11/2022	1	126.315	33.3726
1909	5011025025	2022	4	11	2	5.8	66.6	86.5	1.09	1.09	3.12	1.041	4/11/2022	1	126.314	33.3722
1910	5011025025	2022	4	11	2	5.7	48.5	84.1	0.91	0.849	2.64	1.02	4/11/2022	1	126.315	33.3726
1911	5011025025	2022	4	11	2	5.7	59.2	87.7	0.99	0.91	2.88	1.033	4/11/2022	1	126.317	33.3719
1912	5011025025	2022	4	11	2	5.9	83.5	92.3	1.32	1.202	3.66	1.081	4/11/2022	1	126.318	33.3716
1913	5011025025	2022	4	11	2	5.9	82.3	90.4	1.51	1.407	4.19	1.118	4/11/2022	1	126.318	33.3676
1914	5011025025	2022	4	11	2	6.1	123.7	58.9	3.72	1.003	5.94	2.513	4/11/2022	1	126.297	33.327
1915	5011025025	2022	4	11	2	6.3	118.3	54.6	3.74	1.263	5.85	2.919	4/11/2022	1	126.294	33.3281
1916	5011025025	2022	4	11	2	6.2	91.1	53.1	3.59	1.018	5.6	2.606	4/11/2022	1	126.293	33.327
1917	5011025025	2022	4	11	2	6.2	98	52.8	3.7	1.043	5.83	2.637	4/11/2022	1	126.295	33.3283
1919	5011025025	2022	4	12	2	5.6	103.4	56.8	1.28	1.616	2.75	1.174	4/12/2022	1	126.321	33.363
1920	5011025025	2022	4	12	2	5.8	119.9	57.8	1.43	1.708	2.99	1.08	4/12/2022	1	126.32	33.3633
1921	5011025025	2022	4	12	2	6.2	128.1	62.3	2.19	2.496	4.32	1.283	4/12/2022	1	126.32	33.363
1922	5011025025	2022	4	12	2	6.2	101.7	54.4	2.34	1.795	4.65	1.1	4/12/2022	1	126.32	33.3627
1923	5011025025	2022	4	12	2	5.9	118.8	56.6	1.91	2.348	3.53	1.299	4/12/2022	1	126.321	33.3623
1924	5011025025	2022	4	18	2	5.8	89.1	139.8	2.06	1.074	4	0.978	4/18/2022	1	126.316	33.3803
1925	5011025025	2022	4	18	2	5.7	94.1	135.7	1.88	1.115	3.48	0.983	4/18/2022	1	126.322	33.3653
1926	5011025025	2022	4	18	2	5.8	86	144	2.11	1.064	3.97	0.965	4/18/2022	1	126.322	33.3648
1927	5011025025	2022	4	18	2	5.8	90.1	138.3	1.96	1.074	3.66	0.965	4/18/2022	1	126.322	33.366
1928	5011025025	2022	4	18	2	5.8	101.1	141.4	2.12	1.064	3.89	1.023	4/18/2022	1	126.32	33.3646
1929	5011025025	2022	4	18	2	5.7	89.7	139.1	1.89	1.1	3.71	0.983	4/18/2022	1	126.319	33.3648
1931	5011025025	2022	6	14	2	6.1	75.1	79.3	2.21	2.259	6.72	1.56	6/14/2022	1	126.32	33.3609
1932	5011025025	2022	6	14	2	6.7	97.5	85	3.05	3.34	11.04	2.2	6/14/2022	1	126.319	33.361
1933	5011025025	2022	6	14	2	5.6	43.6	59.3	0.96	1.274	2.84	1.205	6/14/2022	1	126.323	33.3623
1934	5011025025	2022	6	14	2	6.9	138.8	93.1	4.18	4.082	14.16	3.355	6/14/2022	1	126.321	33.3607
1935	5011025025	2022	6	14	2	5	60.6	88.1	0.46	0.322	1.58	0.78	6/14/2022	1	126.321	33.3601
1936	5011025025	2022	6	14	2	5.1	100.8	88.6	0.54	0.322	1.95	0.853	6/14/2022	1	126.317	33.3628
1937	5011025025	2022	6	14	2	5.5	26.6	57.1	0.54	0.731	1.79	1.332	6/14/2022	1	126.316	33.3627
1938	5011025025	2022	6	14	2	7	140.5	99.8	4.07	4.113	12.97	2.455	6/14/2022	1	126.317	33.3626
1939	5011025025	2022	6	14	2	5.7	67.4	65	1.42	1.893	5.29	1.805	6/14/2022	1	126.325	33.3585
1940	5011025025	2022	6	14	2	5.2	52.4	79.6	0.46	0.251	1.57	0.745	6/14/2022	1	126.326	33.3582
1941	5011025025	2022	6	14	2	5	64.8	99.6	0.41	0.256	1.25	0.802	6/14/2022	1	126.323	33.3594
1942	5011025025	2022	6	14	2	5.1	80.2	93.6	0.54	0.266	1.82	0.816	6/14/2022	1	126.323	33.3599
1943	5011025025	2022	6	14	2	6.9	100.6	86.3	2.85	3.35	12.17	2.56	6/14/2022	1	126.328	33.3583
1944	5011025025	2022	6	14	2	6.9	116.9	93.6	3.47	3.627	11.62	2.215	6/14/2022	1	126.318	33.3621
1945	5011025025	2022	6	14	2	5.2	124.8	101.6	0.71	0.322	3.04	0.81	6/14/2022	1	126.323	33.3589
1946	5011025025	2022	6	14	2	5.1	111.2	80.2	0.53	0.256	1.91	0.815	6/14/2022	1	126.322	33.3593
1947	5011025025	2022	6	14	2	6.4	84.4	80.1	2.4	2.547	7.63	1.82	6/14/2022	1	126.322	33.3603
1948	5011025025	2022	6	14	2	5.1	70.9	107.7	0.46	0.322	1.63	0.879	6/14/2022	1	126.325	33.361
1949	5011025025	2022	6	14	2	5.1	116.1	93.1	0.46	0.271	1.76	0.894	6/14/2022	1	126.329	33.3577
1950	5011025025	2022	6	14	2	5.5	30.2	51.6	0.48	0.91	1.27	1.103	6/14/2022	1	126.324	33.3596
1951	5011025025	2022	6	14	2	5.1	141.2	83	0.48	0.256	1.82	0.803	6/14/2022	1	126.327	33.3583
1952	5011025025	2022	6	14	2	6.1	83.1	66.1	1.7	2.251	6.56	2.14	6/14/2022	1	126.327	33.3576
1953	5011025025	2022	6	14	2	5.2	35.4	116.6	1.14	1.161	2.47	1.251	6/14/2022	1	126.327	33.358
1954	5011025025	2022	6	14	2	6.1	75.9	76.2	1.96	2.051	5.78	1.52	6/14/2022	1	126.32	33.3617
1955	5011025025	2022	6	14	2	6.7	106.4	87.5	3.23	2.721	11.11	2.025	6/14/2022	1	126.32	33.3621
1956	5011025025	2022	6	14	2	6.2	86.9	76.8	2.11	1.703	6.61	1.58	6/14/2022	1	126.319	33.3617
1957	5011025025	2022	6	16	2	5	111.5	93	1.2	1.63	3.3	2.27	6/16/2022	1	126.312	33.35
1958	5011025025	2022	6	21	2	5	111	93	1.1	1.59	3.1	2.2	6/21/2022	1	126.311	33.3486
1959	5011025025	2022	7	8	2	5.4	97	84	2.1	1.39	4.4	1.46	7/8/2022	1	126.333	33.3437
1961	5011025025	2022	7	25	2	5.1	99.7	69	1.07	0.895	5.24	1.58	7/25/2022	1	126.308	33.3451
1962	5011025025	2022	7	25	2	5.1	77.8	70	0.99	0.972	3.94	1.615	7/25/2022	1	126.307	33.3445
1963	5011025025	2022	7	25	2	5.1	79.7	72	1.07	1.049	3.69	1.465	7/25/2022	1	126.307	33.344
1964	5011025025	2022	7	25	2	5.1	79	69	0.99	0.87	3.39	1.397	7/25/2022	1	126.308	33.3437
1965	5011025025	2022	7	25	2	5.1	79.4	70	1.07	0.895	3.49	1.4	7/25/2022	1	126.308	33.344
1966	5011025025	2022	7	25	2	5.1	81.6	72	1.07	0.921	3.54	1.327	7/25/2022	1	126.308	33.3448
1967	5011025025	2022	7	25	2	5.1	80.4	73	1.07	0.972	3.34	1.415	7/25/2022	1	126.308	33.3446
1968	5011025025	2022	7	25	2	5.1	83	74	0.99	0.87	3.29	1.373	7/25/2022	1	126.309	33.3441
1969	5011025025	2022	7	25	2	5.1	83.9	71	1.07	0.946	3.44	1.52	7/25/2022	1	126.31	33.3447
1970	5011025025	2022	7	25	2	5.1	81.4	73	1.07	0.921	3.29	1.595	7/25/2022	1	126.31	33.345
1971	5011025025	2022	7	25	2	5.1	84	74	1.07	0.921	3.34	1.46	7/25/2022	1	126.309	33.3454
1972	5011025025	2022	7	25	2	5.1	82.3	71	1.07	0.957	3.24	1.575	7/25/2022	1	126.309	33.3447
1973	5011025025	2022	7	25	2	5.1	85.5	72	0.99	1.023	3.24	1.49	7/25/2022	1	126.307	33.3443
1974	5011025025	2022	7	25	2	5.1	85.1	74	0.99	0.921	3.14	1.515	7/25/2022	1	126.309	33.3438
1975	5011025025	2022	7	25	2	5	85.8	73	1.07	0.997	1.9	1.655	7/25/2022	1	126.308	33.3437
1976	5011025025	2022	7	25	2	5.1	87.6	73	0.99	0.895	3.34	1.32	7/25/2022	1	126.317	33.3491
1977	5011025025	2022	7	25	2	5.1	88.6	72	0.99	0.972	3.24	1.442	7/25/2022	1	126.307	33.3434
1978	5011025025	2022	7	25	2	5.1	85.5	72	0.99	0.946	3.29	1.336	7/25/2022	1	126.307	33.3431
1979	5011025025	2022	7	25	2	5.1	83.5	72	1.07	0.997	3.29	1.505	7/25/2022	1	126.306	33.3426
1980	5011025025	2022	7	25	2	5.1	85.1	73	1.07	0.997	3.44	1.444	7/25/2022	1	126.306	33.3434
1981	5011025025	2022	7	25	2	5.1	84.7	73	1.07	0.972	3.29	1.318	7/25/2022	1	126.307	33.3437
1982	5011025025	2022	7	25	2	5	72.6	75	0.99	1.202	3.29	1.77	7/25/2022	1	126.306	33.3438
1983	5011025025	2022	7	25	2	5	84.9	75	1.07	1.228	3.54	2.165	7/25/2022	1	126.305	33.343
1984	5011025025	2022	7	25	2	5.1	83.2	76	1.07	1.33	3.69	2.095	7/25/2022	1	126.306	33.3428
1985	5011025025	2022	7	25	2	5	84.7	85	1.07	1.228	3.34	2.14	7/25/2022	1	126.306	33.342
1986	5011025025	2022	7	25	2	6.4	181.4	46	2.06	1.176	8.33	0.935	7/25/2022	1	126.3	33.3506
1987	5011025025	2022	7	25	2	6.5	182	46	1.98	1.176	8.58	0.829	7/25/2022	1	126.298	33.3494
1988	5011025025	2022	7	25	2	6.5	179.4	45	1.98	1.176	8.58	0.77	7/25/2022	1	126.298	33.3502
1989	5011025025	2022	7	25	2	6.5	190.7	45	2.8	1.586	9.31	0.78	7/25/2022	1	126.299	33.35
1990	5011025025	2022	7	25	2	6.5	201.6	46	2.77	1.611	10.16	0.808	7/25/2022	1	126.299	33.3497
1991	5011025025	2022	7	25	2	6.5	178.8	45	2.77	1.524	9.36	0.867	7/25/2022	1	126.299	33.3495
1992	5011025025	2022	7	25	2	6.5	198.3	45	2.88	1.688	10.83	0.81	7/25/2022	1	126.3	33.3504
1993	5011025025	2022	7	25	2	6.5	197.2	44	2.93	1.867	11.33	0.857	7/25/2022	1	126.299	33.3503
1994	5011025025	2022	7	25	2	6.5	211	46	2.63	1.703	10.28	0.827	7/25/2022	1	126.299	33.3503
1995	5011025025	2022	7	25	2	4.7	144.2	70	1.48	2.302	3.87	2.6	7/25/2022	1	126.313	33.3428
1996	5011025025	2022	7	25	2	4.7	136.1	72	1.73	2.66	4.59	2.735	7/25/2022	1	126.312	33.3433
1997	5011025025	2022	7	25	2	4.7	161.9	72	1.7	2.522	4.54	2.98	7/25/2022	1	126.312	33.3438
1998	5011025025	2022	7	25	2	4.7	171.9	74	1.73	2.547	4.44	2.69	7/25/2022	1	126.312	33.3445
1999	5011025025	2022	7	25	2	4.7	191.6	72	1.61	2.496	4.02	2.57	7/25/2022	1	126.314	33.3435
2000	5011025025	2022	7	25	2	4.9	169.4	74	1.78	2.506	4.39	2.91	7/25/2022	1	126.314	33.3427
2001	5011025025	2022	7	25	2	6	120.9	84	2.47	2.404	7.24	0.868	7/25/2022	1	126.315	33.3403
2002	5011025025	2022	7	25	2	6	119.7	77	2.77	1.985	7.72	0.795	7/25/2022	1	126.315	33.3417
2003	5011025025	2022	7	25	2	5.1	40.7	122	0.87	0.537	1.98	0.539	7/25/2022	1	126.315	33.3439
2004	5011025025	2022	7	25	2	5.2	37.5	113	0.82	0.563	1.75	0.548	7/25/2022	1	126.305	33.3458
2005	5011025025	2022	7	25	2	5.1	37	117	0.74	0.537	1.58	0.678	7/25/2022	1	126.304	33.3456
2006	5011025025	2022	7	25	2	5	33.6	74	0.71	0.399	1.55	0.603	7/25/2022	1	126.304	33.3458
2007	5011025025	2022	7	25	2	5.1	33.7	114	0.79	0.46	1.63	0.538	7/25/2022	1	126.304	33.3452
2008	5011025025	2022	7	25	2	5	33.5	114	0.63	0.384	1.28	0.496	7/25/2022	1	126.305	33.3448
2009	5011025025	2022	7	25	2	6	36.6	56	3.01	1.192	6.34	0.47	7/25/2022	1	126.318	33.3396
2010	5011025025	2022	7	25	2	6.1	25.8	55	3.01	1.176	6.47	0.44	7/25/2022	1	126.318	33.3385
2011	5011025025	2022	7	25	2	6	34.5	53	3.05	1.217	6.54	0.482	7/25/2022	1	126.318	33.3381
2012	5011025025	2022	7	25	2	6	35.7	54	3.01	1.202	6.54	0.491	7/25/2022	1	126.321	33.339
2013	5011025025	2022	7	25	2	6	35.1	52	2.96	1.355	6.34	0.493	7/25/2022	1	126.322	33.3389
2014	5011025025	2022	7	25	2	6	31.1	53	2.96	1.192	6.27	0.493	7/25/2022	1	126.318	33.3379
2015	5011025025	2022	7	25	2	6.1	36.8	51	2.96	1.125	6.32	0.429	7/25/2022	1	126.317	33.3378
2016	5011025025	2022	7	25	2	6	37.8	53	2.88	1.176	6.32	0.446	7/25/2022	1	126.317	33.3386
2017	5011025025	2022	7	25	2	6	162.8	124	2.14	1.074	13.8	1.135	7/25/2022	1	126.336	33.3624
2018	5011025025	2022	7	25	2	6	132.3	109	1.81	0.972	11.78	0.895	7/25/2022	1	126.337	33.3627
2019	5011025025	2022	7	25	2	6	145.6	112	1.81	0.962	12.23	1.056	7/25/2022	1	126.337	33.3619
2022	5011025025	2022	7	25	2	6.1	154.6	122	1.94	1.049	13.4	1.062	7/25/2022	1	126.341	33.3486
2024	5011025025	2022	7	25	2	6.7	194.9	61	5.65	3.248	11.71	2.02	7/25/2022	1	126.306	33.3486
2025	5011025025	2022	7	25	2	6.9	216.4	57	5.93	2.905	11.93	1.75	7/25/2022	1	126.308	33.349
2026	5011025025	2022	7	25	2	6.9	242.6	59	6.42	3.084	12.73	2.015	7/25/2022	1	126.309	33.3484
2027	5011025025	2022	7	25	2	6.9	236.4	60	6.55	3.299	12.46	2.255	7/25/2022	1	126.308	33.3487
2028	5011025025	2022	7	25	2	6.9	239	61	6.34	3.494	12.31	2.155	7/25/2022	1	126.308	33.3491
2029	5011025025	2022	7	25	2	6.9	255.9	61	6.47	3.504	13.2	2.23	7/25/2022	1	126.307	33.3474
2030	5011025025	2022	7	25	2	6.9	233.1	61	6.34	2.916	13.15	1.925	7/25/2022	1	126.307	33.3488
2031	5011025025	2022	7	25	2	6.7	227.4	60	6.17	3.504	11.91	2.875	7/25/2022	1	126.306	33.3477
2032	5011025025	2022	7	25	2	6.7	236.1	60	6.47	3.442	11.71	2.84	7/25/2022	1	126.306	33.347
2033	5011025025	2022	7	25	2	6.7	252.2	59	6.26	3.657	11.46	3.5	7/25/2022	1	126.306	33.3494
2034	5011025025	2022	7	25	2	6.8	259.4	59	2.31	1.703	7.14	3.5	7/25/2022	1	126.306	33.3469
2035	5011025025	2022	7	25	2	6.9	205.6	61	1.86	0.91	9.38	1.855	7/25/2022	1	126.306	33.3481
2036	5011025025	2022	7	25	2	6.9	235.1	58	0.96	1.228	5.92	1.7	7/25/2022	1	126.306	33.3485
2037	5011025025	2022	7	25	2	6.8	240.6	60	2.44	2.404	7.74	1.69	7/25/2022	1	126.305	33.3486
2038	5011025025	2022	7	25	2	6.7	225	61	2.68	1.754	10.26	2.03	7/25/2022	1	126.305	33.3488
2039	5011025025	2022	7	25	2	6.8	175	58	1.65	0.629	5.34	1.57	7/25/2022	1	126.305	33.348
2040	5011025025	2022	7	25	2	6.8	172.2	57	2.88	2.113	6.24	1.835	7/25/2022	1	126.305	33.348
2041	5011025025	2022	7	25	2	6.8	174.6	58	2.19	1.831	11.48	1.394	7/25/2022	1	126.306	33.3479
2042	5011025025	2022	7	25	2	6.9	180.3	59	2.55	0.665	8.18	1.412	7/25/2022	1	126.305	33.3475
2043	5011025025	2022	7	25	2	6.9	177.5	59	7.74	8.123	15.5	1.3	7/25/2022	1	126.306	33.3472
2044	5011025025	2022	7	25	2	5.7	451.2	111	3.54	2.138	11.83	9.755	7/25/2022	1	126.326	33.3668
2045	5011025025	2022	7	25	2	5.6	407.8	116	2.11	1.345	7.62	9.8	7/25/2022	1	126.326	33.367
2046	5011025025	2022	7	25	2	5.5	465.8	114	2.27	0.501	5.72	9.755	7/25/2022	1	126.327	33.365
2047	5011025025	2022	7	25	2	5.6	413.9	112	3.7	1.739	29.32	9.935	7/25/2022	1	126.332	33.3638
2048	5011025025	2022	7	25	2	5.6	440.4	112	3.05	1.688	26.25	9.615	7/25/2022	1	126.332	33.3642
2050	5011025025	2022	7	25	2	5.5	492.1	115	1.24	1.422	5.14	9.695	7/25/2022	1	126.33	33.3632
2052	5011025025	2022	7	25	2	5.5	118.6	42	4.17	1.253	26.38	0.36	7/25/2022	1	126.328	33.3662
2053	5011025025	2022	7	25	2	5.5	455.6	114	2.22	1.381	12.01	9.725	7/25/2022	1	126.332	33.3629
2054	5011025025	2022	7	25	2	5.6	580.2	120	3.1	2.01	14.42	10.715	7/25/2022	1	126.335	33.3595
2055	5011025025	2022	7	25	2	5.6	533	113	4.12	2.343	13.07	10.35	7/25/2022	1	126.335	33.3601
2056	5011025025	2022	7	25	2	5.4	122.7	44	3.46	1.678	14.22	0.359	7/25/2022	1	126.328	33.3721
2057	5011025025	2022	7	25	2	5.5	115	44	0.99	1.688	2.1	0.324	7/25/2022	1	126.329	33.3718
2058	5011025025	2022	7	25	2	5.5	116.3	44	0.99	1.678	1.83	0.329	7/25/2022	1	126.329	33.3709
2059	5011025025	2022	7	25	2	5.5	116.4	44	1.24	2.113	2.25	0.307	7/25/2022	1	126.328	33.371
2060	5011025025	2022	7	25	2	5.5	121.1	44	1.04	1.739	1.88	0.31	7/25/2022	1	126.328	33.3708
2061	5011025025	2022	7	25	2	5.5	107	44	1.04	1.729	1.8	0.359	7/25/2022	1	126.327	33.3702
2062	5011025025	2022	7	25	2	5.5	112.9	43	0.99	1.703	1.75	0.323	7/25/2022	1	126.326	33.3697
2063	5011025025	2022	7	25	2	5.5	109.6	42	1.37	2.276	2.25	0.36	7/25/2022	1	126.327	33.3693
2064	5011025025	2022	7	25	2	5.5	113.8	44	1.28	2.251	2.1	0.346	7/25/2022	1	126.328	33.3655
2065	5011025025	2022	7	25	2	5.5	115.4	43	1.15	1.995	1.95	0.366	7/25/2022	1	126.311	33.3695
2066	5011025025	2022	7	25	2	5.5	117.6	44	1.12	1.882	1.9	0.335	7/25/2022	1	126.341	33.3498
2067	5011025025	2022	7	25	2	5.5	117.2	43	2.77	1.729	9.03	0.361	7/25/2022	1	126.331	33.3636
2068	5011025025	2022	7	25	2	5.5	114.5	44	2.88	2.138	10.53	0.361	7/25/2022	1	126.325	33.3714
2069	5011025025	2022	7	25	2	5.9	86.6	61	2.85	1.893	10.01	0.63	7/25/2022	1	126.312	33.3631
2070	5011025025	2022	7	25	2	5.9	89.9	60	2.85	1.867	10.03	0.653	7/25/2022	1	126.312	33.3634
2071	5011025025	2022	7	25	2	5.9	84.8	62	2.85	1.78	9.98	0.585	7/25/2022	1	126.313	33.3629
2072	5011025025	2022	7	25	2	4.9	25	124	2.77	1.79	9.86	1.56	7/25/2022	1	126.316	33.3718
2073	5011025025	2022	7	25	2	4.9	24.6	125	2.93	1.918	9.73	1.695	7/25/2022	1	126.316	33.3728
2074	5011025025	2022	7	25	2	5	25	133	3.05	1.816	11.86	1.685	7/25/2022	1	126.315	33.3729
2075	5011025025	2022	7	25	2	5.1	25.3	133	2.8	1.32	7.83	1.565	7/25/2022	1	126.315	33.3724
2076	5011025025	2022	7	25	2	4.9	25.7	129	2.85	1.422	6.69	1.94	7/25/2022	1	126.315	33.3724
2077	5011025025	2022	7	25	2	5	25.6	135	2.8	1.422	6.52	1.84	7/25/2022	1	126.315	33.3733
2078	5011025025	2022	7	25	2	5	25.3	133	2.77	1.407	6.32	1.56	7/25/2022	1	126.315	33.3726
2079	5011025025	2022	7	25	2	5	25.8	135	0.87	0.665	3.09	1.695	7/25/2022	1	126.314	33.3722
2080	5011025025	2022	7	25	2	5	26.9	132	0.91	0.639	3.17	1.695	7/25/2022	1	126.315	33.3726
2081	5011025025	2022	7	25	2	5.1	26.7	137	0.91	0.655	3.17	1.89	7/25/2022	1	126.317	33.3719
[truncated: 23,740 more rows]

## Sheet: 3-2
Fig. 3. Spatiotemporal variability of sugar content and fruit size with respect to mandarin orchards in Jeju Island.
X	farm_id	latitude	longitude	area	citrus_id	month	week	research_day	tag	brix	size	location
1	aab	33.3018	126.751	2500	ris	10	4	2021.10.21	1	9.28	57.44	West
2	aab	33.3018	126.751	2500	sis	10	4	2021.10.21	2	9.08	51.1	West
3	aab	33.3018	126.751	2500	tis	10	4	2021.10.21	3	8.66	53.74	West
4	aab	33.3018	126.751	2500	uis	10	4	2021.10.21	4	8.92	58.48	West
5	aab	33.3018	126.751	2500	vis	10	4	2021.10.21	5	8.92	53.24	West
6	aab	33.3018	126.751	2500	wis	10	4	2021.10.21	6	8.89	59.41	West
7	aab	33.3018	126.751	2500	xis	10	4	2021.10.21	7	8.98	48.49	West
8	aab	33.3018	126.751	2500	yis	10	4	2021.10.21	8	8.56	56	West
9	aab	33.3018	126.751	2500	zis	10	4	2021.10.21	9	10.96	55.78	West
10	aab	33.3018	126.751	2500	ajs	10	4	2021.10.21	10	11.18	57.62	West
11	aab	33.3018	126.751	2500	bjs	10	4	2021.10.21	11	9.17	61.33	West
12	aab	33.3018	126.751	2500	cjs	10	4	2021.10.21	12	9.42	49.87	West
13	aab	33.3018	126.751	2500	djs	10	4	2021.10.21	13	10.79	60.41	West
14	aab	33.3018	126.751	2500	ejs	10	4	2021.10.21	14	10.9	55.84	West
15	aab	33.3018	126.751	2500	fjs	10	4	2021.10.21	15	10.72	50.53	West
16	aab	33.3018	126.751	2500	gjs	10	4	2021.10.21	16	11.06	59.92	West
17	aab	33.3018	126.751	2500	hjs	10	4	2021.10.21	17	8.54	55.14	West
18	aab	33.3018	126.751	2500	ijs	10	4	2021.10.21	18	12.64	57.27	West
19	aab	33.3018	126.751	2500	jjs	10	4	2021.10.21	19	9.47	52.83	West
20	aab	33.3018	126.751	2500	kjs	10	4	2021.10.21	20	9.62	52.56	West
21	aab	33.3018	126.751	2500	ljs	10	4	2021.10.21	21	11.27	53.73	West
22	aab	33.3018	126.751	2500	mjs	10	4	2021.10.21	22	11.16	52.93	West
23	aab	33.3018	126.751	2500	njs	10	4	2021.10.21	23	11.17	59.56	West
24	aab	33.3018	126.751	2500	ojs	10	4	2021.10.21	24	10.9	55.57	West
25	aab	33.3018	126.751	2500	pjs	10	4	2021.10.21	25	9.4	55.46	West
26	aab	33.3018	126.751	2500	qjs	10	4	2021.10.21	26	11.22	57.79	West
27	aab	33.3018	126.751	2500	rjs	10	4	2021.10.21	27	9.27	54.04	West
28	aab	33.3018	126.751	2500	sjs	10	4	2021.10.21	28	9.62	57.06	West
29	aab	33.3018	126.751	2500	tjs	10	4	2021.10.21	29	11.38	54.92	West
30	aab	33.3018	126.751	2500	ujs	10	4	2021.10.21	30	10.5	57.49	West
31	aab	33.3018	126.751	2500	vjs	10	4	2021.10.21	31	10.94	54.98	West
32	aab	33.3018	126.751	2500	wjs	10	4	2021.10.21	32	9.73	55.18	West
33	aab	33.3018	126.751	2500	xjs	10	4	2021.10.21	33	9.22	57.94	West
34	aab	33.3018	126.751	2500	yjs	10	4	2021.10.21	34	9.67	55.31	West
35	aab	33.3018	126.751	2500	zjs	10	4	2021.10.21	35	9.82	52.8	West
36	aab	33.3018	126.751	2500	aks	10	4	2021.10.21	36	9.82	54.96	West
37	aab	33.3018	126.751	2500	bks	10	4	2021.10.21	37	9.59	54.45	West
38	aab	33.3018	126.751	2500	cks	10	4	2021.10.21	38	9.9	56.73	West
39	aab	33.3018	126.751	2500	dks	10	4	2021.10.21	39	9.28	56.88	West
40	aab	33.3018	126.751	2500	eks	10	4	2021.10.21	40	9.8	57.22	West
41	aab	33.3018	126.751	2500	fks	10	4	2021.10.21	41	9.4	52.15	West
42	aab	33.3018	126.751	2500	gks	10	4	2021.10.21	42	9.18	62.7	West
43	aab	33.3018	126.751	2500	hks	10	4	2021.10.21	43	9.34	54.77	West
44	aab	33.3018	126.751	2500	iks	10	4	2021.10.21	44	9.57	55.67	West
45	aab	33.3018	126.751	2500	jks	10	4	2021.10.21	45	10.11	52.48	West
46	aab	33.3018	126.751	2500	kks	10	4	2021.10.21	46	9.64	56.02	West
47	aab	33.3018	126.751	2500	lks	10	4	2021.10.21	47	8.62	56.14	West
48	aab	33.3018	126.751	2500	mks	10	4	2021.10.21	48	9.22	57.06	West
49	aab	33.3018	126.751	2500	nks	10	4	2021.10.21	49	9.79	56.64	West
50	aab	33.3018	126.751	2500	oks	10	4	2021.10.21	50	9.6	55.67	West
51	aab	33.3018	126.751	2500	pks	10	4	2021.10.21	51	9.54	55.51	West
52	aab	33.3018	126.751	2500	qks	10	4	2021.10.21	52	9.18	54.55	West
53	aab	33.3018	126.751	2500	rks	10	4	2021.10.21	53	8.47	51.28	West
54	aab	33.3018	126.751	2500	sks	10	4	2021.10.21	54	9.49	54.8	West
55	aab	33.3018	126.751	2500	tks	10	4	2021.10.21	55	9.6	54.66	West
56	aab	33.3018	126.751	2500	uks	10	4	2021.10.21	56	9.42	55.85	West
57	aab	33.3018	126.751	2500	vks	10	4	2021.10.21	57	10.31	56.8	West
58	aab	33.3018	126.751	2500	wks	10	4	2021.10.21	58	9.82	55.39	West
59	aab	33.3018	126.751	2500	xks	10	4	2021.10.21	59	10.08	56.11	West
60	aab	33.3018	126.751	2500	yks	10	4	2021.10.21	60	10.92	52.58	West
61	aab	33.3018	126.751	2500	zks	10	4	2021.10.21	61	10.7	56.02	West
62	aab	33.3018	126.751	2500	als	10	4	2021.10.21	62	9.06	57.75	West
63	aab	33.3018	126.751	2500	bls	10	4	2021.10.21	63	9.36	55.6	West
64	aab	33.3018	126.751	2500	cls	10	4	2021.10.21	64	9.87	54.9	West
65	aab	33.3018	126.751	2500	dls	10	4	2021.10.21	65	9.31	56.68	West
66	aab	33.3018	126.751	2500	els	10	4	2021.10.21	66	9.71	54.87	West
67	aab	33.3018	126.751	2500	fls	10	4	2021.10.21	67	9.07	60.05	West
68	aab	33.3018	126.751	2500	gls	10	4	2021.10.21	68	8.62	58.81	West
69	aab	33.3018	126.751	2500	hls	10	4	2021.10.21	69	9.91	51.56	West
70	aab	33.3018	126.751	2500	ils	10	4	2021.10.21	70	9.51	49.06	West
71	aab	33.3018	126.751	2500	jls	10	4	2021.10.21	71	8.98	52.95	West
72	aab	33.3018	126.751	2500	kls	10	4	2021.10.21	72	8.83	59.17	West
73	aab	33.3018	126.751	2500	lls	10	4	2021.10.21	73	9.07	52.78	West
74	aab	33.3018	126.751	2500	mls	10	4	2021.10.21	74	8.91	59.35	West
75	aab	33.3018	126.751	2500	nls	10	4	2021.10.21	75	9.2	58.86	West
76	aab	33.3018	126.751	2500	ols	10	4	2021.10.21	76	8.91	50.6	West
77	aab	33.3018	126.751	2500	pls	10	4	2021.10.21	77	8.81	60.68	West
78	aab	33.3018	126.751	2500	qls	10	4	2021.10.21	78	9.24	58.44	West
79	aab	33.3018	126.751	2500	rls	10	4	2021.10.21	79	8.74	53.67	West
80	aab	33.3018	126.751	2500	sls	10	4	2021.10.21	80	9.54	56.29	West
81	aab	33.3018	126.751	2500	tls	10	4	2021.10.21	81	10.07	52.64	West
82	aab	33.3018	126.751	2500	uls	10	4	2021.10.21	82	9.79	54.34	West
83	aab	33.3018	126.751	2500	vls	10	4	2021.10.21	83	10	57	West
84	aab	33.3018	126.751	2500	wls	10	4	2021.10.21	84	10.03	57.99	West
85	aab	33.3018	126.751	2500	xls	10	4	2021.10.21	85	9.91	56.32	West
86	aab	33.3018	126.751	2500	yls	10	4	2021.10.21	86	9.78	53.69	West
87	aab	33.3018	126.751	2500	zls	10	4	2021.10.21	87	9.89	54.77	West
88	aab	33.3018	126.751	2500	ams	10	4	2021.10.21	88	10.1	58.63	West
89	aab	33.3018	126.751	2500	bms	10	4	2021.10.21	89	10.02	56.58	West
90	aab	33.3018	126.751	2500	cms	10	4	2021.10.21	90	8.37	56.73	West
91	aab	33.3018	126.751	2500	dms	10	4	2021.10.21	91	10.29	61.58	West
92	aab	33.3018	126.751	2500	ems	10	4	2021.10.21	92	9.17	57.46	West
93	aab	33.3018	126.751	2500	fms	10	4	2021.10.21	93	7.97	54.99	West
94	aab	33.3018	126.751	2500	gms	10	4	2021.10.21	94	10.11	54.75	West
95	aab	33.3018	126.751	2500	hms	10	4	2021.10.21	95	10.41	56.67	West
96	aab	33.3018	126.751	2500	ims	10	4	2021.10.21	96	11.26	50.95	West
97	aab	33.3018	126.751	2500	jms	10	4	2021.10.21	97	10.99	55.36	West
98	aab	33.3018	126.751	2500	kms	10	4	2021.10.21	98	10.93	50.06	West
99	aab	33.3018	126.751	2500	lms	10	4	2021.10.21	99	10.91	57.38	West
100	aab	33.3018	126.751	2500	mms	10	4	2021.10.21	100	10.99	50.53	West
101	aab	33.3018	126.751	2500	jqs	11	1	2021.11.3	1	10.49	49.77	West
102	aab	33.3018	126.751	2500	kqs	11	1	2021.11.3	2	10.31	56.2	West
103	aab	33.3018	126.751	2500	lqs	11	1	2021.11.3	3	10.73	51.92	West
104	aab	33.3018	126.751	2500	mqs	11	1	2021.11.3	4	10.79	52.73	West
105	aab	33.3018	126.751	2500	nqs	11	1	2021.11.3	5	10.63	49.89	West
106	aab	33.3018	126.751	2500	oqs	11	1	2021.11.3	6	10.03	50.37	West
107	aab	33.3018	126.751	2500	pqs	11	1	2021.11.3	7	10.39	52.19	West
108	aab	33.3018	126.751	2500	qqs	11	1	2021.11.3	8	9.07	58.96	West
109	aab	33.3018	126.751	2500	rqs	11	1	2021.11.3	9	11.67	51.66	West
110	aab	33.3018	126.751	2500	sqs	11	1	2021.11.3	10	11.79	52.27	West
111	aab	33.3018	126.751	2500	tqs	11	1	2021.11.3	11	11.39	47.05	West
112	aab	33.3018	126.751	2500	uqs	11	1	2021.11.3	12	11.39	54.01	West
113	aab	33.3018	126.751	2500	vqs	11	1	2021.11.3	13	10.29	52.16	West
114	aab	33.3018	126.751	2500	wqs	11	1	2021.11.3	14	10.4	57.38	West
115	aab	33.3018	126.751	2500	xqs	11	1	2021.11.3	15	9.77	55.34	West
116	aab	33.3018	126.751	2500	yqs	11	1	2021.11.3	16	11.88	47.47	West
117	aab	33.3018	126.751	2500	zqs	11	1	2021.11.3	17	11.03	49.7	West
118	aab	33.3018	126.751	2500	ars	11	1	2021.11.3	18	11.56	49.72	West
119	aab	33.3018	126.751	2500	brs	11	1	2021.11.3	19	12.06	50.88	West
120	aab	33.3018	126.751	2500	crs	11	1	2021.11.3	20	11.06	47.6	West
121	aab	33.3018	126.751	2500	drs	11	1	2021.11.3	21	9.67	56.47	West
122	aab	33.3018	126.751	2500	ers	11	1	2021.11.3	22	10.74	53.58	West
123	aab	33.3018	126.751	2500	frs	11	1	2021.11.3	23	11.82	53.07	West
124	aab	33.3018	126.751	2500	grs	11	1	2021.11.3	24	11.88	53.14	West
125	aab	33.3018	126.751	2500	hrs	11	1	2021.11.3	25	11.77	53.49	West
126	aab	33.3018	126.751	2500	irs	11	1	2021.11.3	26	11.3	51.09	West
127	aab	33.3018	126.751	2500	jrs	11	1	2021.11.3	27	11.52	51.09	West
128	aab	33.3018	126.751	2500	krs	11	1	2021.11.3	28	11.08	51.87	West
129	aab	33.3018	126.751	2500	lrs	11	1	2021.11.3	29	11.23	53.3	West
130	aab	33.3018	126.751	2500	mrs	11	1	2021.11.3	30	11.72	51.59	West
131	aab	33.3018	126.751	2500	nrs	11	1	2021.11.3	31	12.2	54.66	West
132	aab	33.3018	126.751	2500	ors	11	1	2021.11.3	32	11.79	49.79	West
133	aab	33.3018	126.751	2500	prs	11	1	2021.11.3	33	11.88	54.74	West
134	aab	33.3018	126.751	2500	qrs	11	1	2021.11.3	34	10.59	49.75	West
135	aab	33.3018	126.751	2500	rrs	11	1	2021.11.3	35	10.52	55.59	West
136	aab	33.3018	126.751	2500	srs	11	1	2021.11.3	36	10.72	52.36	West
137	aab	33.3018	126.751	2500	trs	11	1	2021.11.3	37	10.52	51.83	West
138	aab	33.3018	126.751	2500	urs	11	1	2021.11.3	38	9.76	53.86	West
139	aab	33.3018	126.751	2500	vrs	11	1	2021.11.3	39	10.21	49.57	West
140	aab	33.3018	126.751	2500	wrs	11	1	2021.11.3	40	10.37	55.47	West
141	aab	33.3018	126.751	2500	xrs	11	1	2021.11.3	41	10.61	49.73	West
142	aab	33.3018	126.751	2500	yrs	11	1	2021.11.3	42	10.39	51.27	West
143	aab	33.3018	126.751	2500	zrs	11	1	2021.11.3	43	10.29	51.64	West
144	aab	33.3018	126.751	2500	ass	11	1	2021.11.3	44	8.93	50.36	West
145	aab	33.3018	126.751	2500	bss	11	1	2021.11.3	45	10.31	50.69	West
146	aab	33.3018	126.751	2500	css	11	1	2021.11.3	46	10.26	50.89	West
147	aab	33.3018	126.751	2500	dss	11	1	2021.11.3	47	10.64	55.02	West
148	aab	33.3018	126.751	2500	ess	11	1	2021.11.3	48	10.53	51.3	West
149	aab	33.3018	126.751	2500	fss	11	1	2021.11.3	49	10.06	50.71	West
150	aab	33.3018	126.751	2500	gss	11	1	2021.11.3	50	10.76	55.59	West
151	aab	33.3018	126.751	2500	hss	11	1	2021.11.3	51	9.56	54.67	West
152	aab	33.3018	126.751	2500	iss	11	1	2021.11.3	52	9.98	47.18	West
153	aab	33.3018	126.751	2500	jss	11	1	2021.11.3	53	9.87	50.25	West
154	aab	33.3018	126.751	2500	kss	11	1	2021.11.3	54	10.29	53.22	West
155	aab	33.3018	126.751	2500	lss	11	1	2021.11.3	55	10.13	55.63	West
156	aab	33.3018	126.751	2500	mss	11	1	2021.11.3	56	9.36	53.78	West
157	aab	33.3018	126.751	2500	nss	11	1	2021.11.3	57	9.82	54.46	West
158	aab	33.3018	126.751	2500	oss	11	1	2021.11.3	58	9.92	51.55	West
159	aab	33.3018	126.751	2500	pss	11	1	2021.11.3	59	10.01	47.1	West
160	aab	33.3018	126.751	2500	qss	11	1	2021.11.3	60	10.14	53.29	West
161	aab	33.3018	126.751	2500	rss	11	1	2021.11.3	61	10.3	50.07	West
162	aab	33.3018	126.751	2500	sss	11	1	2021.11.3	62	9.44	47.88	West
163	aab	33.3018	126.751	2500	tss	11	1	2021.11.3	63	10.64	48.03	West
164	aab	33.3018	126.751	2500	uss	11	1	2021.11.3	64	10.68	52.1	West
165	aab	33.3018	126.751	2500	vss	11	1	2021.11.3	65	9.84	56.62	West
166	aab	33.3018	126.751	2500	wss	11	1	2021.11.3	66	10.53	52.2	West
167	aab	33.3018	126.751	2500	xss	11	1	2021.11.3	67	10.18	51.78	West
168	aab	33.3018	126.751	2500	yss	11	1	2021.11.3	68	10.57	51.84	West
169	aab	33.3018	126.751	2500	zss	11	1	2021.11.3	69	10.06	51.06	West
170	aab	33.3018	126.751	2500	ats	11	1	2021.11.3	70	10.19	50.34	West
171	aab	33.3018	126.751	2500	bts	11	1	2021.11.3	71	9.46	54.18	West
172	aab	33.3018	126.751	2500	cts	11	1	2021.11.3	72	9.87	48.32	West
173	aab	33.3018	126.751	2500	dts	11	1	2021.11.3	73	9.74	55.21	West
174	aab	33.3018	126.751	2500	ets	11	1	2021.11.3	74	9.61	48.54	West
175	aab	33.3018	126.751	2500	fts	11	1	2021.11.3	75	9.71	54.07	West
176	aab	33.3018	126.751	2500	gts	11	1	2021.11.3	76	10.62	51.36	West
177	aab	33.3018	126.751	2500	hts	11	1	2021.11.3	77	10.3	53.56	West
178	aab	33.3018	126.751	2500	its	11	1	2021.11.3	78	10.16	57.2	West
179	aab	33.3018	126.751	2500	jts	11	1	2021.11.3	79	9.84	53.94	West
180	aab	33.3018	126.751	2500	kts	11	1	2021.11.3	80	9.93	53.46	West
181	aab	33.3018	126.751	2500	lts	11	1	2021.11.3	81	9.72	54.4	West
182	aab	33.3018	126.751	2500	mts	11	1	2021.11.3	82	9.71	52.2	West
183	aab	33.3018	126.751	2500	nts	11	1	2021.11.3	83	9.47	46.21	West
184	aab	33.3018	126.751	2500	ots	11	1	2021.11.3	84	9.58	53.76	West
185	aab	33.3018	126.751	2500	pts	11	1	2021.11.3	85	9.38	50.1	West
186	aab	33.3018	126.751	2500	qts	11	1	2021.11.3	86	9.42	52.67	West
187	aab	33.3018	126.751	2500	rts	11	1	2021.11.3	87	9.3	49.88	West
188	aab	33.3018	126.751	2500	sts	11	1	2021.11.3	88	10.07	51.58	West
189	aab	33.3018	126.751	2500	tts	11	1	2021.11.3	89	10.07	53.59	West
190	aab	33.3018	126.751	2500	uts	11	1	2021.11.3	90	9.39	55.93	West
191	aab	33.3018	126.751	2500	vts	11	1	2021.11.3	91	9.53	48.25	West
192	aab	33.3018	126.751	2500	wts	11	1	2021.11.3	92	9.67	52.5	West
193	aab	33.3018	126.751	2500	xts	11	1	2021.11.3	93	9.72	51.1	West
194	aab	33.3018	126.751	2500	yts	11	1	2021.11.3	94	9.5	51.26	West
195	aab	33.3018	126.751	2500	zts	11	1	2021.11.3	95	9.56	49.11	West
196	aab	33.3018	126.751	2500	aus	11	1	2021.11.3	96	9.54	48.92	West
197	aab	33.3018	126.751	2500	bus	11	1	2021.11.3	97	9.82	52.21	West
198	aab	33.3018	126.751	2500	cus	11	1	2021.11.3	98	9.46	56.87	West
199	aab	33.3018	126.751	2500	dus	11	1	2021.11.3	99	9.62	55.37	West
200	aab	33.3018	126.751	2500	eus	11	1	2021.11.3	100	9.81	48.16	West
201	aab	33.3018	126.751	2500	fus	11	3	2021.11.15	1	10.08	44.18	West
202	aab	33.3018	126.751	2500	gus	11	3	2021.11.15	2	10	45.01	West
203	aab	33.3018	126.751	2500	hus	11	3	2021.11.15	3	11.04	45.43	West
204	aab	33.3018	126.751	2500	ius	11	3	2021.11.15	4	10.41	44.17	West
205	aab	33.3018	126.751	2500	jus	11	3	2021.11.15	5	11.98	45.34	West
206	aab	33.3018	126.751	2500	kus	11	3	2021.11.15	6	10.99	45.36	West
207	aab	33.3018	126.751	2500	lus	11	3	2021.11.15	7	12.33	44.64	West
208	aab	33.3018	126.751	2500	mus	11	3	2021.11.15	8	10.24	44.16	West
209	aab	33.3018	126.751	2500	nus	11	3	2021.11.15	9	10.23	42.91	West
210	aab	33.3018	126.751	2500	ous	11	3	2021.11.15	10	11.7	47.95	West
211	aab	33.3018	126.751	2500	pus	11	3	2021.11.15	11	10.13	45.71	West
212	aab	33.3018	126.751	2500	qus	11	3	2021.11.15	12	11.93	44.37	West
213	aab	33.3018	126.751	2500	rus	11	3	2021.11.15	13	12.08	44.78	West
214	aab	33.3018	126.751	2500	sus	11	3	2021.11.15	14	9.82	42.59	West
215	aab	33.3018	126.751	2500	tus	11	3	2021.11.15	15	10.18	42.12	West
216	aab	33.3018	126.751	2500	uus	11	3	2021.11.15	16	9.5	46.27	West
217	aab	33.3018	126.751	2500	vus	11	3	2021.11.15	17	9.28	45.1	West
218	aab	33.3018	126.751	2500	wus	11	3	2021.11.15	18	10.84	45.33	West
219	aab	33.3018	126.751	2500	xus	11	3	2021.11.15	19	12.26	44.66	West
220	aab	33.3018	126.751	2500	yus	11	3	2021.11.15	20	11.62	43.34	West
221	aab	33.3018	126.751	2500	zus	11	3	2021.11.15	21	10.61	43.81	West
222	aab	33.3018	126.751	2500	avs	11	3	2021.11.15	22	11.03	43.14	West
223	aab	33.3018	126.751	2500	bvs	11	3	2021.11.15	23	10.72	43.65	West
224	aab	33.3018	126.751	2500	cvs	11	3	2021.11.15	24	10.63	44.4	West
225	aab	33.3018	126.751	2500	dvs	11	3	2021.11.15	25	11.07	44.49	West
226	aab	33.3018	126.751	2500	evs	11	3	2021.11.15	26	10.68	42.81	West
227	aab	33.3018	126.751	2500	fvs	11	3	2021.11.15	27	10.5	43.08	West
228	aab	33.3018	126.751	2500	gvs	11	3	2021.11.15	28	10.83	43.63	West
229	aab	33.3018	126.751	2500	hvs	11	3	2021.11.15	29	10.94	43.79	West
230	aab	33.3018	126.751	2500	ivs	11	3	2021.11.15	30	10.88	42.78	West
231	aab	33.3018	126.751	2500	jvs	11	3	2021.11.15	31	11.16	46.33	West
232	aab	33.3018	126.751	2500	kvs	11	3	2021.11.15	32	11.19	46.01	West
233	aab	33.3018	126.751	2500	lvs	11	3	2021.11.15	33	11.29	46.55	West
234	aab	33.3018	126.751	2500	mvs	11	3	2021.11.15	34	10.69	46.53	West
235	aab	33.3018	126.751	2500	nvs	11	3	2021.11.15	35	10.93	44.97	West
236	aab	33.3018	126.751	2500	ovs	11	3	2021.11.15	36	10.52	46.76	West
237	aab	33.3018	126.751	2500	pvs	11	3	2021.11.15	37	10.78	45.35	West
238	aab	33.3018	126.751	2500	qvs	11	3	2021.11.15	38	10.62	45.3	West
239	aab	33.3018	126.751	2500	rvs	11	3	2021.11.15	39	10.84	47.54	West
240	aab	33.3018	126.751	2500	svs	11	3	2021.11.15	40	11.1	45.03	West
241	aab	33.3018	126.751	2500	tvs	11	3	2021.11.15	41	10.63	44.53	West
242	aab	33.3018	126.751	2500	uvs	11	3	2021.11.15	42	10.89	43.67	West
243	aab	33.3018	126.751	2500	vvs	11	3	2021.11.15	43	10.52	46.55	West
244	aab	33.3018	126.751	2500	wvs	11	3	2021.11.15	44	11.04	43.57	West
245	aab	33.3018	126.751	2500	xvs	11	3	2021.11.15	45	10.49	43.85	West
246	aab	33.3018	126.751	2500	yvs	11	3	2021.11.15	46	11.04	45.01	West
247	aab	33.3018	126.751	2500	zvs	11	3	2021.11.15	47	11.02	44.42	West
248	aab	33.3018	126.751	2500	aws	11	3	2021.11.15	48	10.97	46.37	West
249	aab	33.3018	126.751	2500	bws	11	3	2021.11.15	49	10.88	45.05	West
250	aab	33.3018	126.751	2500	cws	11	3	2021.11.15	50	11.14	45.22	West
251	aab	33.3018	126.751	2500	dws	11	3	2021.11.15	51	10.9	43.03	West
252	aab	33.3018	126.751	2500	ews	11	3	2021.11.15	52	10.67	44.73	West
253	aab	33.3018	126.751	2500	fws	11	3	2021.11.15	53	10.93	44.49	West
254	aab	33.3018	126.751	2500	gws	11	3	2021.11.15	54	10.73	46.48	West
255	aab	33.3018	126.751	2500	hws	11	3	2021.11.15	55	10.54	44.08	West
256	aab	33.3018	126.751	2500	iws	11	3	2021.11.15	56	10.68	44.73	West
257	aab	33.3018	126.751	2500	jws	11	3	2021.11.15	57	10.58	45.7	West
258	aab	33.3018	126.751	2500	kws	11	3	2021.11.15	58	10.3	43.77	West
259	aab	33.3018	126.751	2500	lws	11	3	2021.11.15	59	10.54	44.38	West
260	aab	33.3018	126.751	2500	mws	11	3	2021.11.15	60	10.88	43.57	West
261	aab	33.3018	126.751	2500	nws	11	3	2021.11.15	61	10.5	44.09	West
262	aab	33.3018	126.751	2500	ows	11	3	2021.11.15	62	10.39	43.29	West
263	aab	33.3018	126.751	2500	pws	11	3	2021.11.15	63	10.92	44.53	West
264	aab	33.3018	126.751	2500	qws	11	3	2021.11.15	64	10.58	47.01	West
265	aab	33.3018	126.751	2500	rws	11	3	2021.11.15	65	10.04	46.36	West
266	aab	33.3018	126.751	2500	sws	11	3	2021.11.15	66	10.6	43.72	West
267	aab	33.3018	126.751	2500	tws	11	3	2021.11.15	67	10.32	44.75	West
268	aab	33.3018	126.751	2500	uws	11	3	2021.11.15	68	10.74	44.75	West
269	aab	33.3018	126.751	2500	vws	11	3	2021.11.15	69	10.09	40.93	West
270	aab	33.3018	126.751	2500	wws	11	3	2021.11.15	70	10.38	44.9	West
271	aab	33.3018	126.751	2500	xws	11	3	2021.11.15	71	10.78	46.7	West
272	aab	33.3018	126.751	2500	yws	11	3	2021.11.15	72	10.26	44.93	West
273	aab	33.3018	126.751	2500	zws	11	3	2021.11.15	73	10.33	43.21	West
274	aab	33.3018	126.751	2500	axs	11	3	2021.11.15	74	10.46	45.37	West
275	aab	33.3018	126.751	2500	bxs	11	3	2021.11.15	75	10.16	43.58	West
276	aab	33.3018	126.751	2500	cxs	11	3	2021.11.15	76	10.98	44.44	West
277	aab	33.3018	126.751	2500	dxs	11	3	2021.11.15	77	10.39	42.81	West
278	aab	33.3018	126.751	2500	exs	11	3	2021.11.15	78	10.36	43.97	West
279	aab	33.3018	126.751	2500	fxs	11	3	2021.11.15	79	10.54	44.28	West
280	aab	33.3018	126.751	2500	gxs	11	3	2021.11.15	80	9.94	45.7	West
281	aab	33.3018	126.751	2500	hxs	11	3	2021.11.15	81	10.54	44.08	West
282	aab	33.3018	126.751	2500	ixs	11	3	2021.11.15	82	10.29	45.84	West
283	aab	33.3018	126.751	2500	jxs	11	3	2021.11.15	83	11.51	44.09	West
284	aab	33.3018	126.751	2500	kxs	11	3	2021.11.15	84	10.48	46.08	West
285	aab	33.3018	126.751	2500	lxs	11	3	2021.11.15	85	9.99	42.47	West
286	aab	33.3018	126.751	2500	mxs	11	3	2021.11.15	86	10.9	44.63	West
287	aab	33.3018	126.751	2500	nxs	11	3	2021.11.15	87	9.5	42.97	West
288	aab	33.3018	126.751	2500	oxs	11	3	2021.11.15	88	10.16	45.04	West
289	aab	33.3018	126.751	2500	pxs	11	3	2021.11.15	89	10.23	43.97	West
290	aab	33.3018	126.751	2500	qxs	11	3	2021.11.15	90	10.69	43.22	West
291	aab	33.3018	126.751	2500	rxs	11	3	2021.11.15	91	9.82	44.41	West
292	aab	33.3018	126.751	2500	sxs	11	3	2021.11.15	92	10.23	45.56	West
293	aab	33.3018	126.751	2500	txs	11	3	2021.11.15	93	9.52	44.13	West
294	aab	33.3018	126.751	2500	uxs	11	3	2021.11.15	94	10.04	43.78	West
295	aab	33.3018	126.751	2500	vxs	11	3	2021.11.15	95	11	45.75	West
296	aab	33.3018	126.751	2500	wxs	11	3	2021.11.15	96	9.99	45.32	West
297	aab	33.3018	126.751	2500	xxs	11	3	2021.11.15	97	10.27	44.62	West
298	aab	33.3018	126.751	2500	yxs	11	3	2021.11.15	98	10.46	45.49	West
299	aab	33.3018	126.751	2500	zxs	11	3	2021.11.15	99	10.78	43.39	West
300	aab	33.3018	126.751	2500	ays	11	3	2021.11.15	100	9.53	41.95	West
301	aab	33.3018	126.751	2500	bys	11	4	2021.11.22	1	10.49	47.55	West
302	aab	33.3018	126.751	2500	cys	11	4	2021.11.22	2	11.53	53.57	West
303	aab	33.3018	126.751	2500	dys	11	4	2021.11.22	3	10.9	52.22	West
304	aab	33.3018	126.751	2500	eys	11	4	2021.11.22	4	11.37	53.29	West
305	aab	33.3018	126.751	2500	fys	11	4	2021.11.22	5	10.09	51.32	West
306	aab	33.3018	126.751	2500	gys	11	4	2021.11.22	6	12.7	52.04	West
307	aab	33.3018	126.751	2500	hys	11	4	2021.11.22	7	12.7	49.11	West
308	aab	33.3018	126.751	2500	iys	11	4	2021.11.22	8	11.18	53.92	West
309	aab	33.3018	126.751	2500	jys	11	4	2021.11.22	9	10.83	56.48	West
310	aab	33.3018	126.751	2500	kys	11	4	2021.11.22	10	10.7	52.55	West
311	aab	33.3018	126.751	2500	lys	11	4	2021.11.22	11	10.63	54.47	West
312	aab	33.3018	126.751	2500	mys	11	4	2021.11.22	12	10.47	56.34	West
313	aab	33.3018	126.751	2500	nys	11	4	2021.11.22	13	10.53	56.32	West
314	aab	33.3018	126.751	2500	oys	11	4	2021.11.22	14	10.62	49.93	West
315	aab	33.3018	126.751	2500	pys	11	4	2021.11.22	15	10.28	52.74	West
316	aab	33.3018	126.751	2500	qys	11	4	2021.11.22	16	10.56	54.07	West
317	aab	33.3018	126.751	2500	rys	11	4	2021.11.22	17	10.39	51.49	West
318	aab	33.3018	126.751	2500	sys	11	4	2021.11.22	18	9.53	55.39	West
319	aab	33.3018	126.751	2500	tys	11	4	2021.11.22	19	10.44	51.49	West
320	aab	33.3018	126.751	2500	uys	11	4	2021.11.22	20	10.72	53.53	West
321	aab	33.3018	126.751	2500	vys	11	4	2021.11.22	21	10.57	53.4	West
322	aab	33.3018	126.751	2500	wys	11	4	2021.11.22	22	10.46	57	West
323	aab	33.3018	126.751	2500	xys	11	4	2021.11.22	23	10.8	54.74	West
324	aab	33.3018	126.751	2500	yys	11	4	2021.11.22	24	10.83	56.61	West
325	aab	33.3018	126.751	2500	zys	11	4	2021.11.22	25	10.41	47.57	West
326	aab	33.3018	126.751	2500	azs	11	4	2021.11.22	26	11.21	51.15	West
327	aab	33.3018	126.751	2500	bzs	11	4	2021.11.22	27	11.33	47.82	West
328	aab	33.3018	126.751	2500	czs	11	4	2021.11.22	28	10.29	52.9	West
329	aab	33.3018	126.751	2500	dzs	11	4	2021.11.22	29	10.6	54.52	West
330	aab	33.3018	126.751	2500	ezs	11	4	2021.11.22	30	10.56	53.84	West
331	aab	33.3018	126.751	2500	fzs	11	4	2021.11.22	31	10.67	51.9	West
332	aab	33.3018	126.751	2500	gzs	11	4	2021.11.22	32	10.41	53.42	West
333	aab	33.3018	126.751	2500	hzs	11	4	2021.11.22	33	10.73	50.99	West
334	aab	33.3018	126.751	2500	izs	11	4	2021.11.22	34	10.52	52.03	West
335	aab	33.3018	126.751	2500	jzs	11	4	2021.11.22	35	10.02	57.09	West
336	aab	33.3018	126.751	2500	kzs	11	4	2021.11.22	36	10.29	52.3	West
337	aab	33.3018	126.751	2500	lzs	11	4	2021.11.22	37	9.82	50.22	West
338	aab	33.3018	126.751	2500	mzs	11	4	2021.11.22	38	9.33	49.32	West
339	aab	33.3018	126.751	2500	nzs	11	4	2021.11.22	39	10.56	57.7	West
340	aab	33.3018	126.751	2500	ozs	11	4	2021.11.22	40	10.52	50.77	West
341	aab	33.3018	126.751	2500	pzs	11	4	2021.11.22	41	10.57	50.16	West
342	aab	33.3018	126.751	2500	qzs	11	4	2021.11.22	42	10.5	50.92	West
343	aab	33.3018	126.751	2500	rzs	11	4	2021.11.22	43	10.5	53	West
344	aab	33.3018	126.751	2500	szs	11	4	2021.11.22	44	10.44	49.77	West
345	aab	33.3018	126.751	2500	tzs	11	4	2021.11.22	45	10.52	50.56	West
346	aab	33.3018	126.751	2500	uzs	11	4	2021.11.22	46	11.02	52.39	West
347	aab	33.3018	126.751	2500	vzs	11	4	2021.11.22	47	10.99	55.2	West
348	aab	33.3018	126.751	2500	wzs	11	4	2021.11.22	48	10.51	48.22	West
349	aab	33.3018	126.751	2500	xzs	11	4	2021.11.22	49	10.51	49.46	West
350	aab	33.3018	126.751	2500	yzs	11	4	2021.11.22	50	10.4	53.53	West
351	aab	33.3018	126.751	2500	zzs	11	4	2021.11.22	51	10.64	54.43	West
352	aab	33.3018	126.751	2500	aat	11	4	2021.11.22	52	10.21	51.1	West
353	aab	33.3018	126.751	2500	bat	11	4	2021.11.22	53	10.46	49.72	West
354	aab	33.3018	126.751	2500	cat	11	4	2021.11.22	54	10.57	47.87	West
355	aab	33.3018	126.751	2500	dat	11	4	2021.11.22	55	9.83	56.86	West
356	aab	33.3018	126.751	2500	eat	11	4	2021.11.22	56	10.34	53.67	West
357	aab	33.3018	126.751	2500	fat	11	4	2021.11.22	57	10.82	51.06	West
358	aab	33.3018	126.751	2500	gat	11	4	2021.11.22	58	10.53	51.91	West
359	aab	33.3018	126.751	2500	hat	11	4	2021.11.22	59	10.46	51.28	West
360	aab	33.3018	126.751	2500	iat	11	4	2021.11.22	60	10.19	53.87	West
361	aab	33.3018	126.751	2500	jat	11	4	2021.11.22	61	10.67	51.13	West
362	aab	33.3018	126.751	2500	kat	11	4	2021.11.22	62	10.66	51.64	West
363	aab	33.3018	126.751	2500	lat	11	4	2021.11.22	63	10.6	52.67	West
364	aab	33.3018	126.751	2500	mat	11	4	2021.11.22	64	10.4	55.69	West
365	aab	33.3018	126.751	2500	nat	11	4	2021.11.22	65	10.69	51.92	West
366	aab	33.3018	126.751	2500	oat	11	4	2021.11.22	66	10.36	49.61	West
367	aab	33.3018	126.751	2500	pat	11	4	2021.11.22	67	10.36	50.57	West
368	aab	33.3018	126.751	2500	qat	11	4	2021.11.22	68	10.3	55.81	West
369	aab	33.3018	126.751	2500	rat	11	4	2021.11.22	69	10.54	50.51	West
370	aab	33.3018	126.751	2500	sat	11	4	2021.11.22	70	10.69	51.04	West
371	aab	33.3018	126.751	2500	tat	11	4	2021.11.22	71	9.41	57.48	West
372	aab	33.3018	126.751	2500	uat	11	4	2021.11.22	72	9.48	53.03	West
373	aab	33.3018	126.751	2500	vat	11	4	2021.11.22	73	10.57	55.3	West
374	aab	33.3018	126.751	2500	wat	11	4	2021.11.22	74	10.41	52.62	West
375	aab	33.3018	126.751	2500	xat	11	4	2021.11.22	75	10.42	50.25	West
376	aab	33.3018	126.751	2500	yat	11	4	2021.11.22	76	10.77	53.93	West
377	aab	33.3018	126.751	2500	zat	11	4	2021.11.22	77	10.19	52.64	West
378	aab	33.3018	126.751	2500	abt	11	4	2021.11.22	78	10.47	53.39	West
379	aab	33.3018	126.751	2500	bbt	11	4	2021.11.22	79	9.56	53.24	West
380	aab	33.3018	126.751	2500	cbt	11	4	2021.11.22	80	9.43	51.85	West
381	aab	33.3018	126.751	2500	dbt	11	4	2021.11.22	81	9.59	50.19	West
382	aab	33.3018	126.751	2500	ebt	11	4	2021.11.22	82	9.4	52.18	West
383	aab	33.3018	126.751	2500	fbt	11	4	2021.11.22	83	9.36	52.18	West
384	aab	33.3018	126.751	2500	gbt	11	4	2021.11.22	84	9.59	52.45	West
385	aab	33.3018	126.751	2500	hbt	11	4	2021.11.22	85	10.51	53.85	West
386	aab	33.3018	126.751	2500	ibt	11	4	2021.11.22	86	10.23	52.16	West
387	aab	33.3018	126.751	2500	jbt	11	4	2021.11.22	87	10.51	54.62	West
388	aab	33.3018	126.751	2500	kbt	11	4	2021.11.22	88	10.46	52.71	West
389	aab	33.3018	126.751	2500	lbt	11	4	2021.11.22	89	10.53	51.14	West
390	aab	33.3018	126.751	2500	mbt	11	4	2021.11.22	90	10.68	51.46	West
391	aab	33.3018	126.751	2500	nbt	11	4	2021.11.22	91	10.52	52.3	West
392	aab	33.3018	126.751	2500	obt	11	4	2021.11.22	92	10.31	55.68	West
393	aab	33.3018	126.751	2500	pbt	11	4	2021.11.22	93	10.81	53.6	West
394	aab	33.3018	126.751	2500	qbt	11	4	2021.11.22	94	10.48	55.73	West
395	aab	33.3018	126.751	2500	rbt	11	4	2021.11.22	95	9.9	55.18	West
396	aab	33.3018	126.751	2500	sbt	11	4	2021.11.22	96	10.08	51.84	West
397	aab	33.3018	126.751	2500	tbt	11	4	2021.11.22	97	9.9	59.18	West
398	aab	33.3018	126.751	2500	ubt	11	4	2021.11.22	98	10.6	51.21	West
399	aab	33.3018	126.751	2500	vbt	11	4	2021.11.22	99	10.33	50.92	West
400	aab	33.3018	126.751	2500	wbt	11	4	2021.11.22	100	10.6	52.42	West
401	abb	33.2632	126.301	9000	aof	10	4	2021.10.21	17	10.68	61.32	East
402	abb	33.2632	126.301	9000	mof	10	4	2021.10.21	29	9.89	60.12	East
403	abb	33.2632	126.301	9000	lof	10	4	2021.10.21	28	9.94	61.12	East
404	abb	33.2632	126.301	9000	qof	10	4	2021.10.21	33	11.34	61.9	East
405	abb	33.2632	126.301	9000	znf	10	4	2021.10.21	16	13.43	66.58	East
406	abb	33.2632	126.301	9000	pof	10	4	2021.10.21	32	12.67	60.64	East
407	abb	33.2632	126.301	9000	knf	10	4	2021.10.21	1	10.38	63.89	East
408	abb	33.2632	126.301	9000	nof	10	4	2021.10.21	30	11.33	62.83	East
409	abb	33.2632	126.301	9000	ynf	10	4	2021.10.21	15	11.68	66.85	East
410	abb	33.2632	126.301	9000	kof	10	4	2021.10.21	27	10.72	64.24	East
411	abb	33.2632	126.301	9000	onf	10	4	2021.10.21	5	9.92	66.69	East
412	abb	33.2632	126.301	9000	lnf	10	4	2021.10.21	2	10.59	65.22	East
413	abb	33.2632	126.301	9000	oof	10	4	2021.10.21	31	10.19	63.72	East
414	abb	33.2632	126.301	9000	nnf	10	4	2021.10.21	4	11	64.49	East
415	abb	33.2632	126.301	9000	gof	10	4	2021.10.21	23	10.74	64.49	East
416	abb	33.2632	126.301	9000	pnf	10	4	2021.10.21	6	10.26	63.83	East
417	abb	33.2632	126.301	9000	mnf	10	4	2021.10.21	3	12.7	62.21	East
418	abb	33.2632	126.301	9000	jof	10	4	2021.10.21	26	11.33	61.03	East
419	abb	33.2632	126.301	9000	xnf	10	4	2021.10.21	14	10.97	62.8	East
420	abb	33.2632	126.301	9000	bbg	11	2	2021.11.12	56	9	61.22	East
421	abb	33.2632	126.301	9000	cbg	11	2	2021.11.12	57	9.59	57.73	East
422	abb	33.2632	126.301	9000	dbg	11	2	2021.11.12	58	10.22	59.21	East
423	abb	33.2632	126.301	9000	ebg	11	2	2021.11.12	59	9.61	61.44	East
424	abb	33.2632	126.301	9000	bof	10	4	2021.10.21	18	14.53	65.07	East
425	abb	33.2632	126.301	9000	cof	10	4	2021.10.21	19	11.82	63.83	East
426	abb	33.2632	126.301	9000	dof	10	4	2021.10.21	20	10.12	63.52	East
427	abb	33.2632	126.301	9000	eof	10	4	2021.10.21	21	10.41	61.9	East
428	abb	33.2632	126.301	9000	fof	10	4	2021.10.21	22	11.51	68.1	East
429	abb	33.2632	126.301	9000	hof	10	4	2021.10.21	24	12.81	63.73	East
430	abb	33.2632	126.301	9000	iof	10	4	2021.10.21	25	10.01	61.74	East
431	abb	33.2632	126.301	9000	oeg	11	3	2021.11.19	47	9.9	63.24	East
432	abb	33.2632	126.301	9000	peg	11	3	2021.11.19	48	9.8	64.52	East
433	abb	33.2632	126.301	9000	qeg	11	3	2021.11.19	49	9	65.81	East
434	abb	33.2632	126.301	9000	reg	11	3	2021.11.19	50	8.51	64.08	East
435	abb	33.2632	126.301	9000	seg	11	3	2021.11.19	51	8.98	65.45	East
436	abb	33.2632	126.301	9000	teg	11	3	2021.11.19	52	9.56	63.35	East
437	abb	33.2632	126.301	9000	ueg	11	3	2021.11.19	53	8.21	64.98	East
438	abb	33.2632	126.301	9000	veg	11	3	2021.11.19	54	9.94	65.15	East
439	abb	33.2632	126.301	9000	weg	11	3	2021.11.19	55	9.11	68.92	East
440	abb	33.2632	126.301	9000	xeg	11	3	2021.11.19	56	9	68.2	East
441	abb	33.2632	126.301	9000	yeg	11	3	2021.11.19	57	9.62	65.7	East
442	abb	33.2632	126.301	9000	meg	11	3	2021.11.19	45	10.36	68.58	East
443	abb	33.2632	126.301	9000	neg	11	3	2021.11.19	46	10.04	62.9	East
444	abb	33.2632	126.301	9000	bfg	11	3	2021.11.19	60	9.04	64.37	East
445	abb	33.2632	126.301	9000	cfg	11	3	2021.11.19	61	10.14	65.18	East
446	abb	33.2632	126.301	9000	dfg	11	3	2021.11.19	62	10.09	66.41	East
447	abb	33.2632	126.301	9000	efg	11	3	2021.11.19	63	9.32	66.86	East
448	abb	33.2632	126.301	9000	ffg	11	3	2021.11.19	64	10.6	61.69	East
449	abb	33.2632	126.301	9000	gfg	11	3	2021.11.19	65	9.98	64.08	East
450	abb	33.2632	126.301	9000	hfg	11	3	2021.11.19	66	9.09	66.15	East
451	abb	33.2632	126.301	9000	ifg	11	3	2021.11.19	67	10.08	66.61	East
452	abb	33.2632	126.301	9000	jfg	11	3	2021.11.19	68	9.34	64.3	East
453	abb	33.2632	126.301	9000	qnf	10	4	2021.10.21	7	9.74	63.8	East
454	abb	33.2632	126.301	9000	rnf	10	4	2021.10.21	8	9.79	62.75	East
455	abb	33.2632	126.301	9000	zeg	11	3	2021.11.19	58	10.36	66.92	East
456	abb	33.2632	126.301	9000	afg	11	3	2021.11.19	59	9.68	63.23	East
457	abb	33.2632	126.301	9000	unf	10	4	2021.10.21	11	11.56	66.44	East
458	abb	33.2632	126.301	9000	vnf	10	4	2021.10.21	12	10.39	65.54	East
459	abb	33.2632	126.301	9000	wnf	10	4	2021.10.21	13	10.87	65.98	East
460	abb	33.2632	126.301	9000	rfg	11	3	2021.11.19	76	10.4	64.93	East
461	abb	33.2632	126.301	9000	sfg	11	3	2021.11.19	77	9.92	64.43	East
462	abb	33.2632	126.301	9000	tfg	11	3	2021.11.19	78	10.86	65.02	East
463	abb	33.2632	126.301	9000	ufg	11	3	2021.11.19	79	8.94	65.83	East
464	abb	33.2632	126.301	9000	vfg	11	3	2021.11.19	80	9.96	61.99	East
465	abb	33.2632	126.301	9000	fbg	11	2	2021.11.12	60	8.96	58.56	East
466	abb	33.2632	126.301	9000	gbg	11	2	2021.11.12	61	10.11	60.75	East
467	abb	33.2632	126.301	9000	hbg	11	2	2021.11.12	62	10.02	60.35	East
468	abb	33.2632	126.301	9000	ibg	11	2	2021.11.12	63	9.42	60.9	East
469	abb	33.2632	126.301	9000	jbg	11	2	2021.11.12	64	10.5	60.92	East
470	abb	33.2632	126.301	9000	kbg	11	2	2021.11.12	65	9.94	62.13	East
471	abb	33.2632	126.301	9000	lbg	11	2	2021.11.12	66	9.21	63.21	East
472	abb	33.2632	126.301	9000	mbg	11	2	2021.11.12	67	10.08	57.78	East
473	abb	33.2632	126.301	9000	nbg	11	2	2021.11.12	68	9.47	59.3	East
474	abb	33.2632	126.301	9000	obg	11	2	2021.11.12	69	8.4	56.45	East
475	abb	33.2632	126.301	9000	pbg	11	2	2021.11.12	70	9.54	60.91	East
476	abb	33.2632	126.301	9000	qbg	11	2	2021.11.12	71	9.6	60.64	East
477	abb	33.2632	126.301	9000	rbg	11	2	2021.11.12	72	10.76	60.21	East
478	abb	33.2632	126.301	9000	sbg	11	2	2021.11.12	73	11.27	59.24	East
479	abb	33.2632	126.301	9000	tbg	11	2	2021.11.12	74	11.36	59.92	East
480	abb	33.2632	126.301	9000	ubg	11	2	2021.11.12	75	9.22	58.88	East
481	abb	33.2632	126.301	9000	rof	10	4	2021.10.21	34	9.86	66.4	East
482	abb	33.2632	126.301	9000	sof	10	4	2021.10.21	35	10.38	63.24	East
483	abb	33.2632	126.301	9000	tof	10	4	2021.10.21	36	11.18	65.66	East
484	abb	33.2632	126.301	9000	uof	10	4	2021.10.21	37	10.24	65.64	East
485	abb	33.2632	126.301	9000	vof	10	4	2021.10.21	38	9.88	60.63	East
486	abb	33.2632	126.301	9000	wof	10	4	2021.10.21	39	9.76	59.01	East
487	abb	33.2632	126.301	9000	xof	10	4	2021.10.21	40	9.12	67.15	East
488	abb	33.2632	126.301	9000	yof	10	4	2021.10.21	41	10.34	64.29	East
489	abb	33.2632	126.301	9000	zof	10	4	2021.10.21	42	9.68	64.2	East
490	abb	33.2632	126.301	9000	apf	10	4	2021.10.21	43	9.59	57.58	East
491	abb	33.2632	126.301	9000	bpf	10	4	2021.10.21	44	8.88	65.84	East
492	abb	33.2632	126.301	9000	cpf	10	4	2021.10.21	45	9.98	58.7	East
493	abb	33.2632	126.301	9000	kfg	11	3	2021.11.19	69	8.42	64.85	East
494	abb	33.2632	126.301	9000	lfg	11	3	2021.11.19	70	9.47	63.75	East
495	abb	33.2632	126.301	9000	snf	10	4	2021.10.21	9	10.17	58.21	East
496	abb	33.2632	126.301	9000	tnf	10	4	2021.10.21	10	11.18	60.5	East
497	abb	33.2632	126.301	9000	ofg	11	3	2021.11.19	73	11.29	67.36	East
498	abb	33.2632	126.301	9000	pfg	11	3	2021.11.19	74	11.34	62.61	East
499	abb	33.2632	126.301	9000	qfg	11	3	2021.11.19	75	9.23	64.16	East
500	abb	33.2632	126.301	9000	jpf	10	4	2021.10.21	52	8.88	60.42	East
501	abb	33.2632	126.301	9000	kpf	10	4	2021.10.21	53	8.24	61.15	East
502	abb	33.2632	126.301	9000	lpf	10	4	2021.10.21	54	9.3	61.83	East
503	abb	33.2632	126.301	9000	mpf	10	4	2021.10.21	55	10.04	63.43	East
504	abb	33.2632	126.301	9000	npf	10	4	2021.10.21	56	10.14	63.18	East
505	abb	33.2632	126.301	9000	opf	10	4	2021.10.21	57	11.14	65.83	East
506	abb	33.2632	126.301	9000	ppf	10	4	2021.10.21	58	9.49	59.36	East
507	abb	33.2632	126.301	9000	qpf	10	4	2021.10.21	59	8.78	58.95	East
508	abb	33.2632	126.301	9000	rpf	10	4	2021.10.21	60	8.66	68.74	East
509	abb	33.2632	126.301	9000	spf	10	4	2021.10.21	61	10.2	63.79	East
510	abb	33.2632	126.301	9000	tpf	10	4	2021.10.21	62	9.72	62.22	East
511	abb	33.2632	126.301	9000	upf	10	4	2021.10.21	63	8.74	63.64	East
512	abb	33.2632	126.301	9000	vpf	10	4	2021.10.21	64	8.77	63.93	East
513	abb	33.2632	126.301	9000	wpf	10	4	2021.10.21	65	9.47	63.4	East
514	abb	33.2632	126.301	9000	xpf	10	4	2021.10.21	66	8.54	63.48	East
515	abb	33.2632	126.301	9000	ypf	10	4	2021.10.21	67	10.12	64.84	East
516	abb	33.2632	126.301	9000	zpf	10	4	2021.10.21	68	9.37	56.89	East
517	abb	33.2632	126.301	9000	aqf	10	4	2021.10.21	69	8.19	64.11	East
518	abb	33.2632	126.301	9000	bqf	10	4	2021.10.21	70	9.72	61.31	East
519	abb	33.2632	126.301	9000	cqf	10	4	2021.10.21	71	9.27	65.89	East
520	abb	33.2632	126.301	9000	dqf	10	4	2021.10.21	72	11.11	63.92	East
521	abb	33.2632	126.301	9000	eqf	10	4	2021.10.21	73	11.08	66.66	East
522	abb	33.2632	126.301	9000	fqf	10	4	2021.10.21	74	11.38	62.7	East
523	abb	33.2632	126.301	9000	gqf	10	4	2021.10.21	75	8.46	61.68	East
524	abb	33.2632	126.301	9000	hqf	10	4	2021.10.21	76	9.9	65.18	East
525	abb	33.2632	126.301	9000	iqf	10	4	2021.10.21	77	9.82	59.44	East
526	abb	33.2632	126.301	9000	jqf	10	4	2021.10.21	78	10.01	62.98	East
527	abb	33.2632	126.301	9000	kqf	10	4	2021.10.21	79	8.03	63.33	East
528	abb	33.2632	126.301	9000	lqf	10	4	2021.10.21	80	8.7	65.47	East
529	abb	33.2632	126.301	9000	mqf	10	4	2021.10.21	81	8.56	61.61	East
530	abb	33.2632	126.301	9000	nqf	10	4	2021.10.21	82	8.49	61.88	East
531	abb	33.2632	126.301	9000	oqf	10	4	2021.10.21	83	9.12	64.9	East
532	abb	33.2632	126.301	9000	pqf	10	4	2021.10.21	84	9.13	56.58	East
533	abb	33.2632	126.301	9000	qqf	10	4	2021.10.21	85	9.77	63.66	East
534	abb	33.2632	126.301	9000	rqf	10	4	2021.10.21	86	9.26	63.89	East
535	abb	33.2632	126.301	9000	mfg	11	3	2021.11.19	71	9.68	67.89	East
536	abb	33.2632	126.301	9000	nfg	11	3	2021.11.19	72	10.73	64.04	East
537	abb	33.2632	126.301	9000	uqf	10	4	2021.10.21	89	8.87	64.46	East
538	abb	33.2632	126.301	9000	vqf	10	4	2021.10.21	90	10.36	60.88	East
539	abb	33.2632	126.301	9000	wqf	10	4	2021.10.21	91	9.13	61.17	East
540	abb	33.2632	126.301	9000	xqf	10	4	2021.10.21	92	10.21	64.17	East
541	abb	33.2632	126.301	9000	yqf	10	4	2021.10.21	93	9.46	57.65	East
542	abb	33.2632	126.301	9000	zqf	10	4	2021.10.21	94	9.97	61.99	East
543	abb	33.2632	126.301	9000	arf	10	4	2021.10.21	95	10.27	68	East
544	abb	33.2632	126.301	9000	brf	10	4	2021.10.21	96	9.98	65.28	East
545	abb	33.2632	126.301	9000	crf	10	4	2021.10.21	97	10.53	64.93	East
546	abb	33.2632	126.301	9000	drf	10	4	2021.10.21	98	10.23	64.32	East
547	abb	33.2632	126.301	9000	erf	10	4	2021.10.21	99	10.52	67.44	East
548	abb	33.2632	126.301	9000	frf	10	4	2021.10.21	100	10.37	56.06	East
549	abb	33.2632	126.301	9000	cvf	11	1	2021.11.5	1	9.67	57.87	East
550	abb	33.2632	126.301	9000	dvf	11	1	2021.11.5	2	9.66	57.88	East
551	abb	33.2632	126.301	9000	evf	11	1	2021.11.5	3	9.91	55.44	East
552	abb	33.2632	126.301	9000	fvf	11	1	2021.11.5	4	9.37	57.54	East
553	abb	33.2632	126.301	9000	gvf	11	1	2021.11.5	5	9.88	59.79	East
554	abb	33.2632	126.301	9000	hvf	11	1	2021.11.5	6	10.04	57.26	East
555	abb	33.2632	126.301	9000	ivf	11	1	2021.11.5	7	9.99	57.56	East
556	abb	33.2632	126.301	9000	jvf	11	1	2021.11.5	8	10.12	60.9	East
557	abb	33.2632	126.301	9000	kvf	11	1	2021.11.5	9	9.83	59.06	East
558	abb	33.2632	126.301	9000	lvf	11	1	2021.11.5	10	11.58	58.55	East
559	abb	33.2632	126.301	9000	mvf	11	1	2021.11.5	11	12.48	59.54	East
560	abb	33.2632	126.301	9000	nvf	11	1	2021.11.5	12	11.78	57.24	East
561	abb	33.2632	126.301	9000	ovf	11	1	2021.11.5	13	11.81	59.65	East
562	abb	33.2632	126.301	9000	pvf	11	1	2021.11.5	14	11.29	58.75	East
563	abb	33.2632	126.301	9000	qvf	11	1	2021.11.5	15	11.19	58.26	East
564	abb	33.2632	126.301	9000	rvf	11	1	2021.11.5	16	13.16	55.12	East
565	abb	33.2632	126.301	9000	svf	11	1	2021.11.5	17	11.91	56.43	East
566	abb	33.2632	126.301	9000	tvf	11	1	2021.11.5	18	11.57	59.53	East
567	abb	33.2632	126.301	9000	uvf	11	1	2021.11.5	19	12.44	60.23	East
568	abb	33.2632	126.301	9000	vvf	11	1	2021.11.5	20	11.6	60.18	East
569	abb	33.2632	126.301	9000	wvf	11	1	2021.11.5	21	12.14	58.12	East
570	abb	33.2632	126.301	9000	xvf	11	1	2021.11.5	22	11.6	59.25	East
571	abb	33.2632	126.301	9000	yvf	11	1	2021.11.5	23	11.41	57.71	East
572	abb	33.2632	126.301	9000	zvf	11	1	2021.11.5	24	9.68	58.99	East
573	abb	33.2632	126.301	9000	awf	11	1	2021.11.5	25	9.82	58.6	East
574	abb	33.2632	126.301	9000	bwf	11	1	2021.11.5	26	11.79	59.59	East
575	abb	33.2632	126.301	9000	cwf	11	1	2021.11.5	27	11.11	56.12	East
576	abb	33.2632	126.301	9000	dwf	11	1	2021.11.5	28	9.7	60.18	East
577	abb	33.2632	126.301	9000	ewf	11	1	2021.11.5	29	9.86	58.86	East
578	abb	33.2632	126.301	9000	fwf	11	1	2021.11.5	30	9.91	58.46	East
579	abb	33.2632	126.301	9000	gwf	11	1	2021.11.5	31	10.7	60.25	East
580	abb	33.2632	126.301	9000	hwf	11	1	2021.11.5	32	12.92	59.21	East
581	abb	33.2632	126.301	9000	iwf	11	1	2021.11.5	33	11.47	59.76	East
582	abb	33.2632	126.301	9000	jwf	11	1	2021.11.5	34	10.07	57.11	East
583	abb	33.2632	126.301	9000	kwf	11	1	2021.11.5	35	10.36	58.84	East
584	abb	33.2632	126.301	9000	lwf	11	1	2021.11.5	36	11.41	56.05	East
585	abb	33.2632	126.301	9000	mwf	11	1	2021.11.5	37	9.7	57.97	East
586	abb	33.2632	126.301	9000	wfg	11	3	2021.11.19	81	10.23	64.45	East
587	abb	33.2632	126.301	9000	xfg	11	3	2021.11.19	82	8.46	66.28	East
588	abb	33.2632	126.301	9000	yfg	11	3	2021.11.19	83	10.12	64.43	East
589	abb	33.2632	126.301	9000	zfg	11	3	2021.11.19	84	9.51	65.64	East
590	abb	33.2632	126.301	9000	agg	11	3	2021.11.19	85	10.61	65.8	East
591	abb	33.2632	126.301	9000	bgg	11	3	2021.11.19	86	9.01	64.69	East
592	abb	33.2632	126.301	9000	cgg	11	3	2021.11.19	87	9.58	65.99	East
593	abb	33.2632	126.301	9000	dgg	11	3	2021.11.19	88	9.54	62.98	East
594	abb	33.2632	126.301	9000	egg	11	3	2021.11.19	89	9.3	65.86	East
595	abb	33.2632	126.301	9000	fgg	11	3	2021.11.19	90	9.32	66.07	East
596	abb	33.2632	126.301	9000	ggg	11	3	2021.11.19	91	9.83	65.42	East
597	abb	33.2632	126.301	9000	hgg	11	3	2021.11.19	92	10.63	65.61	East
598	abb	33.2632	126.301	9000	igg	11	3	2021.11.19	93	9.82	65.56	East
599	abb	33.2632	126.301	9000	jgg	11	3	2021.11.19	94	10.76	63.87	East
600	abb	33.2632	126.301	9000	kgg	11	3	2021.11.19	95	10.74	63.68	East
601	abb	33.2632	126.301	9000	lgg	11	3	2021.11.19	96	10.26	66.5	East
602	abb	33.2632	126.301	9000	mgg	11	3	2021.11.19	97	10.81	66.6	East
603	abb	33.2632	126.301	9000	ngg	11	3	2021.11.19	98	10.27	64.43	East
604	abb	33.2632	126.301	9000	ogg	11	3	2021.11.19	99	11.33	64.21	East
605	abb	33.2632	126.301	9000	pgg	11	3	2021.11.19	100	10.8	65.04	East
606	abb	33.2632	126.301	9000	qgg	11	4	2021.11.26	1	10.57	66.3	East
607	abb	33.2632	126.301	9000	rgg	11	4	2021.11.26	2	11.83	66.07	East
608	abb	33.2632	126.301	9000	sgg	11	4	2021.11.26	3	13.58	67.87	East
609	abb	33.2632	126.301	9000	tgg	11	4	2021.11.26	4	11.17	66.82	East
610	abb	33.2632	126.301	9000	ugg	11	4	2021.11.26	5	10.69	66.48	East
611	abb	33.2632	126.301	9000	vgg	11	4	2021.11.26	6	10.38	67.21	East
612	abb	33.2632	126.301	9000	wgg	11	4	2021.11.26	7	10.38	65.2	East
613	abb	33.2632	126.301	9000	xgg	11	4	2021.11.26	8	10.34	66.64	East
614	abb	33.2632	126.301	9000	ygg	11	4	2021.11.26	9	10.51	66.44	East
615	abb	33.2632	126.301	9000	dpf	10	4	2021.10.21	46	10.37	58.4	East
616	abb	33.2632	126.301	9000	epf	10	4	2021.10.21	47	10.8	59.45	East
617	abb	33.2632	126.301	9000	fpf	10	4	2021.10.21	48	9.62	66.86	East
618	abb	33.2632	126.301	9000	gpf	10	4	2021.10.21	49	9.13	66.78	East
619	abb	33.2632	126.301	9000	hpf	10	4	2021.10.21	50	8.77	62.17	East
620	abb	33.2632	126.301	9000	ipf	10	4	2021.10.21	51	9.37	65.21	East
621	abb	33.2632	126.301	9000	wxf	11	1	2021.11.5	73	11.18	58.31	East
622	abb	33.2632	126.301	9000	xxf	11	1	2021.11.5	74	11.46	60.56	East
623	abb	33.2632	126.301	9000	yxf	11	1	2021.11.5	75	9.23	55.51	East
624	abb	33.2632	126.301	9000	zxf	11	1	2021.11.5	76	10.37	56.39	East
625	abb	33.2632	126.301	9000	ayf	11	1	2021.11.5	77	9.99	59.4	East
626	abb	33.2632	126.301	9000	byf	11	1	2021.11.5	78	10.77	56.55	East
627	abb	33.2632	126.301	9000	cyf	11	1	2021.11.5	79	8.84	57.14	East
628	abb	33.2632	126.301	9000	dyf	11	1	2021.11.5	80	9.97	57.18	East
629	abb	33.2632	126.301	9000	eyf	11	1	2021.11.5	81	10.37	58.15	East
630	abb	33.2632	126.301	9000	fyf	11	1	2021.11.5	82	8.54	57.45	East
631	abb	33.2632	126.301	9000	gyf	11	1	2021.11.5	83	10.06	57.03	East
632	abb	33.2632	126.301	9000	hyf	11	1	2021.11.5	84	9.61	59.58	East
633	abb	33.2632	126.301	9000	iyf	11	1	2021.11.5	85	10.68	56.75	East
634	abb	33.2632	126.301	9000	jyf	11	1	2021.11.5	86	9.06	57.49	East
635	abb	33.2632	126.301	9000	kyf	11	1	2021.11.5	87	9.42	57.54	East
636	abb	33.2632	126.301	9000	lyf	11	1	2021.11.5	88	9.54	59.09	East
637	abb	33.2632	126.301	9000	myf	11	1	2021.11.5	89	8.94	55.76	East
638	abb	33.2632	126.301	9000	nyf	11	1	2021.11.5	90	9.39	55.79	East
639	abb	33.2632	126.301	9000	oyf	11	1	2021.11.5	91	9.8	58.47	East
640	abb	33.2632	126.301	9000	pyf	11	1	2021.11.5	92	9.8	55.97	East
641	abb	33.2632	126.301	9000	qyf	11	1	2021.11.5	93	9.66	58.69	East
642	abb	33.2632	126.301	9000	ryf	11	1	2021.11.5	94	10.9	56.62	East
643	abb	33.2632	126.301	9000	syf	11	1	2021.11.5	95	10.42	58.19	East
644	abb	33.2632	126.301	9000	tyf	11	1	2021.11.5	96	10.11	59.58	East
645	abb	33.2632	126.301	9000	uyf	11	1	2021.11.5	97	10.77	58.08	East
646	abb	33.2632	126.301	9000	vyf	11	1	2021.11.5	98	9.93	58.13	East
647	abb	33.2632	126.301	9000	wyf	11	1	2021.11.5	99	10.99	57.99	East
648	abb	33.2632	126.301	9000	xyf	11	1	2021.11.5	100	10.37	56.3	East
649	abb	33.2632	126.301	9000	yyf	11	2	2021.11.12	1	10.51	59.23	East
650	abb	33.2632	126.301	9000	zyf	11	2	2021.11.12	2	11.63	58.37	East
651	abb	33.2632	126.301	9000	azf	11	2	2021.11.12	3	13.59	61.24	East
652	abb	33.2632	126.301	9000	bzf	11	2	2021.11.12	4	11.12	58.42	East
653	abb	33.2632	126.301	9000	czf	11	2	2021.11.12	5	10.6	62.54	East
654	abb	33.2632	126.301	9000	dzf	11	2	2021.11.12	6	10.42	58.34	East
655	abb	33.2632	126.301	9000	ezf	11	2	2021.11.12	7	10.29	58.7	East
656	abb	33.2632	126.301	9000	sqf	10	4	2021.10.21	87	9.18	60.8	East
657	abb	33.2632	126.301	9000	tqf	10	4	2021.10.21	88	9.72	65.68	East
658	abb	33.2632	126.301	9000	hzf	11	2	2021.11.12	10	11.9	58.13	East
659	abb	33.2632	126.301	9000	izf	11	2	2021.11.12	11	12.21	59.17	East
660	abb	33.2632	126.301	9000	jzf	11	2	2021.11.12	12	10.63	61.88	East
661	abb	33.2632	126.301	9000	kzf	11	2	2021.11.12	13	10.72	61.16	East
662	abb	33.2632	126.301	9000	lzf	11	2	2021.11.12	14	10.43	60.33	East
663	abb	33.2632	126.301	9000	mzf	11	2	2021.11.12	15	11.82	62.31	East
664	abb	33.2632	126.301	9000	nzf	11	2	2021.11.12	16	13.41	58.81	East
665	abb	33.2632	126.301	9000	ozf	11	2	2021.11.12	17	10.44	60.34	East
666	abb	33.2632	126.301	9000	pzf	11	2	2021.11.12	18	15.58	58.58	East
667	abb	33.2632	126.301	9000	qzf	11	2	2021.11.12	19	12.71	58.21	East
668	abb	33.2632	126.301	9000	rzf	11	2	2021.11.12	20	10.86	58.85	East
669	abb	33.2632	126.301	9000	szf	11	2	2021.11.12	21	12.18	62.96	East
670	abb	33.2632	126.301	9000	tzf	11	2	2021.11.12	22	11.61	58.54	East
671	abb	33.2632	126.301	9000	uzf	11	2	2021.11.12	23	11.36	60.15	East
672	abb	33.2632	126.301	9000	vzf	11	2	2021.11.12	24	9.58	58.4	East
673	abb	33.2632	126.301	9000	wzf	11	2	2021.11.12	25	9.86	58.21	East
674	abb	33.2632	126.301	9000	xzf	11	2	2021.11.12	26	11.73	60.1	East
675	abb	33.2632	126.301	9000	yzf	11	2	2021.11.12	27	11.08	61.55	East
676	abb	33.2632	126.301	9000	zzf	11	2	2021.11.12	28	9.6	60.13	East
677	abb	33.2632	126.301	9000	aag	11	2	2021.11.12	29	9.83	58.73	East
678	abb	33.2632	126.301	9000	bag	11	2	2021.11.12	30	9.92	61.16	East
679	abb	33.2632	126.301	9000	cag	11	2	2021.11.12	31	10.74	61.69	East
680	abb	33.2632	126.301	9000	dag	11	2	2021.11.12	32	12.9	56.43	East
681	abb	33.2632	126.301	9000	eag	11	2	2021.11.12	33	11.41	60	East
682	abb	33.2632	126.301	9000	fag	11	2	2021.11.12	34	10.07	60.74	East
683	abb	33.2632	126.301	9000	gag	11	2	2021.11.12	35	10.3	58.3	East
684	abb	33.2632	126.301	9000	hag	11	2	2021.11.12	36	11.5	60.51	East
685	abb	33.2632	126.301	9000	iag	11	2	2021.11.12	37	9.72	59.81	East
686	abb	33.2632	126.301	9000	jag	11	2	2021.11.12	38	9.29	59.59	East
687	abb	33.2632	126.301	9000	kag	11	2	2021.11.12	39	10.26	61.54	East
688	abb	33.2632	126.301	9000	lag	11	2	2021.11.12	40	9.41	59.59	East
689	abb	33.2632	126.301	9000	mag	11	2	2021.11.12	41	10.24	60.4	East
690	abb	33.2632	126.301	9000	nag	11	2	2021.11.12	42	9.63	60.85	East
691	abb	33.2632	126.301	9000	oag	11	2	2021.11.12	43	9.01	61.4	East
692	abb	33.2632	126.301	9000	pag	11	2	2021.11.12	44	8.73	62.66	East
693	abb	33.2632	126.301	9000	qag	11	2	2021.11.12	45	10.29	60.64	East
694	abb	33.2632	126.301	9000	rag	11	2	2021.11.12	46	10.21	60.83	East
695	abb	33.2632	126.301	9000	sag	11	2	2021.11.12	47	9.87	56.75	East
696	abb	33.2632	126.301	9000	tag	11	2	2021.11.12	48	9.81	62.3	East
697	abb	33.2632	126.301	9000	uag	11	2	2021.11.12	49	8.92	58.52	East
698	abb	33.2632	126.301	9000	vag	11	2	2021.11.12	50	8.56	62.21	East
699	abb	33.2632	126.301	9000	wag	11	2	2021.11.12	51	9.04	59.28	East
700	abb	33.2632	126.301	9000	xag	11	2	2021.11.12	52	9.47	60.3	East
701	abb	33.2632	126.301	9000	yag	11	2	2021.11.12	53	8.12	59.5	East
702	abb	33.2632	126.301	9000	zag	11	2	2021.11.12	54	9.96	58.44	East
703	abb	33.2632	126.301	9000	abg	11	2	2021.11.12	55	9.18	59.62	East
704	abb	33.2632	126.301	9000	ikg	11	4	2021.11.26	97	10.81	67.52	East
705	abb	33.2632	126.301	9000	jkg	11	4	2021.11.26	98	10.36	67.19	East
706	abb	33.2632	126.301	9000	kkg	11	4	2021.11.26	99	11.4	68.26	East
707	abb	33.2632	126.301	9000	lkg	11	4	2021.11.26	100	10.83	67.15	East
708	abb	33.2632	126.301	9000	nwf	11	1	2021.11.5	38	9.29	56.39	East
709	abb	33.2632	126.301	9000	owf	11	1	2021.11.5	39	10.22	57.38	East
710	abb	33.2632	126.301	9000	pwf	11	1	2021.11.5	40	9.47	56.42	East
711	abb	33.2632	126.301	9000	qwf	11	1	2021.11.5	41	10.14	59.91	East
712	abb	33.2632	126.301	9000	rwf	11	1	2021.11.5	42	9.63	58.22	East
713	abb	33.2632	126.301	9000	swf	11	1	2021.11.5	43	8.98	57.36	East
714	abb	33.2632	126.301	9000	twf	11	1	2021.11.5	44	8.71	58.69	East
715	abb	33.2632	126.301	9000	uwf	11	1	2021.11.5	45	10.28	56.14	East
716	abb	33.2632	126.301	9000	vwf	11	1	2021.11.5	46	10.11	58.58	East
717	abb	33.2632	126.301	9000	wwf	11	1	2021.11.5	47	9.93	56.2	East
718	abb	33.2632	126.301	9000	xwf	11	1	2021.11.5	48	9.8	56.8	East
719	abb	33.2632	126.301	9000	ywf	11	1	2021.11.5	49	8.97	57.66	East
720	abb	33.2632	126.301	9000	zwf	11	1	2021.11.5	50	8.53	59.11	East
721	abb	33.2632	126.301	9000	axf	11	1	2021.11.5	51	9.11	55.08	East
722	abb	33.2632	126.301	9000	bxf	11	1	2021.11.5	52	9.5	58.27	East
723	abb	33.2632	126.301	9000	cxf	11	1	2021.11.5	53	8.12	57.45	East
724	abb	33.2632	126.301	9000	vbg	11	2	2021.11.12	76	10.42	61.88	East
725	abb	33.2632	126.301	9000	wbg	11	2	2021.11.12	77	9.9	60.09	East
726	abb	33.2632	126.301	9000	xbg	11	2	2021.11.12	78	10.93	58.65	East
727	abb	33.2632	126.301	9000	ybg	11	2	2021.11.12	79	8.97	60.57	East
728	abb	33.2632	126.301	9000	zbg	11	2	2021.11.12	80	9.99	58.6	East
729	abb	33.2632	126.301	9000	acg	11	2	2021.11.12	81	10.29	60.44	East
730	abb	33.2632	126.301	9000	bcg	11	2	2021.11.12	82	8.46	58.49	East
731	abb	33.2632	126.301	9000	ccg	11	2	2021.11.12	83	10.1	57.92	East
732	abb	33.2632	126.301	9000	dcg	11	2	2021.11.12	84	9.61	62.62	East
733	abb	33.2632	126.301	9000	ecg	11	2	2021.11.12	85	10.77	61.44	East
734	abb	33.2632	126.301	9000	fcg	11	2	2021.11.12	86	9.01	61.18	East
735	abb	33.2632	126.301	9000	gcg	11	2	2021.11.12	87	9.52	59.9	East
736	abb	33.2632	126.301	9000	hcg	11	2	2021.11.12	88	9.57	60.32	East
737	abb	33.2632	126.301	9000	icg	11	2	2021.11.12	89	9.2	60.57	East
738	abb	33.2632	126.301	9000	jcg	11	2	2021.11.12	90	9.3	61.81	East
739	abb	33.2632	126.301	9000	kcg	11	2	2021.11.12	91	9.83	57.75	East
740	abb	33.2632	126.301	9000	lcg	11	2	2021.11.12	92	10.7	62.26	East
741	abb	33.2632	126.301	9000	mcg	11	2	2021.11.12	93	9.9	59.78	East
742	abb	33.2632	126.301	9000	ncg	11	2	2021.11.12	94	10.67	59.05	East
743	abb	33.2632	126.301	9000	ocg	11	2	2021.11.12	95	10.61	58.08	East
744	abb	33.2632	126.301	9000	pcg	11	2	2021.11.12	96	10.3	61.73	East
745	abb	33.2632	126.301	9000	qcg	11	2	2021.11.12	97	10.86	61.21	East
746	abb	33.2632	126.301	9000	rcg	11	2	2021.11.12	98	10.29	60.4	East
747	abb	33.2632	126.301	9000	scg	11	2	2021.11.12	99	11.48	58.2	East
748	abb	33.2632	126.301	9000	tcg	11	2	2021.11.12	100	10.73	59.96	East
749	abb	33.2632	126.301	9000	ucg	11	3	2021.11.19	1	10.6	63.86	East
750	abb	33.2632	126.301	9000	vcg	11	3	2021.11.19	2	11.73	63.47	East
751	abb	33.2632	126.301	9000	wcg	11	3	2021.11.19	3	13.52	64.71	East
752	abb	33.2632	126.301	9000	xcg	11	3	2021.11.19	4	10.97	63.84	East
753	abb	33.2632	126.301	9000	ycg	11	3	2021.11.19	5	10.66	64.91	East
754	abb	33.2632	126.301	9000	zcg	11	3	2021.11.19	6	10.4	65.71	East
755	abb	33.2632	126.301	9000	adg	11	3	2021.11.19	7	10.26	66.79	East
756	abb	33.2632	126.301	9000	bdg	11	3	2021.11.19	8	10.28	65.36	East
757	abb	33.2632	126.301	9000	cdg	11	3	2021.11.19	9	10.48	64.3	East
758	abb	33.2632	126.301	9000	ddg	11	3	2021.11.19	10	11.88	62.18	East
759	abb	33.2632	126.301	9000	edg	11	3	2021.11.19	11	12.24	65.24	East
760	abb	33.2632	126.301	9000	fdg	11	3	2021.11.19	12	10.62	66.13	East
761	abb	33.2632	126.301	9000	gdg	11	3	2021.11.19	13	10.77	61.08	East
762	abb	33.2632	126.301	9000	hdg	11	3	2021.11.19	14	10.38	63.15	East
763	abb	33.2632	126.301	9000	idg	11	3	2021.11.19	15	11.77	62.53	East
764	abb	33.2632	126.301	9000	jdg	11	3	2021.11.19	16	13.46	66.33	East
765	abb	33.2632	126.301	9000	kdg	11	3	2021.11.19	17	10.49	63.41	East
766	abb	33.2632	126.301	9000	ldg	11	3	2021.11.19	18	15.71	62.58	East
767	abb	33.2632	126.301	9000	mdg	11	3	2021.11.19	19	12.64	64.87	East
768	abb	33.2632	126.301	9000	ndg	11	3	2021.11.19	20	10.76	65.17	East
769	abb	33.2632	126.301	9000	odg	11	3	2021.11.19	21	10.9	63.64	East
770	abb	33.2632	126.301	9000	pdg	11	3	2021.11.19	22	12	63.67	East
771	abb	33.2632	126.301	9000	qdg	11	3	2021.11.19	23	11.64	64.9	East
772	abb	33.2632	126.301	9000	rdg	11	3	2021.11.19	24	13.2	66.91	East
773	abb	33.2632	126.301	9000	sdg	11	3	2021.11.19	25	10.62	66.13	East
774	abb	33.2632	126.301	9000	tdg	11	3	2021.11.19	26	11.76	66.13	East
775	abb	33.2632	126.301	9000	udg	11	3	2021.11.19	27	11.53	64.1	East
776	abb	33.2632	126.301	9000	vdg	11	3	2021.11.19	28	10.7	66.23	East
777	abb	33.2632	126.301	9000	wdg	11	3	2021.11.19	29	10.39	64.72	East
778	abb	33.2632	126.301	9000	xdg	11	3	2021.11.19	30	13.6	64.7	East
779	abb	33.2632	126.301	9000	ydg	11	3	2021.11.19	31	11.17	63.44	East
780	abb	33.2632	126.301	9000	zdg	11	3	2021.11.19	32	14.66	65.2	East
781	abb	33.2632	126.301	9000	aeg	11	3	2021.11.19	33	12.12	64.62	East
782	abb	33.2632	126.301	9000	beg	11	3	2021.11.19	34	10.63	63.53	East
783	abb	33.2632	126.301	9000	ceg	11	3	2021.11.19	35	10.89	63.24	East
784	abb	33.2632	126.301	9000	deg	11	3	2021.11.19	36	10.91	63.5	East
785	abb	33.2632	126.301	9000	eeg	11	3	2021.11.19	37	10.27	62.97	East
786	abb	33.2632	126.301	9000	feg	11	3	2021.11.19	38	10.21	63.2	East
787	abb	33.2632	126.301	9000	geg	11	3	2021.11.19	39	11.48	64.26	East
788	abb	33.2632	126.301	9000	heg	11	3	2021.11.19	40	9.59	65.13	East
789	abb	33.2632	126.301	9000	ieg	11	3	2021.11.19	41	10.23	64.49	East
790	abb	33.2632	126.301	9000	jeg	11	3	2021.11.19	42	9.7	65.01	East
791	abb	33.2632	126.301	9000	keg	11	3	2021.11.19	43	8.94	66.45	East
792	abb	33.2632	126.301	9000	leg	11	3	2021.11.19	44	8.82	65.01	East
793	abb	33.2632	126.301	9000	cjg	11	4	2021.11.26	65	10.12	66.16	East
794	abb	33.2632	126.301	9000	djg	11	4	2021.11.26	66	9.18	67.02	East
795	abb	33.2632	126.301	9000	ejg	11	4	2021.11.26	67	10.12	66.89	East
796	abb	33.2632	126.301	9000	fjg	11	4	2021.11.26	68	9.4	66.1	East
797	abb	33.2632	126.301	9000	gjg	11	4	2021.11.26	69	8.51	68.01	East
798	abb	33.2632	126.301	9000	hjg	11	4	2021.11.26	70	9.53	67.04	East
799	abb	33.2632	126.301	9000	ijg	11	4	2021.11.26	71	9.82	67.59	East
800	abb	33.2632	126.301	9000	jjg	11	4	2021.11.26	72	10.68	67.65	East
801	abb	33.2632	126.301	9000	kjg	11	4	2021.11.26	73	11.41	64.6	East
802	abb	33.2632	126.301	9000	ljg	11	4	2021.11.26	74	11.52	68.37	East
803	abb	33.2632	126.301	9000	mjg	11	4	2021.11.26	75	9.31	67.98	East
804	abb	33.2632	126.301	9000	njg	11	4	2021.11.26	76	10.47	66.16	East
805	abb	33.2632	126.301	9000	ojg	11	4	2021.11.26	77	9.98	64.74	East
806	abb	33.2632	126.301	9000	pjg	11	4	2021.11.26	78	10.99	65.88	East
807	abb	33.2632	126.301	9000	qjg	11	4	2021.11.26	79	9.07	65.02	East
808	abb	33.2632	126.301	9000	rjg	11	4	2021.11.26	80	10.07	65.58	East
809	abb	33.2632	126.301	9000	sjg	11	4	2021.11.26	81	10.32	66.83	East
810	abb	33.2632	126.301	9000	tjg	11	4	2021.11.26	82	8.6	66.05	East
811	abb	33.2632	126.301	9000	ujg	11	4	2021.11.26	83	10.2	66.01	East
812	abb	33.2632	126.301	9000	vjg	11	4	2021.11.26	84	9.64	64.94	East
813	abb	33.2632	126.301	9000	wjg	11	4	2021.11.26	85	10.66	64.98	East
814	abb	33.2632	126.301	9000	xjg	11	4	2021.11.26	86	9.14	66.31	East
815	abb	33.2632	126.301	9000	yjg	11	4	2021.11.26	87	9.66	66.54	East
816	abb	33.2632	126.301	9000	zjg	11	4	2021.11.26	88	9.59	66.48	East
817	abb	33.2632	126.301	9000	akg	11	4	2021.11.26	89	9.49	66.43	East
818	abb	33.2632	126.301	9000	bkg	11	4	2021.11.26	90	9.31	67.61	East
819	abb	33.2632	126.301	9000	ckg	11	4	2021.11.26	91	9.99	66.48	East
820	abb	33.2632	126.301	9000	dkg	11	4	2021.11.26	92	10.73	64.65	East
821	abb	33.2632	126.301	9000	ekg	11	4	2021.11.26	93	9.86	68.59	East
822	abb	33.2632	126.301	9000	fkg	11	4	2021.11.26	94	10.82	66.45	East
823	abb	33.2632	126.301	9000	gkg	11	4	2021.11.26	95	10.77	67.62	East
824	abb	33.2632	126.301	9000	hkg	11	4	2021.11.26	96	10.38	69.23	East
825	abb	33.2632	126.301	9000	fhg	11	4	2021.11.26	16	13.51	64.76	East
826	abb	33.2632	126.301	9000	ghg	11	4	2021.11.26	17	10.64	66.31	East
827	abb	33.2632	126.301	9000	hhg	11	4	2021.11.26	18	15.82	67.43	East
828	abb	33.2632	126.301	9000	ihg	11	4	2021.11.26	19	12.73	67.43	East
829	abb	33.2632	126.301	9000	jhg	11	4	2021.11.26	20	10.92	65.94	East
830	abb	33.2632	126.301	9000	khg	11	4	2021.11.26	21	11.08	65.15	East
831	abb	33.2632	126.301	9000	lhg	11	4	2021.11.26	22	12.09	64.83	East
832	abb	33.2632	126.301	9000	mhg	11	4	2021.11.26	23	11.74	66.89	East
833	abb	33.2632	126.301	9000	nhg	11	4	2021.11.26	24	13.33	66	East
834	abb	33.2632	126.301	9000	ohg	11	4	2021.11.26	25	10.67	67.71	East
835	abb	33.2632	126.301	9000	phg	11	4	2021.11.26	26	11.81	65.71	East
836	abb	33.2632	126.301	9000	qhg	11	4	2021.11.26	27	11.7	65.76	East
837	abb	33.2632	126.301	9000	rhg	11	4	2021.11.26	28	10.77	65.11	East
838	abb	33.2632	126.301	9000	shg	11	4	2021.11.26	29	10.43	66.2	East
839	abb	33.2632	126.301	9000	thg	11	4	2021.11.26	30	13.68	66.72	East
840	abb	33.2632	126.301	9000	uhg	11	4	2021.11.26	31	11.26	67.39	East
841	abb	33.2632	126.301	9000	vhg	11	4	2021.11.26	32	14.82	66.61	East
842	abb	33.2632	126.301	9000	whg	11	4	2021.11.26	33	12.21	67.04	East
843	abb	33.2632	126.301	9000	xhg	11	4	2021.11.26	34	10.68	67.8	East
844	abb	33.2632	126.301	9000	yhg	11	4	2021.11.26	35	10.97	66.2	East
845	abb	33.2632	126.301	9000	dxf	11	1	2021.11.5	54	9.66	58.85	East
846	abb	33.2632	126.301	9000	exf	11	1	2021.11.5	55	9.23	56.84	East
847	abb	33.2632	126.301	9000	fxf	11	1	2021.11.5	56	9.03	56.83	East
848	abb	33.2632	126.301	9000	gxf	11	1	2021.11.5	57	9.61	60.5	East
849	abb	33.2632	126.301	9000	hxf	11	1	2021.11.5	58	10.2	56.73	East
850	abb	33.2632	126.301	9000	ixf	11	1	2021.11.5	59	9.99	57.62	East
851	abb	33.2632	126.301	9000	jxf	11	1	2021.11.5	60	8.83	55.87	East
852	abb	33.2632	126.301	9000	kxf	11	1	2021.11.5	61	9.98	57.2	East
853	abb	33.2632	126.301	9000	lxf	11	1	2021.11.5	62	9.99	57.53	East
854	abb	33.2632	126.301	9000	mxf	11	1	2021.11.5	63	8.93	60.23	East
855	abb	33.2632	126.301	9000	nxf	11	1	2021.11.5	64	8.68	57.28	East
856	abb	33.2632	126.301	9000	oxf	11	1	2021.11.5	65	9.49	58.31	East
857	abb	33.2632	126.301	9000	pxf	11	1	2021.11.5	66	9.1	55.62	East
858	abb	33.2632	126.301	9000	qxf	11	1	2021.11.5	67	10.07	57.62	East
859	abb	33.2632	126.301	9000	zgg	11	4	2021.11.26	10	12.02	67.05	East
860	abb	33.2632	126.301	9000	ahg	11	4	2021.11.26	11	12.32	65.61	East
861	abb	33.2632	126.301	9000	bhg	11	4	2021.11.26	12	10.74	64.61	East
862	abb	33.2632	126.301	9000	chg	11	4	2021.11.26	13	10.86	67.75	East
863	abb	33.2632	126.301	9000	dhg	11	4	2021.11.26	14	10.37	65.33	East
864	abb	33.2632	126.301	9000	ehg	11	4	2021.11.26	15	11.8	66.51	East
865	abb	33.2632	126.301	9000	tig	11	4	2021.11.26	56	9.03	66.99	East
866	abb	33.2632	126.301	9000	uig	11	4	2021.11.26	57	9.62	67.16	East
867	abb	33.2632	126.301	9000	vig	11	4	2021.11.26	58	10.6	65.29	East
868	abb	33.2632	126.301	9000	wig	11	4	2021.11.26	59	9.74	64.33	East
869	abb	33.2632	126.301	9000	xig	11	4	2021.11.26	60	9.14	66.8	East
870	abb	33.2632	126.301	9000	yig	11	4	2021.11.26	61	10.21	66.94	East
871	abb	33.2632	126.301	9000	zig	11	4	2021.11.26	62	10.22	64.71	East
872	abb	33.2632	126.301	9000	ajg	11	4	2021.11.26	63	9.33	65.9	East
873	abb	33.2632	126.301	9000	bjg	11	4	2021.11.26	64	10.73	67.46	East
874	abb	33.2632	126.301	9000	big	11	4	2021.11.26	38	10.29	66.51	East
875	abb	33.2632	126.301	9000	cig	11	4	2021.11.26	39	11.67	66.28	East
876	abb	33.2632	126.301	9000	dig	11	4	2021.11.26	40	9.62	67.8	East
877	abb	33.2632	126.301	9000	eig	11	4	2021.11.26	41	10.27	66.07	East
878	abb	33.2632	126.301	9000	fig	11	4	2021.11.26	42	9.79	64.91	East
879	abb	33.2632	126.301	9000	gig	11	4	2021.11.26	43	9.13	65.2	East
880	abb	33.2632	126.301	9000	hig	11	4	2021.11.26	44	8.9	67.75	East
881	abb	33.2632	126.301	9000	iig	11	4	2021.11.26	45	10.33	66.19	East
882	abb	33.2632	126.301	9000	jig	11	4	2021.11.26	46	10.13	66.65	East
883	abb	33.2632	126.301	9000	kig	11	4	2021.11.26	47	10.08	66.3	East
884	abb	33.2632	126.301	9000	lig	11	4	2021.11.26	48	9.91	68.32	East
885	abb	33.2632	126.301	9000	zhg	11	4	2021.11.26	36	11.06	67.14	East
886	abb	33.2632	126.301	9000	aig	11	4	2021.11.26	37	10.32	66.76	East
887	abb	33.2632	126.301	9000	oig	11	4	2021.11.26	51	9.2	66.89	East
888	abb	33.2632	126.301	9000	pig	11	4	2021.11.26	52	9.6	66.6	East
889	abb	33.2632	126.301	9000	qig	11	4	2021.11.26	53	8.26	65.33	East
890	abb	33.2632	126.301	9000	rig	11	4	2021.11.26	54	10.02	66.61	East
891	abb	33.2632	126.301	9000	sig	11	4	2021.11.26	55	9.21	67.18	East
892	abb	33.2632	126.301	9000	vxf	11	1	2021.11.5	72	10.73	57.11	East
893	abb	33.2632	126.301	9000	rxf	11	1	2021.11.5	68	9.52	58.48	East
894	abb	33.2632	126.301	9000	mig	11	4	2021.11.26	49	9.17	68.13	East
895	abb	33.2632	126.301	9000	nig	11	4	2021.11.26	50	8.6	68.88	East
896	abb	33.2632	126.301	9000	uxf	11	1	2021.11.5	71	9.58	58.47	East
897	abb	33.2632	126.301	9000	gzf	11	2	2021.11.12	9	10.53	59.55	East
898	abb	33.2632	126.301	9000	sxf	11	1	2021.11.5	69	8.52	58.76	East
899	abb	33.2632	126.301	9000	txf	11	1	2021.11.5	70	9.59	56.46	East
900	abb	33.2632	126.301	9000	fzf	11	2	2021.11.12	8	10.23	60.12	East
901	bab	33.3221	126.756	3200	mqb	11	3	2021.11.15	29	10.89	60.99	West
902	bab	33.3221	126.756	3200	nqb	11	3	2021.11.15	30	11.97	59.27	West
903	bab	33.3221	126.756	3200	oqb	11	3	2021.11.15	31	13.36	61.8	West
904	bab	33.3221	126.756	3200	pqb	11	3	2021.11.15	32	10.76	58.19	West
905	bab	33.3221	126.756	3200	qqb	11	3	2021.11.15	33	10.78	62.77	West
906	bab	33.3221	126.756	3200	rqb	11	3	2021.11.15	34	11.02	60.5	West
907	bab	33.3221	126.756	3200	sqb	11	3	2021.11.15	35	10.54	61.66	West
908	bab	33.3221	126.756	3200	tqb	11	3	2021.11.15	36	11.49	61.16	West
909	bab	33.3221	126.756	3200	uqb	11	3	2021.11.15	37	9.83	60.44	West
910	bab	33.3221	126.756	3200	vqb	11	3	2021.11.15	38	10.01	64.63	West
911	bab	33.3221	126.756	3200	wqb	11	3	2021.11.15	39	9.41	64.02	West
912	bab	33.3221	126.756	3200	xqb	11	3	2021.11.15	40	9.62	61.24	West
913	bab	33.3221	126.756	3200	yqb	11	3	2021.11.15	41	9.07	60.74	West
914	bab	33.3221	126.756	3200	zqb	11	3	2021.11.15	42	10.04	60.47	West
915	bab	33.3221	126.756	3200	arb	11	3	2021.11.15	43	11.58	60.12	West
916	bab	33.3221	126.756	3200	brb	11	3	2021.11.15	44	10.54	60.03	West
917	bab	33.3221	126.756	3200	crb	11	3	2021.11.15	45	11.4	62.39	West
918	bab	33.3221	126.756	3200	drb	11	3	2021.11.15	46	10.83	57.55	West
919	bab	33.3221	126.756	3200	erb	11	3	2021.11.15	47	10.98	60.98	West
920	bab	33.3221	126.756	3200	frb	11	3	2021.11.15	48	10.88	60.83	West
921	bab	33.3221	126.756	3200	grb	11	3	2021.11.15	49	11.17	58.61	West
922	bab	33.3221	126.756	3200	hrb	11	3	2021.11.15	50	10.61	57.22	West
923	bab	33.3221	126.756	3200	irb	11	3	2021.11.15	51	10.67	60.55	West
924	bab	33.3221	126.756	3200	jrb	11	3	2021.11.15	52	11.56	58.87	West
925	bab	33.3221	126.756	3200	krb	11	3	2021.11.15	53	10.72	63.35	West
926	bab	33.3221	126.756	3200	lrb	11	3	2021.11.15	54	10.71	62.95	West
927	bab	33.3221	126.756	3200	mrb	11	3	2021.11.15	55	12.59	60.65	West
928	bab	33.3221	126.756	3200	nrb	11	3	2021.11.15	56	10.68	59.73	West
929	bab	33.3221	126.756	3200	orb	11	3	2021.11.15	57	9.96	59.23	West
930	bab	33.3221	126.756	3200	prb	11	3	2021.11.15	58	10.2	57.43	West
931	bab	33.3221	126.756	3200	qrb	11	3	2021.11.15	59	11.33	58.9	West
932	bab	33.3221	126.756	3200	rrb	11	3	2021.11.15	60	11.51	62.39	West
933	bab	33.3221	126.756	3200	srb	11	3	2021.11.15	61	10.72	63.09	West
934	bab	33.3221	126.756	3200	trb	11	3	2021.11.15	62	12.11	57.54	West
935	bab	33.3221	126.756	3200	urb	11	3	2021.11.15	63	13.94	59.11	West
936	bab	33.3221	126.756	3200	vrb	11	3	2021.11.15	64	14.01	62.08	West
937	bab	33.3221	126.756	3200	wrb	11	3	2021.11.15	65	11.63	60.96	West
938	bab	33.3221	126.756	3200	xrb	11	3	2021.11.15	66	12.12	63.91	West
939	bab	33.3221	126.756	3200	yrb	11	3	2021.11.15	67	12.14	63.31	West
940	bab	33.3221	126.756	3200	zrb	11	3	2021.11.15	68	10.34	62.37	West
941	bab	33.3221	126.756	3200	asb	11	3	2021.11.15	69	11.8	61.42	West
942	bab	33.3221	126.756	3200	bsb	11	3	2021.11.15	70	11.18	59.43	West
943	bab	33.3221	126.756	3200	csb	11	3	2021.11.15	71	11.22	62.4	West
944	bab	33.3221	126.756	3200	dsb	11	3	2021.11.15	72	9.92	62.57	West
945	bab	33.3221	126.756	3200	esb	11	3	2021.11.15	73	10.81	57.28	West
946	bab	33.3221	126.756	3200	fsb	11	3	2021.11.15	74	12.28	62.34	West
947	bab	33.3221	126.756	3200	gsb	11	3	2021.11.15	75	11.98	59.35	West
948	bab	33.3221	126.756	3200	hsb	11	3	2021.11.15	76	11.12	62.95	West
949	bab	33.3221	126.756	3200	isb	11	3	2021.11.15	77	11.28	60.25	West
950	bab	33.3221	126.756	3200	jsb	11	3	2021.11.15	78	10.16	61.55	West
951	bab	33.3221	126.756	3200	ksb	11	3	2021.11.15	79	10.71	60.44	West
952	bab	33.3221	126.756	3200	lsb	11	3	2021.11.15	80	10.89	60.65	West
953	bab	33.3221	126.756	3200	msb	11	3	2021.11.15	81	11.67	63.06	West
954	bab	33.3221	126.756	3200	nsb	11	3	2021.11.15	82	11.5	58.27	West
955	bab	33.3221	126.756	3200	osb	11	3	2021.11.15	83	10.93	59.72	West
956	bab	33.3221	126.756	3200	psb	11	3	2021.11.15	84	12.3	63.73	West
957	bab	33.3221	126.756	3200	qsb	11	3	2021.11.15	85	12.53	60.14	West
958	bab	33.3221	126.756	3200	rsb	11	3	2021.11.15	86	11.14	62.27	West
959	bab	33.3221	126.756	3200	ssb	11	3	2021.11.15	87	11.57	65.04	West
960	bab	33.3221	126.756	3200	tsb	11	3	2021.11.15	88	11.17	62.59	West
961	bab	33.3221	126.756	3200	usb	11	3	2021.11.15	89	10.2	58.42	West
962	bab	33.3221	126.756	3200	vsb	11	3	2021.11.15	90	10.31	62.1	West
963	bab	33.3221	126.756	3200	wsb	11	3	2021.11.15	91	10.67	61.7	West
964	bab	33.3221	126.756	3200	xsb	11	3	2021.11.15	92	11.78	60.82	West
965	bab	33.3221	126.756	3200	ysb	11	3	2021.11.15	93	11.22	61.69	West
966	bab	33.3221	126.756	3200	zsb	11	3	2021.11.15	94	9.17	61.4	West
967	bab	33.3221	126.756	3200	atb	11	3	2021.11.15	95	10.89	63.38	West
968	bab	33.3221	126.756	3200	btb	11	3	2021.11.15	96	11.19	60.49	West
969	bab	33.3221	126.756	3200	ctb	11	3	2021.11.15	97	10.21	58.65	West
970	bab	33.3221	126.756	3200	dtb	11	3	2021.11.15	98	9.82	62.95	West
971	bab	33.3221	126.756	3200	etb	11	3	2021.11.15	99	10.82	60.72	West
972	bab	33.3221	126.756	3200	ftb	11	3	2021.11.15	100	9.67	59.49	West
973	bab	33.3221	126.756	3200	gtb	11	4	2021.11.23	1	12.07	65.74	West
974	bab	33.3221	126.756	3200	htb	11	4	2021.11.23	2	11.99	63.89	West
975	bab	33.3221	126.756	3200	itb	11	4	2021.11.23	3	10.71	66.85	West
976	bab	33.3221	126.756	3200	jtb	11	4	2021.11.23	4	11.58	64.64	West
977	bab	33.3221	126.756	3200	ktb	11	4	2021.11.23	5	11.51	66.03	West
978	bab	33.3221	126.756	3200	ltb	11	4	2021.11.23	6	12.49	65.6	West
979	bab	33.3221	126.756	3200	mtb	11	4	2021.11.23	7	11.98	66.04	West
980	bab	33.3221	126.756	3200	ntb	11	4	2021.11.23	8	10.27	67.33	West
981	bab	33.3221	126.756	3200	otb	11	4	2021.11.23	9	10.4	66.74	West
982	bab	33.3221	126.756	3200	ptb	11	4	2021.11.23	10	11.69	66	West
983	bab	33.3221	126.756	3200	qtb	11	4	2021.11.23	11	10.52	66.02	West
984	bab	33.3221	126.756	3200	rtb	11	4	2021.11.23	12	9.93	63.87	West
985	bab	33.3221	126.756	3200	stb	11	4	2021.11.23	13	9.53	65.32	West
986	bab	33.3221	126.756	3200	ttb	11	4	2021.11.23	14	11.1	67.39	West
987	bab	33.3221	126.756	3200	utb	11	4	2021.11.23	15	10.19	65.48	West
988	bab	33.3221	126.756	3200	vtb	11	4	2021.11.23	16	11.72	63.68	West
989	bab	33.3221	126.756	3200	wtb	11	4	2021.11.23	17	12.22	65.06	West
990	bab	33.3221	126.756	3200	xtb	11	4	2021.11.23	18	12.14	65.64	West
991	bab	33.3221	126.756	3200	ytb	11	4	2021.11.23	19	12.18	69.03	West
992	bab	33.3221	126.756	3200	ztb	11	4	2021.11.23	20	12.62	67.34	West
993	bab	33.3221	126.756	3200	aub	11	4	2021.11.23	21	11.1	65.18	West
994	bab	33.3221	126.756	3200	bub	11	4	2021.11.23	22	11.48	63.74	West
995	bab	33.3221	126.756	3200	cub	11	4	2021.11.23	23	11.26	65.08	West
996	bab	33.3221	126.756	3200	dub	11	4	2021.11.23	24	11.38	66.58	West
997	bab	33.3221	126.756	3200	eub	11	4	2021.11.23	25	11.24	65.14	West
998	bab	33.3221	126.756	3200	fub	11	4	2021.11.23	26	11.43	66.15	West
999	bab	33.3221	126.756	3200	gub	11	4	2021.11.23	27	11.23	68.24	West
1000	bab	33.3221	126.756	3200	hub	11	4	2021.11.23	28	11.01	67.38	West
1001	bab	33.3221	126.756	3200	iub	11	4	2021.11.23	29	10.94	67.52	West
1002	bab	33.3221	126.756	3200	jub	11	4	2021.11.23	30	12.07	65.42	West
1003	bab	33.3221	126.756	3200	kub	11	4	2021.11.23	31	13.42	66.08	West
1004	bab	33.3221	126.756	3200	lub	11	4	2021.11.23	32	10.86	65.89	West
1005	bab	33.3221	126.756	3200	mub	11	4	2021.11.23	33	10.87	65.96	West
1006	bab	33.3221	126.756	3200	nub	11	4	2021.11.23	34	11.18	63.54	West
1007	bab	33.3221	126.756	3200	oub	11	4	2021.11.23	35	10.64	67.03	West
1008	bab	33.3221	126.756	3200	pub	11	4	2021.11.23	36	11.69	65.67	West
1009	bab	33.3221	126.756	3200	qub	11	4	2021.11.23	37	9.94	64.16	West
1010	bab	33.3221	126.756	3200	rub	11	4	2021.11.23	38	10.23	64.75	West
1011	bab	33.3221	126.756	3200	sub	11	4	2021.11.23	39	9.57	66.71	West
1012	bab	33.3221	126.756	3200	tub	11	4	2021.11.23	40	9.66	63.35	West
1013	bab	33.3221	126.756	3200	uub	11	4	2021.11.23	41	9.18	64.75	West
1014	bab	33.3221	126.756	3200	vub	11	4	2021.11.23	42	10.29	65.15	West
1015	bab	33.3221	126.756	3200	wub	11	4	2021.11.23	43	11.8	67.41	West
1016	bab	33.3221	126.756	3200	xub	11	4	2021.11.23	44	10.67	65.42	West
1017	bab	33.3221	126.756	3200	yub	11	4	2021.11.23	45	11.54	66.35	West
1018	bab	33.3221	126.756	3200	zub	11	4	2021.11.23	46	10.9	65.35	West
1019	bab	33.3221	126.756	3200	avb	11	4	2021.11.23	47	11.14	65.72	West
1020	bab	33.3221	126.756	3200	bvb	11	4	2021.11.23	48	11	67.66	West
1021	bab	33.3221	126.756	3200	cvb	11	4	2021.11.23	49	11.26	65.67	West
1022	bab	33.3221	126.756	3200	dvb	11	4	2021.11.23	50	10.76	66.2	West
1023	bab	33.3221	126.756	3200	evb	11	4	2021.11.23	51	12.7	65.48	West
1024	bab	33.3221	126.756	3200	fvb	11	4	2021.11.23	52	12.07	65.6	West
1025	bab	33.3221	126.756	3200	gvb	11	4	2021.11.23	53	11.44	66.69	West
1026	bab	33.3221	126.756	3200	hvb	11	4	2021.11.23	54	12.19	64.94	West
1027	bab	33.3221	126.756	3200	ivb	11	4	2021.11.23	55	11.4	67.64	West
1028	bab	33.3221	126.756	3200	jvb	11	4	2021.11.23	56	10.76	65.54	West
1029	bab	33.3221	126.756	3200	kvb	11	4	2021.11.23	57	10.06	66.87	West
1030	bab	33.3221	126.756	3200	lvb	11	4	2021.11.23	58	10.4	68.87	West
1031	bab	33.3221	126.756	3200	mvb	11	4	2021.11.23	59	11.51	64.79	West
1032	bab	33.3221	126.756	3200	nvb	11	4	2021.11.23	60	11.62	65.81	West
1033	bab	33.3221	126.756	3200	ovb	11	4	2021.11.23	61	10.84	68.88	West
1034	bab	33.3221	126.756	3200	pvb	11	4	2021.11.23	62	12.28	67.46	West
1035	bab	33.3221	126.756	3200	qvb	11	4	2021.11.23	63	14.14	66.3	West
1036	bab	33.3221	126.756	3200	rvb	11	4	2021.11.23	64	14.16	69.12	West
1037	bab	33.3221	126.756	3200	wdb	10	4	2021.10.22	1	10.82	53.92	West
1038	bab	33.3221	126.756	3200	xdb	10	4	2021.10.22	2	10.43	59.81	West
1039	bab	33.3221	126.756	3200	ydb	10	4	2021.10.22	3	9.27	58.75	West
1040	bab	33.3221	126.756	3200	zdb	10	4	2021.10.22	4	10.57	60	West
1041	bab	33.3221	126.756	3200	aeb	10	4	2021.10.22	5	10.69	59.14	West
1042	bab	33.3221	126.756	3200	beb	10	4	2021.10.22	6	10.88	61.74	West
1043	bab	33.3221	126.756	3200	ceb	10	4	2021.10.22	7	10.52	57.2	West
1044	bab	33.3221	126.756	3200	deb	10	4	2021.10.22	8	9.56	60.2	West
1045	bab	33.3221	126.756	3200	eeb	10	4	2021.10.22	9	9.32	57.33	West
1046	bab	33.3221	126.756	3200	feb	10	4	2021.10.22	10	11.22	56.56	West
1047	bab	33.3221	126.756	3200	geb	10	4	2021.10.22	11	9.89	55.81	West
1048	bab	33.3221	126.756	3200	heb	10	4	2021.10.22	12	9.23	57.94	West
1049	bab	33.3221	126.756	3200	ieb	10	4	2021.10.22	13	9.34	61.08	West
1050	bab	33.3221	126.756	3200	jeb	10	4	2021.10.22	14	9.58	55.23	West
1051	bab	33.3221	126.756	3200	keb	10	4	2021.10.22	15	9.13	59.48	West
1052	bab	33.3221	126.756	3200	leb	10	4	2021.10.22	16	10.08	58.19	West
1053	bab	33.3221	126.756	3200	meb	10	4	2021.10.22	17	10.12	59.5	West
1054	bab	33.3221	126.756	3200	neb	10	4	2021.10.22	18	9.49	57.91	West
1055	bab	33.3221	126.756	3200	oeb	10	4	2021.10.22	19	10.81	57.65	West
1056	bab	33.3221	126.756	3200	peb	10	4	2021.10.22	20	10.98	56.28	West
1057	bab	33.3221	126.756	3200	qeb	10	4	2021.10.22	21	10.2	60.76	West
1058	bab	33.3221	126.756	3200	reb	10	4	2021.10.22	22	10.58	58.41	West
1059	bab	33.3221	126.756	3200	seb	10	4	2021.10.22	23	10.42	61.03	West
1060	bab	33.3221	126.756	3200	teb	10	4	2021.10.22	24	11	59.74	West
1061	bab	33.3221	126.756	3200	ueb	10	4	2021.10.22	25	11.27	58.49	West
1062	bab	33.3221	126.756	3200	veb	10	4	2021.10.22	26	10.68	60.05	West
1063	bab	33.3221	126.756	3200	web	10	4	2021.10.22	27	10.82	56.98	West
1064	bab	33.3221	126.756	3200	xeb	10	4	2021.10.22	28	10.64	58.74	West
1065	bab	33.3221	126.756	3200	yeb	10	4	2021.10.22	29	10.6	57.99	West
1066	bab	33.3221	126.756	3200	zeb	10	4	2021.10.22	30	11.73	56.8	West
1067	bab	33.3221	126.756	3200	afb	10	4	2021.10.22	31	11.88	58.88	West
1068	bab	33.3221	126.756	3200	bfb	10	4	2021.10.22	32	10.22	58.18	West
1069	bab	33.3221	126.756	3200	cfb	10	4	2021.10.22	33	10.19	60.32	West
1070	bab	33.3221	126.756	3200	dfb	10	4	2021.10.22	34	9.7	59.61	West
1071	bab	33.3221	126.756	3200	efb	10	4	2021.10.22	35	10.01	61.5	West
1072	bab	33.3221	126.756	3200	ffb	10	4	2021.10.22	36	10.43	58.39	West
1073	bab	33.3221	126.756	3200	gfb	10	4	2021.10.22	37	8.42	55.92	West
1074	bab	33.3221	126.756	3200	hfb	10	4	2021.10.22	38	9.44	62.02	West
1075	bab	33.3221	126.756	3200	ifb	10	4	2021.10.22	39	9.94	62.35	West
1076	bab	33.3221	126.756	3200	jfb	10	4	2021.10.22	40	9.27	55.39	West
1077	bab	33.3221	126.756	3200	kfb	10	4	2021.10.22	41	8.94	58.91	West
1078	bab	33.3221	126.756	3200	lfb	10	4	2021.10.22	42	10.23	54.23	West
1079	bab	33.3221	126.756	3200	mfb	10	4	2021.10.22	43	10.28	57.5	West
1080	bab	33.3221	126.756	3200	nfb	10	4	2021.10.22	44	9.42	61.63	West
1081	bab	33.3221	126.756	3200	ofb	10	4	2021.10.22	45	11.23	57.54	West
1082	bab	33.3221	126.756	3200	pfb	10	4	2021.10.22	46	10.4	61.77	West
1083	bab	33.3221	126.756	3200	qfb	10	4	2021.10.22	47	10.39	56.01	West
1084	bab	33.3221	126.756	3200	rfb	10	4	2021.10.22	48	10.21	59.4	West
1085	bab	33.3221	126.756	3200	sfb	10	4	2021.10.22	49	10.57	63.16	West
1086	bab	33.3221	126.756	3200	tfb	10	4	2021.10.22	50	10.3	56.24	West
1087	bab	33.3221	126.756	3200	ufb	10	4	2021.10.22	51	9.94	57.3	West
1088	bab	33.3221	126.756	3200	vfb	10	4	2021.10.22	52	10.56	58.05	West
1089	bab	33.3221	126.756	3200	wfb	10	4	2021.10.22	53	9.86	57.4	West
1090	bab	33.3221	126.756	3200	xfb	10	4	2021.10.22	54	10.34	59.81	West
1091	bab	33.3221	126.756	3200	yfb	10	4	2021.10.22	55	11.31	56.91	West
1092	bab	33.3221	126.756	3200	zfb	10	4	2021.10.22	56	10.39	59.93	West
1093	bab	33.3221	126.756	3200	agb	10	4	2021.10.22	57	9.38	56.87	West
1094	bab	33.3221	126.756	3200	bgb	10	4	2021.10.22	58	9.67	55.35	West
1095	bab	33.3221	126.756	3200	cgb	10	4	2021.10.22	59	11.09	59	West
1096	bab	33.3221	126.756	3200	dgb	10	4	2021.10.22	60	10.52	59.47	West
1097	bab	33.3221	126.756	3200	egb	10	4	2021.10.22	61	10.89	61.1	West
1098	bab	33.3221	126.756	3200	fgb	10	4	2021.10.22	62	11	59.11	West
1099	bab	33.3221	126.756	3200	ggb	10	4	2021.10.22	63	12.82	55.76	West
1100	bab	33.3221	126.756	3200	hgb	10	4	2021.10.22	64	13.02	59.96	West
1101	bab	33.3221	126.756	3200	igb	10	4	2021.10.22	65	11.59	60.15	West
1102	bab	33.3221	126.756	3200	jgb	10	4	2021.10.22	66	11.94	55.85	West
1103	bab	33.3221	126.756	3200	kgb	10	4	2021.10.22	67	11.08	58.63	West
1104	bab	33.3221	126.756	3200	lgb	10	4	2021.10.22	68	10.68	58.26	West
1105	bab	33.3221	126.756	3200	mgb	10	4	2021.10.22	69	11.66	56.8	West
1106	bab	33.3221	126.756	3200	ngb	10	4	2021.10.22	70	11.28	56.55	West
1107	bab	33.3221	126.756	3200	ogb	10	4	2021.10.22	71	11.09	58.72	West
1108	bab	33.3221	126.756	3200	pgb	10	4	2021.10.22	72	9.03	58.42	West
1109	bab	33.3221	126.756	3200	qgb	10	4	2021.10.22	73	10.73	60.24	West
1110	bab	33.3221	126.756	3200	rgb	10	4	2021.10.22	74	12.18	58.76	West
1111	bab	33.3221	126.756	3200	sgb	10	4	2021.10.22	75	12.2	58.16	West
1112	bab	33.3221	126.756	3200	tgb	10	4	2021.10.22	76	11.03	54.9	West
1113	bab	33.3221	126.756	3200	ugb	10	4	2021.10.22	77	10.88	58.07	West
1114	bab	33.3221	126.756	3200	vgb	10	4	2021.10.22	78	10.09	61.91	West
1115	bab	33.3221	126.756	3200	wgb	10	4	2021.10.22	79	10.41	57.25	West
1116	bab	33.3221	126.756	3200	xgb	10	4	2021.10.22	80	10.62	59.22	West
1117	bab	33.3221	126.756	3200	ygb	10	4	2021.10.22	81	11.48	59.99	West
1118	bab	33.3221	126.756	3200	zgb	10	4	2021.10.22	82	11.12	59.87	West
1119	bab	33.3221	126.756	3200	ahb	10	4	2021.10.22	83	10.21	61.28	West
1120	bab	33.3221	126.756	3200	bhb	10	4	2021.10.22	84	11.72	55.47	West
1121	bab	33.3221	126.756	3200	chb	10	4	2021.10.22	85	12.66	56.62	West
1122	bab	33.3221	126.756	3200	dhb	10	4	2021.10.22	86	10.91	61.28	West
1123	bab	33.3221	126.756	3200	ehb	10	4	2021.10.22	87	11.16	58.21	West
1124	bab	33.3221	126.756	3200	fhb	10	4	2021.10.22	88	10.68	58.82	West
1125	bab	33.3221	126.756	3200	ghb	10	4	2021.10.22	89	10	55.74	West
1126	bab	33.3221	126.756	3200	hhb	10	4	2021.10.22	90	10.76	58.68	West
1127	bab	33.3221	126.756	3200	ihb	10	4	2021.10.22	91	10.43	55.89	West
1128	bab	33.3221	126.756	3200	jhb	10	4	2021.10.22	92	11.1	60.49	West
1129	bab	33.3221	126.756	3200	khb	10	4	2021.10.22	93	11.8	61.18	West
1130	bab	33.3221	126.756	3200	lhb	10	4	2021.10.22	94	8.84	59.92	West
1131	bab	33.3221	126.756	3200	mhb	10	4	2021.10.22	95	10.16	58.3	West
1132	bab	33.3221	126.756	3200	nhb	10	4	2021.10.22	96	10.17	56.89	West
1133	bab	33.3221	126.756	3200	ohb	10	4	2021.10.22	97	10.28	60.46	West
1134	bab	33.3221	126.756	3200	phb	10	4	2021.10.22	98	9.1	57.05	West
1135	bab	33.3221	126.756	3200	qhb	10	4	2021.10.22	99	10.5	61.93	West
1136	bab	33.3221	126.756	3200	rhb	10	4	2021.10.22	100	9.19	58.85	West
1137	bab	33.3221	126.756	3200	olb	11	1	2021.11.4	1	10.71	59.56	West
1138	bab	33.3221	126.756	3200	plb	11	1	2021.11.4	2	10.62	57.85	West
1139	bab	33.3221	126.756	3200	qlb	11	1	2021.11.4	3	9.82	61.98	West
1140	bab	33.3221	126.756	3200	rlb	11	1	2021.11.4	4	10.68	59.49	West
1141	bab	33.3221	126.756	3200	slb	11	1	2021.11.4	5	10.82	59.45	West
1142	bab	33.3221	126.756	3200	tlb	11	1	2021.11.4	6	11.88	58.59	West
1143	bab	33.3221	126.756	3200	ulb	11	1	2021.11.4	7	11	57	West
1144	bab	33.3221	126.756	3200	vlb	11	1	2021.11.4	8	10.22	60.69	West
1145	bab	33.3221	126.756	3200	wlb	11	1	2021.11.4	9	10.26	57.71	West
1146	bab	33.3221	126.756	3200	xlb	11	1	2021.11.4	10	11.13	59.72	West
1147	bab	33.3221	126.756	3200	ylb	11	1	2021.11.4	11	10.37	59.59	West
1148	bab	33.3221	126.756	3200	zlb	11	1	2021.11.4	12	9.88	58.92	West
1149	bab	33.3221	126.756	3200	amb	11	1	2021.11.4	13	9.61	60.11	West
1150	bab	33.3221	126.756	3200	bmb	11	1	2021.11.4	14	9.7	59.83	West
1151	bab	33.3221	126.756	3200	cmb	11	1	2021.11.4	15	10.18	57.06	West
1152	bab	33.3221	126.756	3200	dmb	11	1	2021.11.4	16	10.58	59.85	West
1153	bab	33.3221	126.756	3200	emb	11	1	2021.11.4	17	10.48	57.99	West
1154	bab	33.3221	126.756	3200	fmb	11	1	2021.11.4	18	9.61	60.16	West
1155	bab	33.3221	126.756	3200	gmb	11	1	2021.11.4	19	10.81	58.55	West
1156	bab	33.3221	126.756	3200	hmb	11	1	2021.11.4	20	10.99	59.87	West
1157	bab	33.3221	126.756	3200	imb	11	1	2021.11.4	21	10.72	59.46	West
1158	bab	33.3221	126.756	3200	jmb	11	1	2021.11.4	22	10.74	59.77	West
1159	bab	33.3221	126.756	3200	kmb	11	1	2021.11.4	23	11.02	60.56	West
1160	bab	33.3221	126.756	3200	lmb	11	1	2021.11.4	24	10.8	60.09	West
1161	bab	33.3221	126.756	3200	mmb	11	1	2021.11.4	25	10.77	58.07	West
1162	bab	33.3221	126.756	3200	nmb	11	1	2021.11.4	26	10.8	59.74	West
1163	bab	33.3221	126.756	3200	omb	11	1	2021.11.4	27	10.83	56.78	West
1164	bab	33.3221	126.756	3200	pmb	11	1	2021.11.4	28	10.36	59.91	West
1165	bab	33.3221	126.756	3200	qmb	11	1	2021.11.4	29	10.51	59.06	West
1166	bab	33.3221	126.756	3200	rmb	11	1	2021.11.4	30	11.7	62.55	West
1167	bab	33.3221	126.756	3200	smb	11	1	2021.11.4	31	12.99	58.78	West
1168	bab	33.3221	126.756	3200	tmb	11	1	2021.11.4	32	10.2	61.75	West
1169	bab	33.3221	126.756	3200	umb	11	1	2021.11.4	33	10.27	58.94	West
1170	bab	33.3221	126.756	3200	vmb	11	1	2021.11.4	34	10.49	59.06	West
1171	bab	33.3221	126.756	3200	wmb	11	1	2021.11.4	35	10.17	61.45	West
1172	bab	33.3221	126.756	3200	xmb	11	1	2021.11.4	36	11.03	60.54	West
1173	bab	33.3221	126.756	3200	ymb	11	1	2021.11.4	37	9.52	58.67	West
1174	bab	33.3221	126.756	3200	zmb	11	1	2021.11.4	38	9.64	61.72	West
1175	bab	33.3221	126.756	3200	anb	11	1	2021.11.4	39	8.86	60.81	West
1176	bab	33.3221	126.756	3200	bnb	11	1	2021.11.4	40	9.14	61.21	West
1177	bab	33.3221	126.756	3200	cnb	11	1	2021.11.4	41	8.67	59.87	West
1178	bab	33.3221	126.756	3200	dnb	11	1	2021.11.4	42	9.8	58.87	West
1179	bab	33.3221	126.756	3200	enb	11	1	2021.11.4	43	11.03	59.66	West
1180	bab	33.3221	126.756	3200	fnb	11	1	2021.11.4	44	10.19	61.28	West
1181	bab	33.3221	126.756	3200	gnb	11	1	2021.11.4	45	10.99	57.87	West
1182	bab	33.3221	126.756	3200	hnb	11	1	2021.11.4	46	10.49	60.34	West
1183	bab	33.3221	126.756	3200	inb	11	1	2021.11.4	47	10.52	62.46	West
1184	bab	33.3221	126.756	3200	jnb	11	1	2021.11.4	48	10.33	57.74	West
1185	bab	33.3221	126.756	3200	knb	11	1	2021.11.4	49	10.79	60.58	West
1186	bab	33.3221	126.756	3200	lnb	11	1	2021.11.4	50	9.98	56.92	West
1187	bab	33.3221	126.756	3200	mnb	11	1	2021.11.4	51	10.17	56.7	West
1188	bab	33.3221	126.756	3200	nnb	11	1	2021.11.4	52	10.73	61.21	West
1189	bab	33.3221	126.756	3200	onb	11	1	2021.11.4	53	10.56	60.36	West
1190	bab	33.3221	126.756	3200	pnb	11	1	2021.11.4	54	10.7	57.15	West
1191	bab	33.3221	126.756	3200	qnb	11	1	2021.11.4	55	11.62	59.04	West
1192	bab	33.3221	126.756	3200	rnb	11	1	2021.11.4	56	10.37	60.06	West
1193	bab	33.3221	126.756	3200	snb	11	1	2021.11.4	57	9.82	57.42	West
1194	bab	33.3221	126.756	3200	tnb	11	1	2021.11.4	58	9.81	58.16	West
1195	bab	33.3221	126.756	3200	unb	11	1	2021.11.4	59	11.1	61.88	West
1196	bab	33.3221	126.756	3200	vnb	11	1	2021.11.4	60	11.07	57.71	West
1197	bab	33.3221	126.756	3200	wnb	11	1	2021.11.4	61	10.47	60.86	West
1198	bab	33.3221	126.756	3200	xnb	11	1	2021.11.4	62	11.86	58.19	West
1199	bab	33.3221	126.756	3200	ynb	11	1	2021.11.4	63	13.74	58.2	West
1200	bab	33.3221	126.756	3200	znb	11	1	2021.11.4	64	13.76	58.66	West
1201	bab	33.3221	126.756	3200	aob	11	1	2021.11.4	65	11.18	60.48	West
1202	bab	33.3221	126.756	3200	bob	11	1	2021.11.4	66	12	58.37	West
1203	bab	33.3221	126.756	3200	cob	11	1	2021.11.4	67	11.83	60.99	West
1204	bab	33.3221	126.756	3200	dob	11	1	2021.11.4	68	10.18	59.58	West
1205	bab	33.3221	126.756	3200	eob	11	1	2021.11.4	69	11.61	58.31	West
1206	bab	33.3221	126.756	3200	fob	11	1	2021.11.4	70	11.07	61.83	West
1207	bab	33.3221	126.756	3200	gob	11	1	2021.11.4	71	10.88	59.27	West
1208	bab	33.3221	126.756	3200	hob	11	1	2021.11.4	72	9.7	60.56	West
1209	bab	33.3221	126.756	3200	iob	11	1	2021.11.4	73	10.67	57.72	West
1210	bab	33.3221	126.756	3200	job	11	1	2021.11.4	74	11.91	58.76	West
1211	bab	33.3221	126.756	3200	kob	11	1	2021.11.4	75	11.81	61.18	West
1212	bab	33.3221	126.756	3200	lob	11	1	2021.11.4	76	10.81	58.48	West
1213	bab	33.3221	126.756	3200	mob	11	1	2021.11.4	77	11	58.37	West
1214	bab	33.3221	126.756	3200	nob	11	1	2021.11.4	78	9.91	61.39	West
1215	bab	33.3221	126.756	3200	oob	11	1	2021.11.4	79	10.41	60.99	West
1216	bab	33.3221	126.756	3200	pob	11	1	2021.11.4	80	10.82	60.17	West
1217	bab	33.3221	126.756	3200	qob	11	1	2021.11.4	81	11.24	61.37	West
1218	bab	33.3221	126.756	3200	rob	11	1	2021.11.4	82	11.2	60.96	West
1219	bab	33.3221	126.756	3200	sob	11	1	2021.11.4	83	10.6	60.2	West
1220	bab	33.3221	126.756	3200	tob	11	1	2021.11.4	84	12.16	60.43	West
1221	bab	33.3221	126.756	3200	uob	11	1	2021.11.4	85	12.34	59.02	West
1222	bab	33.3221	126.756	3200	vob	11	1	2021.11.4	86	10.76	61.76	West
1223	bab	33.3221	126.756	3200	wob	11	1	2021.11.4	87	11.13	57.85	West
1224	bab	33.3221	126.756	3200	xob	11	1	2021.11.4	88	10.97	61.31	West
1225	bab	33.3221	126.756	3200	yob	11	1	2021.11.4	89	10.07	60.19	West
1226	bab	33.3221	126.756	3200	zob	11	1	2021.11.4	90	10.09	60.28	West
1227	bab	33.3221	126.756	3200	apb	11	1	2021.11.4	91	10.38	58.28	West
1228	bab	33.3221	126.756	3200	bpb	11	1	2021.11.4	92	11.36	62.26	West
1229	bab	33.3221	126.756	3200	cpb	11	1	2021.11.4	93	11.07	58.78	West
1230	bab	33.3221	126.756	3200	dpb	11	1	2021.11.4	94	8.78	60.96	West
1231	bab	33.3221	126.756	3200	epb	11	1	2021.11.4	95	10.58	58.97	West
1232	bab	33.3221	126.756	3200	fpb	11	1	2021.11.4	96	10.81	59.97	West
1233	bab	33.3221	126.756	3200	gpb	11	1	2021.11.4	97	10.03	59.67	West
1234	bab	33.3221	126.756	3200	hpb	11	1	2021.11.4	98	9.54	57.36	West
1235	bab	33.3221	126.756	3200	ipb	11	1	2021.11.4	99	10.53	59.2	West
1236	bab	33.3221	126.756	3200	jpb	11	1	2021.11.4	100	9.49	58.35	West
1237	bab	33.3221	126.756	3200	kpb	11	3	2021.11.15	1	11.26	62.03	West
1238	bab	33.3221	126.756	3200	lpb	11	3	2021.11.15	2	11.3	62.87	West
1239	bab	33.3221	126.756	3200	mpb	11	3	2021.11.15	3	10.3	57.24	West
1240	bab	33.3221	126.756	3200	npb	11	3	2021.11.15	4	11.13	63.41	West
1241	bab	33.3221	126.756	3200	opb	11	3	2021.11.15	5	11.04	59.55	West
1242	bab	33.3221	126.756	3200	ppb	11	3	2021.11.15	6	12.32	59.93	West
1243	bab	33.3221	126.756	3200	qpb	11	3	2021.11.15	7	11.73	58.23	West
1244	bab	33.3221	126.756	3200	rpb	11	3	2021.11.15	8	10.02	59.43	West
1245	bab	33.3221	126.756	3200	spb	11	3	2021.11.15	9	10.21	61.35	West
1246	bab	33.3221	126.756	3200	tpb	11	3	2021.11.15	10	11.63	59.45	West
1247	bab	33.3221	126.756	3200	upb	11	3	2021.11.15	11	10.36	61.09	West
1248	bab	33.3221	126.756	3200	vpb	11	3	2021.11.15	12	9.91	59.78	West
1249	bab	33.3221	126.756	3200	wpb	11	3	2021.11.15	13	9.44	57.8	West
1250	bab	33.3221	126.756	3200	xpb	11	3	2021.11.15	14	10.91	64.47	West
1251	bab	33.3221	126.756	3200	ypb	11	3	2021.11.15	15	10.04	61.32	West
1252	bab	33.3221	126.756	3200	zpb	11	3	2021.11.15	16	11.18	60.49	West
1253	bab	33.3221	126.756	3200	aqb	11	3	2021.11.15	17	11.04	61.03	West
1254	bab	33.3221	126.756	3200	bqb	11	3	2021.11.15	18	10.17	60.88	West
1255	bab	33.3221	126.756	3200	cqb	11	3	2021.11.15	19	11.28	61.04	West
1256	bab	33.3221	126.756	3200	dqb	11	3	2021.11.15	20	11.62	62.65	West
1257	bab	33.3221	126.756	3200	eqb	11	3	2021.11.15	21	11	60.16	West
1258	bab	33.3221	126.756	3200	fqb	11	3	2021.11.15	22	11.34	58.37	West
1259	bab	33.3221	126.756	3200	gqb	11	3	2021.11.15	23	11.2	58.13	West
1260	bab	33.3221	126.756	3200	hqb	11	3	2021.11.15	24	11.21	63.3	West
1261	bab	33.3221	126.756	3200	iqb	11	3	2021.11.15	25	11.11	61.04	West
1262	bab	33.3221	126.756	3200	jqb	11	3	2021.11.15	26	11.31	58.74	West
1263	bab	33.3221	126.756	3200	kqb	11	3	2021.11.15	27	11.16	61.66	West
1264	bab	33.3221	126.756	3200	lqb	11	3	2021.11.15	28	10.81	61.22	West
1265	bab	33.3221	126.756	3200	rwb	11	4	2021.11.23	90	12.42	67.53	West
1266	bab	33.3221	126.756	3200	swb	11	4	2021.11.23	91	10.77	67.03	West
1267	bab	33.3221	126.756	3200	twb	11	4	2021.11.23	92	11.92	67.02	West
1268	bab	33.3221	126.756	3200	uwb	11	4	2021.11.23	93	11.37	66.62	West
1269	bab	33.3221	126.756	3200	vwb	11	4	2021.11.23	94	9.28	65.99	West
1270	bab	33.3221	126.756	3200	wwb	11	4	2021.11.23	95	11.04	64.97	West
1271	bab	33.3221	126.756	3200	xwb	11	4	2021.11.23	96	11.34	65.93	West
1272	bab	33.3221	126.756	3200	ywb	11	4	2021.11.23	97	10.36	66.33	West
1273	bab	33.3221	126.756	3200	zwb	11	4	2021.11.23	98	9.99	65.43	West
1274	bab	33.3221	126.756	3200	axb	11	4	2021.11.23	99	10.96	64.57	West
1275	bab	33.3221	126.756	3200	bxb	11	4	2021.11.23	100	9.92	63.67	West
1276	bab	33.3221	126.756	3200	bwb	11	4	2021.11.23	74	12.46	68.07	West
1277	bab	33.3221	126.756	3200	cwb	11	4	2021.11.23	75	12.1	64.03	West
1278	bab	33.3221	126.756	3200	dwb	11	4	2021.11.23	76	12.47	65.52	West
1279	bab	33.3221	126.756	3200	ewb	11	4	2021.11.23	77	12.53	65.64	West
1280	bab	33.3221	126.756	3200	svb	11	4	2021.11.23	65	11.81	65.76	West
1281	bab	33.3221	126.756	3200	tvb	11	4	2021.11.23	66	12.24	64.68	West
1282	bab	33.3221	126.756	3200	uvb	11	4	2021.11.23	67	12.3	64.42	West
1283	bab	33.3221	126.756	3200	vvb	11	4	2021.11.23	68	10.46	63.49	West
1284	bab	33.3221	126.756	3200	wvb	11	4	2021.11.23	69	12.03	68.73	West
1285	bab	33.3221	126.756	3200	xvb	11	4	2021.11.23	70	11.29	66.13	West
1286	bab	33.3221	126.756	3200	yvb	11	4	2021.11.23	71	11.41	63.92	West
1287	bab	33.3221	126.756	3200	zvb	11	4	2021.11.23	72	10.08	66.15	West
1288	bab	33.3221	126.756	3200	awb	11	4	2021.11.23	73	10.89	65.57	West
1289	bab	33.3221	126.756	3200	owb	11	4	2021.11.23	87	12.83	64.53	West
1290	bab	33.3221	126.756	3200	pwb	11	4	2021.11.23	88	13.26	68.17	West
1291	bab	33.3221	126.756	3200	qwb	11	4	2021.11.23	89	11.17	63.89	West
1292	bab	33.3221	126.756	3200	iwb	11	4	2021.11.23	81	11.77	66.2	West
1293	bab	33.3221	126.756	3200	fwb	11	4	2021.11.23	78	11.61	68.4	West
1294	bab	33.3221	126.756	3200	gwb	11	4	2021.11.23	79	11.42	67.98	West
1295	bab	33.3221	126.756	3200	hwb	11	4	2021.11.23	80	12.22	65.44	West
1296	bab	33.3221	126.756	3200	mwb	11	4	2021.11.23	85	12.67	65.91	West
1297	bab	33.3221	126.756	3200	jwb	11	4	2021.11.23	82	11.64	65.31	West
1298	bab	33.3221	126.756	3200	kwb	11	4	2021.11.23	83	11.08	68.02	West
1299	bab	33.3221	126.756	3200	lwb	11	4	2021.11.23	84	12.41	64.81	West
1300	bab	33.3221	126.756	3200	nwb	11	4	2021.11.23	86	11.57	66.34	West
1301	bbb	33.2671	126.434	10000	jxn	11	1	2021.11.2	100	11.19	61.64	East
1302	bbb	33.2671	126.434	10000	kxn	11	2	2021.11.11	1	14.56	60.81	East
1303	bbb	33.2671	126.434	10000	lxn	11	2	2021.11.11	2	11.73	60.81	East
1304	bbb	33.2671	126.434	10000	mxn	11	2	2021.11.11	3	11.9	57.83	East
1305	bbb	33.2671	126.434	10000	nxn	11	2	2021.11.11	4	11.93	60.34	East
1306	bbb	33.2671	126.434	10000	vwn	11	1	2021.11.2	86	10.69	61.25	East
1307	bbb	33.2671	126.434	10000	wwn	11	1	2021.11.2	87	10.78	60.91	East
1308	bbb	33.2671	126.434	10000	dxn	11	1	2021.11.2	94	10.84	64.17	East
1309	bbb	33.2671	126.434	10000	ixn	11	1	2021.11.2	99	9.73	65.49	East
1310	bbb	33.2671	126.434	10000	zwn	11	1	2021.11.2	90	11.96	63.57	East
1311	bbb	33.2671	126.434	10000	axn	11	1	2021.11.2	91	11.12	60.18	East
1312	bbb	33.2671	126.434	10000	xwn	11	1	2021.11.2	88	10.39	61.16	East
1313	bbb	33.2671	126.434	10000	ywn	11	1	2021.11.2	89	10.78	66.44	East
1314	bbb	33.2671	126.434	10000	exn	11	1	2021.11.2	95	10.74	56.46	East
1315	bbb	33.2671	126.434	10000	fxn	11	1	2021.11.2	96	12.14	59.58	East
1316	bbb	33.2671	126.434	10000	bxn	11	1	2021.11.2	92	11.88	63.02	East
1317	bbb	33.2671	126.434	10000	cxn	11	1	2021.11.2	93	12.83	59.24	East
1318	bbb	33.2671	126.434	10000	uwn	11	1	2021.11.2	85	10.83	62.66	East
1319	bbb	33.2671	126.434	10000	jao	11	2	2021.11.11	78	9.78	62.2	East
1320	bbb	33.2671	126.434	10000	kao	11	2	2021.11.11	79	11.51	61.23	East
1321	bbb	33.2671	126.434	10000	lao	11	2	2021.11.11	80	10.07	64.61	East
1322	bbb	33.2671	126.434	10000	mao	11	2	2021.11.11	81	11.08	58.35	East
1323	bbb	33.2671	126.434	10000	nao	11	2	2021.11.11	82	11.21	59.51	East
1324	bbb	33.2671	126.434	10000	oao	11	2	2021.11.11	83	10.79	60.69	East
1325	bbb	33.2671	126.434	10000	pao	11	2	2021.11.11	84	12.03	64.39	East
1326	bbb	33.2671	126.434	10000	qao	11	2	2021.11.11	85	11.72	63.85	East
1327	bbb	33.2671	126.434	10000	eao	11	2	2021.11.11	73	10.04	65.76	East
1328	bbb	33.2671	126.434	10000	fao	11	2	2021.11.11	74	10.74	62.47	East
1329	bbb	33.2671	126.434	10000	gxn	11	1	2021.11.2	97	11.02	61.63	East
1330	bbb	33.2671	126.434	10000	hxn	11	1	2021.11.2	98	11.11	60.81	East
1331	bbb	33.2671	126.434	10000	iao	11	2	2021.11.11	77	10.51	63.57	East
1332	bbb	33.2671	126.434	10000	wao	11	2	2021.11.11	91	11.76	63.98	East
1333	bbb	33.2671	126.434	10000	xao	11	2	2021.11.11	92	11.74	63.58	East
1334	bbb	33.2671	126.434	10000	yao	11	2	2021.11.11	93	12.92	63.04	East
1335	bbb	33.2671	126.434	10000	zao	11	2	2021.11.11	94	10.93	61.12	East
1336	bbb	33.2671	126.434	10000	abo	11	2	2021.11.11	95	11.89	62.07	East
1337	bbb	33.2671	126.434	10000	bbo	11	2	2021.11.11	96	11.62	59.96	East
1338	bbb	33.2671	126.434	10000	cbo	11	2	2021.11.11	97	11.79	62.29	East
1339	bbb	33.2671	126.434	10000	dbo	11	2	2021.11.11	98	10.93	60.74	East
1340	bbb	33.2671	126.434	10000	rao	11	2	2021.11.11	86	10.6	57.56	East
1341	bbb	33.2671	126.434	10000	sao	11	2	2021.11.11	87	10.83	61.09	East
1342	bbb	33.2671	126.434	10000	gao	11	2	2021.11.11	75	9.66	61.17	East
1343	bbb	33.2671	126.434	10000	hao	11	2	2021.11.11	76	10.4	63.51	East
1344	bbb	33.2671	126.434	10000	vao	11	2	2021.11.11	90	11.4	60.91	East
1345	bbb	33.2671	126.434	10000	jbo	11	3	2021.11.19	4	13.11	65.62	East
1346	bbb	33.2671	126.434	10000	kbo	11	3	2021.11.19	5	10.81	57.79	East
1347	bbb	33.2671	126.434	10000	lbo	11	3	2021.11.19	6	11.8	61.95	East
1348	bbb	33.2671	126.434	10000	mbo	11	3	2021.11.19	7	9.94	65.36	East
1349	bbb	33.2671	126.434	10000	nbo	11	3	2021.11.19	8	12.19	59.04	East
1350	bbb	33.2671	126.434	10000	obo	11	3	2021.11.19	9	11.36	64.98	East
1351	bbb	33.2671	126.434	10000	pbo	11	3	2021.11.19	10	12.93	66.96	East
1352	bbb	33.2671	126.434	10000	qbo	11	3	2021.11.19	11	12.97	59.93	East
1353	bbb	33.2671	126.434	10000	rbo	11	3	2021.11.19	12	13.89	60.82	East
1354	bbb	33.2671	126.434	10000	sbo	11	3	2021.11.19	13	12.42	64.85	East
1355	bbb	33.2671	126.434	10000	tao	11	2	2021.11.11	88	10.12	62.18	East
1356	bbb	33.2671	126.434	10000	uao	11	2	2021.11.11	89	11.78	61.63	East
1357	bbb	33.2671	126.434	10000	vbo	11	3	2021.11.19	16	11.86	64.92	East
1358	bbb	33.2671	126.434	10000	wbo	11	3	2021.11.19	17	11.09	62.82	East
1359	bbb	33.2671	126.434	10000	xbo	11	3	2021.11.19	18	11.94	59.76	East
1360	bbb	33.2671	126.434	10000	ybo	11	3	2021.11.19	19	10.88	64.5	East
1361	bbb	33.2671	126.434	10000	zbo	11	3	2021.11.19	20	12.71	67.5	East
1362	bbb	33.2671	126.434	10000	aco	11	3	2021.11.19	21	11	64.46	East
1363	bbb	33.2671	126.434	10000	bco	11	3	2021.11.19	22	12.78	60.75	East
1364	bbb	33.2671	126.434	10000	cco	11	3	2021.11.19	23	12.11	63.72	East
1365	bbb	33.2671	126.434	10000	dco	11	3	2021.11.19	24	13.28	59.9	East
1366	bbb	33.2671	126.434	10000	eco	11	3	2021.11.19	25	10.76	67.77	East
1367	bbb	33.2671	126.434	10000	fco	11	3	2021.11.19	26	11.99	59.87	East
1368	bbb	33.2671	126.434	10000	tbo	11	3	2021.11.19	14	14.39	61.59	East
1369	bbb	33.2671	126.434	10000	ubo	11	3	2021.11.19	15	10.98	59.88	East
1370	bbb	33.2671	126.434	10000	ico	11	3	2021.11.19	29	12	59.23	East
1371	bbb	33.2671	126.434	10000	jco	11	3	2021.11.19	30	12.33	62.17	East
1372	bbb	33.2671	126.434	10000	kco	11	3	2021.11.19	31	10.86	66.51	East
1373	bbb	33.2671	126.434	10000	lco	11	3	2021.11.19	32	11.41	59.09	East
1374	bbb	33.2671	126.434	10000	mco	11	3	2021.11.19	33	10.92	60.16	East
1375	bbb	33.2671	126.434	10000	nco	11	3	2021.11.19	34	11.47	63.41	East
1376	bbb	33.2671	126.434	10000	oco	11	3	2021.11.19	35	11.43	63.59	East
1377	bbb	33.2671	126.434	10000	pco	11	3	2021.11.19	36	13.43	63.76	East
1378	bbb	33.2671	126.434	10000	qco	11	3	2021.11.19	37	12.34	64.1	East
1379	bbb	33.2671	126.434	10000	rco	11	3	2021.11.19	38	12.89	63.78	East
1380	bbb	33.2671	126.434	10000	ebo	11	2	2021.11.11	99	10.8	58.82	East
1381	bbb	33.2671	126.434	10000	gco	11	3	2021.11.19	27	12.1	64.11	East
1382	bbb	33.2671	126.434	10000	hco	11	3	2021.11.19	28	11.88	58.89	East
1383	bbb	33.2671	126.434	10000	hbo	11	3	2021.11.19	2	13.87	62.22	East
1384	bbb	33.2671	126.434	10000	ibo	11	3	2021.11.19	3	11	63.61	East
1385	bbb	33.2671	126.434	10000	otn	11	1	2021.11.2	1	13.89	62.35	East
1386	bbb	33.2671	126.434	10000	ptn	11	1	2021.11.2	2	12.47	59.61	East
1387	bbb	33.2671	126.434	10000	qtn	11	1	2021.11.2	3	10.73	64.18	East
1388	bbb	33.2671	126.434	10000	rtn	11	1	2021.11.2	4	11.83	61.84	East
1389	bbb	33.2671	126.434	10000	stn	11	1	2021.11.2	5	10.26	60.72	East
1390	bbb	33.2671	126.434	10000	ttn	11	1	2021.11.2	6	10.39	65.43	East
1391	bbb	33.2671	126.434	10000	utn	11	1	2021.11.2	7	9.51	59.95	East
1392	bbb	33.2671	126.434	10000	vtn	11	1	2021.11.2	8	11.17	64.28	East
1393	bbb	33.2671	126.434	10000	wtn	11	1	2021.11.2	9	10.69	60.26	East
1394	bbb	33.2671	126.434	10000	xtn	11	1	2021.11.2	10	11.88	57.98	East
1395	bbb	33.2671	126.434	10000	ytn	11	1	2021.11.2	11	12.68	63.97	East
1396	bbb	33.2671	126.434	10000	ztn	11	1	2021.11.2	12	13.24	61.08	East
1397	bbb	33.2671	126.434	10000	aun	11	1	2021.11.2	13	11.81	61.08	East
1398	bbb	33.2671	126.434	10000	bun	11	1	2021.11.2	14	12.57	61.75	East
1399	bbb	33.2671	126.434	10000	cun	11	1	2021.11.2	15	10.39	60.72	East
1400	bbb	33.2671	126.434	10000	dun	11	1	2021.11.2	16	10.71	58.46	East
1401	bbb	33.2671	126.434	10000	eun	11	1	2021.11.2	17	10.66	61.11	East
1402	bbb	33.2671	126.434	10000	fun	11	1	2021.11.2	18	11.78	59.03	East
1403	bbb	33.2671	126.434	10000	gun	11	1	2021.11.2	19	10.26	63.31	East
1404	bbb	33.2671	126.434	10000	hun	11	1	2021.11.2	20	11.42	60	East
1405	bbb	33.2671	126.434	10000	iun	11	1	2021.11.2	21	10.71	64.1	East
1406	bbb	33.2671	126.434	10000	jun	11	1	2021.11.2	22	12.3	58.52	East
1407	bbb	33.2671	126.434	10000	kun	11	1	2021.11.2	23	11.67	63.08	East
1408	bbb	33.2671	126.434	10000	lun	11	1	2021.11.2	24	11.8	58.09	East
1409	bbb	33.2671	126.434	10000	mun	11	1	2021.11.2	25	10.4	60.62	East
1410	bbb	33.2671	126.434	10000	nun	11	1	2021.11.2	26	11.41	58.75	East
1411	bbb	33.2671	126.434	10000	oun	11	1	2021.11.2	27	11.69	62.04	East
1412	bbb	33.2671	126.434	10000	pun	11	1	2021.11.2	28	10.84	62.1	East
1413	bbb	33.2671	126.434	10000	qun	11	1	2021.11.2	29	11.34	60.86	East
1414	bbb	33.2671	126.434	10000	run	11	1	2021.11.2	30	11.22	64.87	East
1415	bbb	33.2671	126.434	10000	sun	11	1	2021.11.2	31	10.57	60.6	East
1416	bbb	33.2671	126.434	10000	tun	11	1	2021.11.2	32	10.46	57.1	East
1417	bbb	33.2671	126.434	10000	uun	11	1	2021.11.2	33	10.02	58.77	East
1418	bbb	33.2671	126.434	10000	vun	11	1	2021.11.2	34	10.87	61.44	East
1419	bbb	33.2671	126.434	10000	wun	11	1	2021.11.2	35	11.21	61.34	East
1420	bbb	33.2671	126.434	10000	xun	11	1	2021.11.2	36	12.67	62.68	East
1421	bbb	33.2671	126.434	10000	fbo	11	2	2021.11.11	100	10.88	62.06	East
1422	bbb	33.2671	126.434	10000	gbo	11	3	2021.11.19	1	14.49	64.83	East
1423	bbb	33.2671	126.434	10000	avn	11	1	2021.11.2	39	10.44	60.85	East
1424	bbb	33.2671	126.434	10000	bvn	11	1	2021.11.2	40	12.18	63.45	East
1425	bbb	33.2671	126.434	10000	cvn	11	1	2021.11.2	41	12.2	59.11	East
1426	bbb	33.2671	126.434	10000	dvn	11	1	2021.11.2	42	12.26	61.06	East
1427	bbb	33.2671	126.434	10000	evn	11	1	2021.11.2	43	10.68	56.41	East
1428	bbb	33.2671	126.434	10000	fvn	11	1	2021.11.2	44	11.29	60.69	East
1429	bbb	33.2671	126.434	10000	gvn	11	1	2021.11.2	45	10.4	63.78	East
1430	bbb	33.2671	126.434	10000	hvn	11	1	2021.11.2	46	10.69	63.4	East
1431	bbb	33.2671	126.434	10000	ivn	11	1	2021.11.2	47	10.44	57.28	East
1432	bbb	33.2671	126.434	10000	jvn	11	1	2021.11.2	48	11.6	63.76	East
1433	bbb	33.2671	126.434	10000	kvn	11	1	2021.11.2	49	10.6	64.13	East
1434	bbb	33.2671	126.434	10000	lvn	11	1	2021.11.2	50	10.77	65.45	East
1435	bbb	33.2671	126.434	10000	mvn	11	1	2021.11.2	51	11.07	60.36	East
1436	bbb	33.2671	126.434	10000	nvn	11	1	2021.11.2	52	11.51	57.76	East
1437	bbb	33.2671	126.434	10000	ovn	11	1	2021.11.2	53	10.72	61.63	East
1438	bbb	33.2671	126.434	10000	pvn	11	1	2021.11.2	54	11.36	63.3	East
1439	bbb	33.2671	126.434	10000	qvn	11	1	2021.11.2	55	10.39	60.72	East
1440	bbb	33.2671	126.434	10000	rvn	11	1	2021.11.2	56	10.41	61.67	East
1441	bbb	33.2671	126.434	10000	svn	11	1	2021.11.2	57	9.97	64.23	East
1442	bbb	33.2671	126.434	10000	tvn	11	1	2021.11.2	58	11.43	58.74	East
1443	bbb	33.2671	126.434	10000	uvn	11	1	2021.11.2	59	11.59	61.79	East
1444	bbb	33.2671	126.434	10000	vvn	11	1	2021.11.2	60	11.84	64.05	East
1445	bbb	33.2671	126.434	10000	wvn	11	1	2021.11.2	61	11.1	60.93	East
1446	bbb	33.2671	126.434	10000	xvn	11	1	2021.11.2	62	11.33	63.84	East
1447	bbb	33.2671	126.434	10000	yvn	11	1	2021.11.2	63	10.57	59.37	East
1448	bbb	33.2671	126.434	10000	zvn	11	1	2021.11.2	64	10.22	62.49	East
1449	bbb	33.2671	126.434	10000	awn	11	1	2021.11.2	65	10.22	62.95	East
1450	bbb	33.2671	126.434	10000	bwn	11	1	2021.11.2	66	10.8	57.29	East
1451	bbb	33.2671	126.434	10000	cwn	11	1	2021.11.2	67	10.04	58.9	East
1452	bbb	33.2671	126.434	10000	dwn	11	1	2021.11.2	68	11.32	60.93	East
1453	bbb	33.2671	126.434	10000	ewn	11	1	2021.11.2	69	11	60.98	East
1454	bbb	33.2671	126.434	10000	fwn	11	1	2021.11.2	70	10.57	61.31	East
1455	bbb	33.2671	126.434	10000	gwn	11	1	2021.11.2	71	9.56	59.43	East
1456	bbb	33.2671	126.434	10000	hwn	11	1	2021.11.2	72	10.39	58.17	East
1457	bbb	33.2671	126.434	10000	iwn	11	1	2021.11.2	73	9.62	59.57	East
1458	bbb	33.2671	126.434	10000	jwn	11	1	2021.11.2	74	9.91	63.75	East
1459	bbb	33.2671	126.434	10000	kwn	11	1	2021.11.2	75	9.38	63.29	East
1460	bbb	33.2671	126.434	10000	lwn	11	1	2021.11.2	76	10.79	60.72	East
1461	bbb	33.2671	126.434	10000	mwn	11	1	2021.11.2	77	10.08	63.56	East
1462	bbb	33.2671	126.434	10000	nwn	11	1	2021.11.2	78	10.92	62.38	East
1463	bbb	33.2671	126.434	10000	own	11	1	2021.11.2	79	10.76	57.76	East
1464	bbb	33.2671	126.434	10000	pwn	11	1	2021.11.2	80	10.14	63.63	East
1465	bbb	33.2671	126.434	10000	qwn	11	1	2021.11.2	81	10.68	58.79	East
1466	bbb	33.2671	126.434	10000	rwn	11	1	2021.11.2	82	10.97	56.5	East
1467	bbb	33.2671	126.434	10000	swn	11	1	2021.11.2	83	10.69	61.54	East
1468	bbb	33.2671	126.434	10000	twn	11	1	2021.11.2	84	11.83	57.7	East
1469	bbb	33.2671	126.434	10000	cgo	11	4	2021.11.26	27	12.61	64.73	East
1470	bbb	33.2671	126.434	10000	dgo	11	4	2021.11.26	28	11.74	63.69	East
1471	bbb	33.2671	126.434	10000	ego	11	4	2021.11.26	29	12.03	60.68	East
1472	bbb	33.2671	126.434	10000	fgo	11	4	2021.11.26	30	11.78	63.9	East
1473	bbb	33.2671	126.434	10000	ggo	11	4	2021.11.26	31	11.19	63.02	East
1474	bbb	33.2671	126.434	10000	hgo	11	4	2021.11.26	32	11.49	62.87	East
1475	bbb	33.2671	126.434	10000	igo	11	4	2021.11.26	33	10.7	64.4	East
1476	bbb	33.2671	126.434	10000	jgo	11	4	2021.11.26	34	11.67	65.56	East
1477	bbb	33.2671	126.434	10000	kgo	11	4	2021.11.26	35	11.76	61.17	East
1478	bbb	33.2671	126.434	10000	lgo	11	4	2021.11.26	36	13.14	61.66	East
1479	bbb	33.2671	126.434	10000	mgo	11	4	2021.11.26	37	12.67	63.33	East
1480	bbb	33.2671	126.434	10000	ngo	11	4	2021.11.26	38	13.33	60.6	East
1481	bbb	33.2671	126.434	10000	ogo	11	4	2021.11.26	39	11.04	63.93	East
1482	bbb	33.2671	126.434	10000	pgo	11	4	2021.11.26	40	13.03	62.56	East
1483	bbb	33.2671	126.434	10000	qgo	11	4	2021.11.26	41	12.67	64.19	East
1484	bbb	33.2671	126.434	10000	rgo	11	4	2021.11.26	42	13.02	65.82	East
1485	bbb	33.2671	126.434	10000	sgo	11	4	2021.11.26	43	11.16	61.07	East
1486	bbb	33.2671	126.434	10000	tgo	11	4	2021.11.26	44	11.71	63.09	East
1487	bbb	33.2671	126.434	10000	ugo	11	4	2021.11.26	45	10.96	62.29	East
1488	bbb	33.2671	126.434	10000	vgo	11	4	2021.11.26	46	11.9	63.88	East
1489	bbb	33.2671	126.434	10000	oxn	11	2	2021.11.11	5	11.08	59.87	East
1490	bbb	33.2671	126.434	10000	pxn	11	2	2021.11.11	6	10.43	55.28	East
1491	bbb	33.2671	126.434	10000	qxn	11	2	2021.11.11	7	9.99	62.9	East
1492	bbb	33.2671	126.434	10000	rxn	11	2	2021.11.11	8	10.76	65.11	East
1493	bbb	33.2671	126.434	10000	sxn	11	2	2021.11.11	9	11.37	63.44	East
1494	bbb	33.2671	126.434	10000	txn	11	2	2021.11.11	10	11.63	60.18	East
1495	bbb	33.2671	126.434	10000	uxn	11	2	2021.11.11	11	13.08	61.58	East
1496	bbb	33.2671	126.434	10000	vxn	11	2	2021.11.11	12	12.77	61.49	East
1497	bbb	33.2671	126.434	10000	wxn	11	2	2021.11.11	13	12.24	63.06	East
1498	bbb	33.2671	126.434	10000	xxn	11	2	2021.11.11	14	12.57	64.22	East
1499	bbb	33.2671	126.434	10000	yxn	11	2	2021.11.11	15	11.37	60.04	East
1500	bbb	33.2671	126.434	10000	zxn	11	2	2021.11.11	16	10.5	65.73	East
1501	bbb	33.2671	126.434	10000	ayn	11	2	2021.11.11	17	11.3	62.82	East
1502	bbb	33.2671	126.434	10000	byn	11	2	2021.11.11	18	11.2	60.51	East
1503	bbb	33.2671	126.434	10000	cyn	11	2	2021.11.11	19	11.02	65.04	East
1504	bbb	33.2671	126.434	10000	dyn	11	2	2021.11.11	20	11.23	59.82	East
1505	bbb	33.2671	126.434	10000	eyn	11	2	2021.11.11	21	11.34	61.02	East
1506	bbb	33.2671	126.434	10000	fyn	11	2	2021.11.11	22	12.09	57.31	East
1507	bbb	33.2671	126.434	10000	gyn	11	2	2021.11.11	23	12.24	61.05	East
1508	bbb	33.2671	126.434	10000	hyn	11	2	2021.11.11	24	11.66	61.83	East
1509	bbb	33.2671	126.434	10000	iyn	11	2	2021.11.11	25	11.12	59.77	East
1510	bbb	33.2671	126.434	10000	jyn	11	2	2021.11.11	26	11.46	61.08	East
1511	bbb	33.2671	126.434	10000	kyn	11	2	2021.11.11	27	12.22	62.16	East
1512	bbb	33.2671	126.434	10000	lyn	11	2	2021.11.11	28	11.16	57.37	East
1513	bbb	33.2671	126.434	10000	myn	11	2	2021.11.11	29	11.92	59.89	East
1514	bbb	33.2671	126.434	10000	nyn	11	2	2021.11.11	30	10.83	61.77	East
1515	bbb	33.2671	126.434	10000	oyn	11	2	2021.11.11	31	11.31	65.39	East
1516	bbb	33.2671	126.434	10000	pyn	11	2	2021.11.11	32	10.04	59.36	East
1517	bbb	33.2671	126.434	10000	qyn	11	2	2021.11.11	33	11.21	62.53	East
1518	bbb	33.2671	126.434	10000	ryn	11	2	2021.11.11	34	10.54	60.94	East
1519	bbb	33.2671	126.434	10000	syn	11	2	2021.11.11	35	12.13	58.64	East
1520	bbb	33.2671	126.434	10000	tyn	11	2	2021.11.11	36	11.74	61.05	East
1521	bbb	33.2671	126.434	10000	uyn	11	2	2021.11.11	37	12.41	62.92	East
1522	bbb	33.2671	126.434	10000	vyn	11	2	2021.11.11	38	12.29	61.86	East
1523	bbb	33.2671	126.434	10000	wyn	11	2	2021.11.11	39	11.32	61.04	East
1524	bbb	33.2671	126.434	10000	xyn	11	2	2021.11.11	40	11.51	61.1	East
1525	bbb	33.2671	126.434	10000	yyn	11	2	2021.11.11	41	12.66	62.04	East
1526	bbb	33.2671	126.434	10000	zyn	11	2	2021.11.11	42	11.56	60.63	East
1527	bbb	33.2671	126.434	10000	azn	11	2	2021.11.11	43	11.4	66.2	East
1528	bbb	33.2671	126.434	10000	bzn	11	2	2021.11.11	44	10.96	60.17	East
1529	bbb	33.2671	126.434	10000	czn	11	2	2021.11.11	45	11.11	63.89	East
1530	bbb	33.2671	126.434	10000	dzn	11	2	2021.11.11	46	10.69	64.42	East
1531	bbb	33.2671	126.434	10000	ezn	11	2	2021.11.11	47	11.24	63.38	East
1532	bbb	33.2671	126.434	10000	fzn	11	2	2021.11.11	48	10.48	59.13	East
1533	bbb	33.2671	126.434	10000	gzn	11	2	2021.11.11	49	11.11	63.43	East
1534	bbb	33.2671	126.434	10000	hzn	11	2	2021.11.11	50	10.61	59.14	East
1535	bbb	33.2671	126.434	10000	izn	11	2	2021.11.11	51	11.38	60.57	East
1536	bbb	33.2671	126.434	10000	jzn	11	2	2021.11.11	52	11.46	60.05	East
1537	bbb	33.2671	126.434	10000	kzn	11	2	2021.11.11	53	11.58	60.37	East
1538	bbb	33.2671	126.434	10000	lzn	11	2	2021.11.11	54	10.86	64.41	East
1539	bbb	33.2671	126.434	10000	mzn	11	2	2021.11.11	55	10.89	61.25	East
1540	bbb	33.2671	126.434	10000	nzn	11	2	2021.11.11	56	11.08	63.45	East
1541	bbb	33.2671	126.434	10000	ozn	11	2	2021.11.11	57	10.31	56.57	East
1542	bbb	33.2671	126.434	10000	pzn	11	2	2021.11.11	58	11.16	60.92	East
1543	bbb	33.2671	126.434	10000	qzn	11	2	2021.11.11	59	11.53	65	East
1544	bbb	33.2671	126.434	10000	rzn	11	2	2021.11.11	60	11.24	59.34	East
1545	bbb	33.2671	126.434	10000	szn	11	2	2021.11.11	61	11.34	63.12	East
1546	bbb	33.2671	126.434	10000	tzn	11	2	2021.11.11	62	10.71	60.17	East
1547	bbb	33.2671	126.434	10000	uzn	11	2	2021.11.11	63	11.12	65.39	East
1548	bbb	33.2671	126.434	10000	vzn	11	2	2021.11.11	64	9.64	61.13	East
1549	bbb	33.2671	126.434	10000	wzn	11	2	2021.11.11	65	10.41	56.79	East
1550	bbb	33.2671	126.434	10000	xzn	11	2	2021.11.11	66	10.43	62.69	East
1551	bbb	33.2671	126.434	10000	yzn	11	2	2021.11.11	67	10.66	58.84	East
1552	bbb	33.2671	126.434	10000	zzn	11	2	2021.11.11	68	10.74	59.43	East
1553	bbb	33.2671	126.434	10000	aao	11	2	2021.11.11	69	11.27	61.61	East
1554	bbb	33.2671	126.434	10000	bao	11	2	2021.11.11	70	10.66	63.12	East
1555	bbb	33.2671	126.434	10000	cao	11	2	2021.11.11	71	10.48	58.08	East
1556	bbb	33.2671	126.434	10000	dao	11	2	2021.11.11	72	10.23	59.12	East
1557	bbb	33.2671	126.434	10000	veo	11	3	2021.11.19	94	11.96	60.48	East
1558	bbb	33.2671	126.434	10000	weo	11	3	2021.11.19	95	11.27	55.99	East
1559	bbb	33.2671	126.434	10000	xeo	11	3	2021.11.19	96	13.1	63.24	East
1560	bbb	33.2671	126.434	10000	yeo	11	3	2021.11.19	97	11.66	60.88	East
1561	bbb	33.2671	126.434	10000	zeo	11	3	2021.11.19	98	12.74	61.39	East
1562	bbb	33.2671	126.434	10000	afo	11	3	2021.11.19	99	9.94	60.76	East
1563	bbb	33.2671	126.434	10000	bfo	11	3	2021.11.19	100	12.19	62.28	East
1564	bbb	33.2671	126.434	10000	cfo	11	4	2021.11.26	1	14.61	66.01	East
1565	bbb	33.2671	126.434	10000	dfo	11	4	2021.11.26	2	13.44	64.34	East
1566	bbb	33.2671	126.434	10000	efo	11	4	2021.11.26	3	11.56	63.66	East
1567	bbb	33.2671	126.434	10000	ffo	11	4	2021.11.26	4	13.22	65.21	East
1568	bbb	33.2671	126.434	10000	gfo	11	4	2021.11.26	5	10.94	65.21	East
1569	bbb	33.2671	126.434	10000	hfo	11	4	2021.11.26	6	11.57	63.63	East
1570	bbb	33.2671	126.434	10000	ifo	11	4	2021.11.26	7	10.1	66.2	East
1571	bbb	33.2671	126.434	10000	jfo	11	4	2021.11.26	8	12.13	63.66	East
1572	bbb	33.2671	126.434	10000	kfo	11	4	2021.11.26	9	11.28	62.51	East
1573	bbb	33.2671	126.434	10000	lfo	11	4	2021.11.26	10	13.23	63.15	East
1574	bbb	33.2671	126.434	10000	mfo	11	4	2021.11.26	11	13.01	66.48	East
1575	bbb	33.2671	126.434	10000	nfo	11	4	2021.11.26	12	13.84	66.6	East
1576	bbb	33.2671	126.434	10000	ofo	11	4	2021.11.26	13	12.62	60.22	East
1577	bbb	33.2671	126.434	10000	pfo	11	4	2021.11.26	14	14.18	63.73	East
1578	bbb	33.2671	126.434	10000	qfo	11	4	2021.11.26	15	11.01	63.47	East
1579	bbb	33.2671	126.434	10000	rfo	11	4	2021.11.26	16	12.3	61.48	East
1580	bbb	33.2671	126.434	10000	sfo	11	4	2021.11.26	17	11.09	62.28	East
1581	bbb	33.2671	126.434	10000	tfo	11	4	2021.11.26	18	12.04	63.87	East
1582	bbb	33.2671	126.434	10000	ufo	11	4	2021.11.26	19	10.53	63.74	East
1583	bbb	33.2671	126.434	10000	vfo	11	4	2021.11.26	20	12.53	62.56	East
1584	bbb	33.2671	126.434	10000	wfo	11	4	2021.11.26	21	10.98	65.72	East
1585	bbb	33.2671	126.434	10000	xfo	11	4	2021.11.26	22	12.56	61.01	East
1586	bbb	33.2671	126.434	10000	yfo	11	4	2021.11.26	23	12.07	61.94	East
1587	bbb	33.2671	126.434	10000	zfo	11	4	2021.11.26	24	12.48	62.68	East
1588	bbb	33.2671	126.434	10000	ago	11	4	2021.11.26	25	10.91	59.98	East
1589	bbb	33.2671	126.434	10000	bgo	11	4	2021.11.26	26	11.58	62	East
1590	bbb	33.2671	126.434	10000	zco	11	3	2021.11.19	46	12.48	61.13	East
1591	bbb	33.2671	126.434	10000	ado	11	3	2021.11.19	47	11.19	61.17	East
1592	bbb	33.2671	126.434	10000	bdo	11	3	2021.11.19	48	11.78	58	East
1593	bbb	33.2671	126.434	10000	cdo	11	3	2021.11.19	49	11.04	63.3	East
1594	bbb	33.2671	126.434	10000	ddo	11	3	2021.11.19	50	11.69	61.76	East
1595	bbb	33.2671	126.434	10000	edo	11	3	2021.11.19	51	10.88	63.63	East
1596	bbb	33.2671	126.434	10000	fdo	11	3	2021.11.19	52	13.1	64.79	East
1597	bbb	33.2671	126.434	10000	gdo	11	3	2021.11.19	53	10.73	60.62	East
1598	bbb	33.2671	126.434	10000	hdo	11	3	2021.11.19	54	11.77	58.45	East
1599	bbb	33.2671	126.434	10000	ido	11	3	2021.11.19	55	10.27	59.42	East
1600	bbb	33.2671	126.434	10000	jdo	11	3	2021.11.19	56	12.36	63.3	East
1601	bbb	33.2671	126.434	10000	kdo	11	3	2021.11.19	57	9.71	58.79	East
1602	bbb	33.2671	126.434	10000	ldo	11	3	2021.11.19	58	13.3	58.36	East
1603	bbb	33.2671	126.434	10000	mdo	11	3	2021.11.19	59	11.48	63.94	East
1604	bbb	33.2671	126.434	10000	ndo	11	3	2021.11.19	60	12.31	64.23	East
1605	bbb	33.2671	126.434	10000	odo	11	3	2021.11.19	61	11.33	62.61	East
1606	bbb	33.2671	126.434	10000	pdo	11	3	2021.11.19	62	12.38	59.32	East
1607	bbb	33.2671	126.434	10000	qdo	11	3	2021.11.19	63	10.62	60.16	East
1608	bbb	33.2671	126.434	10000	rdo	11	3	2021.11.19	64	11.28	65.22	East
1609	bbb	33.2671	126.434	10000	sdo	11	3	2021.11.19	65	10.03	61.89	East
1610	bbb	33.2671	126.434	10000	wgo	11	4	2021.11.26	47	11.44	66.28	East
1611	bbb	33.2671	126.434	10000	xgo	11	4	2021.11.26	48	11.68	61.89	East
1612	bbb	33.2671	126.434	10000	ygo	11	4	2021.11.26	49	10.83	65.28	East
1613	bbb	33.2671	126.434	10000	zgo	11	4	2021.11.26	50	12.03	64.8	East
1614	bbb	33.2671	126.434	10000	aho	11	4	2021.11.26	51	11.07	60.64	East
1615	bbb	33.2671	126.434	10000	bho	11	4	2021.11.26	52	12.8	62.79	East
1616	bbb	33.2671	126.434	10000	cho	11	4	2021.11.26	53	11	67.36	East
1617	bbb	33.2671	126.434	10000	dho	11	4	2021.11.26	54	12.04	67.49	East
1618	bbb	33.2671	126.434	10000	eho	11	4	2021.11.26	55	11.01	60.16	East
1619	bbb	33.2671	126.434	10000	fho	11	4	2021.11.26	56	12.04	65.42	East
1620	bbb	33.2671	126.434	10000	gho	11	4	2021.11.26	57	10.26	61.5	East
1621	bbb	33.2671	126.434	10000	hho	11	4	2021.11.26	58	12.08	62.33	East
1622	bbb	33.2671	126.434	10000	iho	11	4	2021.11.26	59	11.44	65.34	East
1623	bbb	33.2671	126.434	10000	sco	11	3	2021.11.19	39	11.1	60.88	East
1624	bbb	33.2671	126.434	10000	tco	11	3	2021.11.19	40	13.19	58.28	East
1625	bbb	33.2671	126.434	10000	uco	11	3	2021.11.19	41	12.68	59.57	East
1626	bbb	33.2671	126.434	10000	vco	11	3	2021.11.19	42	12.46	62.8	East
1627	bbb	33.2671	126.434	10000	wco	11	3	2021.11.19	43	10.87	58.2	East
1628	bbb	33.2671	126.434	10000	xco	11	3	2021.11.19	44	12.39	62.78	East
1629	bbb	33.2671	126.434	10000	yco	11	3	2021.11.19	45	10.62	62.31	East
1630	bbb	33.2671	126.434	10000	neo	11	3	2021.11.19	86	12.13	65.8	East
1631	bbb	33.2671	126.434	10000	oeo	11	3	2021.11.19	87	10.87	63.17	East
1632	bbb	33.2671	126.434	10000	peo	11	3	2021.11.19	88	11.38	62.13	East
1633	bbb	33.2671	126.434	10000	qeo	11	3	2021.11.19	89	10.87	61.78	East
1634	bbb	33.2671	126.434	10000	reo	11	3	2021.11.19	90	12.47	60	East
1635	bbb	33.2671	126.434	10000	seo	11	3	2021.11.19	91	11.62	63.34	East
1636	bbb	33.2671	126.434	10000	teo	11	3	2021.11.19	92	12.38	61.55	East
1637	bbb	33.2671	126.434	10000	ueo	11	3	2021.11.19	93	12.83	59.05	East
1638	bbb	33.2671	126.434	10000	xho	11	4	2021.11.26	74	11.7	61.97	East
1639	bbb	33.2671	126.434	10000	yho	11	4	2021.11.26	75	9.73	62.39	East
1640	bbb	33.2671	126.434	10000	zho	11	4	2021.11.26	76	11.73	62.92	East
1641	bbb	33.2671	126.434	10000	aio	11	4	2021.11.26	77	10.17	65.56	East
1642	bbb	33.2671	126.434	10000	bio	11	4	2021.11.26	78	11.31	62.75	East
1643	bbb	33.2671	126.434	10000	cio	11	4	2021.11.26	79	11.4	62.24	East
1644	bbb	33.2671	126.434	10000	dio	11	4	2021.11.26	80	11.68	65.58	East
1645	bbb	33.2671	126.434	10000	eio	11	4	2021.11.26	81	11.17	62.99	East
1646	bbb	33.2671	126.434	10000	fio	11	4	2021.11.26	82	11.94	61.38	East
1647	bbb	33.2671	126.434	10000	gio	11	4	2021.11.26	83	10.83	65.66	East
1648	bbb	33.2671	126.434	10000	hio	11	4	2021.11.26	84	13.9	65.09	East
1649	bbb	33.2671	126.434	10000	iio	11	4	2021.11.26	85	11.31	65.05	East
1650	bbb	33.2671	126.434	10000	tdo	11	3	2021.11.19	66	11.74	61.85	East
1651	bbb	33.2671	126.434	10000	udo	11	3	2021.11.19	67	10.48	59.88	East
1652	bbb	33.2671	126.434	10000	vdo	11	3	2021.11.19	68	11.53	62.13	East
1653	bbb	33.2671	126.434	10000	wdo	11	3	2021.11.19	69	11.08	65.69	East
1654	bbb	33.2671	126.434	10000	xdo	11	3	2021.11.19	70	11.78	60.01	East
1655	bbb	33.2671	126.434	10000	ydo	11	3	2021.11.19	71	9.81	63.51	East
1656	bbb	33.2671	126.434	10000	zdo	11	3	2021.11.19	72	11.69	60.03	East
1657	bbb	33.2671	126.434	10000	aeo	11	3	2021.11.19	73	9.59	63.51	East
1658	bbb	33.2671	126.434	10000	beo	11	3	2021.11.19	74	11.76	58.67	East
1659	bbb	33.2671	126.434	10000	ceo	11	3	2021.11.19	75	9.64	62.35	East
1660	bbb	33.2671	126.434	10000	deo	11	3	2021.11.19	76	11.91	55.43	East
1661	bbb	33.2671	126.434	10000	eeo	11	3	2021.11.19	77	10.1	56.76	East
1662	bbb	33.2671	126.434	10000	feo	11	3	2021.11.19	78	11.38	56.95	East
1663	bbb	33.2671	126.434	10000	geo	11	3	2021.11.19	79	10.97	60.44	East
1664	bbb	33.2671	126.434	10000	heo	11	3	2021.11.19	80	11.22	62.55	East
1665	bbb	33.2671	126.434	10000	ieo	11	3	2021.11.19	81	10.71	60.14	East
1666	bbb	33.2671	126.434	10000	jeo	11	3	2021.11.19	82	12.11	63.39	East
1667	bbb	33.2671	126.434	10000	keo	11	3	2021.11.19	83	10.87	64.28	East
1668	bbb	33.2671	126.434	10000	leo	11	3	2021.11.19	84	13.86	65.41	East
1669	bbb	33.2671	126.434	10000	meo	11	3	2021.11.19	85	11.07	65.8	East
1670	bbb	33.2671	126.434	10000	pho	11	4	2021.11.26	66	11.79	63.66	East
1671	bbb	33.2671	126.434	10000	qho	11	4	2021.11.26	67	10.2	62.53	East
1672	bbb	33.2671	126.434	10000	rho	11	4	2021.11.26	68	11.89	65.73	East
1673	bbb	33.2671	126.434	10000	sho	11	4	2021.11.26	69	11.22	64.15	East
1674	bbb	33.2671	126.434	10000	tho	11	4	2021.11.26	70	11.44	59.22	East
1675	bbb	33.2671	126.434	10000	uho	11	4	2021.11.26	71	10.31	61.98	East
1676	bbb	33.2671	126.434	10000	vho	11	4	2021.11.26	72	11.74	62.68	East
1677	bbb	33.2671	126.434	10000	who	11	4	2021.11.26	73	9.77	60.12	East
1678	bbb	33.2671	126.434	10000	kio	11	4	2021.11.26	87	10.5	61.27	East
1679	bbb	33.2671	126.434	10000	lio	11	4	2021.11.26	88	11.16	64.84	East
1680	bbb	33.2671	126.434	10000	mio	11	4	2021.11.26	89	11.06	61.98	East
1681	bbb	33.2671	126.434	10000	nio	11	4	2021.11.26	90	12.44	64.81	East
1682	bbb	33.2671	126.434	10000	oio	11	4	2021.11.26	91	11.79	63.65	East
1683	bbb	33.2671	126.434	10000	pio	11	4	2021.11.26	92	12.71	61.86	East
1684	bbb	33.2671	126.434	10000	qio	11	4	2021.11.26	93	12.94	62.08	East
1685	bbb	33.2671	126.434	10000	rio	11	4	2021.11.26	94	11.38	65.23	East
1686	bbb	33.2671	126.434	10000	sio	11	4	2021.11.26	95	12.09	63.73	East
1687	bbb	33.2671	126.434	10000	tio	11	4	2021.11.26	96	13.17	63.2	East
1688	bbb	33.2671	126.434	10000	uio	11	4	2021.11.26	97	12.54	60.47	East
1689	bbb	33.2671	126.434	10000	vio	11	4	2021.11.26	98	12.8	65.33	East
1690	bbb	33.2671	126.434	10000	jio	11	4	2021.11.26	86	11.16	65.5	East
1691	bbb	33.2671	126.434	10000	jho	11	4	2021.11.26	60	12.74	66.03	East
1692	bbb	33.2671	126.434	10000	kho	11	4	2021.11.26	61	11.5	63.6	East
1693	bbb	33.2671	126.434	10000	lho	11	4	2021.11.26	62	11.81	63.07	East
1694	bbb	33.2671	126.434	10000	mho	11	4	2021.11.26	63	10.78	62.48	East
1695	bbb	33.2671	126.434	10000	nho	11	4	2021.11.26	64	11.12	62.82	East
1696	bbb	33.2671	126.434	10000	oho	11	4	2021.11.26	65	9.89	60.64	East
1697	bbb	33.2671	126.434	10000	xio	11	4	2021.11.26	100	12.1	64.83	East
1698	bbb	33.2671	126.434	10000	yun	11	1	2021.11.2	37	12.08	60.46	East
1699	bbb	33.2671	126.434	10000	wio	11	4	2021.11.26	99	12.02	65.09	East
1700	bbb	33.2671	126.434	10000	zun	11	1	2021.11.2	38	12.38	64.23	East
1701	cab	33.494	126.555	7800	lid	11	1	2021.11.4	72	10.86	58.91	West
1702	cab	33.494	126.555	7800	iid	11	1	2021.11.4	69	9.06	59.91	West
1703	cab	33.494	126.555	7800	jid	11	1	2021.11.4	70	9.5	60.8	West
1704	cab	33.494	126.555	7800	kid	11	1	2021.11.4	71	9.57	56.81	West
1705	cab	33.494	126.555	7800	xhd	11	1	2021.11.4	58	12.03	54.55	West
1706	cab	33.494	126.555	7800	yhd	11	1	2021.11.4	59	10.71	57.91	West
1707	cab	33.494	126.555	7800	zhd	11	1	2021.11.4	60	10.52	59.72	West
1708	cab	33.494	126.555	7800	aid	11	1	2021.11.4	61	9.38	57.89	West
1709	cab	33.494	126.555	7800	bid	11	1	2021.11.4	62	9.03	58.55	West
1710	cab	33.494	126.555	7800	cid	11	1	2021.11.4	63	9.02	54.01	West
1711	cab	33.494	126.555	7800	did	11	1	2021.11.4	64	9.26	57.06	West
1712	cab	33.494	126.555	7800	eid	11	1	2021.11.4	65	11.33	58.69	West
1713	cab	33.494	126.555	7800	fid	11	1	2021.11.4	66	9.99	59.92	West
1714	cab	33.494	126.555	7800	gid	11	1	2021.11.4	67	10.39	56.13	West
1715	cab	33.494	126.555	7800	hid	11	1	2021.11.4	68	10.34	58.73	West
1716	cab	33.494	126.555	7800	ord	11	1	2021.11.29	9	11.71	58.87	West
1717	cab	33.494	126.555	7800	prd	11	1	2021.11.29	10	11.54	56.7	West
1718	cab	33.494	126.555	7800	qrd	11	1	2021.11.29	11	11.42	63.46	West
1719	cab	33.494	126.555	7800	rrd	11	1	2021.11.29	12	10.73	61.17	West
1720	cab	33.494	126.555	7800	srd	11	1	2021.11.29	13	10.08	64.2	West
1721	cab	33.494	126.555	7800	trd	11	1	2021.11.29	14	9.97	60.97	West
1722	cab	33.494	126.555	7800	urd	11	1	2021.11.29	15	11.26	62.58	West
1723	cab	33.494	126.555	7800	vrd	11	1	2021.11.29	16	11.98	61.65	West
1724	cab	33.494	126.555	7800	wrd	11	1	2021.11.29	17	12.08	59.52	West
1725	cab	33.494	126.555	7800	xrd	11	1	2021.11.29	18	11.53	64.52	West
1726	cab	33.494	126.555	7800	yrd	11	1	2021.11.29	19	10.72	59.05	West
1727	cab	33.494	126.555	7800	zrd	11	1	2021.11.29	20	9.13	64.64	West
1728	cab	33.494	126.555	7800	asd	11	1	2021.11.29	21	10.17	67.59	West
1729	cab	33.494	126.555	7800	bsd	11	1	2021.11.29	22	12.19	63.32	West
1730	cab	33.494	126.555	7800	csd	11	1	2021.11.29	23	13.04	62.71	West
1731	cab	33.494	126.555	7800	dsd	11	1	2021.11.29	24	11.19	68.06	West
1732	cab	33.494	126.555	7800	esd	11	1	2021.11.29	25	10.62	57.36	West
1733	cab	33.494	126.555	7800	fsd	11	1	2021.11.29	26	8.44	60.17	West
1734	cab	33.494	126.555	7800	gsd	11	1	2021.11.29	27	12.14	63.43	West
1735	cab	33.494	126.555	7800	hsd	11	1	2021.11.29	28	10.23	65.33	West
1736	cab	33.494	126.555	7800	isd	11	1	2021.11.29	29	11.08	61.74	West
1737	cab	33.494	126.555	7800	jsd	11	1	2021.11.29	30	11.42	64.37	West
1738	cab	33.494	126.555	7800	ksd	11	1	2021.11.29	31	11.92	59.42	West
1739	cab	33.494	126.555	7800	lsd	11	1	2021.11.29	32	11.96	59.81	West
1740	cab	33.494	126.555	7800	msd	11	1	2021.11.29	33	10.63	63.97	West
1741	cab	33.494	126.555	7800	nsd	11	1	2021.11.29	34	9.96	64.51	West
1742	cab	33.494	126.555	7800	osd	11	1	2021.11.29	35	9.99	60.93	West
1743	cab	33.494	126.555	7800	psd	11	1	2021.11.29	36	11.31	63.62	West
1744	cab	33.494	126.555	7800	qsd	11	1	2021.11.29	37	11.88	62.27	West
1745	cab	33.494	126.555	7800	rsd	11	1	2021.11.29	38	11.63	59.23	West
1746	cab	33.494	126.555	7800	ssd	11	1	2021.11.29	39	11.59	57.02	West
1747	cab	33.494	126.555	7800	tsd	11	1	2021.11.29	40	11.23	66.99	West
1748	cab	33.494	126.555	7800	usd	11	1	2021.11.29	41	10.64	61.31	West
1749	cab	33.494	126.555	7800	vsd	11	1	2021.11.29	42	9.81	59.73	West
1750	cab	33.494	126.555	7800	wsd	11	1	2021.11.29	43	10.13	60.6	West
1751	cab	33.494	126.555	7800	xsd	11	1	2021.11.29	44	10.61	66.49	West
1752	cab	33.494	126.555	7800	ysd	11	1	2021.11.29	45	11.47	61.52	West
1753	cab	33.494	126.555	7800	zsd	11	1	2021.11.29	46	11.17	62.96	West
1754	cab	33.494	126.555	7800	atd	11	1	2021.11.29	47	11.56	60.75	West
1755	cab	33.494	126.555	7800	btd	11	1	2021.11.29	48	10.09	66.88	West
1756	cab	33.494	126.555	7800	ctd	11	1	2021.11.29	49	10.51	61.93	West
1757	cab	33.494	126.555	7800	dtd	11	1	2021.11.29	50	10.82	61.25	West
1758	cab	33.494	126.555	7800	etd	11	1	2021.11.29	51	11.92	68.65	West
1759	cab	33.494	126.555	7800	ftd	11	1	2021.11.29	52	10.5	65.98	West
1760	cab	33.494	126.555	7800	gtd	11	1	2021.11.29	53	10.81	61.58	West
1761	cab	33.494	126.555	7800	htd	11	1	2021.11.29	54	9.9	62.2	West
1762	cab	33.494	126.555	7800	itd	11	1	2021.11.29	55	8.91	64.78	West
1763	cab	33.494	126.555	7800	jtd	11	1	2021.11.29	56	10.73	64.72	West
1764	cab	33.494	126.555	7800	ktd	11	1	2021.11.29	57	11.36	61.19	West
1765	cab	33.494	126.555	7800	ltd	11	1	2021.11.29	58	12.28	59.31	West
1766	cab	33.494	126.555	7800	mtd	11	1	2021.11.29	59	10.99	65.36	West
1767	cab	33.494	126.555	7800	ntd	11	1	2021.11.29	60	11.1	62.14	West
1768	cab	33.494	126.555	7800	otd	11	1	2021.11.29	61	9.68	60.82	West
1769	cab	33.494	126.555	7800	ptd	11	1	2021.11.29	62	9.2	62.35	West
1770	cab	33.494	126.555	7800	qtd	11	1	2021.11.29	63	9.3	61.89	West
1771	cab	33.494	126.555	7800	rtd	11	1	2021.11.29	64	9.59	61.11	West
1772	cab	33.494	126.555	7800	std	11	1	2021.11.29	65	11.44	60.87	West
1773	cab	33.494	126.555	7800	ttd	11	1	2021.11.29	66	9.91	67.92	West
1774	cab	33.494	126.555	7800	utd	11	1	2021.11.29	67	10.46	59.14	West
1775	cab	33.494	126.555	7800	vtd	11	1	2021.11.29	68	10.42	65.3	West
1776	cab	33.494	126.555	7800	wtd	11	1	2021.11.29	69	9.21	62.96	West
1777	cab	33.494	126.555	7800	xtd	11	1	2021.11.29	70	10	56.14	West
1778	cab	33.494	126.555	7800	ytd	11	1	2021.11.29	71	9.77	57.65	West
1779	cab	33.494	126.555	7800	ztd	11	1	2021.11.29	72	11.18	61.19	West
1780	cab	33.494	126.555	7800	aud	11	1	2021.11.29	73	10.59	66.3	West
1781	cab	33.494	126.555	7800	bud	11	1	2021.11.29	74	11.57	62.32	West
1782	cab	33.494	126.555	7800	cud	11	1	2021.11.29	75	10.42	61.08	West
1783	cab	33.494	126.555	7800	dud	11	1	2021.11.29	76	9.52	70.73	West
1784	cab	33.494	126.555	7800	eud	11	1	2021.11.29	77	10.38	64.49	West
1785	cab	33.494	126.555	7800	fud	11	1	2021.11.29	78	9.71	60.75	West
1786	cab	33.494	126.555	7800	gud	11	1	2021.11.29	79	9.56	58.4	West
1787	cab	33.494	126.555	7800	hud	11	1	2021.11.29	80	9.64	62.37	West
1788	cab	33.494	126.555	7800	iud	11	1	2021.11.29	81	9.67	64.58	West
1789	cab	33.494	126.555	7800	jud	11	1	2021.11.29	82	10.56	68.02	West
1790	cab	33.494	126.555	7800	kud	11	1	2021.11.29	83	9.96	58.06	West
1791	cab	33.494	126.555	7800	lud	11	1	2021.11.29	84	9.31	62.13	West
1792	cab	33.494	126.555	7800	mud	11	1	2021.11.29	85	10.57	60.12	West
1793	cab	33.494	126.555	7800	nud	11	1	2021.11.29	86	9.16	62.1	West
1794	cab	33.494	126.555	7800	oud	11	1	2021.11.29	87	9.03	66.38	West
1795	cab	33.494	126.555	7800	pud	11	1	2021.11.29	88	10.36	60.5	West
1796	cab	33.494	126.555	7800	qud	11	1	2021.11.29	89	10	62.29	West
1797	cab	33.494	126.555	7800	rud	11	1	2021.11.29	90	9.58	60.08	West
1798	cab	33.494	126.555	7800	sud	11	1	2021.11.29	91	10.62	59.42	West
1799	cab	33.494	126.555	7800	tud	11	1	2021.11.29	92	9.83	62.48	West
1800	cab	33.494	126.555	7800	uud	11	1	2021.11.29	93	10.01	64.81	West
1801	cab	33.494	126.555	7800	mid	11	1	2021.11.4	73	10.46	56.85	West
1802	cab	33.494	126.555	7800	nid	11	1	2021.11.4	74	11.21	56.87	West
1803	cab	33.494	126.555	7800	oid	11	1	2021.11.4	75	10.08	54.77	West
1804	cab	33.494	126.555	7800	pid	11	1	2021.11.4	76	9.47	58.38	West
1805	cab	33.494	126.555	7800	qid	11	1	2021.11.4	77	10.16	60.39	West
1806	cab	33.494	126.555	7800	rid	11	1	2021.11.4	78	9.53	58.59	West
1807	cab	33.494	126.555	7800	sid	11	1	2021.11.4	79	9.39	57.91	West
1808	cab	33.494	126.555	7800	tid	11	1	2021.11.4	80	9.58	58.2	West
1809	cab	33.494	126.555	7800	uid	11	1	2021.11.4	81	9.43	57.6	West
1810	cab	33.494	126.555	7800	vid	11	1	2021.11.4	82	10.27	57.59	West
1811	cab	33.494	126.555	7800	wid	11	1	2021.11.4	83	9.48	57.88	West
1812	cab	33.494	126.555	7800	xid	11	1	2021.11.4	84	9.21	58.27	West
1813	cab	33.494	126.555	7800	yid	11	1	2021.11.4	85	10.44	59.31	West
1814	cab	33.494	126.555	7800	zid	11	1	2021.11.4	86	8.91	54.57	West
1815	cab	33.494	126.555	7800	ajd	11	1	2021.11.4	87	8.93	57.25	West
1816	cab	33.494	126.555	7800	bjd	11	1	2021.11.4	88	10	57.76	West
1817	cab	33.494	126.555	7800	cjd	11	1	2021.11.4	89	9.57	61.33	West
1818	cab	33.494	126.555	7800	djd	11	1	2021.11.4	90	9.11	59.91	West
1819	cab	33.494	126.555	7800	ejd	11	1	2021.11.4	91	9.48	56.63	West
1820	cab	33.494	126.555	7800	fjd	11	1	2021.11.4	92	9.64	59.86	West
1821	cab	33.494	126.555	7800	gjd	11	1	2021.11.4	93	9.98	57.48	West
1822	cab	33.494	126.555	7800	hjd	11	1	2021.11.4	94	8.89	58.92	West
1823	cab	33.494	126.555	7800	ijd	11	1	2021.11.4	95	9.79	57.21	West
1824	cab	33.494	126.555	7800	jjd	11	1	2021.11.4	96	9.39	59.36	West
1825	cab	33.494	126.555	7800	kjd	11	1	2021.11.4	97	10.19	60.2	West
1826	cab	33.494	126.555	7800	ljd	11	1	2021.11.4	98	9.79	57.83	West
1827	cab	33.494	126.555	7800	mjd	11	1	2021.11.4	99	9.92	55.01	West
1828	cab	33.494	126.555	7800	njd	11	1	2021.11.4	100	10.53	59.81	West
1829	cab	33.494	126.555	7800	grd	11	1	2021.11.29	1	10.68	60.08	West
1830	cab	33.494	126.555	7800	hrd	11	1	2021.11.29	2	12.54	61.18	West
1831	cab	33.494	126.555	7800	ird	11	1	2021.11.29	3	10.54	63.38	West
1832	cab	33.494	126.555	7800	jrd	11	1	2021.11.29	4	11.16	63.17	West
1833	cab	33.494	126.555	7800	krd	11	1	2021.11.29	5	12.38	59.6	West
1834	cab	33.494	126.555	7800	lrd	11	1	2021.11.29	6	11.12	62.93	West
1835	cab	33.494	126.555	7800	mrd	11	1	2021.11.29	7	10.29	59.59	West
1836	cab	33.494	126.555	7800	nrd	11	1	2021.11.29	8	10.08	69.23	West
1837	cab	33.494	126.555	7800	qkd	11	3	2021.11.15	29	10.51	57.79	West
1838	cab	33.494	126.555	7800	rkd	11	3	2021.11.15	30	10.48	60.59	West
1839	cab	33.494	126.555	7800	skd	11	3	2021.11.15	31	11.12	57.23	West
1840	cab	33.494	126.555	7800	tkd	11	3	2021.11.15	32	11.29	57.81	West
1841	cab	33.494	126.555	7800	ukd	11	3	2021.11.15	33	10.48	55.96	West
1842	cab	33.494	126.555	7800	vkd	11	3	2021.11.15	34	8.54	57.69	West
1843	cab	33.494	126.555	7800	wkd	11	3	2021.11.15	35	8.96	56.18	West
1844	cab	33.494	126.555	7800	xkd	11	3	2021.11.15	36	10.41	53.8	West
1845	cab	33.494	126.555	7800	ykd	11	3	2021.11.15	37	10.47	55.04	West
1846	cab	33.494	126.555	7800	zkd	11	3	2021.11.15	38	10.61	58.28	West
1847	cab	33.494	126.555	7800	ald	11	3	2021.11.15	39	10.12	56.27	West
1848	cab	33.494	126.555	7800	bld	11	3	2021.11.15	40	9.48	54.37	West
1849	cab	33.494	126.555	7800	cld	11	3	2021.11.15	41	8.69	56.2	West
1850	cab	33.494	126.555	7800	dld	11	3	2021.11.15	42	9.42	57.82	West
1851	cab	33.494	126.555	7800	eld	11	3	2021.11.15	43	9.89	55.4	West
1852	cab	33.494	126.555	7800	fld	11	3	2021.11.15	44	10.48	56.49	West
1853	cab	33.494	126.555	7800	gld	11	3	2021.11.15	45	11.2	59.21	West
1854	cab	33.494	126.555	7800	hld	11	3	2021.11.15	46	10.8	54.8	West
1855	cab	33.494	126.555	7800	ild	11	3	2021.11.15	47	11.2	61.51	West
1856	cab	33.494	126.555	7800	jld	11	3	2021.11.15	48	9.8	56.25	West
1857	cab	33.494	126.555	7800	kld	11	3	2021.11.15	49	10.39	57.17	West
1858	cab	33.494	126.555	7800	lld	11	3	2021.11.15	50	10.46	55.91	West
1859	cab	33.494	126.555	7800	mld	11	3	2021.11.15	51	11.7	56.08	West
1860	cab	33.494	126.555	7800	nld	11	3	2021.11.15	52	10.41	58.86	West
1861	cab	33.494	126.555	7800	old	11	3	2021.11.15	53	10.43	57.48	West
1862	cab	33.494	126.555	7800	pld	11	3	2021.11.15	54	9.59	53.22	West
1863	cab	33.494	126.555	7800	qld	11	3	2021.11.15	55	8.93	56.68	West
1864	cab	33.494	126.555	7800	rld	11	3	2021.11.15	56	10.44	55.55	West
1865	cab	33.494	126.555	7800	sld	11	3	2021.11.15	57	11.12	59.53	West
1866	cab	33.494	126.555	7800	tld	11	3	2021.11.15	58	12.03	56.98	West
1867	cab	33.494	126.555	7800	uld	11	3	2021.11.15	59	10.78	55.22	West
1868	cab	33.494	126.555	7800	vld	11	3	2021.11.15	60	10.61	56.75	West
1869	cab	33.494	126.555	7800	wld	11	3	2021.11.15	61	9.33	54.14	West
1870	cab	33.494	126.555	7800	xld	11	3	2021.11.15	62	8.96	56.85	West
1871	cab	33.494	126.555	7800	yld	11	3	2021.11.15	63	8.98	55.13	West
1872	cab	33.494	126.555	7800	ayc	10	4	2021.10.18	1	9.48	68.47	West
1873	cab	33.494	126.555	7800	byc	10	4	2021.10.18	2	10.26	63.65	West
1874	cab	33.494	126.555	7800	cyc	10	4	2021.10.18	3	9.37	69.16	West
1875	cab	33.494	126.555	7800	dyc	10	4	2021.10.18	4	7.83	65.04	West
1876	cab	33.494	126.555	7800	eyc	10	4	2021.10.18	5	10.5	66.46	West
1877	cab	33.494	126.555	7800	fyc	10	4	2021.10.18	6	9.26	66.59	West
1878	cab	33.494	126.555	7800	gyc	10	4	2021.10.18	7	9.16	64.37	West
1879	cab	33.494	126.555	7800	hyc	10	4	2021.10.18	8	8.71	68.36	West
1880	cab	33.494	126.555	7800	iyc	10	4	2021.10.18	9	10.73	67.35	West
1881	cab	33.494	126.555	7800	jyc	10	4	2021.10.18	10	10.99	73.04	West
1882	cab	33.494	126.555	7800	kyc	10	4	2021.10.18	11	11.39	70.36	West
1883	cab	33.494	126.555	7800	lyc	10	4	2021.10.18	12	10.78	66.53	West
1884	cab	33.494	126.555	7800	myc	10	4	2021.10.18	13	10.34	67.28	West
1885	cab	33.494	126.555	7800	nyc	10	4	2021.10.18	14	9.59	69.94	West
1886	cab	33.494	126.555	7800	oyc	10	4	2021.10.18	15	10.97	64.08	West
1887	cab	33.494	126.555	7800	pyc	10	4	2021.10.18	16	11.91	62.38	West
1888	cab	33.494	126.555	7800	qyc	10	4	2021.10.18	17	10.78	65.19	West
1889	cab	33.494	126.555	7800	ryc	10	4	2021.10.18	18	11.04	70.94	West
1890	cab	33.494	126.555	7800	syc	10	4	2021.10.18	19	9.91	60.87	West
1891	cab	33.494	126.555	7800	tyc	10	4	2021.10.18	20	8.38	70.6	West
1892	cab	33.494	126.555	7800	uyc	10	4	2021.10.18	21	8.18	62.07	West
1893	cab	33.494	126.555	7800	vyc	10	4	2021.10.18	22	11.81	71.78	West
1894	cab	33.494	126.555	7800	wyc	10	4	2021.10.18	23	12.13	67.08	West
1895	cab	33.494	126.555	7800	xyc	10	4	2021.10.18	24	10.26	63.44	West
1896	cab	33.494	126.555	7800	yyc	10	4	2021.10.18	25	9.76	62.64	West
1897	cab	33.494	126.555	7800	zyc	10	4	2021.10.18	26	8.28	70.51	West
1898	cab	33.494	126.555	7800	azc	10	4	2021.10.18	27	11.01	64.4	West
1899	cab	33.494	126.555	7800	bzc	10	4	2021.10.18	28	8.88	66.86	West
1900	cab	33.494	126.555	7800	czc	10	4	2021.10.18	29	9.76	68.65	West
1901	cab	33.494	126.555	7800	dzc	10	4	2021.10.18	30	9.87	61	West
1902	cab	33.494	126.555	7800	ezc	10	4	2021.10.18	31	10.78	65.71	West
1903	cab	33.494	126.555	7800	fzc	10	4	2021.10.18	32	10.74	64.11	West
1904	cab	33.494	126.555	7800	gzc	10	4	2021.10.18	33	9.4	71.6	West
1905	cab	33.494	126.555	7800	hzc	10	4	2021.10.18	34	8.54	68.06	West
1906	cab	33.494	126.555	7800	izc	10	4	2021.10.18	35	8.5	66.9	West
1907	cab	33.494	126.555	7800	jzc	10	4	2021.10.18	36	9.74	65.34	West
1908	cab	33.494	126.555	7800	kzc	10	4	2021.10.18	37	10.21	69.49	West
1909	cab	33.494	126.555	7800	lzc	10	4	2021.10.18	38	10.08	65.84	West
1910	cab	33.494	126.555	7800	mzc	10	4	2021.10.18	39	9.87	75.89	West
1911	cab	33.494	126.555	7800	nzc	10	4	2021.10.18	40	9.73	66.52	West
1912	cab	33.494	126.555	7800	ozc	10	4	2021.10.18	41	8.64	60.82	West
1913	cab	33.494	126.555	7800	pzc	10	4	2021.10.18	42	10.02	62.48	West
1914	cab	33.494	126.555	7800	qzc	10	4	2021.10.18	43	9.99	65.29	West
1915	cab	33.494	126.555	7800	rzc	10	4	2021.10.18	44	10.03	68.54	West
1916	cab	33.494	126.555	7800	szc	10	4	2021.10.18	45	10.77	66.69	West
1917	cab	33.494	126.555	7800	tzc	10	4	2021.10.18	46	10.89	69.98	West
1918	cab	33.494	126.555	7800	uzc	10	4	2021.10.18	47	11.22	66.99	West
1919	cab	33.494	126.555	7800	vzc	10	4	2021.10.18	48	9.59	69.19	West
1920	cab	33.494	126.555	7800	wzc	10	4	2021.10.18	49	9.52	66.6	West
1921	cab	33.494	126.555	7800	xzc	10	4	2021.10.18	50	10.4	65	West
1922	cab	33.494	126.555	7800	yzc	10	4	2021.10.18	51	11.58	62.52	West
1923	cab	33.494	126.555	7800	zzc	10	4	2021.10.18	52	10.31	67.61	West
1924	cab	33.494	126.555	7800	aad	10	4	2021.10.18	53	10.36	69.13	West
1925	cab	33.494	126.555	7800	bad	10	4	2021.10.18	54	9.94	69.73	West
1926	cab	33.494	126.555	7800	cad	10	4	2021.10.18	55	8.36	74.32	West
1927	cab	33.494	126.555	7800	dad	10	4	2021.10.18	56	10.41	69.96	West
1928	cab	33.494	126.555	7800	ead	10	4	2021.10.18	57	10.67	63.03	West
1929	cab	33.494	126.555	7800	fad	10	4	2021.10.18	58	11.61	72.11	West
1930	cab	33.494	126.555	7800	gad	10	4	2021.10.18	59	10.33	70.94	West
1931	cab	33.494	126.555	7800	had	10	4	2021.10.18	60	10.26	70.08	West
1932	cab	33.494	126.555	7800	iad	10	4	2021.10.18	61	9.19	64.11	West
1933	cab	33.494	126.555	7800	jad	10	4	2021.10.18	62	8.52	64.4	West
1934	cab	33.494	126.555	7800	kad	10	4	2021.10.18	63	8.38	73.62	West
1935	cab	33.494	126.555	7800	lad	10	4	2021.10.18	64	9.7	66.26	West
1936	cab	33.494	126.555	7800	mad	10	4	2021.10.18	65	10.3	69.41	West
1937	cab	33.494	126.555	7800	nad	10	4	2021.10.18	66	9.54	67.98	West
1938	cab	33.494	126.555	7800	oad	10	4	2021.10.18	67	10.58	73.77	West
1939	cab	33.494	126.555	7800	pad	10	4	2021.10.18	68	10.26	61.27	West
1940	cab	33.494	126.555	7800	qad	10	4	2021.10.18	69	8.3	67.2	West
1941	cab	33.494	126.555	7800	rad	10	4	2021.10.18	70	9.08	67.13	West
1942	cab	33.494	126.555	7800	sad	10	4	2021.10.18	71	9.14	67.31	West
1943	cab	33.494	126.555	7800	tad	10	4	2021.10.18	72	10.81	70.13	West
1944	cab	33.494	126.555	7800	uad	10	4	2021.10.18	73	10.02	71.54	West
1945	cab	33.494	126.555	7800	vad	10	4	2021.10.18	74	10.27	69.7	West
1946	cab	33.494	126.555	7800	wad	10	4	2021.10.18	75	9.99	66.92	West
1947	cab	33.494	126.555	7800	xad	10	4	2021.10.18	76	9.3	70.25	West
1948	cab	33.494	126.555	7800	yad	10	4	2021.10.18	77	10.12	60.58	West
1949	cab	33.494	126.555	7800	zad	10	4	2021.10.18	78	9.07	67.93	West
1950	cab	33.494	126.555	7800	abd	10	4	2021.10.18	79	9.86	64.39	West
1951	cab	33.494	126.555	7800	bbd	10	4	2021.10.18	80	9.56	71.01	West
1952	cab	33.494	126.555	7800	cbd	10	4	2021.10.18	81	9.22	68.61	West
1953	cab	33.494	126.555	7800	dbd	10	4	2021.10.18	82	10.09	71.21	West
1954	cab	33.494	126.555	7800	ebd	10	4	2021.10.18	83	9.8	60.98	West
1955	cab	33.494	126.555	7800	fbd	10	4	2021.10.18	84	8.58	70.45	West
1956	cab	33.494	126.555	7800	gbd	10	4	2021.10.18	85	10.04	72.17	West
1957	cab	33.494	126.555	7800	hbd	10	4	2021.10.18	86	9.4	66.54	West
1958	cab	33.494	126.555	7800	ibd	10	4	2021.10.18	87	9.03	61.69	West
1959	cab	33.494	126.555	7800	jbd	10	4	2021.10.18	88	9.42	62.06	West
1960	cab	33.494	126.555	7800	kbd	10	4	2021.10.18	89	8.99	69.82	West
1961	cab	33.494	126.555	7800	lbd	10	4	2021.10.18	90	9.06	69.06	West
1962	cab	33.494	126.555	7800	mbd	10	4	2021.10.18	91	8.31	67	West
1963	cab	33.494	126.555	7800	nbd	10	4	2021.10.18	92	9.61	71.02	West
1964	cab	33.494	126.555	7800	obd	10	4	2021.10.18	93	8.81	75.66	West
1965	cab	33.494	126.555	7800	pbd	10	4	2021.10.18	94	9.22	76.37	West
1966	cab	33.494	126.555	7800	qbd	10	4	2021.10.18	95	10.2	71.69	West
1967	cab	33.494	126.555	7800	rbd	10	4	2021.10.18	96	9.34	66.1	West
1968	cab	33.494	126.555	7800	sbd	10	4	2021.10.18	97	10.29	64.88	West
1969	cab	33.494	126.555	7800	tbd	10	4	2021.10.18	98	10.38	68.27	West
1970	cab	33.494	126.555	7800	ubd	10	4	2021.10.18	99	9.67	69.09	West
1971	cab	33.494	126.555	7800	vbd	10	4	2021.10.18	100	10.71	69.64	West
1972	cab	33.494	126.555	7800	sfd	11	1	2021.11.4	1	9.19	59.83	West
1973	cab	33.494	126.555	7800	tfd	11	1	2021.11.4	2	10.54	58.46	West
1974	cab	33.494	126.555	7800	ufd	11	1	2021.11.4	3	9.3	56.38	West
1975	cab	33.494	126.555	7800	vfd	11	1	2021.11.4	4	8.94	56.62	West
1976	cab	33.494	126.555	7800	wfd	11	1	2021.11.4	5	10.93	59.67	West
1977	cab	33.494	126.555	7800	xfd	11	1	2021.11.4	6	9.77	58.66	West
1978	cab	33.494	126.555	7800	yfd	11	1	2021.11.4	7	8.69	60.14	West
1979	cab	33.494	126.555	7800	zfd	11	1	2021.11.4	8	9.37	58.42	West
1980	cab	33.494	126.555	7800	agd	11	1	2021.11.4	9	10.89	55.77	West
1981	cab	33.494	126.555	7800	bgd	11	1	2021.11.4	10	10.46	58.22	West
1982	cab	33.494	126.555	7800	cgd	11	1	2021.11.4	11	11.51	60.9	West
1983	cab	33.494	126.555	7800	dgd	11	1	2021.11.4	12	10.77	54.63	West
1984	cab	33.494	126.555	7800	egd	11	1	2021.11.4	13	10.2	56.8	West
1985	cab	33.494	126.555	7800	fgd	11	1	2021.11.4	14	9.86	60.92	West
1986	cab	33.494	126.555	7800	ggd	11	1	2021.11.4	15	11.31	60.56	West
1987	cab	33.494	126.555	7800	hgd	11	1	2021.11.4	16	12.11	54.23	West
1988	cab	33.494	126.555	7800	igd	11	1	2021.11.4	17	12.1	57.89	West
1989	cab	33.494	126.555	7800	jgd	11	1	2021.11.4	18	11.63	60.83	West
1990	cab	33.494	126.555	7800	kgd	11	1	2021.11.4	19	10.61	56.49	West
1991	cab	33.494	126.555	7800	lgd	11	1	2021.11.4	20	9.28	61.39	West
1992	cab	33.494	126.555	7800	mgd	11	1	2021.11.4	21	9.73	58.66	West
1993	cab	33.494	126.555	7800	ngd	11	1	2021.11.4	22	12.26	59.3	West
1994	cab	33.494	126.555	7800	ogd	11	1	2021.11.4	23	11.86	59.54	West
1995	cab	33.494	126.555	7800	pgd	11	1	2021.11.4	24	10.64	56.45	West
1996	cab	33.494	126.555	7800	qgd	11	1	2021.11.4	25	9.59	55.81	West
1997	cab	33.494	126.555	7800	rgd	11	1	2021.11.4	26	8.47	59.69	West
1998	cab	33.494	126.555	7800	sgd	11	1	2021.11.4	27	12.14	58.24	West
[truncated: 8,132 more rows]

## Sheet: 3-3
Fig. 3. Spatiotemporal variability of sugar content and fruit size with respect to mandarin orchards in Jeju Island.
position_id	citrus_id	farm_id	position	brix	size	researched_month	researched_week	researched_at	tag_no
1	1	bab	high	10.57	66.73	10	3	2021-10-15	1
2	1	bab	middle	10.37	64.47	10	3	2021-10-15	1
3	1	bab	low	10.63	65.02	10	3	2021-10-15	1
4	2	bab	high	10.03	72.26	10	3	2021-10-15	2
5	2	bab	middle	10.17	73.29	10	3	2021-10-15	2
6	2	bab	low	9.93	65.09	10	3	2021-10-15	2
7	3	bab	high	9.33	71.35	10	3	2021-10-15	3
8	3	bab	middle	9.33	64.2	10	3	2021-10-15	3
9	3	bab	low	8.93	60.27	10	3	2021-10-15	3
10	4	bab	high	10.2	73.68	10	3	2021-10-15	4
11	4	bab	middle	10.43	59.58	10	3	2021-10-15	4
12	4	bab	low	10.27	70.6	10	3	2021-10-15	4
13	5	bab	high	10.07	69.78	10	3	2021-10-15	5
14	5	bab	middle	10.33	71.69	10	3	2021-10-15	5
15	5	bab	low	9.8	67.68	10	3	2021-10-15	5
16	6	bab	high	10.23	76.6	10	3	2021-10-15	6
17	6	bab	middle	11.77	65.49	10	3	2021-10-15	6
18	6	bab	low	10.63	70.9	10	3	2021-10-15	6
19	7	bab	high	9.87	57.76	10	3	2021-10-15	7
20	7	bab	middle	10.43	61.95	10	3	2021-10-15	7
21	7	bab	low	10.73	57.77	10	3	2021-10-15	7
22	8	bab	high	9.63	68.26	10	3	2021-10-15	8
23	8	bab	middle	9.57	66.87	10	3	2021-10-15	8
24	8	bab	low	9.8	66.27	10	3	2021-10-15	8
25	9	bab	high	9.83	68.7	10	3	2021-10-15	9
26	9	bab	middle	9.8	69.45	10	3	2021-10-15	9
27	9	bab	low	9.2	65.2	10	3	2021-10-15	9
28	10	bab	high	9.97	72.55	10	3	2021-10-15	10
29	10	bab	middle	11.13	68.41	10	3	2021-10-15	10
30	10	bab	low	10.93	74.41	10	3	2021-10-15	10
31	11	bab	high	9.53	64.57	10	3	2021-10-15	11
32	11	bab	middle	9.73	68.94	10	3	2021-10-15	11
33	11	bab	low	10.33	71.89	10	3	2021-10-15	11
34	12	bab	high	8.9	68.36	10	3	2021-10-15	12
35	12	bab	middle	8.7	60.61	10	3	2021-10-15	12
36	12	bab	low	9.73	72.85	10	3	2021-10-15	12
37	13	bab	high	9.4	61.38	10	3	2021-10-15	13
38	13	bab	middle	9.53	68.61	10	3	2021-10-15	13
39	13	bab	low	9.37	76.35	10	3	2021-10-15	13
40	14	bab	high	9.93	62.24	10	3	2021-10-15	14
41	14	bab	middle	9.7	76.32	10	3	2021-10-15	14
42	14	bab	low	9	71.51	10	3	2021-10-15	14
43	15	bab	high	9.47	74.81	10	3	2021-10-15	15
44	15	bab	middle	8.9	65.33	10	3	2021-10-15	15
45	15	bab	low	9.63	66.48	10	3	2021-10-15	15
46	16	bab	high	9.3	58.67	10	3	2021-10-15	16
47	16	bab	middle	9.5	64.61	10	3	2021-10-15	16
48	16	bab	low	9.67	68.53	10	3	2021-10-15	16
49	17	bab	high	9.4	63.78	10	3	2021-10-15	17
50	17	bab	middle	9.33	68.92	10	3	2021-10-15	17
51	17	bab	low	10.3	67.2	10	3	2021-10-15	17
52	18	bab	high	10.8	66.16	10	3	2021-10-15	18
53	18	bab	middle	11.17	62.89	10	3	2021-10-15	18
54	18	bab	low	10.87	58.9	10	3	2021-10-15	18
55	19	bab	high	11	60.86	10	3	2021-10-15	19
56	19	bab	middle	10.67	69.97	10	3	2021-10-15	19
57	19	bab	low	10.43	62.51	10	3	2021-10-15	19
58	20	bab	high	11.17	59.84	10	3	2021-10-15	20
59	20	bab	middle	11.23	59.16	10	3	2021-10-15	20
60	20	bab	low	11.23	64.17	10	3	2021-10-15	20
61	21	bab	high	9.1	68.06	10	3	2021-10-15	21
62	21	bab	middle	10.83	71.11	10	3	2021-10-15	21
63	21	bab	low	10.87	70.6	10	3	2021-10-15	21
64	22	bab	high	9.93	74.5	10	3	2021-10-15	22
65	22	bab	middle	10.87	59.91	10	3	2021-10-15	22
66	22	bab	low	10.3	70.37	10	3	2021-10-15	22
67	23	bab	high	10.13	69.39	10	3	2021-10-15	23
68	23	bab	middle	10.1	68.54	10	3	2021-10-15	23
69	23	bab	low	10	71.08	10	3	2021-10-15	23
70	24	bab	high	10.53	64.26	10	3	2021-10-15	24
71	24	bab	middle	11.27	63.73	10	3	2021-10-15	24
72	24	bab	low	10.73	72.55	10	3	2021-10-15	24
73	25	bab	high	9.9	69.44	10	3	2021-10-15	25
74	25	bab	middle	11.03	70.58	10	3	2021-10-15	25
75	25	bab	low	10.97	76.33	10	3	2021-10-15	25
76	26	bab	high	10.47	67.38	10	3	2021-10-15	26
77	26	bab	middle	11.1	67.89	10	3	2021-10-15	26
78	26	bab	low	10.8	61.43	10	3	2021-10-15	26
79	27	bab	high	10.5	71.7	10	3	2021-10-15	27
80	27	bab	middle	10.23	63.89	10	3	2021-10-15	27
81	27	bab	low	9.8	62.53	10	3	2021-10-15	27
82	28	bab	high	10.13	73.05	10	3	2021-10-15	28
83	28	bab	middle	10.67	74.15	10	3	2021-10-15	28
84	28	bab	low	10.03	58.84	10	3	2021-10-15	28
85	29	bab	high	10	72.97	10	3	2021-10-15	29
86	29	bab	middle	10.07	61.61	10	3	2021-10-15	29
87	29	bab	low	10.47	65.09	10	3	2021-10-15	29
88	30	bab	high	11.87	61.74	10	3	2021-10-15	30
89	30	bab	middle	11.43	63.68	10	3	2021-10-15	30
90	30	bab	low	11.5	65.71	10	3	2021-10-15	30
91	31	bab	high	12.1	62.69	10	3	2021-10-15	31
92	31	bab	middle	10.9	59.46	10	3	2021-10-15	31
93	31	bab	low	12.13	68.7	10	3	2021-10-15	31
94	32	bab	high	9.23	61.71	10	3	2021-10-15	32
95	32	bab	middle	9.27	65.1	10	3	2021-10-15	32
96	32	bab	low	9.73	66.81	10	3	2021-10-15	32
97	33	bab	high	9.97	67.28	10	3	2021-10-15	33
98	33	bab	middle	10.07	61.55	10	3	2021-10-15	33
99	33	bab	low	9.67	74.38	10	3	2021-10-15	33
100	34	bab	high	9.27	70.12	10	3	2021-10-15	34
101	34	bab	middle	9.07	58.94	10	3	2021-10-15	34
102	34	bab	low	9.57	72.03	10	3	2021-10-15	34
103	35	bab	high	10.5	62.83	10	3	2021-10-15	35
104	35	bab	middle	9.17	75.56	10	3	2021-10-15	35
105	35	bab	low	9.13	69.03	10	3	2021-10-15	35
106	36	bab	high	9.97	66.64	10	3	2021-10-15	36
107	36	bab	middle	9.83	64.6	10	3	2021-10-15	36
108	36	bab	low	10.43	72.27	10	3	2021-10-15	36
109	37	bab	high	8.17	58.75	10	3	2021-10-15	37
110	37	bab	middle	8.13	59.21	10	3	2021-10-15	37
111	37	bab	low	8.43	71.75	10	3	2021-10-15	37
112	38	bab	high	7.1	73.35	10	3	2021-10-15	38
113	38	bab	middle	11.6	75.41	10	3	2021-10-15	38
114	38	bab	low	9.1	66.88	10	3	2021-10-15	38
115	39	bab	high	8.87	61.66	10	3	2021-10-15	39
116	39	bab	middle	8.23	70.18	10	3	2021-10-15	39
117	39	bab	low	8.5	73.73	10	3	2021-10-15	39
118	40	bab	high	7.9	76.54	10	3	2021-10-15	40
119	40	bab	middle	7.5	74.79	10	3	2021-10-15	40
120	40	bab	low	9.27	67.58	10	3	2021-10-15	40
121	41	bab	high	8.5	62.67	10	3	2021-10-15	41
122	41	bab	middle	8.37	69.72	10	3	2021-10-15	41
123	41	bab	low	8.13	71.18	10	3	2021-10-15	41
124	42	bab	high	9.13	72.27	10	3	2021-10-15	42
125	42	bab	middle	10.03	62.11	10	3	2021-10-15	42
126	42	bab	low	9.63	59.88	10	3	2021-10-15	42
127	43	bab	high	9.7	65.06	10	3	2021-10-15	43
128	43	bab	middle	10.03	76.52	10	3	2021-10-15	43
129	43	bab	low	9.07	66.25	10	3	2021-10-15	43
130	44	bab	high	8.3	61.96	10	3	2021-10-15	44
131	44	bab	middle	9.73	64.54	10	3	2021-10-15	44
132	44	bab	low	8.47	58.19	10	3	2021-10-15	44
133	45	bab	high	10.1	60.28	10	3	2021-10-15	45
134	45	bab	middle	10.63	71.34	10	3	2021-10-15	45
135	45	bab	low	10.23	71.81	10	3	2021-10-15	45
136	46	bab	high	10.7	58.72	10	3	2021-10-15	46
137	46	bab	middle	10.5	61.31	10	3	2021-10-15	46
138	46	bab	low	9.9	61.18	10	3	2021-10-15	46
139	47	bab	high	10	63.82	10	3	2021-10-15	47
140	47	bab	middle	10.43	60.93	10	3	2021-10-15	47
141	47	bab	low	10.73	66.17	10	3	2021-10-15	47
142	48	bab	high	10.07	65.82	10	3	2021-10-15	48
143	48	bab	middle	9.57	62.09	10	3	2021-10-15	48
144	48	bab	low	9.7	67.33	10	3	2021-10-15	48
145	49	bab	high	9.13	65.22	10	3	2021-10-15	49
146	49	bab	middle	9.9	74.71	10	3	2021-10-15	49
147	49	bab	low	10.53	68.29	10	3	2021-10-15	49
148	50	bab	high	9.17	60.59	10	3	2021-10-15	50
149	50	bab	middle	10.27	58.01	10	3	2021-10-15	50
150	50	bab	low	9.53	69.19	10	3	2021-10-15	50
151	51	bab	high	9.8	67.86	10	3	2021-10-15	51
152	51	bab	middle	9.6	73.74	10	3	2021-10-15	51
153	51	bab	low	9.6	70.42	10	3	2021-10-15	51
154	52	bab	high	10.3	64.66	10	3	2021-10-15	52
155	52	bab	middle	10.73	67.13	10	3	2021-10-15	52
156	52	bab	low	10.77	70.06	10	3	2021-10-15	52
157	53	bab	high	9.6	64.76	10	3	2021-10-15	53
158	53	bab	middle	10.1	59.19	10	3	2021-10-15	53
159	53	bab	low	10.27	68.49	10	3	2021-10-15	53
160	54	bab	high	10.17	69.11	10	3	2021-10-15	54
161	54	bab	middle	9.7	63.66	10	3	2021-10-15	54
162	54	bab	low	9.87	58.66	10	3	2021-10-15	54
163	55	bab	high	12.4	64.26	10	3	2021-10-15	55
164	55	bab	middle	11.33	69.1	10	3	2021-10-15	55
165	55	bab	low	10.97	75.69	10	3	2021-10-15	55
166	56	bab	high	9.83	69.81	10	3	2021-10-15	56
167	56	bab	middle	10.43	58.72	10	3	2021-10-15	56
168	56	bab	low	8.1	62.92	10	3	2021-10-15	56
169	57	bab	high	8.93	73.22	10	3	2021-10-15	57
170	57	bab	middle	9	65.81	10	3	2021-10-15	57
171	57	bab	low	9.3	60.67	10	3	2021-10-15	57
172	58	bab	high	9.53	70.99	10	3	2021-10-15	58
173	58	bab	middle	10.47	59.51	10	3	2021-10-15	58
174	58	bab	low	9.43	67.54	10	3	2021-10-15	58
175	59	bab	high	10.33	59.56	10	3	2021-10-15	59
176	59	bab	middle	12	65.17	10	3	2021-10-15	59
177	59	bab	low	10.9	63.85	10	3	2021-10-15	59
178	60	bab	high	10.83	59.16	10	3	2021-10-15	60
179	60	bab	middle	10.4	69.15	10	3	2021-10-15	60
180	60	bab	low	11.53	58.21	10	3	2021-10-15	60
181	61	bab	high	9.73	60.05	10	3	2021-10-15	61
182	61	bab	middle	10.4	75.54	10	3	2021-10-15	61
183	61	bab	low	10.47	63.38	10	3	2021-10-15	61
184	62	bab	high	11.4	66.94	10	3	2021-10-15	62
185	62	bab	middle	10.77	71.06	10	3	2021-10-15	62
186	62	bab	low	10.33	76.63	10	3	2021-10-15	62
187	63	bab	high	11.97	73.29	10	3	2021-10-15	63
188	63	bab	middle	13.6	71.72	10	3	2021-10-15	63
189	63	bab	low	11.87	68.83	10	3	2021-10-15	63
190	64	bab	high	13.43	60.82	10	3	2021-10-15	64
191	64	bab	middle	12.33	76.39	10	3	2021-10-15	64
192	64	bab	low	12.77	58.09	10	3	2021-10-15	64
193	65	bab	high	10.33	70.55	10	3	2021-10-15	65
194	65	bab	middle	11.33	68.74	10	3	2021-10-15	65
195	65	bab	low	10.17	67.23	10	3	2021-10-15	65
196	66	bab	high	10.87	72.53	10	3	2021-10-15	66
197	66	bab	middle	10.67	61.55	10	3	2021-10-15	66
198	66	bab	low	11.9	57.78	10	3	2021-10-15	66
199	67	bab	high	10.77	65.57	10	3	2021-10-15	67
200	67	bab	middle	11.07	70.86	10	3	2021-10-15	67
201	67	bab	low	10.6	67.05	10	3	2021-10-15	67
202	68	bab	high	10.8	72.11	10	3	2021-10-15	68
203	68	bab	middle	9.87	73.61	10	3	2021-10-15	68
204	68	bab	low	9.33	59.52	10	3	2021-10-15	68
205	69	bab	high	12.2	63.48	10	3	2021-10-15	69
206	69	bab	middle	11.43	64.13	10	3	2021-10-15	69
207	69	bab	low	12.13	58.97	10	3	2021-10-15	69
208	70	bab	high	11.3	73.96	10	3	2021-10-15	70
209	70	bab	middle	10.83	58.33	10	3	2021-10-15	70
210	70	bab	low	12.03	59.51	10	3	2021-10-15	70
211	71	bab	high	11.47	64.35	10	3	2021-10-15	71
212	71	bab	middle	10.73	73.73	10	3	2021-10-15	71
213	71	bab	low	11.03	64.79	10	3	2021-10-15	71
214	72	bab	high	9.57	67.14	10	3	2021-10-15	72
215	72	bab	middle	9.07	60.82	10	3	2021-10-15	72
216	72	bab	low	8.87	73.92	10	3	2021-10-15	72
217	73	bab	high	9.43	67.24	10	3	2021-10-15	73
218	73	bab	middle	9.9	65.96	10	3	2021-10-15	73
219	73	bab	low	10.57	68.81	10	3	2021-10-15	73
220	74	bab	high	11.53	74.03	10	3	2021-10-15	74
221	74	bab	middle	11.97	74.2	10	3	2021-10-15	74
222	74	bab	low	11.97	64.6	10	3	2021-10-15	74
223	75	bab	high	11.2	72.96	10	3	2021-10-15	75
224	75	bab	middle	11.37	73.22	10	3	2021-10-15	75
225	75	bab	low	12.23	68.07	10	3	2021-10-15	75
226	76	bab	high	9.07	57.67	10	3	2021-10-15	76
227	76	bab	middle	9.43	61.9	10	3	2021-10-15	76
228	76	bab	low	9.07	74.39	10	3	2021-10-15	76
229	77	bab	high	9.67	58.57	10	3	2021-10-15	77
230	77	bab	middle	10.07	58.42	10	3	2021-10-15	77
231	77	bab	low	9.6	75.03	10	3	2021-10-15	77
232	78	bab	high	10.37	74.75	10	3	2021-10-15	78
233	78	bab	middle	9.93	76.26	10	3	2021-10-15	78
234	78	bab	low	9.67	68.72	10	3	2021-10-15	78
235	79	bab	high	10	75.1	10	3	2021-10-15	79
236	79	bab	middle	10.2	61.02	10	3	2021-10-15	79
237	79	bab	low	10.53	74.73	10	3	2021-10-15	79
238	80	bab	high	10.43	63.18	10	3	2021-10-15	80
239	80	bab	middle	10.23	62.76	10	3	2021-10-15	80
240	80	bab	low	10.57	69.08	10	3	2021-10-15	80
241	81	bab	high	11.4	63.33	10	3	2021-10-15	81
242	81	bab	middle	11.73	60.8	10	3	2021-10-15	81
243	81	bab	low	10.43	75.95	10	3	2021-10-15	81
244	82	bab	high	11.07	70.6	10	3	2021-10-15	82
245	82	bab	middle	10.93	67.28	10	3	2021-10-15	82
246	82	bab	low	11.57	64.95	10	3	2021-10-15	82
247	83	bab	high	9.67	65.66	10	3	2021-10-15	83
248	83	bab	middle	10.5	71.84	10	3	2021-10-15	83
249	83	bab	low	9.7	69.92	10	3	2021-10-15	83
250	84	bab	high	11.3	68.53	10	3	2021-10-15	84
251	84	bab	middle	11.5	63.91	10	3	2021-10-15	84
252	84	bab	low	11.43	63.04	10	3	2021-10-15	84
253	85	bab	high	11.97	68.27	10	3	2021-10-15	85
254	85	bab	middle	12.13	73.72	10	3	2021-10-15	85
255	85	bab	low	12.6	67.91	10	3	2021-10-15	85
256	86	bab	high	10.37	72.15	10	3	2021-10-15	86
257	86	bab	middle	10.77	68.46	10	3	2021-10-15	86
258	86	bab	low	10.4	66.99	10	3	2021-10-15	86
259	87	bab	high	10.9	76.11	10	3	2021-10-15	87
260	87	bab	middle	10.2	67.4	10	3	2021-10-15	87
261	87	bab	low	11.1	73.48	10	3	2021-10-15	87
262	88	bab	high	9.6	74.93	10	3	2021-10-15	88
263	88	bab	middle	9.67	62.94	10	3	2021-10-15	88
264	88	bab	low	10.3	61.14	10	3	2021-10-15	88
265	89	bab	high	10.53	75.88	10	3	2021-10-15	89
266	89	bab	middle	9.63	70.72	10	3	2021-10-15	89
267	89	bab	low	9.87	59.7	10	3	2021-10-15	89
268	90	bab	high	10	61.6	10	3	2021-10-15	90
269	90	bab	middle	10.33	60.76	10	3	2021-10-15	90
270	90	bab	low	9.93	64.54	10	3	2021-10-15	90
271	91	bab	high	10.8	75.47	10	3	2021-10-15	91
272	91	bab	middle	9.97	58.75	10	3	2021-10-15	91
273	91	bab	low	10.4	67.18	10	3	2021-10-15	91
274	92	bab	high	11.37	64.18	10	3	2021-10-15	92
275	92	bab	middle	11.1	67.33	10	3	2021-10-15	92
276	92	bab	low	10.2	72	10	3	2021-10-15	92
277	93	bab	high	11.27	67.59	10	3	2021-10-15	93
278	93	bab	middle	11.2	75.17	10	3	2021-10-15	93
279	93	bab	low	10.9	74.53	10	3	2021-10-15	93
280	94	bab	high	8.3	70.72	10	3	2021-10-15	94
281	94	bab	middle	8.83	70.33	10	3	2021-10-15	94
282	94	bab	low	8.57	71.83	10	3	2021-10-15	94
283	95	bab	high	10.1	58.78	10	3	2021-10-15	95
284	95	bab	middle	8.9	67.03	10	3	2021-10-15	95
285	95	bab	low	9.17	72.31	10	3	2021-10-15	95
286	96	bab	high	9.83	59.37	10	3	2021-10-15	96
287	96	bab	middle	9.4	58.87	10	3	2021-10-15	96
288	96	bab	low	10.07	74.36	10	3	2021-10-15	96
289	97	bab	high	9.9	66.27	10	3	2021-10-15	97
290	97	bab	middle	9.93	73.84	10	3	2021-10-15	97
291	97	bab	low	10.1	67.79	10	3	2021-10-15	97
292	98	bab	high	9.1	59.12	10	3	2021-10-15	98
293	98	bab	middle	10.1	70.63	10	3	2021-10-15	98
294	98	bab	low	9.53	58.94	10	3	2021-10-15	98
295	99	bab	high	9.97	76.27	10	3	2021-10-15	99
296	99	bab	middle	10.13	69.69	10	3	2021-10-15	99
297	99	bab	low	9.23	59.53	10	3	2021-10-15	99
298	100	bab	high	9.2	69.48	10	3	2021-10-15	100
299	100	bab	middle	9.33	60.85	10	3	2021-10-15	100
300	100	bab	low	8.5	67.76	10	3	2021-10-15	100
301	101	bab	high	11.2	53.94	10	4	2021-10-22	1
302	101	bab	middle	10.67	53.8	10	4	2021-10-22	1
303	101	bab	low	10.6	54.02	10	4	2021-10-22	1
304	102	bab	high	11.13	56.46	10	4	2021-10-22	2
305	102	bab	middle	10.23	64.27	10	4	2021-10-22	2
306	102	bab	low	9.93	58.7	10	4	2021-10-22	2
307	103	bab	high	9.47	62.84	10	4	2021-10-22	3
308	103	bab	middle	9.2	58.34	10	4	2021-10-22	3
309	103	bab	low	9.13	55.06	10	4	2021-10-22	3
310	104	bab	high	10.33	60.93	10	4	2021-10-22	4
311	104	bab	middle	10.93	63.23	10	4	2021-10-22	4
312	104	bab	low	10.43	55.85	10	4	2021-10-22	4
313	105	bab	high	10.47	60.35	10	4	2021-10-22	5
314	105	bab	middle	11	53.04	10	4	2021-10-22	5
315	105	bab	low	10.6	64.03	10	4	2021-10-22	5
316	106	bab	high	10.63	58.85	10	4	2021-10-22	6
317	106	bab	middle	11.13	63.43	10	4	2021-10-22	6
318	106	bab	low	10.87	62.95	10	4	2021-10-22	6
319	107	bab	high	10.8	55.37	10	4	2021-10-22	7
320	107	bab	middle	10.63	56.57	10	4	2021-10-22	7
321	107	bab	low	10.13	59.66	10	4	2021-10-22	7
322	108	bab	high	9.63	60.6	10	4	2021-10-22	8
323	108	bab	middle	9.5	61.46	10	4	2021-10-22	8
324	108	bab	low	9.53	58.55	10	4	2021-10-22	8
325	109	bab	high	9.23	55.99	10	4	2021-10-22	9
326	109	bab	middle	9.4	62.02	10	4	2021-10-22	9
327	109	bab	low	9.33	53.97	10	4	2021-10-22	9
328	110	bab	high	11.23	62.5	10	4	2021-10-22	10
329	110	bab	middle	10.83	53.26	10	4	2021-10-22	10
330	110	bab	low	11.6	53.91	10	4	2021-10-22	10
331	111	bab	high	10.13	56.6	10	4	2021-10-22	11
332	111	bab	middle	9.93	52.99	10	4	2021-10-22	11
333	111	bab	low	9.6	57.83	10	4	2021-10-22	11
334	112	bab	high	9.57	54.18	10	4	2021-10-22	12
335	112	bab	middle	9.1	62.76	10	4	2021-10-22	12
336	112	bab	low	9.03	56.87	10	4	2021-10-22	12
337	113	bab	high	9.5	59.45	10	4	2021-10-22	13
338	113	bab	middle	9.43	62.75	10	4	2021-10-22	13
339	113	bab	low	9.1	61.05	10	4	2021-10-22	13
340	114	bab	high	10.47	56.35	10	4	2021-10-22	14
341	114	bab	middle	9.33	56.45	10	4	2021-10-22	14
342	114	bab	low	8.93	52.9	10	4	2021-10-22	14
343	115	bab	high	8.87	61.91	10	4	2021-10-22	15
344	115	bab	middle	9.03	62.67	10	4	2021-10-22	15
345	115	bab	low	9.5	53.85	10	4	2021-10-22	15
346	116	bab	high	10	58.91	10	4	2021-10-22	16
347	116	bab	middle	10	57.36	10	4	2021-10-22	16
348	116	bab	low	10.23	58.29	10	4	2021-10-22	16
349	117	bab	high	10.67	63.15	10	4	2021-10-22	17
350	117	bab	middle	9.73	60.76	10	4	2021-10-22	17
351	117	bab	low	9.97	54.6	10	4	2021-10-22	17
352	118	bab	high	10	63.25	10	4	2021-10-22	18
353	118	bab	middle	9.4	52.79	10	4	2021-10-22	18
354	118	bab	low	9.07	57.7	10	4	2021-10-22	18
355	119	bab	high	10.77	56.17	10	4	2021-10-22	19
356	119	bab	middle	10.97	56.35	10	4	2021-10-22	19
357	119	bab	low	10.7	60.43	10	4	2021-10-22	19
358	120	bab	high	11.07	55.79	10	4	2021-10-22	20
359	120	bab	middle	10.33	60.27	10	4	2021-10-22	20
360	120	bab	low	11.53	52.78	10	4	2021-10-22	20
361	121	bab	high	9.63	61.55	10	4	2021-10-22	21
362	121	bab	middle	10.83	56.32	10	4	2021-10-22	21
363	121	bab	low	10.13	64.4	10	4	2021-10-22	21
364	122	bab	high	10.47	59.79	10	4	2021-10-22	22
365	122	bab	middle	10.97	57.21	10	4	2021-10-22	22
366	122	bab	low	10.3	58.22	10	4	2021-10-22	22
367	123	bab	high	10.53	56.97	10	4	2021-10-22	23
368	123	bab	middle	9.83	64.16	10	4	2021-10-22	23
369	123	bab	low	10.9	61.96	10	4	2021-10-22	23
370	124	bab	high	11.27	60.63	10	4	2021-10-22	24
371	124	bab	middle	10.73	64.1	10	4	2021-10-22	24
372	124	bab	low	11	54.48	10	4	2021-10-22	24
373	125	bab	high	10.77	62.18	10	4	2021-10-22	25
374	125	bab	middle	10.97	55.13	10	4	2021-10-22	25
375	125	bab	low	12.07	58.16	10	4	2021-10-22	25
376	126	bab	high	10.9	62.95	10	4	2021-10-22	26
377	126	bab	middle	10.23	58.88	10	4	2021-10-22	26
378	126	bab	low	10.9	58.33	10	4	2021-10-22	26
379	127	bab	high	10.97	57.77	10	4	2021-10-22	27
380	127	bab	middle	10.3	57.18	10	4	2021-10-22	27
381	127	bab	low	11.2	55.99	10	4	2021-10-22	27
382	128	bab	high	11.1	55.95	10	4	2021-10-22	28
383	128	bab	middle	9.97	64.55	10	4	2021-10-22	28
384	128	bab	low	10.87	55.72	10	4	2021-10-22	28
385	129	bab	high	10.4	62.7	10	4	2021-10-22	29
386	129	bab	middle	10.9	56.99	10	4	2021-10-22	29
387	129	bab	low	10.5	54.28	10	4	2021-10-22	29
388	130	bab	high	12	55.31	10	4	2021-10-22	30
389	130	bab	middle	11.63	61.8	10	4	2021-10-22	30
390	130	bab	low	11.57	53.29	10	4	2021-10-22	30
391	131	bab	high	11.83	58.97	10	4	2021-10-22	31
392	131	bab	middle	12.53	59.88	10	4	2021-10-22	31
393	131	bab	low	11.27	57.8	10	4	2021-10-22	31
394	132	bab	high	9.97	63.1	10	4	2021-10-22	32
395	132	bab	middle	9.87	53.91	10	4	2021-10-22	32
396	132	bab	low	10.83	57.54	10	4	2021-10-22	32
397	133	bab	high	10	59.9	10	4	2021-10-22	33
398	133	bab	middle	10.43	57.3	10	4	2021-10-22	33
399	133	bab	low	10.13	63.77	10	4	2021-10-22	33
400	134	bab	high	9.17	59.73	10	4	2021-10-22	34
401	134	bab	middle	9.93	57.93	10	4	2021-10-22	34
402	134	bab	low	10	61.17	10	4	2021-10-22	34
403	135	bab	high	10.03	62.43	10	4	2021-10-22	35
404	135	bab	middle	10.4	58.83	10	4	2021-10-22	35
405	135	bab	low	9.6	63.23	10	4	2021-10-22	35
406	136	bab	high	11.3	55.81	10	4	2021-10-22	36
407	136	bab	middle	10.6	61.29	10	4	2021-10-22	36
408	136	bab	low	9.4	58.07	10	4	2021-10-22	36
409	137	bab	high	8.47	55.17	10	4	2021-10-22	37
410	137	bab	middle	7.73	55.4	10	4	2021-10-22	37
411	137	bab	low	9.07	57.19	10	4	2021-10-22	37
412	138	bab	high	9.73	62.66	10	4	2021-10-22	38
413	138	bab	middle	9.23	59.48	10	4	2021-10-22	38
414	138	bab	low	9.37	63.93	10	4	2021-10-22	38
415	139	bab	high	9.27	61.29	10	4	2021-10-22	39
416	139	bab	middle	10.2	63.61	10	4	2021-10-22	39
417	139	bab	low	10.37	62.16	10	4	2021-10-22	39
418	140	bab	high	9.3	55.33	10	4	2021-10-22	40
419	140	bab	middle	9.1	55.24	10	4	2021-10-22	40
420	140	bab	low	9.4	55.59	10	4	2021-10-22	40
421	141	bab	high	8.87	57.57	10	4	2021-10-22	41
422	141	bab	middle	9.07	63.22	10	4	2021-10-22	41
423	141	bab	low	8.9	55.93	10	4	2021-10-22	41
424	142	bab	high	10.13	54.33	10	4	2021-10-22	42
425	142	bab	middle	10	54.17	10	4	2021-10-22	42
426	142	bab	low	10.57	54.19	10	4	2021-10-22	42
427	143	bab	high	10.37	55.93	10	4	2021-10-22	43
428	143	bab	middle	10.57	53.46	10	4	2021-10-22	43
429	143	bab	low	9.9	63.12	10	4	2021-10-22	43
430	144	bab	high	9.27	62.11	10	4	2021-10-22	44
431	144	bab	middle	9.53	61.37	10	4	2021-10-22	44
432	144	bab	low	9.47	61.4	10	4	2021-10-22	44
433	145	bab	high	11.13	61.63	10	4	2021-10-22	45
434	145	bab	middle	10.67	56.01	10	4	2021-10-22	45
435	145	bab	low	11.9	54.97	10	4	2021-10-22	45
436	146	bab	high	10.73	60.16	10	4	2021-10-22	46
437	146	bab	middle	10.43	61.35	10	4	2021-10-22	46
438	146	bab	low	10.03	63.8	10	4	2021-10-22	46
439	147	bab	high	10.47	55.31	10	4	2021-10-22	47
440	147	bab	middle	10.1	57.72	10	4	2021-10-22	47
441	147	bab	low	10.6	55.01	10	4	2021-10-22	47
442	148	bab	high	10.27	60.89	10	4	2021-10-22	48
443	148	bab	middle	10.17	64.31	10	4	2021-10-22	48
444	148	bab	low	10.2	53	10	4	2021-10-22	48
445	149	bab	high	10.2	63.66	10	4	2021-10-22	49
446	149	bab	middle	10.6	61.98	10	4	2021-10-22	49
447	149	bab	low	10.9	63.85	10	4	2021-10-22	49
448	150	bab	high	10.3	61.79	10	4	2021-10-22	50
449	150	bab	middle	10.2	53.06	10	4	2021-10-22	50
450	150	bab	low	10.4	53.87	10	4	2021-10-22	50
451	151	bab	high	10.27	60.58	10	4	2021-10-22	51
452	151	bab	middle	9.9	57.18	10	4	2021-10-22	51
453	151	bab	low	9.67	54.13	10	4	2021-10-22	51
454	152	bab	high	10.73	53.93	10	4	2021-10-22	52
455	152	bab	middle	10.77	60.15	10	4	2021-10-22	52
456	152	bab	low	10.17	60.08	10	4	2021-10-22	52
457	153	bab	high	9.93	55.78	10	4	2021-10-22	53
458	153	bab	middle	9.73	57.55	10	4	2021-10-22	53
459	153	bab	low	9.9	58.86	10	4	2021-10-22	53
460	154	bab	high	10.33	62.2	10	4	2021-10-22	54
461	154	bab	middle	10.53	56.25	10	4	2021-10-22	54
462	154	bab	low	10.17	60.97	10	4	2021-10-22	54
463	155	bab	high	11	55.05	10	4	2021-10-22	55
464	155	bab	middle	11.67	61.89	10	4	2021-10-22	55
465	155	bab	low	11.27	53.78	10	4	2021-10-22	55
466	156	bab	high	10.6	59.79	10	4	2021-10-22	56
467	156	bab	middle	10.77	61.45	10	4	2021-10-22	56
468	156	bab	low	9.8	58.55	10	4	2021-10-22	56
469	157	bab	high	8.83	59.56	10	4	2021-10-22	57
470	157	bab	middle	10.2	53.78	10	4	2021-10-22	57
471	157	bab	low	9.1	57.27	10	4	2021-10-22	57
472	158	bab	high	9.1	55.48	10	4	2021-10-22	58
473	158	bab	middle	9.7	55.16	10	4	2021-10-22	58
474	158	bab	low	10.2	55.4	10	4	2021-10-22	58
475	159	bab	high	11.13	62.71	10	4	2021-10-22	59
476	159	bab	middle	11.27	56.69	10	4	2021-10-22	59
477	159	bab	low	10.87	57.6	10	4	2021-10-22	59
478	160	bab	high	10.73	54.25	10	4	2021-10-22	60
479	160	bab	middle	10.33	62.89	10	4	2021-10-22	60
480	160	bab	low	10.5	61.27	10	4	2021-10-22	60
481	161	bab	high	10.97	62.33	10	4	2021-10-22	61
482	161	bab	middle	10.67	63.68	10	4	2021-10-22	61
483	161	bab	low	11.03	57.28	10	4	2021-10-22	61
484	162	bab	high	10.97	55.01	10	4	2021-10-22	62
485	162	bab	middle	11.03	58.07	10	4	2021-10-22	62
486	162	bab	low	11	64.26	10	4	2021-10-22	62
487	163	bab	high	12.5	59.88	10	4	2021-10-22	63
488	163	bab	middle	13	52.83	10	4	2021-10-22	63
489	163	bab	low	12.97	54.58	10	4	2021-10-22	63
490	164	bab	high	12.9	53.4	10	4	2021-10-22	64
491	164	bab	middle	12.77	64.28	10	4	2021-10-22	64
492	164	bab	low	13.4	62.19	10	4	2021-10-22	64
493	165	bab	high	11.4	59.74	10	4	2021-10-22	65
494	165	bab	middle	11.57	58.8	10	4	2021-10-22	65
495	165	bab	low	11.8	61.9	10	4	2021-10-22	65
496	166	bab	high	11.23	53.54	10	4	2021-10-22	66
497	166	bab	middle	12.63	56.33	10	4	2021-10-22	66
498	166	bab	low	11.97	57.69	10	4	2021-10-22	66
499	167	bab	high	11.1	56.58	10	4	2021-10-22	67
500	167	bab	middle	11.2	63.55	10	4	2021-10-22	67
501	167	bab	low	10.93	55.77	10	4	2021-10-22	67
502	168	bab	high	10.87	63.28	10	4	2021-10-22	68
503	168	bab	middle	11.27	54.68	10	4	2021-10-22	68
504	168	bab	low	9.9	56.82	10	4	2021-10-22	68
505	169	bab	high	11.93	53.79	10	4	2021-10-22	69
506	169	bab	middle	12.1	56.25	10	4	2021-10-22	69
507	169	bab	low	10.93	60.37	10	4	2021-10-22	69
508	170	bab	high	11.07	53.06	10	4	2021-10-22	70
509	170	bab	middle	11.53	63.71	10	4	2021-10-22	70
510	170	bab	low	11.23	52.88	10	4	2021-10-22	70
511	171	bab	high	11.23	64.55	10	4	2021-10-22	71
512	171	bab	middle	10.93	55.16	10	4	2021-10-22	71
513	171	bab	low	11.1	56.46	10	4	2021-10-22	71
514	172	bab	high	8.5	52.95	10	4	2021-10-22	72
515	172	bab	middle	9.3	60.21	10	4	2021-10-22	72
516	172	bab	low	9.3	62.1	10	4	2021-10-22	72
517	173	bab	high	10.67	53.94	10	4	2021-10-22	73
518	173	bab	middle	10.97	63.14	10	4	2021-10-22	73
519	173	bab	low	10.57	63.63	10	4	2021-10-22	73
520	174	bab	high	12.23	61.97	10	4	2021-10-22	74
521	174	bab	middle	12.33	60.53	10	4	2021-10-22	74
522	174	bab	low	11.97	53.79	10	4	2021-10-22	74
523	175	bab	high	12.47	54.59	10	4	2021-10-22	75
524	175	bab	middle	11.67	61.16	10	4	2021-10-22	75
525	175	bab	low	12.47	58.73	10	4	2021-10-22	75
526	176	bab	high	10.8	55.11	10	4	2021-10-22	76
527	176	bab	middle	11.03	53.65	10	4	2021-10-22	76
528	176	bab	low	11.27	55.93	10	4	2021-10-22	76
529	177	bab	high	10.57	54.34	10	4	2021-10-22	77
530	177	bab	middle	11.03	58.13	10	4	2021-10-22	77
531	177	bab	low	11.03	61.74	10	4	2021-10-22	77
532	178	bab	high	10.6	61.5	10	4	2021-10-22	78
533	178	bab	middle	10.13	63.71	10	4	2021-10-22	78
534	178	bab	low	9.53	60.52	10	4	2021-10-22	78
535	179	bab	high	11.17	58.26	10	4	2021-10-22	79
536	179	bab	middle	9.9	59.69	10	4	2021-10-22	79
537	179	bab	low	10.17	53.8	10	4	2021-10-22	79
538	180	bab	high	10.73	61.23	10	4	2021-10-22	80
539	180	bab	middle	10.47	55.19	10	4	2021-10-22	80
540	180	bab	low	10.67	61.25	10	4	2021-10-22	80
541	181	bab	high	11.7	54.32	10	4	2021-10-22	81
542	181	bab	middle	11.37	62.42	10	4	2021-10-22	81
543	181	bab	low	11.37	63.23	10	4	2021-10-22	81
544	182	bab	high	11.03	52.9	10	4	2021-10-22	82
545	182	bab	middle	11.17	64.39	10	4	2021-10-22	82
546	182	bab	low	11.17	62.33	10	4	2021-10-22	82
547	183	bab	high	9.87	63.71	10	4	2021-10-22	83
548	183	bab	middle	10.67	64.51	10	4	2021-10-22	83
549	183	bab	low	10.1	55.63	10	4	2021-10-22	83
550	184	bab	high	11.53	56.08	10	4	2021-10-22	84
551	184	bab	middle	11.77	55.98	10	4	2021-10-22	84
552	184	bab	low	11.87	54.35	10	4	2021-10-22	84
553	185	bab	high	12.73	53.46	10	4	2021-10-22	85
554	185	bab	middle	12.5	57.79	10	4	2021-10-22	85
555	185	bab	low	12.73	58.6	10	4	2021-10-22	85
556	186	bab	high	10.83	63.23	10	4	2021-10-22	86
557	186	bab	middle	10.9	57.62	10	4	2021-10-22	86
558	186	bab	low	11	62.98	10	4	2021-10-22	86
559	187	bab	high	11.47	54.44	10	4	2021-10-22	87
560	187	bab	middle	10.43	61.55	10	4	2021-10-22	87
561	187	bab	low	11.57	58.64	10	4	2021-10-22	87
562	188	bab	high	9.9	61.86	10	4	2021-10-22	88
563	188	bab	middle	11.27	55.1	10	4	2021-10-22	88
564	188	bab	low	10.87	59.49	10	4	2021-10-22	88
565	189	bab	high	10.23	55.58	10	4	2021-10-22	89
566	189	bab	middle	9.67	56.08	10	4	2021-10-22	89
567	189	bab	low	10.1	55.57	10	4	2021-10-22	89
568	190	bab	high	11.57	62.37	10	4	2021-10-22	90
569	190	bab	middle	10.03	58.17	10	4	2021-10-22	90
570	190	bab	low	10.67	55.5	10	4	2021-10-22	90
571	191	bab	high	10.5	54.6	10	4	2021-10-22	91
572	191	bab	middle	10.5	55.57	10	4	2021-10-22	91
573	191	bab	low	10.3	57.5	10	4	2021-10-22	91
574	192	bab	high	10.87	54.43	10	4	2021-10-22	92
575	192	bab	middle	11.57	62.71	10	4	2021-10-22	92
576	192	bab	low	10.87	64.32	10	4	2021-10-22	92
577	193	bab	high	11.67	58.36	10	4	2021-10-22	93
578	193	bab	middle	11.83	64.3	10	4	2021-10-22	93
579	193	bab	low	11.9	60.87	10	4	2021-10-22	93
580	194	bab	high	8.6	59.7	10	4	2021-10-22	94
581	194	bab	middle	9.1	63.11	10	4	2021-10-22	94
582	194	bab	low	8.83	56.96	10	4	2021-10-22	94
583	195	bab	high	10.3	57.5	10	4	2021-10-22	95
584	195	bab	middle	10.53	56.37	10	4	2021-10-22	95
585	195	bab	low	9.63	61.02	10	4	2021-10-22	95
586	196	bab	high	10.17	59.11	10	4	2021-10-22	96
587	196	bab	middle	10.5	56.95	10	4	2021-10-22	96
588	196	bab	low	9.83	54.6	10	4	2021-10-22	96
589	197	bab	high	9.8	59.55	10	4	2021-10-22	97
590	197	bab	middle	10.3	62.58	10	4	2021-10-22	97
591	197	bab	low	10.73	59.26	10	4	2021-10-22	97
592	198	bab	high	9.6	53.33	10	4	2021-10-22	98
593	198	bab	middle	8.63	58.9	10	4	2021-10-22	98
594	198	bab	low	9.07	58.91	10	4	2021-10-22	98
595	199	bab	high	10.37	63.49	10	4	2021-10-22	99
596	199	bab	middle	10.63	62.94	10	4	2021-10-22	99
597	199	bab	low	10.5	59.35	10	4	2021-10-22	99
598	200	bab	high	9.33	55.09	10	4	2021-10-22	100
599	200	bab	middle	9.17	61.74	10	4	2021-10-22	100
600	200	bab	low	9.07	59.73	10	4	2021-10-22	100
601	201	bab	high	10.27	64.42	10	5	2021-10-28	1
602	201	bab	middle	10.93	52.8	10	5	2021-10-28	1
603	201	bab	low	10.77	77.34	10	5	2021-10-28	1
604	202	bab	high	11.13	67.75	10	5	2021-10-28	2
605	202	bab	middle	10.33	58.69	10	5	2021-10-28	2
606	202	bab	low	10.37	61.42	10	5	2021-10-28	2
607	203	bab	high	10.23	64.48	10	5	2021-10-28	3
608	203	bab	middle	9.2	56.89	10	5	2021-10-28	3
609	203	bab	low	9.8	71.22	10	5	2021-10-28	3
610	204	bab	high	10.37	77.37	10	5	2021-10-28	4
611	204	bab	middle	11.23	72.13	10	5	2021-10-28	4
612	204	bab	low	10.8	53.69	10	5	2021-10-28	4
613	205	bab	high	10.6	75.29	10	5	2021-10-28	5
614	205	bab	middle	10.77	55.18	10	5	2021-10-28	5
615	205	bab	low	11.2	60.34	10	5	2021-10-28	5
616	206	bab	high	11.87	72.6	10	5	2021-10-28	6
617	206	bab	middle	12.23	74.18	10	5	2021-10-28	6
618	206	bab	low	11.1	76.14	10	5	2021-10-28	6
619	207	bab	high	11.2	74.94	10	5	2021-10-28	7
620	207	bab	middle	11	65.21	10	5	2021-10-28	7
621	207	bab	low	10.47	68.11	10	5	2021-10-28	7
622	208	bab	high	10.07	53.17	10	5	2021-10-28	8
623	208	bab	middle	10.33	71.38	10	5	2021-10-28	8
624	208	bab	low	10.1	54.43	10	5	2021-10-28	8
625	209	bab	high	10.37	65.12	10	5	2021-10-28	9
626	209	bab	middle	10.27	66.66	10	5	2021-10-28	9
627	209	bab	low	9.9	70.93	10	5	2021-10-28	9
628	210	bab	high	11.13	62.61	10	5	2021-10-28	10
629	210	bab	middle	11.2	57.78	10	5	2021-10-28	10
630	210	bab	low	10.9	76.16	10	5	2021-10-28	10
631	211	bab	high	10.87	60.54	10	5	2021-10-28	11
632	211	bab	middle	10.57	71.9	10	5	2021-10-28	11
633	211	bab	low	9.4	77.62	10	5	2021-10-28	11
634	212	bab	high	9.57	76.59	10	5	2021-10-28	12
635	212	bab	middle	9.9	56.93	10	5	2021-10-28	12
636	212	bab	low	9.4	76.23	10	5	2021-10-28	12
637	213	bab	high	9.2	68.1	10	5	2021-10-28	13
638	213	bab	middle	9.5	76.66	10	5	2021-10-28	13
639	213	bab	low	9.13	75.04	10	5	2021-10-28	13
640	214	bab	high	9.97	77.76	10	5	2021-10-28	14
641	214	bab	middle	9.7	73.11	10	5	2021-10-28	14
642	214	bab	low	9.63	64.86	10	5	2021-10-28	14
643	215	bab	high	9.87	74.2	10	5	2021-10-28	15
644	215	bab	middle	10.23	54.15	10	5	2021-10-28	15
645	215	bab	low	9.3	66.61	10	5	2021-10-28	15
646	216	bab	high	10.17	72.87	10	5	2021-10-28	16
647	216	bab	middle	10.5	55.64	10	5	2021-10-28	16
648	216	bab	low	9.9	72.6	10	5	2021-10-28	16
649	217	bab	high	10.77	68.42	10	5	2021-10-28	17
650	217	bab	middle	10.37	67.51	10	5	2021-10-28	17
651	217	bab	low	10.6	69.71	10	5	2021-10-28	17
652	218	bab	high	10.37	60.74	10	5	2021-10-28	18
653	218	bab	middle	9.37	57.23	10	5	2021-10-28	18
654	218	bab	low	9.87	69.86	10	5	2021-10-28	18
655	219	bab	high	11.03	58.55	10	5	2021-10-28	19
656	219	bab	middle	10.4	63.75	10	5	2021-10-28	19
657	219	bab	low	10.4	75.68	10	5	2021-10-28	19
658	220	bab	high	11.17	69.56	10	5	2021-10-28	20
659	220	bab	middle	10.8	62.15	10	5	2021-10-28	20
660	220	bab	low	10.5	76.68	10	5	2021-10-28	20
661	221	bab	high	10.3	73.7	10	5	2021-10-28	21
662	221	bab	middle	10.13	71.05	10	5	2021-10-28	21
663	221	bab	low	10.53	74.54	10	5	2021-10-28	21
664	222	bab	high	11.4	68.75	10	5	2021-10-28	22
665	222	bab	middle	10.97	74.5	10	5	2021-10-28	22
666	222	bab	low	11.03	74.93	10	5	2021-10-28	22
667	223	bab	high	10.47	61.22	10	5	2021-10-28	23
668	223	bab	middle	11.1	54.74	10	5	2021-10-28	23
669	223	bab	low	10.47	68.62	10	5	2021-10-28	23
670	224	bab	high	10.53	75.64	10	5	2021-10-28	24
671	224	bab	middle	11.1	59.79	10	5	2021-10-28	24
672	224	bab	low	10.23	78.1	10	5	2021-10-28	24
673	225	bab	high	10.13	60.59	10	5	2021-10-28	25
674	225	bab	middle	11.4	68.22	10	5	2021-10-28	25
675	225	bab	low	11.23	67.18	10	5	2021-10-28	25
676	226	bab	high	10.73	77.48	10	5	2021-10-28	26
677	226	bab	middle	10.43	73.01	10	5	2021-10-28	26
678	226	bab	low	10.77	65.35	10	5	2021-10-28	26
679	227	bab	high	10.53	71.05	10	5	2021-10-28	27
680	227	bab	middle	11.1	57.99	10	5	2021-10-28	27
681	227	bab	low	11.17	71.08	10	5	2021-10-28	27
682	228	bab	high	10.37	64.61	10	5	2021-10-28	28
683	228	bab	middle	10.17	75.93	10	5	2021-10-28	28
684	228	bab	low	10.87	60.6	10	5	2021-10-28	28
685	229	bab	high	10.63	60.29	10	5	2021-10-28	29
686	229	bab	middle	10.67	70.26	10	5	2021-10-28	29
687	229	bab	low	11	65.34	10	5	2021-10-28	29
688	230	bab	high	11.93	68.14	10	5	2021-10-28	30
689	230	bab	middle	11.43	64.16	10	5	2021-10-28	30
690	230	bab	low	11.53	72.13	10	5	2021-10-28	30
691	231	bab	high	13.07	63.09	10	5	2021-10-28	31
692	231	bab	middle	12.63	70.7	10	5	2021-10-28	31
693	231	bab	low	12.67	70.06	10	5	2021-10-28	31
694	232	bab	high	10.83	65.57	10	5	2021-10-28	32
695	232	bab	middle	10.5	56.35	10	5	2021-10-28	32
696	232	bab	low	10.67	63.01	10	5	2021-10-28	32
697	233	bab	high	9.63	61.59	10	5	2021-10-28	33
698	233	bab	middle	10.13	55.61	10	5	2021-10-28	33
699	233	bab	low	10.73	66.74	10	5	2021-10-28	33
700	234	bab	high	10.57	76.75	10	5	2021-10-28	34
701	234	bab	middle	10.37	52.75	10	5	2021-10-28	34
702	234	bab	low	10.4	67.11	10	5	2021-10-28	34
703	235	bab	high	9.23	65.58	10	5	2021-10-28	35
704	235	bab	middle	9.83	57.1	10	5	2021-10-28	35
705	235	bab	low	11	74.35	10	5	2021-10-28	35
706	236	bab	high	11.17	77.02	10	5	2021-10-28	36
707	236	bab	middle	10.9	58.2	10	5	2021-10-28	36
708	236	bab	low	10.8	53.5	10	5	2021-10-28	36
709	237	bab	high	9.53	59.97	10	5	2021-10-28	37
710	237	bab	middle	9.63	68.28	10	5	2021-10-28	37
711	237	bab	low	9.2	77.6	10	5	2021-10-28	37
712	238	bab	high	9.67	72.22	10	5	2021-10-28	38
713	238	bab	middle	9.4	68.64	10	5	2021-10-28	38
714	238	bab	low	9.37	61.23	10	5	2021-10-28	38
715	239	bab	high	8.77	64.24	10	5	2021-10-28	39
716	239	bab	middle	9.17	72.18	10	5	2021-10-28	39
717	239	bab	low	8.6	72.14	10	5	2021-10-28	39
718	240	bab	high	9.07	75.7	10	5	2021-10-28	40
719	240	bab	middle	9.5	58.21	10	5	2021-10-28	40
720	240	bab	low	8.83	77.66	10	5	2021-10-28	40
721	241	bab	high	8.7	71.7	10	5	2021-10-28	41
722	241	bab	middle	8.47	55.09	10	5	2021-10-28	41
723	241	bab	low	8.6	61.85	10	5	2021-10-28	41
724	242	bab	high	9.6	62.01	10	5	2021-10-28	42
725	242	bab	middle	9.8	54.26	10	5	2021-10-28	42
726	242	bab	low	9.77	73.59	10	5	2021-10-28	42
727	243	bab	high	12.3	76.96	10	5	2021-10-28	43
728	243	bab	middle	9.93	57.52	10	5	2021-10-28	43
729	243	bab	low	10.73	64.85	10	5	2021-10-28	43
730	244	bab	high	9.2	73.28	10	5	2021-10-28	44
731	244	bab	middle	10.43	72.3	10	5	2021-10-28	44
732	244	bab	low	10.53	62.38	10	5	2021-10-28	44
733	245	bab	high	10.8	68.26	10	5	2021-10-28	45
734	245	bab	middle	10.93	57.15	10	5	2021-10-28	45
735	245	bab	low	11.07	74.85	10	5	2021-10-28	45
736	246	bab	high	10.4	63.13	10	5	2021-10-28	46
737	246	bab	middle	10.47	77.23	10	5	2021-10-28	46
738	246	bab	low	10.43	76.29	10	5	2021-10-28	46
739	247	bab	high	10.7	65.52	10	5	2021-10-28	47
740	247	bab	middle	9.97	62.46	10	5	2021-10-28	47
741	247	bab	low	10.67	59.27	10	5	2021-10-28	47
742	248	bab	high	9.8	63.38	10	5	2021-10-28	48
743	248	bab	middle	10.5	54.39	10	5	2021-10-28	48
744	248	bab	low	10.6	55.04	10	5	2021-10-28	48
745	249	bab	high	10.77	53.98	10	5	2021-10-28	49
746	249	bab	middle	10.37	69.36	10	5	2021-10-28	49
747	249	bab	low	11.3	55	10	5	2021-10-28	49
748	250	bab	high	9.63	62.08	10	5	2021-10-28	50
749	250	bab	middle	9.53	54.44	10	5	2021-10-28	50
750	250	bab	low	10.43	58.54	10	5	2021-10-28	50
751	251	bab	high	10.33	56.21	10	5	2021-10-28	51
752	251	bab	middle	10.3	63.22	10	5	2021-10-28	51
753	251	bab	low	9.77	60.73	10	5	2021-10-28	51
754	252	bab	high	10.4	57.84	10	5	2021-10-28	52
755	252	bab	middle	11.03	52.92	10	5	2021-10-28	52
756	252	bab	low	10.7	71.12	10	5	2021-10-28	52
757	253	bab	high	10.3	68.67	10	5	2021-10-28	53
758	253	bab	middle	10.07	67.55	10	5	2021-10-28	53
759	253	bab	low	10.7	52.87	10	5	2021-10-28	53
760	254	bab	high	10.27	60.41	10	5	2021-10-28	54
761	254	bab	middle	10.33	71.51	10	5	2021-10-28	54
762	254	bab	low	10.9	57.36	10	5	2021-10-28	54
763	255	bab	high	12.63	64.7	10	5	2021-10-28	55
764	255	bab	middle	11.37	54.87	10	5	2021-10-28	55
765	255	bab	low	10.67	54.27	10	5	2021-10-28	55
766	256	bab	high	10.3	64.02	10	5	2021-10-28	56
767	256	bab	middle	9.73	72.05	10	5	2021-10-28	56
768	256	bab	low	10	64.83	10	5	2021-10-28	56
769	257	bab	high	9.7	53.17	10	5	2021-10-28	57
770	257	bab	middle	9.07	61.98	10	5	2021-10-28	57
771	257	bab	low	9.13	54.57	10	5	2021-10-28	57
772	258	bab	high	9.27	63.25	10	5	2021-10-28	58
773	258	bab	middle	9.3	59.81	10	5	2021-10-28	58
774	258	bab	low	10.97	61.79	10	5	2021-10-28	58
775	259	bab	high	10.63	63.42	10	5	2021-10-28	59
776	259	bab	middle	10.5	62.62	10	5	2021-10-28	59
777	259	bab	low	10.43	69.19	10	5	2021-10-28	59
778	260	bab	high	10.07	77.05	10	5	2021-10-28	60
779	260	bab	middle	11.03	62.47	10	5	2021-10-28	60
780	260	bab	low	10.6	65	10	5	2021-10-28	60
781	261	bab	high	10.33	72.63	10	5	2021-10-28	61
782	261	bab	middle	10.27	74.75	10	5	2021-10-28	61
783	261	bab	low	11.73	72.64	10	5	2021-10-28	61
784	262	bab	high	11.3	66.05	10	5	2021-10-28	62
785	262	bab	middle	11.37	64.24	10	5	2021-10-28	62
786	262	bab	low	11.67	52.92	10	5	2021-10-28	62
787	263	bab	high	13.07	52.69	10	5	2021-10-28	63
788	263	bab	middle	13.4	57.65	10	5	2021-10-28	63
789	263	bab	low	13.57	75.9	10	5	2021-10-28	63
790	264	bab	high	13.37	53.08	10	5	2021-10-28	64
791	264	bab	middle	13.37	55.75	10	5	2021-10-28	64
792	264	bab	low	12.17	59.84	10	5	2021-10-28	64
793	265	bab	high	11.37	60.38	10	5	2021-10-28	65
794	265	bab	middle	11.4	52.9	10	5	2021-10-28	65
795	265	bab	low	10.9	64.45	10	5	2021-10-28	65
796	266	bab	high	10.83	65.37	10	5	2021-10-28	66
797	266	bab	middle	11.93	71.32	10	5	2021-10-28	66
798	266	bab	low	10.87	75.19	10	5	2021-10-28	66
799	267	bab	high	11.33	58.4	10	5	2021-10-28	67
800	267	bab	middle	11.4	64.6	10	5	2021-10-28	67
801	267	bab	low	10.6	56.37	10	5	2021-10-28	67
802	268	bab	high	9.5	72.59	10	5	2021-10-28	68
803	268	bab	middle	10.23	72.95	10	5	2021-10-28	68
804	268	bab	low	10.7	66.49	10	5	2021-10-28	68
805	269	bab	high	11.27	64.18	10	5	2021-10-28	69
806	269	bab	middle	12.03	53.88	10	5	2021-10-28	69
807	269	bab	low	11.6	77.77	10	5	2021-10-28	69
808	270	bab	high	11.07	57.4	10	5	2021-10-28	70
809	270	bab	middle	10.6	54.89	10	5	2021-10-28	70
810	270	bab	low	10.63	72.78	10	5	2021-10-28	70
811	271	bab	high	10.73	72.83	10	5	2021-10-28	71
812	271	bab	middle	10.87	55.28	10	5	2021-10-28	71
813	271	bab	low	10.37	52.71	10	5	2021-10-28	71
814	272	bab	high	8.63	53.95	10	5	2021-10-28	72
815	272	bab	middle	10	74.47	10	5	2021-10-28	72
816	272	bab	low	9.3	64.55	10	5	2021-10-28	72
817	273	bab	high	10.73	74.78	10	5	2021-10-28	73
818	273	bab	middle	10.9	61.62	10	5	2021-10-28	73
819	273	bab	low	10.2	53.16	10	5	2021-10-28	73
820	274	bab	high	11.77	54.11	10	5	2021-10-28	74
821	274	bab	middle	12.1	58.2	10	5	2021-10-28	74
822	274	bab	low	11.8	55.56	10	5	2021-10-28	74
823	275	bab	high	12.03	61.58	10	5	2021-10-28	75
824	275	bab	middle	11.23	58.44	10	5	2021-10-28	75
825	275	bab	low	12.03	78	10	5	2021-10-28	75
826	276	bab	high	10.77	64.64	10	5	2021-10-28	76
827	276	bab	middle	10.87	68.2	10	5	2021-10-28	76
828	276	bab	low	10.9	69.08	10	5	2021-10-28	76
829	277	bab	high	11.1	70.34	10	5	2021-10-28	77
830	277	bab	middle	10.9	56.18	10	5	2021-10-28	77
831	277	bab	low	10.93	64.98	10	5	2021-10-28	77
832	278	bab	high	10.53	52.85	10	5	2021-10-28	78
833	278	bab	middle	8.83	63.83	10	5	2021-10-28	78
834	278	bab	low	10.07	68.16	10	5	2021-10-28	78
835	279	bab	high	10.63	72.36	10	5	2021-10-28	79
836	279	bab	middle	9.47	73.39	10	5	2021-10-28	79
837	279	bab	low	10.8	75.83	10	5	2021-10-28	79
838	280	bab	high	10.9	75.46	10	5	2021-10-28	80
839	280	bab	middle	11.27	53.87	10	5	2021-10-28	80
840	280	bab	low	10.33	75.34	10	5	2021-10-28	80
841	281	bab	high	10.93	70.39	10	5	2021-10-28	81
842	281	bab	middle	11.5	65.84	10	5	2021-10-28	81
843	281	bab	low	11.23	69.58	10	5	2021-10-28	81
844	282	bab	high	11.2	59.74	10	5	2021-10-28	82
845	282	bab	middle	11.17	70.12	10	5	2021-10-28	82
846	282	bab	low	11.23	71.9	10	5	2021-10-28	82
847	283	bab	high	10.5	54.41	10	5	2021-10-28	83
848	283	bab	middle	10.7	67.41	10	5	2021-10-28	83
849	283	bab	low	10.4	54.37	10	5	2021-10-28	83
850	284	bab	high	11.83	77.16	10	5	2021-10-28	84
851	284	bab	middle	11.87	60.59	10	5	2021-10-28	84
852	284	bab	low	12.5	55.18	10	5	2021-10-28	84
853	285	bab	high	12.33	68.7	10	5	2021-10-28	85
854	285	bab	middle	11.8	56.6	10	5	2021-10-28	85
855	285	bab	low	12.53	70.33	10	5	2021-10-28	85
856	286	bab	high	10.1	69.9	10	5	2021-10-28	86
857	286	bab	middle	10.9	76.27	10	5	2021-10-28	86
858	286	bab	low	11.2	65.58	10	5	2021-10-28	86
859	287	bab	high	10.77	73.77	10	5	2021-10-28	87
860	287	bab	middle	11.33	72.66	10	5	2021-10-28	87
861	287	bab	low	11.23	76.23	10	5	2021-10-28	87
862	288	bab	high	10.87	77	10	5	2021-10-28	88
863	288	bab	middle	10.9	77.31	10	5	2021-10-28	88
864	288	bab	low	10.67	62.71	10	5	2021-10-28	88
865	289	bab	high	9.67	66.11	10	5	2021-10-28	89
866	289	bab	middle	10.6	68.35	10	5	2021-10-28	89
867	289	bab	low	9.8	56.89	10	5	2021-10-28	89
868	290	bab	high	10.17	65.08	10	5	2021-10-28	90
869	290	bab	middle	9.83	53.56	10	5	2021-10-28	90
870	290	bab	low	10.03	75.57	10	5	2021-10-28	90
871	291	bab	high	10.37	56.71	10	5	2021-10-28	91
872	291	bab	middle	9.73	62.76	10	5	2021-10-28	91
873	291	bab	low	10.73	58.58	10	5	2021-10-28	91
874	292	bab	high	11.4	75.61	10	5	2021-10-28	92
875	292	bab	middle	11.33	59.52	10	5	2021-10-28	92
876	292	bab	low	11.43	57.99	10	5	2021-10-28	92
877	293	bab	high	11.33	62.19	10	5	2021-10-28	93
878	293	bab	middle	11.1	72.11	10	5	2021-10-28	93
879	293	bab	low	10.6	68.87	10	5	2021-10-28	93
880	294	bab	high	9.17	70.7	10	5	2021-10-28	94
881	294	bab	middle	8.7	55.63	10	5	2021-10-28	94
882	294	bab	low	8.67	74.66	10	5	2021-10-28	94
883	295	bab	high	9.67	62.87	10	5	2021-10-28	95
884	295	bab	middle	11.13	77.05	10	5	2021-10-28	95
885	295	bab	low	10.47	65.82	10	5	2021-10-28	95
886	296	bab	high	11	73.12	10	5	2021-10-28	96
887	296	bab	middle	10.33	58.91	10	5	2021-10-28	96
888	296	bab	low	10.93	72.52	10	5	2021-10-28	96
889	297	bab	high	9.57	62.45	10	5	2021-10-28	97
890	297	bab	middle	10.07	71.17	10	5	2021-10-28	97
891	297	bab	low	10.5	54.4	10	5	2021-10-28	97
892	298	bab	high	9.27	59.52	10	5	2021-10-28	98
893	298	bab	middle	9.8	75.24	10	5	2021-10-28	98
894	298	bab	low	9.13	65.78	10	5	2021-10-28	98
895	299	bab	high	9.83	65.82	10	5	2021-10-28	99
896	299	bab	middle	10.53	66.72	10	5	2021-10-28	99
897	299	bab	low	10.97	70.28	10	5	2021-10-28	99
898	300	bab	high	9.6	72.97	10	5	2021-10-28	100
899	300	bab	middle	9.7	75.49	10	5	2021-10-28	100
900	300	bab	low	9.17	59.15	10	5	2021-10-28	100
901	301	bab	high	10.3	58.62	11	1	2021-11-04	1
902	301	bab	middle	10.9	61.8	11	1	2021-11-04	1
903	301	bab	low	10.93	58.27	11	1	2021-11-04	1
904	302	bab	high	11.13	59.8	11	1	2021-11-04	2
905	302	bab	middle	10.4	56.75	11	1	2021-11-04	2
906	302	bab	low	10.33	56.99	11	1	2021-11-04	2
907	303	bab	high	10.23	63.63	11	1	2021-11-04	3
908	303	bab	middle	9.17	62.6	11	1	2021-11-04	3
909	303	bab	low	10.07	59.72	11	1	2021-11-04	3
910	304	bab	high	10.33	58.79	11	1	2021-11-04	4
911	304	bab	middle	11.1	58.34	11	1	2021-11-04	4
912	304	bab	low	10.6	61.33	11	1	2021-11-04	4
913	305	bab	high	10.7	59.64	11	1	2021-11-04	5
914	305	bab	middle	10.7	59.06	11	1	2021-11-04	5
915	305	bab	low	11.07	59.64	11	1	2021-11-04	5
916	306	bab	high	12.03	57.62	11	1	2021-11-04	6
917	306	bab	middle	12.43	56.74	11	1	2021-11-04	6
918	306	bab	low	11.17	61.4	11	1	2021-11-04	6
919	307	bab	high	11.33	59.67	11	1	2021-11-04	7
920	307	bab	middle	11.13	55.49	11	1	2021-11-04	7
921	307	bab	low	10.53	55.83	11	1	2021-11-04	7
922	308	bab	high	9.97	55.26	11	1	2021-11-04	8
923	308	bab	middle	10.47	63.41	11	1	2021-11-04	8
924	308	bab	low	10.23	63.39	11	1	2021-11-04	8
925	309	bab	high	10.4	57.66	11	1	2021-11-04	9
926	309	bab	middle	10.23	56.04	11	1	2021-11-04	9
927	309	bab	low	10.13	59.43	11	1	2021-11-04	9
928	310	bab	high	11.17	57.36	11	1	2021-11-04	10
929	310	bab	middle	11.13	59.69	11	1	2021-11-04	10
930	310	bab	low	11.1	62.1	11	1	2021-11-04	10
931	311	bab	high	11	57.66	11	1	2021-11-04	11
932	311	bab	middle	10.73	57.85	11	1	2021-11-04	11
933	311	bab	low	9.37	63.26	11	1	2021-11-04	11
934	312	bab	high	9.8	55.35	11	1	2021-11-04	12
935	312	bab	middle	9.5	58.7	11	1	2021-11-04	12
936	312	bab	low	10.33	62.71	11	1	2021-11-04	12
937	313	bab	high	9.73	58.57	11	1	2021-11-04	13
938	313	bab	middle	9	58.25	11	1	2021-11-04	13
939	313	bab	low	10.1	63.51	11	1	2021-11-04	13
940	314	bab	high	9.57	63.56	11	1	2021-11-04	14
941	314	bab	middle	9.67	56.33	11	1	2021-11-04	14
942	314	bab	low	9.87	59.61	11	1	2021-11-04	14
943	315	bab	high	9.63	60.16	11	1	2021-11-04	15
944	315	bab	middle	9.73	55.5	11	1	2021-11-04	15
945	315	bab	low	11.17	55.52	11	1	2021-11-04	15
946	316	bab	high	10.5	58.8	11	1	2021-11-04	16
947	316	bab	middle	10.63	57.49	11	1	2021-11-04	16
948	316	bab	low	10.6	63.25	11	1	2021-11-04	16
949	317	bab	high	10.47	60.25	11	1	2021-11-04	17
950	317	bab	middle	10.83	56.78	11	1	2021-11-04	17
951	317	bab	low	10.13	56.93	11	1	2021-11-04	17
952	318	bab	high	9.33	55.96	11	1	2021-11-04	18
953	318	bab	middle	9.73	62.06	11	1	2021-11-04	18
954	318	bab	low	9.77	62.47	11	1	2021-11-04	18
955	319	bab	high	10.17	60.6	11	1	2021-11-04	19
956	319	bab	middle	10.77	57.84	11	1	2021-11-04	19
957	319	bab	low	11.5	57.2	11	1	2021-11-04	19
958	320	bab	high	10.9	59.15	11	1	2021-11-04	20
959	320	bab	middle	11.33	58.68	11	1	2021-11-04	20
960	320	bab	low	10.73	61.79	11	1	2021-11-04	20
961	321	bab	high	10.87	55.65	11	1	2021-11-04	21
962	321	bab	middle	10.93	62.93	11	1	2021-11-04	21
963	321	bab	low	10.37	59.8	11	1	2021-11-04	21
964	322	bab	high	10.33	60.29	11	1	2021-11-04	22
965	322	bab	middle	11.07	58.49	11	1	2021-11-04	22
966	322	bab	low	10.83	60.53	11	1	2021-11-04	22
967	323	bab	high	11.57	61.73	11	1	2021-11-04	23
968	323	bab	middle	10.67	62.42	11	1	2021-11-04	23
969	323	bab	low	10.83	57.53	11	1	2021-11-04	23
970	324	bab	high	10.7	55.51	11	1	2021-11-04	24
971	324	bab	middle	10.67	62	11	1	2021-11-04	24
972	324	bab	low	11.03	62.76	11	1	2021-11-04	24
973	325	bab	high	10.67	55.49	11	1	2021-11-04	25
974	325	bab	middle	9.6	59.68	11	1	2021-11-04	25
975	325	bab	low	12.03	59.05	11	1	2021-11-04	25
976	326	bab	high	10.97	59.61	11	1	2021-11-04	26
977	326	bab	middle	10.73	57.37	11	1	2021-11-04	26
978	326	bab	low	10.7	62.23	11	1	2021-11-04	26
979	327	bab	high	10.9	59.28	11	1	2021-11-04	27
980	327	bab	middle	10.73	55.56	11	1	2021-11-04	27
981	327	bab	low	10.87	55.49	11	1	2021-11-04	27
982	328	bab	high	10.47	58.85	11	1	2021-11-04	28
983	328	bab	middle	10.2	59.75	11	1	2021-11-04	28
984	328	bab	low	10.4	61.14	11	1	2021-11-04	28
985	329	bab	high	10.5	57.12	11	1	2021-11-04	29
986	329	bab	middle	10.2	56.99	11	1	2021-11-04	29
987	329	bab	low	10.83	63.06	11	1	2021-11-04	29
988	330	bab	high	11.7	62.06	11	1	2021-11-04	30
989	330	bab	middle	11.97	63.09	11	1	2021-11-04	30
990	330	bab	low	11.43	62.49	11	1	2021-11-04	30
991	331	bab	high	13	63.65	11	1	2021-11-04	31
992	331	bab	middle	13.23	56.65	11	1	2021-11-04	31
993	331	bab	low	12.73	56.05	11	1	2021-11-04	31
994	332	bab	high	9.83	63.36	11	1	2021-11-04	32
995	332	bab	middle	10.13	63.48	11	1	2021-11-04	32
996	332	bab	low	10.63	58.42	11	1	2021-11-04	32
997	333	bab	high	9.9	56.64	11	1	2021-11-04	33
998	333	bab	middle	10.27	59.15	11	1	2021-11-04	33
999	333	bab	low	10.63	61.02	11	1	2021-11-04	33
1000	334	bab	high	10.77	59.1	11	1	2021-11-04	34
1001	334	bab	middle	10.4	60.71	11	1	2021-11-04	34
1002	334	bab	low	10.3	57.38	11	1	2021-11-04	34
1003	335	bab	high	9.27	61.74	11	1	2021-11-04	35
1004	335	bab	middle	10	60.93	11	1	2021-11-04	35
1005	335	bab	low	11.23	61.67	11	1	2021-11-04	35
1006	336	bab	high	11.27	59.05	11	1	2021-11-04	36
1007	336	bab	middle	10.87	61.94	11	1	2021-11-04	36
1008	336	bab	low	10.97	60.63	11	1	2021-11-04	36
1009	337	bab	high	9.6	62.64	11	1	2021-11-04	37
1010	337	bab	middle	9.7	57.23	11	1	2021-11-04	37
1011	337	bab	low	9.27	56.15	11	1	2021-11-04	37
1012	338	bab	high	9.87	62.88	11	1	2021-11-04	38
1013	338	bab	middle	9.57	60.54	11	1	2021-11-04	38
1014	338	bab	low	9.5	61.74	11	1	2021-11-04	38
1015	339	bab	high	8.73	59.48	11	1	2021-11-04	39
1016	339	bab	middle	9.27	63	11	1	2021-11-04	39
1017	339	bab	low	8.57	59.96	11	1	2021-11-04	39
1018	340	bab	high	9.03	62.64	11	1	2021-11-04	40
1019	340	bab	middle	9.43	63.59	11	1	2021-11-04	40
1020	340	bab	low	8.97	57.39	11	1	2021-11-04	40
1021	341	bab	high	8.73	59.78	11	1	2021-11-04	41
1022	341	bab	middle	8.43	61.45	11	1	2021-11-04	41
1023	341	bab	low	8.83	58.37	11	1	2021-11-04	41
1024	342	bab	high	9.67	57.34	11	1	2021-11-04	42
1025	342	bab	middle	9.87	57.67	11	1	2021-11-04	42
1026	342	bab	low	9.87	61.59	11	1	2021-11-04	42
1027	343	bab	high	12.5	61.73	11	1	2021-11-04	43
1028	343	bab	middle	9.93	57.06	11	1	2021-11-04	43
1029	343	bab	low	10.67	60.19	11	1	2021-11-04	43
1030	344	bab	high	9.37	63.02	11	1	2021-11-04	44
1031	344	bab	middle	10.47	59.86	11	1	2021-11-04	44
1032	344	bab	low	10.73	60.97	11	1	2021-11-04	44
1033	345	bab	high	10.9	58.59	11	1	2021-11-04	45
1034	345	bab	middle	11	57.79	11	1	2021-11-04	45
1035	345	bab	low	11.07	57.22	11	1	2021-11-04	45
1036	346	bab	high	10.5	62.68	11	1	2021-11-04	46
1037	346	bab	middle	10.53	56.98	11	1	2021-11-04	46
1038	346	bab	low	10.43	61.36	11	1	2021-11-04	46
1039	347	bab	high	10.73	63.13	11	1	2021-11-04	47
1040	347	bab	middle	10.03	63.3	11	1	2021-11-04	47
1041	347	bab	low	10.8	60.94	11	1	2021-11-04	47
1042	348	bab	high	9.83	59.24	11	1	2021-11-04	48
1043	348	bab	middle	10.6	56.53	11	1	2021-11-04	48
1044	348	bab	low	10.57	57.45	11	1	2021-11-04	48
1045	349	bab	high	10.73	62.49	11	1	2021-11-04	49
1046	349	bab	middle	10.23	63.25	11	1	2021-11-04	49
1047	349	bab	low	11.4	55.99	11	1	2021-11-04	49
1048	350	bab	high	9.73	56.95	11	1	2021-11-04	50
1049	350	bab	middle	9.8	57.51	11	1	2021-11-04	50
1050	350	bab	low	10.4	56.31	11	1	2021-11-04	50
1051	351	bab	high	10.33	58.76	11	1	2021-11-04	51
1052	351	bab	middle	10.3	55.36	11	1	2021-11-04	51
1053	351	bab	low	9.87	55.97	11	1	2021-11-04	51
1054	352	bab	high	10.53	61.25	11	1	2021-11-04	52
1055	352	bab	middle	11	59.1	11	1	2021-11-04	52
1056	352	bab	low	10.67	63.28	11	1	2021-11-04	52
1057	353	bab	high	10.53	61.35	11	1	2021-11-04	53
1058	353	bab	middle	10.27	57	11	1	2021-11-04	53
1059	353	bab	low	10.87	62.73	11	1	2021-11-04	53
1060	354	bab	high	10.13	59.31	11	1	2021-11-04	54
1061	354	bab	middle	10.83	56.19	11	1	2021-11-04	54
1062	354	bab	low	11.13	55.94	11	1	2021-11-04	54
1063	355	bab	high	11.67	61.48	11	1	2021-11-04	55
1064	355	bab	middle	11.67	55.63	11	1	2021-11-04	55
1065	355	bab	low	11.53	60.01	11	1	2021-11-04	55
1066	356	bab	high	10.67	62.47	11	1	2021-11-04	56
1067	356	bab	middle	10.53	60.26	11	1	2021-11-04	56
1068	356	bab	low	9.9	57.46	11	1	2021-11-04	56
1069	357	bab	high	9.9	60.49	11	1	2021-11-04	57
1070	357	bab	middle	9.87	56.45	11	1	2021-11-04	57
1071	357	bab	low	9.7	55.31	11	1	2021-11-04	57
1072	358	bab	high	9.23	58.65	11	1	2021-11-04	58
1073	358	bab	middle	10.8	55.63	11	1	2021-11-04	58
1074	358	bab	low	9.4	60.2	11	1	2021-11-04	58
1075	359	bab	high	11.7	63.15	11	1	2021-11-04	59
1076	359	bab	middle	10.73	59.98	11	1	2021-11-04	59
1077	359	bab	low	10.87	62.52	11	1	2021-11-04	59
1078	360	bab	high	10.87	55.96	11	1	2021-11-04	60
1079	360	bab	middle	11.27	61.15	11	1	2021-11-04	60
1080	360	bab	low	11.07	56.03	11	1	2021-11-04	60
1081	361	bab	high	10.5	63.18	11	1	2021-11-04	61
1082	361	bab	middle	11.1	61.27	11	1	2021-11-04	61
1083	361	bab	low	9.8	58.14	11	1	2021-11-04	61
1084	362	bab	high	12.73	55.28	11	1	2021-11-04	62
1085	362	bab	middle	11.17	56.01	11	1	2021-11-04	62
1086	362	bab	low	11.67	63.28	11	1	2021-11-04	62
1087	363	bab	high	14.23	56.41	11	1	2021-11-04	63
1088	363	bab	middle	13.27	57.26	11	1	2021-11-04	63
1089	363	bab	low	13.73	60.93	11	1	2021-11-04	63
1090	364	bab	high	13.17	56.22	11	1	2021-11-04	64
1091	364	bab	middle	14.03	56.62	11	1	2021-11-04	64
1092	364	bab	low	14.07	63.13	11	1	2021-11-04	64
1093	365	bab	high	11.17	55.83	11	1	2021-11-04	65
1094	365	bab	middle	11.47	62.99	11	1	2021-11-04	65
1095	365	bab	low	10.9	62.63	11	1	2021-11-04	65
1096	366	bab	high	12	58.67	11	1	2021-11-04	66
1097	366	bab	middle	12.17	56.64	11	1	2021-11-04	66
1098	366	bab	low	11.83	59.79	11	1	2021-11-04	66
1099	367	bab	high	12	58.95	11	1	2021-11-04	67
1100	367	bab	middle	11.83	63.04	11	1	2021-11-04	67
1101	367	bab	low	11.67	60.97	11	1	2021-11-04	67
1102	368	bab	high	10.3	62.06	11	1	2021-11-04	68
1103	368	bab	middle	10.4	55.57	11	1	2021-11-04	68
1104	368	bab	low	9.83	61.1	11	1	2021-11-04	68
1105	369	bab	high	11.8	55.25	11	1	2021-11-04	69
1106	369	bab	middle	12.5	58.76	11	1	2021-11-04	69
1107	369	bab	low	10.53	60.93	11	1	2021-11-04	69
1108	370	bab	high	10.77	59.72	11	1	2021-11-04	70
1109	370	bab	middle	10.83	62.79	11	1	2021-11-04	70
1110	370	bab	low	11.6	62.98	11	1	2021-11-04	70
1111	371	bab	high	10.43	59	11	1	2021-11-04	71
1112	371	bab	middle	11.4	55.87	11	1	2021-11-04	71
1113	371	bab	low	10.8	62.95	11	1	2021-11-04	71
1114	372	bab	high	8.9	61.32	11	1	2021-11-04	72
1115	372	bab	middle	10.07	57.17	11	1	2021-11-04	72
1116	372	bab	low	10.13	63.19	11	1	2021-11-04	72
1117	373	bab	high	10.57	57.25	11	1	2021-11-04	73
1118	373	bab	middle	10.73	57.69	11	1	2021-11-04	73
1119	373	bab	low	10.7	58.22	11	1	2021-11-04	73
1120	374	bab	high	11.8	61.94	11	1	2021-11-04	74
1121	374	bab	middle	12.07	58.54	11	1	2021-11-04	74
1122	374	bab	low	11.87	55.79	11	1	2021-11-04	74
1123	375	bab	high	12.2	63.6	11	1	2021-11-04	75
1124	375	bab	middle	11.2	58.23	11	1	2021-11-04	75
1125	375	bab	low	12.03	61.7	11	1	2021-11-04	75
1126	376	bab	high	10.73	57.55	11	1	2021-11-04	76
1127	376	bab	middle	10.87	55.43	11	1	2021-11-04	76
1128	376	bab	low	10.83	62.47	11	1	2021-11-04	76
1129	377	bab	high	11.07	56.09	11	1	2021-11-04	77
1130	377	bab	middle	11	58.55	11	1	2021-11-04	77
1131	377	bab	low	10.93	60.48	11	1	2021-11-04	77
1132	378	bab	high	10.7	62.89	11	1	2021-11-04	78
1133	378	bab	middle	8.77	62.67	11	1	2021-11-04	78
1134	378	bab	low	10.27	58.61	11	1	2021-11-04	78
1135	379	bab	high	10.77	58.77	11	1	2021-11-04	79
1136	379	bab	middle	9.7	63.38	11	1	2021-11-04	79
1137	379	bab	low	10.77	60.83	11	1	2021-11-04	79
1138	380	bab	high	10.77	61.52	11	1	2021-11-04	80
1139	380	bab	middle	11.27	60.23	11	1	2021-11-04	80
1140	380	bab	low	10.43	58.75	11	1	2021-11-04	80
1141	381	bab	high	10.73	63.34	11	1	2021-11-04	81
1142	381	bab	middle	11.67	57.66	11	1	2021-11-04	81
1143	381	bab	low	11.33	63.1	11	1	2021-11-04	81
1144	382	bab	high	11.03	60.52	11	1	2021-11-04	82
1145	382	bab	middle	11.43	60.36	11	1	2021-11-04	82
1146	382	bab	low	11.13	62	11	1	2021-11-04	82
1147	383	bab	high	10.5	63.66	11	1	2021-11-04	83
1148	383	bab	middle	10.83	60.88	11	1	2021-11-04	83
1149	383	bab	low	10.47	56.06	11	1	2021-11-04	83
1150	384	bab	high	11.83	61.86	11	1	2021-11-04	84
1151	384	bab	middle	12.07	57.39	11	1	2021-11-04	84
1152	384	bab	low	12.57	62.05	11	1	2021-11-04	84
1153	385	bab	high	12.47	61.35	11	1	2021-11-04	85
1154	385	bab	middle	11.97	58.22	11	1	2021-11-04	85
1155	385	bab	low	12.6	57.48	11	1	2021-11-04	85
1156	386	bab	high	10.17	61.43	11	1	2021-11-04	86
1157	386	bab	middle	10.83	61.11	11	1	2021-11-04	86
1158	386	bab	low	11.27	62.74	11	1	2021-11-04	86
1159	387	bab	high	10.77	60.78	11	1	2021-11-04	87
1160	387	bab	middle	11.43	56.98	11	1	2021-11-04	87
1161	387	bab	low	11.2	55.79	11	1	2021-11-04	87
1162	388	bab	high	10.97	61.4	11	1	2021-11-04	88
1163	388	bab	middle	11	60.38	11	1	2021-11-04	88
1164	388	bab	low	10.93	62.16	11	1	2021-11-04	88
1165	389	bab	high	9.63	56.71	11	1	2021-11-04	89
1166	389	bab	middle	10.67	61.91	11	1	2021-11-04	89
1167	389	bab	low	9.9	61.94	11	1	2021-11-04	89
1168	390	bab	high	10.17	63.09	11	1	2021-11-04	90
1169	390	bab	middle	9.87	59.88	11	1	2021-11-04	90
1170	390	bab	low	10.23	57.87	11	1	2021-11-04	90
1171	391	bab	high	10.43	59.6	11	1	2021-11-04	91
1172	391	bab	middle	9.87	56.17	11	1	2021-11-04	91
1173	391	bab	low	10.83	59.08	11	1	2021-11-04	91
1174	392	bab	high	11.3	63.46	11	1	2021-11-04	92
1175	392	bab	middle	11.33	60.46	11	1	2021-11-04	92
1176	392	bab	low	11.43	62.86	11	1	2021-11-04	92
1177	393	bab	high	11.3	58.01	11	1	2021-11-04	93
1178	393	bab	middle	11.3	57.27	11	1	2021-11-04	93
1179	393	bab	low	10.6	61.07	11	1	2021-11-04	93
1180	394	bab	high	9.07	60.37	11	1	2021-11-04	94
1181	394	bab	middle	8.7	59.46	11	1	2021-11-04	94
1182	394	bab	low	8.57	63.04	11	1	2021-11-04	94
1183	395	bab	high	9.73	58	11	1	2021-11-04	95
1184	395	bab	middle	11.33	60.65	11	1	2021-11-04	95
1185	395	bab	low	10.67	58.25	11	1	2021-11-04	95
1186	396	bab	high	10.97	60.54	11	1	2021-11-04	96
1187	396	bab	middle	10.37	60.48	11	1	2021-11-04	96
1188	396	bab	low	11.1	58.89	11	1	2021-11-04	96
1189	397	bab	high	9.6	57.53	11	1	2021-11-04	97
1190	397	bab	middle	10	59.13	11	1	2021-11-04	97
1191	397	bab	low	10.5	62.34	11	1	2021-11-04	97
1192	398	bab	high	9.47	61.14	11	1	2021-11-04	98
1193	398	bab	middle	9.87	55.62	11	1	2021-11-04	98
1194	398	bab	low	9.3	55.32	11	1	2021-11-04	98
1195	399	bab	high	10.07	61.02	11	1	2021-11-04	99
1196	399	bab	middle	10.63	55.74	11	1	2021-11-04	99
1197	399	bab	low	10.9	60.85	11	1	2021-11-04	99
1198	400	bab	high	9.57	61.77	11	1	2021-11-04	100
1199	400	bab	middle	9.77	55.86	11	1	2021-11-04	100
1200	400	bab	low	9.13	57.41	11	1	2021-11-04	100
1201	401	bab	high	10.23	64.64	11	3	2021-11-15	1
1202	401	bab	middle	11.67	62.01	11	3	2021-11-15	1
1203	401	bab	low	11.87	59.44	11	3	2021-11-15	1
1204	402	bab	high	11.73	64.33	11	3	2021-11-15	2
1205	402	bab	middle	11.5	62.73	11	3	2021-11-15	2
1206	402	bab	low	10.67	61.56	11	3	2021-11-15	2
1207	403	bab	high	9.5	56.92	11	3	2021-11-15	3
1208	403	bab	middle	10.57	59.17	11	3	2021-11-15	3
1209	403	bab	low	10.83	55.63	11	3	2021-11-15	3
1210	404	bab	high	11.27	60.4	11	3	2021-11-15	4
1211	404	bab	middle	11	65.16	11	3	2021-11-15	4
1212	404	bab	low	11.13	64.66	11	3	2021-11-15	4
1213	405	bab	high	11.67	65.21	11	3	2021-11-15	5
1214	405	bab	middle	11.07	56.72	11	3	2021-11-15	5
1215	405	bab	low	10.4	56.71	11	3	2021-11-15	5
1216	406	bab	high	11.7	59.96	11	3	2021-11-15	6
1217	406	bab	middle	12.5	63.47	11	3	2021-11-15	6
1218	406	bab	low	12.77	56.37	11	3	2021-11-15	6
1219	407	bab	high	11.43	57.25	11	3	2021-11-15	7
1220	407	bab	middle	12.1	58.03	11	3	2021-11-15	7
1221	407	bab	low	11.67	59.41	11	3	2021-11-15	7
1222	408	bab	high	10.3	57.55	11	3	2021-11-15	8
1223	408	bab	middle	10.27	62.36	11	3	2021-11-15	8
1224	408	bab	low	9.5	58.38	11	3	2021-11-15	8
1225	409	bab	high	9.6	62.75	11	3	2021-11-15	9
1226	409	bab	middle	10.3	63.05	11	3	2021-11-15	9
1227	409	bab	low	10.73	58.26	11	3	2021-11-15	9
1228	410	bab	high	12.97	59.22	11	3	2021-11-15	10
1229	410	bab	middle	10.63	62.88	11	3	2021-11-15	10
1230	410	bab	low	11.3	56.25	11	3	2021-11-15	10
1231	411	bab	high	10.03	61.36	11	3	2021-11-15	11
1232	411	bab	middle	10.17	56.48	11	3	2021-11-15	11
1233	411	bab	low	10.87	65.43	11	3	2021-11-15	11
1234	412	bab	high	9.53	58.46	11	3	2021-11-15	12
1235	412	bab	middle	9.83	57.39	11	3	2021-11-15	12
1236	412	bab	low	10.37	63.5	11	3	2021-11-15	12
1237	413	bab	high	9.87	55.65	11	3	2021-11-15	13
1238	413	bab	middle	9.03	57.19	11	3	2021-11-15	13
1239	413	bab	low	9.43	60.56	11	3	2021-11-15	13
1240	414	bab	high	10.17	65.53	11	3	2021-11-15	14
1241	414	bab	middle	10.2	64.96	11	3	2021-11-15	14
1242	414	bab	low	12.37	62.91	11	3	2021-11-15	14
1243	415	bab	high	9.93	63.83	11	3	2021-11-15	15
1244	415	bab	middle	9.8	63.82	11	3	2021-11-15	15
1245	415	bab	low	10.4	56.3	11	3	2021-11-15	15
1246	416	bab	high	11.53	59.36	11	3	2021-11-15	16
1247	416	bab	middle	11.07	61.13	11	3	2021-11-15	16
1248	416	bab	low	10.93	60.99	11	3	2021-11-15	16
1249	417	bab	high	11.17	59.55	11	3	2021-11-15	17
1250	417	bab	middle	11.17	58.9	11	3	2021-11-15	17
1251	417	bab	low	10.8	64.63	11	3	2021-11-15	17
1252	418	bab	high	9.63	58.85	11	3	2021-11-15	18
1253	418	bab	middle	10.6	62.86	11	3	2021-11-15	18
1254	418	bab	low	10.27	60.93	11	3	2021-11-15	18
1255	419	bab	high	10.57	63.82	11	3	2021-11-15	19
1256	419	bab	middle	11.07	58.35	11	3	2021-11-15	19
1257	419	bab	low	12.2	60.95	11	3	2021-11-15	19
1258	420	bab	high	11.53	63.31	11	3	2021-11-15	20
1259	420	bab	middle	12.13	62	11	3	2021-11-15	20
1260	420	bab	low	11.2	62.64	11	3	2021-11-15	20
1261	421	bab	high	11.23	60.59	11	3	2021-11-15	21
1262	421	bab	middle	10.93	57.65	11	3	2021-11-15	21
1263	421	bab	low	10.83	62.24	11	3	2021-11-15	21
1264	422	bab	high	10.8	59.77	11	3	2021-11-15	22
1265	422	bab	middle	11.57	58.93	11	3	2021-11-15	22
1266	422	bab	low	11.67	56.4	11	3	2021-11-15	22
1267	423	bab	high	11.4	55.74	11	3	2021-11-15	23
1268	423	bab	middle	10.93	62.5	11	3	2021-11-15	23
1269	423	bab	low	11.27	56.15	11	3	2021-11-15	23
1270	424	bab	high	10.73	62.4	11	3	2021-11-15	24
1271	424	bab	middle	11.07	64.99	11	3	2021-11-15	24
1272	424	bab	low	11.83	62.51	11	3	2021-11-15	24
1273	425	bab	high	10.87	65.71	11	3	2021-11-15	25
1274	425	bab	middle	10.17	60.93	11	3	2021-11-15	25
1275	425	bab	low	12.3	56.49	11	3	2021-11-15	25
1276	426	bab	high	11.2	57.54	11	3	2021-11-15	26
1277	426	bab	middle	11.53	60.28	11	3	2021-11-15	26
1278	426	bab	low	11.2	58.41	11	3	2021-11-15	26
1279	427	bab	high	10.93	63.89	11	3	2021-11-15	27
1280	427	bab	middle	11.13	61.23	11	3	2021-11-15	27
1281	427	bab	low	11.4	59.85	11	3	2021-11-15	27
1282	428	bab	high	11.1	56.33	11	3	2021-11-15	28
1283	428	bab	middle	10.57	62.75	11	3	2021-11-15	28
1284	428	bab	low	10.77	64.57	11	3	2021-11-15	28
1285	429	bab	high	10.93	63.74	11	3	2021-11-15	29
1286	429	bab	middle	10.53	62.66	11	3	2021-11-15	29
1287	429	bab	low	11.2	56.57	11	3	2021-11-15	29
1288	430	bab	high	11.77	62.02	11	3	2021-11-15	30
1289	430	bab	middle	12.4	58.81	11	3	2021-11-15	30
1290	430	bab	low	11.73	56.97	11	3	2021-11-15	30
1291	431	bab	high	13.47	63.96	11	3	2021-11-15	31
1292	431	bab	middle	13.4	59.63	11	3	2021-11-15	31
1293	431	bab	low	13.2	61.82	11	3	2021-11-15	31
1294	432	bab	high	10.47	56.12	11	3	2021-11-15	32
1295	432	bab	middle	10.53	61.94	11	3	2021-11-15	32
1296	432	bab	low	11.27	56.5	11	3	2021-11-15	32
1297	433	bab	high	10.5	62.1	11	3	2021-11-15	33
1298	433	bab	middle	10.63	60.92	11	3	2021-11-15	33
1299	433	bab	low	11.2	65.3	11	3	2021-11-15	33
1300	434	bab	high	11.57	62.05	11	3	2021-11-15	34
1301	434	bab	middle	10.67	63.79	11	3	2021-11-15	34
1302	434	bab	low	10.83	55.65	11	3	2021-11-15	34
1303	435	bab	high	9.7	62.9	11	3	2021-11-15	35
1304	435	bab	middle	10.5	61.09	11	3	2021-11-15	35
1305	435	bab	low	11.43	60.98	11	3	2021-11-15	35
1306	436	bab	high	11.87	62.57	11	3	2021-11-15	36
1307	436	bab	middle	10.87	63.12	11	3	2021-11-15	36
1308	436	bab	low	11.73	57.78	11	3	2021-11-15	36
1309	437	bab	high	9.97	59.26	11	3	2021-11-15	37
1310	437	bab	middle	10.1	59.93	11	3	2021-11-15	37
1311	437	bab	low	9.43	62.13	11	3	2021-11-15	37
1312	438	bab	high	10.1	64.34	11	3	2021-11-15	38
1313	438	bab	middle	9.73	64.5	11	3	2021-11-15	38
1314	438	bab	low	10.2	65.06	11	3	2021-11-15	38
1315	439	bab	high	9.13	64.67	11	3	2021-11-15	39
1316	439	bab	middle	9.8	62.05	11	3	2021-11-15	39
1317	439	bab	low	9.3	65.35	11	3	2021-11-15	39
1318	440	bab	high	9.63	59.47	11	3	2021-11-15	40
1319	440	bab	middle	9.77	62.68	11	3	2021-11-15	40
1320	440	bab	low	9.47	61.57	11	3	2021-11-15	40
1321	441	bab	high	9.13	61.74	11	3	2021-11-15	41
1322	441	bab	middle	9.17	64.72	11	3	2021-11-15	41
1323	441	bab	low	8.9	55.75	11	3	2021-11-15	41
1324	442	bab	high	9.7	58.14	11	3	2021-11-15	42
1325	442	bab	middle	10.27	63.99	11	3	2021-11-15	42
1326	442	bab	low	10.17	59.29	11	3	2021-11-15	42
1327	443	bab	high	13.3	57.59	11	3	2021-11-15	43
1328	443	bab	middle	10.27	57.1	11	3	2021-11-15	43
1329	443	bab	low	11.17	65.68	11	3	2021-11-15	43
1330	444	bab	high	9.53	60.08	11	3	2021-11-15	44
1331	444	bab	middle	10.6	59.74	11	3	2021-11-15	44
1332	444	bab	low	11.5	60.27	11	3	2021-11-15	44
1333	445	bab	high	11.1	58.22	11	3	2021-11-15	45
1334	445	bab	middle	11.67	63.65	11	3	2021-11-15	45
1335	445	bab	low	11.43	65.31	11	3	2021-11-15	45
1336	446	bab	high	10.93	57.25	11	3	2021-11-15	46
1337	446	bab	middle	10.7	57.19	11	3	2021-11-15	46
1338	446	bab	low	10.87	58.22	11	3	2021-11-15	46
1339	447	bab	high	11.33	62.15	11	3	2021-11-15	47
1340	447	bab	middle	10.53	59.71	11	3	2021-11-15	47
1341	447	bab	low	11.07	61.08	11	3	2021-11-15	47
1342	448	bab	high	10.53	60.91	11	3	2021-11-15	48
1343	448	bab	middle	11.07	64.07	11	3	2021-11-15	48
1344	448	bab	low	11.03	57.51	11	3	2021-11-15	48
1345	449	bab	high	11.2	60.43	11	3	2021-11-15	49
1346	449	bab	middle	10.47	57.18	11	3	2021-11-15	49
1347	449	bab	low	11.83	58.21	11	3	2021-11-15	49
1348	450	bab	high	10.13	59.73	11	3	2021-11-15	50
1349	450	bab	middle	10.8	55.77	11	3	2021-11-15	50
1350	450	bab	low	10.9	56.17	11	3	2021-11-15	50
1351	451	bab	high	10.17	63.01	11	3	2021-11-15	51
1352	451	bab	middle	11.17	61.08	11	3	2021-11-15	51
1353	451	bab	low	10.67	57.55	11	3	2021-11-15	51
1354	452	bab	high	11.43	62.08	11	3	2021-11-15	52
1355	452	bab	middle	11.67	57.98	11	3	2021-11-15	52
1356	452	bab	low	11.57	56.55	11	3	2021-11-15	52
1357	453	bab	high	10.53	62.89	11	3	2021-11-15	53
1358	453	bab	middle	10.8	65	11	3	2021-11-15	53
1359	453	bab	low	10.83	62.17	11	3	2021-11-15	53
1360	454	bab	high	10.8	60.65	11	3	2021-11-15	54
1361	454	bab	middle	10.67	64.89	11	3	2021-11-15	54
1362	454	bab	low	10.67	63.32	11	3	2021-11-15	54
1363	455	bab	high	12.2	65.48	11	3	2021-11-15	55
1364	455	bab	middle	13.6	59.03	11	3	2021-11-15	55
1365	455	bab	low	11.97	57.44	11	3	2021-11-15	55
1366	456	bab	high	10.7	64.22	11	3	2021-11-15	56
1367	456	bab	middle	11.13	56.13	11	3	2021-11-15	56
1368	456	bab	low	10.2	58.85	11	3	2021-11-15	56
1369	457	bab	high	10.3	56.03	11	3	2021-11-15	57
1370	457	bab	middle	10.13	65.53	11	3	2021-11-15	57
1371	457	bab	low	9.43	56.14	11	3	2021-11-15	57
1372	458	bab	high	10.17	59.19	11	3	2021-11-15	58
1373	458	bab	middle	10.17	56.39	11	3	2021-11-15	58
1374	458	bab	low	10.27	56.72	11	3	2021-11-15	58
1375	459	bab	high	11.87	60.33	11	3	2021-11-15	59
1376	459	bab	middle	11.03	57.76	11	3	2021-11-15	59
1377	459	bab	low	11.1	58.62	11	3	2021-11-15	59
1378	460	bab	high	11.93	64.95	11	3	2021-11-15	60
1379	460	bab	middle	11.63	59.36	11	3	2021-11-15	60
1380	460	bab	low	10.97	62.87	11	3	2021-11-15	60
1381	461	bab	high	10.57	63.81	11	3	2021-11-15	61
1382	461	bab	middle	10.5	60.48	11	3	2021-11-15	61
1383	461	bab	low	11.1	64.99	11	3	2021-11-15	61
1384	462	bab	high	11.83	57.81	11	3	2021-11-15	62
1385	462	bab	middle	12.03	55.83	11	3	2021-11-15	62
1386	462	bab	low	12.47	58.98	11	3	2021-11-15	62
1387	463	bab	high	13.37	55.73	11	3	2021-11-15	63
1388	463	bab	middle	14.27	59.84	11	3	2021-11-15	63
1389	463	bab	low	14.2	61.77	11	3	2021-11-15	63
1390	464	bab	high	13.57	63.8	11	3	2021-11-15	64
1391	464	bab	middle	14.27	59.76	11	3	2021-11-15	64
1392	464	bab	low	14.2	62.67	11	3	2021-11-15	64
1393	465	bab	high	11.8	57.48	11	3	2021-11-15	65
1394	465	bab	middle	11.83	63.38	11	3	2021-11-15	65
1395	465	bab	low	11.27	62.01	11	3	2021-11-15	65
1396	466	bab	high	12.17	65.28	11	3	2021-11-15	66
1397	466	bab	middle	12.17	63.05	11	3	2021-11-15	66
1398	466	bab	low	12.03	63.41	11	3	2021-11-15	66
1399	467	bab	high	12.13	59.9	11	3	2021-11-15	67
1400	467	bab	middle	12.37	64.81	11	3	2021-11-15	67
1401	467	bab	low	11.93	65.21	11	3	2021-11-15	67
1402	468	bab	high	10.77	64.65	11	3	2021-11-15	68
1403	468	bab	middle	10.47	62.66	11	3	2021-11-15	68
1404	468	bab	low	9.8	59.79	11	3	2021-11-15	68
1405	469	bab	high	11.97	56.73	11	3	2021-11-15	69
1406	469	bab	middle	12.67	65.33	11	3	2021-11-15	69
1407	469	bab	low	10.77	62.19	11	3	2021-11-15	69
1408	470	bab	high	11	57.7	11	3	2021-11-15	70
1409	470	bab	middle	10.63	57.92	11	3	2021-11-15	70
1410	470	bab	low	11.9	62.68	11	3	2021-11-15	70
1411	471	bab	high	10.93	64.67	11	3	2021-11-15	71
1412	471	bab	middle	11.8	62.65	11	3	2021-11-15	71
1413	471	bab	low	10.93	59.87	11	3	2021-11-15	71
1414	472	bab	high	8.73	64.38	11	3	2021-11-15	72
1415	472	bab	middle	10.5	63.97	11	3	2021-11-15	72
1416	472	bab	low	10.53	59.36	11	3	2021-11-15	72
1417	473	bab	high	10.83	56.64	11	3	2021-11-15	73
1418	473	bab	middle	10.83	59.02	11	3	2021-11-15	73
1419	473	bab	low	10.77	56.19	11	3	2021-11-15	73
1420	474	bab	high	12.03	60.98	11	3	2021-11-15	74
1421	474	bab	middle	12.43	62.05	11	3	2021-11-15	74
1422	474	bab	low	12.37	64	11	3	2021-11-15	74
1423	475	bab	high	12.6	61.81	11	3	2021-11-15	75
1424	475	bab	middle	11.3	58.9	11	3	2021-11-15	75
1425	475	bab	low	12.03	57.35	11	3	2021-11-15	75
1426	476	bab	high	11.1	65.44	11	3	2021-11-15	76
1427	476	bab	middle	11.1	59.67	11	3	2021-11-15	76
1428	476	bab	low	11.17	63.75	11	3	2021-11-15	76
1429	477	bab	high	11.13	61.83	11	3	2021-11-15	77
1430	477	bab	middle	11.23	58.66	11	3	2021-11-15	77
1431	477	bab	low	11.47	60.26	11	3	2021-11-15	77
1432	478	bab	high	10.9	63.2	11	3	2021-11-15	78
1433	478	bab	middle	8.97	63.17	11	3	2021-11-15	78
1434	478	bab	low	10.6	58.28	11	3	2021-11-15	78
1435	479	bab	high	11.07	56.08	11	3	2021-11-15	79
1436	479	bab	middle	9.83	62.7	11	3	2021-11-15	79
1437	479	bab	low	11.23	62.53	11	3	2021-11-15	79
1438	480	bab	high	10.87	64.74	11	3	2021-11-15	80
1439	480	bab	middle	11.07	56.94	11	3	2021-11-15	80
1440	480	bab	low	10.73	60.26	11	3	2021-11-15	80
1441	481	bab	high	10.97	65.75	11	3	2021-11-15	81
1442	481	bab	middle	12.13	60.73	11	3	2021-11-15	81
1443	481	bab	low	11.9	62.69	11	3	2021-11-15	81
1444	482	bab	high	11.27	58.21	11	3	2021-11-15	82
1445	482	bab	middle	11.8	59.7	11	3	2021-11-15	82
1446	482	bab	low	11.43	56.91	11	3	2021-11-15	82
1447	483	bab	high	11	57.18	11	3	2021-11-15	83
1448	483	bab	middle	11.13	63.18	11	3	2021-11-15	83
1449	483	bab	low	10.67	58.81	11	3	2021-11-15	83
1450	484	bab	high	12.07	61.05	11	3	2021-11-15	84
1451	484	bab	middle	12.2	65.42	11	3	2021-11-15	84
1452	484	bab	low	12.63	64.72	11	3	2021-11-15	84
1453	485	bab	high	12.7	57.97	11	3	2021-11-15	85
1454	485	bab	middle	12.23	63.95	11	3	2021-11-15	85
1455	485	bab	low	12.67	58.51	11	3	2021-11-15	85
1456	486	bab	high	10.53	62.3	11	3	2021-11-15	86
1457	486	bab	middle	11.2	59.3	11	3	2021-11-15	86
1458	486	bab	low	11.7	65.21	11	3	2021-11-15	86
1459	487	bab	high	11.13	65.68	11	3	2021-11-15	87
1460	487	bab	middle	12.1	65.77	11	3	2021-11-15	87
1461	487	bab	low	11.47	63.67	11	3	2021-11-15	87
1462	488	bab	high	11.2	65.51	11	3	2021-11-15	88
1463	488	bab	middle	11.17	60.23	11	3	2021-11-15	88
1464	488	bab	low	11.13	62.04	11	3	2021-11-15	88
1465	489	bab	high	9.97	56.54	11	3	2021-11-15	89
1466	489	bab	middle	10.8	58.77	11	3	2021-11-15	89
1467	489	bab	low	9.83	59.96	11	3	2021-11-15	89
1468	490	bab	high	10.53	62.5	11	3	2021-11-15	90
1469	490	bab	middle	9.67	64.32	11	3	2021-11-15	90
1470	490	bab	low	10.73	59.48	11	3	2021-11-15	90
1471	491	bab	high	10.67	64.22	11	3	2021-11-15	91
1472	491	bab	middle	10.07	61.56	11	3	2021-11-15	91
1473	491	bab	low	11.27	59.31	11	3	2021-11-15	91
1474	492	bab	high	11.83	64.5	11	3	2021-11-15	92
1475	492	bab	middle	11.73	60.17	11	3	2021-11-15	92
1476	492	bab	low	11.77	57.78	11	3	2021-11-15	92
1477	493	bab	high	11.7	61.21	11	3	2021-11-15	93
1478	493	bab	middle	11.4	61.12	11	3	2021-11-15	93
1479	493	bab	low	10.57	62.75	11	3	2021-11-15	93
1480	494	bab	high	9.57	59.92	11	3	2021-11-15	94
1481	494	bab	middle	8.83	59.96	11	3	2021-11-15	94
1482	494	bab	low	9.1	64.32	11	3	2021-11-15	94
1483	495	bab	high	9.93	59.88	11	3	2021-11-15	95
1484	495	bab	middle	11.87	65.42	11	3	2021-11-15	95
1485	495	bab	low	10.87	64.85	11	3	2021-11-15	95
1486	496	bab	high	11.5	63.64	11	3	2021-11-15	96
1487	496	bab	middle	10.67	57.78	11	3	2021-11-15	96
1488	496	bab	low	11.4	60.06	11	3	2021-11-15	96
1489	497	bab	high	9.7	56.58	11	3	2021-11-15	97
1490	497	bab	middle	10.37	59.08	11	3	2021-11-15	97
1491	497	bab	low	10.57	60.29	11	3	2021-11-15	97
1492	498	bab	high	9.6	59.13	11	3	2021-11-15	98
1493	498	bab	middle	10.3	64.91	11	3	2021-11-15	98
1494	498	bab	low	9.57	64.81	11	3	2021-11-15	98
1495	499	bab	high	10	62.53	11	3	2021-11-15	99
1496	499	bab	middle	11.07	59.94	11	3	2021-11-15	99
1497	499	bab	low	11.4	59.69	11	3	2021-11-15	99
1498	500	bab	high	9.8	55.85	11	3	2021-11-15	100
1499	500	bab	middle	10.03	62.03	11	3	2021-11-15	100
1500	500	bab	low	9.17	60.59	11	3	2021-11-15	100
1501	501	bab	high	11.9	69.81	11	4	2021-11-23	1
1502	501	bab	middle	11.73	63.18	11	4	2021-11-23	1
1503	501	bab	low	12.57	64.23	11	4	2021-11-23	1
1504	502	bab	high	12.4	63.6	11	4	2021-11-23	2
1505	502	bab	middle	11.73	62.43	11	4	2021-11-23	2
1506	502	bab	low	11.83	65.64	11	4	2021-11-23	2
1507	503	bab	high	10.77	68.76	11	4	2021-11-23	3
1508	503	bab	middle	10.4	68.95	11	4	2021-11-23	3
1509	503	bab	low	10.97	62.84	11	4	2021-11-23	3
1510	504	bab	high	11.5	66.86	11	4	2021-11-23	4
1511	504	bab	middle	11.7	62.66	11	4	2021-11-23	4
1512	504	bab	low	11.53	64.4	11	4	2021-11-23	4
1513	505	bab	high	11.9	65.25	11	4	2021-11-23	5
1514	505	bab	middle	11.43	68.13	11	4	2021-11-23	5
1515	505	bab	low	11.2	64.72	11	4	2021-11-23	5
1516	506	bab	high	11.87	67.78	11	4	2021-11-23	6
1517	506	bab	middle	12.53	62.14	11	4	2021-11-23	6
1518	506	bab	low	13.07	66.88	11	4	2021-11-23	6
1519	507	bab	high	11.73	65.09	11	4	2021-11-23	7
1520	507	bab	middle	12.43	69.82	11	4	2021-11-23	7
1521	507	bab	low	11.77	63.2	11	4	2021-11-23	7
1522	508	bab	high	10.6	66.21	11	4	2021-11-23	8
1523	508	bab	middle	10.53	67.16	11	4	2021-11-23	8
1524	508	bab	low	9.67	68.62	11	4	2021-11-23	8
1525	509	bab	high	9.8	67.11	11	4	2021-11-23	9
1526	509	bab	middle	10.4	66.92	11	4	2021-11-23	9
1527	509	bab	low	11	66.2	11	4	2021-11-23	9
1528	510	bab	high	12.93	64.99	11	4	2021-11-23	10
1529	510	bab	middle	10.77	69.43	11	4	2021-11-23	10
1530	510	bab	low	11.37	63.59	11	4	2021-11-23	10
1531	511	bab	high	10.17	66.26	11	4	2021-11-23	11
1532	511	bab	middle	10.27	64.94	11	4	2021-11-23	11
1533	511	bab	low	11.13	66.87	11	4	2021-11-23	11
1534	512	bab	high	9.53	62.17	11	4	2021-11-23	12
1535	512	bab	middle	9.87	64.2	11	4	2021-11-23	12
1536	512	bab	low	10.4	65.24	11	4	2021-11-23	12
1537	513	bab	high	9.83	64.24	11	4	2021-11-23	13
1538	513	bab	middle	9.1	68.1	11	4	2021-11-23	13
1539	513	bab	low	9.67	63.62	11	4	2021-11-23	13
1540	514	bab	high	10.4	67.22	11	4	2021-11-23	14
1541	514	bab	middle	10.53	65.53	11	4	2021-11-23	14
1542	514	bab	low	12.37	69.43	11	4	2021-11-23	14
1543	515	bab	high	10	62.58	11	4	2021-11-23	15
1544	515	bab	middle	10.03	65.51	11	4	2021-11-23	15
1545	515	bab	low	10.53	68.36	11	4	2021-11-23	15
1546	516	bab	high	11.97	62.67	11	4	2021-11-23	16
1547	516	bab	middle	11.43	64.51	11	4	2021-11-23	16
1548	516	bab	low	11.77	63.86	11	4	2021-11-23	16
1549	517	bab	high	11.37	65.85	11	4	2021-11-23	17
1550	517	bab	middle	12.23	64.54	11	4	2021-11-23	17
1551	517	bab	low	13.07	64.78	11	4	2021-11-23	17
1552	518	bab	high	11.87	62.28	11	4	2021-11-23	18
1553	518	bab	middle	11.7	67.12	11	4	2021-11-23	18
1554	518	bab	low	12.87	67.53	11	4	2021-11-23	18
1555	519	bab	high	12.77	68.95	11	4	2021-11-23	19
1556	519	bab	middle	11.53	69.25	11	4	2021-11-23	19
1557	519	bab	low	12.23	68.9	11	4	2021-11-23	19
1558	520	bab	high	12.23	67.46	11	4	2021-11-23	20
1559	520	bab	middle	13.07	64.97	11	4	2021-11-23	20
1560	520	bab	low	12.57	69.59	11	4	2021-11-23	20
1561	521	bab	high	11.4	63.56	11	4	2021-11-23	21
1562	521	bab	middle	11	64.33	11	4	2021-11-23	21
1563	521	bab	low	10.9	67.66	11	4	2021-11-23	21
1564	522	bab	high	10.9	62.45	11	4	2021-11-23	22
1565	522	bab	middle	11.83	63.98	11	4	2021-11-23	22
1566	522	bab	low	11.7	64.79	11	4	2021-11-23	22
1567	523	bab	high	11.43	67.12	11	4	2021-11-23	23
1568	523	bab	middle	11	65.6	11	4	2021-11-23	23
1569	523	bab	low	11.33	62.52	11	4	2021-11-23	23
1570	524	bab	high	11.03	69.29	11	4	2021-11-23	24
1571	524	bab	middle	11.23	67.97	11	4	2021-11-23	24
1572	524	bab	low	11.87	62.47	11	4	2021-11-23	24
1573	525	bab	high	11.03	66.81	11	4	2021-11-23	25
1574	525	bab	middle	10.33	62.68	11	4	2021-11-23	25
1575	525	bab	low	12.37	65.94	11	4	2021-11-23	25
1576	526	bab	high	11.27	63.75	11	4	2021-11-23	26
1577	526	bab	middle	11.83	67.78	11	4	2021-11-23	26
1578	526	bab	low	11.2	66.91	11	4	2021-11-23	26
1579	527	bab	high	10.93	69.57	11	4	2021-11-23	27
1580	527	bab	middle	11.27	69.03	11	4	2021-11-23	27
1581	527	bab	low	11.5	66.11	11	4	2021-11-23	27
1582	528	bab	high	11.3	69.76	11	4	2021-11-23	28
1583	528	bab	middle	10.8	64.73	11	4	2021-11-23	28
1584	528	bab	low	10.93	67.66	11	4	2021-11-23	28
1585	529	bab	high	10.87	68.54	11	4	2021-11-23	29
1586	529	bab	middle	10.77	67.3	11	4	2021-11-23	29
1587	529	bab	low	11.2	66.73	11	4	2021-11-23	29
1588	530	bab	high	11.8	64.64	11	4	2021-11-23	30
1589	530	bab	middle	12.53	67.12	11	4	2021-11-23	30
1590	530	bab	low	11.87	64.5	11	4	2021-11-23	30
1591	531	bab	high	13.5	66.48	11	4	2021-11-23	31
1592	531	bab	middle	13.57	63.38	11	4	2021-11-23	31
1593	531	bab	low	13.2	68.38	11	4	2021-11-23	31
1594	532	bab	high	10.5	66.37	11	4	2021-11-23	32
1595	532	bab	middle	10.73	66.58	11	4	2021-11-23	32
1596	532	bab	low	11.33	64.73	11	4	2021-11-23	32
1597	533	bab	high	10.63	69.56	11	4	2021-11-23	33
1598	533	bab	middle	10.63	65.71	11	4	2021-11-23	33
1599	533	bab	low	11.33	62.62	11	4	2021-11-23	33
1600	534	bab	high	11.63	62.09	11	4	2021-11-23	34
1601	534	bab	middle	10.93	63.45	11	4	2021-11-23	34
1602	534	bab	low	10.97	65.07	11	4	2021-11-23	34
1603	535	bab	high	9.87	64.89	11	4	2021-11-23	35
1604	535	bab	middle	10.6	67.74	11	4	2021-11-23	35
1605	535	bab	low	11.47	68.47	11	4	2021-11-23	35
1606	536	bab	high	12.1	65.38	11	4	2021-11-23	36
1607	536	bab	middle	11.03	64.21	11	4	2021-11-23	36
1608	536	bab	low	11.93	67.43	11	4	2021-11-23	36
1609	537	bab	high	9.9	65.98	11	4	2021-11-23	37
1610	537	bab	middle	10.17	64.03	11	4	2021-11-23	37
1611	537	bab	low	9.77	62.46	11	4	2021-11-23	37
1612	538	bab	high	10.37	64.15	11	4	2021-11-23	38
1613	538	bab	middle	9.8	65.92	11	4	2021-11-23	38
1614	538	bab	low	10.53	64.19	11	4	2021-11-23	38
1615	539	bab	high	9.07	64.65	11	4	2021-11-23	39
1616	539	bab	middle	10.1	67.07	11	4	2021-11-23	39
1617	539	bab	low	9.53	68.4	11	4	2021-11-23	39
1618	540	bab	high	9.6	62.91	11	4	2021-11-23	40
1619	540	bab	middle	9.93	62.94	11	4	2021-11-23	40
1620	540	bab	low	9.43	64.21	11	4	2021-11-23	40
1621	541	bab	high	9.27	65.09	11	4	2021-11-23	41
1622	541	bab	middle	9.4	64.87	11	4	2021-11-23	41
1623	541	bab	low	8.87	64.28	11	4	2021-11-23	41
1624	542	bab	high	10.07	64.33	11	4	2021-11-23	42
1625	542	bab	middle	10.53	62.56	11	4	2021-11-23	42
1626	542	bab	low	10.27	68.55	11	4	2021-11-23	42
1627	543	bab	high	13.43	68.7	11	4	2021-11-23	43
1628	543	bab	middle	10.47	63.79	11	4	2021-11-23	43
1629	543	bab	low	11.5	69.74	11	4	2021-11-23	43
1630	544	bab	high	9.63	67.57	11	4	2021-11-23	44
1631	544	bab	middle	10.8	64.22	11	4	2021-11-23	44
1632	544	bab	low	11.57	64.46	11	4	2021-11-23	44
1633	545	bab	high	11.4	64.64	11	4	2021-11-23	45
1634	545	bab	middle	11.7	65.4	11	4	2021-11-23	45
1635	545	bab	low	11.53	69.02	11	4	2021-11-23	45
1636	546	bab	high	10.97	69.78	11	4	2021-11-23	46
1637	546	bab	middle	10.9	64.12	11	4	2021-11-23	46
1638	546	bab	low	10.83	62.16	11	4	2021-11-23	46
1639	547	bab	high	11.6	66.1	11	4	2021-11-23	47
1640	547	bab	middle	10.7	66.78	11	4	2021-11-23	47
1641	547	bab	low	11.13	64.29	11	4	2021-11-23	47
1642	548	bab	high	10.67	65.87	11	4	2021-11-23	48
1643	548	bab	middle	11.1	68.46	11	4	2021-11-23	48
1644	548	bab	low	11.23	68.65	11	4	2021-11-23	48
1645	549	bab	high	11.23	62.8	11	4	2021-11-23	49
1646	549	bab	middle	10.77	64.46	11	4	2021-11-23	49
1647	549	bab	low	11.77	69.74	11	4	2021-11-23	49
1648	550	bab	high	10.17	62.17	11	4	2021-11-23	50
1649	550	bab	middle	10.93	66.82	11	4	2021-11-23	50
1650	550	bab	low	11.17	69.62	11	4	2021-11-23	50
1651	551	bab	high	13.3	67.43	11	4	2021-11-23	51
1652	551	bab	middle	12.43	64.55	11	4	2021-11-23	51
1653	551	bab	low	12.37	64.46	11	4	2021-11-23	51
1654	552	bab	high	12.2	64.27	11	4	2021-11-23	52
1655	552	bab	middle	12.1	62.63	11	4	2021-11-23	52
1656	552	bab	low	11.9	69.89	11	4	2021-11-23	52
1657	553	bab	high	11.13	65.29	11	4	2021-11-23	53
1658	553	bab	middle	11.37	69.02	11	4	2021-11-23	53
1659	553	bab	low	11.83	65.77	11	4	2021-11-23	53
1660	554	bab	high	11.93	64.4	11	4	2021-11-23	54
1661	554	bab	middle	12	63.43	11	4	2021-11-23	54
1662	554	bab	low	12.63	67	11	4	2021-11-23	54
1663	555	bab	high	11.8	69.63	11	4	2021-11-23	55
1664	555	bab	middle	11.57	63.49	11	4	2021-11-23	55
1665	555	bab	low	10.83	69.8	11	4	2021-11-23	55
1666	556	bab	high	10.77	66	11	4	2021-11-23	56
1667	556	bab	middle	11.23	64.51	11	4	2021-11-23	56
1668	556	bab	low	10.27	66.12	11	4	2021-11-23	56
1669	557	bab	high	10.5	69.77	11	4	2021-11-23	57
1670	557	bab	middle	10.13	68.82	11	4	2021-11-23	57
1671	557	bab	low	9.53	62.02	11	4	2021-11-23	57
1672	558	bab	high	10.47	68.37	11	4	2021-11-23	58
1673	558	bab	middle	10.2	69.85	11	4	2021-11-23	58
1674	558	bab	low	10.53	68.38	11	4	2021-11-23	58
1675	559	bab	high	12.07	64.72	11	4	2021-11-23	59
1676	559	bab	middle	11.17	65.62	11	4	2021-11-23	59
1677	559	bab	low	11.3	64.02	11	4	2021-11-23	59
1678	560	bab	high	12	64.06	11	4	2021-11-23	60
1679	560	bab	middle	11.9	67.71	11	4	2021-11-23	60
1680	560	bab	low	10.97	65.65	11	4	2021-11-23	60
1681	561	bab	high	10.6	68.24	11	4	2021-11-23	61
1682	561	bab	middle	10.7	69.1	11	4	2021-11-23	61
1683	561	bab	low	11.23	69.29	11	4	2021-11-23	61
1684	562	bab	high	11.87	68.51	11	4	2021-11-23	62
1685	562	bab	middle	12.27	68.99	11	4	2021-11-23	62
1686	562	bab	low	12.7	64.87	11	4	2021-11-23	62
1687	563	bab	high	13.63	62.67	11	4	2021-11-23	63
1688	563	bab	middle	14.47	67.58	11	4	2021-11-23	63
1689	563	bab	low	14.33	68.66	11	4	2021-11-23	63
1690	564	bab	high	13.63	69.54	11	4	2021-11-23	64
1691	564	bab	middle	14.47	68.95	11	4	2021-11-23	64
1692	564	bab	low	14.37	68.86	11	4	2021-11-23	64
1693	565	bab	high	12	66.66	11	4	2021-11-23	65
1694	565	bab	middle	12.03	66.39	11	4	2021-11-23	65
1695	565	bab	low	11.4	64.24	11	4	2021-11-23	65
1696	566	bab	high	12.2	63.03	11	4	2021-11-23	66
1697	566	bab	middle	12.37	65.41	11	4	2021-11-23	66
1698	566	bab	low	12.17	65.6	11	4	2021-11-23	66
1699	567	bab	high	12.27	64.86	11	4	2021-11-23	67
1700	567	bab	middle	12.43	62.05	11	4	2021-11-23	67
1701	567	bab	low	12.2	66.36	11	4	2021-11-23	67
1702	568	bab	high	10.93	64.86	11	4	2021-11-23	68
1703	568	bab	middle	10.6	63.41	11	4	2021-11-23	68
1704	568	bab	low	9.83	62.21	11	4	2021-11-23	68
1705	569	bab	high	12.33	68.84	11	4	2021-11-23	69
1706	569	bab	middle	12.77	68.07	11	4	2021-11-23	69
1707	569	bab	low	11	69.27	11	4	2021-11-23	69
1708	570	bab	high	11.17	62.94	11	4	2021-11-23	70
1709	570	bab	middle	10.8	65.87	11	4	2021-11-23	70
1710	570	bab	low	11.9	69.58	11	4	2021-11-23	70
1711	571	bab	high	11.17	63.03	11	4	2021-11-23	71
1712	571	bab	middle	12	66.05	11	4	2021-11-23	71
1713	571	bab	low	11.07	62.67	11	4	2021-11-23	71
1714	572	bab	high	8.87	64.94	11	4	2021-11-23	72
1715	572	bab	middle	10.67	65.15	11	4	2021-11-23	72
1716	572	bab	low	10.7	68.36	11	4	2021-11-23	72
1717	573	bab	high	11	63.97	11	4	2021-11-23	73
1718	573	bab	middle	10.77	66.21	11	4	2021-11-23	73
1719	573	bab	low	10.9	66.52	11	4	2021-11-23	73
1720	574	bab	high	12.17	69.81	11	4	2021-11-23	74
1721	574	bab	middle	12.63	68.97	11	4	2021-11-23	74
1722	574	bab	low	12.57	65.44	11	4	2021-11-23	74
1723	575	bab	high	12.6	62.39	11	4	2021-11-23	75
1724	575	bab	middle	11.57	64.43	11	4	2021-11-23	75
1725	575	bab	low	12.13	65.28	11	4	2021-11-23	75
1726	576	bab	high	12.23	63.54	11	4	2021-11-23	76
1727	576	bab	middle	12.67	68.28	11	4	2021-11-23	76
1728	576	bab	low	12.5	64.75	11	4	2021-11-23	76
1729	577	bab	high	12.47	67.12	11	4	2021-11-23	77
1730	577	bab	middle	12.63	66.26	11	4	2021-11-23	77
1731	577	bab	low	12.5	63.55	11	4	2021-11-23	77
1732	578	bab	high	11.83	69.17	11	4	2021-11-23	78
1733	578	bab	middle	11.83	67.25	11	4	2021-11-23	78
1734	578	bab	low	11.17	68.79	11	4	2021-11-23	78
1735	579	bab	high	10.9	66.53	11	4	2021-11-23	79
1736	579	bab	middle	11.33	68.39	11	4	2021-11-23	79
1737	579	bab	low	12.03	69.02	11	4	2021-11-23	79
1738	580	bab	high	12.37	69.15	11	4	2021-11-23	80
1739	580	bab	middle	12.87	64.03	11	4	2021-11-23	80
1740	580	bab	low	11.43	63.15	11	4	2021-11-23	80
1741	581	bab	high	11.07	69.58	11	4	2021-11-23	81
1742	581	bab	middle	12.37	65.08	11	4	2021-11-23	81
1743	581	bab	low	11.87	63.94	11	4	2021-11-23	81
1744	582	bab	high	11.47	62.62	11	4	2021-11-23	82
1745	582	bab	middle	11.83	69.78	11	4	2021-11-23	82
1746	582	bab	low	11.63	63.53	11	4	2021-11-23	82
1747	583	bab	high	11.2	67.63	11	4	2021-11-23	83
1748	583	bab	middle	11.27	66.98	11	4	2021-11-23	83
1749	583	bab	low	10.77	69.46	11	4	2021-11-23	83
1750	584	bab	high	12.23	69.62	11	4	2021-11-23	84
1751	584	bab	middle	12.17	62.77	11	4	2021-11-23	84
1752	584	bab	low	12.83	62.03	11	4	2021-11-23	84
1753	585	bab	high	12.9	69.37	11	4	2021-11-23	85
1754	585	bab	middle	12.27	65.41	11	4	2021-11-23	85
1755	585	bab	low	12.83	62.95	11	4	2021-11-23	85
1756	586	bab	high	12.27	62.38	11	4	2021-11-23	86
1757	586	bab	middle	11.07	67.49	11	4	2021-11-23	86
1758	586	bab	low	11.37	69.15	11	4	2021-11-23	86
1759	587	bab	high	12.93	66.96	11	4	2021-11-23	87
1760	587	bab	middle	12.63	63.32	11	4	2021-11-23	87
1761	587	bab	low	12.93	63.32	11	4	2021-11-23	87
1762	588	bab	high	13.53	69.23	11	4	2021-11-23	88
1763	588	bab	middle	13.33	66.5	11	4	2021-11-23	88
1764	588	bab	low	12.9	68.77	11	4	2021-11-23	88
1765	589	bab	high	11.6	63.05	11	4	2021-11-23	89
1766	589	bab	middle	10.53	62.8	11	4	2021-11-23	89
1767	589	bab	low	11.37	65.83	11	4	2021-11-23	89
1768	590	bab	high	12.4	69.91	11	4	2021-11-23	90
1769	590	bab	middle	12.47	68.85	11	4	2021-11-23	90
1770	590	bab	low	12.4	63.82	11	4	2021-11-23	90
1771	591	bab	high	10.63	65.67	11	4	2021-11-23	91
1772	591	bab	middle	10.23	69.38	11	4	2021-11-23	91
1773	591	bab	low	11.43	66.04	11	4	2021-11-23	91
1774	592	bab	high	11.97	67.3	11	4	2021-11-23	92
1775	592	bab	middle	11.9	69.17	11	4	2021-11-23	92
1776	592	bab	low	11.9	64.59	11	4	2021-11-23	92
1777	593	bab	high	11.8	69.8	11	4	2021-11-23	93
1778	593	bab	middle	11.7	66.62	11	4	2021-11-23	93
1779	593	bab	low	10.6	63.43	11	4	2021-11-23	93
1780	594	bab	high	9.6	68.36	11	4	2021-11-23	94
1781	594	bab	middle	8.93	63.11	11	4	2021-11-23	94
1782	594	bab	low	9.3	66.49	11	4	2021-11-23	94
1783	595	bab	high	10.13	62.22	11	4	2021-11-23	95
1784	595	bab	middle	11.9	64.06	11	4	2021-11-23	95
1785	595	bab	low	11.1	68.62	11	4	2021-11-23	95
1786	596	bab	high	11.73	65.87	11	4	2021-11-23	96
1787	596	bab	middle	10.87	63.16	11	4	2021-11-23	96
1788	596	bab	low	11.43	68.75	11	4	2021-11-23	96
1789	597	bab	high	9.87	63.62	11	4	2021-11-23	97
1790	597	bab	middle	10.33	65.84	11	4	2021-11-23	97
1791	597	bab	low	10.87	69.52	11	4	2021-11-23	97
1792	598	bab	high	9.77	63.56	11	4	2021-11-23	98
1793	598	bab	middle	10.6	68.4	11	4	2021-11-23	98
1794	598	bab	low	9.6	64.33	11	4	2021-11-23	98
1795	599	bab	high	10.2	63.16	11	4	2021-11-23	99
1796	599	bab	middle	11.13	63.23	11	4	2021-11-23	99
1797	599	bab	low	11.53	67.31	11	4	2021-11-23	99
1798	600	bab	high	10.07	62.07	11	4	2021-11-23	100
1799	600	bab	middle	10.37	62.87	11	4	2021-11-23	100
1800	600	bab	low	9.33	66.08	11	4	2021-11-23	100
1801	601	fab	high	11.07	53.04	10	4	2021-10-19	1
1802	601	fab	middle	12.33	55.63	10	4	2021-10-19	1
1803	601	fab	low	11.93	54.5	10	4	2021-10-19	1
1804	602	fab	high	12.07	47.6	10	4	2021-10-19	2
1805	602	fab	middle	11.87	58.11	10	4	2021-10-19	2
1806	602	fab	low	11.93	52.92	10	4	2021-10-19	2
1807	603	fab	high	11.47	56.95	10	4	2021-10-19	3
1808	603	fab	middle	12.07	58.16	10	4	2021-10-19	3
1809	603	fab	low	12.27	45.3	10	4	2021-10-19	3
1810	604	fab	high	9.67	58.37	10	4	2021-10-19	4
1811	604	fab	middle	9.47	51.49	10	4	2021-10-19	4
1812	604	fab	low	10.7	55.28	10	4	2021-10-19	4
1813	605	fab	high	11.67	58.73	10	4	2021-10-19	5
1814	605	fab	middle	11.7	44.53	10	4	2021-10-19	5
1815	605	fab	low	12.47	59.71	10	4	2021-10-19	5
1816	606	fab	high	10.53	49.93	10	4	2021-10-19	6
1817	606	fab	middle	11.23	45.18	10	4	2021-10-19	6
1818	606	fab	low	10.9	50.41	10	4	2021-10-19	6
1819	607	fab	high	12.37	49.28	10	4	2021-10-19	7
1820	607	fab	middle	13.53	44.59	10	4	2021-10-19	7
1821	607	fab	low	13.27	56.2	10	4	2021-10-19	7
1822	608	fab	high	13.17	59.93	10	4	2021-10-19	8
1823	608	fab	middle	14.17	49.13	10	4	2021-10-19	8
1824	608	fab	low	14.43	62.36	10	4	2021-10-19	8
1825	609	fab	high	13.23	50.23	10	4	2021-10-19	9
1826	609	fab	middle	12.97	53.18	10	4	2021-10-19	9
1827	609	fab	low	12.57	56.8	10	4	2021-10-19	9
1828	610	fab	high	12	57.87	10	4	2021-10-19	10
1829	610	fab	middle	12.57	57.02	10	4	2021-10-19	10
1830	610	fab	low	12.3	51.89	10	4	2021-10-19	10
1831	611	fab	high	10.87	49.67	10	4	2021-10-19	11
1832	611	fab	middle	12.93	48.68	10	4	2021-10-19	11
1833	611	fab	low	13.03	44.64	10	4	2021-10-19	11
1834	612	fab	high	10.17	47.64	10	4	2021-10-19	12
1835	612	fab	middle	10.27	58.22	10	4	2021-10-19	12
1836	612	fab	low	11.03	63.48	10	4	2021-10-19	12
1837	613	fab	high	12.07	60.58	10	4	2021-10-19	13
1838	613	fab	middle	13.5	58.74	10	4	2021-10-19	13
1839	613	fab	low	13.03	54.57	10	4	2021-10-19	13
1840	614	fab	high	13	44.89	10	4	2021-10-19	14
1841	614	fab	middle	13.1	55.59	10	4	2021-10-19	14
1842	614	fab	low	11.6	44.26	10	4	2021-10-19	14
1843	615	fab	high	10.87	63.37	10	4	2021-10-19	15
1844	615	fab	middle	11.13	55.26	10	4	2021-10-19	15
1845	615	fab	low	12.37	61.45	10	4	2021-10-19	15
1846	616	fab	high	9.6	52.14	10	4	2021-10-19	16
1847	616	fab	middle	9.8	51.7	10	4	2021-10-19	16
1848	616	fab	low	9.43	52.51	10	4	2021-10-19	16
1849	617	fab	high	11.67	54.45	10	4	2021-10-19	17
1850	617	fab	middle	11.37	45.41	10	4	2021-10-19	17
1851	617	fab	low	11.83	56.84	10	4	2021-10-19	17
1852	618	fab	high	11.47	47.72	10	4	2021-10-19	18
1853	618	fab	middle	11.5	53.15	10	4	2021-10-19	18
1854	618	fab	low	12.6	51.19	10	4	2021-10-19	18
1855	619	fab	high	11.67	47.25	10	4	2021-10-19	19
1856	619	fab	middle	11.23	52.65	10	4	2021-10-19	19
1857	619	fab	low	11.2	50.3	10	4	2021-10-19	19
1858	620	fab	high	12.53	49.31	10	4	2021-10-19	20
1859	620	fab	middle	12.17	61.21	10	4	2021-10-19	20
1860	620	fab	low	12.57	57.6	10	4	2021-10-19	20
1861	621	fab	high	12.5	46.44	10	4	2021-10-19	21
1862	621	fab	middle	12.77	57.98	10	4	2021-10-19	21
1863	621	fab	low	12.27	61.46	10	4	2021-10-19	21
1864	622	fab	high	12.4	48.85	10	4	2021-10-19	22
1865	622	fab	middle	12.3	55.86	10	4	2021-10-19	22
1866	622	fab	low	11.8	53.08	10	4	2021-10-19	22
1867	623	fab	high	12.87	56.91	10	4	2021-10-19	23
1868	623	fab	middle	13.67	54.24	10	4	2021-10-19	23
1869	623	fab	low	13.47	46.69	10	4	2021-10-19	23
1870	624	fab	high	12.27	59.01	10	4	2021-10-19	24
1871	624	fab	middle	11.8	49.24	10	4	2021-10-19	24
1872	624	fab	low	11.6	54.04	10	4	2021-10-19	24
1873	625	fab	high	10.7	57.3	10	4	2021-10-19	25
1874	625	fab	middle	12.4	52.38	10	4	2021-10-19	25
1875	625	fab	low	11	58.83	10	4	2021-10-19	25
1876	626	fab	high	13.37	58.44	10	4	2021-10-19	26
1877	626	fab	middle	13.2	54.36	10	4	2021-10-19	26
1878	626	fab	low	13.17	48.44	10	4	2021-10-19	26
1879	627	fab	high	13.13	48.48	10	4	2021-10-19	27
1880	627	fab	middle	13.77	52.41	10	4	2021-10-19	27
1881	627	fab	low	12.67	60.12	10	4	2021-10-19	27
1882	628	fab	high	13.73	49.22	10	4	2021-10-19	28
1883	628	fab	middle	14.17	60.61	10	4	2021-10-19	28
1884	628	fab	low	13.03	52.37	10	4	2021-10-19	28
1885	629	fab	high	11.2	59.99	10	4	2021-10-19	29
1886	629	fab	middle	11.03	47.85	10	4	2021-10-19	29
1887	629	fab	low	10.97	62.27	10	4	2021-10-19	29
1888	630	fab	high	11.87	59.76	10	4	2021-10-19	30
1889	630	fab	middle	11.27	44.72	10	4	2021-10-19	30
1890	630	fab	low	12.23	47.04	10	4	2021-10-19	30
1891	631	fab	high	10.37	60.23	10	4	2021-10-19	31
1892	631	fab	middle	9.8	44.36	10	4	2021-10-19	31
1893	631	fab	low	9.03	51.59	10	4	2021-10-19	31
1894	632	fab	high	12.2	59.72	10	4	2021-10-19	32
1895	632	fab	middle	11.37	57.21	10	4	2021-10-19	32
1896	632	fab	low	11.33	56.79	10	4	2021-10-19	32
1897	633	fab	high	13.1	59.36	10	4	2021-10-19	33
[truncated: 39,848 more rows]

## Sheet: 3-4
Fig. 3. Spatiotemporal variability of sugar content and fruit size with respect to mandarin orchards in Jeju Island.
[truncated: 632 more rows]

[truncated: 1 more sheets: 3-5]
