# Supplementary material for: An agricultural digital twin for mandarins demonstrates the potential for individualized agriculture
Source: Nat Commun. 2024 Feb 20;15:1561. doi: 10.1038/s41467-024-45725-x (PMC10879191; doi:10.1038/s41467-024-45725-x)
Supplement: Supplementary file 9 — Supplementary Data 5 [file 41467_2024_45725_MOESM9_ESM.xlsx]

## Sheet: 5-1
Fig. 5. Inter-orchard analysis between the two orchards, Hab (located in the eastern region) and Iab (western region).
position_id	citrus_id	farm_id	position	brix	size	researched_month	researched_week	researched_at	tag_no
1	1	bab	high	10.57	66.73	10	3	2021-10-15	1
2	1	bab	middle	10.37	64.47	10	3	2021-10-15	1
3	1	bab	low	10.63	65.02	10	3	2021-10-15	1
4	2	bab	high	10.03	72.26	10	3	2021-10-15	2
5	2	bab	middle	10.17	73.29	10	3	2021-10-15	2
6	2	bab	low	9.93	65.09	10	3	2021-10-15	2
7	3	bab	high	9.33	71.35	10	3	2021-10-15	3
8	3	bab	middle	9.33	64.2	10	3	2021-10-15	3
9	3	bab	low	8.93	60.27	10	3	2021-10-15	3
10	4	bab	high	10.2	73.68	10	3	2021-10-15	4
11	4	bab	middle	10.43	59.58	10	3	2021-10-15	4
12	4	bab	low	10.27	70.6	10	3	2021-10-15	4
13	5	bab	high	10.07	69.78	10	3	2021-10-15	5
14	5	bab	middle	10.33	71.69	10	3	2021-10-15	5
15	5	bab	low	9.8	67.68	10	3	2021-10-15	5
16	6	bab	high	10.23	76.6	10	3	2021-10-15	6
17	6	bab	middle	11.77	65.49	10	3	2021-10-15	6
18	6	bab	low	10.63	70.9	10	3	2021-10-15	6
19	7	bab	high	9.87	57.76	10	3	2021-10-15	7
20	7	bab	middle	10.43	61.95	10	3	2021-10-15	7
21	7	bab	low	10.73	57.77	10	3	2021-10-15	7
22	8	bab	high	9.63	68.26	10	3	2021-10-15	8
23	8	bab	middle	9.57	66.87	10	3	2021-10-15	8
24	8	bab	low	9.8	66.27	10	3	2021-10-15	8
25	9	bab	high	9.83	68.7	10	3	2021-10-15	9
26	9	bab	middle	9.8	69.45	10	3	2021-10-15	9
27	9	bab	low	9.2	65.2	10	3	2021-10-15	9
28	10	bab	high	9.97	72.55	10	3	2021-10-15	10
29	10	bab	middle	11.13	68.41	10	3	2021-10-15	10
30	10	bab	low	10.93	74.41	10	3	2021-10-15	10
31	11	bab	high	9.53	64.57	10	3	2021-10-15	11
32	11	bab	middle	9.73	68.94	10	3	2021-10-15	11
33	11	bab	low	10.33	71.89	10	3	2021-10-15	11
34	12	bab	high	8.9	68.36	10	3	2021-10-15	12
35	12	bab	middle	8.7	60.61	10	3	2021-10-15	12
36	12	bab	low	9.73	72.85	10	3	2021-10-15	12
37	13	bab	high	9.4	61.38	10	3	2021-10-15	13
38	13	bab	middle	9.53	68.61	10	3	2021-10-15	13
39	13	bab	low	9.37	76.35	10	3	2021-10-15	13
40	14	bab	high	9.93	62.24	10	3	2021-10-15	14
41	14	bab	middle	9.7	76.32	10	3	2021-10-15	14
42	14	bab	low	9	71.51	10	3	2021-10-15	14
43	15	bab	high	9.47	74.81	10	3	2021-10-15	15
44	15	bab	middle	8.9	65.33	10	3	2021-10-15	15
45	15	bab	low	9.63	66.48	10	3	2021-10-15	15
46	16	bab	high	9.3	58.67	10	3	2021-10-15	16
47	16	bab	middle	9.5	64.61	10	3	2021-10-15	16
48	16	bab	low	9.67	68.53	10	3	2021-10-15	16
49	17	bab	high	9.4	63.78	10	3	2021-10-15	17
50	17	bab	middle	9.33	68.92	10	3	2021-10-15	17
51	17	bab	low	10.3	67.2	10	3	2021-10-15	17
52	18	bab	high	10.8	66.16	10	3	2021-10-15	18
53	18	bab	middle	11.17	62.89	10	3	2021-10-15	18
54	18	bab	low	10.87	58.9	10	3	2021-10-15	18
55	19	bab	high	11	60.86	10	3	2021-10-15	19
56	19	bab	middle	10.67	69.97	10	3	2021-10-15	19
57	19	bab	low	10.43	62.51	10	3	2021-10-15	19
58	20	bab	high	11.17	59.84	10	3	2021-10-15	20
59	20	bab	middle	11.23	59.16	10	3	2021-10-15	20
60	20	bab	low	11.23	64.17	10	3	2021-10-15	20
61	21	bab	high	9.1	68.06	10	3	2021-10-15	21
62	21	bab	middle	10.83	71.11	10	3	2021-10-15	21
63	21	bab	low	10.87	70.6	10	3	2021-10-15	21
64	22	bab	high	9.93	74.5	10	3	2021-10-15	22
65	22	bab	middle	10.87	59.91	10	3	2021-10-15	22
66	22	bab	low	10.3	70.37	10	3	2021-10-15	22
67	23	bab	high	10.13	69.39	10	3	2021-10-15	23
68	23	bab	middle	10.1	68.54	10	3	2021-10-15	23
69	23	bab	low	10	71.08	10	3	2021-10-15	23
70	24	bab	high	10.53	64.26	10	3	2021-10-15	24
71	24	bab	middle	11.27	63.73	10	3	2021-10-15	24
72	24	bab	low	10.73	72.55	10	3	2021-10-15	24
73	25	bab	high	9.9	69.44	10	3	2021-10-15	25
74	25	bab	middle	11.03	70.58	10	3	2021-10-15	25
75	25	bab	low	10.97	76.33	10	3	2021-10-15	25
76	26	bab	high	10.47	67.38	10	3	2021-10-15	26
77	26	bab	middle	11.1	67.89	10	3	2021-10-15	26
78	26	bab	low	10.8	61.43	10	3	2021-10-15	26
79	27	bab	high	10.5	71.7	10	3	2021-10-15	27
80	27	bab	middle	10.23	63.89	10	3	2021-10-15	27
81	27	bab	low	9.8	62.53	10	3	2021-10-15	27
82	28	bab	high	10.13	73.05	10	3	2021-10-15	28
83	28	bab	middle	10.67	74.15	10	3	2021-10-15	28
84	28	bab	low	10.03	58.84	10	3	2021-10-15	28
85	29	bab	high	10	72.97	10	3	2021-10-15	29
86	29	bab	middle	10.07	61.61	10	3	2021-10-15	29
87	29	bab	low	10.47	65.09	10	3	2021-10-15	29
88	30	bab	high	11.87	61.74	10	3	2021-10-15	30
89	30	bab	middle	11.43	63.68	10	3	2021-10-15	30
90	30	bab	low	11.5	65.71	10	3	2021-10-15	30
91	31	bab	high	12.1	62.69	10	3	2021-10-15	31
92	31	bab	middle	10.9	59.46	10	3	2021-10-15	31
93	31	bab	low	12.13	68.7	10	3	2021-10-15	31
94	32	bab	high	9.23	61.71	10	3	2021-10-15	32
95	32	bab	middle	9.27	65.1	10	3	2021-10-15	32
96	32	bab	low	9.73	66.81	10	3	2021-10-15	32
97	33	bab	high	9.97	67.28	10	3	2021-10-15	33
98	33	bab	middle	10.07	61.55	10	3	2021-10-15	33
99	33	bab	low	9.67	74.38	10	3	2021-10-15	33
100	34	bab	high	9.27	70.12	10	3	2021-10-15	34
101	34	bab	middle	9.07	58.94	10	3	2021-10-15	34
102	34	bab	low	9.57	72.03	10	3	2021-10-15	34
103	35	bab	high	10.5	62.83	10	3	2021-10-15	35
104	35	bab	middle	9.17	75.56	10	3	2021-10-15	35
105	35	bab	low	9.13	69.03	10	3	2021-10-15	35
106	36	bab	high	9.97	66.64	10	3	2021-10-15	36
107	36	bab	middle	9.83	64.6	10	3	2021-10-15	36
108	36	bab	low	10.43	72.27	10	3	2021-10-15	36
109	37	bab	high	8.17	58.75	10	3	2021-10-15	37
110	37	bab	middle	8.13	59.21	10	3	2021-10-15	37
111	37	bab	low	8.43	71.75	10	3	2021-10-15	37
112	38	bab	high	7.1	73.35	10	3	2021-10-15	38
113	38	bab	middle	11.6	75.41	10	3	2021-10-15	38
114	38	bab	low	9.1	66.88	10	3	2021-10-15	38
115	39	bab	high	8.87	61.66	10	3	2021-10-15	39
116	39	bab	middle	8.23	70.18	10	3	2021-10-15	39
117	39	bab	low	8.5	73.73	10	3	2021-10-15	39
118	40	bab	high	7.9	76.54	10	3	2021-10-15	40
119	40	bab	middle	7.5	74.79	10	3	2021-10-15	40
120	40	bab	low	9.27	67.58	10	3	2021-10-15	40
121	41	bab	high	8.5	62.67	10	3	2021-10-15	41
122	41	bab	middle	8.37	69.72	10	3	2021-10-15	41
123	41	bab	low	8.13	71.18	10	3	2021-10-15	41
124	42	bab	high	9.13	72.27	10	3	2021-10-15	42
125	42	bab	middle	10.03	62.11	10	3	2021-10-15	42
126	42	bab	low	9.63	59.88	10	3	2021-10-15	42
127	43	bab	high	9.7	65.06	10	3	2021-10-15	43
128	43	bab	middle	10.03	76.52	10	3	2021-10-15	43
129	43	bab	low	9.07	66.25	10	3	2021-10-15	43
130	44	bab	high	8.3	61.96	10	3	2021-10-15	44
131	44	bab	middle	9.73	64.54	10	3	2021-10-15	44
132	44	bab	low	8.47	58.19	10	3	2021-10-15	44
133	45	bab	high	10.1	60.28	10	3	2021-10-15	45
134	45	bab	middle	10.63	71.34	10	3	2021-10-15	45
135	45	bab	low	10.23	71.81	10	3	2021-10-15	45
136	46	bab	high	10.7	58.72	10	3	2021-10-15	46
137	46	bab	middle	10.5	61.31	10	3	2021-10-15	46
138	46	bab	low	9.9	61.18	10	3	2021-10-15	46
139	47	bab	high	10	63.82	10	3	2021-10-15	47
140	47	bab	middle	10.43	60.93	10	3	2021-10-15	47
141	47	bab	low	10.73	66.17	10	3	2021-10-15	47
142	48	bab	high	10.07	65.82	10	3	2021-10-15	48
143	48	bab	middle	9.57	62.09	10	3	2021-10-15	48
144	48	bab	low	9.7	67.33	10	3	2021-10-15	48
145	49	bab	high	9.13	65.22	10	3	2021-10-15	49
146	49	bab	middle	9.9	74.71	10	3	2021-10-15	49
147	49	bab	low	10.53	68.29	10	3	2021-10-15	49
148	50	bab	high	9.17	60.59	10	3	2021-10-15	50
149	50	bab	middle	10.27	58.01	10	3	2021-10-15	50
150	50	bab	low	9.53	69.19	10	3	2021-10-15	50
151	51	bab	high	9.8	67.86	10	3	2021-10-15	51
152	51	bab	middle	9.6	73.74	10	3	2021-10-15	51
153	51	bab	low	9.6	70.42	10	3	2021-10-15	51
154	52	bab	high	10.3	64.66	10	3	2021-10-15	52
155	52	bab	middle	10.73	67.13	10	3	2021-10-15	52
156	52	bab	low	10.77	70.06	10	3	2021-10-15	52
157	53	bab	high	9.6	64.76	10	3	2021-10-15	53
158	53	bab	middle	10.1	59.19	10	3	2021-10-15	53
159	53	bab	low	10.27	68.49	10	3	2021-10-15	53
160	54	bab	high	10.17	69.11	10	3	2021-10-15	54
161	54	bab	middle	9.7	63.66	10	3	2021-10-15	54
162	54	bab	low	9.87	58.66	10	3	2021-10-15	54
163	55	bab	high	12.4	64.26	10	3	2021-10-15	55
164	55	bab	middle	11.33	69.1	10	3	2021-10-15	55
165	55	bab	low	10.97	75.69	10	3	2021-10-15	55
166	56	bab	high	9.83	69.81	10	3	2021-10-15	56
167	56	bab	middle	10.43	58.72	10	3	2021-10-15	56
168	56	bab	low	8.1	62.92	10	3	2021-10-15	56
169	57	bab	high	8.93	73.22	10	3	2021-10-15	57
170	57	bab	middle	9	65.81	10	3	2021-10-15	57
171	57	bab	low	9.3	60.67	10	3	2021-10-15	57
172	58	bab	high	9.53	70.99	10	3	2021-10-15	58
173	58	bab	middle	10.47	59.51	10	3	2021-10-15	58
174	58	bab	low	9.43	67.54	10	3	2021-10-15	58
175	59	bab	high	10.33	59.56	10	3	2021-10-15	59
176	59	bab	middle	12	65.17	10	3	2021-10-15	59
177	59	bab	low	10.9	63.85	10	3	2021-10-15	59
178	60	bab	high	10.83	59.16	10	3	2021-10-15	60
179	60	bab	middle	10.4	69.15	10	3	2021-10-15	60
180	60	bab	low	11.53	58.21	10	3	2021-10-15	60
181	61	bab	high	9.73	60.05	10	3	2021-10-15	61
182	61	bab	middle	10.4	75.54	10	3	2021-10-15	61
183	61	bab	low	10.47	63.38	10	3	2021-10-15	61
184	62	bab	high	11.4	66.94	10	3	2021-10-15	62
185	62	bab	middle	10.77	71.06	10	3	2021-10-15	62
186	62	bab	low	10.33	76.63	10	3	2021-10-15	62
187	63	bab	high	11.97	73.29	10	3	2021-10-15	63
188	63	bab	middle	13.6	71.72	10	3	2021-10-15	63
189	63	bab	low	11.87	68.83	10	3	2021-10-15	63
190	64	bab	high	13.43	60.82	10	3	2021-10-15	64
191	64	bab	middle	12.33	76.39	10	3	2021-10-15	64
192	64	bab	low	12.77	58.09	10	3	2021-10-15	64
193	65	bab	high	10.33	70.55	10	3	2021-10-15	65
194	65	bab	middle	11.33	68.74	10	3	2021-10-15	65
195	65	bab	low	10.17	67.23	10	3	2021-10-15	65
196	66	bab	high	10.87	72.53	10	3	2021-10-15	66
197	66	bab	middle	10.67	61.55	10	3	2021-10-15	66
198	66	bab	low	11.9	57.78	10	3	2021-10-15	66
199	67	bab	high	10.77	65.57	10	3	2021-10-15	67
200	67	bab	middle	11.07	70.86	10	3	2021-10-15	67
201	67	bab	low	10.6	67.05	10	3	2021-10-15	67
202	68	bab	high	10.8	72.11	10	3	2021-10-15	68
203	68	bab	middle	9.87	73.61	10	3	2021-10-15	68
204	68	bab	low	9.33	59.52	10	3	2021-10-15	68
205	69	bab	high	12.2	63.48	10	3	2021-10-15	69
206	69	bab	middle	11.43	64.13	10	3	2021-10-15	69
207	69	bab	low	12.13	58.97	10	3	2021-10-15	69
208	70	bab	high	11.3	73.96	10	3	2021-10-15	70
209	70	bab	middle	10.83	58.33	10	3	2021-10-15	70
210	70	bab	low	12.03	59.51	10	3	2021-10-15	70
211	71	bab	high	11.47	64.35	10	3	2021-10-15	71
212	71	bab	middle	10.73	73.73	10	3	2021-10-15	71
213	71	bab	low	11.03	64.79	10	3	2021-10-15	71
214	72	bab	high	9.57	67.14	10	3	2021-10-15	72
215	72	bab	middle	9.07	60.82	10	3	2021-10-15	72
216	72	bab	low	8.87	73.92	10	3	2021-10-15	72
217	73	bab	high	9.43	67.24	10	3	2021-10-15	73
218	73	bab	middle	9.9	65.96	10	3	2021-10-15	73
219	73	bab	low	10.57	68.81	10	3	2021-10-15	73
220	74	bab	high	11.53	74.03	10	3	2021-10-15	74
221	74	bab	middle	11.97	74.2	10	3	2021-10-15	74
222	74	bab	low	11.97	64.6	10	3	2021-10-15	74
223	75	bab	high	11.2	72.96	10	3	2021-10-15	75
224	75	bab	middle	11.37	73.22	10	3	2021-10-15	75
225	75	bab	low	12.23	68.07	10	3	2021-10-15	75
226	76	bab	high	9.07	57.67	10	3	2021-10-15	76
227	76	bab	middle	9.43	61.9	10	3	2021-10-15	76
228	76	bab	low	9.07	74.39	10	3	2021-10-15	76
229	77	bab	high	9.67	58.57	10	3	2021-10-15	77
230	77	bab	middle	10.07	58.42	10	3	2021-10-15	77
231	77	bab	low	9.6	75.03	10	3	2021-10-15	77
232	78	bab	high	10.37	74.75	10	3	2021-10-15	78
233	78	bab	middle	9.93	76.26	10	3	2021-10-15	78
234	78	bab	low	9.67	68.72	10	3	2021-10-15	78
235	79	bab	high	10	75.1	10	3	2021-10-15	79
236	79	bab	middle	10.2	61.02	10	3	2021-10-15	79
237	79	bab	low	10.53	74.73	10	3	2021-10-15	79
238	80	bab	high	10.43	63.18	10	3	2021-10-15	80
239	80	bab	middle	10.23	62.76	10	3	2021-10-15	80
240	80	bab	low	10.57	69.08	10	3	2021-10-15	80
241	81	bab	high	11.4	63.33	10	3	2021-10-15	81
242	81	bab	middle	11.73	60.8	10	3	2021-10-15	81
243	81	bab	low	10.43	75.95	10	3	2021-10-15	81
244	82	bab	high	11.07	70.6	10	3	2021-10-15	82
245	82	bab	middle	10.93	67.28	10	3	2021-10-15	82
246	82	bab	low	11.57	64.95	10	3	2021-10-15	82
247	83	bab	high	9.67	65.66	10	3	2021-10-15	83
248	83	bab	middle	10.5	71.84	10	3	2021-10-15	83
249	83	bab	low	9.7	69.92	10	3	2021-10-15	83
250	84	bab	high	11.3	68.53	10	3	2021-10-15	84
251	84	bab	middle	11.5	63.91	10	3	2021-10-15	84
252	84	bab	low	11.43	63.04	10	3	2021-10-15	84
253	85	bab	high	11.97	68.27	10	3	2021-10-15	85
254	85	bab	middle	12.13	73.72	10	3	2021-10-15	85
255	85	bab	low	12.6	67.91	10	3	2021-10-15	85
256	86	bab	high	10.37	72.15	10	3	2021-10-15	86
257	86	bab	middle	10.77	68.46	10	3	2021-10-15	86
258	86	bab	low	10.4	66.99	10	3	2021-10-15	86
259	87	bab	high	10.9	76.11	10	3	2021-10-15	87
260	87	bab	middle	10.2	67.4	10	3	2021-10-15	87
261	87	bab	low	11.1	73.48	10	3	2021-10-15	87
262	88	bab	high	9.6	74.93	10	3	2021-10-15	88
263	88	bab	middle	9.67	62.94	10	3	2021-10-15	88
264	88	bab	low	10.3	61.14	10	3	2021-10-15	88
265	89	bab	high	10.53	75.88	10	3	2021-10-15	89
266	89	bab	middle	9.63	70.72	10	3	2021-10-15	89
267	89	bab	low	9.87	59.7	10	3	2021-10-15	89
268	90	bab	high	10	61.6	10	3	2021-10-15	90
269	90	bab	middle	10.33	60.76	10	3	2021-10-15	90
270	90	bab	low	9.93	64.54	10	3	2021-10-15	90
271	91	bab	high	10.8	75.47	10	3	2021-10-15	91
272	91	bab	middle	9.97	58.75	10	3	2021-10-15	91
273	91	bab	low	10.4	67.18	10	3	2021-10-15	91
274	92	bab	high	11.37	64.18	10	3	2021-10-15	92
275	92	bab	middle	11.1	67.33	10	3	2021-10-15	92
276	92	bab	low	10.2	72	10	3	2021-10-15	92
277	93	bab	high	11.27	67.59	10	3	2021-10-15	93
278	93	bab	middle	11.2	75.17	10	3	2021-10-15	93
279	93	bab	low	10.9	74.53	10	3	2021-10-15	93
280	94	bab	high	8.3	70.72	10	3	2021-10-15	94
281	94	bab	middle	8.83	70.33	10	3	2021-10-15	94
282	94	bab	low	8.57	71.83	10	3	2021-10-15	94
283	95	bab	high	10.1	58.78	10	3	2021-10-15	95
284	95	bab	middle	8.9	67.03	10	3	2021-10-15	95
285	95	bab	low	9.17	72.31	10	3	2021-10-15	95
286	96	bab	high	9.83	59.37	10	3	2021-10-15	96
287	96	bab	middle	9.4	58.87	10	3	2021-10-15	96
288	96	bab	low	10.07	74.36	10	3	2021-10-15	96
289	97	bab	high	9.9	66.27	10	3	2021-10-15	97
290	97	bab	middle	9.93	73.84	10	3	2021-10-15	97
291	97	bab	low	10.1	67.79	10	3	2021-10-15	97
292	98	bab	high	9.1	59.12	10	3	2021-10-15	98
293	98	bab	middle	10.1	70.63	10	3	2021-10-15	98
294	98	bab	low	9.53	58.94	10	3	2021-10-15	98
295	99	bab	high	9.97	76.27	10	3	2021-10-15	99
296	99	bab	middle	10.13	69.69	10	3	2021-10-15	99
297	99	bab	low	9.23	59.53	10	3	2021-10-15	99
298	100	bab	high	9.2	69.48	10	3	2021-10-15	100
299	100	bab	middle	9.33	60.85	10	3	2021-10-15	100
300	100	bab	low	8.5	67.76	10	3	2021-10-15	100
301	101	bab	high	11.2	53.94	10	4	2021-10-22	1
302	101	bab	middle	10.67	53.8	10	4	2021-10-22	1
303	101	bab	low	10.6	54.02	10	4	2021-10-22	1
304	102	bab	high	11.13	56.46	10	4	2021-10-22	2
305	102	bab	middle	10.23	64.27	10	4	2021-10-22	2
306	102	bab	low	9.93	58.7	10	4	2021-10-22	2
307	103	bab	high	9.47	62.84	10	4	2021-10-22	3
308	103	bab	middle	9.2	58.34	10	4	2021-10-22	3
309	103	bab	low	9.13	55.06	10	4	2021-10-22	3
310	104	bab	high	10.33	60.93	10	4	2021-10-22	4
311	104	bab	middle	10.93	63.23	10	4	2021-10-22	4
312	104	bab	low	10.43	55.85	10	4	2021-10-22	4
313	105	bab	high	10.47	60.35	10	4	2021-10-22	5
314	105	bab	middle	11	53.04	10	4	2021-10-22	5
315	105	bab	low	10.6	64.03	10	4	2021-10-22	5
316	106	bab	high	10.63	58.85	10	4	2021-10-22	6
317	106	bab	middle	11.13	63.43	10	4	2021-10-22	6
318	106	bab	low	10.87	62.95	10	4	2021-10-22	6
319	107	bab	high	10.8	55.37	10	4	2021-10-22	7
320	107	bab	middle	10.63	56.57	10	4	2021-10-22	7
321	107	bab	low	10.13	59.66	10	4	2021-10-22	7
322	108	bab	high	9.63	60.6	10	4	2021-10-22	8
323	108	bab	middle	9.5	61.46	10	4	2021-10-22	8
324	108	bab	low	9.53	58.55	10	4	2021-10-22	8
325	109	bab	high	9.23	55.99	10	4	2021-10-22	9
326	109	bab	middle	9.4	62.02	10	4	2021-10-22	9
327	109	bab	low	9.33	53.97	10	4	2021-10-22	9
328	110	bab	high	11.23	62.5	10	4	2021-10-22	10
329	110	bab	middle	10.83	53.26	10	4	2021-10-22	10
330	110	bab	low	11.6	53.91	10	4	2021-10-22	10
331	111	bab	high	10.13	56.6	10	4	2021-10-22	11
332	111	bab	middle	9.93	52.99	10	4	2021-10-22	11
333	111	bab	low	9.6	57.83	10	4	2021-10-22	11
334	112	bab	high	9.57	54.18	10	4	2021-10-22	12
335	112	bab	middle	9.1	62.76	10	4	2021-10-22	12
336	112	bab	low	9.03	56.87	10	4	2021-10-22	12
337	113	bab	high	9.5	59.45	10	4	2021-10-22	13
338	113	bab	middle	9.43	62.75	10	4	2021-10-22	13
339	113	bab	low	9.1	61.05	10	4	2021-10-22	13
340	114	bab	high	10.47	56.35	10	4	2021-10-22	14
341	114	bab	middle	9.33	56.45	10	4	2021-10-22	14
342	114	bab	low	8.93	52.9	10	4	2021-10-22	14
343	115	bab	high	8.87	61.91	10	4	2021-10-22	15
344	115	bab	middle	9.03	62.67	10	4	2021-10-22	15
345	115	bab	low	9.5	53.85	10	4	2021-10-22	15
346	116	bab	high	10	58.91	10	4	2021-10-22	16
347	116	bab	middle	10	57.36	10	4	2021-10-22	16
348	116	bab	low	10.23	58.29	10	4	2021-10-22	16
349	117	bab	high	10.67	63.15	10	4	2021-10-22	17
350	117	bab	middle	9.73	60.76	10	4	2021-10-22	17
351	117	bab	low	9.97	54.6	10	4	2021-10-22	17
352	118	bab	high	10	63.25	10	4	2021-10-22	18
353	118	bab	middle	9.4	52.79	10	4	2021-10-22	18
354	118	bab	low	9.07	57.7	10	4	2021-10-22	18
355	119	bab	high	10.77	56.17	10	4	2021-10-22	19
356	119	bab	middle	10.97	56.35	10	4	2021-10-22	19
357	119	bab	low	10.7	60.43	10	4	2021-10-22	19
358	120	bab	high	11.07	55.79	10	4	2021-10-22	20
359	120	bab	middle	10.33	60.27	10	4	2021-10-22	20
360	120	bab	low	11.53	52.78	10	4	2021-10-22	20
361	121	bab	high	9.63	61.55	10	4	2021-10-22	21
362	121	bab	middle	10.83	56.32	10	4	2021-10-22	21
363	121	bab	low	10.13	64.4	10	4	2021-10-22	21
364	122	bab	high	10.47	59.79	10	4	2021-10-22	22
365	122	bab	middle	10.97	57.21	10	4	2021-10-22	22
366	122	bab	low	10.3	58.22	10	4	2021-10-22	22
367	123	bab	high	10.53	56.97	10	4	2021-10-22	23
368	123	bab	middle	9.83	64.16	10	4	2021-10-22	23
369	123	bab	low	10.9	61.96	10	4	2021-10-22	23
370	124	bab	high	11.27	60.63	10	4	2021-10-22	24
371	124	bab	middle	10.73	64.1	10	4	2021-10-22	24
372	124	bab	low	11	54.48	10	4	2021-10-22	24
373	125	bab	high	10.77	62.18	10	4	2021-10-22	25
374	125	bab	middle	10.97	55.13	10	4	2021-10-22	25
375	125	bab	low	12.07	58.16	10	4	2021-10-22	25
376	126	bab	high	10.9	62.95	10	4	2021-10-22	26
377	126	bab	middle	10.23	58.88	10	4	2021-10-22	26
378	126	bab	low	10.9	58.33	10	4	2021-10-22	26
379	127	bab	high	10.97	57.77	10	4	2021-10-22	27
380	127	bab	middle	10.3	57.18	10	4	2021-10-22	27
381	127	bab	low	11.2	55.99	10	4	2021-10-22	27
382	128	bab	high	11.1	55.95	10	4	2021-10-22	28
383	128	bab	middle	9.97	64.55	10	4	2021-10-22	28
384	128	bab	low	10.87	55.72	10	4	2021-10-22	28
385	129	bab	high	10.4	62.7	10	4	2021-10-22	29
386	129	bab	middle	10.9	56.99	10	4	2021-10-22	29
387	129	bab	low	10.5	54.28	10	4	2021-10-22	29
388	130	bab	high	12	55.31	10	4	2021-10-22	30
389	130	bab	middle	11.63	61.8	10	4	2021-10-22	30
390	130	bab	low	11.57	53.29	10	4	2021-10-22	30
391	131	bab	high	11.83	58.97	10	4	2021-10-22	31
392	131	bab	middle	12.53	59.88	10	4	2021-10-22	31
393	131	bab	low	11.27	57.8	10	4	2021-10-22	31
394	132	bab	high	9.97	63.1	10	4	2021-10-22	32
395	132	bab	middle	9.87	53.91	10	4	2021-10-22	32
396	132	bab	low	10.83	57.54	10	4	2021-10-22	32
397	133	bab	high	10	59.9	10	4	2021-10-22	33
398	133	bab	middle	10.43	57.3	10	4	2021-10-22	33
399	133	bab	low	10.13	63.77	10	4	2021-10-22	33
400	134	bab	high	9.17	59.73	10	4	2021-10-22	34
401	134	bab	middle	9.93	57.93	10	4	2021-10-22	34
402	134	bab	low	10	61.17	10	4	2021-10-22	34
403	135	bab	high	10.03	62.43	10	4	2021-10-22	35
404	135	bab	middle	10.4	58.83	10	4	2021-10-22	35
405	135	bab	low	9.6	63.23	10	4	2021-10-22	35
406	136	bab	high	11.3	55.81	10	4	2021-10-22	36
407	136	bab	middle	10.6	61.29	10	4	2021-10-22	36
408	136	bab	low	9.4	58.07	10	4	2021-10-22	36
409	137	bab	high	8.47	55.17	10	4	2021-10-22	37
410	137	bab	middle	7.73	55.4	10	4	2021-10-22	37
411	137	bab	low	9.07	57.19	10	4	2021-10-22	37
412	138	bab	high	9.73	62.66	10	4	2021-10-22	38
413	138	bab	middle	9.23	59.48	10	4	2021-10-22	38
414	138	bab	low	9.37	63.93	10	4	2021-10-22	38
415	139	bab	high	9.27	61.29	10	4	2021-10-22	39
416	139	bab	middle	10.2	63.61	10	4	2021-10-22	39
417	139	bab	low	10.37	62.16	10	4	2021-10-22	39
418	140	bab	high	9.3	55.33	10	4	2021-10-22	40
419	140	bab	middle	9.1	55.24	10	4	2021-10-22	40
420	140	bab	low	9.4	55.59	10	4	2021-10-22	40
421	141	bab	high	8.87	57.57	10	4	2021-10-22	41
422	141	bab	middle	9.07	63.22	10	4	2021-10-22	41
423	141	bab	low	8.9	55.93	10	4	2021-10-22	41
424	142	bab	high	10.13	54.33	10	4	2021-10-22	42
425	142	bab	middle	10	54.17	10	4	2021-10-22	42
426	142	bab	low	10.57	54.19	10	4	2021-10-22	42
427	143	bab	high	10.37	55.93	10	4	2021-10-22	43
428	143	bab	middle	10.57	53.46	10	4	2021-10-22	43
429	143	bab	low	9.9	63.12	10	4	2021-10-22	43
430	144	bab	high	9.27	62.11	10	4	2021-10-22	44
431	144	bab	middle	9.53	61.37	10	4	2021-10-22	44
432	144	bab	low	9.47	61.4	10	4	2021-10-22	44
433	145	bab	high	11.13	61.63	10	4	2021-10-22	45
434	145	bab	middle	10.67	56.01	10	4	2021-10-22	45
435	145	bab	low	11.9	54.97	10	4	2021-10-22	45
436	146	bab	high	10.73	60.16	10	4	2021-10-22	46
437	146	bab	middle	10.43	61.35	10	4	2021-10-22	46
438	146	bab	low	10.03	63.8	10	4	2021-10-22	46
439	147	bab	high	10.47	55.31	10	4	2021-10-22	47
440	147	bab	middle	10.1	57.72	10	4	2021-10-22	47
441	147	bab	low	10.6	55.01	10	4	2021-10-22	47
442	148	bab	high	10.27	60.89	10	4	2021-10-22	48
443	148	bab	middle	10.17	64.31	10	4	2021-10-22	48
444	148	bab	low	10.2	53	10	4	2021-10-22	48
445	149	bab	high	10.2	63.66	10	4	2021-10-22	49
446	149	bab	middle	10.6	61.98	10	4	2021-10-22	49
447	149	bab	low	10.9	63.85	10	4	2021-10-22	49
448	150	bab	high	10.3	61.79	10	4	2021-10-22	50
449	150	bab	middle	10.2	53.06	10	4	2021-10-22	50
450	150	bab	low	10.4	53.87	10	4	2021-10-22	50
451	151	bab	high	10.27	60.58	10	4	2021-10-22	51
452	151	bab	middle	9.9	57.18	10	4	2021-10-22	51
453	151	bab	low	9.67	54.13	10	4	2021-10-22	51
454	152	bab	high	10.73	53.93	10	4	2021-10-22	52
455	152	bab	middle	10.77	60.15	10	4	2021-10-22	52
456	152	bab	low	10.17	60.08	10	4	2021-10-22	52
457	153	bab	high	9.93	55.78	10	4	2021-10-22	53
458	153	bab	middle	9.73	57.55	10	4	2021-10-22	53
459	153	bab	low	9.9	58.86	10	4	2021-10-22	53
460	154	bab	high	10.33	62.2	10	4	2021-10-22	54
461	154	bab	middle	10.53	56.25	10	4	2021-10-22	54
462	154	bab	low	10.17	60.97	10	4	2021-10-22	54
463	155	bab	high	11	55.05	10	4	2021-10-22	55
464	155	bab	middle	11.67	61.89	10	4	2021-10-22	55
465	155	bab	low	11.27	53.78	10	4	2021-10-22	55
466	156	bab	high	10.6	59.79	10	4	2021-10-22	56
467	156	bab	middle	10.77	61.45	10	4	2021-10-22	56
468	156	bab	low	9.8	58.55	10	4	2021-10-22	56
469	157	bab	high	8.83	59.56	10	4	2021-10-22	57
470	157	bab	middle	10.2	53.78	10	4	2021-10-22	57
471	157	bab	low	9.1	57.27	10	4	2021-10-22	57
472	158	bab	high	9.1	55.48	10	4	2021-10-22	58
473	158	bab	middle	9.7	55.16	10	4	2021-10-22	58
474	158	bab	low	10.2	55.4	10	4	2021-10-22	58
475	159	bab	high	11.13	62.71	10	4	2021-10-22	59
476	159	bab	middle	11.27	56.69	10	4	2021-10-22	59
477	159	bab	low	10.87	57.6	10	4	2021-10-22	59
478	160	bab	high	10.73	54.25	10	4	2021-10-22	60
479	160	bab	middle	10.33	62.89	10	4	2021-10-22	60
480	160	bab	low	10.5	61.27	10	4	2021-10-22	60
481	161	bab	high	10.97	62.33	10	4	2021-10-22	61
482	161	bab	middle	10.67	63.68	10	4	2021-10-22	61
483	161	bab	low	11.03	57.28	10	4	2021-10-22	61
484	162	bab	high	10.97	55.01	10	4	2021-10-22	62
485	162	bab	middle	11.03	58.07	10	4	2021-10-22	62
486	162	bab	low	11	64.26	10	4	2021-10-22	62
487	163	bab	high	12.5	59.88	10	4	2021-10-22	63
488	163	bab	middle	13	52.83	10	4	2021-10-22	63
489	163	bab	low	12.97	54.58	10	4	2021-10-22	63
490	164	bab	high	12.9	53.4	10	4	2021-10-22	64
491	164	bab	middle	12.77	64.28	10	4	2021-10-22	64
492	164	bab	low	13.4	62.19	10	4	2021-10-22	64
493	165	bab	high	11.4	59.74	10	4	2021-10-22	65
494	165	bab	middle	11.57	58.8	10	4	2021-10-22	65
495	165	bab	low	11.8	61.9	10	4	2021-10-22	65
496	166	bab	high	11.23	53.54	10	4	2021-10-22	66
497	166	bab	middle	12.63	56.33	10	4	2021-10-22	66
498	166	bab	low	11.97	57.69	10	4	2021-10-22	66
499	167	bab	high	11.1	56.58	10	4	2021-10-22	67
500	167	bab	middle	11.2	63.55	10	4	2021-10-22	67
501	167	bab	low	10.93	55.77	10	4	2021-10-22	67
502	168	bab	high	10.87	63.28	10	4	2021-10-22	68
503	168	bab	middle	11.27	54.68	10	4	2021-10-22	68
504	168	bab	low	9.9	56.82	10	4	2021-10-22	68
505	169	bab	high	11.93	53.79	10	4	2021-10-22	69
506	169	bab	middle	12.1	56.25	10	4	2021-10-22	69
507	169	bab	low	10.93	60.37	10	4	2021-10-22	69
508	170	bab	high	11.07	53.06	10	4	2021-10-22	70
509	170	bab	middle	11.53	63.71	10	4	2021-10-22	70
510	170	bab	low	11.23	52.88	10	4	2021-10-22	70
511	171	bab	high	11.23	64.55	10	4	2021-10-22	71
512	171	bab	middle	10.93	55.16	10	4	2021-10-22	71
513	171	bab	low	11.1	56.46	10	4	2021-10-22	71
514	172	bab	high	8.5	52.95	10	4	2021-10-22	72
515	172	bab	middle	9.3	60.21	10	4	2021-10-22	72
516	172	bab	low	9.3	62.1	10	4	2021-10-22	72
517	173	bab	high	10.67	53.94	10	4	2021-10-22	73
518	173	bab	middle	10.97	63.14	10	4	2021-10-22	73
519	173	bab	low	10.57	63.63	10	4	2021-10-22	73
520	174	bab	high	12.23	61.97	10	4	2021-10-22	74
521	174	bab	middle	12.33	60.53	10	4	2021-10-22	74
522	174	bab	low	11.97	53.79	10	4	2021-10-22	74
523	175	bab	high	12.47	54.59	10	4	2021-10-22	75
524	175	bab	middle	11.67	61.16	10	4	2021-10-22	75
525	175	bab	low	12.47	58.73	10	4	2021-10-22	75
526	176	bab	high	10.8	55.11	10	4	2021-10-22	76
527	176	bab	middle	11.03	53.65	10	4	2021-10-22	76
528	176	bab	low	11.27	55.93	10	4	2021-10-22	76
529	177	bab	high	10.57	54.34	10	4	2021-10-22	77
530	177	bab	middle	11.03	58.13	10	4	2021-10-22	77
531	177	bab	low	11.03	61.74	10	4	2021-10-22	77
532	178	bab	high	10.6	61.5	10	4	2021-10-22	78
533	178	bab	middle	10.13	63.71	10	4	2021-10-22	78
534	178	bab	low	9.53	60.52	10	4	2021-10-22	78
535	179	bab	high	11.17	58.26	10	4	2021-10-22	79
536	179	bab	middle	9.9	59.69	10	4	2021-10-22	79
537	179	bab	low	10.17	53.8	10	4	2021-10-22	79
538	180	bab	high	10.73	61.23	10	4	2021-10-22	80
539	180	bab	middle	10.47	55.19	10	4	2021-10-22	80
540	180	bab	low	10.67	61.25	10	4	2021-10-22	80
541	181	bab	high	11.7	54.32	10	4	2021-10-22	81
542	181	bab	middle	11.37	62.42	10	4	2021-10-22	81
543	181	bab	low	11.37	63.23	10	4	2021-10-22	81
544	182	bab	high	11.03	52.9	10	4	2021-10-22	82
545	182	bab	middle	11.17	64.39	10	4	2021-10-22	82
546	182	bab	low	11.17	62.33	10	4	2021-10-22	82
547	183	bab	high	9.87	63.71	10	4	2021-10-22	83
548	183	bab	middle	10.67	64.51	10	4	2021-10-22	83
549	183	bab	low	10.1	55.63	10	4	2021-10-22	83
550	184	bab	high	11.53	56.08	10	4	2021-10-22	84
551	184	bab	middle	11.77	55.98	10	4	2021-10-22	84
552	184	bab	low	11.87	54.35	10	4	2021-10-22	84
553	185	bab	high	12.73	53.46	10	4	2021-10-22	85
554	185	bab	middle	12.5	57.79	10	4	2021-10-22	85
555	185	bab	low	12.73	58.6	10	4	2021-10-22	85
556	186	bab	high	10.83	63.23	10	4	2021-10-22	86
557	186	bab	middle	10.9	57.62	10	4	2021-10-22	86
558	186	bab	low	11	62.98	10	4	2021-10-22	86
559	187	bab	high	11.47	54.44	10	4	2021-10-22	87
560	187	bab	middle	10.43	61.55	10	4	2021-10-22	87
561	187	bab	low	11.57	58.64	10	4	2021-10-22	87
562	188	bab	high	9.9	61.86	10	4	2021-10-22	88
563	188	bab	middle	11.27	55.1	10	4	2021-10-22	88
564	188	bab	low	10.87	59.49	10	4	2021-10-22	88
565	189	bab	high	10.23	55.58	10	4	2021-10-22	89
566	189	bab	middle	9.67	56.08	10	4	2021-10-22	89
567	189	bab	low	10.1	55.57	10	4	2021-10-22	89
568	190	bab	high	11.57	62.37	10	4	2021-10-22	90
569	190	bab	middle	10.03	58.17	10	4	2021-10-22	90
570	190	bab	low	10.67	55.5	10	4	2021-10-22	90
571	191	bab	high	10.5	54.6	10	4	2021-10-22	91
572	191	bab	middle	10.5	55.57	10	4	2021-10-22	91
573	191	bab	low	10.3	57.5	10	4	2021-10-22	91
574	192	bab	high	10.87	54.43	10	4	2021-10-22	92
575	192	bab	middle	11.57	62.71	10	4	2021-10-22	92
576	192	bab	low	10.87	64.32	10	4	2021-10-22	92
577	193	bab	high	11.67	58.36	10	4	2021-10-22	93
578	193	bab	middle	11.83	64.3	10	4	2021-10-22	93
579	193	bab	low	11.9	60.87	10	4	2021-10-22	93
580	194	bab	high	8.6	59.7	10	4	2021-10-22	94
581	194	bab	middle	9.1	63.11	10	4	2021-10-22	94
582	194	bab	low	8.83	56.96	10	4	2021-10-22	94
583	195	bab	high	10.3	57.5	10	4	2021-10-22	95
584	195	bab	middle	10.53	56.37	10	4	2021-10-22	95
585	195	bab	low	9.63	61.02	10	4	2021-10-22	95
586	196	bab	high	10.17	59.11	10	4	2021-10-22	96
587	196	bab	middle	10.5	56.95	10	4	2021-10-22	96
588	196	bab	low	9.83	54.6	10	4	2021-10-22	96
589	197	bab	high	9.8	59.55	10	4	2021-10-22	97
590	197	bab	middle	10.3	62.58	10	4	2021-10-22	97
591	197	bab	low	10.73	59.26	10	4	2021-10-22	97
592	198	bab	high	9.6	53.33	10	4	2021-10-22	98
593	198	bab	middle	8.63	58.9	10	4	2021-10-22	98
594	198	bab	low	9.07	58.91	10	4	2021-10-22	98
595	199	bab	high	10.37	63.49	10	4	2021-10-22	99
596	199	bab	middle	10.63	62.94	10	4	2021-10-22	99
597	199	bab	low	10.5	59.35	10	4	2021-10-22	99
598	200	bab	high	9.33	55.09	10	4	2021-10-22	100
599	200	bab	middle	9.17	61.74	10	4	2021-10-22	100
600	200	bab	low	9.07	59.73	10	4	2021-10-22	100
601	201	bab	high	10.27	64.42	10	5	2021-10-28	1
602	201	bab	middle	10.93	52.8	10	5	2021-10-28	1
603	201	bab	low	10.77	77.34	10	5	2021-10-28	1
604	202	bab	high	11.13	67.75	10	5	2021-10-28	2
605	202	bab	middle	10.33	58.69	10	5	2021-10-28	2
606	202	bab	low	10.37	61.42	10	5	2021-10-28	2
607	203	bab	high	10.23	64.48	10	5	2021-10-28	3
608	203	bab	middle	9.2	56.89	10	5	2021-10-28	3
609	203	bab	low	9.8	71.22	10	5	2021-10-28	3
610	204	bab	high	10.37	77.37	10	5	2021-10-28	4
611	204	bab	middle	11.23	72.13	10	5	2021-10-28	4
612	204	bab	low	10.8	53.69	10	5	2021-10-28	4
613	205	bab	high	10.6	75.29	10	5	2021-10-28	5
614	205	bab	middle	10.77	55.18	10	5	2021-10-28	5
615	205	bab	low	11.2	60.34	10	5	2021-10-28	5
616	206	bab	high	11.87	72.6	10	5	2021-10-28	6
617	206	bab	middle	12.23	74.18	10	5	2021-10-28	6
618	206	bab	low	11.1	76.14	10	5	2021-10-28	6
619	207	bab	high	11.2	74.94	10	5	2021-10-28	7
620	207	bab	middle	11	65.21	10	5	2021-10-28	7
621	207	bab	low	10.47	68.11	10	5	2021-10-28	7
622	208	bab	high	10.07	53.17	10	5	2021-10-28	8
623	208	bab	middle	10.33	71.38	10	5	2021-10-28	8
624	208	bab	low	10.1	54.43	10	5	2021-10-28	8
625	209	bab	high	10.37	65.12	10	5	2021-10-28	9
626	209	bab	middle	10.27	66.66	10	5	2021-10-28	9
627	209	bab	low	9.9	70.93	10	5	2021-10-28	9
628	210	bab	high	11.13	62.61	10	5	2021-10-28	10
629	210	bab	middle	11.2	57.78	10	5	2021-10-28	10
630	210	bab	low	10.9	76.16	10	5	2021-10-28	10
631	211	bab	high	10.87	60.54	10	5	2021-10-28	11
632	211	bab	middle	10.57	71.9	10	5	2021-10-28	11
633	211	bab	low	9.4	77.62	10	5	2021-10-28	11
634	212	bab	high	9.57	76.59	10	5	2021-10-28	12
635	212	bab	middle	9.9	56.93	10	5	2021-10-28	12
636	212	bab	low	9.4	76.23	10	5	2021-10-28	12
637	213	bab	high	9.2	68.1	10	5	2021-10-28	13
638	213	bab	middle	9.5	76.66	10	5	2021-10-28	13
639	213	bab	low	9.13	75.04	10	5	2021-10-28	13
640	214	bab	high	9.97	77.76	10	5	2021-10-28	14
641	214	bab	middle	9.7	73.11	10	5	2021-10-28	14
642	214	bab	low	9.63	64.86	10	5	2021-10-28	14
643	215	bab	high	9.87	74.2	10	5	2021-10-28	15
644	215	bab	middle	10.23	54.15	10	5	2021-10-28	15
645	215	bab	low	9.3	66.61	10	5	2021-10-28	15
646	216	bab	high	10.17	72.87	10	5	2021-10-28	16
647	216	bab	middle	10.5	55.64	10	5	2021-10-28	16
648	216	bab	low	9.9	72.6	10	5	2021-10-28	16
649	217	bab	high	10.77	68.42	10	5	2021-10-28	17
650	217	bab	middle	10.37	67.51	10	5	2021-10-28	17
651	217	bab	low	10.6	69.71	10	5	2021-10-28	17
652	218	bab	high	10.37	60.74	10	5	2021-10-28	18
653	218	bab	middle	9.37	57.23	10	5	2021-10-28	18
654	218	bab	low	9.87	69.86	10	5	2021-10-28	18
655	219	bab	high	11.03	58.55	10	5	2021-10-28	19
656	219	bab	middle	10.4	63.75	10	5	2021-10-28	19
657	219	bab	low	10.4	75.68	10	5	2021-10-28	19
658	220	bab	high	11.17	69.56	10	5	2021-10-28	20
659	220	bab	middle	10.8	62.15	10	5	2021-10-28	20
660	220	bab	low	10.5	76.68	10	5	2021-10-28	20
661	221	bab	high	10.3	73.7	10	5	2021-10-28	21
662	221	bab	middle	10.13	71.05	10	5	2021-10-28	21
663	221	bab	low	10.53	74.54	10	5	2021-10-28	21
664	222	bab	high	11.4	68.75	10	5	2021-10-28	22
665	222	bab	middle	10.97	74.5	10	5	2021-10-28	22
666	222	bab	low	11.03	74.93	10	5	2021-10-28	22
667	223	bab	high	10.47	61.22	10	5	2021-10-28	23
668	223	bab	middle	11.1	54.74	10	5	2021-10-28	23
669	223	bab	low	10.47	68.62	10	5	2021-10-28	23
670	224	bab	high	10.53	75.64	10	5	2021-10-28	24
671	224	bab	middle	11.1	59.79	10	5	2021-10-28	24
672	224	bab	low	10.23	78.1	10	5	2021-10-28	24
673	225	bab	high	10.13	60.59	10	5	2021-10-28	25
674	225	bab	middle	11.4	68.22	10	5	2021-10-28	25
675	225	bab	low	11.23	67.18	10	5	2021-10-28	25
676	226	bab	high	10.73	77.48	10	5	2021-10-28	26
677	226	bab	middle	10.43	73.01	10	5	2021-10-28	26
678	226	bab	low	10.77	65.35	10	5	2021-10-28	26
679	227	bab	high	10.53	71.05	10	5	2021-10-28	27
680	227	bab	middle	11.1	57.99	10	5	2021-10-28	27
681	227	bab	low	11.17	71.08	10	5	2021-10-28	27
682	228	bab	high	10.37	64.61	10	5	2021-10-28	28
683	228	bab	middle	10.17	75.93	10	5	2021-10-28	28
684	228	bab	low	10.87	60.6	10	5	2021-10-28	28
685	229	bab	high	10.63	60.29	10	5	2021-10-28	29
686	229	bab	middle	10.67	70.26	10	5	2021-10-28	29
687	229	bab	low	11	65.34	10	5	2021-10-28	29
688	230	bab	high	11.93	68.14	10	5	2021-10-28	30
689	230	bab	middle	11.43	64.16	10	5	2021-10-28	30
690	230	bab	low	11.53	72.13	10	5	2021-10-28	30
691	231	bab	high	13.07	63.09	10	5	2021-10-28	31
692	231	bab	middle	12.63	70.7	10	5	2021-10-28	31
693	231	bab	low	12.67	70.06	10	5	2021-10-28	31
694	232	bab	high	10.83	65.57	10	5	2021-10-28	32
695	232	bab	middle	10.5	56.35	10	5	2021-10-28	32
696	232	bab	low	10.67	63.01	10	5	2021-10-28	32
697	233	bab	high	9.63	61.59	10	5	2021-10-28	33
698	233	bab	middle	10.13	55.61	10	5	2021-10-28	33
699	233	bab	low	10.73	66.74	10	5	2021-10-28	33
700	234	bab	high	10.57	76.75	10	5	2021-10-28	34
701	234	bab	middle	10.37	52.75	10	5	2021-10-28	34
702	234	bab	low	10.4	67.11	10	5	2021-10-28	34
703	235	bab	high	9.23	65.58	10	5	2021-10-28	35
704	235	bab	middle	9.83	57.1	10	5	2021-10-28	35
705	235	bab	low	11	74.35	10	5	2021-10-28	35
706	236	bab	high	11.17	77.02	10	5	2021-10-28	36
707	236	bab	middle	10.9	58.2	10	5	2021-10-28	36
708	236	bab	low	10.8	53.5	10	5	2021-10-28	36
709	237	bab	high	9.53	59.97	10	5	2021-10-28	37
710	237	bab	middle	9.63	68.28	10	5	2021-10-28	37
711	237	bab	low	9.2	77.6	10	5	2021-10-28	37
712	238	bab	high	9.67	72.22	10	5	2021-10-28	38
713	238	bab	middle	9.4	68.64	10	5	2021-10-28	38
714	238	bab	low	9.37	61.23	10	5	2021-10-28	38
715	239	bab	high	8.77	64.24	10	5	2021-10-28	39
716	239	bab	middle	9.17	72.18	10	5	2021-10-28	39
717	239	bab	low	8.6	72.14	10	5	2021-10-28	39
718	240	bab	high	9.07	75.7	10	5	2021-10-28	40
719	240	bab	middle	9.5	58.21	10	5	2021-10-28	40
720	240	bab	low	8.83	77.66	10	5	2021-10-28	40
721	241	bab	high	8.7	71.7	10	5	2021-10-28	41
722	241	bab	middle	8.47	55.09	10	5	2021-10-28	41
723	241	bab	low	8.6	61.85	10	5	2021-10-28	41
724	242	bab	high	9.6	62.01	10	5	2021-10-28	42
725	242	bab	middle	9.8	54.26	10	5	2021-10-28	42
726	242	bab	low	9.77	73.59	10	5	2021-10-28	42
727	243	bab	high	12.3	76.96	10	5	2021-10-28	43
728	243	bab	middle	9.93	57.52	10	5	2021-10-28	43
729	243	bab	low	10.73	64.85	10	5	2021-10-28	43
730	244	bab	high	9.2	73.28	10	5	2021-10-28	44
731	244	bab	middle	10.43	72.3	10	5	2021-10-28	44
732	244	bab	low	10.53	62.38	10	5	2021-10-28	44
733	245	bab	high	10.8	68.26	10	5	2021-10-28	45
734	245	bab	middle	10.93	57.15	10	5	2021-10-28	45
735	245	bab	low	11.07	74.85	10	5	2021-10-28	45
736	246	bab	high	10.4	63.13	10	5	2021-10-28	46
737	246	bab	middle	10.47	77.23	10	5	2021-10-28	46
738	246	bab	low	10.43	76.29	10	5	2021-10-28	46
739	247	bab	high	10.7	65.52	10	5	2021-10-28	47
740	247	bab	middle	9.97	62.46	10	5	2021-10-28	47
741	247	bab	low	10.67	59.27	10	5	2021-10-28	47
742	248	bab	high	9.8	63.38	10	5	2021-10-28	48
743	248	bab	middle	10.5	54.39	10	5	2021-10-28	48
744	248	bab	low	10.6	55.04	10	5	2021-10-28	48
745	249	bab	high	10.77	53.98	10	5	2021-10-28	49
746	249	bab	middle	10.37	69.36	10	5	2021-10-28	49
747	249	bab	low	11.3	55	10	5	2021-10-28	49
748	250	bab	high	9.63	62.08	10	5	2021-10-28	50
749	250	bab	middle	9.53	54.44	10	5	2021-10-28	50
750	250	bab	low	10.43	58.54	10	5	2021-10-28	50
751	251	bab	high	10.33	56.21	10	5	2021-10-28	51
752	251	bab	middle	10.3	63.22	10	5	2021-10-28	51
753	251	bab	low	9.77	60.73	10	5	2021-10-28	51
754	252	bab	high	10.4	57.84	10	5	2021-10-28	52
755	252	bab	middle	11.03	52.92	10	5	2021-10-28	52
756	252	bab	low	10.7	71.12	10	5	2021-10-28	52
757	253	bab	high	10.3	68.67	10	5	2021-10-28	53
758	253	bab	middle	10.07	67.55	10	5	2021-10-28	53
759	253	bab	low	10.7	52.87	10	5	2021-10-28	53
760	254	bab	high	10.27	60.41	10	5	2021-10-28	54
761	254	bab	middle	10.33	71.51	10	5	2021-10-28	54
762	254	bab	low	10.9	57.36	10	5	2021-10-28	54
763	255	bab	high	12.63	64.7	10	5	2021-10-28	55
764	255	bab	middle	11.37	54.87	10	5	2021-10-28	55
765	255	bab	low	10.67	54.27	10	5	2021-10-28	55
766	256	bab	high	10.3	64.02	10	5	2021-10-28	56
767	256	bab	middle	9.73	72.05	10	5	2021-10-28	56
768	256	bab	low	10	64.83	10	5	2021-10-28	56
769	257	bab	high	9.7	53.17	10	5	2021-10-28	57
770	257	bab	middle	9.07	61.98	10	5	2021-10-28	57
771	257	bab	low	9.13	54.57	10	5	2021-10-28	57
772	258	bab	high	9.27	63.25	10	5	2021-10-28	58
773	258	bab	middle	9.3	59.81	10	5	2021-10-28	58
774	258	bab	low	10.97	61.79	10	5	2021-10-28	58
775	259	bab	high	10.63	63.42	10	5	2021-10-28	59
776	259	bab	middle	10.5	62.62	10	5	2021-10-28	59
777	259	bab	low	10.43	69.19	10	5	2021-10-28	59
778	260	bab	high	10.07	77.05	10	5	2021-10-28	60
779	260	bab	middle	11.03	62.47	10	5	2021-10-28	60
780	260	bab	low	10.6	65	10	5	2021-10-28	60
781	261	bab	high	10.33	72.63	10	5	2021-10-28	61
782	261	bab	middle	10.27	74.75	10	5	2021-10-28	61
783	261	bab	low	11.73	72.64	10	5	2021-10-28	61
784	262	bab	high	11.3	66.05	10	5	2021-10-28	62
785	262	bab	middle	11.37	64.24	10	5	2021-10-28	62
786	262	bab	low	11.67	52.92	10	5	2021-10-28	62
787	263	bab	high	13.07	52.69	10	5	2021-10-28	63
788	263	bab	middle	13.4	57.65	10	5	2021-10-28	63
789	263	bab	low	13.57	75.9	10	5	2021-10-28	63
790	264	bab	high	13.37	53.08	10	5	2021-10-28	64
791	264	bab	middle	13.37	55.75	10	5	2021-10-28	64
792	264	bab	low	12.17	59.84	10	5	2021-10-28	64
793	265	bab	high	11.37	60.38	10	5	2021-10-28	65
794	265	bab	middle	11.4	52.9	10	5	2021-10-28	65
795	265	bab	low	10.9	64.45	10	5	2021-10-28	65
796	266	bab	high	10.83	65.37	10	5	2021-10-28	66
797	266	bab	middle	11.93	71.32	10	5	2021-10-28	66
798	266	bab	low	10.87	75.19	10	5	2021-10-28	66
799	267	bab	high	11.33	58.4	10	5	2021-10-28	67
800	267	bab	middle	11.4	64.6	10	5	2021-10-28	67
801	267	bab	low	10.6	56.37	10	5	2021-10-28	67
802	268	bab	high	9.5	72.59	10	5	2021-10-28	68
803	268	bab	middle	10.23	72.95	10	5	2021-10-28	68
804	268	bab	low	10.7	66.49	10	5	2021-10-28	68
805	269	bab	high	11.27	64.18	10	5	2021-10-28	69
806	269	bab	middle	12.03	53.88	10	5	2021-10-28	69
807	269	bab	low	11.6	77.77	10	5	2021-10-28	69
808	270	bab	high	11.07	57.4	10	5	2021-10-28	70
809	270	bab	middle	10.6	54.89	10	5	2021-10-28	70
810	270	bab	low	10.63	72.78	10	5	2021-10-28	70
811	271	bab	high	10.73	72.83	10	5	2021-10-28	71
812	271	bab	middle	10.87	55.28	10	5	2021-10-28	71
813	271	bab	low	10.37	52.71	10	5	2021-10-28	71
814	272	bab	high	8.63	53.95	10	5	2021-10-28	72
815	272	bab	middle	10	74.47	10	5	2021-10-28	72
816	272	bab	low	9.3	64.55	10	5	2021-10-28	72
817	273	bab	high	10.73	74.78	10	5	2021-10-28	73
818	273	bab	middle	10.9	61.62	10	5	2021-10-28	73
819	273	bab	low	10.2	53.16	10	5	2021-10-28	73
820	274	bab	high	11.77	54.11	10	5	2021-10-28	74
821	274	bab	middle	12.1	58.2	10	5	2021-10-28	74
822	274	bab	low	11.8	55.56	10	5	2021-10-28	74
823	275	bab	high	12.03	61.58	10	5	2021-10-28	75
824	275	bab	middle	11.23	58.44	10	5	2021-10-28	75
825	275	bab	low	12.03	78	10	5	2021-10-28	75
826	276	bab	high	10.77	64.64	10	5	2021-10-28	76
827	276	bab	middle	10.87	68.2	10	5	2021-10-28	76
828	276	bab	low	10.9	69.08	10	5	2021-10-28	76
829	277	bab	high	11.1	70.34	10	5	2021-10-28	77
830	277	bab	middle	10.9	56.18	10	5	2021-10-28	77
831	277	bab	low	10.93	64.98	10	5	2021-10-28	77
832	278	bab	high	10.53	52.85	10	5	2021-10-28	78
833	278	bab	middle	8.83	63.83	10	5	2021-10-28	78
834	278	bab	low	10.07	68.16	10	5	2021-10-28	78
835	279	bab	high	10.63	72.36	10	5	2021-10-28	79
836	279	bab	middle	9.47	73.39	10	5	2021-10-28	79
837	279	bab	low	10.8	75.83	10	5	2021-10-28	79
838	280	bab	high	10.9	75.46	10	5	2021-10-28	80
839	280	bab	middle	11.27	53.87	10	5	2021-10-28	80
840	280	bab	low	10.33	75.34	10	5	2021-10-28	80
841	281	bab	high	10.93	70.39	10	5	2021-10-28	81
842	281	bab	middle	11.5	65.84	10	5	2021-10-28	81
843	281	bab	low	11.23	69.58	10	5	2021-10-28	81
844	282	bab	high	11.2	59.74	10	5	2021-10-28	82
845	282	bab	middle	11.17	70.12	10	5	2021-10-28	82
846	282	bab	low	11.23	71.9	10	5	2021-10-28	82
847	283	bab	high	10.5	54.41	10	5	2021-10-28	83
848	283	bab	middle	10.7	67.41	10	5	2021-10-28	83
849	283	bab	low	10.4	54.37	10	5	2021-10-28	83
850	284	bab	high	11.83	77.16	10	5	2021-10-28	84
851	284	bab	middle	11.87	60.59	10	5	2021-10-28	84
852	284	bab	low	12.5	55.18	10	5	2021-10-28	84
853	285	bab	high	12.33	68.7	10	5	2021-10-28	85
854	285	bab	middle	11.8	56.6	10	5	2021-10-28	85
855	285	bab	low	12.53	70.33	10	5	2021-10-28	85
856	286	bab	high	10.1	69.9	10	5	2021-10-28	86
857	286	bab	middle	10.9	76.27	10	5	2021-10-28	86
858	286	bab	low	11.2	65.58	10	5	2021-10-28	86
859	287	bab	high	10.77	73.77	10	5	2021-10-28	87
860	287	bab	middle	11.33	72.66	10	5	2021-10-28	87
861	287	bab	low	11.23	76.23	10	5	2021-10-28	87
862	288	bab	high	10.87	77	10	5	2021-10-28	88
863	288	bab	middle	10.9	77.31	10	5	2021-10-28	88
864	288	bab	low	10.67	62.71	10	5	2021-10-28	88
865	289	bab	high	9.67	66.11	10	5	2021-10-28	89
866	289	bab	middle	10.6	68.35	10	5	2021-10-28	89
867	289	bab	low	9.8	56.89	10	5	2021-10-28	89
868	290	bab	high	10.17	65.08	10	5	2021-10-28	90
869	290	bab	middle	9.83	53.56	10	5	2021-10-28	90
870	290	bab	low	10.03	75.57	10	5	2021-10-28	90
871	291	bab	high	10.37	56.71	10	5	2021-10-28	91
872	291	bab	middle	9.73	62.76	10	5	2021-10-28	91
873	291	bab	low	10.73	58.58	10	5	2021-10-28	91
874	292	bab	high	11.4	75.61	10	5	2021-10-28	92
875	292	bab	middle	11.33	59.52	10	5	2021-10-28	92
876	292	bab	low	11.43	57.99	10	5	2021-10-28	92
877	293	bab	high	11.33	62.19	10	5	2021-10-28	93
878	293	bab	middle	11.1	72.11	10	5	2021-10-28	93
879	293	bab	low	10.6	68.87	10	5	2021-10-28	93
880	294	bab	high	9.17	70.7	10	5	2021-10-28	94
881	294	bab	middle	8.7	55.63	10	5	2021-10-28	94
882	294	bab	low	8.67	74.66	10	5	2021-10-28	94
883	295	bab	high	9.67	62.87	10	5	2021-10-28	95
884	295	bab	middle	11.13	77.05	10	5	2021-10-28	95
885	295	bab	low	10.47	65.82	10	5	2021-10-28	95
886	296	bab	high	11	73.12	10	5	2021-10-28	96
887	296	bab	middle	10.33	58.91	10	5	2021-10-28	96
888	296	bab	low	10.93	72.52	10	5	2021-10-28	96
889	297	bab	high	9.57	62.45	10	5	2021-10-28	97
890	297	bab	middle	10.07	71.17	10	5	2021-10-28	97
891	297	bab	low	10.5	54.4	10	5	2021-10-28	97
892	298	bab	high	9.27	59.52	10	5	2021-10-28	98
893	298	bab	middle	9.8	75.24	10	5	2021-10-28	98
894	298	bab	low	9.13	65.78	10	5	2021-10-28	98
895	299	bab	high	9.83	65.82	10	5	2021-10-28	99
896	299	bab	middle	10.53	66.72	10	5	2021-10-28	99
897	299	bab	low	10.97	70.28	10	5	2021-10-28	99
898	300	bab	high	9.6	72.97	10	5	2021-10-28	100
899	300	bab	middle	9.7	75.49	10	5	2021-10-28	100
900	300	bab	low	9.17	59.15	10	5	2021-10-28	100
901	301	bab	high	10.3	58.62	11	1	2021-11-04	1
902	301	bab	middle	10.9	61.8	11	1	2021-11-04	1
903	301	bab	low	10.93	58.27	11	1	2021-11-04	1
904	302	bab	high	11.13	59.8	11	1	2021-11-04	2
905	302	bab	middle	10.4	56.75	11	1	2021-11-04	2
906	302	bab	low	10.33	56.99	11	1	2021-11-04	2
907	303	bab	high	10.23	63.63	11	1	2021-11-04	3
908	303	bab	middle	9.17	62.6	11	1	2021-11-04	3
909	303	bab	low	10.07	59.72	11	1	2021-11-04	3
910	304	bab	high	10.33	58.79	11	1	2021-11-04	4
911	304	bab	middle	11.1	58.34	11	1	2021-11-04	4
912	304	bab	low	10.6	61.33	11	1	2021-11-04	4
913	305	bab	high	10.7	59.64	11	1	2021-11-04	5
914	305	bab	middle	10.7	59.06	11	1	2021-11-04	5
915	305	bab	low	11.07	59.64	11	1	2021-11-04	5
916	306	bab	high	12.03	57.62	11	1	2021-11-04	6
917	306	bab	middle	12.43	56.74	11	1	2021-11-04	6
918	306	bab	low	11.17	61.4	11	1	2021-11-04	6
919	307	bab	high	11.33	59.67	11	1	2021-11-04	7
920	307	bab	middle	11.13	55.49	11	1	2021-11-04	7
921	307	bab	low	10.53	55.83	11	1	2021-11-04	7
922	308	bab	high	9.97	55.26	11	1	2021-11-04	8
923	308	bab	middle	10.47	63.41	11	1	2021-11-04	8
924	308	bab	low	10.23	63.39	11	1	2021-11-04	8
925	309	bab	high	10.4	57.66	11	1	2021-11-04	9
926	309	bab	middle	10.23	56.04	11	1	2021-11-04	9
927	309	bab	low	10.13	59.43	11	1	2021-11-04	9
928	310	bab	high	11.17	57.36	11	1	2021-11-04	10
929	310	bab	middle	11.13	59.69	11	1	2021-11-04	10
930	310	bab	low	11.1	62.1	11	1	2021-11-04	10
931	311	bab	high	11	57.66	11	1	2021-11-04	11
932	311	bab	middle	10.73	57.85	11	1	2021-11-04	11
933	311	bab	low	9.37	63.26	11	1	2021-11-04	11
934	312	bab	high	9.8	55.35	11	1	2021-11-04	12
935	312	bab	middle	9.5	58.7	11	1	2021-11-04	12
936	312	bab	low	10.33	62.71	11	1	2021-11-04	12
937	313	bab	high	9.73	58.57	11	1	2021-11-04	13
938	313	bab	middle	9	58.25	11	1	2021-11-04	13
939	313	bab	low	10.1	63.51	11	1	2021-11-04	13
940	314	bab	high	9.57	63.56	11	1	2021-11-04	14
941	314	bab	middle	9.67	56.33	11	1	2021-11-04	14
942	314	bab	low	9.87	59.61	11	1	2021-11-04	14
943	315	bab	high	9.63	60.16	11	1	2021-11-04	15
944	315	bab	middle	9.73	55.5	11	1	2021-11-04	15
945	315	bab	low	11.17	55.52	11	1	2021-11-04	15
946	316	bab	high	10.5	58.8	11	1	2021-11-04	16
947	316	bab	middle	10.63	57.49	11	1	2021-11-04	16
948	316	bab	low	10.6	63.25	11	1	2021-11-04	16
949	317	bab	high	10.47	60.25	11	1	2021-11-04	17
950	317	bab	middle	10.83	56.78	11	1	2021-11-04	17
951	317	bab	low	10.13	56.93	11	1	2021-11-04	17
952	318	bab	high	9.33	55.96	11	1	2021-11-04	18
953	318	bab	middle	9.73	62.06	11	1	2021-11-04	18
954	318	bab	low	9.77	62.47	11	1	2021-11-04	18
955	319	bab	high	10.17	60.6	11	1	2021-11-04	19
956	319	bab	middle	10.77	57.84	11	1	2021-11-04	19
957	319	bab	low	11.5	57.2	11	1	2021-11-04	19
958	320	bab	high	10.9	59.15	11	1	2021-11-04	20
959	320	bab	middle	11.33	58.68	11	1	2021-11-04	20
960	320	bab	low	10.73	61.79	11	1	2021-11-04	20
961	321	bab	high	10.87	55.65	11	1	2021-11-04	21
962	321	bab	middle	10.93	62.93	11	1	2021-11-04	21
963	321	bab	low	10.37	59.8	11	1	2021-11-04	21
964	322	bab	high	10.33	60.29	11	1	2021-11-04	22
965	322	bab	middle	11.07	58.49	11	1	2021-11-04	22
966	322	bab	low	10.83	60.53	11	1	2021-11-04	22
967	323	bab	high	11.57	61.73	11	1	2021-11-04	23
968	323	bab	middle	10.67	62.42	11	1	2021-11-04	23
969	323	bab	low	10.83	57.53	11	1	2021-11-04	23
970	324	bab	high	10.7	55.51	11	1	2021-11-04	24
971	324	bab	middle	10.67	62	11	1	2021-11-04	24
972	324	bab	low	11.03	62.76	11	1	2021-11-04	24
973	325	bab	high	10.67	55.49	11	1	2021-11-04	25
974	325	bab	middle	9.6	59.68	11	1	2021-11-04	25
975	325	bab	low	12.03	59.05	11	1	2021-11-04	25
976	326	bab	high	10.97	59.61	11	1	2021-11-04	26
977	326	bab	middle	10.73	57.37	11	1	2021-11-04	26
978	326	bab	low	10.7	62.23	11	1	2021-11-04	26
979	327	bab	high	10.9	59.28	11	1	2021-11-04	27
980	327	bab	middle	10.73	55.56	11	1	2021-11-04	27
981	327	bab	low	10.87	55.49	11	1	2021-11-04	27
982	328	bab	high	10.47	58.85	11	1	2021-11-04	28
983	328	bab	middle	10.2	59.75	11	1	2021-11-04	28
984	328	bab	low	10.4	61.14	11	1	2021-11-04	28
985	329	bab	high	10.5	57.12	11	1	2021-11-04	29
986	329	bab	middle	10.2	56.99	11	1	2021-11-04	29
987	329	bab	low	10.83	63.06	11	1	2021-11-04	29
988	330	bab	high	11.7	62.06	11	1	2021-11-04	30
989	330	bab	middle	11.97	63.09	11	1	2021-11-04	30
990	330	bab	low	11.43	62.49	11	1	2021-11-04	30
991	331	bab	high	13	63.65	11	1	2021-11-04	31
992	331	bab	middle	13.23	56.65	11	1	2021-11-04	31
993	331	bab	low	12.73	56.05	11	1	2021-11-04	31
994	332	bab	high	9.83	63.36	11	1	2021-11-04	32
995	332	bab	middle	10.13	63.48	11	1	2021-11-04	32
996	332	bab	low	10.63	58.42	11	1	2021-11-04	32
997	333	bab	high	9.9	56.64	11	1	2021-11-04	33
998	333	bab	middle	10.27	59.15	11	1	2021-11-04	33
999	333	bab	low	10.63	61.02	11	1	2021-11-04	33
1000	334	bab	high	10.77	59.1	11	1	2021-11-04	34
1001	334	bab	middle	10.4	60.71	11	1	2021-11-04	34
1002	334	bab	low	10.3	57.38	11	1	2021-11-04	34
1003	335	bab	high	9.27	61.74	11	1	2021-11-04	35
1004	335	bab	middle	10	60.93	11	1	2021-11-04	35
1005	335	bab	low	11.23	61.67	11	1	2021-11-04	35
1006	336	bab	high	11.27	59.05	11	1	2021-11-04	36
1007	336	bab	middle	10.87	61.94	11	1	2021-11-04	36
1008	336	bab	low	10.97	60.63	11	1	2021-11-04	36
1009	337	bab	high	9.6	62.64	11	1	2021-11-04	37
1010	337	bab	middle	9.7	57.23	11	1	2021-11-04	37
1011	337	bab	low	9.27	56.15	11	1	2021-11-04	37
1012	338	bab	high	9.87	62.88	11	1	2021-11-04	38
1013	338	bab	middle	9.57	60.54	11	1	2021-11-04	38
1014	338	bab	low	9.5	61.74	11	1	2021-11-04	38
1015	339	bab	high	8.73	59.48	11	1	2021-11-04	39
1016	339	bab	middle	9.27	63	11	1	2021-11-04	39
1017	339	bab	low	8.57	59.96	11	1	2021-11-04	39
1018	340	bab	high	9.03	62.64	11	1	2021-11-04	40
1019	340	bab	middle	9.43	63.59	11	1	2021-11-04	40
1020	340	bab	low	8.97	57.39	11	1	2021-11-04	40
1021	341	bab	high	8.73	59.78	11	1	2021-11-04	41
1022	341	bab	middle	8.43	61.45	11	1	2021-11-04	41
1023	341	bab	low	8.83	58.37	11	1	2021-11-04	41
1024	342	bab	high	9.67	57.34	11	1	2021-11-04	42
1025	342	bab	middle	9.87	57.67	11	1	2021-11-04	42
1026	342	bab	low	9.87	61.59	11	1	2021-11-04	42
1027	343	bab	high	12.5	61.73	11	1	2021-11-04	43
1028	343	bab	middle	9.93	57.06	11	1	2021-11-04	43
1029	343	bab	low	10.67	60.19	11	1	2021-11-04	43
1030	344	bab	high	9.37	63.02	11	1	2021-11-04	44
1031	344	bab	middle	10.47	59.86	11	1	2021-11-04	44
1032	344	bab	low	10.73	60.97	11	1	2021-11-04	44
1033	345	bab	high	10.9	58.59	11	1	2021-11-04	45
1034	345	bab	middle	11	57.79	11	1	2021-11-04	45
1035	345	bab	low	11.07	57.22	11	1	2021-11-04	45
1036	346	bab	high	10.5	62.68	11	1	2021-11-04	46
1037	346	bab	middle	10.53	56.98	11	1	2021-11-04	46
1038	346	bab	low	10.43	61.36	11	1	2021-11-04	46
1039	347	bab	high	10.73	63.13	11	1	2021-11-04	47
1040	347	bab	middle	10.03	63.3	11	1	2021-11-04	47
1041	347	bab	low	10.8	60.94	11	1	2021-11-04	47
1042	348	bab	high	9.83	59.24	11	1	2021-11-04	48
1043	348	bab	middle	10.6	56.53	11	1	2021-11-04	48
1044	348	bab	low	10.57	57.45	11	1	2021-11-04	48
1045	349	bab	high	10.73	62.49	11	1	2021-11-04	49
1046	349	bab	middle	10.23	63.25	11	1	2021-11-04	49
1047	349	bab	low	11.4	55.99	11	1	2021-11-04	49
1048	350	bab	high	9.73	56.95	11	1	2021-11-04	50
1049	350	bab	middle	9.8	57.51	11	1	2021-11-04	50
1050	350	bab	low	10.4	56.31	11	1	2021-11-04	50
1051	351	bab	high	10.33	58.76	11	1	2021-11-04	51
1052	351	bab	middle	10.3	55.36	11	1	2021-11-04	51
1053	351	bab	low	9.87	55.97	11	1	2021-11-04	51
1054	352	bab	high	10.53	61.25	11	1	2021-11-04	52
1055	352	bab	middle	11	59.1	11	1	2021-11-04	52
1056	352	bab	low	10.67	63.28	11	1	2021-11-04	52
1057	353	bab	high	10.53	61.35	11	1	2021-11-04	53
1058	353	bab	middle	10.27	57	11	1	2021-11-04	53
1059	353	bab	low	10.87	62.73	11	1	2021-11-04	53
1060	354	bab	high	10.13	59.31	11	1	2021-11-04	54
1061	354	bab	middle	10.83	56.19	11	1	2021-11-04	54
1062	354	bab	low	11.13	55.94	11	1	2021-11-04	54
1063	355	bab	high	11.67	61.48	11	1	2021-11-04	55
1064	355	bab	middle	11.67	55.63	11	1	2021-11-04	55
1065	355	bab	low	11.53	60.01	11	1	2021-11-04	55
1066	356	bab	high	10.67	62.47	11	1	2021-11-04	56
1067	356	bab	middle	10.53	60.26	11	1	2021-11-04	56
1068	356	bab	low	9.9	57.46	11	1	2021-11-04	56
1069	357	bab	high	9.9	60.49	11	1	2021-11-04	57
1070	357	bab	middle	9.87	56.45	11	1	2021-11-04	57
1071	357	bab	low	9.7	55.31	11	1	2021-11-04	57
1072	358	bab	high	9.23	58.65	11	1	2021-11-04	58
1073	358	bab	middle	10.8	55.63	11	1	2021-11-04	58
1074	358	bab	low	9.4	60.2	11	1	2021-11-04	58
1075	359	bab	high	11.7	63.15	11	1	2021-11-04	59
1076	359	bab	middle	10.73	59.98	11	1	2021-11-04	59
1077	359	bab	low	10.87	62.52	11	1	2021-11-04	59
1078	360	bab	high	10.87	55.96	11	1	2021-11-04	60
1079	360	bab	middle	11.27	61.15	11	1	2021-11-04	60
1080	360	bab	low	11.07	56.03	11	1	2021-11-04	60
1081	361	bab	high	10.5	63.18	11	1	2021-11-04	61
1082	361	bab	middle	11.1	61.27	11	1	2021-11-04	61
1083	361	bab	low	9.8	58.14	11	1	2021-11-04	61
1084	362	bab	high	12.73	55.28	11	1	2021-11-04	62
1085	362	bab	middle	11.17	56.01	11	1	2021-11-04	62
1086	362	bab	low	11.67	63.28	11	1	2021-11-04	62
1087	363	bab	high	14.23	56.41	11	1	2021-11-04	63
1088	363	bab	middle	13.27	57.26	11	1	2021-11-04	63
1089	363	bab	low	13.73	60.93	11	1	2021-11-04	63
1090	364	bab	high	13.17	56.22	11	1	2021-11-04	64
1091	364	bab	middle	14.03	56.62	11	1	2021-11-04	64
1092	364	bab	low	14.07	63.13	11	1	2021-11-04	64
1093	365	bab	high	11.17	55.83	11	1	2021-11-04	65
1094	365	bab	middle	11.47	62.99	11	1	2021-11-04	65
1095	365	bab	low	10.9	62.63	11	1	2021-11-04	65
1096	366	bab	high	12	58.67	11	1	2021-11-04	66
1097	366	bab	middle	12.17	56.64	11	1	2021-11-04	66
1098	366	bab	low	11.83	59.79	11	1	2021-11-04	66
1099	367	bab	high	12	58.95	11	1	2021-11-04	67
1100	367	bab	middle	11.83	63.04	11	1	2021-11-04	67
1101	367	bab	low	11.67	60.97	11	1	2021-11-04	67
1102	368	bab	high	10.3	62.06	11	1	2021-11-04	68
1103	368	bab	middle	10.4	55.57	11	1	2021-11-04	68
1104	368	bab	low	9.83	61.1	11	1	2021-11-04	68
1105	369	bab	high	11.8	55.25	11	1	2021-11-04	69
1106	369	bab	middle	12.5	58.76	11	1	2021-11-04	69
1107	369	bab	low	10.53	60.93	11	1	2021-11-04	69
1108	370	bab	high	10.77	59.72	11	1	2021-11-04	70
1109	370	bab	middle	10.83	62.79	11	1	2021-11-04	70
1110	370	bab	low	11.6	62.98	11	1	2021-11-04	70
1111	371	bab	high	10.43	59	11	1	2021-11-04	71
1112	371	bab	middle	11.4	55.87	11	1	2021-11-04	71
1113	371	bab	low	10.8	62.95	11	1	2021-11-04	71
1114	372	bab	high	8.9	61.32	11	1	2021-11-04	72
1115	372	bab	middle	10.07	57.17	11	1	2021-11-04	72
1116	372	bab	low	10.13	63.19	11	1	2021-11-04	72
1117	373	bab	high	10.57	57.25	11	1	2021-11-04	73
1118	373	bab	middle	10.73	57.69	11	1	2021-11-04	73
1119	373	bab	low	10.7	58.22	11	1	2021-11-04	73
1120	374	bab	high	11.8	61.94	11	1	2021-11-04	74
1121	374	bab	middle	12.07	58.54	11	1	2021-11-04	74
1122	374	bab	low	11.87	55.79	11	1	2021-11-04	74
1123	375	bab	high	12.2	63.6	11	1	2021-11-04	75
1124	375	bab	middle	11.2	58.23	11	1	2021-11-04	75
1125	375	bab	low	12.03	61.7	11	1	2021-11-04	75
1126	376	bab	high	10.73	57.55	11	1	2021-11-04	76
1127	376	bab	middle	10.87	55.43	11	1	2021-11-04	76
1128	376	bab	low	10.83	62.47	11	1	2021-11-04	76
1129	377	bab	high	11.07	56.09	11	1	2021-11-04	77
1130	377	bab	middle	11	58.55	11	1	2021-11-04	77
1131	377	bab	low	10.93	60.48	11	1	2021-11-04	77
1132	378	bab	high	10.7	62.89	11	1	2021-11-04	78
1133	378	bab	middle	8.77	62.67	11	1	2021-11-04	78
1134	378	bab	low	10.27	58.61	11	1	2021-11-04	78
1135	379	bab	high	10.77	58.77	11	1	2021-11-04	79
1136	379	bab	middle	9.7	63.38	11	1	2021-11-04	79
1137	379	bab	low	10.77	60.83	11	1	2021-11-04	79
1138	380	bab	high	10.77	61.52	11	1	2021-11-04	80
1139	380	bab	middle	11.27	60.23	11	1	2021-11-04	80
1140	380	bab	low	10.43	58.75	11	1	2021-11-04	80
1141	381	bab	high	10.73	63.34	11	1	2021-11-04	81
1142	381	bab	middle	11.67	57.66	11	1	2021-11-04	81
1143	381	bab	low	11.33	63.1	11	1	2021-11-04	81
1144	382	bab	high	11.03	60.52	11	1	2021-11-04	82
1145	382	bab	middle	11.43	60.36	11	1	2021-11-04	82
1146	382	bab	low	11.13	62	11	1	2021-11-04	82
1147	383	bab	high	10.5	63.66	11	1	2021-11-04	83
1148	383	bab	middle	10.83	60.88	11	1	2021-11-04	83
1149	383	bab	low	10.47	56.06	11	1	2021-11-04	83
1150	384	bab	high	11.83	61.86	11	1	2021-11-04	84
1151	384	bab	middle	12.07	57.39	11	1	2021-11-04	84
1152	384	bab	low	12.57	62.05	11	1	2021-11-04	84
1153	385	bab	high	12.47	61.35	11	1	2021-11-04	85
1154	385	bab	middle	11.97	58.22	11	1	2021-11-04	85
1155	385	bab	low	12.6	57.48	11	1	2021-11-04	85
1156	386	bab	high	10.17	61.43	11	1	2021-11-04	86
1157	386	bab	middle	10.83	61.11	11	1	2021-11-04	86
1158	386	bab	low	11.27	62.74	11	1	2021-11-04	86
1159	387	bab	high	10.77	60.78	11	1	2021-11-04	87
1160	387	bab	middle	11.43	56.98	11	1	2021-11-04	87
1161	387	bab	low	11.2	55.79	11	1	2021-11-04	87
1162	388	bab	high	10.97	61.4	11	1	2021-11-04	88
1163	388	bab	middle	11	60.38	11	1	2021-11-04	88
1164	388	bab	low	10.93	62.16	11	1	2021-11-04	88
1165	389	bab	high	9.63	56.71	11	1	2021-11-04	89
1166	389	bab	middle	10.67	61.91	11	1	2021-11-04	89
1167	389	bab	low	9.9	61.94	11	1	2021-11-04	89
1168	390	bab	high	10.17	63.09	11	1	2021-11-04	90
1169	390	bab	middle	9.87	59.88	11	1	2021-11-04	90
1170	390	bab	low	10.23	57.87	11	1	2021-11-04	90
1171	391	bab	high	10.43	59.6	11	1	2021-11-04	91
1172	391	bab	middle	9.87	56.17	11	1	2021-11-04	91
1173	391	bab	low	10.83	59.08	11	1	2021-11-04	91
1174	392	bab	high	11.3	63.46	11	1	2021-11-04	92
1175	392	bab	middle	11.33	60.46	11	1	2021-11-04	92
1176	392	bab	low	11.43	62.86	11	1	2021-11-04	92
1177	393	bab	high	11.3	58.01	11	1	2021-11-04	93
1178	393	bab	middle	11.3	57.27	11	1	2021-11-04	93
1179	393	bab	low	10.6	61.07	11	1	2021-11-04	93
1180	394	bab	high	9.07	60.37	11	1	2021-11-04	94
1181	394	bab	middle	8.7	59.46	11	1	2021-11-04	94
1182	394	bab	low	8.57	63.04	11	1	2021-11-04	94
1183	395	bab	high	9.73	58	11	1	2021-11-04	95
1184	395	bab	middle	11.33	60.65	11	1	2021-11-04	95
1185	395	bab	low	10.67	58.25	11	1	2021-11-04	95
1186	396	bab	high	10.97	60.54	11	1	2021-11-04	96
1187	396	bab	middle	10.37	60.48	11	1	2021-11-04	96
1188	396	bab	low	11.1	58.89	11	1	2021-11-04	96
1189	397	bab	high	9.6	57.53	11	1	2021-11-04	97
1190	397	bab	middle	10	59.13	11	1	2021-11-04	97
1191	397	bab	low	10.5	62.34	11	1	2021-11-04	97
1192	398	bab	high	9.47	61.14	11	1	2021-11-04	98
1193	398	bab	middle	9.87	55.62	11	1	2021-11-04	98
1194	398	bab	low	9.3	55.32	11	1	2021-11-04	98
1195	399	bab	high	10.07	61.02	11	1	2021-11-04	99
1196	399	bab	middle	10.63	55.74	11	1	2021-11-04	99
1197	399	bab	low	10.9	60.85	11	1	2021-11-04	99
1198	400	bab	high	9.57	61.77	11	1	2021-11-04	100
1199	400	bab	middle	9.77	55.86	11	1	2021-11-04	100
1200	400	bab	low	9.13	57.41	11	1	2021-11-04	100
1201	401	bab	high	10.23	64.64	11	3	2021-11-15	1
1202	401	bab	middle	11.67	62.01	11	3	2021-11-15	1
1203	401	bab	low	11.87	59.44	11	3	2021-11-15	1
1204	402	bab	high	11.73	64.33	11	3	2021-11-15	2
1205	402	bab	middle	11.5	62.73	11	3	2021-11-15	2
1206	402	bab	low	10.67	61.56	11	3	2021-11-15	2
1207	403	bab	high	9.5	56.92	11	3	2021-11-15	3
1208	403	bab	middle	10.57	59.17	11	3	2021-11-15	3
1209	403	bab	low	10.83	55.63	11	3	2021-11-15	3
1210	404	bab	high	11.27	60.4	11	3	2021-11-15	4
1211	404	bab	middle	11	65.16	11	3	2021-11-15	4
1212	404	bab	low	11.13	64.66	11	3	2021-11-15	4
1213	405	bab	high	11.67	65.21	11	3	2021-11-15	5
1214	405	bab	middle	11.07	56.72	11	3	2021-11-15	5
1215	405	bab	low	10.4	56.71	11	3	2021-11-15	5
1216	406	bab	high	11.7	59.96	11	3	2021-11-15	6
1217	406	bab	middle	12.5	63.47	11	3	2021-11-15	6
1218	406	bab	low	12.77	56.37	11	3	2021-11-15	6
1219	407	bab	high	11.43	57.25	11	3	2021-11-15	7
1220	407	bab	middle	12.1	58.03	11	3	2021-11-15	7
1221	407	bab	low	11.67	59.41	11	3	2021-11-15	7
1222	408	bab	high	10.3	57.55	11	3	2021-11-15	8
1223	408	bab	middle	10.27	62.36	11	3	2021-11-15	8
1224	408	bab	low	9.5	58.38	11	3	2021-11-15	8
1225	409	bab	high	9.6	62.75	11	3	2021-11-15	9
1226	409	bab	middle	10.3	63.05	11	3	2021-11-15	9
1227	409	bab	low	10.73	58.26	11	3	2021-11-15	9
1228	410	bab	high	12.97	59.22	11	3	2021-11-15	10
1229	410	bab	middle	10.63	62.88	11	3	2021-11-15	10
1230	410	bab	low	11.3	56.25	11	3	2021-11-15	10
1231	411	bab	high	10.03	61.36	11	3	2021-11-15	11
1232	411	bab	middle	10.17	56.48	11	3	2021-11-15	11
1233	411	bab	low	10.87	65.43	11	3	2021-11-15	11
1234	412	bab	high	9.53	58.46	11	3	2021-11-15	12
1235	412	bab	middle	9.83	57.39	11	3	2021-11-15	12
1236	412	bab	low	10.37	63.5	11	3	2021-11-15	12
1237	413	bab	high	9.87	55.65	11	3	2021-11-15	13
1238	413	bab	middle	9.03	57.19	11	3	2021-11-15	13
1239	413	bab	low	9.43	60.56	11	3	2021-11-15	13
1240	414	bab	high	10.17	65.53	11	3	2021-11-15	14
1241	414	bab	middle	10.2	64.96	11	3	2021-11-15	14
1242	414	bab	low	12.37	62.91	11	3	2021-11-15	14
1243	415	bab	high	9.93	63.83	11	3	2021-11-15	15
1244	415	bab	middle	9.8	63.82	11	3	2021-11-15	15
1245	415	bab	low	10.4	56.3	11	3	2021-11-15	15
1246	416	bab	high	11.53	59.36	11	3	2021-11-15	16
1247	416	bab	middle	11.07	61.13	11	3	2021-11-15	16
1248	416	bab	low	10.93	60.99	11	3	2021-11-15	16
1249	417	bab	high	11.17	59.55	11	3	2021-11-15	17
1250	417	bab	middle	11.17	58.9	11	3	2021-11-15	17
1251	417	bab	low	10.8	64.63	11	3	2021-11-15	17
1252	418	bab	high	9.63	58.85	11	3	2021-11-15	18
1253	418	bab	middle	10.6	62.86	11	3	2021-11-15	18
1254	418	bab	low	10.27	60.93	11	3	2021-11-15	18
1255	419	bab	high	10.57	63.82	11	3	2021-11-15	19
1256	419	bab	middle	11.07	58.35	11	3	2021-11-15	19
1257	419	bab	low	12.2	60.95	11	3	2021-11-15	19
1258	420	bab	high	11.53	63.31	11	3	2021-11-15	20
1259	420	bab	middle	12.13	62	11	3	2021-11-15	20
1260	420	bab	low	11.2	62.64	11	3	2021-11-15	20
1261	421	bab	high	11.23	60.59	11	3	2021-11-15	21
1262	421	bab	middle	10.93	57.65	11	3	2021-11-15	21
1263	421	bab	low	10.83	62.24	11	3	2021-11-15	21
1264	422	bab	high	10.8	59.77	11	3	2021-11-15	22
1265	422	bab	middle	11.57	58.93	11	3	2021-11-15	22
1266	422	bab	low	11.67	56.4	11	3	2021-11-15	22
1267	423	bab	high	11.4	55.74	11	3	2021-11-15	23
1268	423	bab	middle	10.93	62.5	11	3	2021-11-15	23
1269	423	bab	low	11.27	56.15	11	3	2021-11-15	23
1270	424	bab	high	10.73	62.4	11	3	2021-11-15	24
1271	424	bab	middle	11.07	64.99	11	3	2021-11-15	24
1272	424	bab	low	11.83	62.51	11	3	2021-11-15	24
1273	425	bab	high	10.87	65.71	11	3	2021-11-15	25
1274	425	bab	middle	10.17	60.93	11	3	2021-11-15	25
1275	425	bab	low	12.3	56.49	11	3	2021-11-15	25
1276	426	bab	high	11.2	57.54	11	3	2021-11-15	26
1277	426	bab	middle	11.53	60.28	11	3	2021-11-15	26
1278	426	bab	low	11.2	58.41	11	3	2021-11-15	26
1279	427	bab	high	10.93	63.89	11	3	2021-11-15	27
1280	427	bab	middle	11.13	61.23	11	3	2021-11-15	27
1281	427	bab	low	11.4	59.85	11	3	2021-11-15	27
1282	428	bab	high	11.1	56.33	11	3	2021-11-15	28
1283	428	bab	middle	10.57	62.75	11	3	2021-11-15	28
1284	428	bab	low	10.77	64.57	11	3	2021-11-15	28
1285	429	bab	high	10.93	63.74	11	3	2021-11-15	29
1286	429	bab	middle	10.53	62.66	11	3	2021-11-15	29
1287	429	bab	low	11.2	56.57	11	3	2021-11-15	29
1288	430	bab	high	11.77	62.02	11	3	2021-11-15	30
1289	430	bab	middle	12.4	58.81	11	3	2021-11-15	30
1290	430	bab	low	11.73	56.97	11	3	2021-11-15	30
1291	431	bab	high	13.47	63.96	11	3	2021-11-15	31
1292	431	bab	middle	13.4	59.63	11	3	2021-11-15	31
1293	431	bab	low	13.2	61.82	11	3	2021-11-15	31
1294	432	bab	high	10.47	56.12	11	3	2021-11-15	32
1295	432	bab	middle	10.53	61.94	11	3	2021-11-15	32
1296	432	bab	low	11.27	56.5	11	3	2021-11-15	32
1297	433	bab	high	10.5	62.1	11	3	2021-11-15	33
1298	433	bab	middle	10.63	60.92	11	3	2021-11-15	33
1299	433	bab	low	11.2	65.3	11	3	2021-11-15	33
1300	434	bab	high	11.57	62.05	11	3	2021-11-15	34
1301	434	bab	middle	10.67	63.79	11	3	2021-11-15	34
1302	434	bab	low	10.83	55.65	11	3	2021-11-15	34
1303	435	bab	high	9.7	62.9	11	3	2021-11-15	35
1304	435	bab	middle	10.5	61.09	11	3	2021-11-15	35
1305	435	bab	low	11.43	60.98	11	3	2021-11-15	35
1306	436	bab	high	11.87	62.57	11	3	2021-11-15	36
1307	436	bab	middle	10.87	63.12	11	3	2021-11-15	36
1308	436	bab	low	11.73	57.78	11	3	2021-11-15	36
1309	437	bab	high	9.97	59.26	11	3	2021-11-15	37
1310	437	bab	middle	10.1	59.93	11	3	2021-11-15	37
1311	437	bab	low	9.43	62.13	11	3	2021-11-15	37
1312	438	bab	high	10.1	64.34	11	3	2021-11-15	38
1313	438	bab	middle	9.73	64.5	11	3	2021-11-15	38
1314	438	bab	low	10.2	65.06	11	3	2021-11-15	38
1315	439	bab	high	9.13	64.67	11	3	2021-11-15	39
1316	439	bab	middle	9.8	62.05	11	3	2021-11-15	39
1317	439	bab	low	9.3	65.35	11	3	2021-11-15	39
1318	440	bab	high	9.63	59.47	11	3	2021-11-15	40
1319	440	bab	middle	9.77	62.68	11	3	2021-11-15	40
1320	440	bab	low	9.47	61.57	11	3	2021-11-15	40
1321	441	bab	high	9.13	61.74	11	3	2021-11-15	41
1322	441	bab	middle	9.17	64.72	11	3	2021-11-15	41
1323	441	bab	low	8.9	55.75	11	3	2021-11-15	41
1324	442	bab	high	9.7	58.14	11	3	2021-11-15	42
1325	442	bab	middle	10.27	63.99	11	3	2021-11-15	42
1326	442	bab	low	10.17	59.29	11	3	2021-11-15	42
1327	443	bab	high	13.3	57.59	11	3	2021-11-15	43
1328	443	bab	middle	10.27	57.1	11	3	2021-11-15	43
1329	443	bab	low	11.17	65.68	11	3	2021-11-15	43
1330	444	bab	high	9.53	60.08	11	3	2021-11-15	44
1331	444	bab	middle	10.6	59.74	11	3	2021-11-15	44
1332	444	bab	low	11.5	60.27	11	3	2021-11-15	44
1333	445	bab	high	11.1	58.22	11	3	2021-11-15	45
1334	445	bab	middle	11.67	63.65	11	3	2021-11-15	45
1335	445	bab	low	11.43	65.31	11	3	2021-11-15	45
1336	446	bab	high	10.93	57.25	11	3	2021-11-15	46
1337	446	bab	middle	10.7	57.19	11	3	2021-11-15	46
1338	446	bab	low	10.87	58.22	11	3	2021-11-15	46
1339	447	bab	high	11.33	62.15	11	3	2021-11-15	47
1340	447	bab	middle	10.53	59.71	11	3	2021-11-15	47
1341	447	bab	low	11.07	61.08	11	3	2021-11-15	47
1342	448	bab	high	10.53	60.91	11	3	2021-11-15	48
1343	448	bab	middle	11.07	64.07	11	3	2021-11-15	48
1344	448	bab	low	11.03	57.51	11	3	2021-11-15	48
1345	449	bab	high	11.2	60.43	11	3	2021-11-15	49
1346	449	bab	middle	10.47	57.18	11	3	2021-11-15	49
1347	449	bab	low	11.83	58.21	11	3	2021-11-15	49
1348	450	bab	high	10.13	59.73	11	3	2021-11-15	50
1349	450	bab	middle	10.8	55.77	11	3	2021-11-15	50
1350	450	bab	low	10.9	56.17	11	3	2021-11-15	50
1351	451	bab	high	10.17	63.01	11	3	2021-11-15	51
1352	451	bab	middle	11.17	61.08	11	3	2021-11-15	51
1353	451	bab	low	10.67	57.55	11	3	2021-11-15	51
1354	452	bab	high	11.43	62.08	11	3	2021-11-15	52
1355	452	bab	middle	11.67	57.98	11	3	2021-11-15	52
1356	452	bab	low	11.57	56.55	11	3	2021-11-15	52
1357	453	bab	high	10.53	62.89	11	3	2021-11-15	53
1358	453	bab	middle	10.8	65	11	3	2021-11-15	53
1359	453	bab	low	10.83	62.17	11	3	2021-11-15	53
1360	454	bab	high	10.8	60.65	11	3	2021-11-15	54
1361	454	bab	middle	10.67	64.89	11	3	2021-11-15	54
1362	454	bab	low	10.67	63.32	11	3	2021-11-15	54
1363	455	bab	high	12.2	65.48	11	3	2021-11-15	55
1364	455	bab	middle	13.6	59.03	11	3	2021-11-15	55
1365	455	bab	low	11.97	57.44	11	3	2021-11-15	55
1366	456	bab	high	10.7	64.22	11	3	2021-11-15	56
1367	456	bab	middle	11.13	56.13	11	3	2021-11-15	56
1368	456	bab	low	10.2	58.85	11	3	2021-11-15	56
1369	457	bab	high	10.3	56.03	11	3	2021-11-15	57
1370	457	bab	middle	10.13	65.53	11	3	2021-11-15	57
1371	457	bab	low	9.43	56.14	11	3	2021-11-15	57
1372	458	bab	high	10.17	59.19	11	3	2021-11-15	58
1373	458	bab	middle	10.17	56.39	11	3	2021-11-15	58
1374	458	bab	low	10.27	56.72	11	3	2021-11-15	58
1375	459	bab	high	11.87	60.33	11	3	2021-11-15	59
1376	459	bab	middle	11.03	57.76	11	3	2021-11-15	59
1377	459	bab	low	11.1	58.62	11	3	2021-11-15	59
1378	460	bab	high	11.93	64.95	11	3	2021-11-15	60
1379	460	bab	middle	11.63	59.36	11	3	2021-11-15	60
1380	460	bab	low	10.97	62.87	11	3	2021-11-15	60
1381	461	bab	high	10.57	63.81	11	3	2021-11-15	61
1382	461	bab	middle	10.5	60.48	11	3	2021-11-15	61
1383	461	bab	low	11.1	64.99	11	3	2021-11-15	61
1384	462	bab	high	11.83	57.81	11	3	2021-11-15	62
1385	462	bab	middle	12.03	55.83	11	3	2021-11-15	62
1386	462	bab	low	12.47	58.98	11	3	2021-11-15	62
1387	463	bab	high	13.37	55.73	11	3	2021-11-15	63
1388	463	bab	middle	14.27	59.84	11	3	2021-11-15	63
1389	463	bab	low	14.2	61.77	11	3	2021-11-15	63
1390	464	bab	high	13.57	63.8	11	3	2021-11-15	64
1391	464	bab	middle	14.27	59.76	11	3	2021-11-15	64
1392	464	bab	low	14.2	62.67	11	3	2021-11-15	64
1393	465	bab	high	11.8	57.48	11	3	2021-11-15	65
1394	465	bab	middle	11.83	63.38	11	3	2021-11-15	65
1395	465	bab	low	11.27	62.01	11	3	2021-11-15	65
1396	466	bab	high	12.17	65.28	11	3	2021-11-15	66
1397	466	bab	middle	12.17	63.05	11	3	2021-11-15	66
1398	466	bab	low	12.03	63.41	11	3	2021-11-15	66
1399	467	bab	high	12.13	59.9	11	3	2021-11-15	67
1400	467	bab	middle	12.37	64.81	11	3	2021-11-15	67
1401	467	bab	low	11.93	65.21	11	3	2021-11-15	67
1402	468	bab	high	10.77	64.65	11	3	2021-11-15	68
1403	468	bab	middle	10.47	62.66	11	3	2021-11-15	68
1404	468	bab	low	9.8	59.79	11	3	2021-11-15	68
1405	469	bab	high	11.97	56.73	11	3	2021-11-15	69
1406	469	bab	middle	12.67	65.33	11	3	2021-11-15	69
1407	469	bab	low	10.77	62.19	11	3	2021-11-15	69
1408	470	bab	high	11	57.7	11	3	2021-11-15	70
1409	470	bab	middle	10.63	57.92	11	3	2021-11-15	70
1410	470	bab	low	11.9	62.68	11	3	2021-11-15	70
1411	471	bab	high	10.93	64.67	11	3	2021-11-15	71
1412	471	bab	middle	11.8	62.65	11	3	2021-11-15	71
1413	471	bab	low	10.93	59.87	11	3	2021-11-15	71
1414	472	bab	high	8.73	64.38	11	3	2021-11-15	72
1415	472	bab	middle	10.5	63.97	11	3	2021-11-15	72
1416	472	bab	low	10.53	59.36	11	3	2021-11-15	72
1417	473	bab	high	10.83	56.64	11	3	2021-11-15	73
1418	473	bab	middle	10.83	59.02	11	3	2021-11-15	73
1419	473	bab	low	10.77	56.19	11	3	2021-11-15	73
1420	474	bab	high	12.03	60.98	11	3	2021-11-15	74
1421	474	bab	middle	12.43	62.05	11	3	2021-11-15	74
1422	474	bab	low	12.37	64	11	3	2021-11-15	74
1423	475	bab	high	12.6	61.81	11	3	2021-11-15	75
1424	475	bab	middle	11.3	58.9	11	3	2021-11-15	75
1425	475	bab	low	12.03	57.35	11	3	2021-11-15	75
1426	476	bab	high	11.1	65.44	11	3	2021-11-15	76
1427	476	bab	middle	11.1	59.67	11	3	2021-11-15	76
1428	476	bab	low	11.17	63.75	11	3	2021-11-15	76
1429	477	bab	high	11.13	61.83	11	3	2021-11-15	77
1430	477	bab	middle	11.23	58.66	11	3	2021-11-15	77
1431	477	bab	low	11.47	60.26	11	3	2021-11-15	77
1432	478	bab	high	10.9	63.2	11	3	2021-11-15	78
1433	478	bab	middle	8.97	63.17	11	3	2021-11-15	78
1434	478	bab	low	10.6	58.28	11	3	2021-11-15	78
1435	479	bab	high	11.07	56.08	11	3	2021-11-15	79
1436	479	bab	middle	9.83	62.7	11	3	2021-11-15	79
1437	479	bab	low	11.23	62.53	11	3	2021-11-15	79
1438	480	bab	high	10.87	64.74	11	3	2021-11-15	80
1439	480	bab	middle	11.07	56.94	11	3	2021-11-15	80
1440	480	bab	low	10.73	60.26	11	3	2021-11-15	80
1441	481	bab	high	10.97	65.75	11	3	2021-11-15	81
1442	481	bab	middle	12.13	60.73	11	3	2021-11-15	81
1443	481	bab	low	11.9	62.69	11	3	2021-11-15	81
1444	482	bab	high	11.27	58.21	11	3	2021-11-15	82
1445	482	bab	middle	11.8	59.7	11	3	2021-11-15	82
1446	482	bab	low	11.43	56.91	11	3	2021-11-15	82
1447	483	bab	high	11	57.18	11	3	2021-11-15	83
1448	483	bab	middle	11.13	63.18	11	3	2021-11-15	83
1449	483	bab	low	10.67	58.81	11	3	2021-11-15	83
1450	484	bab	high	12.07	61.05	11	3	2021-11-15	84
1451	484	bab	middle	12.2	65.42	11	3	2021-11-15	84
1452	484	bab	low	12.63	64.72	11	3	2021-11-15	84
1453	485	bab	high	12.7	57.97	11	3	2021-11-15	85
1454	485	bab	middle	12.23	63.95	11	3	2021-11-15	85
1455	485	bab	low	12.67	58.51	11	3	2021-11-15	85
1456	486	bab	high	10.53	62.3	11	3	2021-11-15	86
1457	486	bab	middle	11.2	59.3	11	3	2021-11-15	86
1458	486	bab	low	11.7	65.21	11	3	2021-11-15	86
1459	487	bab	high	11.13	65.68	11	3	2021-11-15	87
1460	487	bab	middle	12.1	65.77	11	3	2021-11-15	87
1461	487	bab	low	11.47	63.67	11	3	2021-11-15	87
1462	488	bab	high	11.2	65.51	11	3	2021-11-15	88
1463	488	bab	middle	11.17	60.23	11	3	2021-11-15	88
1464	488	bab	low	11.13	62.04	11	3	2021-11-15	88
1465	489	bab	high	9.97	56.54	11	3	2021-11-15	89
1466	489	bab	middle	10.8	58.77	11	3	2021-11-15	89
1467	489	bab	low	9.83	59.96	11	3	2021-11-15	89
1468	490	bab	high	10.53	62.5	11	3	2021-11-15	90
1469	490	bab	middle	9.67	64.32	11	3	2021-11-15	90
1470	490	bab	low	10.73	59.48	11	3	2021-11-15	90
1471	491	bab	high	10.67	64.22	11	3	2021-11-15	91
1472	491	bab	middle	10.07	61.56	11	3	2021-11-15	91
1473	491	bab	low	11.27	59.31	11	3	2021-11-15	91
1474	492	bab	high	11.83	64.5	11	3	2021-11-15	92
1475	492	bab	middle	11.73	60.17	11	3	2021-11-15	92
1476	492	bab	low	11.77	57.78	11	3	2021-11-15	92
1477	493	bab	high	11.7	61.21	11	3	2021-11-15	93
1478	493	bab	middle	11.4	61.12	11	3	2021-11-15	93
1479	493	bab	low	10.57	62.75	11	3	2021-11-15	93
1480	494	bab	high	9.57	59.92	11	3	2021-11-15	94
1481	494	bab	middle	8.83	59.96	11	3	2021-11-15	94
1482	494	bab	low	9.1	64.32	11	3	2021-11-15	94
1483	495	bab	high	9.93	59.88	11	3	2021-11-15	95
1484	495	bab	middle	11.87	65.42	11	3	2021-11-15	95
1485	495	bab	low	10.87	64.85	11	3	2021-11-15	95
1486	496	bab	high	11.5	63.64	11	3	2021-11-15	96
1487	496	bab	middle	10.67	57.78	11	3	2021-11-15	96
1488	496	bab	low	11.4	60.06	11	3	2021-11-15	96
1489	497	bab	high	9.7	56.58	11	3	2021-11-15	97
1490	497	bab	middle	10.37	59.08	11	3	2021-11-15	97
1491	497	bab	low	10.57	60.29	11	3	2021-11-15	97
1492	498	bab	high	9.6	59.13	11	3	2021-11-15	98
1493	498	bab	middle	10.3	64.91	11	3	2021-11-15	98
1494	498	bab	low	9.57	64.81	11	3	2021-11-15	98
1495	499	bab	high	10	62.53	11	3	2021-11-15	99
1496	499	bab	middle	11.07	59.94	11	3	2021-11-15	99
1497	499	bab	low	11.4	59.69	11	3	2021-11-15	99
1498	500	bab	high	9.8	55.85	11	3	2021-11-15	100
1499	500	bab	middle	10.03	62.03	11	3	2021-11-15	100
1500	500	bab	low	9.17	60.59	11	3	2021-11-15	100
1501	501	bab	high	11.9	69.81	11	4	2021-11-23	1
1502	501	bab	middle	11.73	63.18	11	4	2021-11-23	1
1503	501	bab	low	12.57	64.23	11	4	2021-11-23	1
1504	502	bab	high	12.4	63.6	11	4	2021-11-23	2
1505	502	bab	middle	11.73	62.43	11	4	2021-11-23	2
1506	502	bab	low	11.83	65.64	11	4	2021-11-23	2
1507	503	bab	high	10.77	68.76	11	4	2021-11-23	3
1508	503	bab	middle	10.4	68.95	11	4	2021-11-23	3
1509	503	bab	low	10.97	62.84	11	4	2021-11-23	3
1510	504	bab	high	11.5	66.86	11	4	2021-11-23	4
1511	504	bab	middle	11.7	62.66	11	4	2021-11-23	4
1512	504	bab	low	11.53	64.4	11	4	2021-11-23	4
1513	505	bab	high	11.9	65.25	11	4	2021-11-23	5
1514	505	bab	middle	11.43	68.13	11	4	2021-11-23	5
1515	505	bab	low	11.2	64.72	11	4	2021-11-23	5
1516	506	bab	high	11.87	67.78	11	4	2021-11-23	6
1517	506	bab	middle	12.53	62.14	11	4	2021-11-23	6
1518	506	bab	low	13.07	66.88	11	4	2021-11-23	6
1519	507	bab	high	11.73	65.09	11	4	2021-11-23	7
1520	507	bab	middle	12.43	69.82	11	4	2021-11-23	7
1521	507	bab	low	11.77	63.2	11	4	2021-11-23	7
1522	508	bab	high	10.6	66.21	11	4	2021-11-23	8
1523	508	bab	middle	10.53	67.16	11	4	2021-11-23	8
1524	508	bab	low	9.67	68.62	11	4	2021-11-23	8
1525	509	bab	high	9.8	67.11	11	4	2021-11-23	9
1526	509	bab	middle	10.4	66.92	11	4	2021-11-23	9
1527	509	bab	low	11	66.2	11	4	2021-11-23	9
1528	510	bab	high	12.93	64.99	11	4	2021-11-23	10
1529	510	bab	middle	10.77	69.43	11	4	2021-11-23	10
1530	510	bab	low	11.37	63.59	11	4	2021-11-23	10
1531	511	bab	high	10.17	66.26	11	4	2021-11-23	11
1532	511	bab	middle	10.27	64.94	11	4	2021-11-23	11
1533	511	bab	low	11.13	66.87	11	4	2021-11-23	11
1534	512	bab	high	9.53	62.17	11	4	2021-11-23	12
1535	512	bab	middle	9.87	64.2	11	4	2021-11-23	12
1536	512	bab	low	10.4	65.24	11	4	2021-11-23	12
1537	513	bab	high	9.83	64.24	11	4	2021-11-23	13
1538	513	bab	middle	9.1	68.1	11	4	2021-11-23	13
1539	513	bab	low	9.67	63.62	11	4	2021-11-23	13
1540	514	bab	high	10.4	67.22	11	4	2021-11-23	14
1541	514	bab	middle	10.53	65.53	11	4	2021-11-23	14
1542	514	bab	low	12.37	69.43	11	4	2021-11-23	14
1543	515	bab	high	10	62.58	11	4	2021-11-23	15
1544	515	bab	middle	10.03	65.51	11	4	2021-11-23	15
1545	515	bab	low	10.53	68.36	11	4	2021-11-23	15
1546	516	bab	high	11.97	62.67	11	4	2021-11-23	16
1547	516	bab	middle	11.43	64.51	11	4	2021-11-23	16
1548	516	bab	low	11.77	63.86	11	4	2021-11-23	16
1549	517	bab	high	11.37	65.85	11	4	2021-11-23	17
1550	517	bab	middle	12.23	64.54	11	4	2021-11-23	17
1551	517	bab	low	13.07	64.78	11	4	2021-11-23	17
1552	518	bab	high	11.87	62.28	11	4	2021-11-23	18
1553	518	bab	middle	11.7	67.12	11	4	2021-11-23	18
1554	518	bab	low	12.87	67.53	11	4	2021-11-23	18
1555	519	bab	high	12.77	68.95	11	4	2021-11-23	19
1556	519	bab	middle	11.53	69.25	11	4	2021-11-23	19
1557	519	bab	low	12.23	68.9	11	4	2021-11-23	19
1558	520	bab	high	12.23	67.46	11	4	2021-11-23	20
1559	520	bab	middle	13.07	64.97	11	4	2021-11-23	20
1560	520	bab	low	12.57	69.59	11	4	2021-11-23	20
1561	521	bab	high	11.4	63.56	11	4	2021-11-23	21
1562	521	bab	middle	11	64.33	11	4	2021-11-23	21
1563	521	bab	low	10.9	67.66	11	4	2021-11-23	21
1564	522	bab	high	10.9	62.45	11	4	2021-11-23	22
1565	522	bab	middle	11.83	63.98	11	4	2021-11-23	22
1566	522	bab	low	11.7	64.79	11	4	2021-11-23	22
1567	523	bab	high	11.43	67.12	11	4	2021-11-23	23
1568	523	bab	middle	11	65.6	11	4	2021-11-23	23
1569	523	bab	low	11.33	62.52	11	4	2021-11-23	23
1570	524	bab	high	11.03	69.29	11	4	2021-11-23	24
1571	524	bab	middle	11.23	67.97	11	4	2021-11-23	24
1572	524	bab	low	11.87	62.47	11	4	2021-11-23	24
1573	525	bab	high	11.03	66.81	11	4	2021-11-23	25
1574	525	bab	middle	10.33	62.68	11	4	2021-11-23	25
1575	525	bab	low	12.37	65.94	11	4	2021-11-23	25
1576	526	bab	high	11.27	63.75	11	4	2021-11-23	26
1577	526	bab	middle	11.83	67.78	11	4	2021-11-23	26
1578	526	bab	low	11.2	66.91	11	4	2021-11-23	26
1579	527	bab	high	10.93	69.57	11	4	2021-11-23	27
1580	527	bab	middle	11.27	69.03	11	4	2021-11-23	27
1581	527	bab	low	11.5	66.11	11	4	2021-11-23	27
1582	528	bab	high	11.3	69.76	11	4	2021-11-23	28
1583	528	bab	middle	10.8	64.73	11	4	2021-11-23	28
1584	528	bab	low	10.93	67.66	11	4	2021-11-23	28
1585	529	bab	high	10.87	68.54	11	4	2021-11-23	29
1586	529	bab	middle	10.77	67.3	11	4	2021-11-23	29
1587	529	bab	low	11.2	66.73	11	4	2021-11-23	29
1588	530	bab	high	11.8	64.64	11	4	2021-11-23	30
1589	530	bab	middle	12.53	67.12	11	4	2021-11-23	30
1590	530	bab	low	11.87	64.5	11	4	2021-11-23	30
1591	531	bab	high	13.5	66.48	11	4	2021-11-23	31
1592	531	bab	middle	13.57	63.38	11	4	2021-11-23	31
1593	531	bab	low	13.2	68.38	11	4	2021-11-23	31
1594	532	bab	high	10.5	66.37	11	4	2021-11-23	32
1595	532	bab	middle	10.73	66.58	11	4	2021-11-23	32
1596	532	bab	low	11.33	64.73	11	4	2021-11-23	32
1597	533	bab	high	10.63	69.56	11	4	2021-11-23	33
1598	533	bab	middle	10.63	65.71	11	4	2021-11-23	33
1599	533	bab	low	11.33	62.62	11	4	2021-11-23	33
1600	534	bab	high	11.63	62.09	11	4	2021-11-23	34
1601	534	bab	middle	10.93	63.45	11	4	2021-11-23	34
1602	534	bab	low	10.97	65.07	11	4	2021-11-23	34
1603	535	bab	high	9.87	64.89	11	4	2021-11-23	35
1604	535	bab	middle	10.6	67.74	11	4	2021-11-23	35
1605	535	bab	low	11.47	68.47	11	4	2021-11-23	35
1606	536	bab	high	12.1	65.38	11	4	2021-11-23	36
1607	536	bab	middle	11.03	64.21	11	4	2021-11-23	36
1608	536	bab	low	11.93	67.43	11	4	2021-11-23	36
1609	537	bab	high	9.9	65.98	11	4	2021-11-23	37
1610	537	bab	middle	10.17	64.03	11	4	2021-11-23	37
1611	537	bab	low	9.77	62.46	11	4	2021-11-23	37
1612	538	bab	high	10.37	64.15	11	4	2021-11-23	38
1613	538	bab	middle	9.8	65.92	11	4	2021-11-23	38
1614	538	bab	low	10.53	64.19	11	4	2021-11-23	38
1615	539	bab	high	9.07	64.65	11	4	2021-11-23	39
1616	539	bab	middle	10.1	67.07	11	4	2021-11-23	39
1617	539	bab	low	9.53	68.4	11	4	2021-11-23	39
1618	540	bab	high	9.6	62.91	11	4	2021-11-23	40
1619	540	bab	middle	9.93	62.94	11	4	2021-11-23	40
1620	540	bab	low	9.43	64.21	11	4	2021-11-23	40
1621	541	bab	high	9.27	65.09	11	4	2021-11-23	41
1622	541	bab	middle	9.4	64.87	11	4	2021-11-23	41
1623	541	bab	low	8.87	64.28	11	4	2021-11-23	41
1624	542	bab	high	10.07	64.33	11	4	2021-11-23	42
1625	542	bab	middle	10.53	62.56	11	4	2021-11-23	42
1626	542	bab	low	10.27	68.55	11	4	2021-11-23	42
1627	543	bab	high	13.43	68.7	11	4	2021-11-23	43
1628	543	bab	middle	10.47	63.79	11	4	2021-11-23	43
1629	543	bab	low	11.5	69.74	11	4	2021-11-23	43
1630	544	bab	high	9.63	67.57	11	4	2021-11-23	44
1631	544	bab	middle	10.8	64.22	11	4	2021-11-23	44
1632	544	bab	low	11.57	64.46	11	4	2021-11-23	44
1633	545	bab	high	11.4	64.64	11	4	2021-11-23	45
1634	545	bab	middle	11.7	65.4	11	4	2021-11-23	45
1635	545	bab	low	11.53	69.02	11	4	2021-11-23	45
1636	546	bab	high	10.97	69.78	11	4	2021-11-23	46
1637	546	bab	middle	10.9	64.12	11	4	2021-11-23	46
1638	546	bab	low	10.83	62.16	11	4	2021-11-23	46
1639	547	bab	high	11.6	66.1	11	4	2021-11-23	47
1640	547	bab	middle	10.7	66.78	11	4	2021-11-23	47
1641	547	bab	low	11.13	64.29	11	4	2021-11-23	47
1642	548	bab	high	10.67	65.87	11	4	2021-11-23	48
1643	548	bab	middle	11.1	68.46	11	4	2021-11-23	48
1644	548	bab	low	11.23	68.65	11	4	2021-11-23	48
1645	549	bab	high	11.23	62.8	11	4	2021-11-23	49
1646	549	bab	middle	10.77	64.46	11	4	2021-11-23	49
1647	549	bab	low	11.77	69.74	11	4	2021-11-23	49
1648	550	bab	high	10.17	62.17	11	4	2021-11-23	50
1649	550	bab	middle	10.93	66.82	11	4	2021-11-23	50
1650	550	bab	low	11.17	69.62	11	4	2021-11-23	50
1651	551	bab	high	13.3	67.43	11	4	2021-11-23	51
1652	551	bab	middle	12.43	64.55	11	4	2021-11-23	51
1653	551	bab	low	12.37	64.46	11	4	2021-11-23	51
1654	552	bab	high	12.2	64.27	11	4	2021-11-23	52
1655	552	bab	middle	12.1	62.63	11	4	2021-11-23	52
1656	552	bab	low	11.9	69.89	11	4	2021-11-23	52
1657	553	bab	high	11.13	65.29	11	4	2021-11-23	53
1658	553	bab	middle	11.37	69.02	11	4	2021-11-23	53
1659	553	bab	low	11.83	65.77	11	4	2021-11-23	53
1660	554	bab	high	11.93	64.4	11	4	2021-11-23	54
1661	554	bab	middle	12	63.43	11	4	2021-11-23	54
1662	554	bab	low	12.63	67	11	4	2021-11-23	54
1663	555	bab	high	11.8	69.63	11	4	2021-11-23	55
1664	555	bab	middle	11.57	63.49	11	4	2021-11-23	55
1665	555	bab	low	10.83	69.8	11	4	2021-11-23	55
1666	556	bab	high	10.77	66	11	4	2021-11-23	56
1667	556	bab	middle	11.23	64.51	11	4	2021-11-23	56
1668	556	bab	low	10.27	66.12	11	4	2021-11-23	56
1669	557	bab	high	10.5	69.77	11	4	2021-11-23	57
1670	557	bab	middle	10.13	68.82	11	4	2021-11-23	57
1671	557	bab	low	9.53	62.02	11	4	2021-11-23	57
1672	558	bab	high	10.47	68.37	11	4	2021-11-23	58
1673	558	bab	middle	10.2	69.85	11	4	2021-11-23	58
1674	558	bab	low	10.53	68.38	11	4	2021-11-23	58
1675	559	bab	high	12.07	64.72	11	4	2021-11-23	59
1676	559	bab	middle	11.17	65.62	11	4	2021-11-23	59
1677	559	bab	low	11.3	64.02	11	4	2021-11-23	59
1678	560	bab	high	12	64.06	11	4	2021-11-23	60
1679	560	bab	middle	11.9	67.71	11	4	2021-11-23	60
1680	560	bab	low	10.97	65.65	11	4	2021-11-23	60
1681	561	bab	high	10.6	68.24	11	4	2021-11-23	61
1682	561	bab	middle	10.7	69.1	11	4	2021-11-23	61
1683	561	bab	low	11.23	69.29	11	4	2021-11-23	61
1684	562	bab	high	11.87	68.51	11	4	2021-11-23	62
1685	562	bab	middle	12.27	68.99	11	4	2021-11-23	62
1686	562	bab	low	12.7	64.87	11	4	2021-11-23	62
1687	563	bab	high	13.63	62.67	11	4	2021-11-23	63
1688	563	bab	middle	14.47	67.58	11	4	2021-11-23	63
1689	563	bab	low	14.33	68.66	11	4	2021-11-23	63
1690	564	bab	high	13.63	69.54	11	4	2021-11-23	64
1691	564	bab	middle	14.47	68.95	11	4	2021-11-23	64
1692	564	bab	low	14.37	68.86	11	4	2021-11-23	64
1693	565	bab	high	12	66.66	11	4	2021-11-23	65
1694	565	bab	middle	12.03	66.39	11	4	2021-11-23	65
1695	565	bab	low	11.4	64.24	11	4	2021-11-23	65
1696	566	bab	high	12.2	63.03	11	4	2021-11-23	66
1697	566	bab	middle	12.37	65.41	11	4	2021-11-23	66
1698	566	bab	low	12.17	65.6	11	4	2021-11-23	66
1699	567	bab	high	12.27	64.86	11	4	2021-11-23	67
1700	567	bab	middle	12.43	62.05	11	4	2021-11-23	67
1701	567	bab	low	12.2	66.36	11	4	2021-11-23	67
1702	568	bab	high	10.93	64.86	11	4	2021-11-23	68
1703	568	bab	middle	10.6	63.41	11	4	2021-11-23	68
1704	568	bab	low	9.83	62.21	11	4	2021-11-23	68
1705	569	bab	high	12.33	68.84	11	4	2021-11-23	69
1706	569	bab	middle	12.77	68.07	11	4	2021-11-23	69
1707	569	bab	low	11	69.27	11	4	2021-11-23	69
1708	570	bab	high	11.17	62.94	11	4	2021-11-23	70
1709	570	bab	middle	10.8	65.87	11	4	2021-11-23	70
1710	570	bab	low	11.9	69.58	11	4	2021-11-23	70
1711	571	bab	high	11.17	63.03	11	4	2021-11-23	71
1712	571	bab	middle	12	66.05	11	4	2021-11-23	71
1713	571	bab	low	11.07	62.67	11	4	2021-11-23	71
1714	572	bab	high	8.87	64.94	11	4	2021-11-23	72
1715	572	bab	middle	10.67	65.15	11	4	2021-11-23	72
1716	572	bab	low	10.7	68.36	11	4	2021-11-23	72
1717	573	bab	high	11	63.97	11	4	2021-11-23	73
1718	573	bab	middle	10.77	66.21	11	4	2021-11-23	73
1719	573	bab	low	10.9	66.52	11	4	2021-11-23	73
1720	574	bab	high	12.17	69.81	11	4	2021-11-23	74
1721	574	bab	middle	12.63	68.97	11	4	2021-11-23	74
1722	574	bab	low	12.57	65.44	11	4	2021-11-23	74
1723	575	bab	high	12.6	62.39	11	4	2021-11-23	75
1724	575	bab	middle	11.57	64.43	11	4	2021-11-23	75
1725	575	bab	low	12.13	65.28	11	4	2021-11-23	75
1726	576	bab	high	12.23	63.54	11	4	2021-11-23	76
1727	576	bab	middle	12.67	68.28	11	4	2021-11-23	76
1728	576	bab	low	12.5	64.75	11	4	2021-11-23	76
1729	577	bab	high	12.47	67.12	11	4	2021-11-23	77
1730	577	bab	middle	12.63	66.26	11	4	2021-11-23	77
1731	577	bab	low	12.5	63.55	11	4	2021-11-23	77
1732	578	bab	high	11.83	69.17	11	4	2021-11-23	78
1733	578	bab	middle	11.83	67.25	11	4	2021-11-23	78
1734	578	bab	low	11.17	68.79	11	4	2021-11-23	78
1735	579	bab	high	10.9	66.53	11	4	2021-11-23	79
1736	579	bab	middle	11.33	68.39	11	4	2021-11-23	79
1737	579	bab	low	12.03	69.02	11	4	2021-11-23	79
1738	580	bab	high	12.37	69.15	11	4	2021-11-23	80
1739	580	bab	middle	12.87	64.03	11	4	2021-11-23	80
1740	580	bab	low	11.43	63.15	11	4	2021-11-23	80
1741	581	bab	high	11.07	69.58	11	4	2021-11-23	81
1742	581	bab	middle	12.37	65.08	11	4	2021-11-23	81
1743	581	bab	low	11.87	63.94	11	4	2021-11-23	81
1744	582	bab	high	11.47	62.62	11	4	2021-11-23	82
1745	582	bab	middle	11.83	69.78	11	4	2021-11-23	82
1746	582	bab	low	11.63	63.53	11	4	2021-11-23	82
1747	583	bab	high	11.2	67.63	11	4	2021-11-23	83
1748	583	bab	middle	11.27	66.98	11	4	2021-11-23	83
1749	583	bab	low	10.77	69.46	11	4	2021-11-23	83
1750	584	bab	high	12.23	69.62	11	4	2021-11-23	84
1751	584	bab	middle	12.17	62.77	11	4	2021-11-23	84
1752	584	bab	low	12.83	62.03	11	4	2021-11-23	84
1753	585	bab	high	12.9	69.37	11	4	2021-11-23	85
1754	585	bab	middle	12.27	65.41	11	4	2021-11-23	85
1755	585	bab	low	12.83	62.95	11	4	2021-11-23	85
1756	586	bab	high	12.27	62.38	11	4	2021-11-23	86
1757	586	bab	middle	11.07	67.49	11	4	2021-11-23	86
1758	586	bab	low	11.37	69.15	11	4	2021-11-23	86
1759	587	bab	high	12.93	66.96	11	4	2021-11-23	87
1760	587	bab	middle	12.63	63.32	11	4	2021-11-23	87
1761	587	bab	low	12.93	63.32	11	4	2021-11-23	87
1762	588	bab	high	13.53	69.23	11	4	2021-11-23	88
1763	588	bab	middle	13.33	66.5	11	4	2021-11-23	88
1764	588	bab	low	12.9	68.77	11	4	2021-11-23	88
1765	589	bab	high	11.6	63.05	11	4	2021-11-23	89
1766	589	bab	middle	10.53	62.8	11	4	2021-11-23	89
1767	589	bab	low	11.37	65.83	11	4	2021-11-23	89
1768	590	bab	high	12.4	69.91	11	4	2021-11-23	90
1769	590	bab	middle	12.47	68.85	11	4	2021-11-23	90
1770	590	bab	low	12.4	63.82	11	4	2021-11-23	90
1771	591	bab	high	10.63	65.67	11	4	2021-11-23	91
1772	591	bab	middle	10.23	69.38	11	4	2021-11-23	91
1773	591	bab	low	11.43	66.04	11	4	2021-11-23	91
1774	592	bab	high	11.97	67.3	11	4	2021-11-23	92
1775	592	bab	middle	11.9	69.17	11	4	2021-11-23	92
1776	592	bab	low	11.9	64.59	11	4	2021-11-23	92
1777	593	bab	high	11.8	69.8	11	4	2021-11-23	93
1778	593	bab	middle	11.7	66.62	11	4	2021-11-23	93
1779	593	bab	low	10.6	63.43	11	4	2021-11-23	93
1780	594	bab	high	9.6	68.36	11	4	2021-11-23	94
1781	594	bab	middle	8.93	63.11	11	4	2021-11-23	94
1782	594	bab	low	9.3	66.49	11	4	2021-11-23	94
1783	595	bab	high	10.13	62.22	11	4	2021-11-23	95
1784	595	bab	middle	11.9	64.06	11	4	2021-11-23	95
1785	595	bab	low	11.1	68.62	11	4	2021-11-23	95
1786	596	bab	high	11.73	65.87	11	4	2021-11-23	96
1787	596	bab	middle	10.87	63.16	11	4	2021-11-23	96
1788	596	bab	low	11.43	68.75	11	4	2021-11-23	96
1789	597	bab	high	9.87	63.62	11	4	2021-11-23	97
1790	597	bab	middle	10.33	65.84	11	4	2021-11-23	97
1791	597	bab	low	10.87	69.52	11	4	2021-11-23	97
1792	598	bab	high	9.77	63.56	11	4	2021-11-23	98
1793	598	bab	middle	10.6	68.4	11	4	2021-11-23	98
1794	598	bab	low	9.6	64.33	11	4	2021-11-23	98
1795	599	bab	high	10.2	63.16	11	4	2021-11-23	99
1796	599	bab	middle	11.13	63.23	11	4	2021-11-23	99
1797	599	bab	low	11.53	67.31	11	4	2021-11-23	99
1798	600	bab	high	10.07	62.07	11	4	2021-11-23	100
1799	600	bab	middle	10.37	62.87	11	4	2021-11-23	100
1800	600	bab	low	9.33	66.08	11	4	2021-11-23	100
1801	601	fab	high	11.07	53.04	10	4	2021-10-19	1
1802	601	fab	middle	12.33	55.63	10	4	2021-10-19	1
1803	601	fab	low	11.93	54.5	10	4	2021-10-19	1
1804	602	fab	high	12.07	47.6	10	4	2021-10-19	2
1805	602	fab	middle	11.87	58.11	10	4	2021-10-19	2
1806	602	fab	low	11.93	52.92	10	4	2021-10-19	2
1807	603	fab	high	11.47	56.95	10	4	2021-10-19	3
1808	603	fab	middle	12.07	58.16	10	4	2021-10-19	3
1809	603	fab	low	12.27	45.3	10	4	2021-10-19	3
1810	604	fab	high	9.67	58.37	10	4	2021-10-19	4
1811	604	fab	middle	9.47	51.49	10	4	2021-10-19	4
1812	604	fab	low	10.7	55.28	10	4	2021-10-19	4
1813	605	fab	high	11.67	58.73	10	4	2021-10-19	5
1814	605	fab	middle	11.7	44.53	10	4	2021-10-19	5
1815	605	fab	low	12.47	59.71	10	4	2021-10-19	5
1816	606	fab	high	10.53	49.93	10	4	2021-10-19	6
1817	606	fab	middle	11.23	45.18	10	4	2021-10-19	6
1818	606	fab	low	10.9	50.41	10	4	2021-10-19	6
1819	607	fab	high	12.37	49.28	10	4	2021-10-19	7
1820	607	fab	middle	13.53	44.59	10	4	2021-10-19	7
1821	607	fab	low	13.27	56.2	10	4	2021-10-19	7
1822	608	fab	high	13.17	59.93	10	4	2021-10-19	8
1823	608	fab	middle	14.17	49.13	10	4	2021-10-19	8
1824	608	fab	low	14.43	62.36	10	4	2021-10-19	8
1825	609	fab	high	13.23	50.23	10	4	2021-10-19	9
1826	609	fab	middle	12.97	53.18	10	4	2021-10-19	9
1827	609	fab	low	12.57	56.8	10	4	2021-10-19	9
1828	610	fab	high	12	57.87	10	4	2021-10-19	10
1829	610	fab	middle	12.57	57.02	10	4	2021-10-19	10
1830	610	fab	low	12.3	51.89	10	4	2021-10-19	10
1831	611	fab	high	10.87	49.67	10	4	2021-10-19	11
1832	611	fab	middle	12.93	48.68	10	4	2021-10-19	11
1833	611	fab	low	13.03	44.64	10	4	2021-10-19	11
1834	612	fab	high	10.17	47.64	10	4	2021-10-19	12
1835	612	fab	middle	10.27	58.22	10	4	2021-10-19	12
1836	612	fab	low	11.03	63.48	10	4	2021-10-19	12
1837	613	fab	high	12.07	60.58	10	4	2021-10-19	13
1838	613	fab	middle	13.5	58.74	10	4	2021-10-19	13
1839	613	fab	low	13.03	54.57	10	4	2021-10-19	13
1840	614	fab	high	13	44.89	10	4	2021-10-19	14
1841	614	fab	middle	13.1	55.59	10	4	2021-10-19	14
1842	614	fab	low	11.6	44.26	10	4	2021-10-19	14
1843	615	fab	high	10.87	63.37	10	4	2021-10-19	15
1844	615	fab	middle	11.13	55.26	10	4	2021-10-19	15
1845	615	fab	low	12.37	61.45	10	4	2021-10-19	15
1846	616	fab	high	9.6	52.14	10	4	2021-10-19	16
1847	616	fab	middle	9.8	51.7	10	4	2021-10-19	16
1848	616	fab	low	9.43	52.51	10	4	2021-10-19	16
1849	617	fab	high	11.67	54.45	10	4	2021-10-19	17
1850	617	fab	middle	11.37	45.41	10	4	2021-10-19	17
1851	617	fab	low	11.83	56.84	10	4	2021-10-19	17
1852	618	fab	high	11.47	47.72	10	4	2021-10-19	18
1853	618	fab	middle	11.5	53.15	10	4	2021-10-19	18
1854	618	fab	low	12.6	51.19	10	4	2021-10-19	18
1855	619	fab	high	11.67	47.25	10	4	2021-10-19	19
1856	619	fab	middle	11.23	52.65	10	4	2021-10-19	19
1857	619	fab	low	11.2	50.3	10	4	2021-10-19	19
1858	620	fab	high	12.53	49.31	10	4	2021-10-19	20
1859	620	fab	middle	12.17	61.21	10	4	2021-10-19	20
1860	620	fab	low	12.57	57.6	10	4	2021-10-19	20
1861	621	fab	high	12.5	46.44	10	4	2021-10-19	21
1862	621	fab	middle	12.77	57.98	10	4	2021-10-19	21
1863	621	fab	low	12.27	61.46	10	4	2021-10-19	21
1864	622	fab	high	12.4	48.85	10	4	2021-10-19	22
1865	622	fab	middle	12.3	55.86	10	4	2021-10-19	22
1866	622	fab	low	11.8	53.08	10	4	2021-10-19	22
1867	623	fab	high	12.87	56.91	10	4	2021-10-19	23
1868	623	fab	middle	13.67	54.24	10	4	2021-10-19	23
1869	623	fab	low	13.47	46.69	10	4	2021-10-19	23
1870	624	fab	high	12.27	59.01	10	4	2021-10-19	24
1871	624	fab	middle	11.8	49.24	10	4	2021-10-19	24
1872	624	fab	low	11.6	54.04	10	4	2021-10-19	24
1873	625	fab	high	10.7	57.3	10	4	2021-10-19	25
1874	625	fab	middle	12.4	52.38	10	4	2021-10-19	25
1875	625	fab	low	11	58.83	10	4	2021-10-19	25
1876	626	fab	high	13.37	58.44	10	4	2021-10-19	26
1877	626	fab	middle	13.2	54.36	10	4	2021-10-19	26
1878	626	fab	low	13.17	48.44	10	4	2021-10-19	26
1879	627	fab	high	13.13	48.48	10	4	2021-10-19	27
1880	627	fab	middle	13.77	52.41	10	4	2021-10-19	27
1881	627	fab	low	12.67	60.12	10	4	2021-10-19	27
1882	628	fab	high	13.73	49.22	10	4	2021-10-19	28
1883	628	fab	middle	14.17	60.61	10	4	2021-10-19	28
1884	628	fab	low	13.03	52.37	10	4	2021-10-19	28
1885	629	fab	high	11.2	59.99	10	4	2021-10-19	29
1886	629	fab	middle	11.03	47.85	10	4	2021-10-19	29
1887	629	fab	low	10.97	62.27	10	4	2021-10-19	29
1888	630	fab	high	11.87	59.76	10	4	2021-10-19	30
1889	630	fab	middle	11.27	44.72	10	4	2021-10-19	30
1890	630	fab	low	12.23	47.04	10	4	2021-10-19	30
1891	631	fab	high	10.37	60.23	10	4	2021-10-19	31
1892	631	fab	middle	9.8	44.36	10	4	2021-10-19	31
1893	631	fab	low	9.03	51.59	10	4	2021-10-19	31
1894	632	fab	high	12.2	59.72	10	4	2021-10-19	32
1895	632	fab	middle	11.37	57.21	10	4	2021-10-19	32
1896	632	fab	low	11.33	56.79	10	4	2021-10-19	32
1897	633	fab	high	13.1	59.36	10	4	2021-10-19	33
1898	633	fab	middle	12.87	55.56	10	4	2021-10-19	33
1899	633	fab	low	12.03	62.05	10	4	2021-10-19	33
1900	634	fab	high	12.9	55.66	10	4	2021-10-19	34
1901	634	fab	middle	13.1	53.9	10	4	2021-10-19	34
1902	634	fab	low	13.73	52.76	10	4	2021-10-19	34
1903	635	fab	high	12.57	47.68	10	4	2021-10-19	35
1904	635	fab	middle	13.13	45.78	10	4	2021-10-19	35
1905	635	fab	low	13.63	59.7	10	4	2021-10-19	35
1906	636	fab	high	11	49.63	10	4	2021-10-19	36
1907	636	fab	middle	10.9	61.58	10	4	2021-10-19	36
1908	636	fab	low	11.43	53.33	10	4	2021-10-19	36
1909	637	fab	high	10.57	60.29	10	4	2021-10-19	37
1910	637	fab	middle	10.53	49.71	10	4	2021-10-19	37
1911	637	fab	low	10.57	50.28	10	4	2021-10-19	37
1912	638	fab	high	10.23	53.99	10	4	2021-10-19	38
1913	638	fab	middle	9.47	46.27	10	4	2021-10-19	38
1914	638	fab	low	9.53	63.59	10	4	2021-10-19	38
1915	639	fab	high	12.2	50.38	10	4	2021-10-19	39
1916	639	fab	middle	10.43	50.92	10	4	2021-10-19	39
1917	639	fab	low	10.13	52.29	10	4	2021-10-19	39
1918	640	fab	high	11.93	52.49	10	4	2021-10-19	40
1919	640	fab	middle	10.63	62.13	10	4	2021-10-19	40
1920	640	fab	low	11.83	62.46	10	4	2021-10-19	40
1921	641	fab	high	11.57	45.69	10	4	2021-10-19	41
1922	641	fab	middle	11.03	48.82	10	4	2021-10-19	41
1923	641	fab	low	10.93	50.1	10	4	2021-10-19	41
1924	642	fab	high	11.73	55.93	10	4	2021-10-19	42
1925	642	fab	middle	10.7	56.45	10	4	2021-10-19	42
1926	642	fab	low	10.2	51.96	10	4	2021-10-19	42
1927	643	fab	high	11.43	46.14	10	4	2021-10-19	43
1928	643	fab	middle	11.5	44.98	10	4	2021-10-19	43
1929	643	fab	low	11.2	58.01	10	4	2021-10-19	43
1930	644	fab	high	11.23	55.91	10	4	2021-10-19	44
1931	644	fab	middle	9.73	49.42	10	4	2021-10-19	44
1932	644	fab	low	9.23	55.6	10	4	2021-10-19	44
1933	645	fab	high	11.43	58.98	10	4	2021-10-19	45
1934	645	fab	middle	10.17	55.95	10	4	2021-10-19	45
1935	645	fab	low	10.43	56.06	10	4	2021-10-19	45
1936	646	fab	high	12.1	60.51	10	4	2021-10-19	46
1937	646	fab	middle	11.9	46.8	10	4	2021-10-19	46
1938	646	fab	low	12.27	48.78	10	4	2021-10-19	46
1939	647	fab	high	10.93	51.92	10	4	2021-10-19	47
1940	647	fab	middle	10.93	61.6	10	4	2021-10-19	47
1941	647	fab	low	11.13	63.14	10	4	2021-10-19	47
1942	648	fab	high	11.4	61.22	10	4	2021-10-19	48
1943	648	fab	middle	11.43	58.7	10	4	2021-10-19	48
1944	648	fab	low	12.63	63.69	10	4	2021-10-19	48
1945	649	fab	high	13.1	52.23	10	4	2021-10-19	49
1946	649	fab	middle	13.2	47.51	10	4	2021-10-19	49
1947	649	fab	low	12.4	53.86	10	4	2021-10-19	49
1948	650	fab	high	14.2	51.95	10	4	2021-10-19	50
1949	650	fab	middle	12.47	48.83	10	4	2021-10-19	50
1950	650	fab	low	11.63	52.04	10	4	2021-10-19	50
1951	651	fab	high	12.43	47.9	10	4	2021-10-19	51
1952	651	fab	middle	11.87	63.04	10	4	2021-10-19	51
1953	651	fab	low	12.13	49.33	10	4	2021-10-19	51
1954	652	fab	high	12.73	56.8	10	4	2021-10-19	52
1955	652	fab	middle	12.67	62.16	10	4	2021-10-19	52
1956	652	fab	low	11.67	54.23	10	4	2021-10-19	52
1957	653	fab	high	12.8	48.42	10	4	2021-10-19	53
1958	653	fab	middle	13.47	60.61	10	4	2021-10-19	53
1959	653	fab	low	13.5	57.42	10	4	2021-10-19	53
1960	654	fab	high	14.07	53.61	10	4	2021-10-19	54
1961	654	fab	middle	13.73	46.83	10	4	2021-10-19	54
1962	654	fab	low	14.33	51.31	10	4	2021-10-19	54
1963	655	fab	high	10.37	59.64	10	4	2021-10-19	55
1964	655	fab	middle	11.23	63.06	10	4	2021-10-19	55
1965	655	fab	low	12.03	49.16	10	4	2021-10-19	55
1966	656	fab	high	14.27	47.05	10	4	2021-10-19	56
1967	656	fab	middle	13.3	60.41	10	4	2021-10-19	56
1968	656	fab	low	13.63	48.25	10	4	2021-10-19	56
1969	657	fab	high	10.63	63.62	10	4	2021-10-19	57
1970	657	fab	middle	11.53	46.05	10	4	2021-10-19	57
1971	657	fab	low	11.3	48.71	10	4	2021-10-19	57
1972	658	fab	high	10.43	61.91	10	4	2021-10-19	58
1973	658	fab	middle	10.3	62.03	10	4	2021-10-19	58
1974	658	fab	low	10.37	44.88	10	4	2021-10-19	58
1975	659	fab	high	9.83	54.95	10	4	2021-10-19	59
1976	659	fab	middle	11.13	56.02	10	4	2021-10-19	59
1977	659	fab	low	10.13	49.05	10	4	2021-10-19	59
1978	660	fab	high	11.23	57.24	10	4	2021-10-19	60
1979	660	fab	middle	10.73	62.07	10	4	2021-10-19	60
1980	660	fab	low	11.63	45.18	10	4	2021-10-19	60
1981	661	fab	high	10.67	51.14	10	4	2021-10-19	61
1982	661	fab	middle	10.13	49.74	10	4	2021-10-19	61
1983	661	fab	low	9.67	59.5	10	4	2021-10-19	61
1984	662	fab	high	11	60.2	10	4	2021-10-19	62
1985	662	fab	middle	11.57	45.1	10	4	2021-10-19	62
1986	662	fab	low	11.17	54.79	10	4	2021-10-19	62
1987	663	fab	high	10.4	44.51	10	4	2021-10-19	63
1988	663	fab	middle	10.13	50.01	10	4	2021-10-19	63
1989	663	fab	low	10.67	55.74	10	4	2021-10-19	63
1990	664	fab	high	11.23	60.73	10	4	2021-10-19	64
1991	664	fab	middle	11.5	63.47	10	4	2021-10-19	64
1992	664	fab	low	10.77	60.74	10	4	2021-10-19	64
1993	665	fab	high	13.3	57.41	10	4	2021-10-19	65
1994	665	fab	middle	13.2	47.46	10	4	2021-10-19	65
1995	665	fab	low	13.37	60.45	10	4	2021-10-19	65
1996	666	fab	high	10.87	63.29	10	4	2021-10-19	66
1997	666	fab	middle	11	59.48	10	4	2021-10-19	66
1998	666	fab	low	11.77	44.56	10	4	2021-10-19	66
[truncated: 39,747 more rows]

## Sheet: 5-2
Fig. 5. Inter-orchard analysis between the two orchards, Hab (located in the eastern region) and Iab (western region).
X.1	X	farm_id	position_id	citrus_id	position	brix	size	researched_month	researched_week	researched_at	tag_no	monthweek	no	name	si	dong	address	latitude	longitude	area	is_wifi	is_power	research_year	slope	maintenance	cultivar	mulching	umbrella	spring_cooler	drip_hose	frost_fan	windscreent	week	class	grade
1	1	aab	35152	11718	high	8.87	57.53	10	4	2021-10-21	1	10-4	1	남원농가	서귀포시	남원읍	제주특별자치도 서귀포시 남원읍 신흥리 841-1	33.3018	126.751	2500	Y	Y	2021	0	Y	궁천	Y	Y	Y	Y	Y	Y	10-4	too_large	unsalable
2	2	aab	35153	11718	middle	9.5	56.39	10	4	2021-10-21	1	10-4	1	남원농가	서귀포시	남원읍	제주특별자치도 서귀포시 남원읍 신흥리 841-1	33.3018	126.751	2500	Y	Y	2021	0	Y	궁천	Y	Y	Y	Y	Y	Y	10-4	too_large	unsalable
3	3	aab	35154	11718	low	9.47	58.39	10	4	2021-10-21	1	10-4	1	남원농가	서귀포시	남원읍	제주특별자치도 서귀포시 남원읍 신흥리 841-1	33.3018	126.751	2500	Y	Y	2021	0	Y	궁천	Y	Y	Y	Y	Y	Y	10-4	too_large	unsalable
4	4	aab	35155	11719	high	8.67	51.26	10	4	2021-10-21	2	10-4	1	남원농가	서귀포시	남원읍	제주특별자치도 서귀포시 남원읍 신흥리 841-1	33.3018	126.751	2500	Y	Y	2021	0	Y	궁천	Y	Y	Y	Y	Y	Y	10-4	too_large	unsalable
5	5	aab	35156	11719	middle	9.7	52.02	10	4	2021-10-21	2	10-4	1	남원농가	서귀포시	남원읍	제주특별자치도 서귀포시 남원읍 신흥리 841-1	33.3018	126.751	2500	Y	Y	2021	0	Y	궁천	Y	Y	Y	Y	Y	Y	10-4	too_large	unsalable
6	6	aab	35157	11719	low	8.87	50.02	10	4	2021-10-21	2	10-4	1	남원농가	서귀포시	남원읍	제주특별자치도 서귀포시 남원읍 신흥리 841-1	33.3018	126.751	2500	Y	Y	2021	0	Y	궁천	Y	Y	Y	Y	Y	Y	10-4	too_large	unsalable
7	7	aab	35158	11720	high	8.13	48.29	10	4	2021-10-21	3	10-4	1	남원농가	서귀포시	남원읍	제주특별자치도 서귀포시 남원읍 신흥리 841-1	33.3018	126.751	2500	Y	Y	2021	0	Y	궁천	Y	Y	Y	Y	Y	Y	10-4	too_small	unsalable
8	8	aab	35159	11720	middle	9	63.92	10	4	2021-10-21	3	10-4	1	남원농가	서귀포시	남원읍	제주특별자치도 서귀포시 남원읍 신흥리 841-1	33.3018	126.751	2500	Y	Y	2021	0	Y	궁천	Y	Y	Y	Y	Y	Y	10-4	too_large	unsalable
9	9	aab	35160	11720	low	8.83	49.01	10	4	2021-10-21	3	10-4	1	남원농가	서귀포시	남원읍	제주특별자치도 서귀포시 남원읍 신흥리 841-1	33.3018	126.751	2500	Y	Y	2021	0	Y	궁천	Y	Y	Y	Y	Y	Y	10-4	too_large	unsalable
10	10	aab	35161	11721	high	9.13	51.42	10	4	2021-10-21	4	10-4	1	남원농가	서귀포시	남원읍	제주특별자치도 서귀포시 남원읍 신흥리 841-1	33.3018	126.751	2500	Y	Y	2021	0	Y	궁천	Y	Y	Y	Y	Y	Y	10-4	too_large	unsalable
11	11	aab	35162	11721	middle	9.13	60.67	10	4	2021-10-21	4	10-4	1	남원농가	서귀포시	남원읍	제주특별자치도 서귀포시 남원읍 신흥리 841-1	33.3018	126.751	2500	Y	Y	2021	0	Y	궁천	Y	Y	Y	Y	Y	Y	10-4	too_large	unsalable
12	12	aab	35163	11721	low	8.5	63.34	10	4	2021-10-21	4	10-4	1	남원농가	서귀포시	남원읍	제주특별자치도 서귀포시 남원읍 신흥리 841-1	33.3018	126.751	2500	Y	Y	2021	0	Y	궁천	Y	Y	Y	Y	Y	Y	10-4	too_large	unsalable
13	13	aab	35164	11722	high	8.9	49.48	10	4	2021-10-21	5	10-4	1	남원농가	서귀포시	남원읍	제주특별자치도 서귀포시 남원읍 신흥리 841-1	33.3018	126.751	2500	Y	Y	2021	0	Y	궁천	Y	Y	Y	Y	Y	Y	10-4	too_large	unsalable
14	14	aab	35165	11722	middle	8.77	58.68	10	4	2021-10-21	5	10-4	1	남원농가	서귀포시	남원읍	제주특별자치도 서귀포시 남원읍 신흥리 841-1	33.3018	126.751	2500	Y	Y	2021	0	Y	궁천	Y	Y	Y	Y	Y	Y	10-4	too_large	unsalable
15	15	aab	35166	11722	low	9.1	51.57	10	4	2021-10-21	5	10-4	1	남원농가	서귀포시	남원읍	제주특별자치도 서귀포시 남원읍 신흥리 841-1	33.3018	126.751	2500	Y	Y	2021	0	Y	궁천	Y	Y	Y	Y	Y	Y	10-4	too_large	unsalable
16	16	aab	35167	11723	high	9.03	57.06	10	4	2021-10-21	6	10-4	1	남원농가	서귀포시	남원읍	제주특별자치도 서귀포시 남원읍 신흥리 841-1	33.3018	126.751	2500	Y	Y	2021	0	Y	궁천	Y	Y	Y	Y	Y	Y	10-4	too_large	unsalable
17	17	aab	35168	11723	middle	8.63	60.92	10	4	2021-10-21	6	10-4	1	남원농가	서귀포시	남원읍	제주특별자치도 서귀포시 남원읍 신흥리 841-1	33.3018	126.751	2500	Y	Y	2021	0	Y	궁천	Y	Y	Y	Y	Y	Y	10-4	too_large	unsalable
18	18	aab	35169	11723	low	9	60.25	10	4	2021-10-21	6	10-4	1	남원농가	서귀포시	남원읍	제주특별자치도 서귀포시 남원읍 신흥리 841-1	33.3018	126.751	2500	Y	Y	2021	0	Y	궁천	Y	Y	Y	Y	Y	Y	10-4	too_large	unsalable
19	19	aab	35170	11724	high	8.8	47.74	10	4	2021-10-21	7	10-4	1	남원농가	서귀포시	남원읍	제주특별자치도 서귀포시 남원읍 신흥리 841-1	33.3018	126.751	2500	Y	Y	2021	0	Y	궁천	Y	Y	Y	Y	Y	Y	10-4	too_small	unsalable
20	20	aab	35171	11724	middle	9.07	48.24	10	4	2021-10-21	7	10-4	1	남원농가	서귀포시	남원읍	제주특별자치도 서귀포시 남원읍 신흥리 841-1	33.3018	126.751	2500	Y	Y	2021	0	Y	궁천	Y	Y	Y	Y	Y	Y	10-4	too_small	unsalable
21	21	aab	35172	11724	low	9.07	49.5	10	4	2021-10-21	7	10-4	1	남원농가	서귀포시	남원읍	제주특별자치도 서귀포시 남원읍 신흥리 841-1	33.3018	126.751	2500	Y	Y	2021	0	Y	궁천	Y	Y	Y	Y	Y	Y	10-4	too_large	unsalable
22	22	aab	35173	11725	high	8.17	60.62	10	4	2021-10-21	8	10-4	1	남원농가	서귀포시	남원읍	제주특별자치도 서귀포시 남원읍 신흥리 841-1	33.3018	126.751	2500	Y	Y	2021	0	Y	궁천	Y	Y	Y	Y	Y	Y	10-4	too_large	unsalable
23	23	aab	35174	11725	middle	8.67	59.46	10	4	2021-10-21	8	10-4	1	남원농가	서귀포시	남원읍	제주특별자치도 서귀포시 남원읍 신흥리 841-1	33.3018	126.751	2500	Y	Y	2021	0	Y	궁천	Y	Y	Y	Y	Y	Y	10-4	too_large	unsalable
24	24	aab	35175	11725	low	8.83	47.91	10	4	2021-10-21	8	10-4	1	남원농가	서귀포시	남원읍	제주특별자치도 서귀포시 남원읍 신흥리 841-1	33.3018	126.751	2500	Y	Y	2021	0	Y	궁천	Y	Y	Y	Y	Y	Y	10-4	too_small	unsalable
25	25	aab	35176	11726	high	11.07	60.56	10	4	2021-10-21	9	10-4	1	남원농가	서귀포시	남원읍	제주특별자치도 서귀포시 남원읍 신흥리 841-1	33.3018	126.751	2500	Y	Y	2021	0	Y	궁천	Y	Y	Y	Y	Y	Y	10-4	M	prime grade
26	26	aab	35177	11726	middle	10.93	58.98	10	4	2021-10-21	9	10-4	1	남원농가	서귀포시	남원읍	제주특별자치도 서귀포시 남원읍 신흥리 841-1	33.3018	126.751	2500	Y	Y	2021	0	Y	궁천	Y	Y	Y	Y	Y	Y	10-4	S	prime grade
27	27	aab	35178	11726	low	10.87	47.81	10	4	2021-10-21	9	10-4	1	남원농가	서귀포시	남원읍	제주특별자치도 서귀포시 남원읍 신흥리 841-1	33.3018	126.751	2500	Y	Y	2021	0	Y	궁천	Y	Y	Y	Y	Y	Y	10-4	too_small	unsalable
28	28	aab	35179	11727	high	11.03	63.42	10	4	2021-10-21	10	10-4	1	남원농가	서귀포시	남원읍	제주특별자치도 서귀포시 남원읍 신흥리 841-1	33.3018	126.751	2500	Y	Y	2021	0	Y	궁천	Y	Y	Y	Y	Y	Y	10-4	L	salable
29	29	aab	35180	11727	middle	11.27	60.76	10	4	2021-10-21	10	10-4	1	남원농가	서귀포시	남원읍	제주특별자치도 서귀포시 남원읍 신흥리 841-1	33.3018	126.751	2500	Y	Y	2021	0	Y	궁천	Y	Y	Y	Y	Y	Y	10-4	M	prime grade
30	30	aab	35181	11727	low	11.23	48.67	10	4	2021-10-21	10	10-4	1	남원농가	서귀포시	남원읍	제주특별자치도 서귀포시 남원읍 신흥리 841-1	33.3018	126.751	2500	Y	Y	2021	0	Y	궁천	Y	Y	Y	Y	Y	Y	10-4	too_small	unsalable
31	31	aab	35182	11728	high	8.87	64.32	10	4	2021-10-21	11	10-4	1	남원농가	서귀포시	남원읍	제주특별자치도 서귀포시 남원읍 신흥리 841-1	33.3018	126.751	2500	Y	Y	2021	0	Y	궁천	Y	Y	Y	Y	Y	Y	10-4	too_large	unsalable
32	32	aab	35183	11728	middle	9.17	57.47	10	4	2021-10-21	11	10-4	1	남원농가	서귀포시	남원읍	제주특별자치도 서귀포시 남원읍 신흥리 841-1	33.3018	126.751	2500	Y	Y	2021	0	Y	궁천	Y	Y	Y	Y	Y	Y	10-4	too_large	unsalable
33	33	aab	35184	11728	low	9.47	62.2	10	4	2021-10-21	11	10-4	1	남원농가	서귀포시	남원읍	제주특별자치도 서귀포시 남원읍 신흥리 841-1	33.3018	126.751	2500	Y	Y	2021	0	Y	궁천	Y	Y	Y	Y	Y	Y	10-4	too_large	unsalable
34	34	aab	35185	11729	high	9.23	52.37	10	4	2021-10-21	12	10-4	1	남원농가	서귀포시	남원읍	제주특별자치도 서귀포시 남원읍 신흥리 841-1	33.3018	126.751	2500	Y	Y	2021	0	Y	궁천	Y	Y	Y	Y	Y	Y	10-4	too_large	unsalable
35	35	aab	35186	11729	middle	9.53	48.21	10	4	2021-10-21	12	10-4	1	남원농가	서귀포시	남원읍	제주특별자치도 서귀포시 남원읍 신흥리 841-1	33.3018	126.751	2500	Y	Y	2021	0	Y	궁천	Y	Y	Y	Y	Y	Y	10-4	too_small	unsalable
36	36	aab	35187	11729	low	9.5	49.03	10	4	2021-10-21	12	10-4	1	남원농가	서귀포시	남원읍	제주특별자치도 서귀포시 남원읍 신흥리 841-1	33.3018	126.751	2500	Y	Y	2021	0	Y	궁천	Y	Y	Y	Y	Y	Y	10-4	too_large	unsalable
37	37	aab	35188	11730	high	10.13	59.14	10	4	2021-10-21	13	10-4	1	남원농가	서귀포시	남원읍	제주특별자치도 서귀포시 남원읍 신흥리 841-1	33.3018	126.751	2500	Y	Y	2021	0	Y	궁천	Y	Y	Y	Y	Y	Y	10-4	M	prime grade
38	38	aab	35189	11730	middle	11.9	60.4	10	4	2021-10-21	13	10-4	1	남원농가	서귀포시	남원읍	제주특별자치도 서귀포시 남원읍 신흥리 841-1	33.3018	126.751	2500	Y	Y	2021	0	Y	궁천	Y	Y	Y	Y	Y	Y	10-4	M	prime grade
39	39	aab	35190	11730	low	10.33	61.7	10	4	2021-10-21	13	10-4	1	남원농가	서귀포시	남원읍	제주특별자치도 서귀포시 남원읍 신흥리 841-1	33.3018	126.751	2500	Y	Y	2021	0	Y	궁천	Y	Y	Y	Y	Y	Y	10-4	M	prime grade
40	40	aab	35191	11731	high	11.77	53.57	10	4	2021-10-21	14	10-4	1	남원농가	서귀포시	남원읍	제주특별자치도 서귀포시 남원읍 신흥리 841-1	33.3018	126.751	2500	Y	Y	2021	0	Y	궁천	Y	Y	Y	Y	Y	Y	10-4	2S	salable
41	41	aab	35192	11731	middle	10.5	63.86	10	4	2021-10-21	14	10-4	1	남원농가	서귀포시	남원읍	제주특별자치도 서귀포시 남원읍 신흥리 841-1	33.3018	126.751	2500	Y	Y	2021	0	Y	궁천	Y	Y	Y	Y	Y	Y	10-4	L	salable
42	42	aab	35193	11731	low	10.43	50.1	10	4	2021-10-21	14	10-4	1	남원농가	서귀포시	남원읍	제주특별자치도 서귀포시 남원읍 신흥리 841-1	33.3018	126.751	2500	Y	Y	2021	0	Y	궁천	Y	Y	Y	Y	Y	Y	10-4	2S	salable
43	43	aab	35194	11732	high	10.5	47.6	10	4	2021-10-21	15	10-4	1	남원농가	서귀포시	남원읍	제주특별자치도 서귀포시 남원읍 신흥리 841-1	33.3018	126.751	2500	Y	Y	2021	0	Y	궁천	Y	Y	Y	Y	Y	Y	10-4	too_small	unsalable
44	44	aab	35195	11732	middle	10.73	52.76	10	4	2021-10-21	15	10-4	1	남원농가	서귀포시	남원읍	제주특별자치도 서귀포시 남원읍 신흥리 841-1	33.3018	126.751	2500	Y	Y	2021	0	Y	궁천	Y	Y	Y	Y	Y	Y	10-4	2S	salable
45	45	aab	35196	11732	low	10.93	51.23	10	4	2021-10-21	15	10-4	1	남원농가	서귀포시	남원읍	제주특별자치도 서귀포시 남원읍 신흥리 841-1	33.3018	126.751	2500	Y	Y	2021	0	Y	궁천	Y	Y	Y	Y	Y	Y	10-4	2S	salable
46	46	aab	35197	11733	high	11.37	63.14	10	4	2021-10-21	16	10-4	1	남원농가	서귀포시	남원읍	제주특별자치도 서귀포시 남원읍 신흥리 841-1	33.3018	126.751	2500	Y	Y	2021	0	Y	궁천	Y	Y	Y	Y	Y	Y	10-4	L	salable
47	47	aab	35198	11733	middle	10.7	57.1	10	4	2021-10-21	16	10-4	1	남원농가	서귀포시	남원읍	제주특별자치도 서귀포시 남원읍 신흥리 841-1	33.3018	126.751	2500	Y	Y	2021	0	Y	궁천	Y	Y	Y	Y	Y	Y	10-4	S	prime grade
48	48	aab	35199	11733	low	11.1	59.51	10	4	2021-10-21	16	10-4	1	남원농가	서귀포시	남원읍	제주특별자치도 서귀포시 남원읍 신흥리 841-1	33.3018	126.751	2500	Y	Y	2021	0	Y	궁천	Y	Y	Y	Y	Y	Y	10-4	M	prime grade
49	49	aab	35200	11734	high	8.1	61.9	10	4	2021-10-21	17	10-4	1	남원농가	서귀포시	남원읍	제주특별자치도 서귀포시 남원읍 신흥리 841-1	33.3018	126.751	2500	Y	Y	2021	0	Y	궁천	Y	Y	Y	Y	Y	Y	10-4	too_large	unsalable
50	50	aab	35201	11734	middle	8.63	48.44	10	4	2021-10-21	17	10-4	1	남원농가	서귀포시	남원읍	제주특별자치도 서귀포시 남원읍 신흥리 841-1	33.3018	126.751	2500	Y	Y	2021	0	Y	궁천	Y	Y	Y	Y	Y	Y	10-4	too_small	unsalable
51	51	aab	35202	11734	low	8.9	55.07	10	4	2021-10-21	17	10-4	1	남원농가	서귀포시	남원읍	제주특별자치도 서귀포시 남원읍 신흥리 841-1	33.3018	126.751	2500	Y	Y	2021	0	Y	궁천	Y	Y	Y	Y	Y	Y	10-4	too_large	unsalable
52	52	aab	35203	11735	high	13.7	55.06	10	4	2021-10-21	18	10-4	1	남원농가	서귀포시	남원읍	제주특별자치도 서귀포시 남원읍 신흥리 841-1	33.3018	126.751	2500	Y	Y	2021	0	Y	궁천	Y	Y	Y	Y	Y	Y	10-4	S	prime grade
53	53	aab	35204	11735	middle	12.4	63.99	10	4	2021-10-21	18	10-4	1	남원농가	서귀포시	남원읍	제주특별자치도 서귀포시 남원읍 신흥리 841-1	33.3018	126.751	2500	Y	Y	2021	0	Y	궁천	Y	Y	Y	Y	Y	Y	10-4	L	salable
54	54	aab	35205	11735	low	11.83	52.76	10	4	2021-10-21	18	10-4	1	남원농가	서귀포시	남원읍	제주특별자치도 서귀포시 남원읍 신흥리 841-1	33.3018	126.751	2500	Y	Y	2021	0	Y	궁천	Y	Y	Y	Y	Y	Y	10-4	2S	salable
55	55	aab	35206	11736	high	9.4	48.49	10	4	2021-10-21	19	10-4	1	남원농가	서귀포시	남원읍	제주특별자치도 서귀포시 남원읍 신흥리 841-1	33.3018	126.751	2500	Y	Y	2021	0	Y	궁천	Y	Y	Y	Y	Y	Y	10-4	too_small	unsalable
56	56	aab	35207	11736	middle	9.03	60.07	10	4	2021-10-21	19	10-4	1	남원농가	서귀포시	남원읍	제주특별자치도 서귀포시 남원읍 신흥리 841-1	33.3018	126.751	2500	Y	Y	2021	0	Y	궁천	Y	Y	Y	Y	Y	Y	10-4	too_large	unsalable
57	57	aab	35208	11736	low	9.97	49.94	10	4	2021-10-21	19	10-4	1	남원농가	서귀포시	남원읍	제주특별자치도 서귀포시 남원읍 신흥리 841-1	33.3018	126.751	2500	Y	Y	2021	0	Y	궁천	Y	Y	Y	Y	Y	Y	10-4	too_large	unsalable
58	58	aab	35209	11737	high	9.7	57.97	10	4	2021-10-21	20	10-4	1	남원농가	서귀포시	남원읍	제주특별자치도 서귀포시 남원읍 신흥리 841-1	33.3018	126.751	2500	Y	Y	2021	0	Y	궁천	Y	Y	Y	Y	Y	Y	10-4	too_large	unsalable
59	59	aab	35210	11737	middle	10.13	47.93	10	4	2021-10-21	20	10-4	1	남원농가	서귀포시	남원읍	제주특별자치도 서귀포시 남원읍 신흥리 841-1	33.3018	126.751	2500	Y	Y	2021	0	Y	궁천	Y	Y	Y	Y	Y	Y	10-4	too_small	unsalable
60	60	aab	35211	11737	low	9.03	51.77	10	4	2021-10-21	20	10-4	1	남원농가	서귀포시	남원읍	제주특별자치도 서귀포시 남원읍 신흥리 841-1	33.3018	126.751	2500	Y	Y	2021	0	Y	궁천	Y	Y	Y	Y	Y	Y	10-4	too_large	unsalable
61	61	aab	35212	11738	high	11.23	54.72	10	4	2021-10-21	21	10-4	1	남원농가	서귀포시	남원읍	제주특별자치도 서귀포시 남원읍 신흥리 841-1	33.3018	126.751	2500	Y	Y	2021	0	Y	궁천	Y	Y	Y	Y	Y	Y	10-4	S	prime grade
62	62	aab	35213	11738	middle	11.1	54.44	10	4	2021-10-21	21	10-4	1	남원농가	서귀포시	남원읍	제주특별자치도 서귀포시 남원읍 신흥리 841-1	33.3018	126.751	2500	Y	Y	2021	0	Y	궁천	Y	Y	Y	Y	Y	Y	10-4	S	prime grade
63	63	aab	35214	11738	low	11.47	52.03	10	4	2021-10-21	21	10-4	1	남원농가	서귀포시	남원읍	제주특별자치도 서귀포시 남원읍 신흥리 841-1	33.3018	126.751	2500	Y	Y	2021	0	Y	궁천	Y	Y	Y	Y	Y	Y	10-4	2S	salable
64	64	aab	35215	11739	high	10.87	56.86	10	4	2021-10-21	22	10-4	1	남원농가	서귀포시	남원읍	제주특별자치도 서귀포시 남원읍 신흥리 841-1	33.3018	126.751	2500	Y	Y	2021	0	Y	궁천	Y	Y	Y	Y	Y	Y	10-4	S	prime grade
65	65	aab	35216	11739	middle	11.17	47.7	10	4	2021-10-21	22	10-4	1	남원농가	서귀포시	남원읍	제주특별자치도 서귀포시 남원읍 신흥리 841-1	33.3018	126.751	2500	Y	Y	2021	0	Y	궁천	Y	Y	Y	Y	Y	Y	10-4	too_small	unsalable
66	66	aab	35217	11739	low	11.43	54.23	10	4	2021-10-21	22	10-4	1	남원농가	서귀포시	남원읍	제주특별자치도 서귀포시 남원읍 신흥리 841-1	33.3018	126.751	2500	Y	Y	2021	0	Y	궁천	Y	Y	Y	Y	Y	Y	10-4	S	prime grade
67	67	aab	35218	11740	high	11.2	63.4	10	4	2021-10-21	23	10-4	1	남원농가	서귀포시	남원읍	제주특별자치도 서귀포시 남원읍 신흥리 841-1	33.3018	126.751	2500	Y	Y	2021	0	Y	궁천	Y	Y	Y	Y	Y	Y	10-4	L	salable
68	68	aab	35219	11740	middle	11.3	61.22	10	4	2021-10-21	23	10-4	1	남원농가	서귀포시	남원읍	제주특별자치도 서귀포시 남원읍 신흥리 841-1	33.3018	126.751	2500	Y	Y	2021	0	Y	궁천	Y	Y	Y	Y	Y	Y	10-4	M	prime grade
69	69	aab	35220	11740	low	11	54.06	10	4	2021-10-21	23	10-4	1	남원농가	서귀포시	남원읍	제주특별자치도 서귀포시 남원읍 신흥리 841-1	33.3018	126.751	2500	Y	Y	2021	0	Y	궁천	Y	Y	Y	Y	Y	Y	10-4	S	prime grade
70	70	aab	35221	11741	high	10.17	57.63	10	4	2021-10-21	24	10-4	1	남원농가	서귀포시	남원읍	제주특별자치도 서귀포시 남원읍 신흥리 841-1	33.3018	126.751	2500	Y	Y	2021	0	Y	궁천	Y	Y	Y	Y	Y	Y	10-4	S	prime grade
71	71	aab	35222	11741	middle	11.93	57.23	10	4	2021-10-21	24	10-4	1	남원농가	서귀포시	남원읍	제주특별자치도 서귀포시 남원읍 신흥리 841-1	33.3018	126.751	2500	Y	Y	2021	0	Y	궁천	Y	Y	Y	Y	Y	Y	10-4	S	prime grade
72	72	aab	35223	11741	low	10.6	51.85	10	4	2021-10-21	24	10-4	1	남원농가	서귀포시	남원읍	제주특별자치도 서귀포시 남원읍 신흥리 841-1	33.3018	126.751	2500	Y	Y	2021	0	Y	궁천	Y	Y	Y	Y	Y	Y	10-4	2S	salable
73	73	aab	35224	11742	high	9.2	54.17	10	4	2021-10-21	25	10-4	1	남원농가	서귀포시	남원읍	제주특별자치도 서귀포시 남원읍 신흥리 841-1	33.3018	126.751	2500	Y	Y	2021	0	Y	궁천	Y	Y	Y	Y	Y	Y	10-4	too_large	unsalable
74	74	aab	35225	11742	middle	9.9	59.69	10	4	2021-10-21	25	10-4	1	남원농가	서귀포시	남원읍	제주특별자치도 서귀포시 남원읍 신흥리 841-1	33.3018	126.751	2500	Y	Y	2021	0	Y	궁천	Y	Y	Y	Y	Y	Y	10-4	too_large	unsalable
75	75	aab	35226	11742	low	9.1	52.53	10	4	2021-10-21	25	10-4	1	남원농가	서귀포시	남원읍	제주특별자치도 서귀포시 남원읍 신흥리 841-1	33.3018	126.751	2500	Y	Y	2021	0	Y	궁천	Y	Y	Y	Y	Y	Y	10-4	too_large	unsalable
76	76	aab	35227	11743	high	11.47	57.34	10	4	2021-10-21	26	10-4	1	남원농가	서귀포시	남원읍	제주특별자치도 서귀포시 남원읍 신흥리 841-1	33.3018	126.751	2500	Y	Y	2021	0	Y	궁천	Y	Y	Y	Y	Y	Y	10-4	S	prime grade
77	77	aab	35228	11743	middle	11.33	53.83	10	4	2021-10-21	26	10-4	1	남원농가	서귀포시	남원읍	제주특별자치도 서귀포시 남원읍 신흥리 841-1	33.3018	126.751	2500	Y	Y	2021	0	Y	궁천	Y	Y	Y	Y	Y	Y	10-4	2S	salable
78	78	aab	35229	11743	low	10.87	62.21	10	4	2021-10-21	26	10-4	1	남원농가	서귀포시	남원읍	제주특별자치도 서귀포시 남원읍 신흥리 841-1	33.3018	126.751	2500	Y	Y	2021	0	Y	궁천	Y	Y	Y	Y	Y	Y	10-4	M	prime grade
79	79	aab	35230	11744	high	9.33	59.61	10	4	2021-10-21	27	10-4	1	남원농가	서귀포시	남원읍	제주특별자치도 서귀포시 남원읍 신흥리 841-1	33.3018	126.751	2500	Y	Y	2021	0	Y	궁천	Y	Y	Y	Y	Y	Y	10-4	too_large	unsalable
80	80	aab	35231	11744	middle	9.33	53.24	10	4	2021-10-21	27	10-4	1	남원농가	서귀포시	남원읍	제주특별자치도 서귀포시 남원읍 신흥리 841-1	33.3018	126.751	2500	Y	Y	2021	0	Y	궁천	Y	Y	Y	Y	Y	Y	10-4	too_large	unsalable
81	81	aab	35232	11744	low	9.13	49.28	10	4	2021-10-21	27	10-4	1	남원농가	서귀포시	남원읍	제주특별자치도 서귀포시 남원읍 신흥리 841-1	33.3018	126.751	2500	Y	Y	2021	0	Y	궁천	Y	Y	Y	Y	Y	Y	10-4	too_large	unsalable
82	82	aab	35233	11745	high	8.63	58.79	10	4	2021-10-21	28	10-4	1	남원농가	서귀포시	남원읍	제주특별자치도 서귀포시 남원읍 신흥리 841-1	33.3018	126.751	2500	Y	Y	2021	0	Y	궁천	Y	Y	Y	Y	Y	Y	10-4	too_large	unsalable
83	83	aab	35234	11745	middle	10.17	51.08	10	4	2021-10-21	28	10-4	1	남원농가	서귀포시	남원읍	제주특별자치도 서귀포시 남원읍 신흥리 841-1	33.3018	126.751	2500	Y	Y	2021	0	Y	궁천	Y	Y	Y	Y	Y	Y	10-4	2S	salable
84	84	aab	35235	11745	low	10.07	61.3	10	4	2021-10-21	28	10-4	1	남원농가	서귀포시	남원읍	제주특별자치도 서귀포시 남원읍 신흥리 841-1	33.3018	126.751	2500	Y	Y	2021	0	Y	궁천	Y	Y	Y	Y	Y	Y	10-4	M	prime grade
85	85	aab	35236	11746	high	11.37	62.55	10	4	2021-10-21	29	10-4	1	남원농가	서귀포시	남원읍	제주특별자치도 서귀포시 남원읍 신흥리 841-1	33.3018	126.751	2500	Y	Y	2021	0	Y	궁천	Y	Y	Y	Y	Y	Y	10-4	M	prime grade
86	86	aab	35237	11746	middle	11.73	52.57	10	4	2021-10-21	29	10-4	1	남원농가	서귀포시	남원읍	제주특별자치도 서귀포시 남원읍 신흥리 841-1	33.3018	126.751	2500	Y	Y	2021	0	Y	궁천	Y	Y	Y	Y	Y	Y	10-4	2S	salable
87	87	aab	35238	11746	low	11.03	49.63	10	4	2021-10-21	29	10-4	1	남원농가	서귀포시	남원읍	제주특별자치도 서귀포시 남원읍 신흥리 841-1	33.3018	126.751	2500	Y	Y	2021	0	Y	궁천	Y	Y	Y	Y	Y	Y	10-4	2S	salable
88	88	aab	35239	11747	high	10.6	51.68	10	4	2021-10-21	30	10-4	1	남원농가	서귀포시	남원읍	제주특별자치도 서귀포시 남원읍 신흥리 841-1	33.3018	126.751	2500	Y	Y	2021	0	Y	궁천	Y	Y	Y	Y	Y	Y	10-4	2S	salable
89	89	aab	35240	11747	middle	10.27	62.54	10	4	2021-10-21	30	10-4	1	남원농가	서귀포시	남원읍	제주특별자치도 서귀포시 남원읍 신흥리 841-1	33.3018	126.751	2500	Y	Y	2021	0	Y	궁천	Y	Y	Y	Y	Y	Y	10-4	M	prime grade
90	90	aab	35241	11747	low	10.63	58.25	10	4	2021-10-21	30	10-4	1	남원농가	서귀포시	남원읍	제주특별자치도 서귀포시 남원읍 신흥리 841-1	33.3018	126.751	2500	Y	Y	2021	0	Y	궁천	Y	Y	Y	Y	Y	Y	10-4	S	prime grade
91	91	aab	35242	11748	high	11.03	54.16	10	4	2021-10-21	31	10-4	1	남원농가	서귀포시	남원읍	제주특별자치도 서귀포시 남원읍 신흥리 841-1	33.3018	126.751	2500	Y	Y	2021	0	Y	궁천	Y	Y	Y	Y	Y	Y	10-4	S	prime grade
92	92	aab	35243	11748	middle	10.7	56.63	10	4	2021-10-21	31	10-4	1	남원농가	서귀포시	남원읍	제주특별자치도 서귀포시 남원읍 신흥리 841-1	33.3018	126.751	2500	Y	Y	2021	0	Y	궁천	Y	Y	Y	Y	Y	Y	10-4	S	prime grade
93	93	aab	35244	11748	low	11.1	54.14	10	4	2021-10-21	31	10-4	1	남원농가	서귀포시	남원읍	제주특별자치도 서귀포시 남원읍 신흥리 841-1	33.3018	126.751	2500	Y	Y	2021	0	Y	궁천	Y	Y	Y	Y	Y	Y	10-4	S	prime grade
94	94	aab	35245	11749	high	9.97	49.37	10	4	2021-10-21	32	10-4	1	남원농가	서귀포시	남원읍	제주특별자치도 서귀포시 남원읍 신흥리 841-1	33.3018	126.751	2500	Y	Y	2021	0	Y	궁천	Y	Y	Y	Y	Y	Y	10-4	too_large	unsalable
95	95	aab	35246	11749	middle	9.43	52.88	10	4	2021-10-21	32	10-4	1	남원농가	서귀포시	남원읍	제주특별자치도 서귀포시 남원읍 신흥리 841-1	33.3018	126.751	2500	Y	Y	2021	0	Y	궁천	Y	Y	Y	Y	Y	Y	10-4	too_large	unsalable
96	96	aab	35247	11749	low	9.8	63.28	10	4	2021-10-21	32	10-4	1	남원농가	서귀포시	남원읍	제주특별자치도 서귀포시 남원읍 신흥리 841-1	33.3018	126.751	2500	Y	Y	2021	0	Y	궁천	Y	Y	Y	Y	Y	Y	10-4	too_large	unsalable
97	97	aab	35248	11750	high	9.5	63.92	10	4	2021-10-21	33	10-4	1	남원농가	서귀포시	남원읍	제주특별자치도 서귀포시 남원읍 신흥리 841-1	33.3018	126.751	2500	Y	Y	2021	0	Y	궁천	Y	Y	Y	Y	Y	Y	10-4	too_large	unsalable
98	98	aab	35249	11750	middle	9.17	49.18	10	4	2021-10-21	33	10-4	1	남원농가	서귀포시	남원읍	제주특별자치도 서귀포시 남원읍 신흥리 841-1	33.3018	126.751	2500	Y	Y	2021	0	Y	궁천	Y	Y	Y	Y	Y	Y	10-4	too_large	unsalable
99	99	aab	35250	11750	low	9	60.71	10	4	2021-10-21	33	10-4	1	남원농가	서귀포시	남원읍	제주특별자치도 서귀포시 남원읍 신흥리 841-1	33.3018	126.751	2500	Y	Y	2021	0	Y	궁천	Y	Y	Y	Y	Y	Y	10-4	too_large	unsalable
100	100	aab	35251	11751	high	9.2	54.52	10	4	2021-10-21	34	10-4	1	남원농가	서귀포시	남원읍	제주특별자치도 서귀포시 남원읍 신흥리 841-1	33.3018	126.751	2500	Y	Y	2021	0	Y	궁천	Y	Y	Y	Y	Y	Y	10-4	too_large	unsalable
101	101	aab	35252	11751	middle	10.47	63.74	10	4	2021-10-21	34	10-4	1	남원농가	서귀포시	남원읍	제주특별자치도 서귀포시 남원읍 신흥리 841-1	33.3018	126.751	2500	Y	Y	2021	0	Y	궁천	Y	Y	Y	Y	Y	Y	10-4	L	salable
102	102	aab	35253	11751	low	9.33	47.67	10	4	2021-10-21	34	10-4	1	남원농가	서귀포시	남원읍	제주특별자치도 서귀포시 남원읍 신흥리 841-1	33.3018	126.751	2500	Y	Y	2021	0	Y	궁천	Y	Y	Y	Y	Y	Y	10-4	too_small	unsalable
103	103	aab	35254	11752	high	10.07	55.12	10	4	2021-10-21	35	10-4	1	남원농가	서귀포시	남원읍	제주특별자치도 서귀포시 남원읍 신흥리 841-1	33.3018	126.751	2500	Y	Y	2021	0	Y	궁천	Y	Y	Y	Y	Y	Y	10-4	S	prime grade
104	104	aab	35255	11752	middle	9.43	55.7	10	4	2021-10-21	35	10-4	1	남원농가	서귀포시	남원읍	제주특별자치도 서귀포시 남원읍 신흥리 841-1	33.3018	126.751	2500	Y	Y	2021	0	Y	궁천	Y	Y	Y	Y	Y	Y	10-4	too_large	unsalable
105	105	aab	35256	11752	low	9.97	47.59	10	4	2021-10-21	35	10-4	1	남원농가	서귀포시	남원읍	제주특별자치도 서귀포시 남원읍 신흥리 841-1	33.3018	126.751	2500	Y	Y	2021	0	Y	궁천	Y	Y	Y	Y	Y	Y	10-4	too_small	unsalable
106	106	aab	35257	11753	high	9.93	51.61	10	4	2021-10-21	36	10-4	1	남원농가	서귀포시	남원읍	제주특별자치도 서귀포시 남원읍 신흥리 841-1	33.3018	126.751	2500	Y	Y	2021	0	Y	궁천	Y	Y	Y	Y	Y	Y	10-4	too_large	unsalable
107	107	aab	35258	11753	middle	9.7	58.76	10	4	2021-10-21	36	10-4	1	남원농가	서귀포시	남원읍	제주특별자치도 서귀포시 남원읍 신흥리 841-1	33.3018	126.751	2500	Y	Y	2021	0	Y	궁천	Y	Y	Y	Y	Y	Y	10-4	too_large	unsalable
108	108	aab	35259	11753	low	9.83	54.5	10	4	2021-10-21	36	10-4	1	남원농가	서귀포시	남원읍	제주특별자치도 서귀포시 남원읍 신흥리 841-1	33.3018	126.751	2500	Y	Y	2021	0	Y	궁천	Y	Y	Y	Y	Y	Y	10-4	too_large	unsalable
109	109	aab	35260	11754	high	9.07	57.87	10	4	2021-10-21	37	10-4	1	남원농가	서귀포시	남원읍	제주특별자치도 서귀포시 남원읍 신흥리 841-1	33.3018	126.751	2500	Y	Y	2021	0	Y	궁천	Y	Y	Y	Y	Y	Y	10-4	too_large	unsalable
110	110	aab	35261	11754	middle	9.93	54.3	10	4	2021-10-21	37	10-4	1	남원농가	서귀포시	남원읍	제주특별자치도 서귀포시 남원읍 신흥리 841-1	33.3018	126.751	2500	Y	Y	2021	0	Y	궁천	Y	Y	Y	Y	Y	Y	10-4	too_large	unsalable
111	111	aab	35262	11754	low	9.77	51.19	10	4	2021-10-21	37	10-4	1	남원농가	서귀포시	남원읍	제주특별자치도 서귀포시 남원읍 신흥리 841-1	33.3018	126.751	2500	Y	Y	2021	0	Y	궁천	Y	Y	Y	Y	Y	Y	10-4	too_large	unsalable
112	112	aab	35263	11755	high	10.67	62.29	10	4	2021-10-21	38	10-4	1	남원농가	서귀포시	남원읍	제주특별자치도 서귀포시 남원읍 신흥리 841-1	33.3018	126.751	2500	Y	Y	2021	0	Y	궁천	Y	Y	Y	Y	Y	Y	10-4	M	prime grade
113	113	aab	35264	11755	middle	8.77	49.45	10	4	2021-10-21	38	10-4	1	남원농가	서귀포시	남원읍	제주특별자치도 서귀포시 남원읍 신흥리 841-1	33.3018	126.751	2500	Y	Y	2021	0	Y	궁천	Y	Y	Y	Y	Y	Y	10-4	too_large	unsalable
114	114	aab	35265	11755	low	10.27	58.44	10	4	2021-10-21	38	10-4	1	남원농가	서귀포시	남원읍	제주특별자치도 서귀포시 남원읍 신흥리 841-1	33.3018	126.751	2500	Y	Y	2021	0	Y	궁천	Y	Y	Y	Y	Y	Y	10-4	S	prime grade
115	115	aab	35266	11756	high	9.7	52.37	10	4	2021-10-21	39	10-4	1	남원농가	서귀포시	남원읍	제주특별자치도 서귀포시 남원읍 신흥리 841-1	33.3018	126.751	2500	Y	Y	2021	0	Y	궁천	Y	Y	Y	Y	Y	Y	10-4	too_large	unsalable
116	116	aab	35267	11756	middle	9.03	54.93	10	4	2021-10-21	39	10-4	1	남원농가	서귀포시	남원읍	제주특별자치도 서귀포시 남원읍 신흥리 841-1	33.3018	126.751	2500	Y	Y	2021	0	Y	궁천	Y	Y	Y	Y	Y	Y	10-4	too_large	unsalable
117	117	aab	35268	11756	low	9.1	63.33	10	4	2021-10-21	39	10-4	1	남원농가	서귀포시	남원읍	제주특별자치도 서귀포시 남원읍 신흥리 841-1	33.3018	126.751	2500	Y	Y	2021	0	Y	궁천	Y	Y	Y	Y	Y	Y	10-4	too_large	unsalable
118	118	aab	35269	11757	high	10.13	58.71	10	4	2021-10-21	40	10-4	1	남원농가	서귀포시	남원읍	제주특별자치도 서귀포시 남원읍 신흥리 841-1	33.3018	126.751	2500	Y	Y	2021	0	Y	궁천	Y	Y	Y	Y	Y	Y	10-4	S	prime grade
119	119	aab	35270	11757	middle	9.73	50.35	10	4	2021-10-21	40	10-4	1	남원농가	서귀포시	남원읍	제주특별자치도 서귀포시 남원읍 신흥리 841-1	33.3018	126.751	2500	Y	Y	2021	0	Y	궁천	Y	Y	Y	Y	Y	Y	10-4	too_large	unsalable
120	120	aab	35271	11757	low	9.53	62.59	10	4	2021-10-21	40	10-4	1	남원농가	서귀포시	남원읍	제주특별자치도 서귀포시 남원읍 신흥리 841-1	33.3018	126.751	2500	Y	Y	2021	0	Y	궁천	Y	Y	Y	Y	Y	Y	10-4	too_large	unsalable
121	121	aab	35272	11758	high	8.83	53.87	10	4	2021-10-21	41	10-4	1	남원농가	서귀포시	남원읍	제주특별자치도 서귀포시 남원읍 신흥리 841-1	33.3018	126.751	2500	Y	Y	2021	0	Y	궁천	Y	Y	Y	Y	Y	Y	10-4	too_large	unsalable
122	122	aab	35273	11758	middle	9.47	48.71	10	4	2021-10-21	41	10-4	1	남원농가	서귀포시	남원읍	제주특별자치도 서귀포시 남원읍 신흥리 841-1	33.3018	126.751	2500	Y	Y	2021	0	Y	궁천	Y	Y	Y	Y	Y	Y	10-4	too_small	unsalable
123	123	aab	35274	11758	low	9.9	53.87	10	4	2021-10-21	41	10-4	1	남원농가	서귀포시	남원읍	제주특별자치도 서귀포시 남원읍 신흥리 841-1	33.3018	126.751	2500	Y	Y	2021	0	Y	궁천	Y	Y	Y	Y	Y	Y	10-4	too_large	unsalable
124	124	aab	35275	11759	high	9.03	60.59	10	4	2021-10-21	42	10-4	1	남원농가	서귀포시	남원읍	제주특별자치도 서귀포시 남원읍 신흥리 841-1	33.3018	126.751	2500	Y	Y	2021	0	Y	궁천	Y	Y	Y	Y	Y	Y	10-4	too_large	unsalable
125	125	aab	35276	11759	middle	9.37	63.66	10	4	2021-10-21	42	10-4	1	남원농가	서귀포시	남원읍	제주특별자치도 서귀포시 남원읍 신흥리 841-1	33.3018	126.751	2500	Y	Y	2021	0	Y	궁천	Y	Y	Y	Y	Y	Y	10-4	too_large	unsalable
126	126	aab	35277	11759	low	9.13	63.84	10	4	2021-10-21	42	10-4	1	남원농가	서귀포시	남원읍	제주특별자치도 서귀포시 남원읍 신흥리 841-1	33.3018	126.751	2500	Y	Y	2021	0	Y	궁천	Y	Y	Y	Y	Y	Y	10-4	too_large	unsalable
127	127	aab	35278	11760	high	8.93	47.96	10	4	2021-10-21	43	10-4	1	남원농가	서귀포시	남원읍	제주특별자치도 서귀포시 남원읍 신흥리 841-1	33.3018	126.751	2500	Y	Y	2021	0	Y	궁천	Y	Y	Y	Y	Y	Y	10-4	too_small	unsalable
128	128	aab	35279	11760	middle	9.63	56.49	10	4	2021-10-21	43	10-4	1	남원농가	서귀포시	남원읍	제주특별자치도 서귀포시 남원읍 신흥리 841-1	33.3018	126.751	2500	Y	Y	2021	0	Y	궁천	Y	Y	Y	Y	Y	Y	10-4	too_large	unsalable
129	129	aab	35280	11760	low	9.47	59.85	10	4	2021-10-21	43	10-4	1	남원농가	서귀포시	남원읍	제주특별자치도 서귀포시 남원읍 신흥리 841-1	33.3018	126.751	2500	Y	Y	2021	0	Y	궁천	Y	Y	Y	Y	Y	Y	10-4	too_large	unsalable
130	130	aab	35281	11761	high	10.03	57.37	10	4	2021-10-21	44	10-4	1	남원농가	서귀포시	남원읍	제주특별자치도 서귀포시 남원읍 신흥리 841-1	33.3018	126.751	2500	Y	Y	2021	0	Y	궁천	Y	Y	Y	Y	Y	Y	10-4	S	prime grade
131	131	aab	35282	11761	middle	9.53	61.16	10	4	2021-10-21	44	10-4	1	남원농가	서귀포시	남원읍	제주특별자치도 서귀포시 남원읍 신흥리 841-1	33.3018	126.751	2500	Y	Y	2021	0	Y	궁천	Y	Y	Y	Y	Y	Y	10-4	too_large	unsalable
132	132	aab	35283	11761	low	9.13	48.48	10	4	2021-10-21	44	10-4	1	남원농가	서귀포시	남원읍	제주특별자치도 서귀포시 남원읍 신흥리 841-1	33.3018	126.751	2500	Y	Y	2021	0	Y	궁천	Y	Y	Y	Y	Y	Y	10-4	too_small	unsalable
133	133	aab	35284	11762	high	9.57	52.52	10	4	2021-10-21	45	10-4	1	남원농가	서귀포시	남원읍	제주특별자치도 서귀포시 남원읍 신흥리 841-1	33.3018	126.751	2500	Y	Y	2021	0	Y	궁천	Y	Y	Y	Y	Y	Y	10-4	too_large	unsalable
134	134	aab	35285	11762	middle	10.17	51.66	10	4	2021-10-21	45	10-4	1	남원농가	서귀포시	남원읍	제주특별자치도 서귀포시 남원읍 신흥리 841-1	33.3018	126.751	2500	Y	Y	2021	0	Y	궁천	Y	Y	Y	Y	Y	Y	10-4	2S	salable
135	135	aab	35286	11762	low	10.6	53.26	10	4	2021-10-21	45	10-4	1	남원농가	서귀포시	남원읍	제주특별자치도 서귀포시 남원읍 신흥리 841-1	33.3018	126.751	2500	Y	Y	2021	0	Y	궁천	Y	Y	Y	Y	Y	Y	10-4	2S	salable
136	136	aab	35287	11763	high	9.63	61.17	10	4	2021-10-21	46	10-4	1	남원농가	서귀포시	남원읍	제주특별자치도 서귀포시 남원읍 신흥리 841-1	33.3018	126.751	2500	Y	Y	2021	0	Y	궁천	Y	Y	Y	Y	Y	Y	10-4	too_large	unsalable
137	137	aab	35288	11763	middle	9.83	53.36	10	4	2021-10-21	46	10-4	1	남원농가	서귀포시	남원읍	제주특별자치도 서귀포시 남원읍 신흥리 841-1	33.3018	126.751	2500	Y	Y	2021	0	Y	궁천	Y	Y	Y	Y	Y	Y	10-4	too_large	unsalable
138	138	aab	35289	11763	low	9.47	53.54	10	4	2021-10-21	46	10-4	1	남원농가	서귀포시	남원읍	제주특별자치도 서귀포시 남원읍 신흥리 841-1	33.3018	126.751	2500	Y	Y	2021	0	Y	궁천	Y	Y	Y	Y	Y	Y	10-4	too_large	unsalable
139	139	aab	35290	11764	high	9.1	52.1	10	4	2021-10-21	47	10-4	1	남원농가	서귀포시	남원읍	제주특별자치도 서귀포시 남원읍 신흥리 841-1	33.3018	126.751	2500	Y	Y	2021	0	Y	궁천	Y	Y	Y	Y	Y	Y	10-4	too_large	unsalable
140	140	aab	35291	11764	middle	8.63	61.22	10	4	2021-10-21	47	10-4	1	남원농가	서귀포시	남원읍	제주특별자치도 서귀포시 남원읍 신흥리 841-1	33.3018	126.751	2500	Y	Y	2021	0	Y	궁천	Y	Y	Y	Y	Y	Y	10-4	too_large	unsalable
141	141	aab	35292	11764	low	8.13	55.11	10	4	2021-10-21	47	10-4	1	남원농가	서귀포시	남원읍	제주특별자치도 서귀포시 남원읍 신흥리 841-1	33.3018	126.751	2500	Y	Y	2021	0	Y	궁천	Y	Y	Y	Y	Y	Y	10-4	too_large	unsalable
142	142	aab	35293	11765	high	9.3	59.47	10	4	2021-10-21	48	10-4	1	남원농가	서귀포시	남원읍	제주특별자치도 서귀포시 남원읍 신흥리 841-1	33.3018	126.751	2500	Y	Y	2021	0	Y	궁천	Y	Y	Y	Y	Y	Y	10-4	too_large	unsalable
143	143	aab	35294	11765	middle	9.17	57.09	10	4	2021-10-21	48	10-4	1	남원농가	서귀포시	남원읍	제주특별자치도 서귀포시 남원읍 신흥리 841-1	33.3018	126.751	2500	Y	Y	2021	0	Y	궁천	Y	Y	Y	Y	Y	Y	10-4	too_large	unsalable
144	144	aab	35295	11765	low	9.2	54.61	10	4	2021-10-21	48	10-4	1	남원농가	서귀포시	남원읍	제주특별자치도 서귀포시 남원읍 신흥리 841-1	33.3018	126.751	2500	Y	Y	2021	0	Y	궁천	Y	Y	Y	Y	Y	Y	10-4	too_large	unsalable
145	145	aab	35296	11766	high	9.9	59.29	10	4	2021-10-21	49	10-4	1	남원농가	서귀포시	남원읍	제주특별자치도 서귀포시 남원읍 신흥리 841-1	33.3018	126.751	2500	Y	Y	2021	0	Y	궁천	Y	Y	Y	Y	Y	Y	10-4	too_large	unsalable
146	146	aab	35297	11766	middle	10.03	60.04	10	4	2021-10-21	49	10-4	1	남원농가	서귀포시	남원읍	제주특별자치도 서귀포시 남원읍 신흥리 841-1	33.3018	126.751	2500	Y	Y	2021	0	Y	궁천	Y	Y	Y	Y	Y	Y	10-4	M	prime grade
147	147	aab	35298	11766	low	9.43	50.59	10	4	2021-10-21	49	10-4	1	남원농가	서귀포시	남원읍	제주특별자치도 서귀포시 남원읍 신흥리 841-1	33.3018	126.751	2500	Y	Y	2021	0	Y	궁천	Y	Y	Y	Y	Y	Y	10-4	too_large	unsalable
148	148	aab	35299	11767	high	9.97	48.29	10	4	2021-10-21	50	10-4	1	남원농가	서귀포시	남원읍	제주특별자치도 서귀포시 남원읍 신흥리 841-1	33.3018	126.751	2500	Y	Y	2021	0	Y	궁천	Y	Y	Y	Y	Y	Y	10-4	too_small	unsalable
149	149	aab	35300	11767	middle	8.57	61.27	10	4	2021-10-21	50	10-4	1	남원농가	서귀포시	남원읍	제주특별자치도 서귀포시 남원읍 신흥리 841-1	33.3018	126.751	2500	Y	Y	2021	0	Y	궁천	Y	Y	Y	Y	Y	Y	10-4	too_large	unsalable
150	150	aab	35301	11767	low	10.27	57.46	10	4	2021-10-21	50	10-4	1	남원농가	서귀포시	남원읍	제주특별자치도 서귀포시 남원읍 신흥리 841-1	33.3018	126.751	2500	Y	Y	2021	0	Y	궁천	Y	Y	Y	Y	Y	Y	10-4	S	prime grade
151	151	aab	35302	11768	high	9.83	57.14	10	4	2021-10-21	51	10-4	1	남원농가	서귀포시	남원읍	제주특별자치도 서귀포시 남원읍 신흥리 841-1	33.3018	126.751	2500	Y	Y	2021	0	Y	궁천	Y	Y	Y	Y	Y	Y	10-4	too_large	unsalable
152	152	aab	35303	11768	middle	9.1	49.22	10	4	2021-10-21	51	10-4	1	남원농가	서귀포시	남원읍	제주특별자치도 서귀포시 남원읍 신흥리 841-1	33.3018	126.751	2500	Y	Y	2021	0	Y	궁천	Y	Y	Y	Y	Y	Y	10-4	too_large	unsalable
153	153	aab	35304	11768	low	9.7	60.18	10	4	2021-10-21	51	10-4	1	남원농가	서귀포시	남원읍	제주특별자치도 서귀포시 남원읍 신흥리 841-1	33.3018	126.751	2500	Y	Y	2021	0	Y	궁천	Y	Y	Y	Y	Y	Y	10-4	too_large	unsalable
154	154	aab	35305	11769	high	8.7	58.83	10	4	2021-10-21	52	10-4	1	남원농가	서귀포시	남원읍	제주특별자치도 서귀포시 남원읍 신흥리 841-1	33.3018	126.751	2500	Y	Y	2021	0	Y	궁천	Y	Y	Y	Y	Y	Y	10-4	too_large	unsalable
155	155	aab	35306	11769	middle	9.53	57.28	10	4	2021-10-21	52	10-4	1	남원농가	서귀포시	남원읍	제주특별자치도 서귀포시 남원읍 신흥리 841-1	33.3018	126.751	2500	Y	Y	2021	0	Y	궁천	Y	Y	Y	Y	Y	Y	10-4	too_large	unsalable
156	156	aab	35307	11769	low	9.3	47.53	10	4	2021-10-21	52	10-4	1	남원농가	서귀포시	남원읍	제주특별자치도 서귀포시 남원읍 신흥리 841-1	33.3018	126.751	2500	Y	Y	2021	0	Y	궁천	Y	Y	Y	Y	Y	Y	10-4	too_small	unsalable
157	157	aab	35308	11770	high	8.43	48.89	10	4	2021-10-21	53	10-4	1	남원농가	서귀포시	남원읍	제주특별자치도 서귀포시 남원읍 신흥리 841-1	33.3018	126.751	2500	Y	Y	2021	0	Y	궁천	Y	Y	Y	Y	Y	Y	10-4	too_small	unsalable
158	158	aab	35309	11770	middle	8.63	52.63	10	4	2021-10-21	53	10-4	1	남원농가	서귀포시	남원읍	제주특별자치도 서귀포시 남원읍 신흥리 841-1	33.3018	126.751	2500	Y	Y	2021	0	Y	궁천	Y	Y	Y	Y	Y	Y	10-4	too_large	unsalable
159	159	aab	35310	11770	low	8.33	52.32	10	4	2021-10-21	53	10-4	1	남원농가	서귀포시	남원읍	제주특별자치도 서귀포시 남원읍 신흥리 841-1	33.3018	126.751	2500	Y	Y	2021	0	Y	궁천	Y	Y	Y	Y	Y	Y	10-4	too_large	unsalable
160	160	aab	35311	11771	high	9.37	52.82	10	4	2021-10-21	54	10-4	1	남원농가	서귀포시	남원읍	제주특별자치도 서귀포시 남원읍 신흥리 841-1	33.3018	126.751	2500	Y	Y	2021	0	Y	궁천	Y	Y	Y	Y	Y	Y	10-4	too_large	unsalable
161	161	aab	35312	11771	middle	9.03	52.64	10	4	2021-10-21	54	10-4	1	남원농가	서귀포시	남원읍	제주특별자치도 서귀포시 남원읍 신흥리 841-1	33.3018	126.751	2500	Y	Y	2021	0	Y	궁천	Y	Y	Y	Y	Y	Y	10-4	too_large	unsalable
162	162	aab	35313	11771	low	10.07	58.95	10	4	2021-10-21	54	10-4	1	남원농가	서귀포시	남원읍	제주특별자치도 서귀포시 남원읍 신흥리 841-1	33.3018	126.751	2500	Y	Y	2021	0	Y	궁천	Y	Y	Y	Y	Y	Y	10-4	S	prime grade
163	163	aab	35314	11772	high	9.4	49.96	10	4	2021-10-21	55	10-4	1	남원농가	서귀포시	남원읍	제주특별자치도 서귀포시 남원읍 신흥리 841-1	33.3018	126.751	2500	Y	Y	2021	0	Y	궁천	Y	Y	Y	Y	Y	Y	10-4	too_large	unsalable
164	164	aab	35315	11772	middle	9.37	56.06	10	4	2021-10-21	55	10-4	1	남원농가	서귀포시	남원읍	제주특별자치도 서귀포시 남원읍 신흥리 841-1	33.3018	126.751	2500	Y	Y	2021	0	Y	궁천	Y	Y	Y	Y	Y	Y	10-4	too_large	unsalable
165	165	aab	35316	11772	low	10.03	57.97	10	4	2021-10-21	55	10-4	1	남원농가	서귀포시	남원읍	제주특별자치도 서귀포시 남원읍 신흥리 841-1	33.3018	126.751	2500	Y	Y	2021	0	Y	궁천	Y	Y	Y	Y	Y	Y	10-4	S	prime grade
166	166	aab	35317	11773	high	9.43	61.09	10	4	2021-10-21	56	10-4	1	남원농가	서귀포시	남원읍	제주특별자치도 서귀포시 남원읍 신흥리 841-1	33.3018	126.751	2500	Y	Y	2021	0	Y	궁천	Y	Y	Y	Y	Y	Y	10-4	too_large	unsalable
167	167	aab	35318	11773	middle	9.97	57.52	10	4	2021-10-21	56	10-4	1	남원농가	서귀포시	남원읍	제주특별자치도 서귀포시 남원읍 신흥리 841-1	33.3018	126.751	2500	Y	Y	2021	0	Y	궁천	Y	Y	Y	Y	Y	Y	10-4	too_large	unsalable
168	168	aab	35319	11773	low	8.87	48.93	10	4	2021-10-21	56	10-4	1	남원농가	서귀포시	남원읍	제주특별자치도 서귀포시 남원읍 신흥리 841-1	33.3018	126.751	2500	Y	Y	2021	0	Y	궁천	Y	Y	Y	Y	Y	Y	10-4	too_small	unsalable
169	169	aab	35320	11774	high	10.13	54.13	10	4	2021-10-21	57	10-4	1	남원농가	서귀포시	남원읍	제주특별자치도 서귀포시 남원읍 신흥리 841-1	33.3018	126.751	2500	Y	Y	2021	0	Y	궁천	Y	Y	Y	Y	Y	Y	10-4	S	prime grade
170	170	aab	35321	11774	middle	10.4	58.99	10	4	2021-10-21	57	10-4	1	남원농가	서귀포시	남원읍	제주특별자치도 서귀포시 남원읍 신흥리 841-1	33.3018	126.751	2500	Y	Y	2021	0	Y	궁천	Y	Y	Y	Y	Y	Y	10-4	S	prime grade
171	171	aab	35322	11774	low	10.4	57.27	10	4	2021-10-21	57	10-4	1	남원농가	서귀포시	남원읍	제주특별자치도 서귀포시 남원읍 신흥리 841-1	33.3018	126.751	2500	Y	Y	2021	0	Y	궁천	Y	Y	Y	Y	Y	Y	10-4	S	prime grade
172	172	aab	35323	11775	high	10.13	54.69	10	4	2021-10-21	58	10-4	1	남원농가	서귀포시	남원읍	제주특별자치도 서귀포시 남원읍 신흥리 841-1	33.3018	126.751	2500	Y	Y	2021	0	Y	궁천	Y	Y	Y	Y	Y	Y	10-4	S	prime grade
173	173	aab	35324	11775	middle	10	50.14	10	4	2021-10-21	58	10-4	1	남원농가	서귀포시	남원읍	제주특별자치도 서귀포시 남원읍 신흥리 841-1	33.3018	126.751	2500	Y	Y	2021	0	Y	궁천	Y	Y	Y	Y	Y	Y	10-4	2S	salable
174	174	aab	35325	11775	low	9.33	61.35	10	4	2021-10-21	58	10-4	1	남원농가	서귀포시	남원읍	제주특별자치도 서귀포시 남원읍 신흥리 841-1	33.3018	126.751	2500	Y	Y	2021	0	Y	궁천	Y	Y	Y	Y	Y	Y	10-4	too_large	unsalable
175	175	aab	35326	11776	high	10.47	47.83	10	4	2021-10-21	59	10-4	1	남원농가	서귀포시	남원읍	제주특별자치도 서귀포시 남원읍 신흥리 841-1	33.3018	126.751	2500	Y	Y	2021	0	Y	궁천	Y	Y	Y	Y	Y	Y	10-4	too_small	unsalable
176	176	aab	35327	11776	middle	9.73	58.17	10	4	2021-10-21	59	10-4	1	남원농가	서귀포시	남원읍	제주특별자치도 서귀포시 남원읍 신흥리 841-1	33.3018	126.751	2500	Y	Y	2021	0	Y	궁천	Y	Y	Y	Y	Y	Y	10-4	too_large	unsalable
177	177	aab	35328	11776	low	10.03	62.33	10	4	2021-10-21	59	10-4	1	남원농가	서귀포시	남원읍	제주특별자치도 서귀포시 남원읍 신흥리 841-1	33.3018	126.751	2500	Y	Y	2021	0	Y	궁천	Y	Y	Y	Y	Y	Y	10-4	M	prime grade
178	178	aab	35329	11777	high	10.73	47.66	10	4	2021-10-21	60	10-4	1	남원농가	서귀포시	남원읍	제주특별자치도 서귀포시 남원읍 신흥리 841-1	33.3018	126.751	2500	Y	Y	2021	0	Y	궁천	Y	Y	Y	Y	Y	Y	10-4	too_small	unsalable
179	179	aab	35330	11777	middle	11.37	47.7	10	4	2021-10-21	60	10-4	1	남원농가	서귀포시	남원읍	제주특별자치도 서귀포시 남원읍 신흥리 841-1	33.3018	126.751	2500	Y	Y	2021	0	Y	궁천	Y	Y	Y	Y	Y	Y	10-4	too_small	unsalable
180	180	aab	35331	11777	low	10.67	62.37	10	4	2021-10-21	60	10-4	1	남원농가	서귀포시	남원읍	제주특별자치도 서귀포시 남원읍 신흥리 841-1	33.3018	126.751	2500	Y	Y	2021	0	Y	궁천	Y	Y	Y	Y	Y	Y	10-4	M	prime grade
181	181	aab	35332	11778	high	11.43	57.13	10	4	2021-10-21	61	10-4	1	남원농가	서귀포시	남원읍	제주특별자치도 서귀포시 남원읍 신흥리 841-1	33.3018	126.751	2500	Y	Y	2021	0	Y	궁천	Y	Y	Y	Y	Y	Y	10-4	S	prime grade
182	182	aab	35333	11778	middle	10.2	61.29	10	4	2021-10-21	61	10-4	1	남원농가	서귀포시	남원읍	제주특별자치도 서귀포시 남원읍 신흥리 841-1	33.3018	126.751	2500	Y	Y	2021	0	Y	궁천	Y	Y	Y	Y	Y	Y	10-4	M	prime grade
183	183	aab	35334	11778	low	10.47	49.64	10	4	2021-10-21	61	10-4	1	남원농가	서귀포시	남원읍	제주특별자치도 서귀포시 남원읍 신흥리 841-1	33.3018	126.751	2500	Y	Y	2021	0	Y	궁천	Y	Y	Y	Y	Y	Y	10-4	2S	salable
184	184	aab	35335	11779	high	9.17	47.77	10	4	2021-10-21	62	10-4	1	남원농가	서귀포시	남원읍	제주특별자치도 서귀포시 남원읍 신흥리 841-1	33.3018	126.751	2500	Y	Y	2021	0	Y	궁천	Y	Y	Y	Y	Y	Y	10-4	too_small	unsalable
185	185	aab	35336	11779	middle	8.93	64.45	10	4	2021-10-21	62	10-4	1	남원농가	서귀포시	남원읍	제주특별자치도 서귀포시 남원읍 신흥리 841-1	33.3018	126.751	2500	Y	Y	2021	0	Y	궁천	Y	Y	Y	Y	Y	Y	10-4	too_large	unsalable
186	186	aab	35337	11779	low	9.07	61.02	10	4	2021-10-21	62	10-4	1	남원농가	서귀포시	남원읍	제주특별자치도 서귀포시 남원읍 신흥리 841-1	33.3018	126.751	2500	Y	Y	2021	0	Y	궁천	Y	Y	Y	Y	Y	Y	10-4	too_large	unsalable
187	187	aab	35338	11780	high	9.27	56.87	10	4	2021-10-21	63	10-4	1	남원농가	서귀포시	남원읍	제주특별자치도 서귀포시 남원읍 신흥리 841-1	33.3018	126.751	2500	Y	Y	2021	0	Y	궁천	Y	Y	Y	Y	Y	Y	10-4	too_large	unsalable
188	188	aab	35339	11780	middle	9.17	60.63	10	4	2021-10-21	63	10-4	1	남원농가	서귀포시	남원읍	제주특별자치도 서귀포시 남원읍 신흥리 841-1	33.3018	126.751	2500	Y	Y	2021	0	Y	궁천	Y	Y	Y	Y	Y	Y	10-4	too_large	unsalable
189	189	aab	35340	11780	low	9.63	49.3	10	4	2021-10-21	63	10-4	1	남원농가	서귀포시	남원읍	제주특별자치도 서귀포시 남원읍 신흥리 841-1	33.3018	126.751	2500	Y	Y	2021	0	Y	궁천	Y	Y	Y	Y	Y	Y	10-4	too_large	unsalable
190	190	aab	35341	11781	high	10.33	51.32	10	4	2021-10-21	64	10-4	1	남원농가	서귀포시	남원읍	제주특별자치도 서귀포시 남원읍 신흥리 841-1	33.3018	126.751	2500	Y	Y	2021	0	Y	궁천	Y	Y	Y	Y	Y	Y	10-4	2S	salable
191	191	aab	35342	11781	middle	10.03	56	10	4	2021-10-21	64	10-4	1	남원농가	서귀포시	남원읍	제주특별자치도 서귀포시 남원읍 신흥리 841-1	33.3018	126.751	2500	Y	Y	2021	0	Y	궁천	Y	Y	Y	Y	Y	Y	10-4	S	prime grade
192	192	aab	35343	11781	low	9.23	57.39	10	4	2021-10-21	64	10-4	1	남원농가	서귀포시	남원읍	제주특별자치도 서귀포시 남원읍 신흥리 841-1	33.3018	126.751	2500	Y	Y	2021	0	Y	궁천	Y	Y	Y	Y	Y	Y	10-4	too_large	unsalable
193	193	aab	35344	11782	high	9.73	51.15	10	4	2021-10-21	65	10-4	1	남원농가	서귀포시	남원읍	제주특별자치도 서귀포시 남원읍 신흥리 841-1	33.3018	126.751	2500	Y	Y	2021	0	Y	궁천	Y	Y	Y	Y	Y	Y	10-4	too_large	unsalable
194	194	aab	35345	11782	middle	9.37	56.18	10	4	2021-10-21	65	10-4	1	남원농가	서귀포시	남원읍	제주특별자치도 서귀포시 남원읍 신흥리 841-1	33.3018	126.751	2500	Y	Y	2021	0	Y	궁천	Y	Y	Y	Y	Y	Y	10-4	too_large	unsalable
195	195	aab	35346	11782	low	8.83	62.72	10	4	2021-10-21	65	10-4	1	남원농가	서귀포시	남원읍	제주특별자치도 서귀포시 남원읍 신흥리 841-1	33.3018	126.751	2500	Y	Y	2021	0	Y	궁천	Y	Y	Y	Y	Y	Y	10-4	too_large	unsalable
196	196	aab	35347	11783	high	9.6	53.79	10	4	2021-10-21	66	10-4	1	남원농가	서귀포시	남원읍	제주특별자치도 서귀포시 남원읍 신흥리 841-1	33.3018	126.751	2500	Y	Y	2021	0	Y	궁천	Y	Y	Y	Y	Y	Y	10-4	too_large	unsalable
197	197	aab	35348	11783	middle	9	60.08	10	4	2021-10-21	66	10-4	1	남원농가	서귀포시	남원읍	제주특별자치도 서귀포시 남원읍 신흥리 841-1	33.3018	126.751	2500	Y	Y	2021	0	Y	궁천	Y	Y	Y	Y	Y	Y	10-4	too_large	unsalable
198	198	aab	35349	11783	low	10.53	50.74	10	4	2021-10-21	66	10-4	1	남원농가	서귀포시	남원읍	제주특별자치도 서귀포시 남원읍 신흥리 841-1	33.3018	126.751	2500	Y	Y	2021	0	Y	궁천	Y	Y	Y	Y	Y	Y	10-4	2S	salable
199	199	aab	35350	11784	high	8.63	60.73	10	4	2021-10-21	67	10-4	1	남원농가	서귀포시	남원읍	제주특별자치도 서귀포시 남원읍 신흥리 841-1	33.3018	126.751	2500	Y	Y	2021	0	Y	궁천	Y	Y	Y	Y	Y	Y	10-4	too_large	unsalable
200	200	aab	35351	11784	middle	8.97	59.96	10	4	2021-10-21	67	10-4	1	남원농가	서귀포시	남원읍	제주특별자치도 서귀포시 남원읍 신흥리 841-1	33.3018	126.751	2500	Y	Y	2021	0	Y	궁천	Y	Y	Y	Y	Y	Y	10-4	too_large	unsalable
201	201	aab	35352	11784	low	9.6	59.45	10	4	2021-10-21	67	10-4	1	남원농가	서귀포시	남원읍	제주특별자치도 서귀포시 남원읍 신흥리 841-1	33.3018	126.751	2500	Y	Y	2021	0	Y	궁천	Y	Y	Y	Y	Y	Y	10-4	too_large	unsalable
202	202	aab	35353	11785	high	9	61.96	10	4	2021-10-21	68	10-4	1	남원농가	서귀포시	남원읍	제주특별자치도 서귀포시 남원읍 신흥리 841-1	33.3018	126.751	2500	Y	Y	2021	0	Y	궁천	Y	Y	Y	Y	Y	Y	10-4	too_large	unsalable
203	203	aab	35354	11785	middle	8.33	63.49	10	4	2021-10-21	68	10-4	1	남원농가	서귀포시	남원읍	제주특별자치도 서귀포시 남원읍 신흥리 841-1	33.3018	126.751	2500	Y	Y	2021	0	Y	궁천	Y	Y	Y	Y	Y	Y	10-4	too_large	unsalable
204	204	aab	35355	11785	low	8.53	50.97	10	4	2021-10-21	68	10-4	1	남원농가	서귀포시	남원읍	제주특별자치도 서귀포시 남원읍 신흥리 841-1	33.3018	126.751	2500	Y	Y	2021	0	Y	궁천	Y	Y	Y	Y	Y	Y	10-4	too_large	unsalable
205	205	aab	35356	11786	high	9.97	49.61	10	4	2021-10-21	69	10-4	1	남원농가	서귀포시	남원읍	제주특별자치도 서귀포시 남원읍 신흥리 841-1	33.3018	126.751	2500	Y	Y	2021	0	Y	궁천	Y	Y	Y	Y	Y	Y	10-4	too_large	unsalable
206	206	aab	35357	11786	middle	10.17	49.3	10	4	2021-10-21	69	10-4	1	남원농가	서귀포시	남원읍	제주특별자치도 서귀포시 남원읍 신흥리 841-1	33.3018	126.751	2500	Y	Y	2021	0	Y	궁천	Y	Y	Y	Y	Y	Y	10-4	2S	salable
207	207	aab	35358	11786	low	9.6	55.78	10	4	2021-10-21	69	10-4	1	남원농가	서귀포시	남원읍	제주특별자치도 서귀포시 남원읍 신흥리 841-1	33.3018	126.751	2500	Y	Y	2021	0	Y	궁천	Y	Y	Y	Y	Y	Y	10-4	too_large	unsalable
208	208	aab	35359	11787	high	9.57	49.17	10	4	2021-10-21	70	10-4	1	남원농가	서귀포시	남원읍	제주특별자치도 서귀포시 남원읍 신흥리 841-1	33.3018	126.751	2500	Y	Y	2021	0	Y	궁천	Y	Y	Y	Y	Y	Y	10-4	too_large	unsalable
209	209	aab	35360	11787	middle	9.8	49.03	10	4	2021-10-21	70	10-4	1	남원농가	서귀포시	남원읍	제주특별자치도 서귀포시 남원읍 신흥리 841-1	33.3018	126.751	2500	Y	Y	2021	0	Y	궁천	Y	Y	Y	Y	Y	Y	10-4	too_large	unsalable
210	210	aab	35361	11787	low	9.17	48.98	10	4	2021-10-21	70	10-4	1	남원농가	서귀포시	남원읍	제주특별자치도 서귀포시 남원읍 신흥리 841-1	33.3018	126.751	2500	Y	Y	2021	0	Y	궁천	Y	Y	Y	Y	Y	Y	10-4	too_small	unsalable
211	211	aab	35362	11788	high	8.47	55.44	10	4	2021-10-21	71	10-4	1	남원농가	서귀포시	남원읍	제주특별자치도 서귀포시 남원읍 신흥리 841-1	33.3018	126.751	2500	Y	Y	2021	0	Y	궁천	Y	Y	Y	Y	Y	Y	10-4	too_large	unsalable
212	212	aab	35363	11788	middle	9.23	50.62	10	4	2021-10-21	71	10-4	1	남원농가	서귀포시	남원읍	제주특별자치도 서귀포시 남원읍 신흥리 841-1	33.3018	126.751	2500	Y	Y	2021	0	Y	궁천	Y	Y	Y	Y	Y	Y	10-4	too_large	unsalable
213	213	aab	35364	11788	low	9.23	52.78	10	4	2021-10-21	71	10-4	1	남원농가	서귀포시	남원읍	제주특별자치도 서귀포시 남원읍 신흥리 841-1	33.3018	126.751	2500	Y	Y	2021	0	Y	궁천	Y	Y	Y	Y	Y	Y	10-4	too_large	unsalable
214	214	aab	35365	11789	high	8.53	58.47	10	4	2021-10-21	72	10-4	1	남원농가	서귀포시	남원읍	제주특별자치도 서귀포시 남원읍 신흥리 841-1	33.3018	126.751	2500	Y	Y	2021	0	Y	궁천	Y	Y	Y	Y	Y	Y	10-4	too_large	unsalable
215	215	aab	35366	11789	middle	8.73	62.22	10	4	2021-10-21	72	10-4	1	남원농가	서귀포시	남원읍	제주특별자치도 서귀포시 남원읍 신흥리 841-1	33.3018	126.751	2500	Y	Y	2021	0	Y	궁천	Y	Y	Y	Y	Y	Y	10-4	too_large	unsalable
216	216	aab	35367	11789	low	9.23	56.81	10	4	2021-10-21	72	10-4	1	남원농가	서귀포시	남원읍	제주특별자치도 서귀포시 남원읍 신흥리 841-1	33.3018	126.751	2500	Y	Y	2021	0	Y	궁천	Y	Y	Y	Y	Y	Y	10-4	too_large	unsalable
217	217	aab	35368	11790	high	8.9	61.45	10	4	2021-10-21	73	10-4	1	남원농가	서귀포시	남원읍	제주특별자치도 서귀포시 남원읍 신흥리 841-1	33.3018	126.751	2500	Y	Y	2021	0	Y	궁천	Y	Y	Y	Y	Y	Y	10-4	too_large	unsalable
218	218	aab	35369	11790	middle	8.7	49.29	10	4	2021-10-21	73	10-4	1	남원농가	서귀포시	남원읍	제주특별자치도 서귀포시 남원읍 신흥리 841-1	33.3018	126.751	2500	Y	Y	2021	0	Y	궁천	Y	Y	Y	Y	Y	Y	10-4	too_large	unsalable
219	219	aab	35370	11790	low	9.6	47.59	10	4	2021-10-21	73	10-4	1	남원농가	서귀포시	남원읍	제주특별자치도 서귀포시 남원읍 신흥리 841-1	33.3018	126.751	2500	Y	Y	2021	0	Y	궁천	Y	Y	Y	Y	Y	Y	10-4	too_small	unsalable
220	220	aab	35371	11791	high	9.4	61.73	10	4	2021-10-21	74	10-4	1	남원농가	서귀포시	남원읍	제주특별자치도 서귀포시 남원읍 신흥리 841-1	33.3018	126.751	2500	Y	Y	2021	0	Y	궁천	Y	Y	Y	Y	Y	Y	10-4	too_large	unsalable
221	221	aab	35372	11791	middle	9.23	58.58	10	4	2021-10-21	74	10-4	1	남원농가	서귀포시	남원읍	제주특별자치도 서귀포시 남원읍 신흥리 841-1	33.3018	126.751	2500	Y	Y	2021	0	Y	궁천	Y	Y	Y	Y	Y	Y	10-4	too_large	unsalable
222	222	aab	35373	11791	low	8.1	57.75	10	4	2021-10-21	74	10-4	1	남원농가	서귀포시	남원읍	제주특별자치도 서귀포시 남원읍 신흥리 841-1	33.3018	126.751	2500	Y	Y	2021	0	Y	궁천	Y	Y	Y	Y	Y	Y	10-4	too_large	unsalable
223	223	aab	35374	11792	high	8.43	58.06	10	4	2021-10-21	75	10-4	1	남원농가	서귀포시	남원읍	제주특별자치도 서귀포시 남원읍 신흥리 841-1	33.3018	126.751	2500	Y	Y	2021	0	Y	궁천	Y	Y	Y	Y	Y	Y	10-4	too_large	unsalable
224	224	aab	35375	11792	middle	9.43	63.19	10	4	2021-10-21	75	10-4	1	남원농가	서귀포시	남원읍	제주특별자치도 서귀포시 남원읍 신흥리 841-1	33.3018	126.751	2500	Y	Y	2021	0	Y	궁천	Y	Y	Y	Y	Y	Y	10-4	too_large	unsalable
225	225	aab	35376	11792	low	9.73	55.34	10	4	2021-10-21	75	10-4	1	남원농가	서귀포시	남원읍	제주특별자치도 서귀포시 남원읍 신흥리 841-1	33.3018	126.751	2500	Y	Y	2021	0	Y	궁천	Y	Y	Y	Y	Y	Y	10-4	too_large	unsalable
226	226	aab	35377	11793	high	9.03	51.65	10	4	2021-10-21	76	10-4	1	남원농가	서귀포시	남원읍	제주특별자치도 서귀포시 남원읍 신흥리 841-1	33.3018	126.751	2500	Y	Y	2021	0	Y	궁천	Y	Y	Y	Y	Y	Y	10-4	too_large	unsalable
227	227	aab	35378	11793	middle	9.2	50.44	10	4	2021-10-21	76	10-4	1	남원농가	서귀포시	남원읍	제주특별자치도 서귀포시 남원읍 신흥리 841-1	33.3018	126.751	2500	Y	Y	2021	0	Y	궁천	Y	Y	Y	Y	Y	Y	10-4	too_large	unsalable
228	228	aab	35379	11793	low	8.5	49.71	10	4	2021-10-21	76	10-4	1	남원농가	서귀포시	남원읍	제주특별자치도 서귀포시 남원읍 신흥리 841-1	33.3018	126.751	2500	Y	Y	2021	0	Y	궁천	Y	Y	Y	Y	Y	Y	10-4	too_large	unsalable
229	229	aab	35380	11794	high	9.7	60.26	10	4	2021-10-21	77	10-4	1	남원농가	서귀포시	남원읍	제주특별자치도 서귀포시 남원읍 신흥리 841-1	33.3018	126.751	2500	Y	Y	2021	0	Y	궁천	Y	Y	Y	Y	Y	Y	10-4	too_large	unsalable
230	230	aab	35381	11794	middle	8.07	63.87	10	4	2021-10-21	77	10-4	1	남원농가	서귀포시	남원읍	제주특별자치도 서귀포시 남원읍 신흥리 841-1	33.3018	126.751	2500	Y	Y	2021	0	Y	궁천	Y	Y	Y	Y	Y	Y	10-4	too_large	unsalable
231	231	aab	35382	11794	low	8.67	57.9	10	4	2021-10-21	77	10-4	1	남원농가	서귀포시	남원읍	제주특별자치도 서귀포시 남원읍 신흥리 841-1	33.3018	126.751	2500	Y	Y	2021	0	Y	궁천	Y	Y	Y	Y	Y	Y	10-4	too_large	unsalable
232	232	aab	35383	11795	high	9.77	49	10	4	2021-10-21	78	10-4	1	남원농가	서귀포시	남원읍	제주특별자치도 서귀포시 남원읍 신흥리 841-1	33.3018	126.751	2500	Y	Y	2021	0	Y	궁천	Y	Y	Y	Y	Y	Y	10-4	too_large	unsalable
233	233	aab	35384	11795	middle	9	64.4	10	4	2021-10-21	78	10-4	1	남원농가	서귀포시	남원읍	제주특별자치도 서귀포시 남원읍 신흥리 841-1	33.3018	126.751	2500	Y	Y	2021	0	Y	궁천	Y	Y	Y	Y	Y	Y	10-4	too_large	unsalable
234	234	aab	35385	11795	low	8.97	61.92	10	4	2021-10-21	78	10-4	1	남원농가	서귀포시	남원읍	제주특별자치도 서귀포시 남원읍 신흥리 841-1	33.3018	126.751	2500	Y	Y	2021	0	Y	궁천	Y	Y	Y	Y	Y	Y	10-4	too_large	unsalable
235	235	aab	35386	11796	high	9.17	58.77	10	4	2021-10-21	79	10-4	1	남원농가	서귀포시	남원읍	제주특별자치도 서귀포시 남원읍 신흥리 841-1	33.3018	126.751	2500	Y	Y	2021	0	Y	궁천	Y	Y	Y	Y	Y	Y	10-4	too_large	unsalable
236	236	aab	35387	11796	middle	8.57	48.81	10	4	2021-10-21	79	10-4	1	남원농가	서귀포시	남원읍	제주특별자치도 서귀포시 남원읍 신흥리 841-1	33.3018	126.751	2500	Y	Y	2021	0	Y	궁천	Y	Y	Y	Y	Y	Y	10-4	too_small	unsalable
237	237	aab	35388	11796	low	8.5	53.44	10	4	2021-10-21	79	10-4	1	남원농가	서귀포시	남원읍	제주특별자치도 서귀포시 남원읍 신흥리 841-1	33.3018	126.751	2500	Y	Y	2021	0	Y	궁천	Y	Y	Y	Y	Y	Y	10-4	too_large	unsalable
238	238	aab	35389	11797	high	9.17	47.57	10	4	2021-10-21	80	10-4	1	남원농가	서귀포시	남원읍	제주특별자치도 서귀포시 남원읍 신흥리 841-1	33.3018	126.751	2500	Y	Y	2021	0	Y	궁천	Y	Y	Y	Y	Y	Y	10-4	too_small	unsalable
239	239	aab	35390	11797	middle	9.4	60.92	10	4	2021-10-21	80	10-4	1	남원농가	서귀포시	남원읍	제주특별자치도 서귀포시 남원읍 신흥리 841-1	33.3018	126.751	2500	Y	Y	2021	0	Y	궁천	Y	Y	Y	Y	Y	Y	10-4	too_large	unsalable
240	240	aab	35391	11797	low	10.07	60.39	10	4	2021-10-21	80	10-4	1	남원농가	서귀포시	남원읍	제주특별자치도 서귀포시 남원읍 신흥리 841-1	33.3018	126.751	2500	Y	Y	2021	0	Y	궁천	Y	Y	Y	Y	Y	Y	10-4	M	prime grade
241	241	aab	35392	11798	high	10	62.37	10	4	2021-10-21	81	10-4	1	남원농가	서귀포시	남원읍	제주특별자치도 서귀포시 남원읍 신흥리 841-1	33.3018	126.751	2500	Y	Y	2021	0	Y	궁천	Y	Y	Y	Y	Y	Y	10-4	M	prime grade
242	242	aab	35393	11798	middle	9.6	47.95	10	4	2021-10-21	81	10-4	1	남원농가	서귀포시	남원읍	제주특별자치도 서귀포시 남원읍 신흥리 841-1	33.3018	126.751	2500	Y	Y	2021	0	Y	궁천	Y	Y	Y	Y	Y	Y	10-4	too_small	unsalable
243	243	aab	35394	11798	low	10.6	47.61	10	4	2021-10-21	81	10-4	1	남원농가	서귀포시	남원읍	제주특별자치도 서귀포시 남원읍 신흥리 841-1	33.3018	126.751	2500	Y	Y	2021	0	Y	궁천	Y	Y	Y	Y	Y	Y	10-4	too_small	unsalable
244	244	aab	35395	11799	high	9.3	53.65	10	4	2021-10-21	82	10-4	1	남원농가	서귀포시	남원읍	제주특별자치도 서귀포시 남원읍 신흥리 841-1	33.3018	126.751	2500	Y	Y	2021	0	Y	궁천	Y	Y	Y	Y	Y	Y	10-4	too_large	unsalable
245	245	aab	35396	11799	middle	9.93	59.59	10	4	2021-10-21	82	10-4	1	남원농가	서귀포시	남원읍	제주특별자치도 서귀포시 남원읍 신흥리 841-1	33.3018	126.751	2500	Y	Y	2021	0	Y	궁천	Y	Y	Y	Y	Y	Y	10-4	too_large	unsalable
246	246	aab	35397	11799	low	10.13	49.79	10	4	2021-10-21	82	10-4	1	남원농가	서귀포시	남원읍	제주특별자치도 서귀포시 남원읍 신흥리 841-1	33.3018	126.751	2500	Y	Y	2021	0	Y	궁천	Y	Y	Y	Y	Y	Y	10-4	2S	salable
247	247	aab	35398	11800	high	10.07	62.57	10	4	2021-10-21	83	10-4	1	남원농가	서귀포시	남원읍	제주특별자치도 서귀포시 남원읍 신흥리 841-1	33.3018	126.751	2500	Y	Y	2021	0	Y	궁천	Y	Y	Y	Y	Y	Y	10-4	M	prime grade
248	248	aab	35399	11800	middle	10.4	53.82	10	4	2021-10-21	83	10-4	1	남원농가	서귀포시	남원읍	제주특별자치도 서귀포시 남원읍 신흥리 841-1	33.3018	126.751	2500	Y	Y	2021	0	Y	궁천	Y	Y	Y	Y	Y	Y	10-4	2S	salable
249	249	aab	35400	11800	low	9.53	54.62	10	4	2021-10-21	83	10-4	1	남원농가	서귀포시	남원읍	제주특별자치도 서귀포시 남원읍 신흥리 841-1	33.3018	126.751	2500	Y	Y	2021	0	Y	궁천	Y	Y	Y	Y	Y	Y	10-4	too_large	unsalable
250	250	aab	35401	11801	high	9.97	53.49	10	4	2021-10-21	84	10-4	1	남원농가	서귀포시	남원읍	제주특별자치도 서귀포시 남원읍 신흥리 841-1	33.3018	126.751	2500	Y	Y	2021	0	Y	궁천	Y	Y	Y	Y	Y	Y	10-4	too_large	unsalable
251	251	aab	35402	11801	middle	9.73	63.93	10	4	2021-10-21	84	10-4	1	남원농가	서귀포시	남원읍	제주특별자치도 서귀포시 남원읍 신흥리 841-1	33.3018	126.751	2500	Y	Y	2021	0	Y	궁천	Y	Y	Y	Y	Y	Y	10-4	too_large	unsalable
252	252	aab	35403	11801	low	10.4	56.56	10	4	2021-10-21	84	10-4	1	남원농가	서귀포시	남원읍	제주특별자치도 서귀포시 남원읍 신흥리 841-1	33.3018	126.751	2500	Y	Y	2021	0	Y	궁천	Y	Y	Y	Y	Y	Y	10-4	S	prime grade
253	253	aab	35404	11802	high	9.77	54.96	10	4	2021-10-21	85	10-4	1	남원농가	서귀포시	남원읍	제주특별자치도 서귀포시 남원읍 신흥리 841-1	33.3018	126.751	2500	Y	Y	2021	0	Y	궁천	Y	Y	Y	Y	Y	Y	10-4	too_large	unsalable
254	254	aab	35405	11802	middle	10	53.02	10	4	2021-10-21	85	10-4	1	남원농가	서귀포시	남원읍	제주특별자치도 서귀포시 남원읍 신흥리 841-1	33.3018	126.751	2500	Y	Y	2021	0	Y	궁천	Y	Y	Y	Y	Y	Y	10-4	2S	salable
255	255	aab	35406	11802	low	9.97	60.99	10	4	2021-10-21	85	10-4	1	남원농가	서귀포시	남원읍	제주특별자치도 서귀포시 남원읍 신흥리 841-1	33.3018	126.751	2500	Y	Y	2021	0	Y	궁천	Y	Y	Y	Y	Y	Y	10-4	too_large	unsalable
256	256	aab	35407	11803	high	9.8	63.09	10	4	2021-10-21	86	10-4	1	남원농가	서귀포시	남원읍	제주특별자치도 서귀포시 남원읍 신흥리 841-1	33.3018	126.751	2500	Y	Y	2021	0	Y	궁천	Y	Y	Y	Y	Y	Y	10-4	too_large	unsalable
257	257	aab	35408	11803	middle	9.73	48.1	10	4	2021-10-21	86	10-4	1	남원농가	서귀포시	남원읍	제주특별자치도 서귀포시 남원읍 신흥리 841-1	33.3018	126.751	2500	Y	Y	2021	0	Y	궁천	Y	Y	Y	Y	Y	Y	10-4	too_small	unsalable
258	258	aab	35409	11803	low	9.8	49.88	10	4	2021-10-21	86	10-4	1	남원농가	서귀포시	남원읍	제주특별자치도 서귀포시 남원읍 신흥리 841-1	33.3018	126.751	2500	Y	Y	2021	0	Y	궁천	Y	Y	Y	Y	Y	Y	10-4	too_large	unsalable
259	259	aab	35410	11804	high	10.3	52.63	10	4	2021-10-21	87	10-4	1	남원농가	서귀포시	남원읍	제주특별자치도 서귀포시 남원읍 신흥리 841-1	33.3018	126.751	2500	Y	Y	2021	0	Y	궁천	Y	Y	Y	Y	Y	Y	10-4	2S	salable
260	260	aab	35411	11804	middle	9.8	47.74	10	4	2021-10-21	87	10-4	1	남원농가	서귀포시	남원읍	제주특별자치도 서귀포시 남원읍 신흥리 841-1	33.3018	126.751	2500	Y	Y	2021	0	Y	궁천	Y	Y	Y	Y	Y	Y	10-4	too_small	unsalable
261	261	aab	35412	11804	low	9.57	63.95	10	4	2021-10-21	87	10-4	1	남원농가	서귀포시	남원읍	제주특별자치도 서귀포시 남원읍 신흥리 841-1	33.3018	126.751	2500	Y	Y	2021	0	Y	궁천	Y	Y	Y	Y	Y	Y	10-4	too_large	unsalable
262	262	aab	35413	11805	high	9.9	49.55	10	4	2021-10-21	88	10-4	1	남원농가	서귀포시	남원읍	제주특별자치도 서귀포시 남원읍 신흥리 841-1	33.3018	126.751	2500	Y	Y	2021	0	Y	궁천	Y	Y	Y	Y	Y	Y	10-4	too_large	unsalable
263	263	aab	35414	11805	middle	10.6	63.62	10	4	2021-10-21	88	10-4	1	남원농가	서귀포시	남원읍	제주특별자치도 서귀포시 남원읍 신흥리 841-1	33.3018	126.751	2500	Y	Y	2021	0	Y	궁천	Y	Y	Y	Y	Y	Y	10-4	L	salable
264	264	aab	35415	11805	low	9.8	62.73	10	4	2021-10-21	88	10-4	1	남원농가	서귀포시	남원읍	제주특별자치도 서귀포시 남원읍 신흥리 841-1	33.3018	126.751	2500	Y	Y	2021	0	Y	궁천	Y	Y	Y	Y	Y	Y	10-4	too_large	unsalable
265	265	aab	35416	11806	high	10.33	51.28	10	4	2021-10-21	89	10-4	1	남원농가	서귀포시	남원읍	제주특별자치도 서귀포시 남원읍 신흥리 841-1	33.3018	126.751	2500	Y	Y	2021	0	Y	궁천	Y	Y	Y	Y	Y	Y	10-4	2S	salable
266	266	aab	35417	11806	middle	9.8	63.8	10	4	2021-10-21	89	10-4	1	남원농가	서귀포시	남원읍	제주특별자치도 서귀포시 남원읍 신흥리 841-1	33.3018	126.751	2500	Y	Y	2021	0	Y	궁천	Y	Y	Y	Y	Y	Y	10-4	too_large	unsalable
267	267	aab	35418	11806	low	9.93	54.65	10	4	2021-10-21	89	10-4	1	남원농가	서귀포시	남원읍	제주특별자치도 서귀포시 남원읍 신흥리 841-1	33.3018	126.751	2500	Y	Y	2021	0	Y	궁천	Y	Y	Y	Y	Y	Y	10-4	too_large	unsalable
268	268	aab	35419	11807	high	8.37	59.62	10	4	2021-10-21	90	10-4	1	남원농가	서귀포시	남원읍	제주특별자치도 서귀포시 남원읍 신흥리 841-1	33.3018	126.751	2500	Y	Y	2021	0	Y	궁천	Y	Y	Y	Y	Y	Y	10-4	too_large	unsalable
269	269	aab	35420	11807	middle	8.27	59.82	10	4	2021-10-21	90	10-4	1	남원농가	서귀포시	남원읍	제주특별자치도 서귀포시 남원읍 신흥리 841-1	33.3018	126.751	2500	Y	Y	2021	0	Y	궁천	Y	Y	Y	Y	Y	Y	10-4	too_large	unsalable
270	270	aab	35421	11807	low	8.47	50.76	10	4	2021-10-21	90	10-4	1	남원농가	서귀포시	남원읍	제주특별자치도 서귀포시 남원읍 신흥리 841-1	33.3018	126.751	2500	Y	Y	2021	0	Y	궁천	Y	Y	Y	Y	Y	Y	10-4	too_large	unsalable
271	271	aab	35422	11808	high	10.67	63.63	10	4	2021-10-21	91	10-4	1	남원농가	서귀포시	남원읍	제주특별자치도 서귀포시 남원읍 신흥리 841-1	33.3018	126.751	2500	Y	Y	2021	0	Y	궁천	Y	Y	Y	Y	Y	Y	10-4	L	salable
272	272	aab	35423	11808	middle	10.07	62.8	10	4	2021-10-21	91	10-4	1	남원농가	서귀포시	남원읍	제주특별자치도 서귀포시 남원읍 신흥리 841-1	33.3018	126.751	2500	Y	Y	2021	0	Y	궁천	Y	Y	Y	Y	Y	Y	10-4	M	prime grade
273	273	aab	35424	11808	low	10.13	58.32	10	4	2021-10-21	91	10-4	1	남원농가	서귀포시	남원읍	제주특별자치도 서귀포시 남원읍 신흥리 841-1	33.3018	126.751	2500	Y	Y	2021	0	Y	궁천	Y	Y	Y	Y	Y	Y	10-4	S	prime grade
274	274	aab	35425	11809	high	8.87	58.23	10	4	2021-10-21	92	10-4	1	남원농가	서귀포시	남원읍	제주특별자치도 서귀포시 남원읍 신흥리 841-1	33.3018	126.751	2500	Y	Y	2021	0	Y	궁천	Y	Y	Y	Y	Y	Y	10-4	too_large	unsalable
275	275	aab	35426	11809	middle	9.3	60.66	10	4	2021-10-21	92	10-4	1	남원농가	서귀포시	남원읍	제주특별자치도 서귀포시 남원읍 신흥리 841-1	33.3018	126.751	2500	Y	Y	2021	0	Y	궁천	Y	Y	Y	Y	Y	Y	10-4	too_large	unsalable
276	276	aab	35427	11809	low	9.33	53.49	10	4	2021-10-21	92	10-4	1	남원농가	서귀포시	남원읍	제주특별자치도 서귀포시 남원읍 신흥리 841-1	33.3018	126.751	2500	Y	Y	2021	0	Y	궁천	Y	Y	Y	Y	Y	Y	10-4	too_large	unsalable
277	277	aab	35428	11810	high	8.4	47.89	10	4	2021-10-21	93	10-4	1	남원농가	서귀포시	남원읍	제주특별자치도 서귀포시 남원읍 신흥리 841-1	33.3018	126.751	2500	Y	Y	2021	0	Y	궁천	Y	Y	Y	Y	Y	Y	10-4	too_small	unsalable
278	278	aab	35429	11810	middle	7.73	60.56	10	4	2021-10-21	93	10-4	1	남원농가	서귀포시	남원읍	제주특별자치도 서귀포시 남원읍 신흥리 841-1	33.3018	126.751	2500	Y	Y	2021	0	Y	궁천	Y	Y	Y	Y	Y	Y	10-4	too_large	unsalable
279	279	aab	35430	11810	low	7.77	56.51	10	4	2021-10-21	93	10-4	1	남원농가	서귀포시	남원읍	제주특별자치도 서귀포시 남원읍 신흥리 841-1	33.3018	126.751	2500	Y	Y	2021	0	Y	궁천	Y	Y	Y	Y	Y	Y	10-4	too_large	unsalable
280	280	aab	35431	11811	high	10	50.46	10	4	2021-10-21	94	10-4	1	남원농가	서귀포시	남원읍	제주특별자치도 서귀포시 남원읍 신흥리 841-1	33.3018	126.751	2500	Y	Y	2021	0	Y	궁천	Y	Y	Y	Y	Y	Y	10-4	2S	salable
281	281	aab	35432	11811	middle	10.5	60.11	10	4	2021-10-21	94	10-4	1	남원농가	서귀포시	남원읍	제주특별자치도 서귀포시 남원읍 신흥리 841-1	33.3018	126.751	2500	Y	Y	2021	0	Y	궁천	Y	Y	Y	Y	Y	Y	10-4	M	prime grade
282	282	aab	35433	11811	low	9.83	53.67	10	4	2021-10-21	94	10-4	1	남원농가	서귀포시	남원읍	제주특별자치도 서귀포시 남원읍 신흥리 841-1	33.3018	126.751	2500	Y	Y	2021	0	Y	궁천	Y	Y	Y	Y	Y	Y	10-4	too_large	unsalable
283	283	aab	35434	11812	high	10.27	63.21	10	4	2021-10-21	95	10-4	1	남원농가	서귀포시	남원읍	제주특별자치도 서귀포시 남원읍 신흥리 841-1	33.3018	126.751	2500	Y	Y	2021	0	Y	궁천	Y	Y	Y	Y	Y	Y	10-4	L	salable
284	284	aab	35435	11812	middle	10.3	50.54	10	4	2021-10-21	95	10-4	1	남원농가	서귀포시	남원읍	제주특별자치도 서귀포시 남원읍 신흥리 841-1	33.3018	126.751	2500	Y	Y	2021	0	Y	궁천	Y	Y	Y	Y	Y	Y	10-4	2S	salable
285	285	aab	35436	11812	low	10.67	56.27	10	4	2021-10-21	95	10-4	1	남원농가	서귀포시	남원읍	제주특별자치도 서귀포시 남원읍 신흥리 841-1	33.3018	126.751	2500	Y	Y	2021	0	Y	궁천	Y	Y	Y	Y	Y	Y	10-4	S	prime grade
286	286	aab	35437	11813	high	11.23	50.64	10	4	2021-10-21	96	10-4	1	남원농가	서귀포시	남원읍	제주특별자치도 서귀포시 남원읍 신흥리 841-1	33.3018	126.751	2500	Y	Y	2021	0	Y	궁천	Y	Y	Y	Y	Y	Y	10-4	2S	salable
287	287	aab	35438	11813	middle	11.43	51.76	10	4	2021-10-21	96	10-4	1	남원농가	서귀포시	남원읍	제주특별자치도 서귀포시 남원읍 신흥리 841-1	33.3018	126.751	2500	Y	Y	2021	0	Y	궁천	Y	Y	Y	Y	Y	Y	10-4	2S	salable
288	288	aab	35439	11813	low	11.1	50.45	10	4	2021-10-21	96	10-4	1	남원농가	서귀포시	남원읍	제주특별자치도 서귀포시 남원읍 신흥리 841-1	33.3018	126.751	2500	Y	Y	2021	0	Y	궁천	Y	Y	Y	Y	Y	Y	10-4	2S	salable
289	289	aab	35440	11814	high	11.03	53.46	10	4	2021-10-21	97	10-4	1	남원농가	서귀포시	남원읍	제주특별자치도 서귀포시 남원읍 신흥리 841-1	33.3018	126.751	2500	Y	Y	2021	0	Y	궁천	Y	Y	Y	Y	Y	Y	10-4	2S	salable
290	290	aab	35441	11814	middle	11.27	61.11	10	4	2021-10-21	97	10-4	1	남원농가	서귀포시	남원읍	제주특별자치도 서귀포시 남원읍 신흥리 841-1	33.3018	126.751	2500	Y	Y	2021	0	Y	궁천	Y	Y	Y	Y	Y	Y	10-4	M	prime grade
291	291	aab	35442	11814	low	10.67	51.51	10	4	2021-10-21	97	10-4	1	남원농가	서귀포시	남원읍	제주특별자치도 서귀포시 남원읍 신흥리 841-1	33.3018	126.751	2500	Y	Y	2021	0	Y	궁천	Y	Y	Y	Y	Y	Y	10-4	2S	salable
292	292	aab	35443	11815	high	10.9	48.81	10	4	2021-10-21	98	10-4	1	남원농가	서귀포시	남원읍	제주특별자치도 서귀포시 남원읍 신흥리 841-1	33.3018	126.751	2500	Y	Y	2021	0	Y	궁천	Y	Y	Y	Y	Y	Y	10-4	too_small	unsalable
293	293	aab	35444	11815	middle	10.87	53.36	10	4	2021-10-21	98	10-4	1	남원농가	서귀포시	남원읍	제주특별자치도 서귀포시 남원읍 신흥리 841-1	33.3018	126.751	2500	Y	Y	2021	0	Y	궁천	Y	Y	Y	Y	Y	Y	10-4	2S	salable
294	294	aab	35445	11815	low	11.03	48.02	10	4	2021-10-21	98	10-4	1	남원농가	서귀포시	남원읍	제주특별자치도 서귀포시 남원읍 신흥리 841-1	33.3018	126.751	2500	Y	Y	2021	0	Y	궁천	Y	Y	Y	Y	Y	Y	10-4	too_small	unsalable
295	295	aab	35446	11816	high	10.93	57.96	10	4	2021-10-21	99	10-4	1	남원농가	서귀포시	남원읍	제주특별자치도 서귀포시 남원읍 신흥리 841-1	33.3018	126.751	2500	Y	Y	2021	0	Y	궁천	Y	Y	Y	Y	Y	Y	10-4	S	prime grade
296	296	aab	35447	11816	middle	10.83	61.53	10	4	2021-10-21	99	10-4	1	남원농가	서귀포시	남원읍	제주특별자치도 서귀포시 남원읍 신흥리 841-1	33.3018	126.751	2500	Y	Y	2021	0	Y	궁천	Y	Y	Y	Y	Y	Y	10-4	M	prime grade
297	297	aab	35448	11816	low	10.97	52.66	10	4	2021-10-21	99	10-4	1	남원농가	서귀포시	남원읍	제주특별자치도 서귀포시 남원읍 신흥리 841-1	33.3018	126.751	2500	Y	Y	2021	0	Y	궁천	Y	Y	Y	Y	Y	Y	10-4	2S	salable
298	298	aab	35449	11817	high	11.2	48.98	10	4	2021-10-21	100	10-4	1	남원농가	서귀포시	남원읍	제주특별자치도 서귀포시 남원읍 신흥리 841-1	33.3018	126.751	2500	Y	Y	2021	0	Y	궁천	Y	Y	Y	Y	Y	Y	10-4	too_small	unsalable
299	299	aab	35450	11817	middle	10.5	50.19	10	4	2021-10-21	100	10-4	1	남원농가	서귀포시	남원읍	제주특별자치도 서귀포시 남원읍 신흥리 841-1	33.3018	126.751	2500	Y	Y	2021	0	Y	궁천	Y	Y	Y	Y	Y	Y	10-4	2S	salable
300	300	aab	35451	11817	low	11.27	52.41	10	4	2021-10-21	100	10-4	1	남원농가	서귀포시	남원읍	제주특별자치도 서귀포시 남원읍 신흥리 841-1	33.3018	126.751	2500	Y	Y	2021	0	Y	궁천	Y	Y	Y	Y	Y	Y	10-4	2S	salable
301	301	aab	35452	11818	high	8.43	46.47	10	5	2021-10-26	1	10-5	1	남원농가	서귀포시	남원읍	제주특별자치도 서귀포시 남원읍 신흥리 841-1	33.3018	126.751	2500	Y	Y	2021	0	Y	궁천	Y	Y	Y	Y	Y	Y	10-5	too_small	unsalable
302	302	aab	35453	11818	middle	9.4	42.48	10	5	2021-10-26	1	10-5	1	남원농가	서귀포시	남원읍	제주특별자치도 서귀포시 남원읍 신흥리 841-1	33.3018	126.751	2500	Y	Y	2021	0	Y	궁천	Y	Y	Y	Y	Y	Y	10-5	too_small	unsalable
303	303	aab	35454	11818	low	9.03	51.78	10	5	2021-10-26	1	10-5	1	남원농가	서귀포시	남원읍	제주특별자치도 서귀포시 남원읍 신흥리 841-1	33.3018	126.751	2500	Y	Y	2021	0	Y	궁천	Y	Y	Y	Y	Y	Y	10-5	too_large	unsalable
304	304	aab	35455	11819	high	9.03	53.12	10	5	2021-10-26	2	10-5	1	남원농가	서귀포시	남원읍	제주특별자치도 서귀포시 남원읍 신흥리 841-1	33.3018	126.751	2500	Y	Y	2021	0	Y	궁천	Y	Y	Y	Y	Y	Y	10-5	too_large	unsalable
305	305	aab	35456	11819	middle	9.53	46.19	10	5	2021-10-26	2	10-5	1	남원농가	서귀포시	남원읍	제주특별자치도 서귀포시 남원읍 신흥리 841-1	33.3018	126.751	2500	Y	Y	2021	0	Y	궁천	Y	Y	Y	Y	Y	Y	10-5	too_small	unsalable
306	306	aab	35457	11819	low	9.07	43.51	10	5	2021-10-26	2	10-5	1	남원농가	서귀포시	남원읍	제주특별자치도 서귀포시 남원읍 신흥리 841-1	33.3018	126.751	2500	Y	Y	2021	0	Y	궁천	Y	Y	Y	Y	Y	Y	10-5	too_small	unsalable
307	307	aab	35458	11820	high	9.6	54.25	10	5	2021-10-26	3	10-5	1	남원농가	서귀포시	남원읍	제주특별자치도 서귀포시 남원읍 신흥리 841-1	33.3018	126.751	2500	Y	Y	2021	0	Y	궁천	Y	Y	Y	Y	Y	Y	10-5	too_large	unsalable
308	308	aab	35459	11820	middle	8.23	52.01	10	5	2021-10-26	3	10-5	1	남원농가	서귀포시	남원읍	제주특별자치도 서귀포시 남원읍 신흥리 841-1	33.3018	126.751	2500	Y	Y	2021	0	Y	궁천	Y	Y	Y	Y	Y	Y	10-5	too_large	unsalable
309	309	aab	35460	11820	low	8.43	52.85	10	5	2021-10-26	3	10-5	1	남원농가	서귀포시	남원읍	제주특별자치도 서귀포시 남원읍 신흥리 841-1	33.3018	126.751	2500	Y	Y	2021	0	Y	궁천	Y	Y	Y	Y	Y	Y	10-5	too_large	unsalable
310	310	aab	35461	11821	high	8.2	43.02	10	5	2021-10-26	4	10-5	1	남원농가	서귀포시	남원읍	제주특별자치도 서귀포시 남원읍 신흥리 841-1	33.3018	126.751	2500	Y	Y	2021	0	Y	궁천	Y	Y	Y	Y	Y	Y	10-5	too_small	unsalable
311	311	aab	35462	11821	middle	8.07	45.33	10	5	2021-10-26	4	10-5	1	남원농가	서귀포시	남원읍	제주특별자치도 서귀포시 남원읍 신흥리 841-1	33.3018	126.751	2500	Y	Y	2021	0	Y	궁천	Y	Y	Y	Y	Y	Y	10-5	too_small	unsalable
312	312	aab	35463	11821	low	10.3	54.2	10	5	2021-10-26	4	10-5	1	남원농가	서귀포시	남원읍	제주특별자치도 서귀포시 남원읍 신흥리 841-1	33.3018	126.751	2500	Y	Y	2021	0	Y	궁천	Y	Y	Y	Y	Y	Y	10-5	S	prime grade
313	313	aab	35464	11822	high	8.9	46.25	10	5	2021-10-26	5	10-5	1	남원농가	서귀포시	남원읍	제주특별자치도 서귀포시 남원읍 신흥리 841-1	33.3018	126.751	2500	Y	Y	2021	0	Y	궁천	Y	Y	Y	Y	Y	Y	10-5	too_small	unsalable
314	314	aab	35465	11822	middle	9.43	47.88	10	5	2021-10-26	5	10-5	1	남원농가	서귀포시	남원읍	제주특별자치도 서귀포시 남원읍 신흥리 841-1	33.3018	126.751	2500	Y	Y	2021	0	Y	궁천	Y	Y	Y	Y	Y	Y	10-5	too_small	unsalable
315	315	aab	35466	11822	low	8.87	51.61	10	5	2021-10-26	5	10-5	1	남원농가	서귀포시	남원읍	제주특별자치도 서귀포시 남원읍 신흥리 841-1	33.3018	126.751	2500	Y	Y	2021	0	Y	궁천	Y	Y	Y	Y	Y	Y	10-5	too_large	unsalable
316	316	aab	35467	11823	high	9.63	49.04	10	5	2021-10-26	6	10-5	1	남원농가	서귀포시	남원읍	제주특별자치도 서귀포시 남원읍 신흥리 841-1	33.3018	126.751	2500	Y	Y	2021	0	Y	궁천	Y	Y	Y	Y	Y	Y	10-5	too_large	unsalable
317	317	aab	35468	11823	middle	9.13	46.59	10	5	2021-10-26	6	10-5	1	남원농가	서귀포시	남원읍	제주특별자치도 서귀포시 남원읍 신흥리 841-1	33.3018	126.751	2500	Y	Y	2021	0	Y	궁천	Y	Y	Y	Y	Y	Y	10-5	too_small	unsalable
318	318	aab	35469	11823	low	8.5	53.58	10	5	2021-10-26	6	10-5	1	남원농가	서귀포시	남원읍	제주특별자치도 서귀포시 남원읍 신흥리 841-1	33.3018	126.751	2500	Y	Y	2021	0	Y	궁천	Y	Y	Y	Y	Y	Y	10-5	too_large	unsalable
319	319	aab	35470	11824	high	8.67	52.4	10	5	2021-10-26	7	10-5	1	남원농가	서귀포시	남원읍	제주특별자치도 서귀포시 남원읍 신흥리 841-1	33.3018	126.751	2500	Y	Y	2021	0	Y	궁천	Y	Y	Y	Y	Y	Y	10-5	too_large	unsalable
320	320	aab	35471	11824	middle	8.97	51.78	10	5	2021-10-26	7	10-5	1	남원농가	서귀포시	남원읍	제주특별자치도 서귀포시 남원읍 신흥리 841-1	33.3018	126.751	2500	Y	Y	2021	0	Y	궁천	Y	Y	Y	Y	Y	Y	10-5	too_large	unsalable
321	321	aab	35472	11824	low	9.33	45.51	10	5	2021-10-26	7	10-5	1	남원농가	서귀포시	남원읍	제주특별자치도 서귀포시 남원읍 신흥리 841-1	33.3018	126.751	2500	Y	Y	2021	0	Y	궁천	Y	Y	Y	Y	Y	Y	10-5	too_small	unsalable
322	322	aab	35473	11825	high	9	52.61	10	5	2021-10-26	8	10-5	1	남원농가	서귀포시	남원읍	제주특별자치도 서귀포시 남원읍 신흥리 841-1	33.3018	126.751	2500	Y	Y	2021	0	Y	궁천	Y	Y	Y	Y	Y	Y	10-5	too_large	unsalable
323	323	aab	35474	11825	middle	9.33	51.98	10	5	2021-10-26	8	10-5	1	남원농가	서귀포시	남원읍	제주특별자치도 서귀포시 남원읍 신흥리 841-1	33.3018	126.751	2500	Y	Y	2021	0	Y	궁천	Y	Y	Y	Y	Y	Y	10-5	too_large	unsalable
324	324	aab	35475	11825	low	9.43	47.3	10	5	2021-10-26	8	10-5	1	남원농가	서귀포시	남원읍	제주특별자치도 서귀포시 남원읍 신흥리 841-1	33.3018	126.751	2500	Y	Y	2021	0	Y	궁천	Y	Y	Y	Y	Y	Y	10-5	too_small	unsalable
325	325	aab	35476	11826	high	9.57	45.19	10	5	2021-10-26	9	10-5	1	남원농가	서귀포시	남원읍	제주특별자치도 서귀포시 남원읍 신흥리 841-1	33.3018	126.751	2500	Y	Y	2021	0	Y	궁천	Y	Y	Y	Y	Y	Y	10-5	too_small	unsalable
326	326	aab	35477	11826	middle	8.63	53.21	10	5	2021-10-26	9	10-5	1	남원농가	서귀포시	남원읍	제주특별자치도 서귀포시 남원읍 신흥리 841-1	33.3018	126.751	2500	Y	Y	2021	0	Y	궁천	Y	Y	Y	Y	Y	Y	10-5	too_large	unsalable
327	327	aab	35478	11826	low	11.33	53.86	10	5	2021-10-26	9	10-5	1	남원농가	서귀포시	남원읍	제주특별자치도 서귀포시 남원읍 신흥리 841-1	33.3018	126.751	2500	Y	Y	2021	0	Y	궁천	Y	Y	Y	Y	Y	Y	10-5	2S	salable
328	328	aab	35479	11827	high	7.67	49.27	10	5	2021-10-26	10	10-5	1	남원농가	서귀포시	남원읍	제주특별자치도 서귀포시 남원읍 신흥리 841-1	33.3018	126.751	2500	Y	Y	2021	0	Y	궁천	Y	Y	Y	Y	Y	Y	10-5	too_large	unsalable
329	329	aab	35480	11827	middle	7.83	51.55	10	5	2021-10-26	10	10-5	1	남원농가	서귀포시	남원읍	제주특별자치도 서귀포시 남원읍 신흥리 841-1	33.3018	126.751	2500	Y	Y	2021	0	Y	궁천	Y	Y	Y	Y	Y	Y	10-5	too_large	unsalable
330	330	aab	35481	11827	low	7.87	51.48	10	5	2021-10-26	10	10-5	1	남원농가	서귀포시	남원읍	제주특별자치도 서귀포시 남원읍 신흥리 841-1	33.3018	126.751	2500	Y	Y	2021	0	Y	궁천	Y	Y	Y	Y	Y	Y	10-5	too_large	unsalable
331	331	aab	35482	11828	high	7.63	50.65	10	5	2021-10-26	11	10-5	1	남원농가	서귀포시	남원읍	제주특별자치도 서귀포시 남원읍 신흥리 841-1	33.3018	126.751	2500	Y	Y	2021	0	Y	궁천	Y	Y	Y	Y	Y	Y	10-5	too_large	unsalable
332	332	aab	35483	11828	middle	10.97	44.53	10	5	2021-10-26	11	10-5	1	남원농가	서귀포시	남원읍	제주특별자치도 서귀포시 남원읍 신흥리 841-1	33.3018	126.751	2500	Y	Y	2021	0	Y	궁천	Y	Y	Y	Y	Y	Y	10-5	too_small	unsalable
333	333	aab	35484	11828	low	9.4	42.4	10	5	2021-10-26	11	10-5	1	남원농가	서귀포시	남원읍	제주특별자치도 서귀포시 남원읍 신흥리 841-1	33.3018	126.751	2500	Y	Y	2021	0	Y	궁천	Y	Y	Y	Y	Y	Y	10-5	too_small	unsalable
334	334	aab	35485	11829	high	8.17	46.53	10	5	2021-10-26	12	10-5	1	남원농가	서귀포시	남원읍	제주특별자치도 서귀포시 남원읍 신흥리 841-1	33.3018	126.751	2500	Y	Y	2021	0	Y	궁천	Y	Y	Y	Y	Y	Y	10-5	too_small	unsalable
335	335	aab	35486	11829	middle	8.87	52.94	10	5	2021-10-26	12	10-5	1	남원농가	서귀포시	남원읍	제주특별자치도 서귀포시 남원읍 신흥리 841-1	33.3018	126.751	2500	Y	Y	2021	0	Y	궁천	Y	Y	Y	Y	Y	Y	10-5	too_large	unsalable
336	336	aab	35487	11829	low	8.57	44.33	10	5	2021-10-26	12	10-5	1	남원농가	서귀포시	남원읍	제주특별자치도 서귀포시 남원읍 신흥리 841-1	33.3018	126.751	2500	Y	Y	2021	0	Y	궁천	Y	Y	Y	Y	Y	Y	10-5	too_small	unsalable
337	337	aab	35488	11830	high	10.97	53.17	10	5	2021-10-26	13	10-5	1	남원농가	서귀포시	남원읍	제주특별자치도 서귀포시 남원읍 신흥리 841-1	33.3018	126.751	2500	Y	Y	2021	0	Y	궁천	Y	Y	Y	Y	Y	Y	10-5	2S	salable
338	338	aab	35489	11830	middle	11.2	53.8	10	5	2021-10-26	13	10-5	1	남원농가	서귀포시	남원읍	제주특별자치도 서귀포시 남원읍 신흥리 841-1	33.3018	126.751	2500	Y	Y	2021	0	Y	궁천	Y	Y	Y	Y	Y	Y	10-5	2S	salable
339	339	aab	35490	11830	low	10.8	42.86	10	5	2021-10-26	13	10-5	1	남원농가	서귀포시	남원읍	제주특별자치도 서귀포시 남원읍 신흥리 841-1	33.3018	126.751	2500	Y	Y	2021	0	Y	궁천	Y	Y	Y	Y	Y	Y	10-5	too_small	unsalable
340	340	aab	35491	11831	high	9.5	53.4	10	5	2021-10-26	14	10-5	1	남원농가	서귀포시	남원읍	제주특별자치도 서귀포시 남원읍 신흥리 841-1	33.3018	126.751	2500	Y	Y	2021	0	Y	궁천	Y	Y	Y	Y	Y	Y	10-5	too_large	unsalable
341	341	aab	35492	11831	middle	9.97	49.48	10	5	2021-10-26	14	10-5	1	남원농가	서귀포시	남원읍	제주특별자치도 서귀포시 남원읍 신흥리 841-1	33.3018	126.751	2500	Y	Y	2021	0	Y	궁천	Y	Y	Y	Y	Y	Y	10-5	too_large	unsalable
342	342	aab	35493	11831	low	9.67	43.8	10	5	2021-10-26	14	10-5	1	남원농가	서귀포시	남원읍	제주특별자치도 서귀포시 남원읍 신흥리 841-1	33.3018	126.751	2500	Y	Y	2021	0	Y	궁천	Y	Y	Y	Y	Y	Y	10-5	too_small	unsalable
343	343	aab	35494	11832	high	8.67	45.68	10	5	2021-10-26	15	10-5	1	남원농가	서귀포시	남원읍	제주특별자치도 서귀포시 남원읍 신흥리 841-1	33.3018	126.751	2500	Y	Y	2021	0	Y	궁천	Y	Y	Y	Y	Y	Y	10-5	too_small	unsalable
344	344	aab	35495	11832	middle	9.3	43.17	10	5	2021-10-26	15	10-5	1	남원농가	서귀포시	남원읍	제주특별자치도 서귀포시 남원읍 신흥리 841-1	33.3018	126.751	2500	Y	Y	2021	0	Y	궁천	Y	Y	Y	Y	Y	Y	10-5	too_small	unsalable
345	345	aab	35496	11832	low	10	49.34	10	5	2021-10-26	15	10-5	1	남원농가	서귀포시	남원읍	제주특별자치도 서귀포시 남원읍 신흥리 841-1	33.3018	126.751	2500	Y	Y	2021	0	Y	궁천	Y	Y	Y	Y	Y	Y	10-5	2S	salable
346	346	aab	35497	11833	high	7.93	42.77	10	5	2021-10-26	16	10-5	1	남원농가	서귀포시	남원읍	제주특별자치도 서귀포시 남원읍 신흥리 841-1	33.3018	126.751	2500	Y	Y	2021	0	Y	궁천	Y	Y	Y	Y	Y	Y	10-5	too_small	unsalable
347	347	aab	35498	11833	middle	8.07	43.18	10	5	2021-10-26	16	10-5	1	남원농가	서귀포시	남원읍	제주특별자치도 서귀포시 남원읍 신흥리 841-1	33.3018	126.751	2500	Y	Y	2021	0	Y	궁천	Y	Y	Y	Y	Y	Y	10-5	too_small	unsalable
348	348	aab	35499	11833	low	8.2	54.16	10	5	2021-10-26	16	10-5	1	남원농가	서귀포시	남원읍	제주특별자치도 서귀포시 남원읍 신흥리 841-1	33.3018	126.751	2500	Y	Y	2021	0	Y	궁천	Y	Y	Y	Y	Y	Y	10-5	too_large	unsalable
349	349	aab	35500	11834	high	9.23	43.96	10	5	2021-10-26	17	10-5	1	남원농가	서귀포시	남원읍	제주특별자치도 서귀포시 남원읍 신흥리 841-1	33.3018	126.751	2500	Y	Y	2021	0	Y	궁천	Y	Y	Y	Y	Y	Y	10-5	too_small	unsalable
350	350	aab	35501	11834	middle	8.33	50.65	10	5	2021-10-26	17	10-5	1	남원농가	서귀포시	남원읍	제주특별자치도 서귀포시 남원읍 신흥리 841-1	33.3018	126.751	2500	Y	Y	2021	0	Y	궁천	Y	Y	Y	Y	Y	Y	10-5	too_large	unsalable
351	351	aab	35502	11834	low	7.83	47.32	10	5	2021-10-26	17	10-5	1	남원농가	서귀포시	남원읍	제주특별자치도 서귀포시 남원읍 신흥리 841-1	33.3018	126.751	2500	Y	Y	2021	0	Y	궁천	Y	Y	Y	Y	Y	Y	10-5	too_small	unsalable
352	352	aab	35503	11835	high	10.13	42.62	10	5	2021-10-26	18	10-5	1	남원농가	서귀포시	남원읍	제주특별자치도 서귀포시 남원읍 신흥리 841-1	33.3018	126.751	2500	Y	Y	2021	0	Y	궁천	Y	Y	Y	Y	Y	Y	10-5	too_small	unsalable
353	353	aab	35504	11835	middle	9.57	48.15	10	5	2021-10-26	18	10-5	1	남원농가	서귀포시	남원읍	제주특별자치도 서귀포시 남원읍 신흥리 841-1	33.3018	126.751	2500	Y	Y	2021	0	Y	궁천	Y	Y	Y	Y	Y	Y	10-5	too_small	unsalable
354	354	aab	35505	11835	low	9.9	46.53	10	5	2021-10-26	18	10-5	1	남원농가	서귀포시	남원읍	제주특별자치도 서귀포시 남원읍 신흥리 841-1	33.3018	126.751	2500	Y	Y	2021	0	Y	궁천	Y	Y	Y	Y	Y	Y	10-5	too_small	unsalable
355	355	aab	35506	11836	high	10.3	45.56	10	5	2021-10-26	19	10-5	1	남원농가	서귀포시	남원읍	제주특별자치도 서귀포시 남원읍 신흥리 841-1	33.3018	126.751	2500	Y	Y	2021	0	Y	궁천	Y	Y	Y	Y	Y	Y	10-5	too_small	unsalable
356	356	aab	35507	11836	middle	9.87	53.94	10	5	2021-10-26	19	10-5	1	남원농가	서귀포시	남원읍	제주특별자치도 서귀포시 남원읍 신흥리 841-1	33.3018	126.751	2500	Y	Y	2021	0	Y	궁천	Y	Y	Y	Y	Y	Y	10-5	too_large	unsalable
357	357	aab	35508	11836	low	8.03	44.69	10	5	2021-10-26	19	10-5	1	남원농가	서귀포시	남원읍	제주특별자치도 서귀포시 남원읍 신흥리 841-1	33.3018	126.751	2500	Y	Y	2021	0	Y	궁천	Y	Y	Y	Y	Y	Y	10-5	too_small	unsalable
358	358	aab	35509	11837	high	10.4	48.21	10	5	2021-10-26	20	10-5	1	남원농가	서귀포시	남원읍	제주특별자치도 서귀포시 남원읍 신흥리 841-1	33.3018	126.751	2500	Y	Y	2021	0	Y	궁천	Y	Y	Y	Y	Y	Y	10-5	too_small	unsalable
359	359	aab	35510	11837	middle	10.8	52.55	10	5	2021-10-26	20	10-5	1	남원농가	서귀포시	남원읍	제주특별자치도 서귀포시 남원읍 신흥리 841-1	33.3018	126.751	2500	Y	Y	2021	0	Y	궁천	Y	Y	Y	Y	Y	Y	10-5	2S	salable
360	360	aab	35511	11837	low	10.97	54.15	10	5	2021-10-26	20	10-5	1	남원농가	서귀포시	남원읍	제주특별자치도 서귀포시 남원읍 신흥리 841-1	33.3018	126.751	2500	Y	Y	2021	0	Y	궁천	Y	Y	Y	Y	Y	Y	10-5	S	prime grade
361	361	aab	35512	11838	high	11.07	44.16	10	5	2021-10-26	21	10-5	1	남원농가	서귀포시	남원읍	제주특별자치도 서귀포시 남원읍 신흥리 841-1	33.3018	126.751	2500	Y	Y	2021	0	Y	궁천	Y	Y	Y	Y	Y	Y	10-5	too_small	unsalable
362	362	aab	35513	11838	middle	11.47	46.77	10	5	2021-10-26	21	10-5	1	남원농가	서귀포시	남원읍	제주특별자치도 서귀포시 남원읍 신흥리 841-1	33.3018	126.751	2500	Y	Y	2021	0	Y	궁천	Y	Y	Y	Y	Y	Y	10-5	too_small	unsalable
363	363	aab	35514	11838	low	11.17	47.74	10	5	2021-10-26	21	10-5	1	남원농가	서귀포시	남원읍	제주특별자치도 서귀포시 남원읍 신흥리 841-1	33.3018	126.751	2500	Y	Y	2021	0	Y	궁천	Y	Y	Y	Y	Y	Y	10-5	too_small	unsalable
364	364	aab	35515	11839	high	10.13	47.19	10	5	2021-10-26	22	10-5	1	남원농가	서귀포시	남원읍	제주특별자치도 서귀포시 남원읍 신흥리 841-1	33.3018	126.751	2500	Y	Y	2021	0	Y	궁천	Y	Y	Y	Y	Y	Y	10-5	too_small	unsalable
365	365	aab	35516	11839	middle	11.03	52.08	10	5	2021-10-26	22	10-5	1	남원농가	서귀포시	남원읍	제주특별자치도 서귀포시 남원읍 신흥리 841-1	33.3018	126.751	2500	Y	Y	2021	0	Y	궁천	Y	Y	Y	Y	Y	Y	10-5	2S	salable
366	366	aab	35517	11839	low	11	53.54	10	5	2021-10-26	22	10-5	1	남원농가	서귀포시	남원읍	제주특별자치도 서귀포시 남원읍 신흥리 841-1	33.3018	126.751	2500	Y	Y	2021	0	Y	궁천	Y	Y	Y	Y	Y	Y	10-5	2S	salable
367	367	aab	35518	11840	high	9.8	46.65	10	5	2021-10-26	23	10-5	1	남원농가	서귀포시	남원읍	제주특별자치도 서귀포시 남원읍 신흥리 841-1	33.3018	126.751	2500	Y	Y	2021	0	Y	궁천	Y	Y	Y	Y	Y	Y	10-5	too_small	unsalable
368	368	aab	35519	11840	middle	10.07	43.47	10	5	2021-10-26	23	10-5	1	남원농가	서귀포시	남원읍	제주특별자치도 서귀포시 남원읍 신흥리 841-1	33.3018	126.751	2500	Y	Y	2021	0	Y	궁천	Y	Y	Y	Y	Y	Y	10-5	too_small	unsalable
369	369	aab	35520	11840	low	9.8	47.97	10	5	2021-10-26	23	10-5	1	남원농가	서귀포시	남원읍	제주특별자치도 서귀포시 남원읍 신흥리 841-1	33.3018	126.751	2500	Y	Y	2021	0	Y	궁천	Y	Y	Y	Y	Y	Y	10-5	too_small	unsalable
370	370	aab	35521	11841	high	10.73	51.3	10	5	2021-10-26	24	10-5	1	남원농가	서귀포시	남원읍	제주특별자치도 서귀포시 남원읍 신흥리 841-1	33.3018	126.751	2500	Y	Y	2021	0	Y	궁천	Y	Y	Y	Y	Y	Y	10-5	2S	salable
371	371	aab	35522	11841	middle	10.27	45.7	10	5	2021-10-26	24	10-5	1	남원농가	서귀포시	남원읍	제주특별자치도 서귀포시 남원읍 신흥리 841-1	33.3018	126.751	2500	Y	Y	2021	0	Y	궁천	Y	Y	Y	Y	Y	Y	10-5	too_small	unsalable
372	372	aab	35523	11841	low	9.33	45.35	10	5	2021-10-26	24	10-5	1	남원농가	서귀포시	남원읍	제주특별자치도 서귀포시 남원읍 신흥리 841-1	33.3018	126.751	2500	Y	Y	2021	0	Y	궁천	Y	Y	Y	Y	Y	Y	10-5	too_small	unsalable
373	373	aab	35524	11842	high	9.57	48.08	10	5	2021-10-26	25	10-5	1	남원농가	서귀포시	남원읍	제주특별자치도 서귀포시 남원읍 신흥리 841-1	33.3018	126.751	2500	Y	Y	2021	0	Y	궁천	Y	Y	Y	Y	Y	Y	10-5	too_small	unsalable
374	374	aab	35525	11842	middle	10.5	46.53	10	5	2021-10-26	25	10-5	1	남원농가	서귀포시	남원읍	제주특별자치도 서귀포시 남원읍 신흥리 841-1	33.3018	126.751	2500	Y	Y	2021	0	Y	궁천	Y	Y	Y	Y	Y	Y	10-5	too_small	unsalable
375	375	aab	35526	11842	low	9.53	44.67	10	5	2021-10-26	25	10-5	1	남원농가	서귀포시	남원읍	제주특별자치도 서귀포시 남원읍 신흥리 841-1	33.3018	126.751	2500	Y	Y	2021	0	Y	궁천	Y	Y	Y	Y	Y	Y	10-5	too_small	unsalable
376	376	aab	35527	11843	high	9.53	53.08	10	5	2021-10-26	26	10-5	1	남원농가	서귀포시	남원읍	제주특별자치도 서귀포시 남원읍 신흥리 841-1	33.3018	126.751	2500	Y	Y	2021	0	Y	궁천	Y	Y	Y	Y	Y	Y	10-5	too_large	unsalable
377	377	aab	35528	11843	middle	10.93	47.73	10	5	2021-10-26	26	10-5	1	남원농가	서귀포시	남원읍	제주특별자치도 서귀포시 남원읍 신흥리 841-1	33.3018	126.751	2500	Y	Y	2021	0	Y	궁천	Y	Y	Y	Y	Y	Y	10-5	too_small	unsalable
378	378	aab	35529	11843	low	10.73	43.14	10	5	2021-10-26	26	10-5	1	남원농가	서귀포시	남원읍	제주특별자치도 서귀포시 남원읍 신흥리 841-1	33.3018	126.751	2500	Y	Y	2021	0	Y	궁천	Y	Y	Y	Y	Y	Y	10-5	too_small	unsalable
379	379	aab	35530	11844	high	9.6	42.72	10	5	2021-10-26	27	10-5	1	남원농가	서귀포시	남원읍	제주특별자치도 서귀포시 남원읍 신흥리 841-1	33.3018	126.751	2500	Y	Y	2021	0	Y	궁천	Y	Y	Y	Y	Y	Y	10-5	too_small	unsalable
380	380	aab	35531	11844	middle	11	49.19	10	5	2021-10-26	27	10-5	1	남원농가	서귀포시	남원읍	제주특별자치도 서귀포시 남원읍 신흥리 841-1	33.3018	126.751	2500	Y	Y	2021	0	Y	궁천	Y	Y	Y	Y	Y	Y	10-5	2S	salable
381	381	aab	35532	11844	low	10.57	43.87	10	5	2021-10-26	27	10-5	1	남원농가	서귀포시	남원읍	제주특별자치도 서귀포시 남원읍 신흥리 841-1	33.3018	126.751	2500	Y	Y	2021	0	Y	궁천	Y	Y	Y	Y	Y	Y	10-5	too_small	unsalable
382	382	aab	35533	11845	high	10.07	47.19	10	5	2021-10-26	28	10-5	1	남원농가	서귀포시	남원읍	제주특별자치도 서귀포시 남원읍 신흥리 841-1	33.3018	126.751	2500	Y	Y	2021	0	Y	궁천	Y	Y	Y	Y	Y	Y	10-5	too_small	unsalable
383	383	aab	35534	11845	middle	10.03	49.41	10	5	2021-10-26	28	10-5	1	남원농가	서귀포시	남원읍	제주특별자치도 서귀포시 남원읍 신흥리 841-1	33.3018	126.751	2500	Y	Y	2021	0	Y	궁천	Y	Y	Y	Y	Y	Y	10-5	2S	salable
384	384	aab	35535	11845	low	10	42.79	10	5	2021-10-26	28	10-5	1	남원농가	서귀포시	남원읍	제주특별자치도 서귀포시 남원읍 신흥리 841-1	33.3018	126.751	2500	Y	Y	2021	0	Y	궁천	Y	Y	Y	Y	Y	Y	10-5	too_small	unsalable
385	385	aab	35536	11846	high	9.5	41.92	10	5	2021-10-26	29	10-5	1	남원농가	서귀포시	남원읍	제주특별자치도 서귀포시 남원읍 신흥리 841-1	33.3018	126.751	2500	Y	Y	2021	0	Y	궁천	Y	Y	Y	Y	Y	Y	10-5	too_small	unsalable
386	386	aab	35537	11846	middle	10.73	49.39	10	5	2021-10-26	29	10-5	1	남원농가	서귀포시	남원읍	제주특별자치도 서귀포시 남원읍 신흥리 841-1	33.3018	126.751	2500	Y	Y	2021	0	Y	궁천	Y	Y	Y	Y	Y	Y	10-5	2S	salable
387	387	aab	35538	11846	low	9.77	45.63	10	5	2021-10-26	29	10-5	1	남원농가	서귀포시	남원읍	제주특별자치도 서귀포시 남원읍 신흥리 841-1	33.3018	126.751	2500	Y	Y	2021	0	Y	궁천	Y	Y	Y	Y	Y	Y	10-5	too_small	unsalable
388	388	aab	35539	11847	high	10.57	46.78	10	5	2021-10-26	30	10-5	1	남원농가	서귀포시	남원읍	제주특별자치도 서귀포시 남원읍 신흥리 841-1	33.3018	126.751	2500	Y	Y	2021	0	Y	궁천	Y	Y	Y	Y	Y	Y	10-5	too_small	unsalable
389	389	aab	35540	11847	middle	9	52.44	10	5	2021-10-26	30	10-5	1	남원농가	서귀포시	남원읍	제주특별자치도 서귀포시 남원읍 신흥리 841-1	33.3018	126.751	2500	Y	Y	2021	0	Y	궁천	Y	Y	Y	Y	Y	Y	10-5	too_large	unsalable
390	390	aab	35541	11847	low	10.23	42.9	10	5	2021-10-26	30	10-5	1	남원농가	서귀포시	남원읍	제주특별자치도 서귀포시 남원읍 신흥리 841-1	33.3018	126.751	2500	Y	Y	2021	0	Y	궁천	Y	Y	Y	Y	Y	Y	10-5	too_small	unsalable
391	391	aab	35542	11848	high	10.1	51.28	10	5	2021-10-26	31	10-5	1	남원농가	서귀포시	남원읍	제주특별자치도 서귀포시 남원읍 신흥리 841-1	33.3018	126.751	2500	Y	Y	2021	0	Y	궁천	Y	Y	Y	Y	Y	Y	10-5	2S	salable
392	392	aab	35543	11848	middle	9.9	51.81	10	5	2021-10-26	31	10-5	1	남원농가	서귀포시	남원읍	제주특별자치도 서귀포시 남원읍 신흥리 841-1	33.3018	126.751	2500	Y	Y	2021	0	Y	궁천	Y	Y	Y	Y	Y	Y	10-5	too_large	unsalable
393	393	aab	35544	11848	low	10.37	44.83	10	5	2021-10-26	31	10-5	1	남원농가	서귀포시	남원읍	제주특별자치도 서귀포시 남원읍 신흥리 841-1	33.3018	126.751	2500	Y	Y	2021	0	Y	궁천	Y	Y	Y	Y	Y	Y	10-5	too_small	unsalable
394	394	aab	35545	11849	high	11.2	48.08	10	5	2021-10-26	32	10-5	1	남원농가	서귀포시	남원읍	제주특별자치도 서귀포시 남원읍 신흥리 841-1	33.3018	126.751	2500	Y	Y	2021	0	Y	궁천	Y	Y	Y	Y	Y	Y	10-5	too_small	unsalable
395	395	aab	35546	11849	middle	10	45.64	10	5	2021-10-26	32	10-5	1	남원농가	서귀포시	남원읍	제주특별자치도 서귀포시 남원읍 신흥리 841-1	33.3018	126.751	2500	Y	Y	2021	0	Y	궁천	Y	Y	Y	Y	Y	Y	10-5	too_small	unsalable
396	396	aab	35547	11849	low	10.53	46.81	10	5	2021-10-26	32	10-5	1	남원농가	서귀포시	남원읍	제주특별자치도 서귀포시 남원읍 신흥리 841-1	33.3018	126.751	2500	Y	Y	2021	0	Y	궁천	Y	Y	Y	Y	Y	Y	10-5	too_small	unsalable
397	397	aab	35548	11850	high	10.33	44.58	10	5	2021-10-26	33	10-5	1	남원농가	서귀포시	남원읍	제주특별자치도 서귀포시 남원읍 신흥리 841-1	33.3018	126.751	2500	Y	Y	2021	0	Y	궁천	Y	Y	Y	Y	Y	Y	10-5	too_small	unsalable
398	398	aab	35549	11850	middle	10.1	49.8	10	5	2021-10-26	33	10-5	1	남원농가	서귀포시	남원읍	제주특별자치도 서귀포시 남원읍 신흥리 841-1	33.3018	126.751	2500	Y	Y	2021	0	Y	궁천	Y	Y	Y	Y	Y	Y	10-5	2S	salable
399	399	aab	35550	11850	low	10.2	53.5	10	5	2021-10-26	33	10-5	1	남원농가	서귀포시	남원읍	제주특별자치도 서귀포시 남원읍 신흥리 841-1	33.3018	126.751	2500	Y	Y	2021	0	Y	궁천	Y	Y	Y	Y	Y	Y	10-5	2S	salable
400	400	aab	35551	11851	high	10.1	52.65	10	5	2021-10-26	34	10-5	1	남원농가	서귀포시	남원읍	제주특별자치도 서귀포시 남원읍 신흥리 841-1	33.3018	126.751	2500	Y	Y	2021	0	Y	궁천	Y	Y	Y	Y	Y	Y	10-5	2S	salable
401	401	aab	35552	11851	middle	10.5	45.49	10	5	2021-10-26	34	10-5	1	남원농가	서귀포시	남원읍	제주특별자치도 서귀포시 남원읍 신흥리 841-1	33.3018	126.751	2500	Y	Y	2021	0	Y	궁천	Y	Y	Y	Y	Y	Y	10-5	too_small	unsalable
402	402	aab	35553	11851	low	10.13	49.84	10	5	2021-10-26	34	10-5	1	남원농가	서귀포시	남원읍	제주특별자치도 서귀포시 남원읍 신흥리 841-1	33.3018	126.751	2500	Y	Y	2021	0	Y	궁천	Y	Y	Y	Y	Y	Y	10-5	2S	salable
403	403	aab	35554	11852	high	10.33	46.34	10	5	2021-10-26	35	10-5	1	남원농가	서귀포시	남원읍	제주특별자치도 서귀포시 남원읍 신흥리 841-1	33.3018	126.751	2500	Y	Y	2021	0	Y	궁천	Y	Y	Y	Y	Y	Y	10-5	too_small	unsalable
404	404	aab	35555	11852	middle	11	52.15	10	5	2021-10-26	35	10-5	1	남원농가	서귀포시	남원읍	제주특별자치도 서귀포시 남원읍 신흥리 841-1	33.3018	126.751	2500	Y	Y	2021	0	Y	궁천	Y	Y	Y	Y	Y	Y	10-5	2S	salable
405	405	aab	35556	11852	low	10.47	45.05	10	5	2021-10-26	35	10-5	1	남원농가	서귀포시	남원읍	제주특별자치도 서귀포시 남원읍 신흥리 841-1	33.3018	126.751	2500	Y	Y	2021	0	Y	궁천	Y	Y	Y	Y	Y	Y	10-5	too_small	unsalable
406	406	aab	35557	11853	high	10.13	46.61	10	5	2021-10-26	36	10-5	1	남원농가	서귀포시	남원읍	제주특별자치도 서귀포시 남원읍 신흥리 841-1	33.3018	126.751	2500	Y	Y	2021	0	Y	궁천	Y	Y	Y	Y	Y	Y	10-5	too_small	unsalable
407	407	aab	35558	11853	middle	10.13	52.61	10	5	2021-10-26	36	10-5	1	남원농가	서귀포시	남원읍	제주특별자치도 서귀포시 남원읍 신흥리 841-1	33.3018	126.751	2500	Y	Y	2021	0	Y	궁천	Y	Y	Y	Y	Y	Y	10-5	2S	salable
408	408	aab	35559	11853	low	10	48.13	10	5	2021-10-26	36	10-5	1	남원농가	서귀포시	남원읍	제주특별자치도 서귀포시 남원읍 신흥리 841-1	33.3018	126.751	2500	Y	Y	2021	0	Y	궁천	Y	Y	Y	Y	Y	Y	10-5	too_small	unsalable
409	409	aab	35560	11854	high	10.2	41.9	10	5	2021-10-26	37	10-5	1	남원농가	서귀포시	남원읍	제주특별자치도 서귀포시 남원읍 신흥리 841-1	33.3018	126.751	2500	Y	Y	2021	0	Y	궁천	Y	Y	Y	Y	Y	Y	10-5	too_small	unsalable
410	410	aab	35561	11854	middle	10.8	45.26	10	5	2021-10-26	37	10-5	1	남원농가	서귀포시	남원읍	제주특별자치도 서귀포시 남원읍 신흥리 841-1	33.3018	126.751	2500	Y	Y	2021	0	Y	궁천	Y	Y	Y	Y	Y	Y	10-5	too_small	unsalable
411	411	aab	35562	11854	low	11.03	42.07	10	5	2021-10-26	37	10-5	1	남원농가	서귀포시	남원읍	제주특별자치도 서귀포시 남원읍 신흥리 841-1	33.3018	126.751	2500	Y	Y	2021	0	Y	궁천	Y	Y	Y	Y	Y	Y	10-5	too_small	unsalable
412	412	aab	35563	11855	high	10.5	50.48	10	5	2021-10-26	38	10-5	1	남원농가	서귀포시	남원읍	제주특별자치도 서귀포시 남원읍 신흥리 841-1	33.3018	126.751	2500	Y	Y	2021	0	Y	궁천	Y	Y	Y	Y	Y	Y	10-5	2S	salable
413	413	aab	35564	11855	middle	10.63	42.73	10	5	2021-10-26	38	10-5	1	남원농가	서귀포시	남원읍	제주특별자치도 서귀포시 남원읍 신흥리 841-1	33.3018	126.751	2500	Y	Y	2021	0	Y	궁천	Y	Y	Y	Y	Y	Y	10-5	too_small	unsalable
414	414	aab	35565	11855	low	10.03	50.32	10	5	2021-10-26	38	10-5	1	남원농가	서귀포시	남원읍	제주특별자치도 서귀포시 남원읍 신흥리 841-1	33.3018	126.751	2500	Y	Y	2021	0	Y	궁천	Y	Y	Y	Y	Y	Y	10-5	2S	salable
415	415	aab	35566	11856	high	10.4	46.63	10	5	2021-10-26	39	10-5	1	남원농가	서귀포시	남원읍	제주특별자치도 서귀포시 남원읍 신흥리 841-1	33.3018	126.751	2500	Y	Y	2021	0	Y	궁천	Y	Y	Y	Y	Y	Y	10-5	too_small	unsalable
416	416	aab	35567	11856	middle	10.07	43.18	10	5	2021-10-26	39	10-5	1	남원농가	서귀포시	남원읍	제주특별자치도 서귀포시 남원읍 신흥리 841-1	33.3018	126.751	2500	Y	Y	2021	0	Y	궁천	Y	Y	Y	Y	Y	Y	10-5	too_small	unsalable
417	417	aab	35568	11856	low	10.13	51.36	10	5	2021-10-26	39	10-5	1	남원농가	서귀포시	남원읍	제주특별자치도 서귀포시 남원읍 신흥리 841-1	33.3018	126.751	2500	Y	Y	2021	0	Y	궁천	Y	Y	Y	Y	Y	Y	10-5	2S	salable
418	418	aab	35569	11857	high	10.7	47.18	10	5	2021-10-26	40	10-5	1	남원농가	서귀포시	남원읍	제주특별자치도 서귀포시 남원읍 신흥리 841-1	33.3018	126.751	2500	Y	Y	2021	0	Y	궁천	Y	Y	Y	Y	Y	Y	10-5	too_small	unsalable
419	419	aab	35570	11857	middle	10.5	48.16	10	5	2021-10-26	40	10-5	1	남원농가	서귀포시	남원읍	제주특별자치도 서귀포시 남원읍 신흥리 841-1	33.3018	126.751	2500	Y	Y	2021	0	Y	궁천	Y	Y	Y	Y	Y	Y	10-5	too_small	unsalable
420	420	aab	35571	11857	low	10.43	43.96	10	5	2021-10-26	40	10-5	1	남원농가	서귀포시	남원읍	제주특별자치도 서귀포시 남원읍 신흥리 841-1	33.3018	126.751	2500	Y	Y	2021	0	Y	궁천	Y	Y	Y	Y	Y	Y	10-5	too_small	unsalable
421	421	aab	35572	11858	high	9.8	44.03	10	5	2021-10-26	41	10-5	1	남원농가	서귀포시	남원읍	제주특별자치도 서귀포시 남원읍 신흥리 841-1	33.3018	126.751	2500	Y	Y	2021	0	Y	궁천	Y	Y	Y	Y	Y	Y	10-5	too_small	unsalable
422	422	aab	35573	11858	middle	9.77	41.93	10	5	2021-10-26	41	10-5	1	남원농가	서귀포시	남원읍	제주특별자치도 서귀포시 남원읍 신흥리 841-1	33.3018	126.751	2500	Y	Y	2021	0	Y	궁천	Y	Y	Y	Y	Y	Y	10-5	too_small	unsalable
423	423	aab	35574	11858	low	9.37	45.3	10	5	2021-10-26	41	10-5	1	남원농가	서귀포시	남원읍	제주특별자치도 서귀포시 남원읍 신흥리 841-1	33.3018	126.751	2500	Y	Y	2021	0	Y	궁천	Y	Y	Y	Y	Y	Y	10-5	too_small	unsalable
424	424	aab	35575	11859	high	10	53.47	10	5	2021-10-26	42	10-5	1	남원농가	서귀포시	남원읍	제주특별자치도 서귀포시 남원읍 신흥리 841-1	33.3018	126.751	2500	Y	Y	2021	0	Y	궁천	Y	Y	Y	Y	Y	Y	10-5	2S	salable
425	425	aab	35576	11859	middle	10.87	47.8	10	5	2021-10-26	42	10-5	1	남원농가	서귀포시	남원읍	제주특별자치도 서귀포시 남원읍 신흥리 841-1	33.3018	126.751	2500	Y	Y	2021	0	Y	궁천	Y	Y	Y	Y	Y	Y	10-5	too_small	unsalable
426	426	aab	35577	11859	low	11.13	43.85	10	5	2021-10-26	42	10-5	1	남원농가	서귀포시	남원읍	제주특별자치도 서귀포시 남원읍 신흥리 841-1	33.3018	126.751	2500	Y	Y	2021	0	Y	궁천	Y	Y	Y	Y	Y	Y	10-5	too_small	unsalable
427	427	aab	35578	11860	high	10.4	54.17	10	5	2021-10-26	43	10-5	1	남원농가	서귀포시	남원읍	제주특별자치도 서귀포시 남원읍 신흥리 841-1	33.3018	126.751	2500	Y	Y	2021	0	Y	궁천	Y	Y	Y	Y	Y	Y	10-5	S	prime grade
428	428	aab	35579	11860	middle	10.87	52.66	10	5	2021-10-26	43	10-5	1	남원농가	서귀포시	남원읍	제주특별자치도 서귀포시 남원읍 신흥리 841-1	33.3018	126.751	2500	Y	Y	2021	0	Y	궁천	Y	Y	Y	Y	Y	Y	10-5	2S	salable
429	429	aab	35580	11860	low	10.7	50.6	10	5	2021-10-26	43	10-5	1	남원농가	서귀포시	남원읍	제주특별자치도 서귀포시 남원읍 신흥리 841-1	33.3018	126.751	2500	Y	Y	2021	0	Y	궁천	Y	Y	Y	Y	Y	Y	10-5	2S	salable
430	430	aab	35581	11861	high	10.27	41.9	10	5	2021-10-26	44	10-5	1	남원농가	서귀포시	남원읍	제주특별자치도 서귀포시 남원읍 신흥리 841-1	33.3018	126.751	2500	Y	Y	2021	0	Y	궁천	Y	Y	Y	Y	Y	Y	10-5	too_small	unsalable
431	431	aab	35582	11861	middle	10.8	54.17	10	5	2021-10-26	44	10-5	1	남원농가	서귀포시	남원읍	제주특별자치도 서귀포시 남원읍 신흥리 841-1	33.3018	126.751	2500	Y	Y	2021	0	Y	궁천	Y	Y	Y	Y	Y	Y	10-5	S	prime grade
432	432	aab	35583	11861	low	9.97	50.26	10	5	2021-10-26	44	10-5	1	남원농가	서귀포시	남원읍	제주특별자치도 서귀포시 남원읍 신흥리 841-1	33.3018	126.751	2500	Y	Y	2021	0	Y	궁천	Y	Y	Y	Y	Y	Y	10-5	too_large	unsalable
433	433	aab	35584	11862	high	9.87	42.75	10	5	2021-10-26	45	10-5	1	남원농가	서귀포시	남원읍	제주특별자치도 서귀포시 남원읍 신흥리 841-1	33.3018	126.751	2500	Y	Y	2021	0	Y	궁천	Y	Y	Y	Y	Y	Y	10-5	too_small	unsalable
434	434	aab	35585	11862	middle	10.13	47.85	10	5	2021-10-26	45	10-5	1	남원농가	서귀포시	남원읍	제주특별자치도 서귀포시 남원읍 신흥리 841-1	33.3018	126.751	2500	Y	Y	2021	0	Y	궁천	Y	Y	Y	Y	Y	Y	10-5	too_small	unsalable
435	435	aab	35586	11862	low	10.37	44.89	10	5	2021-10-26	45	10-5	1	남원농가	서귀포시	남원읍	제주특별자치도 서귀포시 남원읍 신흥리 841-1	33.3018	126.751	2500	Y	Y	2021	0	Y	궁천	Y	Y	Y	Y	Y	Y	10-5	too_small	unsalable
436	436	aab	35587	11863	high	10.63	50.21	10	5	2021-10-26	46	10-5	1	남원농가	서귀포시	남원읍	제주특별자치도 서귀포시 남원읍 신흥리 841-1	33.3018	126.751	2500	Y	Y	2021	0	Y	궁천	Y	Y	Y	Y	Y	Y	10-5	2S	salable
437	437	aab	35588	11863	middle	10.53	42.78	10	5	2021-10-26	46	10-5	1	남원농가	서귀포시	남원읍	제주특별자치도 서귀포시 남원읍 신흥리 841-1	33.3018	126.751	2500	Y	Y	2021	0	Y	궁천	Y	Y	Y	Y	Y	Y	10-5	too_small	unsalable
438	438	aab	35589	11863	low	9.9	49.71	10	5	2021-10-26	46	10-5	1	남원농가	서귀포시	남원읍	제주특별자치도 서귀포시 남원읍 신흥리 841-1	33.3018	126.751	2500	Y	Y	2021	0	Y	궁천	Y	Y	Y	Y	Y	Y	10-5	too_large	unsalable
439	439	aab	35590	11864	high	10.17	52.64	10	5	2021-10-26	47	10-5	1	남원농가	서귀포시	남원읍	제주특별자치도 서귀포시 남원읍 신흥리 841-1	33.3018	126.751	2500	Y	Y	2021	0	Y	궁천	Y	Y	Y	Y	Y	Y	10-5	2S	salable
440	440	aab	35591	11864	middle	10.5	44.85	10	5	2021-10-26	47	10-5	1	남원농가	서귀포시	남원읍	제주특별자치도 서귀포시 남원읍 신흥리 841-1	33.3018	126.751	2500	Y	Y	2021	0	Y	궁천	Y	Y	Y	Y	Y	Y	10-5	too_small	unsalable
441	441	aab	35592	11864	low	9.9	45.37	10	5	2021-10-26	47	10-5	1	남원농가	서귀포시	남원읍	제주특별자치도 서귀포시 남원읍 신흥리 841-1	33.3018	126.751	2500	Y	Y	2021	0	Y	궁천	Y	Y	Y	Y	Y	Y	10-5	too_small	unsalable
442	442	aab	35593	11865	high	10.37	44.9	10	5	2021-10-26	48	10-5	1	남원농가	서귀포시	남원읍	제주특별자치도 서귀포시 남원읍 신흥리 841-1	33.3018	126.751	2500	Y	Y	2021	0	Y	궁천	Y	Y	Y	Y	Y	Y	10-5	too_small	unsalable
443	443	aab	35594	11865	middle	10.23	42.07	10	5	2021-10-26	48	10-5	1	남원농가	서귀포시	남원읍	제주특별자치도 서귀포시 남원읍 신흥리 841-1	33.3018	126.751	2500	Y	Y	2021	0	Y	궁천	Y	Y	Y	Y	Y	Y	10-5	too_small	unsalable
444	444	aab	35595	11865	low	10.07	47.69	10	5	2021-10-26	48	10-5	1	남원농가	서귀포시	남원읍	제주특별자치도 서귀포시 남원읍 신흥리 841-1	33.3018	126.751	2500	Y	Y	2021	0	Y	궁천	Y	Y	Y	Y	Y	Y	10-5	too_small	unsalable
445	445	aab	35596	11866	high	10.47	53.44	10	5	2021-10-26	49	10-5	1	남원농가	서귀포시	남원읍	제주특별자치도 서귀포시 남원읍 신흥리 841-1	33.3018	126.751	2500	Y	Y	2021	0	Y	궁천	Y	Y	Y	Y	Y	Y	10-5	2S	salable
446	446	aab	35597	11866	middle	9.87	47.74	10	5	2021-10-26	49	10-5	1	남원농가	서귀포시	남원읍	제주특별자치도 서귀포시 남원읍 신흥리 841-1	33.3018	126.751	2500	Y	Y	2021	0	Y	궁천	Y	Y	Y	Y	Y	Y	10-5	too_small	unsalable
447	447	aab	35598	11866	low	10.77	52.27	10	5	2021-10-26	49	10-5	1	남원농가	서귀포시	남원읍	제주특별자치도 서귀포시 남원읍 신흥리 841-1	33.3018	126.751	2500	Y	Y	2021	0	Y	궁천	Y	Y	Y	Y	Y	Y	10-5	2S	salable
448	448	aab	35599	11867	high	10.43	46.08	10	5	2021-10-26	50	10-5	1	남원농가	서귀포시	남원읍	제주특별자치도 서귀포시 남원읍 신흥리 841-1	33.3018	126.751	2500	Y	Y	2021	0	Y	궁천	Y	Y	Y	Y	Y	Y	10-5	too_small	unsalable
449	449	aab	35600	11867	middle	10.07	50.01	10	5	2021-10-26	50	10-5	1	남원농가	서귀포시	남원읍	제주특별자치도 서귀포시 남원읍 신흥리 841-1	33.3018	126.751	2500	Y	Y	2021	0	Y	궁천	Y	Y	Y	Y	Y	Y	10-5	2S	salable
450	450	aab	35601	11867	low	10.53	49.85	10	5	2021-10-26	50	10-5	1	남원농가	서귀포시	남원읍	제주특별자치도 서귀포시 남원읍 신흥리 841-1	33.3018	126.751	2500	Y	Y	2021	0	Y	궁천	Y	Y	Y	Y	Y	Y	10-5	2S	salable
451	451	aab	35602	11868	high	10.2	46.27	10	5	2021-10-26	51	10-5	1	남원농가	서귀포시	남원읍	제주특별자치도 서귀포시 남원읍 신흥리 841-1	33.3018	126.751	2500	Y	Y	2021	0	Y	궁천	Y	Y	Y	Y	Y	Y	10-5	too_small	unsalable
452	452	aab	35603	11868	middle	10.57	52.88	10	5	2021-10-26	51	10-5	1	남원농가	서귀포시	남원읍	제주특별자치도 서귀포시 남원읍 신흥리 841-1	33.3018	126.751	2500	Y	Y	2021	0	Y	궁천	Y	Y	Y	Y	Y	Y	10-5	2S	salable
453	453	aab	35604	11868	low	10.57	48.03	10	5	2021-10-26	51	10-5	1	남원농가	서귀포시	남원읍	제주특별자치도 서귀포시 남원읍 신흥리 841-1	33.3018	126.751	2500	Y	Y	2021	0	Y	궁천	Y	Y	Y	Y	Y	Y	10-5	too_small	unsalable
454	454	aab	35605	11869	high	9.63	42.55	10	5	2021-10-26	52	10-5	1	남원농가	서귀포시	남원읍	제주특별자치도 서귀포시 남원읍 신흥리 841-1	33.3018	126.751	2500	Y	Y	2021	0	Y	궁천	Y	Y	Y	Y	Y	Y	10-5	too_small	unsalable
455	455	aab	35606	11869	middle	9	45.87	10	5	2021-10-26	52	10-5	1	남원농가	서귀포시	남원읍	제주특별자치도 서귀포시 남원읍 신흥리 841-1	33.3018	126.751	2500	Y	Y	2021	0	Y	궁천	Y	Y	Y	Y	Y	Y	10-5	too_small	unsalable
456	456	aab	35607	11869	low	10.43	45	10	5	2021-10-26	52	10-5	1	남원농가	서귀포시	남원읍	제주특별자치도 서귀포시 남원읍 신흥리 841-1	33.3018	126.751	2500	Y	Y	2021	0	Y	궁천	Y	Y	Y	Y	Y	Y	10-5	too_small	unsalable
457	457	aab	35608	11870	high	10.2	49.93	10	5	2021-10-26	53	10-5	1	남원농가	서귀포시	남원읍	제주특별자치도 서귀포시 남원읍 신흥리 841-1	33.3018	126.751	2500	Y	Y	2021	0	Y	궁천	Y	Y	Y	Y	Y	Y	10-5	2S	salable
458	458	aab	35609	11870	middle	9.9	51.38	10	5	2021-10-26	53	10-5	1	남원농가	서귀포시	남원읍	제주특별자치도 서귀포시 남원읍 신흥리 841-1	33.3018	126.751	2500	Y	Y	2021	0	Y	궁천	Y	Y	Y	Y	Y	Y	10-5	too_large	unsalable
459	459	aab	35610	11870	low	10.57	43.4	10	5	2021-10-26	53	10-5	1	남원농가	서귀포시	남원읍	제주특별자치도 서귀포시 남원읍 신흥리 841-1	33.3018	126.751	2500	Y	Y	2021	0	Y	궁천	Y	Y	Y	Y	Y	Y	10-5	too_small	unsalable
460	460	aab	35611	11871	high	9.2	44.92	10	5	2021-10-26	54	10-5	1	남원농가	서귀포시	남원읍	제주특별자치도 서귀포시 남원읍 신흥리 841-1	33.3018	126.751	2500	Y	Y	2021	0	Y	궁천	Y	Y	Y	Y	Y	Y	10-5	too_small	unsalable
461	461	aab	35612	11871	middle	8.17	48.03	10	5	2021-10-26	54	10-5	1	남원농가	서귀포시	남원읍	제주특별자치도 서귀포시 남원읍 신흥리 841-1	33.3018	126.751	2500	Y	Y	2021	0	Y	궁천	Y	Y	Y	Y	Y	Y	10-5	too_small	unsalable
462	462	aab	35613	11871	low	8.6	48.51	10	5	2021-10-26	54	10-5	1	남원농가	서귀포시	남원읍	제주특별자치도 서귀포시 남원읍 신흥리 841-1	33.3018	126.751	2500	Y	Y	2021	0	Y	궁천	Y	Y	Y	Y	Y	Y	10-5	too_small	unsalable
463	463	aab	35614	11872	high	9.33	49.48	10	5	2021-10-26	55	10-5	1	남원농가	서귀포시	남원읍	제주특별자치도 서귀포시 남원읍 신흥리 841-1	33.3018	126.751	2500	Y	Y	2021	0	Y	궁천	Y	Y	Y	Y	Y	Y	10-5	too_large	unsalable
464	464	aab	35615	11872	middle	9.3	45.96	10	5	2021-10-26	55	10-5	1	남원농가	서귀포시	남원읍	제주특별자치도 서귀포시 남원읍 신흥리 841-1	33.3018	126.751	2500	Y	Y	2021	0	Y	궁천	Y	Y	Y	Y	Y	Y	10-5	too_small	unsalable
465	465	aab	35616	11872	low	9.93	44.17	10	5	2021-10-26	55	10-5	1	남원농가	서귀포시	남원읍	제주특별자치도 서귀포시 남원읍 신흥리 841-1	33.3018	126.751	2500	Y	Y	2021	0	Y	궁천	Y	Y	Y	Y	Y	Y	10-5	too_small	unsalable
466	466	aab	35617	11873	high	9.9	44.13	10	5	2021-10-26	56	10-5	1	남원농가	서귀포시	남원읍	제주특별자치도 서귀포시 남원읍 신흥리 841-1	33.3018	126.751	2500	Y	Y	2021	0	Y	궁천	Y	Y	Y	Y	Y	Y	10-5	too_small	unsalable
467	467	aab	35618	11873	middle	9.83	49.21	10	5	2021-10-26	56	10-5	1	남원농가	서귀포시	남원읍	제주특별자치도 서귀포시 남원읍 신흥리 841-1	33.3018	126.751	2500	Y	Y	2021	0	Y	궁천	Y	Y	Y	Y	Y	Y	10-5	too_large	unsalable
468	468	aab	35619	11873	low	9.6	46.75	10	5	2021-10-26	56	10-5	1	남원농가	서귀포시	남원읍	제주특별자치도 서귀포시 남원읍 신흥리 841-1	33.3018	126.751	2500	Y	Y	2021	0	Y	궁천	Y	Y	Y	Y	Y	Y	10-5	too_small	unsalable
469	469	aab	35620	11874	high	9.23	45.38	10	5	2021-10-26	57	10-5	1	남원농가	서귀포시	남원읍	제주특별자치도 서귀포시 남원읍 신흥리 841-1	33.3018	126.751	2500	Y	Y	2021	0	Y	궁천	Y	Y	Y	Y	Y	Y	10-5	too_small	unsalable
470	470	aab	35621	11874	middle	8.4	52.76	10	5	2021-10-26	57	10-5	1	남원농가	서귀포시	남원읍	제주특별자치도 서귀포시 남원읍 신흥리 841-1	33.3018	126.751	2500	Y	Y	2021	0	Y	궁천	Y	Y	Y	Y	Y	Y	10-5	too_large	unsalable
471	471	aab	35622	11874	low	9.67	45.24	10	5	2021-10-26	57	10-5	1	남원농가	서귀포시	남원읍	제주특별자치도 서귀포시 남원읍 신흥리 841-1	33.3018	126.751	2500	Y	Y	2021	0	Y	궁천	Y	Y	Y	Y	Y	Y	10-5	too_small	unsalable
472	472	aab	35623	11875	high	9.43	44.96	10	5	2021-10-26	58	10-5	1	남원농가	서귀포시	남원읍	제주특별자치도 서귀포시 남원읍 신흥리 841-1	33.3018	126.751	2500	Y	Y	2021	0	Y	궁천	Y	Y	Y	Y	Y	Y	10-5	too_small	unsalable
473	473	aab	35624	11875	middle	8.9	53.23	10	5	2021-10-26	58	10-5	1	남원농가	서귀포시	남원읍	제주특별자치도 서귀포시 남원읍 신흥리 841-1	33.3018	126.751	2500	Y	Y	2021	0	Y	궁천	Y	Y	Y	Y	Y	Y	10-5	too_large	unsalable
474	474	aab	35625	11875	low	9.17	46.68	10	5	2021-10-26	58	10-5	1	남원농가	서귀포시	남원읍	제주특별자치도 서귀포시 남원읍 신흥리 841-1	33.3018	126.751	2500	Y	Y	2021	0	Y	궁천	Y	Y	Y	Y	Y	Y	10-5	too_small	unsalable
475	475	aab	35626	11876	high	9.4	54.1	10	5	2021-10-26	59	10-5	1	남원농가	서귀포시	남원읍	제주특별자치도 서귀포시 남원읍 신흥리 841-1	33.3018	126.751	2500	Y	Y	2021	0	Y	궁천	Y	Y	Y	Y	Y	Y	10-5	too_large	unsalable
476	476	aab	35627	11876	middle	9.93	53.3	10	5	2021-10-26	59	10-5	1	남원농가	서귀포시	남원읍	제주특별자치도 서귀포시 남원읍 신흥리 841-1	33.3018	126.751	2500	Y	Y	2021	0	Y	궁천	Y	Y	Y	Y	Y	Y	10-5	too_large	unsalable
477	477	aab	35628	11876	low	9.77	46.33	10	5	2021-10-26	59	10-5	1	남원농가	서귀포시	남원읍	제주특별자치도 서귀포시 남원읍 신흥리 841-1	33.3018	126.751	2500	Y	Y	2021	0	Y	궁천	Y	Y	Y	Y	Y	Y	10-5	too_small	unsalable
478	478	aab	35629	11877	high	8.9	42.93	10	5	2021-10-26	60	10-5	1	남원농가	서귀포시	남원읍	제주특별자치도 서귀포시 남원읍 신흥리 841-1	33.3018	126.751	2500	Y	Y	2021	0	Y	궁천	Y	Y	Y	Y	Y	Y	10-5	too_small	unsalable
479	479	aab	35630	11877	middle	8.2	48.36	10	5	2021-10-26	60	10-5	1	남원농가	서귀포시	남원읍	제주특별자치도 서귀포시 남원읍 신흥리 841-1	33.3018	126.751	2500	Y	Y	2021	0	Y	궁천	Y	Y	Y	Y	Y	Y	10-5	too_small	unsalable
480	480	aab	35631	11877	low	9.53	53.86	10	5	2021-10-26	60	10-5	1	남원농가	서귀포시	남원읍	제주특별자치도 서귀포시 남원읍 신흥리 841-1	33.3018	126.751	2500	Y	Y	2021	0	Y	궁천	Y	Y	Y	Y	Y	Y	10-5	too_large	unsalable
481	481	aab	35632	11878	high	9.37	45.7	10	5	2021-10-26	61	10-5	1	남원농가	서귀포시	남원읍	제주특별자치도 서귀포시 남원읍 신흥리 841-1	33.3018	126.751	2500	Y	Y	2021	0	Y	궁천	Y	Y	Y	Y	Y	Y	10-5	too_small	unsalable
482	482	aab	35633	11878	middle	10.23	45.6	10	5	2021-10-26	61	10-5	1	남원농가	서귀포시	남원읍	제주특별자치도 서귀포시 남원읍 신흥리 841-1	33.3018	126.751	2500	Y	Y	2021	0	Y	궁천	Y	Y	Y	Y	Y	Y	10-5	too_small	unsalable
483	483	aab	35634	11878	low	9.17	48.89	10	5	2021-10-26	61	10-5	1	남원농가	서귀포시	남원읍	제주특별자치도 서귀포시 남원읍 신흥리 841-1	33.3018	126.751	2500	Y	Y	2021	0	Y	궁천	Y	Y	Y	Y	Y	Y	10-5	too_small	unsalable
484	484	aab	35635	11879	high	10.13	45.48	10	5	2021-10-26	62	10-5	1	남원농가	서귀포시	남원읍	제주특별자치도 서귀포시 남원읍 신흥리 841-1	33.3018	126.751	2500	Y	Y	2021	0	Y	궁천	Y	Y	Y	Y	Y	Y	10-5	too_small	unsalable
485	485	aab	35636	11879	middle	10.2	50.06	10	5	2021-10-26	62	10-5	1	남원농가	서귀포시	남원읍	제주특별자치도 서귀포시 남원읍 신흥리 841-1	33.3018	126.751	2500	Y	Y	2021	0	Y	궁천	Y	Y	Y	Y	Y	Y	10-5	2S	salable
486	486	aab	35637	11879	low	9.4	48.03	10	5	2021-10-26	62	10-5	1	남원농가	서귀포시	남원읍	제주특별자치도 서귀포시 남원읍 신흥리 841-1	33.3018	126.751	2500	Y	Y	2021	0	Y	궁천	Y	Y	Y	Y	Y	Y	10-5	too_small	unsalable
487	487	aab	35638	11880	high	10	48.9	10	5	2021-10-26	63	10-5	1	남원농가	서귀포시	남원읍	제주특별자치도 서귀포시 남원읍 신흥리 841-1	33.3018	126.751	2500	Y	Y	2021	0	Y	궁천	Y	Y	Y	Y	Y	Y	10-5	too_small	unsalable
488	488	aab	35639	11880	middle	9.77	42.19	10	5	2021-10-26	63	10-5	1	남원농가	서귀포시	남원읍	제주특별자치도 서귀포시 남원읍 신흥리 841-1	33.3018	126.751	2500	Y	Y	2021	0	Y	궁천	Y	Y	Y	Y	Y	Y	10-5	too_small	unsalable
489	489	aab	35640	11880	low	9.43	46.19	10	5	2021-10-26	63	10-5	1	남원농가	서귀포시	남원읍	제주특별자치도 서귀포시 남원읍 신흥리 841-1	33.3018	126.751	2500	Y	Y	2021	0	Y	궁천	Y	Y	Y	Y	Y	Y	10-5	too_small	unsalable
490	490	aab	35641	11881	high	9.07	50.82	10	5	2021-10-26	64	10-5	1	남원농가	서귀포시	남원읍	제주특별자치도 서귀포시 남원읍 신흥리 841-1	33.3018	126.751	2500	Y	Y	2021	0	Y	궁천	Y	Y	Y	Y	Y	Y	10-5	too_large	unsalable
491	491	aab	35642	11881	middle	10.2	48.03	10	5	2021-10-26	64	10-5	1	남원농가	서귀포시	남원읍	제주특별자치도 서귀포시 남원읍 신흥리 841-1	33.3018	126.751	2500	Y	Y	2021	0	Y	궁천	Y	Y	Y	Y	Y	Y	10-5	too_small	unsalable
492	492	aab	35643	11881	low	9.93	49.85	10	5	2021-10-26	64	10-5	1	남원농가	서귀포시	남원읍	제주특별자치도 서귀포시 남원읍 신흥리 841-1	33.3018	126.751	2500	Y	Y	2021	0	Y	궁천	Y	Y	Y	Y	Y	Y	10-5	too_large	unsalable
493	493	aab	35644	11882	high	8.13	43.93	10	5	2021-10-26	65	10-5	1	남원농가	서귀포시	남원읍	제주특별자치도 서귀포시 남원읍 신흥리 841-1	33.3018	126.751	2500	Y	Y	2021	0	Y	궁천	Y	Y	Y	Y	Y	Y	10-5	too_small	unsalable
494	494	aab	35645	11882	middle	9.03	46.22	10	5	2021-10-26	65	10-5	1	남원농가	서귀포시	남원읍	제주특별자치도 서귀포시 남원읍 신흥리 841-1	33.3018	126.751	2500	Y	Y	2021	0	Y	궁천	Y	Y	Y	Y	Y	Y	10-5	too_small	unsalable
495	495	aab	35646	11882	low	8.53	52.92	10	5	2021-10-26	65	10-5	1	남원농가	서귀포시	남원읍	제주특별자치도 서귀포시 남원읍 신흥리 841-1	33.3018	126.751	2500	Y	Y	2021	0	Y	궁천	Y	Y	Y	Y	Y	Y	10-5	too_large	unsalable
496	496	aab	35647	11883	high	9.17	45.02	10	5	2021-10-26	66	10-5	1	남원농가	서귀포시	남원읍	제주특별자치도 서귀포시 남원읍 신흥리 841-1	33.3018	126.751	2500	Y	Y	2021	0	Y	궁천	Y	Y	Y	Y	Y	Y	10-5	too_small	unsalable
497	497	aab	35648	11883	middle	9.5	46.04	10	5	2021-10-26	66	10-5	1	남원농가	서귀포시	남원읍	제주특별자치도 서귀포시 남원읍 신흥리 841-1	33.3018	126.751	2500	Y	Y	2021	0	Y	궁천	Y	Y	Y	Y	Y	Y	10-5	too_small	unsalable
498	498	aab	35649	11883	low	8.7	45.22	10	5	2021-10-26	66	10-5	1	남원농가	서귀포시	남원읍	제주특별자치도 서귀포시 남원읍 신흥리 841-1	33.3018	126.751	2500	Y	Y	2021	0	Y	궁천	Y	Y	Y	Y	Y	Y	10-5	too_small	unsalable
499	499	aab	35650	11884	high	8.43	49.56	10	5	2021-10-26	67	10-5	1	남원농가	서귀포시	남원읍	제주특별자치도 서귀포시 남원읍 신흥리 841-1	33.3018	126.751	2500	Y	Y	2021	0	Y	궁천	Y	Y	Y	Y	Y	Y	10-5	too_large	unsalable
500	500	aab	35651	11884	middle	9.5	49.34	10	5	2021-10-26	67	10-5	1	남원농가	서귀포시	남원읍	제주특별자치도 서귀포시 남원읍 신흥리 841-1	33.3018	126.751	2500	Y	Y	2021	0	Y	궁천	Y	Y	Y	Y	Y	Y	10-5	too_large	unsalable
501	501	aab	35652	11884	low	10.17	45.79	10	5	2021-10-26	67	10-5	1	남원농가	서귀포시	남원읍	제주특별자치도 서귀포시 남원읍 신흥리 841-1	33.3018	126.751	2500	Y	Y	2021	0	Y	궁천	Y	Y	Y	Y	Y	Y	10-5	too_small	unsalable
502	502	aab	35653	11885	high	10.13	47.31	10	5	2021-10-26	68	10-5	1	남원농가	서귀포시	남원읍	제주특별자치도 서귀포시 남원읍 신흥리 841-1	33.3018	126.751	2500	Y	Y	2021	0	Y	궁천	Y	Y	Y	Y	Y	Y	10-5	too_small	unsalable
503	503	aab	35654	11885	middle	10.73	47.48	10	5	2021-10-26	68	10-5	1	남원농가	서귀포시	남원읍	제주특별자치도 서귀포시 남원읍 신흥리 841-1	33.3018	126.751	2500	Y	Y	2021	0	Y	궁천	Y	Y	Y	Y	Y	Y	10-5	too_small	unsalable
504	504	aab	35655	11885	low	10.23	50.3	10	5	2021-10-26	68	10-5	1	남원농가	서귀포시	남원읍	제주특별자치도 서귀포시 남원읍 신흥리 841-1	33.3018	126.751	2500	Y	Y	2021	0	Y	궁천	Y	Y	Y	Y	Y	Y	10-5	2S	salable
505	505	aab	35656	11886	high	9.7	45.39	10	5	2021-10-26	69	10-5	1	남원농가	서귀포시	남원읍	제주특별자치도 서귀포시 남원읍 신흥리 841-1	33.3018	126.751	2500	Y	Y	2021	0	Y	궁천	Y	Y	Y	Y	Y	Y	10-5	too_small	unsalable
506	506	aab	35657	11886	middle	9.47	43.16	10	5	2021-10-26	69	10-5	1	남원농가	서귀포시	남원읍	제주특별자치도 서귀포시 남원읍 신흥리 841-1	33.3018	126.751	2500	Y	Y	2021	0	Y	궁천	Y	Y	Y	Y	Y	Y	10-5	too_small	unsalable
507	507	aab	35658	11886	low	10	48.29	10	5	2021-10-26	69	10-5	1	남원농가	서귀포시	남원읍	제주특별자치도 서귀포시 남원읍 신흥리 841-1	33.3018	126.751	2500	Y	Y	2021	0	Y	궁천	Y	Y	Y	Y	Y	Y	10-5	too_small	unsalable
508	508	aab	35659	11887	high	10.8	44.49	10	5	2021-10-26	70	10-5	1	남원농가	서귀포시	남원읍	제주특별자치도 서귀포시 남원읍 신흥리 841-1	33.3018	126.751	2500	Y	Y	2021	0	Y	궁천	Y	Y	Y	Y	Y	Y	10-5	too_small	unsalable
509	509	aab	35660	11887	middle	10.93	46.22	10	5	2021-10-26	70	10-5	1	남원농가	서귀포시	남원읍	제주특별자치도 서귀포시 남원읍 신흥리 841-1	33.3018	126.751	2500	Y	Y	2021	0	Y	궁천	Y	Y	Y	Y	Y	Y	10-5	too_small	unsalable
510	510	aab	35661	11887	low	10.53	43.76	10	5	2021-10-26	70	10-5	1	남원농가	서귀포시	남원읍	제주특별자치도 서귀포시 남원읍 신흥리 841-1	33.3018	126.751	2500	Y	Y	2021	0	Y	궁천	Y	Y	Y	Y	Y	Y	10-5	too_small	unsalable
511	511	aab	35662	11888	high	10.5	52.55	10	5	2021-10-26	71	10-5	1	남원농가	서귀포시	남원읍	제주특별자치도 서귀포시 남원읍 신흥리 841-1	33.3018	126.751	2500	Y	Y	2021	0	Y	궁천	Y	Y	Y	Y	Y	Y	10-5	2S	salable
512	512	aab	35663	11888	middle	10.63	46.73	10	5	2021-10-26	71	10-5	1	남원농가	서귀포시	남원읍	제주특별자치도 서귀포시 남원읍 신흥리 841-1	33.3018	126.751	2500	Y	Y	2021	0	Y	궁천	Y	Y	Y	Y	Y	Y	10-5	too_small	unsalable
513	513	aab	35664	11888	low	10.3	44.74	10	5	2021-10-26	71	10-5	1	남원농가	서귀포시	남원읍	제주특별자치도 서귀포시 남원읍 신흥리 841-1	33.3018	126.751	2500	Y	Y	2021	0	Y	궁천	Y	Y	Y	Y	Y	Y	10-5	too_small	unsalable
514	514	aab	35665	11889	high	10.17	48.26	10	5	2021-10-26	72	10-5	1	남원농가	서귀포시	남원읍	제주특별자치도 서귀포시 남원읍 신흥리 841-1	33.3018	126.751	2500	Y	Y	2021	0	Y	궁천	Y	Y	Y	Y	Y	Y	10-5	too_small	unsalable
515	515	aab	35666	11889	middle	10.33	51.67	10	5	2021-10-26	72	10-5	1	남원농가	서귀포시	남원읍	제주특별자치도 서귀포시 남원읍 신흥리 841-1	33.3018	126.751	2500	Y	Y	2021	0	Y	궁천	Y	Y	Y	Y	Y	Y	10-5	2S	salable
516	516	aab	35667	11889	low	10.37	54.23	10	5	2021-10-26	72	10-5	1	남원농가	서귀포시	남원읍	제주특별자치도 서귀포시 남원읍 신흥리 841-1	33.3018	126.751	2500	Y	Y	2021	0	Y	궁천	Y	Y	Y	Y	Y	Y	10-5	S	prime grade
517	517	aab	35668	11890	high	9.37	53.46	10	5	2021-10-26	73	10-5	1	남원농가	서귀포시	남원읍	제주특별자치도 서귀포시 남원읍 신흥리 841-1	33.3018	126.751	2500	Y	Y	2021	0	Y	궁천	Y	Y	Y	Y	Y	Y	10-5	too_large	unsalable
518	518	aab	35669	11890	middle	10.2	48.51	10	5	2021-10-26	73	10-5	1	남원농가	서귀포시	남원읍	제주특별자치도 서귀포시 남원읍 신흥리 841-1	33.3018	126.751	2500	Y	Y	2021	0	Y	궁천	Y	Y	Y	Y	Y	Y	10-5	too_small	unsalable
519	519	aab	35670	11890	low	10.57	52.03	10	5	2021-10-26	73	10-5	1	남원농가	서귀포시	남원읍	제주특별자치도 서귀포시 남원읍 신흥리 841-1	33.3018	126.751	2500	Y	Y	2021	0	Y	궁천	Y	Y	Y	Y	Y	Y	10-5	2S	salable
520	520	aab	35671	11891	high	10.03	42.73	10	5	2021-10-26	74	10-5	1	남원농가	서귀포시	남원읍	제주특별자치도 서귀포시 남원읍 신흥리 841-1	33.3018	126.751	2500	Y	Y	2021	0	Y	궁천	Y	Y	Y	Y	Y	Y	10-5	too_small	unsalable
521	521	aab	35672	11891	middle	10.07	51.37	10	5	2021-10-26	74	10-5	1	남원농가	서귀포시	남원읍	제주특별자치도 서귀포시 남원읍 신흥리 841-1	33.3018	126.751	2500	Y	Y	2021	0	Y	궁천	Y	Y	Y	Y	Y	Y	10-5	2S	salable
522	522	aab	35673	11891	low	10.23	53.61	10	5	2021-10-26	74	10-5	1	남원농가	서귀포시	남원읍	제주특별자치도 서귀포시 남원읍 신흥리 841-1	33.3018	126.751	2500	Y	Y	2021	0	Y	궁천	Y	Y	Y	Y	Y	Y	10-5	2S	salable
523	523	aab	35674	11892	high	10.5	50.55	10	5	2021-10-26	75	10-5	1	남원농가	서귀포시	남원읍	제주특별자치도 서귀포시 남원읍 신흥리 841-1	33.3018	126.751	2500	Y	Y	2021	0	Y	궁천	Y	Y	Y	Y	Y	Y	10-5	2S	salable
524	524	aab	35675	11892	middle	10.3	48.52	10	5	2021-10-26	75	10-5	1	남원농가	서귀포시	남원읍	제주특별자치도 서귀포시 남원읍 신흥리 841-1	33.3018	126.751	2500	Y	Y	2021	0	Y	궁천	Y	Y	Y	Y	Y	Y	10-5	too_small	unsalable
525	525	aab	35676	11892	low	9.13	43.81	10	5	2021-10-26	75	10-5	1	남원농가	서귀포시	남원읍	제주특별자치도 서귀포시 남원읍 신흥리 841-1	33.3018	126.751	2500	Y	Y	2021	0	Y	궁천	Y	Y	Y	Y	Y	Y	10-5	too_small	unsalable
526	526	aab	35677	11893	high	8.87	52.28	10	5	2021-10-26	76	10-5	1	남원농가	서귀포시	남원읍	제주특별자치도 서귀포시 남원읍 신흥리 841-1	33.3018	126.751	2500	Y	Y	2021	0	Y	궁천	Y	Y	Y	Y	Y	Y	10-5	too_large	unsalable
527	527	aab	35678	11893	middle	9.47	51.92	10	5	2021-10-26	76	10-5	1	남원농가	서귀포시	남원읍	제주특별자치도 서귀포시 남원읍 신흥리 841-1	33.3018	126.751	2500	Y	Y	2021	0	Y	궁천	Y	Y	Y	Y	Y	Y	10-5	too_large	unsalable
528	528	aab	35679	11893	low	9.43	43.72	10	5	2021-10-26	76	10-5	1	남원농가	서귀포시	남원읍	제주특별자치도 서귀포시 남원읍 신흥리 841-1	33.3018	126.751	2500	Y	Y	2021	0	Y	궁천	Y	Y	Y	Y	Y	Y	10-5	too_small	unsalable
529	529	aab	35680	11894	high	9.93	53.23	10	5	2021-10-26	77	10-5	1	남원농가	서귀포시	남원읍	제주특별자치도 서귀포시 남원읍 신흥리 841-1	33.3018	126.751	2500	Y	Y	2021	0	Y	궁천	Y	Y	Y	Y	Y	Y	10-5	too_large	unsalable
530	530	aab	35681	11894	middle	10.07	52.68	10	5	2021-10-26	77	10-5	1	남원농가	서귀포시	남원읍	제주특별자치도 서귀포시 남원읍 신흥리 841-1	33.3018	126.751	2500	Y	Y	2021	0	Y	궁천	Y	Y	Y	Y	Y	Y	10-5	2S	salable
531	531	aab	35682	11894	low	9.8	52.79	10	5	2021-10-26	77	10-5	1	남원농가	서귀포시	남원읍	제주특별자치도 서귀포시 남원읍 신흥리 841-1	33.3018	126.751	2500	Y	Y	2021	0	Y	궁천	Y	Y	Y	Y	Y	Y	10-5	too_large	unsalable
532	532	aab	35683	11895	high	9.33	49.59	10	5	2021-10-26	78	10-5	1	남원농가	서귀포시	남원읍	제주특별자치도 서귀포시 남원읍 신흥리 841-1	33.3018	126.751	2500	Y	Y	2021	0	Y	궁천	Y	Y	Y	Y	Y	Y	10-5	too_large	unsalable
533	533	aab	35684	11895	middle	9.53	52.49	10	5	2021-10-26	78	10-5	1	남원농가	서귀포시	남원읍	제주특별자치도 서귀포시 남원읍 신흥리 841-1	33.3018	126.751	2500	Y	Y	2021	0	Y	궁천	Y	Y	Y	Y	Y	Y	10-5	too_large	unsalable
534	534	aab	35685	11895	low	10.57	49.4	10	5	2021-10-26	78	10-5	1	남원농가	서귀포시	남원읍	제주특별자치도 서귀포시 남원읍 신흥리 841-1	33.3018	126.751	2500	Y	Y	2021	0	Y	궁천	Y	Y	Y	Y	Y	Y	10-5	2S	salable
535	535	aab	35686	11896	high	9.67	46.54	10	5	2021-10-26	79	10-5	1	남원농가	서귀포시	남원읍	제주특별자치도 서귀포시 남원읍 신흥리 841-1	33.3018	126.751	2500	Y	Y	2021	0	Y	궁천	Y	Y	Y	Y	Y	Y	10-5	too_small	unsalable
536	536	aab	35687	11896	middle	8.97	47.65	10	5	2021-10-26	79	10-5	1	남원농가	서귀포시	남원읍	제주특별자치도 서귀포시 남원읍 신흥리 841-1	33.3018	126.751	2500	Y	Y	2021	0	Y	궁천	Y	Y	Y	Y	Y	Y	10-5	too_small	unsalable
537	537	aab	35688	11896	low	10.23	43.6	10	5	2021-10-26	79	10-5	1	남원농가	서귀포시	남원읍	제주특별자치도 서귀포시 남원읍 신흥리 841-1	33.3018	126.751	2500	Y	Y	2021	0	Y	궁천	Y	Y	Y	Y	Y	Y	10-5	too_small	unsalable
538	538	aab	35689	11897	high	10.1	50.91	10	5	2021-10-26	80	10-5	1	남원농가	서귀포시	남원읍	제주특별자치도 서귀포시 남원읍 신흥리 841-1	33.3018	126.751	2500	Y	Y	2021	0	Y	궁천	Y	Y	Y	Y	Y	Y	10-5	2S	salable
539	539	aab	35690	11897	middle	10.27	45.18	10	5	2021-10-26	80	10-5	1	남원농가	서귀포시	남원읍	제주특별자치도 서귀포시 남원읍 신흥리 841-1	33.3018	126.751	2500	Y	Y	2021	0	Y	궁천	Y	Y	Y	Y	Y	Y	10-5	too_small	unsalable
540	540	aab	35691	11897	low	9.63	45.5	10	5	2021-10-26	80	10-5	1	남원농가	서귀포시	남원읍	제주특별자치도 서귀포시 남원읍 신흥리 841-1	33.3018	126.751	2500	Y	Y	2021	0	Y	궁천	Y	Y	Y	Y	Y	Y	10-5	too_small	unsalable
541	541	aab	35692	11898	high	10.4	51.76	10	5	2021-10-26	81	10-5	1	남원농가	서귀포시	남원읍	제주특별자치도 서귀포시 남원읍 신흥리 841-1	33.3018	126.751	2500	Y	Y	2021	0	Y	궁천	Y	Y	Y	Y	Y	Y	10-5	2S	salable
542	542	aab	35693	11898	middle	9.47	50.85	10	5	2021-10-26	81	10-5	1	남원농가	서귀포시	남원읍	제주특별자치도 서귀포시 남원읍 신흥리 841-1	33.3018	126.751	2500	Y	Y	2021	0	Y	궁천	Y	Y	Y	Y	Y	Y	10-5	too_large	unsalable
543	543	aab	35694	11898	low	9.73	46.49	10	5	2021-10-26	81	10-5	1	남원농가	서귀포시	남원읍	제주특별자치도 서귀포시 남원읍 신흥리 841-1	33.3018	126.751	2500	Y	Y	2021	0	Y	궁천	Y	Y	Y	Y	Y	Y	10-5	too_small	unsalable
544	544	aab	35695	11899	high	9.47	44.97	10	5	2021-10-26	82	10-5	1	남원농가	서귀포시	남원읍	제주특별자치도 서귀포시 남원읍 신흥리 841-1	33.3018	126.751	2500	Y	Y	2021	0	Y	궁천	Y	Y	Y	Y	Y	Y	10-5	too_small	unsalable
545	545	aab	35696	11899	middle	8.9	53.62	10	5	2021-10-26	82	10-5	1	남원농가	서귀포시	남원읍	제주특별자치도 서귀포시 남원읍 신흥리 841-1	33.3018	126.751	2500	Y	Y	2021	0	Y	궁천	Y	Y	Y	Y	Y	Y	10-5	too_large	unsalable
546	546	aab	35697	11899	low	9.4	46.39	10	5	2021-10-26	82	10-5	1	남원농가	서귀포시	남원읍	제주특별자치도 서귀포시 남원읍 신흥리 841-1	33.3018	126.751	2500	Y	Y	2021	0	Y	궁천	Y	Y	Y	Y	Y	Y	10-5	too_small	unsalable
547	547	aab	35698	11900	high	10.07	44.63	10	5	2021-10-26	83	10-5	1	남원농가	서귀포시	남원읍	제주특별자치도 서귀포시 남원읍 신흥리 841-1	33.3018	126.751	2500	Y	Y	2021	0	Y	궁천	Y	Y	Y	Y	Y	Y	10-5	too_small	unsalable
548	548	aab	35699	11900	middle	9.27	50.56	10	5	2021-10-26	83	10-5	1	남원농가	서귀포시	남원읍	제주특별자치도 서귀포시 남원읍 신흥리 841-1	33.3018	126.751	2500	Y	Y	2021	0	Y	궁천	Y	Y	Y	Y	Y	Y	10-5	too_large	unsalable
549	549	aab	35700	11900	low	10.47	45.73	10	5	2021-10-26	83	10-5	1	남원농가	서귀포시	남원읍	제주특별자치도 서귀포시 남원읍 신흥리 841-1	33.3018	126.751	2500	Y	Y	2021	0	Y	궁천	Y	Y	Y	Y	Y	Y	10-5	too_small	unsalable
550	550	aab	35701	11901	high	8.73	46.19	10	5	2021-10-26	84	10-5	1	남원농가	서귀포시	남원읍	제주특별자치도 서귀포시 남원읍 신흥리 841-1	33.3018	126.751	2500	Y	Y	2021	0	Y	궁천	Y	Y	Y	Y	Y	Y	10-5	too_small	unsalable
551	551	aab	35702	11901	middle	9.63	42.5	10	5	2021-10-26	84	10-5	1	남원농가	서귀포시	남원읍	제주특별자치도 서귀포시 남원읍 신흥리 841-1	33.3018	126.751	2500	Y	Y	2021	0	Y	궁천	Y	Y	Y	Y	Y	Y	10-5	too_small	unsalable
552	552	aab	35703	11901	low	9.23	50.6	10	5	2021-10-26	84	10-5	1	남원농가	서귀포시	남원읍	제주특별자치도 서귀포시 남원읍 신흥리 841-1	33.3018	126.751	2500	Y	Y	2021	0	Y	궁천	Y	Y	Y	Y	Y	Y	10-5	too_large	unsalable
553	553	aab	35704	11902	high	10.23	45.81	10	5	2021-10-26	85	10-5	1	남원농가	서귀포시	남원읍	제주특별자치도 서귀포시 남원읍 신흥리 841-1	33.3018	126.751	2500	Y	Y	2021	0	Y	궁천	Y	Y	Y	Y	Y	Y	10-5	too_small	unsalable
554	554	aab	35705	11902	middle	9.33	44.49	10	5	2021-10-26	85	10-5	1	남원농가	서귀포시	남원읍	제주특별자치도 서귀포시 남원읍 신흥리 841-1	33.3018	126.751	2500	Y	Y	2021	0	Y	궁천	Y	Y	Y	Y	Y	Y	10-5	too_small	unsalable
555	555	aab	35706	11902	low	10.1	52.11	10	5	2021-10-26	85	10-5	1	남원농가	서귀포시	남원읍	제주특별자치도 서귀포시 남원읍 신흥리 841-1	33.3018	126.751	2500	Y	Y	2021	0	Y	궁천	Y	Y	Y	Y	Y	Y	10-5	2S	salable
556	556	aab	35707	11903	high	9.77	49.78	10	5	2021-10-26	86	10-5	1	남원농가	서귀포시	남원읍	제주특별자치도 서귀포시 남원읍 신흥리 841-1	33.3018	126.751	2500	Y	Y	2021	0	Y	궁천	Y	Y	Y	Y	Y	Y	10-5	too_large	unsalable
557	557	aab	35708	11903	middle	10.97	53.85	10	5	2021-10-26	86	10-5	1	남원농가	서귀포시	남원읍	제주특별자치도 서귀포시 남원읍 신흥리 841-1	33.3018	126.751	2500	Y	Y	2021	0	Y	궁천	Y	Y	Y	Y	Y	Y	10-5	2S	salable
558	558	aab	35709	11903	low	9.37	48.22	10	5	2021-10-26	86	10-5	1	남원농가	서귀포시	남원읍	제주특별자치도 서귀포시 남원읍 신흥리 841-1	33.3018	126.751	2500	Y	Y	2021	0	Y	궁천	Y	Y	Y	Y	Y	Y	10-5	too_small	unsalable
559	559	aab	35710	11904	high	9.53	45.48	10	5	2021-10-26	87	10-5	1	남원농가	서귀포시	남원읍	제주특별자치도 서귀포시 남원읍 신흥리 841-1	33.3018	126.751	2500	Y	Y	2021	0	Y	궁천	Y	Y	Y	Y	Y	Y	10-5	too_small	unsalable
560	560	aab	35711	11904	middle	10.53	42.95	10	5	2021-10-26	87	10-5	1	남원농가	서귀포시	남원읍	제주특별자치도 서귀포시 남원읍 신흥리 841-1	33.3018	126.751	2500	Y	Y	2021	0	Y	궁천	Y	Y	Y	Y	Y	Y	10-5	too_small	unsalable
561	561	aab	35712	11904	low	9.37	45.15	10	5	2021-10-26	87	10-5	1	남원농가	서귀포시	남원읍	제주특별자치도 서귀포시 남원읍 신흥리 841-1	33.3018	126.751	2500	Y	Y	2021	0	Y	궁천	Y	Y	Y	Y	Y	Y	10-5	too_small	unsalable
562	562	aab	35713	11905	high	9.97	43.84	10	5	2021-10-26	88	10-5	1	남원농가	서귀포시	남원읍	제주특별자치도 서귀포시 남원읍 신흥리 841-1	33.3018	126.751	2500	Y	Y	2021	0	Y	궁천	Y	Y	Y	Y	Y	Y	10-5	too_small	unsalable
563	563	aab	35714	11905	middle	10.7	42.52	10	5	2021-10-26	88	10-5	1	남원농가	서귀포시	남원읍	제주특별자치도 서귀포시 남원읍 신흥리 841-1	33.3018	126.751	2500	Y	Y	2021	0	Y	궁천	Y	Y	Y	Y	Y	Y	10-5	too_small	unsalable
564	564	aab	35715	11905	low	9.97	42.12	10	5	2021-10-26	88	10-5	1	남원농가	서귀포시	남원읍	제주특별자치도 서귀포시 남원읍 신흥리 841-1	33.3018	126.751	2500	Y	Y	2021	0	Y	궁천	Y	Y	Y	Y	Y	Y	10-5	too_small	unsalable
565	565	aab	35716	11906	high	10.47	43.2	10	5	2021-10-26	89	10-5	1	남원농가	서귀포시	남원읍	제주특별자치도 서귀포시 남원읍 신흥리 841-1	33.3018	126.751	2500	Y	Y	2021	0	Y	궁천	Y	Y	Y	Y	Y	Y	10-5	too_small	unsalable
566	566	aab	35717	11906	middle	10.03	49.52	10	5	2021-10-26	89	10-5	1	남원농가	서귀포시	남원읍	제주특별자치도 서귀포시 남원읍 신흥리 841-1	33.3018	126.751	2500	Y	Y	2021	0	Y	궁천	Y	Y	Y	Y	Y	Y	10-5	2S	salable
567	567	aab	35718	11906	low	9.67	50.84	10	5	2021-10-26	89	10-5	1	남원농가	서귀포시	남원읍	제주특별자치도 서귀포시 남원읍 신흥리 841-1	33.3018	126.751	2500	Y	Y	2021	0	Y	궁천	Y	Y	Y	Y	Y	Y	10-5	too_large	unsalable
568	568	aab	35719	11907	high	10.6	43.96	10	5	2021-10-26	90	10-5	1	남원농가	서귀포시	남원읍	제주특별자치도 서귀포시 남원읍 신흥리 841-1	33.3018	126.751	2500	Y	Y	2021	0	Y	궁천	Y	Y	Y	Y	Y	Y	10-5	too_small	unsalable
569	569	aab	35720	11907	middle	10.3	44.8	10	5	2021-10-26	90	10-5	1	남원농가	서귀포시	남원읍	제주특별자치도 서귀포시 남원읍 신흥리 841-1	33.3018	126.751	2500	Y	Y	2021	0	Y	궁천	Y	Y	Y	Y	Y	Y	10-5	too_small	unsalable
570	570	aab	35721	11907	low	10.57	50.14	10	5	2021-10-26	90	10-5	1	남원농가	서귀포시	남원읍	제주특별자치도 서귀포시 남원읍 신흥리 841-1	33.3018	126.751	2500	Y	Y	2021	0	Y	궁천	Y	Y	Y	Y	Y	Y	10-5	2S	salable
571	571	aab	35722	11908	high	10.03	42.29	10	5	2021-10-26	91	10-5	1	남원농가	서귀포시	남원읍	제주특별자치도 서귀포시 남원읍 신흥리 841-1	33.3018	126.751	2500	Y	Y	2021	0	Y	궁천	Y	Y	Y	Y	Y	Y	10-5	too_small	unsalable
572	572	aab	35723	11908	middle	8.9	48.95	10	5	2021-10-26	91	10-5	1	남원농가	서귀포시	남원읍	제주특별자치도 서귀포시 남원읍 신흥리 841-1	33.3018	126.751	2500	Y	Y	2021	0	Y	궁천	Y	Y	Y	Y	Y	Y	10-5	too_small	unsalable
573	573	aab	35724	11908	low	9.53	44.35	10	5	2021-10-26	91	10-5	1	남원농가	서귀포시	남원읍	제주특별자치도 서귀포시 남원읍 신흥리 841-1	33.3018	126.751	2500	Y	Y	2021	0	Y	궁천	Y	Y	Y	Y	Y	Y	10-5	too_small	unsalable
574	574	aab	35725	11909	high	10.57	42.71	10	5	2021-10-26	92	10-5	1	남원농가	서귀포시	남원읍	제주특별자치도 서귀포시 남원읍 신흥리 841-1	33.3018	126.751	2500	Y	Y	2021	0	Y	궁천	Y	Y	Y	Y	Y	Y	10-5	too_small	unsalable
575	575	aab	35726	11909	middle	10.23	49.48	10	5	2021-10-26	92	10-5	1	남원농가	서귀포시	남원읍	제주특별자치도 서귀포시 남원읍 신흥리 841-1	33.3018	126.751	2500	Y	Y	2021	0	Y	궁천	Y	Y	Y	Y	Y	Y	10-5	2S	salable
576	576	aab	35727	11909	low	9.57	42.52	10	5	2021-10-26	92	10-5	1	남원농가	서귀포시	남원읍	제주특별자치도 서귀포시 남원읍 신흥리 841-1	33.3018	126.751	2500	Y	Y	2021	0	Y	궁천	Y	Y	Y	Y	Y	Y	10-5	too_small	unsalable
577	577	aab	35728	11910	high	9.33	49.03	10	5	2021-10-26	93	10-5	1	남원농가	서귀포시	남원읍	제주특별자치도 서귀포시 남원읍 신흥리 841-1	33.3018	126.751	2500	Y	Y	2021	0	Y	궁천	Y	Y	Y	Y	Y	Y	10-5	too_large	unsalable
578	578	aab	35729	11910	middle	8.87	52.68	10	5	2021-10-26	93	10-5	1	남원농가	서귀포시	남원읍	제주특별자치도 서귀포시 남원읍 신흥리 841-1	33.3018	126.751	2500	Y	Y	2021	0	Y	궁천	Y	Y	Y	Y	Y	Y	10-5	too_large	unsalable
579	579	aab	35730	11910	low	11.03	41.93	10	5	2021-10-26	93	10-5	1	남원농가	서귀포시	남원읍	제주특별자치도 서귀포시 남원읍 신흥리 841-1	33.3018	126.751	2500	Y	Y	2021	0	Y	궁천	Y	Y	Y	Y	Y	Y	10-5	too_small	unsalable
580	580	aab	35731	11911	high	9.83	48.87	10	5	2021-10-26	94	10-5	1	남원농가	서귀포시	남원읍	제주특별자치도 서귀포시 남원읍 신흥리 841-1	33.3018	126.751	2500	Y	Y	2021	0	Y	궁천	Y	Y	Y	Y	Y	Y	10-5	too_small	unsalable
581	581	aab	35732	11911	middle	9.8	43.73	10	5	2021-10-26	94	10-5	1	남원농가	서귀포시	남원읍	제주특별자치도 서귀포시 남원읍 신흥리 841-1	33.3018	126.751	2500	Y	Y	2021	0	Y	궁천	Y	Y	Y	Y	Y	Y	10-5	too_small	unsalable
582	582	aab	35733	11911	low	9.4	43.07	10	5	2021-10-26	94	10-5	1	남원농가	서귀포시	남원읍	제주특별자치도 서귀포시 남원읍 신흥리 841-1	33.3018	126.751	2500	Y	Y	2021	0	Y	궁천	Y	Y	Y	Y	Y	Y	10-5	too_small	unsalable
583	583	aab	35734	11912	high	9.67	49.43	10	5	2021-10-26	95	10-5	1	남원농가	서귀포시	남원읍	제주특별자치도 서귀포시 남원읍 신흥리 841-1	33.3018	126.751	2500	Y	Y	2021	0	Y	궁천	Y	Y	Y	Y	Y	Y	10-5	too_large	unsalable
584	584	aab	35735	11912	middle	9.6	48.99	10	5	2021-10-26	95	10-5	1	남원농가	서귀포시	남원읍	제주특별자치도 서귀포시 남원읍 신흥리 841-1	33.3018	126.751	2500	Y	Y	2021	0	Y	궁천	Y	Y	Y	Y	Y	Y	10-5	too_small	unsalable
585	585	aab	35736	11912	low	9.6	48.06	10	5	2021-10-26	95	10-5	1	남원농가	서귀포시	남원읍	제주특별자치도 서귀포시 남원읍 신흥리 841-1	33.3018	126.751	2500	Y	Y	2021	0	Y	궁천	Y	Y	Y	Y	Y	Y	10-5	too_small	unsalable
586	586	aab	35737	11913	high	9.6	49.17	10	5	2021-10-26	96	10-5	1	남원농가	서귀포시	남원읍	제주특별자치도 서귀포시 남원읍 신흥리 841-1	33.3018	126.751	2500	Y	Y	2021	0	Y	궁천	Y	Y	Y	Y	Y	Y	10-5	too_large	unsalable
587	587	aab	35738	11913	middle	9.9	47.49	10	5	2021-10-26	96	10-5	1	남원농가	서귀포시	남원읍	제주특별자치도 서귀포시 남원읍 신흥리 841-1	33.3018	126.751	2500	Y	Y	2021	0	Y	궁천	Y	Y	Y	Y	Y	Y	10-5	too_small	unsalable
588	588	aab	35739	11913	low	8.83	50.11	10	5	2021-10-26	96	10-5	1	남원농가	서귀포시	남원읍	제주특별자치도 서귀포시 남원읍 신흥리 841-1	33.3018	126.751	2500	Y	Y	2021	0	Y	궁천	Y	Y	Y	Y	Y	Y	10-5	too_large	unsalable
589	589	aab	35740	11914	high	10.4	51.33	10	5	2021-10-26	97	10-5	1	남원농가	서귀포시	남원읍	제주특별자치도 서귀포시 남원읍 신흥리 841-1	33.3018	126.751	2500	Y	Y	2021	0	Y	궁천	Y	Y	Y	Y	Y	Y	10-5	2S	salable
590	590	aab	35741	11914	middle	9.93	50.35	10	5	2021-10-26	97	10-5	1	남원농가	서귀포시	남원읍	제주특별자치도 서귀포시 남원읍 신흥리 841-1	33.3018	126.751	2500	Y	Y	2021	0	Y	궁천	Y	Y	Y	Y	Y	Y	10-5	too_large	unsalable
591	591	aab	35742	11914	low	9.9	52.94	10	5	2021-10-26	97	10-5	1	남원농가	서귀포시	남원읍	제주특별자치도 서귀포시 남원읍 신흥리 841-1	33.3018	126.751	2500	Y	Y	2021	0	Y	궁천	Y	Y	Y	Y	Y	Y	10-5	too_large	unsalable
592	592	aab	35743	11915	high	8.77	42.17	10	5	2021-10-26	98	10-5	1	남원농가	서귀포시	남원읍	제주특별자치도 서귀포시 남원읍 신흥리 841-1	33.3018	126.751	2500	Y	Y	2021	0	Y	궁천	Y	Y	Y	Y	Y	Y	10-5	too_small	unsalable
593	593	aab	35744	11915	middle	10.23	51.92	10	5	2021-10-26	98	10-5	1	남원농가	서귀포시	남원읍	제주특별자치도 서귀포시 남원읍 신흥리 841-1	33.3018	126.751	2500	Y	Y	2021	0	Y	궁천	Y	Y	Y	Y	Y	Y	10-5	2S	salable
594	594	aab	35745	11915	low	9.73	41.77	10	5	2021-10-26	98	10-5	1	남원농가	서귀포시	남원읍	제주특별자치도 서귀포시 남원읍 신흥리 841-1	33.3018	126.751	2500	Y	Y	2021	0	Y	궁천	Y	Y	Y	Y	Y	Y	10-5	too_small	unsalable
595	595	aab	35746	11916	high	8.9	51.4	10	5	2021-10-26	99	10-5	1	남원농가	서귀포시	남원읍	제주특별자치도 서귀포시 남원읍 신흥리 841-1	33.3018	126.751	2500	Y	Y	2021	0	Y	궁천	Y	Y	Y	Y	Y	Y	10-5	too_large	unsalable
596	596	aab	35747	11916	middle	9.33	46.17	10	5	2021-10-26	99	10-5	1	남원농가	서귀포시	남원읍	제주특별자치도 서귀포시 남원읍 신흥리 841-1	33.3018	126.751	2500	Y	Y	2021	0	Y	궁천	Y	Y	Y	Y	Y	Y	10-5	too_small	unsalable
597	597	aab	35748	11916	low	8.67	50.73	10	5	2021-10-26	99	10-5	1	남원농가	서귀포시	남원읍	제주특별자치도 서귀포시 남원읍 신흥리 841-1	33.3018	126.751	2500	Y	Y	2021	0	Y	궁천	Y	Y	Y	Y	Y	Y	10-5	too_large	unsalable
598	598	aab	35749	11917	high	9.63	45.56	10	5	2021-10-26	100	10-5	1	남원농가	서귀포시	남원읍	제주특별자치도 서귀포시 남원읍 신흥리 841-1	33.3018	126.751	2500	Y	Y	2021	0	Y	궁천	Y	Y	Y	Y	Y	Y	10-5	too_small	unsalable
599	599	aab	35750	11917	middle	9.97	50.6	10	5	2021-10-26	100	10-5	1	남원농가	서귀포시	남원읍	제주특별자치도 서귀포시 남원읍 신흥리 841-1	33.3018	126.751	2500	Y	Y	2021	0	Y	궁천	Y	Y	Y	Y	Y	Y	10-5	too_large	unsalable
600	600	aab	35751	11917	low	10.2	47.97	10	5	2021-10-26	100	10-5	1	남원농가	서귀포시	남원읍	제주특별자치도 서귀포시 남원읍 신흥리 841-1	33.3018	126.751	2500	Y	Y	2021	0	Y	궁천	Y	Y	Y	Y	Y	Y	10-5	too_small	unsalable
601	601	aab	35752	11918	high	10.07	47.52	11	1	2021-11-03	1	11-1	1	남원농가	서귀포시	남원읍	제주특별자치도 서귀포시 남원읍 신흥리 841-1	33.3018	126.751	2500	Y	Y	2021	0	Y	궁천	Y	Y	Y	Y	Y	Y	11-1	too_small	unsalable
602	602	aab	35753	11918	middle	10.67	48.65	11	1	2021-11-03	1	11-1	1	남원농가	서귀포시	남원읍	제주특별자치도 서귀포시 남원읍 신흥리 841-1	33.3018	126.751	2500	Y	Y	2021	0	Y	궁천	Y	Y	Y	Y	Y	Y	11-1	too_small	unsalable
603	603	aab	35754	11918	low	10.73	53.13	11	1	2021-11-03	1	11-1	1	남원농가	서귀포시	남원읍	제주특별자치도 서귀포시 남원읍 신흥리 841-1	33.3018	126.751	2500	Y	Y	2021	0	Y	궁천	Y	Y	Y	Y	Y	Y	11-1	2S	salable
604	604	aab	35755	11919	high	10.07	56.54	11	1	2021-11-03	2	11-1	1	남원농가	서귀포시	남원읍	제주특별자치도 서귀포시 남원읍 신흥리 841-1	33.3018	126.751	2500	Y	Y	2021	0	Y	궁천	Y	Y	Y	Y	Y	Y	11-1	S	prime grade
605	605	aab	35756	11919	middle	10.47	57.8	11	1	2021-11-03	2	11-1	1	남원농가	서귀포시	남원읍	제주특별자치도 서귀포시 남원읍 신흥리 841-1	33.3018	126.751	2500	Y	Y	2021	0	Y	궁천	Y	Y	Y	Y	Y	Y	11-1	S	prime grade
606	606	aab	35757	11919	low	10.4	54.25	11	1	2021-11-03	2	11-1	1	남원농가	서귀포시	남원읍	제주특별자치도 서귀포시 남원읍 신흥리 841-1	33.3018	126.751	2500	Y	Y	2021	0	Y	궁천	Y	Y	Y	Y	Y	Y	11-1	S	prime grade
607	607	aab	35758	11920	high	10.57	51.23	11	1	2021-11-03	3	11-1	1	남원농가	서귀포시	남원읍	제주특별자치도 서귀포시 남원읍 신흥리 841-1	33.3018	126.751	2500	Y	Y	2021	0	Y	궁천	Y	Y	Y	Y	Y	Y	11-1	2S	salable
608	608	aab	35759	11920	middle	10.63	59.07	11	1	2021-11-03	3	11-1	1	남원농가	서귀포시	남원읍	제주특별자치도 서귀포시 남원읍 신흥리 841-1	33.3018	126.751	2500	Y	Y	2021	0	Y	궁천	Y	Y	Y	Y	Y	Y	11-1	M	prime grade
609	609	aab	35760	11920	low	11	45.47	11	1	2021-11-03	3	11-1	1	남원농가	서귀포시	남원읍	제주특별자치도 서귀포시 남원읍 신흥리 841-1	33.3018	126.751	2500	Y	Y	2021	0	Y	궁천	Y	Y	Y	Y	Y	Y	11-1	too_small	unsalable
610	610	aab	35761	11921	high	10.7	56.22	11	1	2021-11-03	4	11-1	1	남원농가	서귀포시	남원읍	제주특별자치도 서귀포시 남원읍 신흥리 841-1	33.3018	126.751	2500	Y	Y	2021	0	Y	궁천	Y	Y	Y	Y	Y	Y	11-1	S	prime grade
611	611	aab	35762	11921	middle	10.8	55.75	11	1	2021-11-03	4	11-1	1	남원농가	서귀포시	남원읍	제주특별자치도 서귀포시 남원읍 신흥리 841-1	33.3018	126.751	2500	Y	Y	2021	0	Y	궁천	Y	Y	Y	Y	Y	Y	11-1	S	prime grade
612	612	aab	35763	11921	low	10.87	46.23	11	1	2021-11-03	4	11-1	1	남원농가	서귀포시	남원읍	제주특별자치도 서귀포시 남원읍 신흥리 841-1	33.3018	126.751	2500	Y	Y	2021	0	Y	궁천	Y	Y	Y	Y	Y	Y	11-1	too_small	unsalable
613	613	aab	35764	11922	high	10.57	50.99	11	1	2021-11-03	5	11-1	1	남원농가	서귀포시	남원읍	제주특별자치도 서귀포시 남원읍 신흥리 841-1	33.3018	126.751	2500	Y	Y	2021	0	Y	궁천	Y	Y	Y	Y	Y	Y	11-1	2S	salable
614	614	aab	35765	11922	middle	11.23	48.66	11	1	2021-11-03	5	11-1	1	남원농가	서귀포시	남원읍	제주특별자치도 서귀포시 남원읍 신흥리 841-1	33.3018	126.751	2500	Y	Y	2021	0	Y	궁천	Y	Y	Y	Y	Y	Y	11-1	too_small	unsalable
615	615	aab	35766	11922	low	10.1	50.01	11	1	2021-11-03	5	11-1	1	남원농가	서귀포시	남원읍	제주특별자치도 서귀포시 남원읍 신흥리 841-1	33.3018	126.751	2500	Y	Y	2021	0	Y	궁천	Y	Y	Y	Y	Y	Y	11-1	2S	salable
616	616	aab	35767	11923	high	10.7	46.98	11	1	2021-11-03	6	11-1	1	남원농가	서귀포시	남원읍	제주특별자치도 서귀포시 남원읍 신흥리 841-1	33.3018	126.751	2500	Y	Y	2021	0	Y	궁천	Y	Y	Y	Y	Y	Y	11-1	too_small	unsalable
617	617	aab	35768	11923	middle	9.53	51.88	11	1	2021-11-03	6	11-1	1	남원농가	서귀포시	남원읍	제주특별자치도 서귀포시 남원읍 신흥리 841-1	33.3018	126.751	2500	Y	Y	2021	0	Y	궁천	Y	Y	Y	Y	Y	Y	11-1	too_large	unsalable
618	618	aab	35769	11923	low	9.87	52.24	11	1	2021-11-03	6	11-1	1	남원농가	서귀포시	남원읍	제주특별자치도 서귀포시 남원읍 신흥리 841-1	33.3018	126.751	2500	Y	Y	2021	0	Y	궁천	Y	Y	Y	Y	Y	Y	11-1	too_large	unsalable
619	619	aab	35770	11924	high	10.5	57.11	11	1	2021-11-03	7	11-1	1	남원농가	서귀포시	남원읍	제주특별자치도 서귀포시 남원읍 신흥리 841-1	33.3018	126.751	2500	Y	Y	2021	0	Y	궁천	Y	Y	Y	Y	Y	Y	11-1	S	prime grade
620	620	aab	35771	11924	middle	9.97	51.19	11	1	2021-11-03	7	11-1	1	남원농가	서귀포시	남원읍	제주특별자치도 서귀포시 남원읍 신흥리 841-1	33.3018	126.751	2500	Y	Y	2021	0	Y	궁천	Y	Y	Y	Y	Y	Y	11-1	too_large	unsalable
621	621	aab	35772	11924	low	10.7	48.28	11	1	2021-11-03	7	11-1	1	남원농가	서귀포시	남원읍	제주특별자치도 서귀포시 남원읍 신흥리 841-1	33.3018	126.751	2500	Y	Y	2021	0	Y	궁천	Y	Y	Y	Y	Y	Y	11-1	too_small	unsalable
622	622	aab	35773	11925	high	9.73	57.97	11	1	2021-11-03	8	11-1	1	남원농가	서귀포시	남원읍	제주특별자치도 서귀포시 남원읍 신흥리 841-1	33.3018	126.751	2500	Y	Y	2021	0	Y	궁천	Y	Y	Y	Y	Y	Y	11-1	too_large	unsalable
623	623	aab	35774	11925	middle	8.67	59.52	11	1	2021-11-03	8	11-1	1	남원농가	서귀포시	남원읍	제주특별자치도 서귀포시 남원읍 신흥리 841-1	33.3018	126.751	2500	Y	Y	2021	0	Y	궁천	Y	Y	Y	Y	Y	Y	11-1	too_large	unsalable
624	624	aab	35775	11925	low	8.8	59.38	11	1	2021-11-03	8	11-1	1	남원농가	서귀포시	남원읍	제주특별자치도 서귀포시 남원읍 신흥리 841-1	33.3018	126.751	2500	Y	Y	2021	0	Y	궁천	Y	Y	Y	Y	Y	Y	11-1	too_large	unsalable
625	625	aab	35776	11926	high	12.13	45.64	11	1	2021-11-03	9	11-1	1	남원농가	서귀포시	남원읍	제주특별자치도 서귀포시 남원읍 신흥리 841-1	33.3018	126.751	2500	Y	Y	2021	0	Y	궁천	Y	Y	Y	Y	Y	Y	11-1	too_small	unsalable
626	626	aab	35777	11926	middle	11.8	59.27	11	1	2021-11-03	9	11-1	1	남원농가	서귀포시	남원읍	제주특별자치도 서귀포시 남원읍 신흥리 841-1	33.3018	126.751	2500	Y	Y	2021	0	Y	궁천	Y	Y	Y	Y	Y	Y	11-1	M	prime grade
627	627	aab	35778	11926	low	11.07	50.07	11	1	2021-11-03	9	11-1	1	남원농가	서귀포시	남원읍	제주특별자치도 서귀포시 남원읍 신흥리 841-1	33.3018	126.751	2500	Y	Y	2021	0	Y	궁천	Y	Y	Y	Y	Y	Y	11-1	2S	salable
628	628	aab	35779	11927	high	11.63	49.18	11	1	2021-11-03	10	11-1	1	남원농가	서귀포시	남원읍	제주특별자치도 서귀포시 남원읍 신흥리 841-1	33.3018	126.751	2500	Y	Y	2021	0	Y	궁천	Y	Y	Y	Y	Y	Y	11-1	2S	salable
629	629	aab	35780	11927	middle	12.47	59.4	11	1	2021-11-03	10	11-1	1	남원농가	서귀포시	남원읍	제주특별자치도 서귀포시 남원읍 신흥리 841-1	33.3018	126.751	2500	Y	Y	2021	0	Y	궁천	Y	Y	Y	Y	Y	Y	11-1	M	prime grade
630	630	aab	35781	11927	low	11.27	48.23	11	1	2021-11-03	10	11-1	1	남원농가	서귀포시	남원읍	제주특별자치도 서귀포시 남원읍 신흥리 841-1	33.3018	126.751	2500	Y	Y	2021	0	Y	궁천	Y	Y	Y	Y	Y	Y	11-1	too_small	unsalable
631	631	aab	35782	11928	high	11.17	50.68	11	1	2021-11-03	11	11-1	1	남원농가	서귀포시	남원읍	제주특별자치도 서귀포시 남원읍 신흥리 841-1	33.3018	126.751	2500	Y	Y	2021	0	Y	궁천	Y	Y	Y	Y	Y	Y	11-1	2S	salable
632	632	aab	35783	11928	middle	11.5	44.94	11	1	2021-11-03	11	11-1	1	남원농가	서귀포시	남원읍	제주특별자치도 서귀포시 남원읍 신흥리 841-1	33.3018	126.751	2500	Y	Y	2021	0	Y	궁천	Y	Y	Y	Y	Y	Y	11-1	too_small	unsalable
633	633	aab	35784	11928	low	11.5	45.53	11	1	2021-11-03	11	11-1	1	남원농가	서귀포시	남원읍	제주특별자치도 서귀포시 남원읍 신흥리 841-1	33.3018	126.751	2500	Y	Y	2021	0	Y	궁천	Y	Y	Y	Y	Y	Y	11-1	too_small	unsalable
634	634	aab	35785	11929	high	10.57	54.63	11	1	2021-11-03	12	11-1	1	남원농가	서귀포시	남원읍	제주특별자치도 서귀포시 남원읍 신흥리 841-1	33.3018	126.751	2500	Y	Y	2021	0	Y	궁천	Y	Y	Y	Y	Y	Y	11-1	S	prime grade
635	635	aab	35786	11929	middle	11.7	54.29	11	1	2021-11-03	12	11-1	1	남원농가	서귀포시	남원읍	제주특별자치도 서귀포시 남원읍 신흥리 841-1	33.3018	126.751	2500	Y	Y	2021	0	Y	궁천	Y	Y	Y	Y	Y	Y	11-1	S	prime grade
636	636	aab	35787	11929	low	11.9	53.12	11	1	2021-11-03	12	11-1	1	남원농가	서귀포시	남원읍	제주특별자치도 서귀포시 남원읍 신흥리 841-1	33.3018	126.751	2500	Y	Y	2021	0	Y	궁천	Y	Y	Y	Y	Y	Y	11-1	2S	salable
637	637	aab	35788	11930	high	10.17	58.04	11	1	2021-11-03	13	11-1	1	남원농가	서귀포시	남원읍	제주특별자치도 서귀포시 남원읍 신흥리 841-1	33.3018	126.751	2500	Y	Y	2021	0	Y	궁천	Y	Y	Y	Y	Y	Y	11-1	S	prime grade
638	638	aab	35789	11930	middle	10.6	44.98	11	1	2021-11-03	13	11-1	1	남원농가	서귀포시	남원읍	제주특별자치도 서귀포시 남원읍 신흥리 841-1	33.3018	126.751	2500	Y	Y	2021	0	Y	궁천	Y	Y	Y	Y	Y	Y	11-1	too_small	unsalable
639	639	aab	35790	11930	low	10.1	53.47	11	1	2021-11-03	13	11-1	1	남원농가	서귀포시	남원읍	제주특별자치도 서귀포시 남원읍 신흥리 841-1	33.3018	126.751	2500	Y	Y	2021	0	Y	궁천	Y	Y	Y	Y	Y	Y	11-1	2S	salable
640	640	aab	35791	11931	high	10.37	57.81	11	1	2021-11-03	14	11-1	1	남원농가	서귀포시	남원읍	제주특별자치도 서귀포시 남원읍 신흥리 841-1	33.3018	126.751	2500	Y	Y	2021	0	Y	궁천	Y	Y	Y	Y	Y	Y	11-1	S	prime grade
641	641	aab	35792	11931	middle	10.43	55.23	11	1	2021-11-03	14	11-1	1	남원농가	서귀포시	남원읍	제주특별자치도 서귀포시 남원읍 신흥리 841-1	33.3018	126.751	2500	Y	Y	2021	0	Y	궁천	Y	Y	Y	Y	Y	Y	11-1	S	prime grade
642	642	aab	35793	11931	low	10.4	59.11	11	1	2021-11-03	14	11-1	1	남원농가	서귀포시	남원읍	제주특별자치도 서귀포시 남원읍 신흥리 841-1	33.3018	126.751	2500	Y	Y	2021	0	Y	궁천	Y	Y	Y	Y	Y	Y	11-1	M	prime grade
643	643	aab	35794	11932	high	9.73	50.53	11	1	2021-11-03	15	11-1	1	남원농가	서귀포시	남원읍	제주특별자치도 서귀포시 남원읍 신흥리 841-1	33.3018	126.751	2500	Y	Y	2021	0	Y	궁천	Y	Y	Y	Y	Y	Y	11-1	too_large	unsalable
644	644	aab	35795	11932	middle	9.53	58.42	11	1	2021-11-03	15	11-1	1	남원농가	서귀포시	남원읍	제주특별자치도 서귀포시 남원읍 신흥리 841-1	33.3018	126.751	2500	Y	Y	2021	0	Y	궁천	Y	Y	Y	Y	Y	Y	11-1	too_large	unsalable
645	645	aab	35796	11932	low	10.03	57.07	11	1	2021-11-03	15	11-1	1	남원농가	서귀포시	남원읍	제주특별자치도 서귀포시 남원읍 신흥리 841-1	33.3018	126.751	2500	Y	Y	2021	0	Y	궁천	Y	Y	Y	Y	Y	Y	11-1	S	prime grade
646	646	aab	35797	11933	high	12.03	48.17	11	1	2021-11-03	16	11-1	1	남원농가	서귀포시	남원읍	제주특별자치도 서귀포시 남원읍 신흥리 841-1	33.3018	126.751	2500	Y	Y	2021	0	Y	궁천	Y	Y	Y	Y	Y	Y	11-1	too_small	unsalable
647	647	aab	35798	11933	middle	11.97	44.29	11	1	2021-11-03	16	11-1	1	남원농가	서귀포시	남원읍	제주특별자치도 서귀포시 남원읍 신흥리 841-1	33.3018	126.751	2500	Y	Y	2021	0	Y	궁천	Y	Y	Y	Y	Y	Y	11-1	too_small	unsalable
648	648	aab	35799	11933	low	11.63	49.95	11	1	2021-11-03	16	11-1	1	남원농가	서귀포시	남원읍	제주특별자치도 서귀포시 남원읍 신흥리 841-1	33.3018	126.751	2500	Y	Y	2021	0	Y	궁천	Y	Y	Y	Y	Y	Y	11-1	2S	salable
649	649	aab	35800	11934	high	10.9	47.02	11	1	2021-11-03	17	11-1	1	남원농가	서귀포시	남원읍	제주특별자치도 서귀포시 남원읍 신흥리 841-1	33.3018	126.751	2500	Y	Y	2021	0	Y	궁천	Y	Y	Y	Y	Y	Y	11-1	too_small	unsalable
650	650	aab	35801	11934	middle	11.27	52.46	11	1	2021-11-03	17	11-1	1	남원농가	서귀포시	남원읍	제주특별자치도 서귀포시 남원읍 신흥리 841-1	33.3018	126.751	2500	Y	Y	2021	0	Y	궁천	Y	Y	Y	Y	Y	Y	11-1	2S	salable
651	651	aab	35802	11934	low	10.93	49.61	11	1	2021-11-03	17	11-1	1	남원농가	서귀포시	남원읍	제주특별자치도 서귀포시 남원읍 신흥리 841-1	33.3018	126.751	2500	Y	Y	2021	0	Y	궁천	Y	Y	Y	Y	Y	Y	11-1	2S	salable
652	652	aab	35803	11935	high	11.7	49.43	11	1	2021-11-03	18	11-1	1	남원농가	서귀포시	남원읍	제주특별자치도 서귀포시 남원읍 신흥리 841-1	33.3018	126.751	2500	Y	Y	2021	0	Y	궁천	Y	Y	Y	Y	Y	Y	11-1	2S	salable
653	653	aab	35804	11935	middle	11.93	45.46	11	1	2021-11-03	18	11-1	1	남원농가	서귀포시	남원읍	제주특별자치도 서귀포시 남원읍 신흥리 841-1	33.3018	126.751	2500	Y	Y	2021	0	Y	궁천	Y	Y	Y	Y	Y	Y	11-1	too_small	unsalable
654	654	aab	35805	11935	low	11.03	54.27	11	1	2021-11-03	18	11-1	1	남원농가	서귀포시	남원읍	제주특별자치도 서귀포시 남원읍 신흥리 841-1	33.3018	126.751	2500	Y	Y	2021	0	Y	궁천	Y	Y	Y	Y	Y	Y	11-1	S	prime grade
655	655	aab	35806	11936	high	12.53	57.96	11	1	2021-11-03	19	11-1	1	남원농가	서귀포시	남원읍	제주특별자치도 서귀포시 남원읍 신흥리 841-1	33.3018	126.751	2500	Y	Y	2021	0	Y	궁천	Y	Y	Y	Y	Y	Y	11-1	S	prime grade
656	656	aab	35807	11936	middle	12.27	50.21	11	1	2021-11-03	19	11-1	1	남원농가	서귀포시	남원읍	제주특별자치도 서귀포시 남원읍 신흥리 841-1	33.3018	126.751	2500	Y	Y	2021	0	Y	궁천	Y	Y	Y	Y	Y	Y	11-1	2S	salable
657	657	aab	35808	11936	low	11.37	44.48	11	1	2021-11-03	19	11-1	1	남원농가	서귀포시	남원읍	제주특별자치도 서귀포시 남원읍 신흥리 841-1	33.3018	126.751	2500	Y	Y	2021	0	Y	궁천	Y	Y	Y	Y	Y	Y	11-1	too_small	unsalable
658	658	aab	35809	11937	high	11.67	45.98	11	1	2021-11-03	20	11-1	1	남원농가	서귀포시	남원읍	제주특별자치도 서귀포시 남원읍 신흥리 841-1	33.3018	126.751	2500	Y	Y	2021	0	Y	궁천	Y	Y	Y	Y	Y	Y	11-1	too_small	unsalable
659	659	aab	35810	11937	middle	11	45.48	11	1	2021-11-03	20	11-1	1	남원농가	서귀포시	남원읍	제주특별자치도 서귀포시 남원읍 신흥리 841-1	33.3018	126.751	2500	Y	Y	2021	0	Y	궁천	Y	Y	Y	Y	Y	Y	11-1	too_small	unsalable
660	660	aab	35811	11937	low	10.5	51.35	11	1	2021-11-03	20	11-1	1	남원농가	서귀포시	남원읍	제주특별자치도 서귀포시 남원읍 신흥리 841-1	33.3018	126.751	2500	Y	Y	2021	0	Y	궁천	Y	Y	Y	Y	Y	Y	11-1	2S	salable
661	661	aab	35812	11938	high	10.07	57.7	11	1	2021-11-03	21	11-1	1	남원농가	서귀포시	남원읍	제주특별자치도 서귀포시 남원읍 신흥리 841-1	33.3018	126.751	2500	Y	Y	2021	0	Y	궁천	Y	Y	Y	Y	Y	Y	11-1	S	prime grade
662	662	aab	35813	11938	middle	10.1	53.65	11	1	2021-11-03	21	11-1	1	남원농가	서귀포시	남원읍	제주특별자치도 서귀포시 남원읍 신흥리 841-1	33.3018	126.751	2500	Y	Y	2021	0	Y	궁천	Y	Y	Y	Y	Y	Y	11-1	2S	salable
663	663	aab	35814	11938	low	8.83	58.05	11	1	2021-11-03	21	11-1	1	남원농가	서귀포시	남원읍	제주특별자치도 서귀포시 남원읍 신흥리 841-1	33.3018	126.751	2500	Y	Y	2021	0	Y	궁천	Y	Y	Y	Y	Y	Y	11-1	too_large	unsalable
664	664	aab	35815	11939	high	10.9	55.76	11	1	2021-11-03	22	11-1	1	남원농가	서귀포시	남원읍	제주특별자치도 서귀포시 남원읍 신흥리 841-1	33.3018	126.751	2500	Y	Y	2021	0	Y	궁천	Y	Y	Y	Y	Y	Y	11-1	S	prime grade
665	665	aab	35816	11939	middle	10.9	58.73	11	1	2021-11-03	22	11-1	1	남원농가	서귀포시	남원읍	제주특별자치도 서귀포시 남원읍 신흥리 841-1	33.3018	126.751	2500	Y	Y	2021	0	Y	궁천	Y	Y	Y	Y	Y	Y	11-1	S	prime grade
666	666	aab	35817	11939	low	10.43	46.24	11	1	2021-11-03	22	11-1	1	남원농가	서귀포시	남원읍	제주특별자치도 서귀포시 남원읍 신흥리 841-1	33.3018	126.751	2500	Y	Y	2021	0	Y	궁천	Y	Y	Y	Y	Y	Y	11-1	too_small	unsalable
667	667	aab	35818	11940	high	12.17	50.57	11	1	2021-11-03	23	11-1	1	남원농가	서귀포시	남원읍	제주특별자치도 서귀포시 남원읍 신흥리 841-1	33.3018	126.751	2500	Y	Y	2021	0	Y	궁천	Y	Y	Y	Y	Y	Y	11-1	2S	salable
668	668	aab	35819	11940	middle	11.93	49.3	11	1	2021-11-03	23	11-1	1	남원농가	서귀포시	남원읍	제주특별자치도 서귀포시 남원읍 신흥리 841-1	33.3018	126.751	2500	Y	Y	2021	0	Y	궁천	Y	Y	Y	Y	Y	Y	11-1	2S	salable
669	669	aab	35820	11940	low	11.37	59.35	11	1	2021-11-03	23	11-1	1	남원농가	서귀포시	남원읍	제주특별자치도 서귀포시 남원읍 신흥리 841-1	33.3018	126.751	2500	Y	Y	2021	0	Y	궁천	Y	Y	Y	Y	Y	Y	11-1	M	prime grade
670	670	aab	35821	11941	high	12.6	57.39	11	1	2021-11-03	24	11-1	1	남원농가	서귀포시	남원읍	제주특별자치도 서귀포시 남원읍 신흥리 841-1	33.3018	126.751	2500	Y	Y	2021	0	Y	궁천	Y	Y	Y	Y	Y	Y	11-1	S	prime grade
671	671	aab	35822	11941	middle	11.5	44.18	11	1	2021-11-03	24	11-1	1	남원농가	서귀포시	남원읍	제주특별자치도 서귀포시 남원읍 신흥리 841-1	33.3018	126.751	2500	Y	Y	2021	0	Y	궁천	Y	Y	Y	Y	Y	Y	11-1	too_small	unsalable
672	672	aab	35823	11941	low	11.53	57.84	11	1	2021-11-03	24	11-1	1	남원농가	서귀포시	남원읍	제주특별자치도 서귀포시 남원읍 신흥리 841-1	33.3018	126.751	2500	Y	Y	2021	0	Y	궁천	Y	Y	Y	Y	Y	Y	11-1	S	prime grade
673	673	aab	35824	11942	high	11.7	55.96	11	1	2021-11-03	25	11-1	1	남원농가	서귀포시	남원읍	제주특별자치도 서귀포시 남원읍 신흥리 841-1	33.3018	126.751	2500	Y	Y	2021	0	Y	궁천	Y	Y	Y	Y	Y	Y	11-1	S	prime grade
674	674	aab	35825	11942	middle	12.13	52.85	11	1	2021-11-03	25	11-1	1	남원농가	서귀포시	남원읍	제주특별자치도 서귀포시 남원읍 신흥리 841-1	33.3018	126.751	2500	Y	Y	2021	0	Y	궁천	Y	Y	Y	Y	Y	Y	11-1	2S	salable
675	675	aab	35826	11942	low	11.47	51.66	11	1	2021-11-03	25	11-1	1	남원농가	서귀포시	남원읍	제주특별자치도 서귀포시 남원읍 신흥리 841-1	33.3018	126.751	2500	Y	Y	2021	0	Y	궁천	Y	Y	Y	Y	Y	Y	11-1	2S	salable
676	676	aab	35827	11943	high	11.53	59.3	11	1	2021-11-03	26	11-1	1	남원농가	서귀포시	남원읍	제주특별자치도 서귀포시 남원읍 신흥리 841-1	33.3018	126.751	2500	Y	Y	2021	0	Y	궁천	Y	Y	Y	Y	Y	Y	11-1	M	prime grade
677	677	aab	35828	11943	middle	10.77	44.6	11	1	2021-11-03	26	11-1	1	남원농가	서귀포시	남원읍	제주특별자치도 서귀포시 남원읍 신흥리 841-1	33.3018	126.751	2500	Y	Y	2021	0	Y	궁천	Y	Y	Y	Y	Y	Y	11-1	too_small	unsalable
678	678	aab	35829	11943	low	11.6	49.36	11	1	2021-11-03	26	11-1	1	남원농가	서귀포시	남원읍	제주특별자치도 서귀포시 남원읍 신흥리 841-1	33.3018	126.751	2500	Y	Y	2021	0	Y	궁천	Y	Y	Y	Y	Y	Y	11-1	2S	salable
679	679	aab	35830	11944	high	11.63	45.09	11	1	2021-11-03	27	11-1	1	남원농가	서귀포시	남원읍	제주특별자치도 서귀포시 남원읍 신흥리 841-1	33.3018	126.751	2500	Y	Y	2021	0	Y	궁천	Y	Y	Y	Y	Y	Y	11-1	too_small	unsalable
680	680	aab	35831	11944	middle	11.4	58.94	11	1	2021-11-03	27	11-1	1	남원농가	서귀포시	남원읍	제주특별자치도 서귀포시 남원읍 신흥리 841-1	33.3018	126.751	2500	Y	Y	2021	0	Y	궁천	Y	Y	Y	Y	Y	Y	11-1	S	prime grade
681	681	aab	35832	11944	low	11.53	49.25	11	1	2021-11-03	27	11-1	1	남원농가	서귀포시	남원읍	제주특별자치도 서귀포시 남원읍 신흥리 841-1	33.3018	126.751	2500	Y	Y	2021	0	Y	궁천	Y	Y	Y	Y	Y	Y	11-1	2S	salable
682	682	aab	35833	11945	high	10.93	57.14	11	1	2021-11-03	28	11-1	1	남원농가	서귀포시	남원읍	제주특별자치도 서귀포시 남원읍 신흥리 841-1	33.3018	126.751	2500	Y	Y	2021	0	Y	궁천	Y	Y	Y	Y	Y	Y	11-1	S	prime grade
683	683	aab	35834	11945	middle	11.67	54.27	11	1	2021-11-03	28	11-1	1	남원농가	서귀포시	남원읍	제주특별자치도 서귀포시 남원읍 신흥리 841-1	33.3018	126.751	2500	Y	Y	2021	0	Y	궁천	Y	Y	Y	Y	Y	Y	11-1	S	prime grade
684	684	aab	35835	11945	low	10.63	44.19	11	1	2021-11-03	28	11-1	1	남원농가	서귀포시	남원읍	제주특별자치도 서귀포시 남원읍 신흥리 841-1	33.3018	126.751	2500	Y	Y	2021	0	Y	궁천	Y	Y	Y	Y	Y	Y	11-1	too_small	unsalable
685	685	aab	35836	11946	high	11.27	50.87	11	1	2021-11-03	29	11-1	1	남원농가	서귀포시	남원읍	제주특별자치도 서귀포시 남원읍 신흥리 841-1	33.3018	126.751	2500	Y	Y	2021	0	Y	궁천	Y	Y	Y	Y	Y	Y	11-1	2S	salable
686	686	aab	35837	11946	middle	10.7	52.92	11	1	2021-11-03	29	11-1	1	남원농가	서귀포시	남원읍	제주특별자치도 서귀포시 남원읍 신흥리 841-1	33.3018	126.751	2500	Y	Y	2021	0	Y	궁천	Y	Y	Y	Y	Y	Y	11-1	2S	salable
687	687	aab	35838	11946	low	11.73	56.12	11	1	2021-11-03	29	11-1	1	남원농가	서귀포시	남원읍	제주특별자치도 서귀포시 남원읍 신흥리 841-1	33.3018	126.751	2500	Y	Y	2021	0	Y	궁천	Y	Y	Y	Y	Y	Y	11-1	S	prime grade
688	688	aab	35839	11947	high	11.57	45.91	11	1	2021-11-03	30	11-1	1	남원농가	서귀포시	남원읍	제주특별자치도 서귀포시 남원읍 신흥리 841-1	33.3018	126.751	2500	Y	Y	2021	0	Y	궁천	Y	Y	Y	Y	Y	Y	11-1	too_small	unsalable
689	689	aab	35840	11947	middle	12.2	52.35	11	1	2021-11-03	30	11-1	1	남원농가	서귀포시	남원읍	제주특별자치도 서귀포시 남원읍 신흥리 841-1	33.3018	126.751	2500	Y	Y	2021	0	Y	궁천	Y	Y	Y	Y	Y	Y	11-1	2S	salable
690	690	aab	35841	11947	low	11.4	56.52	11	1	2021-11-03	30	11-1	1	남원농가	서귀포시	남원읍	제주특별자치도 서귀포시 남원읍 신흥리 841-1	33.3018	126.751	2500	Y	Y	2021	0	Y	궁천	Y	Y	Y	Y	Y	Y	11-1	S	prime grade
691	691	aab	35842	11948	high	11.87	55.76	11	1	2021-11-03	31	11-1	1	남원농가	서귀포시	남원읍	제주특별자치도 서귀포시 남원읍 신흥리 841-1	33.3018	126.751	2500	Y	Y	2021	0	Y	궁천	Y	Y	Y	Y	Y	Y	11-1	S	prime grade
692	692	aab	35843	11948	middle	12.67	58.25	11	1	2021-11-03	31	11-1	1	남원농가	서귀포시	남원읍	제주특별자치도 서귀포시 남원읍 신흥리 841-1	33.3018	126.751	2500	Y	Y	2021	0	Y	궁천	Y	Y	Y	Y	Y	Y	11-1	S	prime grade
693	693	aab	35844	11948	low	12.07	49.96	11	1	2021-11-03	31	11-1	1	남원농가	서귀포시	남원읍	제주특별자치도 서귀포시 남원읍 신흥리 841-1	33.3018	126.751	2500	Y	Y	2021	0	Y	궁천	Y	Y	Y	Y	Y	Y	11-1	2S	salable
694	694	aab	35845	11949	high	12.03	57.56	11	1	2021-11-03	32	11-1	1	남원농가	서귀포시	남원읍	제주특별자치도 서귀포시 남원읍 신흥리 841-1	33.3018	126.751	2500	Y	Y	2021	0	Y	궁천	Y	Y	Y	Y	Y	Y	11-1	S	prime grade
695	695	aab	35846	11949	middle	11.97	45.32	11	1	2021-11-03	32	11-1	1	남원농가	서귀포시	남원읍	제주특별자치도 서귀포시 남원읍 신흥리 841-1	33.3018	126.751	2500	Y	Y	2021	0	Y	궁천	Y	Y	Y	Y	Y	Y	11-1	too_small	unsalable
696	696	aab	35847	11949	low	11.37	46.48	11	1	2021-11-03	32	11-1	1	남원농가	서귀포시	남원읍	제주특별자치도 서귀포시 남원읍 신흥리 841-1	33.3018	126.751	2500	Y	Y	2021	0	Y	궁천	Y	Y	Y	Y	Y	Y	11-1	too_small	unsalable
697	697	aab	35848	11950	high	11.87	58	11	1	2021-11-03	33	11-1	1	남원농가	서귀포시	남원읍	제주특별자치도 서귀포시 남원읍 신흥리 841-1	33.3018	126.751	2500	Y	Y	2021	0	Y	궁천	Y	Y	Y	Y	Y	Y	11-1	S	prime grade
698	698	aab	35849	11950	middle	11.73	49.44	11	1	2021-11-03	33	11-1	1	남원농가	서귀포시	남원읍	제주특별자치도 서귀포시 남원읍 신흥리 841-1	33.3018	126.751	2500	Y	Y	2021	0	Y	궁천	Y	Y	Y	Y	Y	Y	11-1	2S	salable
699	699	aab	35850	11950	low	12.03	56.78	11	1	2021-11-03	33	11-1	1	남원농가	서귀포시	남원읍	제주특별자치도 서귀포시 남원읍 신흥리 841-1	33.3018	126.751	2500	Y	Y	2021	0	Y	궁천	Y	Y	Y	Y	Y	Y	11-1	S	prime grade
700	700	aab	35851	11951	high	10.57	46.77	11	1	2021-11-03	34	11-1	1	남원농가	서귀포시	남원읍	제주특별자치도 서귀포시 남원읍 신흥리 841-1	33.3018	126.751	2500	Y	Y	2021	0	Y	궁천	Y	Y	Y	Y	Y	Y	11-1	too_small	unsalable
701	701	aab	35852	11951	middle	10.57	55.36	11	1	2021-11-03	34	11-1	1	남원농가	서귀포시	남원읍	제주특별자치도 서귀포시 남원읍 신흥리 841-1	33.3018	126.751	2500	Y	Y	2021	0	Y	궁천	Y	Y	Y	Y	Y	Y	11-1	S	prime grade
702	702	aab	35853	11951	low	10.63	47.11	11	1	2021-11-03	34	11-1	1	남원농가	서귀포시	남원읍	제주특별자치도 서귀포시 남원읍 신흥리 841-1	33.3018	126.751	2500	Y	Y	2021	0	Y	궁천	Y	Y	Y	Y	Y	Y	11-1	too_small	unsalable
703	703	aab	35854	11952	high	10.87	53.14	11	1	2021-11-03	35	11-1	1	남원농가	서귀포시	남원읍	제주특별자치도 서귀포시 남원읍 신흥리 841-1	33.3018	126.751	2500	Y	Y	2021	0	Y	궁천	Y	Y	Y	Y	Y	Y	11-1	2S	salable
704	704	aab	35855	11952	middle	10.13	56.78	11	1	2021-11-03	35	11-1	1	남원농가	서귀포시	남원읍	제주특별자치도 서귀포시 남원읍 신흥리 841-1	33.3018	126.751	2500	Y	Y	2021	0	Y	궁천	Y	Y	Y	Y	Y	Y	11-1	S	prime grade
705	705	aab	35856	11952	low	10.57	56.85	11	1	2021-11-03	35	11-1	1	남원농가	서귀포시	남원읍	제주특별자치도 서귀포시 남원읍 신흥리 841-1	33.3018	126.751	2500	Y	Y	2021	0	Y	궁천	Y	Y	Y	Y	Y	Y	11-1	S	prime grade
706	706	aab	35857	11953	high	10.27	55.32	11	1	2021-11-03	36	11-1	1	남원농가	서귀포시	남원읍	제주특별자치도 서귀포시 남원읍 신흥리 841-1	33.3018	126.751	2500	Y	Y	2021	0	Y	궁천	Y	Y	Y	Y	Y	Y	11-1	S	prime grade
707	707	aab	35858	11953	middle	10.8	50.08	11	1	2021-11-03	36	11-1	1	남원농가	서귀포시	남원읍	제주특별자치도 서귀포시 남원읍 신흥리 841-1	33.3018	126.751	2500	Y	Y	2021	0	Y	궁천	Y	Y	Y	Y	Y	Y	11-1	2S	salable
708	708	aab	35859	11953	low	11.1	51.69	11	1	2021-11-03	36	11-1	1	남원농가	서귀포시	남원읍	제주특별자치도 서귀포시 남원읍 신흥리 841-1	33.3018	126.751	2500	Y	Y	2021	0	Y	궁천	Y	Y	Y	Y	Y	Y	11-1	2S	salable
709	709	aab	35860	11954	high	10.57	55.62	11	1	2021-11-03	37	11-1	1	남원농가	서귀포시	남원읍	제주특별자치도 서귀포시 남원읍 신흥리 841-1	33.3018	126.751	2500	Y	Y	2021	0	Y	궁천	Y	Y	Y	Y	Y	Y	11-1	S	prime grade
710	710	aab	35861	11954	middle	10.27	54.02	11	1	2021-11-03	37	11-1	1	남원농가	서귀포시	남원읍	제주특별자치도 서귀포시 남원읍 신흥리 841-1	33.3018	126.751	2500	Y	Y	2021	0	Y	궁천	Y	Y	Y	Y	Y	Y	11-1	S	prime grade
711	711	aab	35862	11954	low	10.73	45.85	11	1	2021-11-03	37	11-1	1	남원농가	서귀포시	남원읍	제주특별자치도 서귀포시 남원읍 신흥리 841-1	33.3018	126.751	2500	Y	Y	2021	0	Y	궁천	Y	Y	Y	Y	Y	Y	11-1	too_small	unsalable
712	712	aab	35863	11955	high	9.9	51.89	11	1	2021-11-03	38	11-1	1	남원농가	서귀포시	남원읍	제주특별자치도 서귀포시 남원읍 신흥리 841-1	33.3018	126.751	2500	Y	Y	2021	0	Y	궁천	Y	Y	Y	Y	Y	Y	11-1	too_large	unsalable
713	713	aab	35864	11955	middle	9.87	59	11	1	2021-11-03	38	11-1	1	남원농가	서귀포시	남원읍	제주특별자치도 서귀포시 남원읍 신흥리 841-1	33.3018	126.751	2500	Y	Y	2021	0	Y	궁천	Y	Y	Y	Y	Y	Y	11-1	too_large	unsalable
714	714	aab	35865	11955	low	9.5	50.68	11	1	2021-11-03	38	11-1	1	남원농가	서귀포시	남원읍	제주특별자치도 서귀포시 남원읍 신흥리 841-1	33.3018	126.751	2500	Y	Y	2021	0	Y	궁천	Y	Y	Y	Y	Y	Y	11-1	too_large	unsalable
715	715	aab	35866	11956	high	9.7	46.11	11	1	2021-11-03	39	11-1	1	남원농가	서귀포시	남원읍	제주특별자치도 서귀포시 남원읍 신흥리 841-1	33.3018	126.751	2500	Y	Y	2021	0	Y	궁천	Y	Y	Y	Y	Y	Y	11-1	too_small	unsalable
716	716	aab	35867	11956	middle	10.57	56.04	11	1	2021-11-03	39	11-1	1	남원농가	서귀포시	남원읍	제주특별자치도 서귀포시 남원읍 신흥리 841-1	33.3018	126.751	2500	Y	Y	2021	0	Y	궁천	Y	Y	Y	Y	Y	Y	11-1	S	prime grade
717	717	aab	35868	11956	low	10.37	46.57	11	1	2021-11-03	39	11-1	1	남원농가	서귀포시	남원읍	제주특별자치도 서귀포시 남원읍 신흥리 841-1	33.3018	126.751	2500	Y	Y	2021	0	Y	궁천	Y	Y	Y	Y	Y	Y	11-1	too_small	unsalable
718	718	aab	35869	11957	high	10.07	55	11	1	2021-11-03	40	11-1	1	남원농가	서귀포시	남원읍	제주특별자치도 서귀포시 남원읍 신흥리 841-1	33.3018	126.751	2500	Y	Y	2021	0	Y	궁천	Y	Y	Y	Y	Y	Y	11-1	S	prime grade
719	719	aab	35870	11957	middle	10.53	57.41	11	1	2021-11-03	40	11-1	1	남원농가	서귀포시	남원읍	제주특별자치도 서귀포시 남원읍 신흥리 841-1	33.3018	126.751	2500	Y	Y	2021	0	Y	궁천	Y	Y	Y	Y	Y	Y	11-1	S	prime grade
720	720	aab	35871	11957	low	10.5	54	11	1	2021-11-03	40	11-1	1	남원농가	서귀포시	남원읍	제주특별자치도 서귀포시 남원읍 신흥리 841-1	33.3018	126.751	2500	Y	Y	2021	0	Y	궁천	Y	Y	Y	Y	Y	Y	11-1	S	prime grade
721	721	aab	35872	11958	high	10.5	47.71	11	1	2021-11-03	41	11-1	1	남원농가	서귀포시	남원읍	제주특별자치도 서귀포시 남원읍 신흥리 841-1	33.3018	126.751	2500	Y	Y	2021	0	Y	궁천	Y	Y	Y	Y	Y	Y	11-1	too_small	unsalable
722	722	aab	35873	11958	middle	10.93	44.28	11	1	2021-11-03	41	11-1	1	남원농가	서귀포시	남원읍	제주특별자치도 서귀포시 남원읍 신흥리 841-1	33.3018	126.751	2500	Y	Y	2021	0	Y	궁천	Y	Y	Y	Y	Y	Y	11-1	too_small	unsalable
723	723	aab	35874	11958	low	10.4	57.19	11	1	2021-11-03	41	11-1	1	남원농가	서귀포시	남원읍	제주특별자치도 서귀포시 남원읍 신흥리 841-1	33.3018	126.751	2500	Y	Y	2021	0	Y	궁천	Y	Y	Y	Y	Y	Y	11-1	S	prime grade
724	724	aab	35875	11959	high	10.63	47.38	11	1	2021-11-03	42	11-1	1	남원농가	서귀포시	남원읍	제주특별자치도 서귀포시 남원읍 신흥리 841-1	33.3018	126.751	2500	Y	Y	2021	0	Y	궁천	Y	Y	Y	Y	Y	Y	11-1	too_small	unsalable
725	725	aab	35876	11959	middle	10.27	50.26	11	1	2021-11-03	42	11-1	1	남원농가	서귀포시	남원읍	제주특별자치도 서귀포시 남원읍 신흥리 841-1	33.3018	126.751	2500	Y	Y	2021	0	Y	궁천	Y	Y	Y	Y	Y	Y	11-1	2S	salable
726	726	aab	35877	11959	low	10.27	56.17	11	1	2021-11-03	42	11-1	1	남원농가	서귀포시	남원읍	제주특별자치도 서귀포시 남원읍 신흥리 841-1	33.3018	126.751	2500	Y	Y	2021	0	Y	궁천	Y	Y	Y	Y	Y	Y	11-1	S	prime grade
727	727	aab	35878	11960	high	10.33	54.27	11	1	2021-11-03	43	11-1	1	남원농가	서귀포시	남원읍	제주특별자치도 서귀포시 남원읍 신흥리 841-1	33.3018	126.751	2500	Y	Y	2021	0	Y	궁천	Y	Y	Y	Y	Y	Y	11-1	S	prime grade
728	728	aab	35879	11960	middle	9.9	51.69	11	1	2021-11-03	43	11-1	1	남원농가	서귀포시	남원읍	제주특별자치도 서귀포시 남원읍 신흥리 841-1	33.3018	126.751	2500	Y	Y	2021	0	Y	궁천	Y	Y	Y	Y	Y	Y	11-1	too_large	unsalable
729	729	aab	35880	11960	low	10.63	48.96	11	1	2021-11-03	43	11-1	1	남원농가	서귀포시	남원읍	제주특별자치도 서귀포시 남원읍 신흥리 841-1	33.3018	126.751	2500	Y	Y	2021	0	Y	궁천	Y	Y	Y	Y	Y	Y	11-1	too_small	unsalable
730	730	aab	35881	11961	high	8.43	52.95	11	1	2021-11-03	44	11-1	1	남원농가	서귀포시	남원읍	제주특별자치도 서귀포시 남원읍 신흥리 841-1	33.3018	126.751	2500	Y	Y	2021	0	Y	궁천	Y	Y	Y	Y	Y	Y	11-1	too_large	unsalable
731	731	aab	35882	11961	middle	8.57	45.26	11	1	2021-11-03	44	11-1	1	남원농가	서귀포시	남원읍	제주특별자치도 서귀포시 남원읍 신흥리 841-1	33.3018	126.751	2500	Y	Y	2021	0	Y	궁천	Y	Y	Y	Y	Y	Y	11-1	too_small	unsalable
732	732	aab	35883	11961	low	9.8	52.88	11	1	2021-11-03	44	11-1	1	남원농가	서귀포시	남원읍	제주특별자치도 서귀포시 남원읍 신흥리 841-1	33.3018	126.751	2500	Y	Y	2021	0	Y	궁천	Y	Y	Y	Y	Y	Y	11-1	too_large	unsalable
733	733	aab	35884	11962	high	10.8	48.08	11	1	2021-11-03	45	11-1	1	남원농가	서귀포시	남원읍	제주특별자치도 서귀포시 남원읍 신흥리 841-1	33.3018	126.751	2500	Y	Y	2021	0	Y	궁천	Y	Y	Y	Y	Y	Y	11-1	too_small	unsalable
734	734	aab	35885	11962	middle	11.4	55.03	11	1	2021-11-03	45	11-1	1	남원농가	서귀포시	남원읍	제주특별자치도 서귀포시 남원읍 신흥리 841-1	33.3018	126.751	2500	Y	Y	2021	0	Y	궁천	Y	Y	Y	Y	Y	Y	11-1	S	prime grade
735	735	aab	35886	11962	low	8.73	48.97	11	1	2021-11-03	45	11-1	1	남원농가	서귀포시	남원읍	제주특별자치도 서귀포시 남원읍 신흥리 841-1	33.3018	126.751	2500	Y	Y	2021	0	Y	궁천	Y	Y	Y	Y	Y	Y	11-1	too_small	unsalable
736	736	aab	35887	11963	high	9.97	44.3	11	1	2021-11-03	46	11-1	1	남원농가	서귀포시	남원읍	제주특별자치도 서귀포시 남원읍 신흥리 841-1	33.3018	126.751	2500	Y	Y	2021	0	Y	궁천	Y	Y	Y	Y	Y	Y	11-1	too_small	unsalable
737	737	aab	35888	11963	middle	10.4	54.78	11	1	2021-11-03	46	11-1	1	남원농가	서귀포시	남원읍	제주특별자치도 서귀포시 남원읍 신흥리 841-1	33.3018	126.751	2500	Y	Y	2021	0	Y	궁천	Y	Y	Y	Y	Y	Y	11-1	S	prime grade
738	738	aab	35889	11963	low	10.4	53.6	11	1	2021-11-03	46	11-1	1	남원농가	서귀포시	남원읍	제주특별자치도 서귀포시 남원읍 신흥리 841-1	33.3018	126.751	2500	Y	Y	2021	0	Y	궁천	Y	Y	Y	Y	Y	Y	11-1	2S	salable
739	739	aab	35890	11964	high	10.47	59.47	11	1	2021-11-03	47	11-1	1	남원농가	서귀포시	남원읍	제주특별자치도 서귀포시 남원읍 신흥리 841-1	33.3018	126.751	2500	Y	Y	2021	0	Y	궁천	Y	Y	Y	Y	Y	Y	11-1	M	prime grade
740	740	aab	35891	11964	middle	10.8	48.97	11	1	2021-11-03	47	11-1	1	남원농가	서귀포시	남원읍	제주특별자치도 서귀포시 남원읍 신흥리 841-1	33.3018	126.751	2500	Y	Y	2021	0	Y	궁천	Y	Y	Y	Y	Y	Y	11-1	too_small	unsalable
741	741	aab	35892	11964	low	10.67	56.62	11	1	2021-11-03	47	11-1	1	남원농가	서귀포시	남원읍	제주특별자치도 서귀포시 남원읍 신흥리 841-1	33.3018	126.751	2500	Y	Y	2021	0	Y	궁천	Y	Y	Y	Y	Y	Y	11-1	S	prime grade
742	742	aab	35893	11965	high	10.53	47.28	11	1	2021-11-03	48	11-1	1	남원농가	서귀포시	남원읍	제주특별자치도 서귀포시 남원읍 신흥리 841-1	33.3018	126.751	2500	Y	Y	2021	0	Y	궁천	Y	Y	Y	Y	Y	Y	11-1	too_small	unsalable
743	743	aab	35894	11965	middle	10.9	50.09	11	1	2021-11-03	48	11-1	1	남원농가	서귀포시	남원읍	제주특별자치도 서귀포시 남원읍 신흥리 841-1	33.3018	126.751	2500	Y	Y	2021	0	Y	궁천	Y	Y	Y	Y	Y	Y	11-1	2S	salable
744	744	aab	35895	11965	low	10.17	56.54	11	1	2021-11-03	48	11-1	1	남원농가	서귀포시	남원읍	제주특별자치도 서귀포시 남원읍 신흥리 841-1	33.3018	126.751	2500	Y	Y	2021	0	Y	궁천	Y	Y	Y	Y	Y	Y	11-1	S	prime grade
745	745	aab	35896	11966	high	10.57	49.33	11	1	2021-11-03	49	11-1	1	남원농가	서귀포시	남원읍	제주특별자치도 서귀포시 남원읍 신흥리 841-1	33.3018	126.751	2500	Y	Y	2021	0	Y	궁천	Y	Y	Y	Y	Y	Y	11-1	2S	salable
746	746	aab	35897	11966	middle	9.6	44.67	11	1	2021-11-03	49	11-1	1	남원농가	서귀포시	남원읍	제주특별자치도 서귀포시 남원읍 신흥리 841-1	33.3018	126.751	2500	Y	Y	2021	0	Y	궁천	Y	Y	Y	Y	Y	Y	11-1	too_small	unsalable
747	747	aab	35898	11966	low	10	58.13	11	1	2021-11-03	49	11-1	1	남원농가	서귀포시	남원읍	제주특별자치도 서귀포시 남원읍 신흥리 841-1	33.3018	126.751	2500	Y	Y	2021	0	Y	궁천	Y	Y	Y	Y	Y	Y	11-1	S	prime grade
748	748	aab	35899	11967	high	10.53	56.45	11	1	2021-11-03	50	11-1	1	남원농가	서귀포시	남원읍	제주특별자치도 서귀포시 남원읍 신흥리 841-1	33.3018	126.751	2500	Y	Y	2021	0	Y	궁천	Y	Y	Y	Y	Y	Y	11-1	S	prime grade
749	749	aab	35900	11967	middle	10.77	50.74	11	1	2021-11-03	50	11-1	1	남원농가	서귀포시	남원읍	제주특별자치도 서귀포시 남원읍 신흥리 841-1	33.3018	126.751	2500	Y	Y	2021	0	Y	궁천	Y	Y	Y	Y	Y	Y	11-1	2S	salable
750	750	aab	35901	11967	low	10.97	59.59	11	1	2021-11-03	50	11-1	1	남원농가	서귀포시	남원읍	제주특별자치도 서귀포시 남원읍 신흥리 841-1	33.3018	126.751	2500	Y	Y	2021	0	Y	궁천	Y	Y	Y	Y	Y	Y	11-1	M	prime grade
751	751	aab	35902	11968	high	8.73	54.61	11	1	2021-11-03	51	11-1	1	남원농가	서귀포시	남원읍	제주특별자치도 서귀포시 남원읍 신흥리 841-1	33.3018	126.751	2500	Y	Y	2021	0	Y	궁천	Y	Y	Y	Y	Y	Y	11-1	too_large	unsalable
752	752	aab	35903	11968	middle	9.2	59.41	11	1	2021-11-03	51	11-1	1	남원농가	서귀포시	남원읍	제주특별자치도 서귀포시 남원읍 신흥리 841-1	33.3018	126.751	2500	Y	Y	2021	0	Y	궁천	Y	Y	Y	Y	Y	Y	11-1	too_large	unsalable
753	753	aab	35904	11968	low	10.73	50	11	1	2021-11-03	51	11-1	1	남원농가	서귀포시	남원읍	제주특별자치도 서귀포시 남원읍 신흥리 841-1	33.3018	126.751	2500	Y	Y	2021	0	Y	궁천	Y	Y	Y	Y	Y	Y	11-1	2S	salable
754	754	aab	35905	11969	high	9.53	48.55	11	1	2021-11-03	52	11-1	1	남원농가	서귀포시	남원읍	제주특별자치도 서귀포시 남원읍 신흥리 841-1	33.3018	126.751	2500	Y	Y	2021	0	Y	궁천	Y	Y	Y	Y	Y	Y	11-1	too_small	unsalable
755	755	aab	35906	11969	middle	10.7	47.42	11	1	2021-11-03	52	11-1	1	남원농가	서귀포시	남원읍	제주특별자치도 서귀포시 남원읍 신흥리 841-1	33.3018	126.751	2500	Y	Y	2021	0	Y	궁천	Y	Y	Y	Y	Y	Y	11-1	too_small	unsalable
756	756	aab	35907	11969	low	9.7	45.57	11	1	2021-11-03	52	11-1	1	남원농가	서귀포시	남원읍	제주특별자치도 서귀포시 남원읍 신흥리 841-1	33.3018	126.751	2500	Y	Y	2021	0	Y	궁천	Y	Y	Y	Y	Y	Y	11-1	too_small	unsalable
757	757	aab	35908	11970	high	9.73	45.53	11	1	2021-11-03	53	11-1	1	남원농가	서귀포시	남원읍	제주특별자치도 서귀포시 남원읍 신흥리 841-1	33.3018	126.751	2500	Y	Y	2021	0	Y	궁천	Y	Y	Y	Y	Y	Y	11-1	too_small	unsalable
758	758	aab	35909	11970	middle	10.2	51.6	11	1	2021-11-03	53	11-1	1	남원농가	서귀포시	남원읍	제주특별자치도 서귀포시 남원읍 신흥리 841-1	33.3018	126.751	2500	Y	Y	2021	0	Y	궁천	Y	Y	Y	Y	Y	Y	11-1	2S	salable
759	759	aab	35910	11970	low	9.67	53.62	11	1	2021-11-03	53	11-1	1	남원농가	서귀포시	남원읍	제주특별자치도 서귀포시 남원읍 신흥리 841-1	33.3018	126.751	2500	Y	Y	2021	0	Y	궁천	Y	Y	Y	Y	Y	Y	11-1	too_large	unsalable
760	760	aab	35911	11971	high	10.23	57.65	11	1	2021-11-03	54	11-1	1	남원농가	서귀포시	남원읍	제주특별자치도 서귀포시 남원읍 신흥리 841-1	33.3018	126.751	2500	Y	Y	2021	0	Y	궁천	Y	Y	Y	Y	Y	Y	11-1	S	prime grade
761	761	aab	35912	11971	middle	10	46.59	11	1	2021-11-03	54	11-1	1	남원농가	서귀포시	남원읍	제주특별자치도 서귀포시 남원읍 신흥리 841-1	33.3018	126.751	2500	Y	Y	2021	0	Y	궁천	Y	Y	Y	Y	Y	Y	11-1	too_small	unsalable
762	762	aab	35913	11971	low	10.63	55.41	11	1	2021-11-03	54	11-1	1	남원농가	서귀포시	남원읍	제주특별자치도 서귀포시 남원읍 신흥리 841-1	33.3018	126.751	2500	Y	Y	2021	0	Y	궁천	Y	Y	Y	Y	Y	Y	11-1	S	prime grade
763	763	aab	35914	11972	high	9.97	50.68	11	1	2021-11-03	55	11-1	1	남원농가	서귀포시	남원읍	제주특별자치도 서귀포시 남원읍 신흥리 841-1	33.3018	126.751	2500	Y	Y	2021	0	Y	궁천	Y	Y	Y	Y	Y	Y	11-1	too_large	unsalable
764	764	aab	35915	11972	middle	10.43	59.83	11	1	2021-11-03	55	11-1	1	남원농가	서귀포시	남원읍	제주특별자치도 서귀포시 남원읍 신흥리 841-1	33.3018	126.751	2500	Y	Y	2021	0	Y	궁천	Y	Y	Y	Y	Y	Y	11-1	M	prime grade
765	765	aab	35916	11972	low	10	56.38	11	1	2021-11-03	55	11-1	1	남원농가	서귀포시	남원읍	제주특별자치도 서귀포시 남원읍 신흥리 841-1	33.3018	126.751	2500	Y	Y	2021	0	Y	궁천	Y	Y	Y	Y	Y	Y	11-1	S	prime grade
766	766	aab	35917	11973	high	9.27	46.85	11	1	2021-11-03	56	11-1	1	남원농가	서귀포시	남원읍	제주특별자치도 서귀포시 남원읍 신흥리 841-1	33.3018	126.751	2500	Y	Y	2021	0	Y	궁천	Y	Y	Y	Y	Y	Y	11-1	too_small	unsalable
767	767	aab	35918	11973	middle	8.07	59.78	11	1	2021-11-03	56	11-1	1	남원농가	서귀포시	남원읍	제주특별자치도 서귀포시 남원읍 신흥리 841-1	33.3018	126.751	2500	Y	Y	2021	0	Y	궁천	Y	Y	Y	Y	Y	Y	11-1	too_large	unsalable
768	768	aab	35919	11973	low	10.73	54.71	11	1	2021-11-03	56	11-1	1	남원농가	서귀포시	남원읍	제주특별자치도 서귀포시 남원읍 신흥리 841-1	33.3018	126.751	2500	Y	Y	2021	0	Y	궁천	Y	Y	Y	Y	Y	Y	11-1	S	prime grade
769	769	aab	35920	11974	high	9.53	50.16	11	1	2021-11-03	57	11-1	1	남원농가	서귀포시	남원읍	제주특별자치도 서귀포시 남원읍 신흥리 841-1	33.3018	126.751	2500	Y	Y	2021	0	Y	궁천	Y	Y	Y	Y	Y	Y	11-1	too_large	unsalable
770	770	aab	35921	11974	middle	9.63	59.58	11	1	2021-11-03	57	11-1	1	남원농가	서귀포시	남원읍	제주특별자치도 서귀포시 남원읍 신흥리 841-1	33.3018	126.751	2500	Y	Y	2021	0	Y	궁천	Y	Y	Y	Y	Y	Y	11-1	too_large	unsalable
771	771	aab	35922	11974	low	10.3	53.64	11	1	2021-11-03	57	11-1	1	남원농가	서귀포시	남원읍	제주특별자치도 서귀포시 남원읍 신흥리 841-1	33.3018	126.751	2500	Y	Y	2021	0	Y	궁천	Y	Y	Y	Y	Y	Y	11-1	2S	salable
772	772	aab	35923	11975	high	9.53	48.71	11	1	2021-11-03	58	11-1	1	남원농가	서귀포시	남원읍	제주특별자치도 서귀포시 남원읍 신흥리 841-1	33.3018	126.751	2500	Y	Y	2021	0	Y	궁천	Y	Y	Y	Y	Y	Y	11-1	too_small	unsalable
773	773	aab	35924	11975	middle	10.17	57.07	11	1	2021-11-03	58	11-1	1	남원농가	서귀포시	남원읍	제주특별자치도 서귀포시 남원읍 신흥리 841-1	33.3018	126.751	2500	Y	Y	2021	0	Y	궁천	Y	Y	Y	Y	Y	Y	11-1	S	prime grade
774	774	aab	35925	11975	low	10.07	48.86	11	1	2021-11-03	58	11-1	1	남원농가	서귀포시	남원읍	제주특별자치도 서귀포시 남원읍 신흥리 841-1	33.3018	126.751	2500	Y	Y	2021	0	Y	궁천	Y	Y	Y	Y	Y	Y	11-1	too_small	unsalable
775	775	aab	35926	11976	high	10.57	45.85	11	1	2021-11-03	59	11-1	1	남원농가	서귀포시	남원읍	제주특별자치도 서귀포시 남원읍 신흥리 841-1	33.3018	126.751	2500	Y	Y	2021	0	Y	궁천	Y	Y	Y	Y	Y	Y	11-1	too_small	unsalable
776	776	aab	35927	11976	middle	10.2	44.63	11	1	2021-11-03	59	11-1	1	남원농가	서귀포시	남원읍	제주특별자치도 서귀포시 남원읍 신흥리 841-1	33.3018	126.751	2500	Y	Y	2021	0	Y	궁천	Y	Y	Y	Y	Y	Y	11-1	too_small	unsalable
777	777	aab	35928	11976	low	9.27	50.83	11	1	2021-11-03	59	11-1	1	남원농가	서귀포시	남원읍	제주특별자치도 서귀포시 남원읍 신흥리 841-1	33.3018	126.751	2500	Y	Y	2021	0	Y	궁천	Y	Y	Y	Y	Y	Y	11-1	too_large	unsalable
778	778	aab	35929	11977	high	10.8	52.11	11	1	2021-11-03	60	11-1	1	남원농가	서귀포시	남원읍	제주특별자치도 서귀포시 남원읍 신흥리 841-1	33.3018	126.751	2500	Y	Y	2021	0	Y	궁천	Y	Y	Y	Y	Y	Y	11-1	2S	salable
779	779	aab	35930	11977	middle	9.4	51.22	11	1	2021-11-03	60	11-1	1	남원농가	서귀포시	남원읍	제주특별자치도 서귀포시 남원읍 신흥리 841-1	33.3018	126.751	2500	Y	Y	2021	0	Y	궁천	Y	Y	Y	Y	Y	Y	11-1	too_large	unsalable
780	780	aab	35931	11977	low	10.23	56.54	11	1	2021-11-03	60	11-1	1	남원농가	서귀포시	남원읍	제주특별자치도 서귀포시 남원읍 신흥리 841-1	33.3018	126.751	2500	Y	Y	2021	0	Y	궁천	Y	Y	Y	Y	Y	Y	11-1	S	prime grade
781	781	aab	35932	11978	high	10.43	49.98	11	1	2021-11-03	61	11-1	1	남원농가	서귀포시	남원읍	제주특별자치도 서귀포시 남원읍 신흥리 841-1	33.3018	126.751	2500	Y	Y	2021	0	Y	궁천	Y	Y	Y	Y	Y	Y	11-1	2S	salable
782	782	aab	35933	11978	middle	9.83	53.62	11	1	2021-11-03	61	11-1	1	남원농가	서귀포시	남원읍	제주특별자치도 서귀포시 남원읍 신흥리 841-1	33.3018	126.751	2500	Y	Y	2021	0	Y	궁천	Y	Y	Y	Y	Y	Y	11-1	too_large	unsalable
783	783	aab	35934	11978	low	10.63	46.62	11	1	2021-11-03	61	11-1	1	남원농가	서귀포시	남원읍	제주특별자치도 서귀포시 남원읍 신흥리 841-1	33.3018	126.751	2500	Y	Y	2021	0	Y	궁천	Y	Y	Y	Y	Y	Y	11-1	too_small	unsalable
784	784	aab	35935	11979	high	9.63	47.82	11	1	2021-11-03	62	11-1	1	남원농가	서귀포시	남원읍	제주특별자치도 서귀포시 남원읍 신흥리 841-1	33.3018	126.751	2500	Y	Y	2021	0	Y	궁천	Y	Y	Y	Y	Y	Y	11-1	too_small	unsalable
785	785	aab	35936	11979	middle	8.37	51.37	11	1	2021-11-03	62	11-1	1	남원농가	서귀포시	남원읍	제주특별자치도 서귀포시 남원읍 신흥리 841-1	33.3018	126.751	2500	Y	Y	2021	0	Y	궁천	Y	Y	Y	Y	Y	Y	11-1	too_large	unsalable
786	786	aab	35937	11979	low	10.33	44.44	11	1	2021-11-03	62	11-1	1	남원농가	서귀포시	남원읍	제주특별자치도 서귀포시 남원읍 신흥리 841-1	33.3018	126.751	2500	Y	Y	2021	0	Y	궁천	Y	Y	Y	Y	Y	Y	11-1	too_small	unsalable
787	787	aab	35938	11980	high	10.83	51.34	11	1	2021-11-03	63	11-1	1	남원농가	서귀포시	남원읍	제주특별자치도 서귀포시 남원읍 신흥리 841-1	33.3018	126.751	2500	Y	Y	2021	0	Y	궁천	Y	Y	Y	Y	Y	Y	11-1	2S	salable
788	788	aab	35939	11980	middle	10.5	44.38	11	1	2021-11-03	63	11-1	1	남원농가	서귀포시	남원읍	제주특별자치도 서귀포시 남원읍 신흥리 841-1	33.3018	126.751	2500	Y	Y	2021	0	Y	궁천	Y	Y	Y	Y	Y	Y	11-1	too_small	unsalable
789	789	aab	35940	11980	low	10.6	48.37	11	1	2021-11-03	63	11-1	1	남원농가	서귀포시	남원읍	제주특별자치도 서귀포시 남원읍 신흥리 841-1	33.3018	126.751	2500	Y	Y	2021	0	Y	궁천	Y	Y	Y	Y	Y	Y	11-1	too_small	unsalable
790	790	aab	35941	11981	high	10.93	56.89	11	1	2021-11-03	64	11-1	1	남원농가	서귀포시	남원읍	제주특별자치도 서귀포시 남원읍 신흥리 841-1	33.3018	126.751	2500	Y	Y	2021	0	Y	궁천	Y	Y	Y	Y	Y	Y	11-1	S	prime grade
791	791	aab	35942	11981	middle	10.37	54.23	11	1	2021-11-03	64	11-1	1	남원농가	서귀포시	남원읍	제주특별자치도 서귀포시 남원읍 신흥리 841-1	33.3018	126.751	2500	Y	Y	2021	0	Y	궁천	Y	Y	Y	Y	Y	Y	11-1	S	prime grade
792	792	aab	35943	11981	low	10.73	45.17	11	1	2021-11-03	64	11-1	1	남원농가	서귀포시	남원읍	제주특별자치도 서귀포시 남원읍 신흥리 841-1	33.3018	126.751	2500	Y	Y	2021	0	Y	궁천	Y	Y	Y	Y	Y	Y	11-1	too_small	unsalable
793	793	aab	35944	11982	high	9.43	52.26	11	1	2021-11-03	65	11-1	1	남원농가	서귀포시	남원읍	제주특별자치도 서귀포시 남원읍 신흥리 841-1	33.3018	126.751	2500	Y	Y	2021	0	Y	궁천	Y	Y	Y	Y	Y	Y	11-1	too_large	unsalable
794	794	aab	35945	11982	middle	10.43	57.97	11	1	2021-11-03	65	11-1	1	남원농가	서귀포시	남원읍	제주특별자치도 서귀포시 남원읍 신흥리 841-1	33.3018	126.751	2500	Y	Y	2021	0	Y	궁천	Y	Y	Y	Y	Y	Y	11-1	S	prime grade
795	795	aab	35946	11982	low	9.67	59.63	11	1	2021-11-03	65	11-1	1	남원농가	서귀포시	남원읍	제주특별자치도 서귀포시 남원읍 신흥리 841-1	33.3018	126.751	2500	Y	Y	2021	0	Y	궁천	Y	Y	Y	Y	Y	Y	11-1	too_large	unsalable
796	796	aab	35947	11983	high	9.97	51.72	11	1	2021-11-03	66	11-1	1	남원농가	서귀포시	남원읍	제주특별자치도 서귀포시 남원읍 신흥리 841-1	33.3018	126.751	2500	Y	Y	2021	0	Y	궁천	Y	Y	Y	Y	Y	Y	11-1	too_large	unsalable
797	797	aab	35948	11983	middle	11.5	53.13	11	1	2021-11-03	66	11-1	1	남원농가	서귀포시	남원읍	제주특별자치도 서귀포시 남원읍 신흥리 841-1	33.3018	126.751	2500	Y	Y	2021	0	Y	궁천	Y	Y	Y	Y	Y	Y	11-1	2S	salable
798	798	aab	35949	11983	low	10.13	51.74	11	1	2021-11-03	66	11-1	1	남원농가	서귀포시	남원읍	제주특별자치도 서귀포시 남원읍 신흥리 841-1	33.3018	126.751	2500	Y	Y	2021	0	Y	궁천	Y	Y	Y	Y	Y	Y	11-1	2S	salable
799	799	aab	35950	11984	high	10.2	51.31	11	1	2021-11-03	67	11-1	1	남원농가	서귀포시	남원읍	제주특별자치도 서귀포시 남원읍 신흥리 841-1	33.3018	126.751	2500	Y	Y	2021	0	Y	궁천	Y	Y	Y	Y	Y	Y	11-1	2S	salable
800	800	aab	35951	11984	middle	10.4	54.51	11	1	2021-11-03	67	11-1	1	남원농가	서귀포시	남원읍	제주특별자치도 서귀포시 남원읍 신흥리 841-1	33.3018	126.751	2500	Y	Y	2021	0	Y	궁천	Y	Y	Y	Y	Y	Y	11-1	S	prime grade
801	801	aab	35952	11984	low	9.93	49.52	11	1	2021-11-03	67	11-1	1	남원농가	서귀포시	남원읍	제주특별자치도 서귀포시 남원읍 신흥리 841-1	33.3018	126.751	2500	Y	Y	2021	0	Y	궁천	Y	Y	Y	Y	Y	Y	11-1	too_large	unsalable
802	802	aab	35953	11985	high	10.43	50.53	11	1	2021-11-03	68	11-1	1	남원농가	서귀포시	남원읍	제주특별자치도 서귀포시 남원읍 신흥리 841-1	33.3018	126.751	2500	Y	Y	2021	0	Y	궁천	Y	Y	Y	Y	Y	Y	11-1	2S	salable
803	803	aab	35954	11985	middle	10.53	53.88	11	1	2021-11-03	68	11-1	1	남원농가	서귀포시	남원읍	제주특별자치도 서귀포시 남원읍 신흥리 841-1	33.3018	126.751	2500	Y	Y	2021	0	Y	궁천	Y	Y	Y	Y	Y	Y	11-1	2S	salable
804	804	aab	35955	11985	low	10.73	51.11	11	1	2021-11-03	68	11-1	1	남원농가	서귀포시	남원읍	제주특별자치도 서귀포시 남원읍 신흥리 841-1	33.3018	126.751	2500	Y	Y	2021	0	Y	궁천	Y	Y	Y	Y	Y	Y	11-1	2S	salable
805	805	aab	35956	11986	high	10.2	50.64	11	1	2021-11-03	69	11-1	1	남원농가	서귀포시	남원읍	제주특별자치도 서귀포시 남원읍 신흥리 841-1	33.3018	126.751	2500	Y	Y	2021	0	Y	궁천	Y	Y	Y	Y	Y	Y	11-1	2S	salable
806	806	aab	35957	11986	middle	9.37	55.79	11	1	2021-11-03	69	11-1	1	남원농가	서귀포시	남원읍	제주특별자치도 서귀포시 남원읍 신흥리 841-1	33.3018	126.751	2500	Y	Y	2021	0	Y	궁천	Y	Y	Y	Y	Y	Y	11-1	too_large	unsalable
807	807	aab	35958	11986	low	10.6	46.74	11	1	2021-11-03	69	11-1	1	남원농가	서귀포시	남원읍	제주특별자치도 서귀포시 남원읍 신흥리 841-1	33.3018	126.751	2500	Y	Y	2021	0	Y	궁천	Y	Y	Y	Y	Y	Y	11-1	too_small	unsalable
808	808	aab	35959	11987	high	10.17	56.03	11	1	2021-11-03	70	11-1	1	남원농가	서귀포시	남원읍	제주특별자치도 서귀포시 남원읍 신흥리 841-1	33.3018	126.751	2500	Y	Y	2021	0	Y	궁천	Y	Y	Y	Y	Y	Y	11-1	S	prime grade
809	809	aab	35960	11987	middle	10.07	48.11	11	1	2021-11-03	70	11-1	1	남원농가	서귀포시	남원읍	제주특별자치도 서귀포시 남원읍 신흥리 841-1	33.3018	126.751	2500	Y	Y	2021	0	Y	궁천	Y	Y	Y	Y	Y	Y	11-1	too_small	unsalable
810	810	aab	35961	11987	low	10.33	46.89	11	1	2021-11-03	70	11-1	1	남원농가	서귀포시	남원읍	제주특별자치도 서귀포시 남원읍 신흥리 841-1	33.3018	126.751	2500	Y	Y	2021	0	Y	궁천	Y	Y	Y	Y	Y	Y	11-1	too_small	unsalable
811	811	aab	35962	11988	high	9.47	52.58	11	1	2021-11-03	71	11-1	1	남원농가	서귀포시	남원읍	제주특별자치도 서귀포시 남원읍 신흥리 841-1	33.3018	126.751	2500	Y	Y	2021	0	Y	궁천	Y	Y	Y	Y	Y	Y	11-1	too_large	unsalable
812	812	aab	35963	11988	middle	9.43	57.63	11	1	2021-11-03	71	11-1	1	남원농가	서귀포시	남원읍	제주특별자치도 서귀포시 남원읍 신흥리 841-1	33.3018	126.751	2500	Y	Y	2021	0	Y	궁천	Y	Y	Y	Y	Y	Y	11-1	too_large	unsalable
813	813	aab	35964	11988	low	9.47	52.33	11	1	2021-11-03	71	11-1	1	남원농가	서귀포시	남원읍	제주특별자치도 서귀포시 남원읍 신흥리 841-1	33.3018	126.751	2500	Y	Y	2021	0	Y	궁천	Y	Y	Y	Y	Y	Y	11-1	too_large	unsalable
814	814	aab	35965	11989	high	9.33	48.72	11	1	2021-11-03	72	11-1	1	남원농가	서귀포시	남원읍	제주특별자치도 서귀포시 남원읍 신흥리 841-1	33.3018	126.751	2500	Y	Y	2021	0	Y	궁천	Y	Y	Y	Y	Y	Y	11-1	too_small	unsalable
815	815	aab	35966	11989	middle	9.93	46.21	11	1	2021-11-03	72	11-1	1	남원농가	서귀포시	남원읍	제주특별자치도 서귀포시 남원읍 신흥리 841-1	33.3018	126.751	2500	Y	Y	2021	0	Y	궁천	Y	Y	Y	Y	Y	Y	11-1	too_small	unsalable
816	816	aab	35967	11989	low	10.33	50.02	11	1	2021-11-03	72	11-1	1	남원농가	서귀포시	남원읍	제주특별자치도 서귀포시 남원읍 신흥리 841-1	33.3018	126.751	2500	Y	Y	2021	0	Y	궁천	Y	Y	Y	Y	Y	Y	11-1	2S	salable
817	817	aab	35968	11990	high	9.67	58.16	11	1	2021-11-03	73	11-1	1	남원농가	서귀포시	남원읍	제주특별자치도 서귀포시 남원읍 신흥리 841-1	33.3018	126.751	2500	Y	Y	2021	0	Y	궁천	Y	Y	Y	Y	Y	Y	11-1	too_large	unsalable
818	818	aab	35969	11990	middle	10	49.11	11	1	2021-11-03	73	11-1	1	남원농가	서귀포시	남원읍	제주특별자치도 서귀포시 남원읍 신흥리 841-1	33.3018	126.751	2500	Y	Y	2021	0	Y	궁천	Y	Y	Y	Y	Y	Y	11-1	2S	salable
819	819	aab	35970	11990	low	9.57	58.37	11	1	2021-11-03	73	11-1	1	남원농가	서귀포시	남원읍	제주특별자치도 서귀포시 남원읍 신흥리 841-1	33.3018	126.751	2500	Y	Y	2021	0	Y	궁천	Y	Y	Y	Y	Y	Y	11-1	too_large	unsalable
820	820	aab	35971	11991	high	10.1	47	11	1	2021-11-03	74	11-1	1	남원농가	서귀포시	남원읍	제주특별자치도 서귀포시 남원읍 신흥리 841-1	33.3018	126.751	2500	Y	Y	2021	0	Y	궁천	Y	Y	Y	Y	Y	Y	11-1	too_small	unsalable
821	821	aab	35972	11991	middle	9.3	50.5	11	1	2021-11-03	74	11-1	1	남원농가	서귀포시	남원읍	제주특별자치도 서귀포시 남원읍 신흥리 841-1	33.3018	126.751	2500	Y	Y	2021	0	Y	궁천	Y	Y	Y	Y	Y	Y	11-1	too_large	unsalable
822	822	aab	35973	11991	low	9.43	48.12	11	1	2021-11-03	74	11-1	1	남원농가	서귀포시	남원읍	제주특별자치도 서귀포시 남원읍 신흥리 841-1	33.3018	126.751	2500	Y	Y	2021	0	Y	궁천	Y	Y	Y	Y	Y	Y	11-1	too_small	unsalable
823	823	aab	35974	11992	high	9.83	47.1	11	1	2021-11-03	75	11-1	1	남원농가	서귀포시	남원읍	제주특별자치도 서귀포시 남원읍 신흥리 841-1	33.3018	126.751	2500	Y	Y	2021	0	Y	궁천	Y	Y	Y	Y	Y	Y	11-1	too_small	unsalable
824	824	aab	35975	11992	middle	9.87	56.3	11	1	2021-11-03	75	11-1	1	남원농가	서귀포시	남원읍	제주특별자치도 서귀포시 남원읍 신흥리 841-1	33.3018	126.751	2500	Y	Y	2021	0	Y	궁천	Y	Y	Y	Y	Y	Y	11-1	too_large	unsalable
825	825	aab	35976	11992	low	9.43	58.8	11	1	2021-11-03	75	11-1	1	남원농가	서귀포시	남원읍	제주특별자치도 서귀포시 남원읍 신흥리 841-1	33.3018	126.751	2500	Y	Y	2021	0	Y	궁천	Y	Y	Y	Y	Y	Y	11-1	too_large	unsalable
826	826	aab	35977	11993	high	11.03	53.53	11	1	2021-11-03	76	11-1	1	남원농가	서귀포시	남원읍	제주특별자치도 서귀포시 남원읍 신흥리 841-1	33.3018	126.751	2500	Y	Y	2021	0	Y	궁천	Y	Y	Y	Y	Y	Y	11-1	2S	salable
827	827	aab	35978	11993	middle	11	45.11	11	1	2021-11-03	76	11-1	1	남원농가	서귀포시	남원읍	제주특별자치도 서귀포시 남원읍 신흥리 841-1	33.3018	126.751	2500	Y	Y	2021	0	Y	궁천	Y	Y	Y	Y	Y	Y	11-1	too_small	unsalable
828	828	aab	35979	11993	low	9.83	55.45	11	1	2021-11-03	76	11-1	1	남원농가	서귀포시	남원읍	제주특별자치도 서귀포시 남원읍 신흥리 841-1	33.3018	126.751	2500	Y	Y	2021	0	Y	궁천	Y	Y	Y	Y	Y	Y	11-1	too_large	unsalable
829	829	aab	35980	11994	high	10.33	49.92	11	1	2021-11-03	77	11-1	1	남원농가	서귀포시	남원읍	제주특별자치도 서귀포시 남원읍 신흥리 841-1	33.3018	126.751	2500	Y	Y	2021	0	Y	궁천	Y	Y	Y	Y	Y	Y	11-1	2S	salable
830	830	aab	35981	11994	middle	9.83	50.91	11	1	2021-11-03	77	11-1	1	남원농가	서귀포시	남원읍	제주특별자치도 서귀포시 남원읍 신흥리 841-1	33.3018	126.751	2500	Y	Y	2021	0	Y	궁천	Y	Y	Y	Y	Y	Y	11-1	too_large	unsalable
831	831	aab	35982	11994	low	10.73	59.85	11	1	2021-11-03	77	11-1	1	남원농가	서귀포시	남원읍	제주특별자치도 서귀포시 남원읍 신흥리 841-1	33.3018	126.751	2500	Y	Y	2021	0	Y	궁천	Y	Y	Y	Y	Y	Y	11-1	M	prime grade
832	832	aab	35983	11995	high	10.43	56.14	11	1	2021-11-03	78	11-1	1	남원농가	서귀포시	남원읍	제주특별자치도 서귀포시 남원읍 신흥리 841-1	33.3018	126.751	2500	Y	Y	2021	0	Y	궁천	Y	Y	Y	Y	Y	Y	11-1	S	prime grade
833	833	aab	35984	11995	middle	10.17	58.79	11	1	2021-11-03	78	11-1	1	남원농가	서귀포시	남원읍	제주특별자치도 서귀포시 남원읍 신흥리 841-1	33.3018	126.751	2500	Y	Y	2021	0	Y	궁천	Y	Y	Y	Y	Y	Y	11-1	S	prime grade
834	834	aab	35985	11995	low	9.87	56.66	11	1	2021-11-03	78	11-1	1	남원농가	서귀포시	남원읍	제주특별자치도 서귀포시 남원읍 신흥리 841-1	33.3018	126.751	2500	Y	Y	2021	0	Y	궁천	Y	Y	Y	Y	Y	Y	11-1	too_large	unsalable
835	835	aab	35986	11996	high	9.87	59.52	11	1	2021-11-03	79	11-1	1	남원농가	서귀포시	남원읍	제주특별자치도 서귀포시 남원읍 신흥리 841-1	33.3018	126.751	2500	Y	Y	2021	0	Y	궁천	Y	Y	Y	Y	Y	Y	11-1	too_large	unsalable
836	836	aab	35987	11996	middle	9.43	57.14	11	1	2021-11-03	79	11-1	1	남원농가	서귀포시	남원읍	제주특별자치도 서귀포시 남원읍 신흥리 841-1	33.3018	126.751	2500	Y	Y	2021	0	Y	궁천	Y	Y	Y	Y	Y	Y	11-1	too_large	unsalable
837	837	aab	35988	11996	low	10.23	45.17	11	1	2021-11-03	79	11-1	1	남원농가	서귀포시	남원읍	제주특별자치도 서귀포시 남원읍 신흥리 841-1	33.3018	126.751	2500	Y	Y	2021	0	Y	궁천	Y	Y	Y	Y	Y	Y	11-1	too_small	unsalable
838	838	aab	35989	11997	high	9.83	53.44	11	1	2021-11-03	80	11-1	1	남원농가	서귀포시	남원읍	제주특별자치도 서귀포시 남원읍 신흥리 841-1	33.3018	126.751	2500	Y	Y	2021	0	Y	궁천	Y	Y	Y	Y	Y	Y	11-1	too_large	unsalable
839	839	aab	35990	11997	middle	10.23	47.24	11	1	2021-11-03	80	11-1	1	남원농가	서귀포시	남원읍	제주특별자치도 서귀포시 남원읍 신흥리 841-1	33.3018	126.751	2500	Y	Y	2021	0	Y	궁천	Y	Y	Y	Y	Y	Y	11-1	too_small	unsalable
840	840	aab	35991	11997	low	9.73	59.7	11	1	2021-11-03	80	11-1	1	남원농가	서귀포시	남원읍	제주특별자치도 서귀포시 남원읍 신흥리 841-1	33.3018	126.751	2500	Y	Y	2021	0	Y	궁천	Y	Y	Y	Y	Y	Y	11-1	too_large	unsalable
841	841	aab	35992	11998	high	9.77	45.72	11	1	2021-11-03	81	11-1	1	남원농가	서귀포시	남원읍	제주특별자치도 서귀포시 남원읍 신흥리 841-1	33.3018	126.751	2500	Y	Y	2021	0	Y	궁천	Y	Y	Y	Y	Y	Y	11-1	too_small	unsalable
842	842	aab	35993	11998	middle	9.5	57.9	11	1	2021-11-03	81	11-1	1	남원농가	서귀포시	남원읍	제주특별자치도 서귀포시 남원읍 신흥리 841-1	33.3018	126.751	2500	Y	Y	2021	0	Y	궁천	Y	Y	Y	Y	Y	Y	11-1	too_large	unsalable
843	843	aab	35994	11998	low	9.9	59.59	11	1	2021-11-03	81	11-1	1	남원농가	서귀포시	남원읍	제주특별자치도 서귀포시 남원읍 신흥리 841-1	33.3018	126.751	2500	Y	Y	2021	0	Y	궁천	Y	Y	Y	Y	Y	Y	11-1	too_large	unsalable
844	844	aab	35995	11999	high	9.4	59.82	11	1	2021-11-03	82	11-1	1	남원농가	서귀포시	남원읍	제주특별자치도 서귀포시 남원읍 신흥리 841-1	33.3018	126.751	2500	Y	Y	2021	0	Y	궁천	Y	Y	Y	Y	Y	Y	11-1	too_large	unsalable
845	845	aab	35996	11999	middle	10.13	50.11	11	1	2021-11-03	82	11-1	1	남원농가	서귀포시	남원읍	제주특별자치도 서귀포시 남원읍 신흥리 841-1	33.3018	126.751	2500	Y	Y	2021	0	Y	궁천	Y	Y	Y	Y	Y	Y	11-1	2S	salable
846	846	aab	35997	11999	low	9.6	46.68	11	1	2021-11-03	82	11-1	1	남원농가	서귀포시	남원읍	제주특별자치도 서귀포시 남원읍 신흥리 841-1	33.3018	126.751	2500	Y	Y	2021	0	Y	궁천	Y	Y	Y	Y	Y	Y	11-1	too_small	unsalable
847	847	aab	35998	12000	high	9.7	48.42	11	1	2021-11-03	83	11-1	1	남원농가	서귀포시	남원읍	제주특별자치도 서귀포시 남원읍 신흥리 841-1	33.3018	126.751	2500	Y	Y	2021	0	Y	궁천	Y	Y	Y	Y	Y	Y	11-1	too_small	unsalable
848	848	aab	35999	12000	middle	9.33	45.75	11	1	2021-11-03	83	11-1	1	남원농가	서귀포시	남원읍	제주특별자치도 서귀포시 남원읍 신흥리 841-1	33.3018	126.751	2500	Y	Y	2021	0	Y	궁천	Y	Y	Y	Y	Y	Y	11-1	too_small	unsalable
849	849	aab	36000	12000	low	9.37	44.46	11	1	2021-11-03	83	11-1	1	남원농가	서귀포시	남원읍	제주특별자치도 서귀포시 남원읍 신흥리 841-1	33.3018	126.751	2500	Y	Y	2021	0	Y	궁천	Y	Y	Y	Y	Y	Y	11-1	too_small	unsalable
850	850	aab	36001	12001	high	9.23	56.86	11	1	2021-11-03	84	11-1	1	남원농가	서귀포시	남원읍	제주특별자치도 서귀포시 남원읍 신흥리 841-1	33.3018	126.751	2500	Y	Y	2021	0	Y	궁천	Y	Y	Y	Y	Y	Y	11-1	too_large	unsalable
851	851	aab	36002	12001	middle	9.03	53.28	11	1	2021-11-03	84	11-1	1	남원농가	서귀포시	남원읍	제주특별자치도 서귀포시 남원읍 신흥리 841-1	33.3018	126.751	2500	Y	Y	2021	0	Y	궁천	Y	Y	Y	Y	Y	Y	11-1	too_large	unsalable
852	852	aab	36003	12001	low	10.47	51.14	11	1	2021-11-03	84	11-1	1	남원농가	서귀포시	남원읍	제주특별자치도 서귀포시 남원읍 신흥리 841-1	33.3018	126.751	2500	Y	Y	2021	0	Y	궁천	Y	Y	Y	Y	Y	Y	11-1	2S	salable
853	853	aab	36004	12002	high	9	46.15	11	1	2021-11-03	85	11-1	1	남원농가	서귀포시	남원읍	제주특별자치도 서귀포시 남원읍 신흥리 841-1	33.3018	126.751	2500	Y	Y	2021	0	Y	궁천	Y	Y	Y	Y	Y	Y	11-1	too_small	unsalable
854	854	aab	36005	12002	middle	10	57.61	11	1	2021-11-03	85	11-1	1	남원농가	서귀포시	남원읍	제주특별자치도 서귀포시 남원읍 신흥리 841-1	33.3018	126.751	2500	Y	Y	2021	0	Y	궁천	Y	Y	Y	Y	Y	Y	11-1	S	prime grade
855	855	aab	36006	12002	low	9.13	46.55	11	1	2021-11-03	85	11-1	1	남원농가	서귀포시	남원읍	제주특별자치도 서귀포시 남원읍 신흥리 841-1	33.3018	126.751	2500	Y	Y	2021	0	Y	궁천	Y	Y	Y	Y	Y	Y	11-1	too_small	unsalable
856	856	aab	36007	12003	high	9.53	52.64	11	1	2021-11-03	86	11-1	1	남원농가	서귀포시	남원읍	제주특별자치도 서귀포시 남원읍 신흥리 841-1	33.3018	126.751	2500	Y	Y	2021	0	Y	궁천	Y	Y	Y	Y	Y	Y	11-1	too_large	unsalable
857	857	aab	36008	12003	middle	9.3	55.32	11	1	2021-11-03	86	11-1	1	남원농가	서귀포시	남원읍	제주특별자치도 서귀포시 남원읍 신흥리 841-1	33.3018	126.751	2500	Y	Y	2021	0	Y	궁천	Y	Y	Y	Y	Y	Y	11-1	too_large	unsalable
858	858	aab	36009	12003	low	9.43	50.06	11	1	2021-11-03	86	11-1	1	남원농가	서귀포시	남원읍	제주특별자치도 서귀포시 남원읍 신흥리 841-1	33.3018	126.751	2500	Y	Y	2021	0	Y	궁천	Y	Y	Y	Y	Y	Y	11-1	too_large	unsalable
859	859	aab	36010	12004	high	9.47	46.96	11	1	2021-11-03	87	11-1	1	남원농가	서귀포시	남원읍	제주특별자치도 서귀포시 남원읍 신흥리 841-1	33.3018	126.751	2500	Y	Y	2021	0	Y	궁천	Y	Y	Y	Y	Y	Y	11-1	too_small	unsalable
860	860	aab	36011	12004	middle	9.23	49.84	11	1	2021-11-03	87	11-1	1	남원농가	서귀포시	남원읍	제주특별자치도 서귀포시 남원읍 신흥리 841-1	33.3018	126.751	2500	Y	Y	2021	0	Y	궁천	Y	Y	Y	Y	Y	Y	11-1	too_large	unsalable
861	861	aab	36012	12004	low	9.2	52.83	11	1	2021-11-03	87	11-1	1	남원농가	서귀포시	남원읍	제주특별자치도 서귀포시 남원읍 신흥리 841-1	33.3018	126.751	2500	Y	Y	2021	0	Y	궁천	Y	Y	Y	Y	Y	Y	11-1	too_large	unsalable
862	862	aab	36013	12005	high	10.27	55.33	11	1	2021-11-03	88	11-1	1	남원농가	서귀포시	남원읍	제주특별자치도 서귀포시 남원읍 신흥리 841-1	33.3018	126.751	2500	Y	Y	2021	0	Y	궁천	Y	Y	Y	Y	Y	Y	11-1	S	prime grade
863	863	aab	36014	12005	middle	9.97	53.71	11	1	2021-11-03	88	11-1	1	남원농가	서귀포시	남원읍	제주특별자치도 서귀포시 남원읍 신흥리 841-1	33.3018	126.751	2500	Y	Y	2021	0	Y	궁천	Y	Y	Y	Y	Y	Y	11-1	too_large	unsalable
864	864	aab	36015	12005	low	9.97	45.7	11	1	2021-11-03	88	11-1	1	남원농가	서귀포시	남원읍	제주특별자치도 서귀포시 남원읍 신흥리 841-1	33.3018	126.751	2500	Y	Y	2021	0	Y	궁천	Y	Y	Y	Y	Y	Y	11-1	too_small	unsalable
865	865	aab	36016	12006	high	10.4	52.91	11	1	2021-11-03	89	11-1	1	남원농가	서귀포시	남원읍	제주특별자치도 서귀포시 남원읍 신흥리 841-1	33.3018	126.751	2500	Y	Y	2021	0	Y	궁천	Y	Y	Y	Y	Y	Y	11-1	2S	salable
866	866	aab	36017	12006	middle	9.63	53.42	11	1	2021-11-03	89	11-1	1	남원농가	서귀포시	남원읍	제주특별자치도 서귀포시 남원읍 신흥리 841-1	33.3018	126.751	2500	Y	Y	2021	0	Y	궁천	Y	Y	Y	Y	Y	Y	11-1	too_large	unsalable
867	867	aab	36018	12006	low	10.17	54.44	11	1	2021-11-03	89	11-1	1	남원농가	서귀포시	남원읍	제주특별자치도 서귀포시 남원읍 신흥리 841-1	33.3018	126.751	2500	Y	Y	2021	0	Y	궁천	Y	Y	Y	Y	Y	Y	11-1	S	prime grade
868	868	aab	36019	12007	high	9.37	52.41	11	1	2021-11-03	90	11-1	1	남원농가	서귀포시	남원읍	제주특별자치도 서귀포시 남원읍 신흥리 841-1	33.3018	126.751	2500	Y	Y	2021	0	Y	궁천	Y	Y	Y	Y	Y	Y	11-1	too_large	unsalable
869	869	aab	36020	12007	middle	8.93	59.54	11	1	2021-11-03	90	11-1	1	남원농가	서귀포시	남원읍	제주특별자치도 서귀포시 남원읍 신흥리 841-1	33.3018	126.751	2500	Y	Y	2021	0	Y	궁천	Y	Y	Y	Y	Y	Y	11-1	too_large	unsalable
870	870	aab	36021	12007	low	9.87	55.83	11	1	2021-11-03	90	11-1	1	남원농가	서귀포시	남원읍	제주특별자치도 서귀포시 남원읍 신흥리 841-1	33.3018	126.751	2500	Y	Y	2021	0	Y	궁천	Y	Y	Y	Y	Y	Y	11-1	too_large	unsalable
871	871	aab	36022	12008	high	9.6	45.35	11	1	2021-11-03	91	11-1	1	남원농가	서귀포시	남원읍	제주특별자치도 서귀포시 남원읍 신흥리 841-1	33.3018	126.751	2500	Y	Y	2021	0	Y	궁천	Y	Y	Y	Y	Y	Y	11-1	too_small	unsalable
872	872	aab	36023	12008	middle	9.47	47.99	11	1	2021-11-03	91	11-1	1	남원농가	서귀포시	남원읍	제주특별자치도 서귀포시 남원읍 신흥리 841-1	33.3018	126.751	2500	Y	Y	2021	0	Y	궁천	Y	Y	Y	Y	Y	Y	11-1	too_small	unsalable
873	873	aab	36024	12008	low	9.53	51.41	11	1	2021-11-03	91	11-1	1	남원농가	서귀포시	남원읍	제주특별자치도 서귀포시 남원읍 신흥리 841-1	33.3018	126.751	2500	Y	Y	2021	0	Y	궁천	Y	Y	Y	Y	Y	Y	11-1	too_large	unsalable
874	874	aab	36025	12009	high	9.6	46.68	11	1	2021-11-03	92	11-1	1	남원농가	서귀포시	남원읍	제주특별자치도 서귀포시 남원읍 신흥리 841-1	33.3018	126.751	2500	Y	Y	2021	0	Y	궁천	Y	Y	Y	Y	Y	Y	11-1	too_small	unsalable
875	875	aab	36026	12009	middle	9.97	54.21	11	1	2021-11-03	92	11-1	1	남원농가	서귀포시	남원읍	제주특별자치도 서귀포시 남원읍 신흥리 841-1	33.3018	126.751	2500	Y	Y	2021	0	Y	궁천	Y	Y	Y	Y	Y	Y	11-1	too_large	unsalable
876	876	aab	36027	12009	low	9.43	56.6	11	1	2021-11-03	92	11-1	1	남원농가	서귀포시	남원읍	제주특별자치도 서귀포시 남원읍 신흥리 841-1	33.3018	126.751	2500	Y	Y	2021	0	Y	궁천	Y	Y	Y	Y	Y	Y	11-1	too_large	unsalable
877	877	aab	36028	12010	high	10.17	47.61	11	1	2021-11-03	93	11-1	1	남원농가	서귀포시	남원읍	제주특별자치도 서귀포시 남원읍 신흥리 841-1	33.3018	126.751	2500	Y	Y	2021	0	Y	궁천	Y	Y	Y	Y	Y	Y	11-1	too_small	unsalable
878	878	aab	36029	12010	middle	9.93	46.53	11	1	2021-11-03	93	11-1	1	남원농가	서귀포시	남원읍	제주특별자치도 서귀포시 남원읍 신흥리 841-1	33.3018	126.751	2500	Y	Y	2021	0	Y	궁천	Y	Y	Y	Y	Y	Y	11-1	too_small	unsalable
879	879	aab	36030	12010	low	9.07	59.17	11	1	2021-11-03	93	11-1	1	남원농가	서귀포시	남원읍	제주특별자치도 서귀포시 남원읍 신흥리 841-1	33.3018	126.751	2500	Y	Y	2021	0	Y	궁천	Y	Y	Y	Y	Y	Y	11-1	too_large	unsalable
880	880	aab	36031	12011	high	10	51.88	11	1	2021-11-03	94	11-1	1	남원농가	서귀포시	남원읍	제주특별자치도 서귀포시 남원읍 신흥리 841-1	33.3018	126.751	2500	Y	Y	2021	0	Y	궁천	Y	Y	Y	Y	Y	Y	11-1	2S	salable
881	881	aab	36032	12011	middle	9.2	56.76	11	1	2021-11-03	94	11-1	1	남원농가	서귀포시	남원읍	제주특별자치도 서귀포시 남원읍 신흥리 841-1	33.3018	126.751	2500	Y	Y	2021	0	Y	궁천	Y	Y	Y	Y	Y	Y	11-1	too_large	unsalable
882	882	aab	36033	12011	low	9.3	45.15	11	1	2021-11-03	94	11-1	1	남원농가	서귀포시	남원읍	제주특별자치도 서귀포시 남원읍 신흥리 841-1	33.3018	126.751	2500	Y	Y	2021	0	Y	궁천	Y	Y	Y	Y	Y	Y	11-1	too_small	unsalable
883	883	aab	36034	12012	high	9.67	48.32	11	1	2021-11-03	95	11-1	1	남원농가	서귀포시	남원읍	제주특별자치도 서귀포시 남원읍 신흥리 841-1	33.3018	126.751	2500	Y	Y	2021	0	Y	궁천	Y	Y	Y	Y	Y	Y	11-1	too_small	unsalable
884	884	aab	36035	12012	middle	10.4	46.45	11	1	2021-11-03	95	11-1	1	남원농가	서귀포시	남원읍	제주특별자치도 서귀포시 남원읍 신흥리 841-1	33.3018	126.751	2500	Y	Y	2021	0	Y	궁천	Y	Y	Y	Y	Y	Y	11-1	too_small	unsalable
885	885	aab	36036	12012	low	8.6	52.55	11	1	2021-11-03	95	11-1	1	남원농가	서귀포시	남원읍	제주특별자치도 서귀포시 남원읍 신흥리 841-1	33.3018	126.751	2500	Y	Y	2021	0	Y	궁천	Y	Y	Y	Y	Y	Y	11-1	too_large	unsalable
886	886	aab	36037	12013	high	9.57	44.69	11	1	2021-11-03	96	11-1	1	남원농가	서귀포시	남원읍	제주특별자치도 서귀포시 남원읍 신흥리 841-1	33.3018	126.751	2500	Y	Y	2021	0	Y	궁천	Y	Y	Y	Y	Y	Y	11-1	too_small	unsalable
887	887	aab	36038	12013	middle	8.97	50.5	11	1	2021-11-03	96	11-1	1	남원농가	서귀포시	남원읍	제주특별자치도 서귀포시 남원읍 신흥리 841-1	33.3018	126.751	2500	Y	Y	2021	0	Y	궁천	Y	Y	Y	Y	Y	Y	11-1	too_large	unsalable
888	888	aab	36039	12013	low	10.1	51.57	11	1	2021-11-03	96	11-1	1	남원농가	서귀포시	남원읍	제주특별자치도 서귀포시 남원읍 신흥리 841-1	33.3018	126.751	2500	Y	Y	2021	0	Y	궁천	Y	Y	Y	Y	Y	Y	11-1	2S	salable
889	889	aab	36040	12014	high	9.9	47.68	11	1	2021-11-03	97	11-1	1	남원농가	서귀포시	남원읍	제주특별자치도 서귀포시 남원읍 신흥리 841-1	33.3018	126.751	2500	Y	Y	2021	0	Y	궁천	Y	Y	Y	Y	Y	Y	11-1	too_small	unsalable
890	890	aab	36041	12014	middle	9.97	54.2	11	1	2021-11-03	97	11-1	1	남원농가	서귀포시	남원읍	제주특별자치도 서귀포시 남원읍 신흥리 841-1	33.3018	126.751	2500	Y	Y	2021	0	Y	궁천	Y	Y	Y	Y	Y	Y	11-1	too_large	unsalable
891	891	aab	36042	12014	low	9.6	54.76	11	1	2021-11-03	97	11-1	1	남원농가	서귀포시	남원읍	제주특별자치도 서귀포시 남원읍 신흥리 841-1	33.3018	126.751	2500	Y	Y	2021	0	Y	궁천	Y	Y	Y	Y	Y	Y	11-1	too_large	unsalable
892	892	aab	36043	12015	high	9.73	54.14	11	1	2021-11-03	98	11-1	1	남원농가	서귀포시	남원읍	제주특별자치도 서귀포시 남원읍 신흥리 841-1	33.3018	126.751	2500	Y	Y	2021	0	Y	궁천	Y	Y	Y	Y	Y	Y	11-1	too_large	unsalable
893	893	aab	36044	12015	middle	9.3	57.02	11	1	2021-11-03	98	11-1	1	남원농가	서귀포시	남원읍	제주특별자치도 서귀포시 남원읍 신흥리 841-1	33.3018	126.751	2500	Y	Y	2021	0	Y	궁천	Y	Y	Y	Y	Y	Y	11-1	too_large	unsalable
894	894	aab	36045	12015	low	9.33	59.44	11	1	2021-11-03	98	11-1	1	남원농가	서귀포시	남원읍	제주특별자치도 서귀포시 남원읍 신흥리 841-1	33.3018	126.751	2500	Y	Y	2021	0	Y	궁천	Y	Y	Y	Y	Y	Y	11-1	too_large	unsalable
895	895	aab	36046	12016	high	9.83	54.07	11	1	2021-11-03	99	11-1	1	남원농가	서귀포시	남원읍	제주특별자치도 서귀포시 남원읍 신흥리 841-1	33.3018	126.751	2500	Y	Y	2021	0	Y	궁천	Y	Y	Y	Y	Y	Y	11-1	too_large	unsalable
896	896	aab	36047	12016	middle	9.2	54.95	11	1	2021-11-03	99	11-1	1	남원농가	서귀포시	남원읍	제주특별자치도 서귀포시 남원읍 신흥리 841-1	33.3018	126.751	2500	Y	Y	2021	0	Y	궁천	Y	Y	Y	Y	Y	Y	11-1	too_large	unsalable
897	897	aab	36048	12016	low	9.83	57.08	11	1	2021-11-03	99	11-1	1	남원농가	서귀포시	남원읍	제주특별자치도 서귀포시 남원읍 신흥리 841-1	33.3018	126.751	2500	Y	Y	2021	0	Y	궁천	Y	Y	Y	Y	Y	Y	11-1	too_large	unsalable
898	898	aab	36049	12017	high	9.9	53.27	11	1	2021-11-03	100	11-1	1	남원농가	서귀포시	남원읍	제주특별자치도 서귀포시 남원읍 신흥리 841-1	33.3018	126.751	2500	Y	Y	2021	0	Y	궁천	Y	Y	Y	Y	Y	Y	11-1	too_large	unsalable
899	899	aab	36050	12017	middle	9.87	44.93	11	1	2021-11-03	100	11-1	1	남원농가	서귀포시	남원읍	제주특별자치도 서귀포시 남원읍 신흥리 841-1	33.3018	126.751	2500	Y	Y	2021	0	Y	궁천	Y	Y	Y	Y	Y	Y	11-1	too_small	unsalable
900	900	aab	36051	12017	low	9.67	46.28	11	1	2021-11-03	100	11-1	1	남원농가	서귀포시	남원읍	제주특별자치도 서귀포시 남원읍 신흥리 841-1	33.3018	126.751	2500	Y	Y	2021	0	Y	궁천	Y	Y	Y	Y	Y	Y	11-1	too_small	unsalable
901	901	aab	36052	12018	high	10.93	44.66	11	3	2021-11-15	1	11-3	1	남원농가	서귀포시	남원읍	제주특별자치도 서귀포시 남원읍 신흥리 841-1	33.3018	126.751	2500	Y	Y	2021	0	Y	궁천	Y	Y	Y	Y	Y	Y	11-3	too_small	unsalable
902	902	aab	36053	12018	middle	9.5	45.76	11	3	2021-11-15	1	11-3	1	남원농가	서귀포시	남원읍	제주특별자치도 서귀포시 남원읍 신흥리 841-1	33.3018	126.751	2500	Y	Y	2021	0	Y	궁천	Y	Y	Y	Y	Y	Y	11-3	too_small	unsalable
903	903	aab	36054	12018	low	9.8	42.12	11	3	2021-11-15	1	11-3	1	남원농가	서귀포시	남원읍	제주특별자치도 서귀포시 남원읍 신흥리 841-1	33.3018	126.751	2500	Y	Y	2021	0	Y	궁천	Y	Y	Y	Y	Y	Y	11-3	too_small	unsalable
904	904	aab	36055	12019	high	9.67	42.17	11	3	2021-11-15	2	11-3	1	남원농가	서귀포시	남원읍	제주특별자치도 서귀포시 남원읍 신흥리 841-1	33.3018	126.751	2500	Y	Y	2021	0	Y	궁천	Y	Y	Y	Y	Y	Y	11-3	too_small	unsalable
905	905	aab	36056	12019	middle	9.5	44.21	11	3	2021-11-15	2	11-3	1	남원농가	서귀포시	남원읍	제주특별자치도 서귀포시 남원읍 신흥리 841-1	33.3018	126.751	2500	Y	Y	2021	0	Y	궁천	Y	Y	Y	Y	Y	Y	11-3	too_small	unsalable
906	906	aab	36057	12019	low	10.83	48.66	11	3	2021-11-15	2	11-3	1	남원농가	서귀포시	남원읍	제주특별자치도 서귀포시 남원읍 신흥리 841-1	33.3018	126.751	2500	Y	Y	2021	0	Y	궁천	Y	Y	Y	Y	Y	Y	11-3	too_small	unsalable
907	907	aab	36058	12020	high	10.1	44.84	11	3	2021-11-15	3	11-3	1	남원농가	서귀포시	남원읍	제주특별자치도 서귀포시 남원읍 신흥리 841-1	33.3018	126.751	2500	Y	Y	2021	0	Y	궁천	Y	Y	Y	Y	Y	Y	11-3	too_small	unsalable
908	908	aab	36059	12020	middle	11	43.54	11	3	2021-11-15	3	11-3	1	남원농가	서귀포시	남원읍	제주특별자치도 서귀포시 남원읍 신흥리 841-1	33.3018	126.751	2500	Y	Y	2021	0	Y	궁천	Y	Y	Y	Y	Y	Y	11-3	too_small	unsalable
909	909	aab	36060	12020	low	12.03	47.92	11	3	2021-11-15	3	11-3	1	남원농가	서귀포시	남원읍	제주특별자치도 서귀포시 남원읍 신흥리 841-1	33.3018	126.751	2500	Y	Y	2021	0	Y	궁천	Y	Y	Y	Y	Y	Y	11-3	too_small	unsalable
910	910	aab	36061	12021	high	10.6	43.28	11	3	2021-11-15	4	11-3	1	남원농가	서귀포시	남원읍	제주특별자치도 서귀포시 남원읍 신흥리 841-1	33.3018	126.751	2500	Y	Y	2021	0	Y	궁천	Y	Y	Y	Y	Y	Y	11-3	too_small	unsalable
911	911	aab	36062	12021	middle	10.17	44.7	11	3	2021-11-15	4	11-3	1	남원농가	서귀포시	남원읍	제주특별자치도 서귀포시 남원읍 신흥리 841-1	33.3018	126.751	2500	Y	Y	2021	0	Y	궁천	Y	Y	Y	Y	Y	Y	11-3	too_small	unsalable
912	912	aab	36063	12021	low	10.47	44.53	11	3	2021-11-15	4	11-3	1	남원농가	서귀포시	남원읍	제주특별자치도 서귀포시 남원읍 신흥리 841-1	33.3018	126.751	2500	Y	Y	2021	0	Y	궁천	Y	Y	Y	Y	Y	Y	11-3	too_small	unsalable
913	913	aab	36064	12022	high	12.07	44.26	11	3	2021-11-15	5	11-3	1	남원농가	서귀포시	남원읍	제주특별자치도 서귀포시 남원읍 신흥리 841-1	33.3018	126.751	2500	Y	Y	2021	0	Y	궁천	Y	Y	Y	Y	Y	Y	11-3	too_small	unsalable
914	914	aab	36065	12022	middle	12.47	48.86	11	3	2021-11-15	5	11-3	1	남원농가	서귀포시	남원읍	제주특별자치도 서귀포시 남원읍 신흥리 841-1	33.3018	126.751	2500	Y	Y	2021	0	Y	궁천	Y	Y	Y	Y	Y	Y	11-3	too_small	unsalable
915	915	aab	36066	12022	low	11.4	42.91	11	3	2021-11-15	5	11-3	1	남원농가	서귀포시	남원읍	제주특별자치도 서귀포시 남원읍 신흥리 841-1	33.3018	126.751	2500	Y	Y	2021	0	Y	궁천	Y	Y	Y	Y	Y	Y	11-3	too_small	unsalable
916	916	aab	36067	12023	high	11.23	48.12	11	3	2021-11-15	6	11-3	1	남원농가	서귀포시	남원읍	제주특별자치도 서귀포시 남원읍 신흥리 841-1	33.3018	126.751	2500	Y	Y	2021	0	Y	궁천	Y	Y	Y	Y	Y	Y	11-3	too_small	unsalable
917	917	aab	36068	12023	middle	10.63	44.92	11	3	2021-11-15	6	11-3	1	남원농가	서귀포시	남원읍	제주특별자치도 서귀포시 남원읍 신흥리 841-1	33.3018	126.751	2500	Y	Y	2021	0	Y	궁천	Y	Y	Y	Y	Y	Y	11-3	too_small	unsalable
918	918	aab	36069	12023	low	11.1	43.05	11	3	2021-11-15	6	11-3	1	남원농가	서귀포시	남원읍	제주특별자치도 서귀포시 남원읍 신흥리 841-1	33.3018	126.751	2500	Y	Y	2021	0	Y	궁천	Y	Y	Y	Y	Y	Y	11-3	too_small	unsalable
919	919	aab	36070	12024	high	11.97	44.5	11	3	2021-11-15	7	11-3	1	남원농가	서귀포시	남원읍	제주특별자치도 서귀포시 남원읍 신흥리 841-1	33.3018	126.751	2500	Y	Y	2021	0	Y	궁천	Y	Y	Y	Y	Y	Y	11-3	too_small	unsalable
920	920	aab	36071	12024	middle	12.23	48.15	11	3	2021-11-15	7	11-3	1	남원농가	서귀포시	남원읍	제주특별자치도 서귀포시 남원읍 신흥리 841-1	33.3018	126.751	2500	Y	Y	2021	0	Y	궁천	Y	Y	Y	Y	Y	Y	11-3	too_small	unsalable
921	921	aab	36072	12024	low	12.8	41.26	11	3	2021-11-15	7	11-3	1	남원농가	서귀포시	남원읍	제주특별자치도 서귀포시 남원읍 신흥리 841-1	33.3018	126.751	2500	Y	Y	2021	0	Y	궁천	Y	Y	Y	Y	Y	Y	11-3	too_small	unsalable
922	922	aab	36073	12025	high	11.47	45.04	11	3	2021-11-15	8	11-3	1	남원농가	서귀포시	남원읍	제주특별자치도 서귀포시 남원읍 신흥리 841-1	33.3018	126.751	2500	Y	Y	2021	0	Y	궁천	Y	Y	Y	Y	Y	Y	11-3	too_small	unsalable
923	923	aab	36074	12025	middle	9.4	46.6	11	3	2021-11-15	8	11-3	1	남원농가	서귀포시	남원읍	제주특별자치도 서귀포시 남원읍 신흥리 841-1	33.3018	126.751	2500	Y	Y	2021	0	Y	궁천	Y	Y	Y	Y	Y	Y	11-3	too_small	unsalable
924	924	aab	36075	12025	low	9.87	40.84	11	3	2021-11-15	8	11-3	1	남원농가	서귀포시	남원읍	제주특별자치도 서귀포시 남원읍 신흥리 841-1	33.3018	126.751	2500	Y	Y	2021	0	Y	궁천	Y	Y	Y	Y	Y	Y	11-3	too_small	unsalable
925	925	aab	36076	12026	high	9.93	41.4	11	3	2021-11-15	9	11-3	1	남원농가	서귀포시	남원읍	제주특별자치도 서귀포시 남원읍 신흥리 841-1	33.3018	126.751	2500	Y	Y	2021	0	Y	궁천	Y	Y	Y	Y	Y	Y	11-3	too_small	unsalable
926	926	aab	36077	12026	middle	9.63	44.55	11	3	2021-11-15	9	11-3	1	남원농가	서귀포시	남원읍	제주특별자치도 서귀포시 남원읍 신흥리 841-1	33.3018	126.751	2500	Y	Y	2021	0	Y	궁천	Y	Y	Y	Y	Y	Y	11-3	too_small	unsalable
927	927	aab	36078	12026	low	11.13	42.77	11	3	2021-11-15	9	11-3	1	남원농가	서귀포시	남원읍	제주특별자치도 서귀포시 남원읍 신흥리 841-1	33.3018	126.751	2500	Y	Y	2021	0	Y	궁천	Y	Y	Y	Y	Y	Y	11-3	too_small	unsalable
928	928	aab	36079	12027	high	11.37	46.99	11	3	2021-11-15	10	11-3	1	남원농가	서귀포시	남원읍	제주특별자치도 서귀포시 남원읍 신흥리 841-1	33.3018	126.751	2500	Y	Y	2021	0	Y	궁천	Y	Y	Y	Y	Y	Y	11-3	too_small	unsalable
929	929	aab	36080	12027	middle	12	48.42	11	3	2021-11-15	10	11-3	1	남원농가	서귀포시	남원읍	제주특별자치도 서귀포시 남원읍 신흥리 841-1	33.3018	126.751	2500	Y	Y	2021	0	Y	궁천	Y	Y	Y	Y	Y	Y	11-3	too_small	unsalable
930	930	aab	36081	12027	low	11.73	48.45	11	3	2021-11-15	10	11-3	1	남원농가	서귀포시	남원읍	제주특별자치도 서귀포시 남원읍 신흥리 841-1	33.3018	126.751	2500	Y	Y	2021	0	Y	궁천	Y	Y	Y	Y	Y	Y	11-3	too_small	unsalable
931	931	aab	36082	12028	high	9.3	47.67	11	3	2021-11-15	11	11-3	1	남원농가	서귀포시	남원읍	제주특별자치도 서귀포시 남원읍 신흥리 841-1	33.3018	126.751	2500	Y	Y	2021	0	Y	궁천	Y	Y	Y	Y	Y	Y	11-3	too_small	unsalable
932	932	aab	36083	12028	middle	10.63	48.22	11	3	2021-11-15	11	11-3	1	남원농가	서귀포시	남원읍	제주특별자치도 서귀포시 남원읍 신흥리 841-1	33.3018	126.751	2500	Y	Y	2021	0	Y	궁천	Y	Y	Y	Y	Y	Y	11-3	too_small	unsalable
933	933	aab	36084	12028	low	10.47	41.25	11	3	2021-11-15	11	11-3	1	남원농가	서귀포시	남원읍	제주특별자치도 서귀포시 남원읍 신흥리 841-1	33.3018	126.751	2500	Y	Y	2021	0	Y	궁천	Y	Y	Y	Y	Y	Y	11-3	too_small	unsalable
934	934	aab	36085	12029	high	11.33	42.74	11	3	2021-11-15	12	11-3	1	남원농가	서귀포시	남원읍	제주특별자치도 서귀포시 남원읍 신흥리 841-1	33.3018	126.751	2500	Y	Y	2021	0	Y	궁천	Y	Y	Y	Y	Y	Y	11-3	too_small	unsalable
935	935	aab	36086	12029	middle	12.5	44.81	11	3	2021-11-15	12	11-3	1	남원농가	서귀포시	남원읍	제주특별자치도 서귀포시 남원읍 신흥리 841-1	33.3018	126.751	2500	Y	Y	2021	0	Y	궁천	Y	Y	Y	Y	Y	Y	11-3	too_small	unsalable
936	936	aab	36087	12029	low	11.97	45.57	11	3	2021-11-15	12	11-3	1	남원농가	서귀포시	남원읍	제주특별자치도 서귀포시 남원읍 신흥리 841-1	33.3018	126.751	2500	Y	Y	2021	0	Y	궁천	Y	Y	Y	Y	Y	Y	11-3	too_small	unsalable
937	937	aab	36088	12030	high	12.47	41.85	11	3	2021-11-15	13	11-3	1	남원농가	서귀포시	남원읍	제주특별자치도 서귀포시 남원읍 신흥리 841-1	33.3018	126.751	2500	Y	Y	2021	0	Y	궁천	Y	Y	Y	Y	Y	Y	11-3	too_small	unsalable
938	938	aab	36089	12030	middle	11.43	44.52	11	3	2021-11-15	13	11-3	1	남원농가	서귀포시	남원읍	제주특별자치도 서귀포시 남원읍 신흥리 841-1	33.3018	126.751	2500	Y	Y	2021	0	Y	궁천	Y	Y	Y	Y	Y	Y	11-3	too_small	unsalable
939	939	aab	36090	12030	low	12.33	47.97	11	3	2021-11-15	13	11-3	1	남원농가	서귀포시	남원읍	제주특별자치도 서귀포시 남원읍 신흥리 841-1	33.3018	126.751	2500	Y	Y	2021	0	Y	궁천	Y	Y	Y	Y	Y	Y	11-3	too_small	unsalable
940	940	aab	36091	12031	high	9.77	41.48	11	3	2021-11-15	14	11-3	1	남원농가	서귀포시	남원읍	제주특별자치도 서귀포시 남원읍 신흥리 841-1	33.3018	126.751	2500	Y	Y	2021	0	Y	궁천	Y	Y	Y	Y	Y	Y	11-3	too_small	unsalable
941	941	aab	36092	12031	middle	9.67	42.72	11	3	2021-11-15	14	11-3	1	남원농가	서귀포시	남원읍	제주특별자치도 서귀포시 남원읍 신흥리 841-1	33.3018	126.751	2500	Y	Y	2021	0	Y	궁천	Y	Y	Y	Y	Y	Y	11-3	too_small	unsalable
942	942	aab	36093	12031	low	10.03	43.57	11	3	2021-11-15	14	11-3	1	남원농가	서귀포시	남원읍	제주특별자치도 서귀포시 남원읍 신흥리 841-1	33.3018	126.751	2500	Y	Y	2021	0	Y	궁천	Y	Y	Y	Y	Y	Y	11-3	too_small	unsalable
943	943	aab	36094	12032	high	9.83	44.14	11	3	2021-11-15	15	11-3	1	남원농가	서귀포시	남원읍	제주특별자치도 서귀포시 남원읍 신흥리 841-1	33.3018	126.751	2500	Y	Y	2021	0	Y	궁천	Y	Y	Y	Y	Y	Y	11-3	too_small	unsalable
944	944	aab	36095	12032	middle	10.2	40.72	11	3	2021-11-15	15	11-3	1	남원농가	서귀포시	남원읍	제주특별자치도 서귀포시 남원읍 신흥리 841-1	33.3018	126.751	2500	Y	Y	2021	0	Y	궁천	Y	Y	Y	Y	Y	Y	11-3	too_small	unsalable
945	945	aab	36096	12032	low	10.5	41.51	11	3	2021-11-15	15	11-3	1	남원농가	서귀포시	남원읍	제주특별자치도 서귀포시 남원읍 신흥리 841-1	33.3018	126.751	2500	Y	Y	2021	0	Y	궁천	Y	Y	Y	Y	Y	Y	11-3	too_small	unsalable
946	946	aab	36097	12033	high	9.27	43.18	11	3	2021-11-15	16	11-3	1	남원농가	서귀포시	남원읍	제주특별자치도 서귀포시 남원읍 신흥리 841-1	33.3018	126.751	2500	Y	Y	2021	0	Y	궁천	Y	Y	Y	Y	Y	Y	11-3	too_small	unsalable
947	947	aab	36098	12033	middle	9.33	47.57	11	3	2021-11-15	16	11-3	1	남원농가	서귀포시	남원읍	제주특별자치도 서귀포시 남원읍 신흥리 841-1	33.3018	126.751	2500	Y	Y	2021	0	Y	궁천	Y	Y	Y	Y	Y	Y	11-3	too_small	unsalable
948	948	aab	36099	12033	low	9.9	48.07	11	3	2021-11-15	16	11-3	1	남원농가	서귀포시	남원읍	제주특별자치도 서귀포시 남원읍 신흥리 841-1	33.3018	126.751	2500	Y	Y	2021	0	Y	궁천	Y	Y	Y	Y	Y	Y	11-3	too_small	unsalable
949	949	aab	36100	12034	high	9.53	44.33	11	3	2021-11-15	17	11-3	1	남원농가	서귀포시	남원읍	제주특별자치도 서귀포시 남원읍 신흥리 841-1	33.3018	126.751	2500	Y	Y	2021	0	Y	궁천	Y	Y	Y	Y	Y	Y	11-3	too_small	unsalable
950	950	aab	36101	12034	middle	9.27	44.64	11	3	2021-11-15	17	11-3	1	남원농가	서귀포시	남원읍	제주특별자치도 서귀포시 남원읍 신흥리 841-1	33.3018	126.751	2500	Y	Y	2021	0	Y	궁천	Y	Y	Y	Y	Y	Y	11-3	too_small	unsalable
951	951	aab	36102	12034	low	9.03	46.34	11	3	2021-11-15	17	11-3	1	남원농가	서귀포시	남원읍	제주특별자치도 서귀포시 남원읍 신흥리 841-1	33.3018	126.751	2500	Y	Y	2021	0	Y	궁천	Y	Y	Y	Y	Y	Y	11-3	too_small	unsalable
952	952	aab	36103	12035	high	10.93	43.37	11	3	2021-11-15	18	11-3	1	남원농가	서귀포시	남원읍	제주특별자치도 서귀포시 남원읍 신흥리 841-1	33.3018	126.751	2500	Y	Y	2021	0	Y	궁천	Y	Y	Y	Y	Y	Y	11-3	too_small	unsalable
953	953	aab	36104	12035	middle	10.8	47.33	11	3	2021-11-15	18	11-3	1	남원농가	서귀포시	남원읍	제주특별자치도 서귀포시 남원읍 신흥리 841-1	33.3018	126.751	2500	Y	Y	2021	0	Y	궁천	Y	Y	Y	Y	Y	Y	11-3	too_small	unsalable
954	954	aab	36105	12035	low	10.8	45.28	11	3	2021-11-15	18	11-3	1	남원농가	서귀포시	남원읍	제주특별자치도 서귀포시 남원읍 신흥리 841-1	33.3018	126.751	2500	Y	Y	2021	0	Y	궁천	Y	Y	Y	Y	Y	Y	11-3	too_small	unsalable
955	955	aab	36106	12036	high	12.03	46.32	11	3	2021-11-15	19	11-3	1	남원농가	서귀포시	남원읍	제주특별자치도 서귀포시 남원읍 신흥리 841-1	33.3018	126.751	2500	Y	Y	2021	0	Y	궁천	Y	Y	Y	Y	Y	Y	11-3	too_small	unsalable
956	956	aab	36107	12036	middle	12	43.75	11	3	2021-11-15	19	11-3	1	남원농가	서귀포시	남원읍	제주특별자치도 서귀포시 남원읍 신흥리 841-1	33.3018	126.751	2500	Y	Y	2021	0	Y	궁천	Y	Y	Y	Y	Y	Y	11-3	too_small	unsalable
957	957	aab	36108	12036	low	12.73	43.92	11	3	2021-11-15	19	11-3	1	남원농가	서귀포시	남원읍	제주특별자치도 서귀포시 남원읍 신흥리 841-1	33.3018	126.751	2500	Y	Y	2021	0	Y	궁천	Y	Y	Y	Y	Y	Y	11-3	too_small	unsalable
958	958	aab	36109	12037	high	11.07	44.11	11	3	2021-11-15	20	11-3	1	남원농가	서귀포시	남원읍	제주특별자치도 서귀포시 남원읍 신흥리 841-1	33.3018	126.751	2500	Y	Y	2021	0	Y	궁천	Y	Y	Y	Y	Y	Y	11-3	too_small	unsalable
959	959	aab	36110	12037	middle	11.6	45.66	11	3	2021-11-15	20	11-3	1	남원농가	서귀포시	남원읍	제주특별자치도 서귀포시 남원읍 신흥리 841-1	33.3018	126.751	2500	Y	Y	2021	0	Y	궁천	Y	Y	Y	Y	Y	Y	11-3	too_small	unsalable
960	960	aab	36111	12037	low	12.2	40.25	11	3	2021-11-15	20	11-3	1	남원농가	서귀포시	남원읍	제주특별자치도 서귀포시 남원읍 신흥리 841-1	33.3018	126.751	2500	Y	Y	2021	0	Y	궁천	Y	Y	Y	Y	Y	Y	11-3	too_small	unsalable
961	961	aab	36112	12038	high	10.67	41.04	11	3	2021-11-15	21	11-3	1	남원농가	서귀포시	남원읍	제주특별자치도 서귀포시 남원읍 신흥리 841-1	33.3018	126.751	2500	Y	Y	2021	0	Y	궁천	Y	Y	Y	Y	Y	Y	11-3	too_small	unsalable
962	962	aab	36113	12038	middle	10.67	43.16	11	3	2021-11-15	21	11-3	1	남원농가	서귀포시	남원읍	제주특별자치도 서귀포시 남원읍 신흥리 841-1	33.3018	126.751	2500	Y	Y	2021	0	Y	궁천	Y	Y	Y	Y	Y	Y	11-3	too_small	unsalable
963	963	aab	36114	12038	low	10.5	47.24	11	3	2021-11-15	21	11-3	1	남원농가	서귀포시	남원읍	제주특별자치도 서귀포시 남원읍 신흥리 841-1	33.3018	126.751	2500	Y	Y	2021	0	Y	궁천	Y	Y	Y	Y	Y	Y	11-3	too_small	unsalable
964	964	aab	36115	12039	high	11.33	44.81	11	3	2021-11-15	22	11-3	1	남원농가	서귀포시	남원읍	제주특별자치도 서귀포시 남원읍 신흥리 841-1	33.3018	126.751	2500	Y	Y	2021	0	Y	궁천	Y	Y	Y	Y	Y	Y	11-3	too_small	unsalable
965	965	aab	36116	12039	middle	10.73	42.38	11	3	2021-11-15	22	11-3	1	남원농가	서귀포시	남원읍	제주특별자치도 서귀포시 남원읍 신흥리 841-1	33.3018	126.751	2500	Y	Y	2021	0	Y	궁천	Y	Y	Y	Y	Y	Y	11-3	too_small	unsalable
966	966	aab	36117	12039	low	11.03	42.24	11	3	2021-11-15	22	11-3	1	남원농가	서귀포시	남원읍	제주특별자치도 서귀포시 남원읍 신흥리 841-1	33.3018	126.751	2500	Y	Y	2021	0	Y	궁천	Y	Y	Y	Y	Y	Y	11-3	too_small	unsalable
967	967	aab	36118	12040	high	10.7	45.75	11	3	2021-11-15	23	11-3	1	남원농가	서귀포시	남원읍	제주특별자치도 서귀포시 남원읍 신흥리 841-1	33.3018	126.751	2500	Y	Y	2021	0	Y	궁천	Y	Y	Y	Y	Y	Y	11-3	too_small	unsalable
968	968	aab	36119	12040	middle	10.93	44.49	11	3	2021-11-15	23	11-3	1	남원농가	서귀포시	남원읍	제주특별자치도 서귀포시 남원읍 신흥리 841-1	33.3018	126.751	2500	Y	Y	2021	0	Y	궁천	Y	Y	Y	Y	Y	Y	11-3	too_small	unsalable
969	969	aab	36120	12040	low	10.53	40.7	11	3	2021-11-15	23	11-3	1	남원농가	서귀포시	남원읍	제주특별자치도 서귀포시 남원읍 신흥리 841-1	33.3018	126.751	2500	Y	Y	2021	0	Y	궁천	Y	Y	Y	Y	Y	Y	11-3	too_small	unsalable
970	970	aab	36121	12041	high	11.2	47	11	3	2021-11-15	24	11-3	1	남원농가	서귀포시	남원읍	제주특별자치도 서귀포시 남원읍 신흥리 841-1	33.3018	126.751	2500	Y	Y	2021	0	Y	궁천	Y	Y	Y	Y	Y	Y	11-3	too_small	unsalable
971	971	aab	36122	12041	middle	10.43	45.09	11	3	2021-11-15	24	11-3	1	남원농가	서귀포시	남원읍	제주특별자치도 서귀포시 남원읍 신흥리 841-1	33.3018	126.751	2500	Y	Y	2021	0	Y	궁천	Y	Y	Y	Y	Y	Y	11-3	too_small	unsalable
972	972	aab	36123	12041	low	10.27	41.11	11	3	2021-11-15	24	11-3	1	남원농가	서귀포시	남원읍	제주특별자치도 서귀포시 남원읍 신흥리 841-1	33.3018	126.751	2500	Y	Y	2021	0	Y	궁천	Y	Y	Y	Y	Y	Y	11-3	too_small	unsalable
973	973	aab	36124	12042	high	11.1	44.69	11	3	2021-11-15	25	11-3	1	남원농가	서귀포시	남원읍	제주특별자치도 서귀포시 남원읍 신흥리 841-1	33.3018	126.751	2500	Y	Y	2021	0	Y	궁천	Y	Y	Y	Y	Y	Y	11-3	too_small	unsalable
974	974	aab	36125	12042	middle	11.17	46.85	11	3	2021-11-15	25	11-3	1	남원농가	서귀포시	남원읍	제주특별자치도 서귀포시 남원읍 신흥리 841-1	33.3018	126.751	2500	Y	Y	2021	0	Y	궁천	Y	Y	Y	Y	Y	Y	11-3	too_small	unsalable
975	975	aab	36126	12042	low	10.93	41.92	11	3	2021-11-15	25	11-3	1	남원농가	서귀포시	남원읍	제주특별자치도 서귀포시 남원읍 신흥리 841-1	33.3018	126.751	2500	Y	Y	2021	0	Y	궁천	Y	Y	Y	Y	Y	Y	11-3	too_small	unsalable
976	976	aab	36127	12043	high	10.77	40.57	11	3	2021-11-15	26	11-3	1	남원농가	서귀포시	남원읍	제주특별자치도 서귀포시 남원읍 신흥리 841-1	33.3018	126.751	2500	Y	Y	2021	0	Y	궁천	Y	Y	Y	Y	Y	Y	11-3	too_small	unsalable
977	977	aab	36128	12043	middle	10.37	44.94	11	3	2021-11-15	26	11-3	1	남원농가	서귀포시	남원읍	제주특별자치도 서귀포시 남원읍 신흥리 841-1	33.3018	126.751	2500	Y	Y	2021	0	Y	궁천	Y	Y	Y	Y	Y	Y	11-3	too_small	unsalable
978	978	aab	36129	12043	low	10.9	42.91	11	3	2021-11-15	26	11-3	1	남원농가	서귀포시	남원읍	제주특별자치도 서귀포시 남원읍 신흥리 841-1	33.3018	126.751	2500	Y	Y	2021	0	Y	궁천	Y	Y	Y	Y	Y	Y	11-3	too_small	unsalable
979	979	aab	36130	12044	high	10.4	42.34	11	3	2021-11-15	27	11-3	1	남원농가	서귀포시	남원읍	제주특별자치도 서귀포시 남원읍 신흥리 841-1	33.3018	126.751	2500	Y	Y	2021	0	Y	궁천	Y	Y	Y	Y	Y	Y	11-3	too_small	unsalable
980	980	aab	36131	12044	middle	10.73	44.76	11	3	2021-11-15	27	11-3	1	남원농가	서귀포시	남원읍	제주특별자치도 서귀포시 남원읍 신흥리 841-1	33.3018	126.751	2500	Y	Y	2021	0	Y	궁천	Y	Y	Y	Y	Y	Y	11-3	too_small	unsalable
981	981	aab	36132	12044	low	10.37	42.14	11	3	2021-11-15	27	11-3	1	남원농가	서귀포시	남원읍	제주특별자치도 서귀포시 남원읍 신흥리 841-1	33.3018	126.751	2500	Y	Y	2021	0	Y	궁천	Y	Y	Y	Y	Y	Y	11-3	too_small	unsalable
982	982	aab	36133	12045	high	10.67	41.49	11	3	2021-11-15	28	11-3	1	남원농가	서귀포시	남원읍	제주특별자치도 서귀포시 남원읍 신흥리 841-1	33.3018	126.751	2500	Y	Y	2021	0	Y	궁천	Y	Y	Y	Y	Y	Y	11-3	too_small	unsalable
983	983	aab	36134	12045	middle	11.23	45.56	11	3	2021-11-15	28	11-3	1	남원농가	서귀포시	남원읍	제주특별자치도 서귀포시 남원읍 신흥리 841-1	33.3018	126.751	2500	Y	Y	2021	0	Y	궁천	Y	Y	Y	Y	Y	Y	11-3	too_small	unsalable
984	984	aab	36135	12045	low	10.6	43.85	11	3	2021-11-15	28	11-3	1	남원농가	서귀포시	남원읍	제주특별자치도 서귀포시 남원읍 신흥리 841-1	33.3018	126.751	2500	Y	Y	2021	0	Y	궁천	Y	Y	Y	Y	Y	Y	11-3	too_small	unsalable
985	985	aab	36136	12046	high	10.9	41.47	11	3	2021-11-15	29	11-3	1	남원농가	서귀포시	남원읍	제주특별자치도 서귀포시 남원읍 신흥리 841-1	33.3018	126.751	2500	Y	Y	2021	0	Y	궁천	Y	Y	Y	Y	Y	Y	11-3	too_small	unsalable
986	986	aab	36137	12046	middle	10.8	48.41	11	3	2021-11-15	29	11-3	1	남원농가	서귀포시	남원읍	제주특별자치도 서귀포시 남원읍 신흥리 841-1	33.3018	126.751	2500	Y	Y	2021	0	Y	궁천	Y	Y	Y	Y	Y	Y	11-3	too_small	unsalable
987	987	aab	36138	12046	low	11.13	41.5	11	3	2021-11-15	29	11-3	1	남원농가	서귀포시	남원읍	제주특별자치도 서귀포시 남원읍 신흥리 841-1	33.3018	126.751	2500	Y	Y	2021	0	Y	궁천	Y	Y	Y	Y	Y	Y	11-3	too_small	unsalable
988	988	aab	36139	12047	high	10.97	44.64	11	3	2021-11-15	30	11-3	1	남원농가	서귀포시	남원읍	제주특별자치도 서귀포시 남원읍 신흥리 841-1	33.3018	126.751	2500	Y	Y	2021	0	Y	궁천	Y	Y	Y	Y	Y	Y	11-3	too_small	unsalable
989	989	aab	36140	12047	middle	10.77	41.88	11	3	2021-11-15	30	11-3	1	남원농가	서귀포시	남원읍	제주특별자치도 서귀포시 남원읍 신흥리 841-1	33.3018	126.751	2500	Y	Y	2021	0	Y	궁천	Y	Y	Y	Y	Y	Y	11-3	too_small	unsalable
990	990	aab	36141	12047	low	10.9	41.83	11	3	2021-11-15	30	11-3	1	남원농가	서귀포시	남원읍	제주특별자치도 서귀포시 남원읍 신흥리 841-1	33.3018	126.751	2500	Y	Y	2021	0	Y	궁천	Y	Y	Y	Y	Y	Y	11-3	too_small	unsalable
991	991	aab	36142	12048	high	11.27	45.81	11	3	2021-11-15	31	11-3	1	남원농가	서귀포시	남원읍	제주특별자치도 서귀포시 남원읍 신흥리 841-1	33.3018	126.751	2500	Y	Y	2021	0	Y	궁천	Y	Y	Y	Y	Y	Y	11-3	too_small	unsalable
992	992	aab	36143	12048	middle	10.87	46.97	11	3	2021-11-15	31	11-3	1	남원농가	서귀포시	남원읍	제주특별자치도 서귀포시 남원읍 신흥리 841-1	33.3018	126.751	2500	Y	Y	2021	0	Y	궁천	Y	Y	Y	Y	Y	Y	11-3	too_small	unsalable
993	993	aab	36144	12048	low	11.33	46.21	11	3	2021-11-15	31	11-3	1	남원농가	서귀포시	남원읍	제주특별자치도 서귀포시 남원읍 신흥리 841-1	33.3018	126.751	2500	Y	Y	2021	0	Y	궁천	Y	Y	Y	Y	Y	Y	11-3	too_small	unsalable
994	994	aab	36145	12049	high	11.8	48.14	11	3	2021-11-15	32	11-3	1	남원농가	서귀포시	남원읍	제주특별자치도 서귀포시 남원읍 신흥리 841-1	33.3018	126.751	2500	Y	Y	2021	0	Y	궁천	Y	Y	Y	Y	Y	Y	11-3	too_small	unsalable
995	995	aab	36146	12049	middle	11	45.02	11	3	2021-11-15	32	11-3	1	남원농가	서귀포시	남원읍	제주특별자치도 서귀포시 남원읍 신흥리 841-1	33.3018	126.751	2500	Y	Y	2021	0	Y	궁천	Y	Y	Y	Y	Y	Y	11-3	too_small	unsalable
996	996	aab	36147	12049	low	10.77	44.86	11	3	2021-11-15	32	11-3	1	남원농가	서귀포시	남원읍	제주특별자치도 서귀포시 남원읍 신흥리 841-1	33.3018	126.751	2500	Y	Y	2021	0	Y	궁천	Y	Y	Y	Y	Y	Y	11-3	too_small	unsalable
997	997	aab	36148	12050	high	10.8	48.5	11	3	2021-11-15	33	11-3	1	남원농가	서귀포시	남원읍	제주특별자치도 서귀포시 남원읍 신흥리 841-1	33.3018	126.751	2500	Y	Y	2021	0	Y	궁천	Y	Y	Y	Y	Y	Y	11-3	too_small	unsalable
998	998	aab	36149	12050	middle	11.6	45.74	11	3	2021-11-15	33	11-3	1	남원농가	서귀포시	남원읍	제주특별자치도 서귀포시 남원읍 신흥리 841-1	33.3018	126.751	2500	Y	Y	2021	0	Y	궁천	Y	Y	Y	Y	Y	Y	11-3	too_small	unsalable
999	999	aab	36150	12050	low	11.47	45.4	11	3	2021-11-15	33	11-3	1	남원농가	서귀포시	남원읍	제주특별자치도 서귀포시 남원읍 신흥리 841-1	33.3018	126.751	2500	Y	Y	2021	0	Y	궁천	Y	Y	Y	Y	Y	Y	11-3	too_small	unsalable
1000	1000	aab	36151	12051	high	10.97	48.08	11	3	2021-11-15	34	11-3	1	남원농가	서귀포시	남원읍	제주특별자치도 서귀포시 남원읍 신흥리 841-1	33.3018	126.751	2500	Y	Y	2021	0	Y	궁천	Y	Y	Y	Y	Y	Y	11-3	too_small	unsalable
1001	1001	aab	36152	12051	middle	10.83	43.82	11	3	2021-11-15	34	11-3	1	남원농가	서귀포시	남원읍	제주특별자치도 서귀포시 남원읍 신흥리 841-1	33.3018	126.751	2500	Y	Y	2021	0	Y	궁천	Y	Y	Y	Y	Y	Y	11-3	too_small	unsalable
1002	1002	aab	36153	12051	low	10.27	47.7	11	3	2021-11-15	34	11-3	1	남원농가	서귀포시	남원읍	제주특별자치도 서귀포시 남원읍 신흥리 841-1	33.3018	126.751	2500	Y	Y	2021	0	Y	궁천	Y	Y	Y	Y	Y	Y	11-3	too_small	unsalable
1003	1003	aab	36154	12052	high	11.03	46.01	11	3	2021-11-15	35	11-3	1	남원농가	서귀포시	남원읍	제주특별자치도 서귀포시 남원읍 신흥리 841-1	33.3018	126.751	2500	Y	Y	2021	0	Y	궁천	Y	Y	Y	Y	Y	Y	11-3	too_small	unsalable
1004	1004	aab	36155	12052	middle	10.7	41.12	11	3	2021-11-15	35	11-3	1	남원농가	서귀포시	남원읍	제주특별자치도 서귀포시 남원읍 신흥리 841-1	33.3018	126.751	2500	Y	Y	2021	0	Y	궁천	Y	Y	Y	Y	Y	Y	11-3	too_small	unsalable
1005	1005	aab	36156	12052	low	11.07	47.78	11	3	2021-11-15	35	11-3	1	남원농가	서귀포시	남원읍	제주특별자치도 서귀포시 남원읍 신흥리 841-1	33.3018	126.751	2500	Y	Y	2021	0	Y	궁천	Y	Y	Y	Y	Y	Y	11-3	too_small	unsalable
1006	1006	aab	36157	12053	high	10.27	46.13	11	3	2021-11-15	36	11-3	1	남원농가	서귀포시	남원읍	제주특별자치도 서귀포시 남원읍 신흥리 841-1	33.3018	126.751	2500	Y	Y	2021	0	Y	궁천	Y	Y	Y	Y	Y	Y	11-3	too_small	unsalable
1007	1007	aab	36158	12053	middle	11.1	48.83	11	3	2021-11-15	36	11-3	1	남원농가	서귀포시	남원읍	제주특별자치도 서귀포시 남원읍 신흥리 841-1	33.3018	126.751	2500	Y	Y	2021	0	Y	궁천	Y	Y	Y	Y	Y	Y	11-3	too_small	unsalable
1008	1008	aab	36159	12053	low	10.2	45.32	11	3	2021-11-15	36	11-3	1	남원농가	서귀포시	남원읍	제주특별자치도 서귀포시 남원읍 신흥리 841-1	33.3018	126.751	2500	Y	Y	2021	0	Y	궁천	Y	Y	Y	Y	Y	Y	11-3	too_small	unsalable
1009	1009	aab	36160	12054	high	10.03	48.89	11	3	2021-11-15	37	11-3	1	남원농가	서귀포시	남원읍	제주특별자치도 서귀포시 남원읍 신흥리 841-1	33.3018	126.751	2500	Y	Y	2021	0	Y	궁천	Y	Y	Y	Y	Y	Y	11-3	too_small	unsalable
1010	1010	aab	36161	12054	middle	11.2	40.68	11	3	2021-11-15	37	11-3	1	남원농가	서귀포시	남원읍	제주특별자치도 서귀포시 남원읍 신흥리 841-1	33.3018	126.751	2500	Y	Y	2021	0	Y	궁천	Y	Y	Y	Y	Y	Y	11-3	too_small	unsalable
1011	1011	aab	36162	12054	low	11.1	46.49	11	3	2021-11-15	37	11-3	1	남원농가	서귀포시	남원읍	제주특별자치도 서귀포시 남원읍 신흥리 841-1	33.3018	126.751	2500	Y	Y	2021	0	Y	궁천	Y	Y	Y	Y	Y	Y	11-3	too_small	unsalable
1012	1012	aab	36163	12055	high	10.1	48.56	11	3	2021-11-15	38	11-3	1	남원농가	서귀포시	남원읍	제주특별자치도 서귀포시 남원읍 신흥리 841-1	33.3018	126.751	2500	Y	Y	2021	0	Y	궁천	Y	Y	Y	Y	Y	Y	11-3	too_small	unsalable
1013	1013	aab	36164	12055	middle	10.47	41.28	11	3	2021-11-15	38	11-3	1	남원농가	서귀포시	남원읍	제주특별자치도 서귀포시 남원읍 신흥리 841-1	33.3018	126.751	2500	Y	Y	2021	0	Y	궁천	Y	Y	Y	Y	Y	Y	11-3	too_small	unsalable
1014	1014	aab	36165	12055	low	11.3	46.06	11	3	2021-11-15	38	11-3	1	남원농가	서귀포시	남원읍	제주특별자치도 서귀포시 남원읍 신흥리 841-1	33.3018	126.751	2500	Y	Y	2021	0	Y	궁천	Y	Y	Y	Y	Y	Y	11-3	too_small	unsalable
1015	1015	aab	36166	12056	high	10.5	48.29	11	3	2021-11-15	39	11-3	1	남원농가	서귀포시	남원읍	제주특별자치도 서귀포시 남원읍 신흥리 841-1	33.3018	126.751	2500	Y	Y	2021	0	Y	궁천	Y	Y	Y	Y	Y	Y	11-3	too_small	unsalable
1016	1016	aab	36167	12056	middle	11.07	48.89	11	3	2021-11-15	39	11-3	1	남원농가	서귀포시	남원읍	제주특별자치도 서귀포시 남원읍 신흥리 841-1	33.3018	126.751	2500	Y	Y	2021	0	Y	궁천	Y	Y	Y	Y	Y	Y	11-3	too_small	unsalable
1017	1017	aab	36168	12056	low	10.97	45.45	11	3	2021-11-15	39	11-3	1	남원농가	서귀포시	남원읍	제주특별자치도 서귀포시 남원읍 신흥리 841-1	33.3018	126.751	2500	Y	Y	2021	0	Y	궁천	Y	Y	Y	Y	Y	Y	11-3	too_small	unsalable
1018	1018	aab	36169	12057	high	10.9	46.51	11	3	2021-11-15	40	11-3	1	남원농가	서귀포시	남원읍	제주특별자치도 서귀포시 남원읍 신흥리 841-1	33.3018	126.751	2500	Y	Y	2021	0	Y	궁천	Y	Y	Y	Y	Y	Y	11-3	too_small	unsalable
1019	1019	aab	36170	12057	middle	11.2	47.82	11	3	2021-11-15	40	11-3	1	남원농가	서귀포시	남원읍	제주특별자치도 서귀포시 남원읍 신흥리 841-1	33.3018	126.751	2500	Y	Y	2021	0	Y	궁천	Y	Y	Y	Y	Y	Y	11-3	too_small	unsalable
1020	1020	aab	36171	12057	low	11.2	40.77	11	3	2021-11-15	40	11-3	1	남원농가	서귀포시	남원읍	제주특별자치도 서귀포시 남원읍 신흥리 841-1	33.3018	126.751	2500	Y	Y	2021	0	Y	궁천	Y	Y	Y	Y	Y	Y	11-3	too_small	unsalable
1021	1021	aab	36172	12058	high	10.47	44.31	11	3	2021-11-15	41	11-3	1	남원농가	서귀포시	남원읍	제주특별자치도 서귀포시 남원읍 신흥리 841-1	33.3018	126.751	2500	Y	Y	2021	0	Y	궁천	Y	Y	Y	Y	Y	Y	11-3	too_small	unsalable
1022	1022	aab	36173	12058	middle	11	46.2	11	3	2021-11-15	41	11-3	1	남원농가	서귀포시	남원읍	제주특별자치도 서귀포시 남원읍 신흥리 841-1	33.3018	126.751	2500	Y	Y	2021	0	Y	궁천	Y	Y	Y	Y	Y	Y	11-3	too_small	unsalable
1023	1023	aab	36174	12058	low	10.43	43.09	11	3	2021-11-15	41	11-3	1	남원농가	서귀포시	남원읍	제주특별자치도 서귀포시 남원읍 신흥리 841-1	33.3018	126.751	2500	Y	Y	2021	0	Y	궁천	Y	Y	Y	Y	Y	Y	11-3	too_small	unsalable
1024	1024	aab	36175	12059	high	10.67	47.29	11	3	2021-11-15	42	11-3	1	남원농가	서귀포시	남원읍	제주특별자치도 서귀포시 남원읍 신흥리 841-1	33.3018	126.751	2500	Y	Y	2021	0	Y	궁천	Y	Y	Y	Y	Y	Y	11-3	too_small	unsalable
1025	1025	aab	36176	12059	middle	10.57	42.67	11	3	2021-11-15	42	11-3	1	남원농가	서귀포시	남원읍	제주특별자치도 서귀포시 남원읍 신흥리 841-1	33.3018	126.751	2500	Y	Y	2021	0	Y	궁천	Y	Y	Y	Y	Y	Y	11-3	too_small	unsalable
1026	1026	aab	36177	12059	low	11.43	41.05	11	3	2021-11-15	42	11-3	1	남원농가	서귀포시	남원읍	제주특별자치도 서귀포시 남원읍 신흥리 841-1	33.3018	126.751	2500	Y	Y	2021	0	Y	궁천	Y	Y	Y	Y	Y	Y	11-3	too_small	unsalable
1027	1027	aab	36178	12060	high	10.73	47.17	11	3	2021-11-15	43	11-3	1	남원농가	서귀포시	남원읍	제주특별자치도 서귀포시 남원읍 신흥리 841-1	33.3018	126.751	2500	Y	Y	2021	0	Y	궁천	Y	Y	Y	Y	Y	Y	11-3	too_small	unsalable
1028	1028	aab	36179	12060	middle	9.83	45.05	11	3	2021-11-15	43	11-3	1	남원농가	서귀포시	남원읍	제주특별자치도 서귀포시 남원읍 신흥리 841-1	33.3018	126.751	2500	Y	Y	2021	0	Y	궁천	Y	Y	Y	Y	Y	Y	11-3	too_small	unsalable
1029	1029	aab	36180	12060	low	11	47.44	11	3	2021-11-15	43	11-3	1	남원농가	서귀포시	남원읍	제주특별자치도 서귀포시 남원읍 신흥리 841-1	33.3018	126.751	2500	Y	Y	2021	0	Y	궁천	Y	Y	Y	Y	Y	Y	11-3	too_small	unsalable
1030	1030	aab	36181	12061	high	10.87	46.14	11	3	2021-11-15	44	11-3	1	남원농가	서귀포시	남원읍	제주특별자치도 서귀포시 남원읍 신흥리 841-1	33.3018	126.751	2500	Y	Y	2021	0	Y	궁천	Y	Y	Y	Y	Y	Y	11-3	too_small	unsalable
1031	1031	aab	36182	12061	middle	11.27	44.39	11	3	2021-11-15	44	11-3	1	남원농가	서귀포시	남원읍	제주특별자치도 서귀포시 남원읍 신흥리 841-1	33.3018	126.751	2500	Y	Y	2021	0	Y	궁천	Y	Y	Y	Y	Y	Y	11-3	too_small	unsalable
1032	1032	aab	36183	12061	low	11	40.18	11	3	2021-11-15	44	11-3	1	남원농가	서귀포시	남원읍	제주특별자치도 서귀포시 남원읍 신흥리 841-1	33.3018	126.751	2500	Y	Y	2021	0	Y	궁천	Y	Y	Y	Y	Y	Y	11-3	too_small	unsalable
1033	1033	aab	36184	12062	high	10.57	46.31	11	3	2021-11-15	45	11-3	1	남원농가	서귀포시	남원읍	제주특별자치도 서귀포시 남원읍 신흥리 841-1	33.3018	126.751	2500	Y	Y	2021	0	Y	궁천	Y	Y	Y	Y	Y	Y	11-3	too_small	unsalable
1034	1034	aab	36185	12062	middle	10.43	44.78	11	3	2021-11-15	45	11-3	1	남원농가	서귀포시	남원읍	제주특별자치도 서귀포시 남원읍 신흥리 841-1	33.3018	126.751	2500	Y	Y	2021	0	Y	궁천	Y	Y	Y	Y	Y	Y	11-3	too_small	unsalable
1035	1035	aab	36186	12062	low	10.47	40.45	11	3	2021-11-15	45	11-3	1	남원농가	서귀포시	남원읍	제주특별자치도 서귀포시 남원읍 신흥리 841-1	33.3018	126.751	2500	Y	Y	2021	0	Y	궁천	Y	Y	Y	Y	Y	Y	11-3	too_small	unsalable
1036	1036	aab	36187	12063	high	11.5	46.64	11	3	2021-11-15	46	11-3	1	남원농가	서귀포시	남원읍	제주특별자치도 서귀포시 남원읍 신흥리 841-1	33.3018	126.751	2500	Y	Y	2021	0	Y	궁천	Y	Y	Y	Y	Y	Y	11-3	too_small	unsalable
1037	1037	aab	36188	12063	middle	11.3	43.44	11	3	2021-11-15	46	11-3	1	남원농가	서귀포시	남원읍	제주특별자치도 서귀포시 남원읍 신흥리 841-1	33.3018	126.751	2500	Y	Y	2021	0	Y	궁천	Y	Y	Y	Y	Y	Y	11-3	too_small	unsalable
1038	1038	aab	36189	12063	low	10.33	44.95	11	3	2021-11-15	46	11-3	1	남원농가	서귀포시	남원읍	제주특별자치도 서귀포시 남원읍 신흥리 841-1	33.3018	126.751	2500	Y	Y	2021	0	Y	궁천	Y	Y	Y	Y	Y	Y	11-3	too_small	unsalable
1039	1039	aab	36190	12064	high	10.5	42.58	11	3	2021-11-15	47	11-3	1	남원농가	서귀포시	남원읍	제주특별자치도 서귀포시 남원읍 신흥리 841-1	33.3018	126.751	2500	Y	Y	2021	0	Y	궁천	Y	Y	Y	Y	Y	Y	11-3	too_small	unsalable
1040	1040	aab	36191	12064	middle	11.07	46.09	11	3	2021-11-15	47	11-3	1	남원농가	서귀포시	남원읍	제주특별자치도 서귀포시 남원읍 신흥리 841-1	33.3018	126.751	2500	Y	Y	2021	0	Y	궁천	Y	Y	Y	Y	Y	Y	11-3	too_small	unsalable
1041	1041	aab	36192	12064	low	11.5	44.58	11	3	2021-11-15	47	11-3	1	남원농가	서귀포시	남원읍	제주특별자치도 서귀포시 남원읍 신흥리 841-1	33.3018	126.751	2500	Y	Y	2021	0	Y	궁천	Y	Y	Y	Y	Y	Y	11-3	too_small	unsalable
1042	1042	aab	36193	12065	high	11.33	48.89	11	3	2021-11-15	48	11-3	1	남원농가	서귀포시	남원읍	제주특별자치도 서귀포시 남원읍 신흥리 841-1	33.3018	126.751	2500	Y	Y	2021	0	Y	궁천	Y	Y	Y	Y	Y	Y	11-3	too_small	unsalable
1043	1043	aab	36194	12065	middle	10.7	47.04	11	3	2021-11-15	48	11-3	1	남원농가	서귀포시	남원읍	제주특별자치도 서귀포시 남원읍 신흥리 841-1	33.3018	126.751	2500	Y	Y	2021	0	Y	궁천	Y	Y	Y	Y	Y	Y	11-3	too_small	unsalable
1044	1044	aab	36195	12065	low	10.87	43.18	11	3	2021-11-15	48	11-3	1	남원농가	서귀포시	남원읍	제주특별자치도 서귀포시 남원읍 신흥리 841-1	33.3018	126.751	2500	Y	Y	2021	0	Y	궁천	Y	Y	Y	Y	Y	Y	11-3	too_small	unsalable
1045	1045	aab	36196	12066	high	11.73	41.93	11	3	2021-11-15	49	11-3	1	남원농가	서귀포시	남원읍	제주특별자치도 서귀포시 남원읍 신흥리 841-1	33.3018	126.751	2500	Y	Y	2021	0	Y	궁천	Y	Y	Y	Y	Y	Y	11-3	too_small	unsalable
1046	1046	aab	36197	12066	middle	10.93	44.54	11	3	2021-11-15	49	11-3	1	남원농가	서귀포시	남원읍	제주특별자치도 서귀포시 남원읍 신흥리 841-1	33.3018	126.751	2500	Y	Y	2021	0	Y	궁천	Y	Y	Y	Y	Y	Y	11-3	too_small	unsalable
1047	1047	aab	36198	12066	low	9.97	48.68	11	3	2021-11-15	49	11-3	1	남원농가	서귀포시	남원읍	제주특별자치도 서귀포시 남원읍 신흥리 841-1	33.3018	126.751	2500	Y	Y	2021	0	Y	궁천	Y	Y	Y	Y	Y	Y	11-3	too_small	unsalable
1048	1048	aab	36199	12067	high	11	46.84	11	3	2021-11-15	50	11-3	1	남원농가	서귀포시	남원읍	제주특별자치도 서귀포시 남원읍 신흥리 841-1	33.3018	126.751	2500	Y	Y	2021	0	Y	궁천	Y	Y	Y	Y	Y	Y	11-3	too_small	unsalable
1049	1049	aab	36200	12067	middle	11.43	44.26	11	3	2021-11-15	50	11-3	1	남원농가	서귀포시	남원읍	제주특별자치도 서귀포시 남원읍 신흥리 841-1	33.3018	126.751	2500	Y	Y	2021	0	Y	궁천	Y	Y	Y	Y	Y	Y	11-3	too_small	unsalable
1050	1050	aab	36201	12067	low	11	44.56	11	3	2021-11-15	50	11-3	1	남원농가	서귀포시	남원읍	제주특별자치도 서귀포시 남원읍 신흥리 841-1	33.3018	126.751	2500	Y	Y	2021	0	Y	궁천	Y	Y	Y	Y	Y	Y	11-3	too_small	unsalable
1051	1051	aab	36202	12068	high	10.93	47.18	11	3	2021-11-15	51	11-3	1	남원농가	서귀포시	남원읍	제주특별자치도 서귀포시 남원읍 신흥리 841-1	33.3018	126.751	2500	Y	Y	2021	0	Y	궁천	Y	Y	Y	Y	Y	Y	11-3	too_small	unsalable
1052	1052	aab	36203	12068	middle	11.47	40.46	11	3	2021-11-15	51	11-3	1	남원농가	서귀포시	남원읍	제주특별자치도 서귀포시 남원읍 신흥리 841-1	33.3018	126.751	2500	Y	Y	2021	0	Y	궁천	Y	Y	Y	Y	Y	Y	11-3	too_small	unsalable
1053	1053	aab	36204	12068	low	10.3	41.44	11	3	2021-11-15	51	11-3	1	남원농가	서귀포시	남원읍	제주특별자치도 서귀포시 남원읍 신흥리 841-1	33.3018	126.751	2500	Y	Y	2021	0	Y	궁천	Y	Y	Y	Y	Y	Y	11-3	too_small	unsalable
1054	1054	aab	36205	12069	high	10.5	41.58	11	3	2021-11-15	52	11-3	1	남원농가	서귀포시	남원읍	제주특별자치도 서귀포시 남원읍 신흥리 841-1	33.3018	126.751	2500	Y	Y	2021	0	Y	궁천	Y	Y	Y	Y	Y	Y	11-3	too_small	unsalable
1055	1055	aab	36206	12069	middle	10.63	47.61	11	3	2021-11-15	52	11-3	1	남원농가	서귀포시	남원읍	제주특별자치도 서귀포시 남원읍 신흥리 841-1	33.3018	126.751	2500	Y	Y	2021	0	Y	궁천	Y	Y	Y	Y	Y	Y	11-3	too_small	unsalable
1056	1056	aab	36207	12069	low	10.87	44.99	11	3	2021-11-15	52	11-3	1	남원농가	서귀포시	남원읍	제주특별자치도 서귀포시 남원읍 신흥리 841-1	33.3018	126.751	2500	Y	Y	2021	0	Y	궁천	Y	Y	Y	Y	Y	Y	11-3	too_small	unsalable
1057	1057	aab	36208	12070	high	10.87	44.55	11	3	2021-11-15	53	11-3	1	남원농가	서귀포시	남원읍	제주특별자치도 서귀포시 남원읍 신흥리 841-1	33.3018	126.751	2500	Y	Y	2021	0	Y	궁천	Y	Y	Y	Y	Y	Y	11-3	too_small	unsalable
1058	1058	aab	36209	12070	middle	10.6	47.94	11	3	2021-11-15	53	11-3	1	남원농가	서귀포시	남원읍	제주특별자치도 서귀포시 남원읍 신흥리 841-1	33.3018	126.751	2500	Y	Y	2021	0	Y	궁천	Y	Y	Y	Y	Y	Y	11-3	too_small	unsalable
1059	1059	aab	36210	12070	low	11.33	40.98	11	3	2021-11-15	53	11-3	1	남원농가	서귀포시	남원읍	제주특별자치도 서귀포시 남원읍 신흥리 841-1	33.3018	126.751	2500	Y	Y	2021	0	Y	궁천	Y	Y	Y	Y	Y	Y	11-3	too_small	unsalable
1060	1060	aab	36211	12071	high	10.47	46.57	11	3	2021-11-15	54	11-3	1	남원농가	서귀포시	남원읍	제주특별자치도 서귀포시 남원읍 신흥리 841-1	33.3018	126.751	2500	Y	Y	2021	0	Y	궁천	Y	Y	Y	Y	Y	Y	11-3	too_small	unsalable
1061	1061	aab	36212	12071	middle	10.5	46.75	11	3	2021-11-15	54	11-3	1	남원농가	서귀포시	남원읍	제주특별자치도 서귀포시 남원읍 신흥리 841-1	33.3018	126.751	2500	Y	Y	2021	0	Y	궁천	Y	Y	Y	Y	Y	Y	11-3	too_small	unsalable
1062	1062	aab	36213	12071	low	11.23	46.13	11	3	2021-11-15	54	11-3	1	남원농가	서귀포시	남원읍	제주특별자치도 서귀포시 남원읍 신흥리 841-1	33.3018	126.751	2500	Y	Y	2021	0	Y	궁천	Y	Y	Y	Y	Y	Y	11-3	too_small	unsalable
1063	1063	aab	36214	12072	high	9.93	44.24	11	3	2021-11-15	55	11-3	1	남원농가	서귀포시	남원읍	제주특별자치도 서귀포시 남원읍 신흥리 841-1	33.3018	126.751	2500	Y	Y	2021	0	Y	궁천	Y	Y	Y	Y	Y	Y	11-3	too_small	unsalable
1064	1064	aab	36215	12072	middle	11.13	42.45	11	3	2021-11-15	55	11-3	1	남원농가	서귀포시	남원읍	제주특별자치도 서귀포시 남원읍 신흥리 841-1	33.3018	126.751	2500	Y	Y	2021	0	Y	궁천	Y	Y	Y	Y	Y	Y	11-3	too_small	unsalable
1065	1065	aab	36216	12072	low	10.57	45.54	11	3	2021-11-15	55	11-3	1	남원농가	서귀포시	남원읍	제주특별자치도 서귀포시 남원읍 신흥리 841-1	33.3018	126.751	2500	Y	Y	2021	0	Y	궁천	Y	Y	Y	Y	Y	Y	11-3	too_small	unsalable
1066	1066	aab	36217	12073	high	10.53	42.92	11	3	2021-11-15	56	11-3	1	남원농가	서귀포시	남원읍	제주특별자치도 서귀포시 남원읍 신흥리 841-1	33.3018	126.751	2500	Y	Y	2021	0	Y	궁천	Y	Y	Y	Y	Y	Y	11-3	too_small	unsalable
1067	1067	aab	36218	12073	middle	11.07	45.52	11	3	2021-11-15	56	11-3	1	남원농가	서귀포시	남원읍	제주특별자치도 서귀포시 남원읍 신흥리 841-1	33.3018	126.751	2500	Y	Y	2021	0	Y	궁천	Y	Y	Y	Y	Y	Y	11-3	too_small	unsalable
1068	1068	aab	36219	12073	low	10.43	45.76	11	3	2021-11-15	56	11-3	1	남원농가	서귀포시	남원읍	제주특별자치도 서귀포시 남원읍 신흥리 841-1	33.3018	126.751	2500	Y	Y	2021	0	Y	궁천	Y	Y	Y	Y	Y	Y	11-3	too_small	unsalable
1069	1069	aab	36220	12074	high	10.67	44.45	11	3	2021-11-15	57	11-3	1	남원농가	서귀포시	남원읍	제주특별자치도 서귀포시 남원읍 신흥리 841-1	33.3018	126.751	2500	Y	Y	2021	0	Y	궁천	Y	Y	Y	Y	Y	Y	11-3	too_small	unsalable
1070	1070	aab	36221	12074	middle	10.8	46.69	11	3	2021-11-15	57	11-3	1	남원농가	서귀포시	남원읍	제주특별자치도 서귀포시 남원읍 신흥리 841-1	33.3018	126.751	2500	Y	Y	2021	0	Y	궁천	Y	Y	Y	Y	Y	Y	11-3	too_small	unsalable
1071	1071	aab	36222	12074	low	10.27	45.95	11	3	2021-11-15	57	11-3	1	남원농가	서귀포시	남원읍	제주특별자치도 서귀포시 남원읍 신흥리 841-1	33.3018	126.751	2500	Y	Y	2021	0	Y	궁천	Y	Y	Y	Y	Y	Y	11-3	too_small	unsalable
1072	1072	aab	36223	12075	high	10.23	40.55	11	3	2021-11-15	58	11-3	1	남원농가	서귀포시	남원읍	제주특별자치도 서귀포시 남원읍 신흥리 841-1	33.3018	126.751	2500	Y	Y	2021	0	Y	궁천	Y	Y	Y	Y	Y	Y	11-3	too_small	unsalable
1073	1073	aab	36224	12075	middle	10.3	45.15	11	3	2021-11-15	58	11-3	1	남원농가	서귀포시	남원읍	제주특별자치도 서귀포시 남원읍 신흥리 841-1	33.3018	126.751	2500	Y	Y	2021	0	Y	궁천	Y	Y	Y	Y	Y	Y	11-3	too_small	unsalable
1074	1074	aab	36225	12075	low	10.37	45.6	11	3	2021-11-15	58	11-3	1	남원농가	서귀포시	남원읍	제주특별자치도 서귀포시 남원읍 신흥리 841-1	33.3018	126.751	2500	Y	Y	2021	0	Y	궁천	Y	Y	Y	Y	Y	Y	11-3	too_small	unsalable
1075	1075	aab	36226	12076	high	11	42.9	11	3	2021-11-15	59	11-3	1	남원농가	서귀포시	남원읍	제주특별자치도 서귀포시 남원읍 신흥리 841-1	33.3018	126.751	2500	Y	Y	2021	0	Y	궁천	Y	Y	Y	Y	Y	Y	11-3	too_small	unsalable
1076	1076	aab	36227	12076	middle	9.93	48.61	11	3	2021-11-15	59	11-3	1	남원농가	서귀포시	남원읍	제주특별자치도 서귀포시 남원읍 신흥리 841-1	33.3018	126.751	2500	Y	Y	2021	0	Y	궁천	Y	Y	Y	Y	Y	Y	11-3	too_small	unsalable
1077	1077	aab	36228	12076	low	10.7	41.64	11	3	2021-11-15	59	11-3	1	남원농가	서귀포시	남원읍	제주특별자치도 서귀포시 남원읍 신흥리 841-1	33.3018	126.751	2500	Y	Y	2021	0	Y	궁천	Y	Y	Y	Y	Y	Y	11-3	too_small	unsalable
1078	1078	aab	36229	12077	high	10.63	43.07	11	3	2021-11-15	60	11-3	1	남원농가	서귀포시	남원읍	제주특별자치도 서귀포시 남원읍 신흥리 841-1	33.3018	126.751	2500	Y	Y	2021	0	Y	궁천	Y	Y	Y	Y	Y	Y	11-3	too_small	unsalable
1079	1079	aab	36230	12077	middle	10.9	45.56	11	3	2021-11-15	60	11-3	1	남원농가	서귀포시	남원읍	제주특별자치도 서귀포시 남원읍 신흥리 841-1	33.3018	126.751	2500	Y	Y	2021	0	Y	궁천	Y	Y	Y	Y	Y	Y	11-3	too_small	unsalable
1080	1080	aab	36231	12077	low	11.1	42.09	11	3	2021-11-15	60	11-3	1	남원농가	서귀포시	남원읍	제주특별자치도 서귀포시 남원읍 신흥리 841-1	33.3018	126.751	2500	Y	Y	2021	0	Y	궁천	Y	Y	Y	Y	Y	Y	11-3	too_small	unsalable
1081	1081	aab	36232	12078	high	9.77	43.75	11	3	2021-11-15	61	11-3	1	남원농가	서귀포시	남원읍	제주특별자치도 서귀포시 남원읍 신흥리 841-1	33.3018	126.751	2500	Y	Y	2021	0	Y	궁천	Y	Y	Y	Y	Y	Y	11-3	too_small	unsalable
1082	1082	aab	36233	12078	middle	11.27	46.63	11	3	2021-11-15	61	11-3	1	남원농가	서귀포시	남원읍	제주특별자치도 서귀포시 남원읍 신흥리 841-1	33.3018	126.751	2500	Y	Y	2021	0	Y	궁천	Y	Y	Y	Y	Y	Y	11-3	too_small	unsalable
1083	1083	aab	36234	12078	low	10.47	41.89	11	3	2021-11-15	61	11-3	1	남원농가	서귀포시	남원읍	제주특별자치도 서귀포시 남원읍 신흥리 841-1	33.3018	126.751	2500	Y	Y	2021	0	Y	궁천	Y	Y	Y	Y	Y	Y	11-3	too_small	unsalable
1084	1084	aab	36235	12079	high	10.93	43.47	11	3	2021-11-15	62	11-3	1	남원농가	서귀포시	남원읍	제주특별자치도 서귀포시 남원읍 신흥리 841-1	33.3018	126.751	2500	Y	Y	2021	0	Y	궁천	Y	Y	Y	Y	Y	Y	11-3	too_small	unsalable
1085	1085	aab	36236	12079	middle	10.27	42.57	11	3	2021-11-15	62	11-3	1	남원농가	서귀포시	남원읍	제주특별자치도 서귀포시 남원읍 신흥리 841-1	33.3018	126.751	2500	Y	Y	2021	0	Y	궁천	Y	Y	Y	Y	Y	Y	11-3	too_small	unsalable
1086	1086	aab	36237	12079	low	9.97	43.82	11	3	2021-11-15	62	11-3	1	남원농가	서귀포시	남원읍	제주특별자치도 서귀포시 남원읍 신흥리 841-1	33.3018	126.751	2500	Y	Y	2021	0	Y	궁천	Y	Y	Y	Y	Y	Y	11-3	too_small	unsalable
1087	1087	aab	36238	12080	high	11.1	40.91	11	3	2021-11-15	63	11-3	1	남원농가	서귀포시	남원읍	제주특별자치도 서귀포시 남원읍 신흥리 841-1	33.3018	126.751	2500	Y	Y	2021	0	Y	궁천	Y	Y	Y	Y	Y	Y	11-3	too_small	unsalable
1088	1088	aab	36239	12080	middle	11.37	47.35	11	3	2021-11-15	63	11-3	1	남원농가	서귀포시	남원읍	제주특별자치도 서귀포시 남원읍 신흥리 841-1	33.3018	126.751	2500	Y	Y	2021	0	Y	궁천	Y	Y	Y	Y	Y	Y	11-3	too_small	unsalable
1089	1089	aab	36240	12080	low	10.3	45.33	11	3	2021-11-15	63	11-3	1	남원농가	서귀포시	남원읍	제주특별자치도 서귀포시 남원읍 신흥리 841-1	33.3018	126.751	2500	Y	Y	2021	0	Y	궁천	Y	Y	Y	Y	Y	Y	11-3	too_small	unsalable
1090	1090	aab	36241	12081	high	10.43	46.73	11	3	2021-11-15	64	11-3	1	남원농가	서귀포시	남원읍	제주특별자치도 서귀포시 남원읍 신흥리 841-1	33.3018	126.751	2500	Y	Y	2021	0	Y	궁천	Y	Y	Y	Y	Y	Y	11-3	too_small	unsalable
1091	1091	aab	36242	12081	middle	10.43	47.55	11	3	2021-11-15	64	11-3	1	남원농가	서귀포시	남원읍	제주특별자치도 서귀포시 남원읍 신흥리 841-1	33.3018	126.751	2500	Y	Y	2021	0	Y	궁천	Y	Y	Y	Y	Y	Y	11-3	too_small	unsalable
1092	1092	aab	36243	12081	low	10.87	46.75	11	3	2021-11-15	64	11-3	1	남원농가	서귀포시	남원읍	제주특별자치도 서귀포시 남원읍 신흥리 841-1	33.3018	126.751	2500	Y	Y	2021	0	Y	궁천	Y	Y	Y	Y	Y	Y	11-3	too_small	unsalable
1093	1093	aab	36244	12082	high	10.97	42.36	11	3	2021-11-15	65	11-3	1	남원농가	서귀포시	남원읍	제주특별자치도 서귀포시 남원읍 신흥리 841-1	33.3018	126.751	2500	Y	Y	2021	0	Y	궁천	Y	Y	Y	Y	Y	Y	11-3	too_small	unsalable
1094	1094	aab	36245	12082	middle	9.63	48.6	11	3	2021-11-15	65	11-3	1	남원농가	서귀포시	남원읍	제주특별자치도 서귀포시 남원읍 신흥리 841-1	33.3018	126.751	2500	Y	Y	2021	0	Y	궁천	Y	Y	Y	Y	Y	Y	11-3	too_small	unsalable
1095	1095	aab	36246	12082	low	9.53	48.13	11	3	2021-11-15	65	11-3	1	남원농가	서귀포시	남원읍	제주특별자치도 서귀포시 남원읍 신흥리 841-1	33.3018	126.751	2500	Y	Y	2021	0	Y	궁천	Y	Y	Y	Y	Y	Y	11-3	too_small	unsalable
1096	1096	aab	36247	12083	high	10.47	40.81	11	3	2021-11-15	66	11-3	1	남원농가	서귀포시	남원읍	제주특별자치도 서귀포시 남원읍 신흥리 841-1	33.3018	126.751	2500	Y	Y	2021	0	Y	궁천	Y	Y	Y	Y	Y	Y	11-3	too_small	unsalable
1097	1097	aab	36248	12083	middle	10.7	42.83	11	3	2021-11-15	66	11-3	1	남원농가	서귀포시	남원읍	제주특별자치도 서귀포시 남원읍 신흥리 841-1	33.3018	126.751	2500	Y	Y	2021	0	Y	궁천	Y	Y	Y	Y	Y	Y	11-3	too_small	unsalable
1098	1098	aab	36249	12083	low	10.63	47.51	11	3	2021-11-15	66	11-3	1	남원농가	서귀포시	남원읍	제주특별자치도 서귀포시 남원읍 신흥리 841-1	33.3018	126.751	2500	Y	Y	2021	0	Y	궁천	Y	Y	Y	Y	Y	Y	11-3	too_small	unsalable
1099	1099	aab	36250	12084	high	10.57	40.43	11	3	2021-11-15	67	11-3	1	남원농가	서귀포시	남원읍	제주특별자치도 서귀포시 남원읍 신흥리 841-1	33.3018	126.751	2500	Y	Y	2021	0	Y	궁천	Y	Y	Y	Y	Y	Y	11-3	too_small	unsalable
1100	1100	aab	36251	12084	middle	10.27	46.19	11	3	2021-11-15	67	11-3	1	남원농가	서귀포시	남원읍	제주특별자치도 서귀포시 남원읍 신흥리 841-1	33.3018	126.751	2500	Y	Y	2021	0	Y	궁천	Y	Y	Y	Y	Y	Y	11-3	too_small	unsalable
1101	1101	aab	36252	12084	low	10.13	47.63	11	3	2021-11-15	67	11-3	1	남원농가	서귀포시	남원읍	제주특별자치도 서귀포시 남원읍 신흥리 841-1	33.3018	126.751	2500	Y	Y	2021	0	Y	궁천	Y	Y	Y	Y	Y	Y	11-3	too_small	unsalable
1102	1102	aab	36253	12085	high	11	40.29	11	3	2021-11-15	68	11-3	1	남원농가	서귀포시	남원읍	제주특별자치도 서귀포시 남원읍 신흥리 841-1	33.3018	126.751	2500	Y	Y	2021	0	Y	궁천	Y	Y	Y	Y	Y	Y	11-3	too_small	unsalable
1103	1103	aab	36254	12085	middle	10.2	47.14	11	3	2021-11-15	68	11-3	1	남원농가	서귀포시	남원읍	제주특별자치도 서귀포시 남원읍 신흥리 841-1	33.3018	126.751	2500	Y	Y	2021	0	Y	궁천	Y	Y	Y	Y	Y	Y	11-3	too_small	unsalable
1104	1104	aab	36255	12085	low	11.03	46.81	11	3	2021-11-15	68	11-3	1	남원농가	서귀포시	남원읍	제주특별자치도 서귀포시 남원읍 신흥리 841-1	33.3018	126.751	2500	Y	Y	2021	0	Y	궁천	Y	Y	Y	Y	Y	Y	11-3	too_small	unsalable
1105	1105	aab	36256	12086	high	9.63	40.43	11	3	2021-11-15	69	11-3	1	남원농가	서귀포시	남원읍	제주특별자치도 서귀포시 남원읍 신흥리 841-1	33.3018	126.751	2500	Y	Y	2021	0	Y	궁천	Y	Y	Y	Y	Y	Y	11-3	too_small	unsalable
1106	1106	aab	36257	12086	middle	10.33	41.15	11	3	2021-11-15	69	11-3	1	남원농가	서귀포시	남원읍	제주특별자치도 서귀포시 남원읍 신흥리 841-1	33.3018	126.751	2500	Y	Y	2021	0	Y	궁천	Y	Y	Y	Y	Y	Y	11-3	too_small	unsalable
1107	1107	aab	36258	12086	low	10.3	41.21	11	3	2021-11-15	69	11-3	1	남원농가	서귀포시	남원읍	제주특별자치도 서귀포시 남원읍 신흥리 841-1	33.3018	126.751	2500	Y	Y	2021	0	Y	궁천	Y	Y	Y	Y	Y	Y	11-3	too_small	unsalable
1108	1108	aab	36259	12087	high	10.57	40.64	11	3	2021-11-15	70	11-3	1	남원농가	서귀포시	남원읍	제주특별자치도 서귀포시 남원읍 신흥리 841-1	33.3018	126.751	2500	Y	Y	2021	0	Y	궁천	Y	Y	Y	Y	Y	Y	11-3	too_small	unsalable
1109	1109	aab	36260	12087	middle	10.13	47.11	11	3	2021-11-15	70	11-3	1	남원농가	서귀포시	남원읍	제주특별자치도 서귀포시 남원읍 신흥리 841-1	33.3018	126.751	2500	Y	Y	2021	0	Y	궁천	Y	Y	Y	Y	Y	Y	11-3	too_small	unsalable
1110	1110	aab	36261	12087	low	10.43	46.95	11	3	2021-11-15	70	11-3	1	남원농가	서귀포시	남원읍	제주특별자치도 서귀포시 남원읍 신흥리 841-1	33.3018	126.751	2500	Y	Y	2021	0	Y	궁천	Y	Y	Y	Y	Y	Y	11-3	too_small	unsalable
1111	1111	aab	36262	12088	high	10.6	44.46	11	3	2021-11-15	71	11-3	1	남원농가	서귀포시	남원읍	제주특별자치도 서귀포시 남원읍 신흥리 841-1	33.3018	126.751	2500	Y	Y	2021	0	Y	궁천	Y	Y	Y	Y	Y	Y	11-3	too_small	unsalable
1112	1112	aab	36263	12088	middle	10.6	48.11	11	3	2021-11-15	71	11-3	1	남원농가	서귀포시	남원읍	제주특별자치도 서귀포시 남원읍 신흥리 841-1	33.3018	126.751	2500	Y	Y	2021	0	Y	궁천	Y	Y	Y	Y	Y	Y	11-3	too_small	unsalable
1113	1113	aab	36264	12088	low	11.13	47.53	11	3	2021-11-15	71	11-3	1	남원농가	서귀포시	남원읍	제주특별자치도 서귀포시 남원읍 신흥리 841-1	33.3018	126.751	2500	Y	Y	2021	0	Y	궁천	Y	Y	Y	Y	Y	Y	11-3	too_small	unsalable
1114	1114	aab	36265	12089	high	9.93	43.92	11	3	2021-11-15	72	11-3	1	남원농가	서귀포시	남원읍	제주특별자치도 서귀포시 남원읍 신흥리 841-1	33.3018	126.751	2500	Y	Y	2021	0	Y	궁천	Y	Y	Y	Y	Y	Y	11-3	too_small	unsalable
1115	1115	aab	36266	12089	middle	10.47	43.62	11	3	2021-11-15	72	11-3	1	남원농가	서귀포시	남원읍	제주특별자치도 서귀포시 남원읍 신흥리 841-1	33.3018	126.751	2500	Y	Y	2021	0	Y	궁천	Y	Y	Y	Y	Y	Y	11-3	too_small	unsalable
1116	1116	aab	36267	12089	low	10.37	47.24	11	3	2021-11-15	72	11-3	1	남원농가	서귀포시	남원읍	제주특별자치도 서귀포시 남원읍 신흥리 841-1	33.3018	126.751	2500	Y	Y	2021	0	Y	궁천	Y	Y	Y	Y	Y	Y	11-3	too_small	unsalable
1117	1117	aab	36268	12090	high	11.37	42.72	11	3	2021-11-15	73	11-3	1	남원농가	서귀포시	남원읍	제주특별자치도 서귀포시 남원읍 신흥리 841-1	33.3018	126.751	2500	Y	Y	2021	0	Y	궁천	Y	Y	Y	Y	Y	Y	11-3	too_small	unsalable
1118	1118	aab	36269	12090	middle	9.93	45.77	11	3	2021-11-15	73	11-3	1	남원농가	서귀포시	남원읍	제주특별자치도 서귀포시 남원읍 신흥리 841-1	33.3018	126.751	2500	Y	Y	2021	0	Y	궁천	Y	Y	Y	Y	Y	Y	11-3	too_small	unsalable
1119	1119	aab	36270	12090	low	9.7	41.13	11	3	2021-11-15	73	11-3	1	남원농가	서귀포시	남원읍	제주특별자치도 서귀포시 남원읍 신흥리 841-1	33.3018	126.751	2500	Y	Y	2021	0	Y	궁천	Y	Y	Y	Y	Y	Y	11-3	too_small	unsalable
1120	1120	aab	36271	12091	high	10.47	47.32	11	3	2021-11-15	74	11-3	1	남원농가	서귀포시	남원읍	제주특별자치도 서귀포시 남원읍 신흥리 841-1	33.3018	126.751	2500	Y	Y	2021	0	Y	궁천	Y	Y	Y	Y	Y	Y	11-3	too_small	unsalable
1121	1121	aab	36272	12091	middle	10.37	43.53	11	3	2021-11-15	74	11-3	1	남원농가	서귀포시	남원읍	제주특별자치도 서귀포시 남원읍 신흥리 841-1	33.3018	126.751	2500	Y	Y	2021	0	Y	궁천	Y	Y	Y	Y	Y	Y	11-3	too_small	unsalable
1122	1122	aab	36273	12091	low	10.53	45.27	11	3	2021-11-15	74	11-3	1	남원농가	서귀포시	남원읍	제주특별자치도 서귀포시 남원읍 신흥리 841-1	33.3018	126.751	2500	Y	Y	2021	0	Y	궁천	Y	Y	Y	Y	Y	Y	11-3	too_small	unsalable
1123	1123	aab	36274	12092	high	10.1	40.52	11	3	2021-11-15	75	11-3	1	남원농가	서귀포시	남원읍	제주특별자치도 서귀포시 남원읍 신흥리 841-1	33.3018	126.751	2500	Y	Y	2021	0	Y	궁천	Y	Y	Y	Y	Y	Y	11-3	too_small	unsalable
1124	1124	aab	36275	12092	middle	10.5	48.69	11	3	2021-11-15	75	11-3	1	남원농가	서귀포시	남원읍	제주특별자치도 서귀포시 남원읍 신흥리 841-1	33.3018	126.751	2500	Y	Y	2021	0	Y	궁천	Y	Y	Y	Y	Y	Y	11-3	too_small	unsalable
1125	1125	aab	36276	12092	low	9.87	41.54	11	3	2021-11-15	75	11-3	1	남원농가	서귀포시	남원읍	제주특별자치도 서귀포시 남원읍 신흥리 841-1	33.3018	126.751	2500	Y	Y	2021	0	Y	궁천	Y	Y	Y	Y	Y	Y	11-3	too_small	unsalable
1126	1126	aab	36277	12093	high	11.13	43.05	11	3	2021-11-15	76	11-3	1	남원농가	서귀포시	남원읍	제주특별자치도 서귀포시 남원읍 신흥리 841-1	33.3018	126.751	2500	Y	Y	2021	0	Y	궁천	Y	Y	Y	Y	Y	Y	11-3	too_small	unsalable
1127	1127	aab	36278	12093	middle	11.5	46.09	11	3	2021-11-15	76	11-3	1	남원농가	서귀포시	남원읍	제주특별자치도 서귀포시 남원읍 신흥리 841-1	33.3018	126.751	2500	Y	Y	2021	0	Y	궁천	Y	Y	Y	Y	Y	Y	11-3	too_small	unsalable
1128	1128	aab	36279	12093	low	10.3	44.19	11	3	2021-11-15	76	11-3	1	남원농가	서귀포시	남원읍	제주특별자치도 서귀포시 남원읍 신흥리 841-1	33.3018	126.751	2500	Y	Y	2021	0	Y	궁천	Y	Y	Y	Y	Y	Y	11-3	too_small	unsalable
1129	1129	aab	36280	12094	high	10.63	43.35	11	3	2021-11-15	77	11-3	1	남원농가	서귀포시	남원읍	제주특별자치도 서귀포시 남원읍 신흥리 841-1	33.3018	126.751	2500	Y	Y	2021	0	Y	궁천	Y	Y	Y	Y	Y	Y	11-3	too_small	unsalable
1130	1130	aab	36281	12094	middle	10.8	40.28	11	3	2021-11-15	77	11-3	1	남원농가	서귀포시	남원읍	제주특별자치도 서귀포시 남원읍 신흥리 841-1	33.3018	126.751	2500	Y	Y	2021	0	Y	궁천	Y	Y	Y	Y	Y	Y	11-3	too_small	unsalable
1131	1131	aab	36282	12094	low	9.73	44.81	11	3	2021-11-15	77	11-3	1	남원농가	서귀포시	남원읍	제주특별자치도 서귀포시 남원읍 신흥리 841-1	33.3018	126.751	2500	Y	Y	2021	0	Y	궁천	Y	Y	Y	Y	Y	Y	11-3	too_small	unsalable
1132	1132	aab	36283	12095	high	10.57	41.93	11	3	2021-11-15	78	11-3	1	남원농가	서귀포시	남원읍	제주특별자치도 서귀포시 남원읍 신흥리 841-1	33.3018	126.751	2500	Y	Y	2021	0	Y	궁천	Y	Y	Y	Y	Y	Y	11-3	too_small	unsalable
1133	1133	aab	36284	12095	middle	10.33	43.36	11	3	2021-11-15	78	11-3	1	남원농가	서귀포시	남원읍	제주특별자치도 서귀포시 남원읍 신흥리 841-1	33.3018	126.751	2500	Y	Y	2021	0	Y	궁천	Y	Y	Y	Y	Y	Y	11-3	too_small	unsalable
1134	1134	aab	36285	12095	low	10.17	46.61	11	3	2021-11-15	78	11-3	1	남원농가	서귀포시	남원읍	제주특별자치도 서귀포시 남원읍 신흥리 841-1	33.3018	126.751	2500	Y	Y	2021	0	Y	궁천	Y	Y	Y	Y	Y	Y	11-3	too_small	unsalable
1135	1135	aab	36286	12096	high	10.87	48.34	11	3	2021-11-15	79	11-3	1	남원농가	서귀포시	남원읍	제주특별자치도 서귀포시 남원읍 신흥리 841-1	33.3018	126.751	2500	Y	Y	2021	0	Y	궁천	Y	Y	Y	Y	Y	Y	11-3	too_small	unsalable
1136	1136	aab	36287	12096	middle	10.23	42.18	11	3	2021-11-15	79	11-3	1	남원농가	서귀포시	남원읍	제주특별자치도 서귀포시 남원읍 신흥리 841-1	33.3018	126.751	2500	Y	Y	2021	0	Y	궁천	Y	Y	Y	Y	Y	Y	11-3	too_small	unsalable
1137	1137	aab	36288	12096	low	10.53	42.32	11	3	2021-11-15	79	11-3	1	남원농가	서귀포시	남원읍	제주특별자치도 서귀포시 남원읍 신흥리 841-1	33.3018	126.751	2500	Y	Y	2021	0	Y	궁천	Y	Y	Y	Y	Y	Y	11-3	too_small	unsalable
1138	1138	aab	36289	12097	high	9.53	43.52	11	3	2021-11-15	80	11-3	1	남원농가	서귀포시	남원읍	제주특별자치도 서귀포시 남원읍 신흥리 841-1	33.3018	126.751	2500	Y	Y	2021	0	Y	궁천	Y	Y	Y	Y	Y	Y	11-3	too_small	unsalable
1139	1139	aab	36290	12097	middle	9.6	47.6	11	3	2021-11-15	80	11-3	1	남원농가	서귀포시	남원읍	제주특별자치도 서귀포시 남원읍 신흥리 841-1	33.3018	126.751	2500	Y	Y	2021	0	Y	궁천	Y	Y	Y	Y	Y	Y	11-3	too_small	unsalable
1140	1140	aab	36291	12097	low	10.7	45.98	11	3	2021-11-15	80	11-3	1	남원농가	서귀포시	남원읍	제주특별자치도 서귀포시 남원읍 신흥리 841-1	33.3018	126.751	2500	Y	Y	2021	0	Y	궁천	Y	Y	Y	Y	Y	Y	11-3	too_small	unsalable
1141	1141	aab	36292	12098	high	10.13	43.2	11	3	2021-11-15	81	11-3	1	남원농가	서귀포시	남원읍	제주특별자치도 서귀포시 남원읍 신흥리 841-1	33.3018	126.751	2500	Y	Y	2021	0	Y	궁천	Y	Y	Y	Y	Y	Y	11-3	too_small	unsalable
1142	1142	aab	36293	12098	middle	11.37	47.19	11	3	2021-11-15	81	11-3	1	남원농가	서귀포시	남원읍	제주특별자치도 서귀포시 남원읍 신흥리 841-1	33.3018	126.751	2500	Y	Y	2021	0	Y	궁천	Y	Y	Y	Y	Y	Y	11-3	too_small	unsalable
1143	1143	aab	36294	12098	low	10.13	41.85	11	3	2021-11-15	81	11-3	1	남원농가	서귀포시	남원읍	제주특별자치도 서귀포시 남원읍 신흥리 841-1	33.3018	126.751	2500	Y	Y	2021	0	Y	궁천	Y	Y	Y	Y	Y	Y	11-3	too_small	unsalable
1144	1144	aab	36295	12099	high	10.83	43.52	11	3	2021-11-15	82	11-3	1	남원농가	서귀포시	남원읍	제주특별자치도 서귀포시 남원읍 신흥리 841-1	33.3018	126.751	2500	Y	Y	2021	0	Y	궁천	Y	Y	Y	Y	Y	Y	11-3	too_small	unsalable
1145	1145	aab	36296	12099	middle	10.17	47.96	11	3	2021-11-15	82	11-3	1	남원농가	서귀포시	남원읍	제주특별자치도 서귀포시 남원읍 신흥리 841-1	33.3018	126.751	2500	Y	Y	2021	0	Y	궁천	Y	Y	Y	Y	Y	Y	11-3	too_small	unsalable
1146	1146	aab	36297	12099	low	9.87	46.04	11	3	2021-11-15	82	11-3	1	남원농가	서귀포시	남원읍	제주특별자치도 서귀포시 남원읍 신흥리 841-1	33.3018	126.751	2500	Y	Y	2021	0	Y	궁천	Y	Y	Y	Y	Y	Y	11-3	too_small	unsalable
1147	1147	aab	36298	12100	high	11.43	42.99	11	3	2021-11-15	83	11-3	1	남원농가	서귀포시	남원읍	제주특별자치도 서귀포시 남원읍 신흥리 841-1	33.3018	126.751	2500	Y	Y	2021	0	Y	궁천	Y	Y	Y	Y	Y	Y	11-3	too_small	unsalable
1148	1148	aab	36299	12100	middle	11.83	45.33	11	3	2021-11-15	83	11-3	1	남원농가	서귀포시	남원읍	제주특별자치도 서귀포시 남원읍 신흥리 841-1	33.3018	126.751	2500	Y	Y	2021	0	Y	궁천	Y	Y	Y	Y	Y	Y	11-3	too_small	unsalable
1149	1149	aab	36300	12100	low	11.27	43.94	11	3	2021-11-15	83	11-3	1	남원농가	서귀포시	남원읍	제주특별자치도 서귀포시 남원읍 신흥리 841-1	33.3018	126.751	2500	Y	Y	2021	0	Y	궁천	Y	Y	Y	Y	Y	Y	11-3	too_small	unsalable
1150	1150	aab	36301	12101	high	10.9	44.58	11	3	2021-11-15	84	11-3	1	남원농가	서귀포시	남원읍	제주특별자치도 서귀포시 남원읍 신흥리 841-1	33.3018	126.751	2500	Y	Y	2021	0	Y	궁천	Y	Y	Y	Y	Y	Y	11-3	too_small	unsalable
1151	1151	aab	36302	12101	middle	10.4	45.24	11	3	2021-11-15	84	11-3	1	남원농가	서귀포시	남원읍	제주특별자치도 서귀포시 남원읍 신흥리 841-1	33.3018	126.751	2500	Y	Y	2021	0	Y	궁천	Y	Y	Y	Y	Y	Y	11-3	too_small	unsalable
1152	1152	aab	36303	12101	low	10.13	48.42	11	3	2021-11-15	84	11-3	1	남원농가	서귀포시	남원읍	제주특별자치도 서귀포시 남원읍 신흥리 841-1	33.3018	126.751	2500	Y	Y	2021	0	Y	궁천	Y	Y	Y	Y	Y	Y	11-3	too_small	unsalable
1153	1153	aab	36304	12102	high	9.47	40.78	11	3	2021-11-15	85	11-3	1	남원농가	서귀포시	남원읍	제주특별자치도 서귀포시 남원읍 신흥리 841-1	33.3018	126.751	2500	Y	Y	2021	0	Y	궁천	Y	Y	Y	Y	Y	Y	11-3	too_small	unsalable
1154	1154	aab	36305	12102	middle	11.1	42.54	11	3	2021-11-15	85	11-3	1	남원농가	서귀포시	남원읍	제주특별자치도 서귀포시 남원읍 신흥리 841-1	33.3018	126.751	2500	Y	Y	2021	0	Y	궁천	Y	Y	Y	Y	Y	Y	11-3	too_small	unsalable
1155	1155	aab	36306	12102	low	9.4	44.09	11	3	2021-11-15	85	11-3	1	남원농가	서귀포시	남원읍	제주특별자치도 서귀포시 남원읍 신흥리 841-1	33.3018	126.751	2500	Y	Y	2021	0	Y	궁천	Y	Y	Y	Y	Y	Y	11-3	too_small	unsalable
1156	1156	aab	36307	12103	high	10.43	40.61	11	3	2021-11-15	86	11-3	1	남원농가	서귀포시	남원읍	제주특별자치도 서귀포시 남원읍 신흥리 841-1	33.3018	126.751	2500	Y	Y	2021	0	Y	궁천	Y	Y	Y	Y	Y	Y	11-3	too_small	unsalable
1157	1157	aab	36308	12103	middle	10.23	46.13	11	3	2021-11-15	86	11-3	1	남원농가	서귀포시	남원읍	제주특별자치도 서귀포시 남원읍 신흥리 841-1	33.3018	126.751	2500	Y	Y	2021	0	Y	궁천	Y	Y	Y	Y	Y	Y	11-3	too_small	unsalable
1158	1158	aab	36309	12103	low	12.03	47.15	11	3	2021-11-15	86	11-3	1	남원농가	서귀포시	남원읍	제주특별자치도 서귀포시 남원읍 신흥리 841-1	33.3018	126.751	2500	Y	Y	2021	0	Y	궁천	Y	Y	Y	Y	Y	Y	11-3	too_small	unsalable
1159	1159	aab	36310	12104	high	9.83	41.26	11	3	2021-11-15	87	11-3	1	남원농가	서귀포시	남원읍	제주특별자치도 서귀포시 남원읍 신흥리 841-1	33.3018	126.751	2500	Y	Y	2021	0	Y	궁천	Y	Y	Y	Y	Y	Y	11-3	too_small	unsalable
1160	1160	aab	36311	12104	middle	9.03	42.98	11	3	2021-11-15	87	11-3	1	남원농가	서귀포시	남원읍	제주특별자치도 서귀포시 남원읍 신흥리 841-1	33.3018	126.751	2500	Y	Y	2021	0	Y	궁천	Y	Y	Y	Y	Y	Y	11-3	too_small	unsalable
1161	1161	aab	36312	12104	low	9.63	44.68	11	3	2021-11-15	87	11-3	1	남원농가	서귀포시	남원읍	제주특별자치도 서귀포시 남원읍 신흥리 841-1	33.3018	126.751	2500	Y	Y	2021	0	Y	궁천	Y	Y	Y	Y	Y	Y	11-3	too_small	unsalable
1162	1162	aab	36313	12105	high	8.4	44.57	11	3	2021-11-15	88	11-3	1	남원농가	서귀포시	남원읍	제주특별자치도 서귀포시 남원읍 신흥리 841-1	33.3018	126.751	2500	Y	Y	2021	0	Y	궁천	Y	Y	Y	Y	Y	Y	11-3	too_small	unsalable
1163	1163	aab	36314	12105	middle	10.4	47.52	11	3	2021-11-15	88	11-3	1	남원농가	서귀포시	남원읍	제주특별자치도 서귀포시 남원읍 신흥리 841-1	33.3018	126.751	2500	Y	Y	2021	0	Y	궁천	Y	Y	Y	Y	Y	Y	11-3	too_small	unsalable
1164	1164	aab	36315	12105	low	11.67	43.02	11	3	2021-11-15	88	11-3	1	남원농가	서귀포시	남원읍	제주특별자치도 서귀포시 남원읍 신흥리 841-1	33.3018	126.751	2500	Y	Y	2021	0	Y	궁천	Y	Y	Y	Y	Y	Y	11-3	too_small	unsalable
1165	1165	aab	36316	12106	high	8.9	42.54	11	3	2021-11-15	89	11-3	1	남원농가	서귀포시	남원읍	제주특별자치도 서귀포시 남원읍 신흥리 841-1	33.3018	126.751	2500	Y	Y	2021	0	Y	궁천	Y	Y	Y	Y	Y	Y	11-3	too_small	unsalable
1166	1166	aab	36317	12106	middle	10.93	48.78	11	3	2021-11-15	89	11-3	1	남원농가	서귀포시	남원읍	제주특별자치도 서귀포시 남원읍 신흥리 841-1	33.3018	126.751	2500	Y	Y	2021	0	Y	궁천	Y	Y	Y	Y	Y	Y	11-3	too_small	unsalable
1167	1167	aab	36318	12106	low	10.87	40.58	11	3	2021-11-15	89	11-3	1	남원농가	서귀포시	남원읍	제주특별자치도 서귀포시 남원읍 신흥리 841-1	33.3018	126.751	2500	Y	Y	2021	0	Y	궁천	Y	Y	Y	Y	Y	Y	11-3	too_small	unsalable
1168	1168	aab	36319	12107	high	11.27	45.29	11	3	2021-11-15	90	11-3	1	남원농가	서귀포시	남원읍	제주특별자치도 서귀포시 남원읍 신흥리 841-1	33.3018	126.751	2500	Y	Y	2021	0	Y	궁천	Y	Y	Y	Y	Y	Y	11-3	too_small	unsalable
1169	1169	aab	36320	12107	middle	10.63	42.59	11	3	2021-11-15	90	11-3	1	남원농가	서귀포시	남원읍	제주특별자치도 서귀포시 남원읍 신흥리 841-1	33.3018	126.751	2500	Y	Y	2021	0	Y	궁천	Y	Y	Y	Y	Y	Y	11-3	too_small	unsalable
1170	1170	aab	36321	12107	low	10.17	41.78	11	3	2021-11-15	90	11-3	1	남원농가	서귀포시	남원읍	제주특별자치도 서귀포시 남원읍 신흥리 841-1	33.3018	126.751	2500	Y	Y	2021	0	Y	궁천	Y	Y	Y	Y	Y	Y	11-3	too_small	unsalable
1171	1171	aab	36322	12108	high	10.03	41.09	11	3	2021-11-15	91	11-3	1	남원농가	서귀포시	남원읍	제주특별자치도 서귀포시 남원읍 신흥리 841-1	33.3018	126.751	2500	Y	Y	2021	0	Y	궁천	Y	Y	Y	Y	Y	Y	11-3	too_small	unsalable
1172	1172	aab	36323	12108	middle	9.87	48.24	11	3	2021-11-15	91	11-3	1	남원농가	서귀포시	남원읍	제주특별자치도 서귀포시 남원읍 신흥리 841-1	33.3018	126.751	2500	Y	Y	2021	0	Y	궁천	Y	Y	Y	Y	Y	Y	11-3	too_small	unsalable
1173	1173	aab	36324	12108	low	9.57	43.9	11	3	2021-11-15	91	11-3	1	남원농가	서귀포시	남원읍	제주특별자치도 서귀포시 남원읍 신흥리 841-1	33.3018	126.751	2500	Y	Y	2021	0	Y	궁천	Y	Y	Y	Y	Y	Y	11-3	too_small	unsalable
1174	1174	aab	36325	12109	high	9.77	43.91	11	3	2021-11-15	92	11-3	1	남원농가	서귀포시	남원읍	제주특별자치도 서귀포시 남원읍 신흥리 841-1	33.3018	126.751	2500	Y	Y	2021	0	Y	궁천	Y	Y	Y	Y	Y	Y	11-3	too_small	unsalable
1175	1175	aab	36326	12109	middle	10.07	48.26	11	3	2021-11-15	92	11-3	1	남원농가	서귀포시	남원읍	제주특별자치도 서귀포시 남원읍 신흥리 841-1	33.3018	126.751	2500	Y	Y	2021	0	Y	궁천	Y	Y	Y	Y	Y	Y	11-3	too_small	unsalable
1176	1176	aab	36327	12109	low	10.87	44.52	11	3	2021-11-15	92	11-3	1	남원농가	서귀포시	남원읍	제주특별자치도 서귀포시 남원읍 신흥리 841-1	33.3018	126.751	2500	Y	Y	2021	0	Y	궁천	Y	Y	Y	Y	Y	Y	11-3	too_small	unsalable
1177	1177	aab	36328	12110	high	10.67	42.64	11	3	2021-11-15	93	11-3	1	남원농가	서귀포시	남원읍	제주특별자치도 서귀포시 남원읍 신흥리 841-1	33.3018	126.751	2500	Y	Y	2021	0	Y	궁천	Y	Y	Y	Y	Y	Y	11-3	too_small	unsalable
1178	1178	aab	36329	12110	middle	8.6	48.14	11	3	2021-11-15	93	11-3	1	남원농가	서귀포시	남원읍	제주특별자치도 서귀포시 남원읍 신흥리 841-1	33.3018	126.751	2500	Y	Y	2021	0	Y	궁천	Y	Y	Y	Y	Y	Y	11-3	too_small	unsalable
1179	1179	aab	36330	12110	low	9.3	41.62	11	3	2021-11-15	93	11-3	1	남원농가	서귀포시	남원읍	제주특별자치도 서귀포시 남원읍 신흥리 841-1	33.3018	126.751	2500	Y	Y	2021	0	Y	궁천	Y	Y	Y	Y	Y	Y	11-3	too_small	unsalable
1180	1180	aab	36331	12111	high	9.87	45.87	11	3	2021-11-15	94	11-3	1	남원농가	서귀포시	남원읍	제주특별자치도 서귀포시 남원읍 신흥리 841-1	33.3018	126.751	2500	Y	Y	2021	0	Y	궁천	Y	Y	Y	Y	Y	Y	11-3	too_small	unsalable
1181	1181	aab	36332	12111	middle	10.2	42.02	11	3	2021-11-15	94	11-3	1	남원농가	서귀포시	남원읍	제주특별자치도 서귀포시 남원읍 신흥리 841-1	33.3018	126.751	2500	Y	Y	2021	0	Y	궁천	Y	Y	Y	Y	Y	Y	11-3	too_small	unsalable
1182	1182	aab	36333	12111	low	10.07	43.44	11	3	2021-11-15	94	11-3	1	남원농가	서귀포시	남원읍	제주특별자치도 서귀포시 남원읍 신흥리 841-1	33.3018	126.751	2500	Y	Y	2021	0	Y	궁천	Y	Y	Y	Y	Y	Y	11-3	too_small	unsalable
1183	1183	aab	36334	12112	high	10.67	46.04	11	3	2021-11-15	95	11-3	1	남원농가	서귀포시	남원읍	제주특별자치도 서귀포시 남원읍 신흥리 841-1	33.3018	126.751	2500	Y	Y	2021	0	Y	궁천	Y	Y	Y	Y	Y	Y	11-3	too_small	unsalable
1184	1184	aab	36335	12112	middle	10.97	43.14	11	3	2021-11-15	95	11-3	1	남원농가	서귀포시	남원읍	제주특별자치도 서귀포시 남원읍 신흥리 841-1	33.3018	126.751	2500	Y	Y	2021	0	Y	궁천	Y	Y	Y	Y	Y	Y	11-3	too_small	unsalable
1185	1185	aab	36336	12112	low	11.37	48.08	11	3	2021-11-15	95	11-3	1	남원농가	서귀포시	남원읍	제주특별자치도 서귀포시 남원읍 신흥리 841-1	33.3018	126.751	2500	Y	Y	2021	0	Y	궁천	Y	Y	Y	Y	Y	Y	11-3	too_small	unsalable
1186	1186	aab	36337	12113	high	9.5	42.06	11	3	2021-11-15	96	11-3	1	남원농가	서귀포시	남원읍	제주특별자치도 서귀포시 남원읍 신흥리 841-1	33.3018	126.751	2500	Y	Y	2021	0	Y	궁천	Y	Y	Y	Y	Y	Y	11-3	too_small	unsalable
1187	1187	aab	36338	12113	middle	10.37	48.56	11	3	2021-11-15	96	11-3	1	남원농가	서귀포시	남원읍	제주특별자치도 서귀포시 남원읍 신흥리 841-1	33.3018	126.751	2500	Y	Y	2021	0	Y	궁천	Y	Y	Y	Y	Y	Y	11-3	too_small	unsalable
1188	1188	aab	36339	12113	low	10.1	45.35	11	3	2021-11-15	96	11-3	1	남원농가	서귀포시	남원읍	제주특별자치도 서귀포시 남원읍 신흥리 841-1	33.3018	126.751	2500	Y	Y	2021	0	Y	궁천	Y	Y	Y	Y	Y	Y	11-3	too_small	unsalable
1189	1189	aab	36340	12114	high	9.83	43.08	11	3	2021-11-15	97	11-3	1	남원농가	서귀포시	남원읍	제주특별자치도 서귀포시 남원읍 신흥리 841-1	33.3018	126.751	2500	Y	Y	2021	0	Y	궁천	Y	Y	Y	Y	Y	Y	11-3	too_small	unsalable
1190	1190	aab	36341	12114	middle	10.07	46.47	11	3	2021-11-15	97	11-3	1	남원농가	서귀포시	남원읍	제주특별자치도 서귀포시 남원읍 신흥리 841-1	33.3018	126.751	2500	Y	Y	2021	0	Y	궁천	Y	Y	Y	Y	Y	Y	11-3	too_small	unsalable
1191	1191	aab	36342	12114	low	10.9	44.3	11	3	2021-11-15	97	11-3	1	남원농가	서귀포시	남원읍	제주특별자치도 서귀포시 남원읍 신흥리 841-1	33.3018	126.751	2500	Y	Y	2021	0	Y	궁천	Y	Y	Y	Y	Y	Y	11-3	too_small	unsalable
1192	1192	aab	36343	12115	high	9.9	47.83	11	3	2021-11-15	98	11-3	1	남원농가	서귀포시	남원읍	제주특별자치도 서귀포시 남원읍 신흥리 841-1	33.3018	126.751	2500	Y	Y	2021	0	Y	궁천	Y	Y	Y	Y	Y	Y	11-3	too_small	unsalable
1193	1193	aab	36344	12115	middle	11.07	42.99	11	3	2021-11-15	98	11-3	1	남원농가	서귀포시	남원읍	제주특별자치도 서귀포시 남원읍 신흥리 841-1	33.3018	126.751	2500	Y	Y	2021	0	Y	궁천	Y	Y	Y	Y	Y	Y	11-3	too_small	unsalable
1194	1194	aab	36345	12115	low	10.4	45.66	11	3	2021-11-15	98	11-3	1	남원농가	서귀포시	남원읍	제주특별자치도 서귀포시 남원읍 신흥리 841-1	33.3018	126.751	2500	Y	Y	2021	0	Y	궁천	Y	Y	Y	Y	Y	Y	11-3	too_small	unsalable
1195	1195	aab	36346	12116	high	10.57	47.86	11	3	2021-11-15	99	11-3	1	남원농가	서귀포시	남원읍	제주특별자치도 서귀포시 남원읍 신흥리 841-1	33.3018	126.751	2500	Y	Y	2021	0	Y	궁천	Y	Y	Y	Y	Y	Y	11-3	too_small	unsalable
1196	1196	aab	36347	12116	middle	11.4	41.36	11	3	2021-11-15	99	11-3	1	남원농가	서귀포시	남원읍	제주특별자치도 서귀포시 남원읍 신흥리 841-1	33.3018	126.751	2500	Y	Y	2021	0	Y	궁천	Y	Y	Y	Y	Y	Y	11-3	too_small	unsalable
1197	1197	aab	36348	12116	low	10.37	40.96	11	3	2021-11-15	99	11-3	1	남원농가	서귀포시	남원읍	제주특별자치도 서귀포시 남원읍 신흥리 841-1	33.3018	126.751	2500	Y	Y	2021	0	Y	궁천	Y	Y	Y	Y	Y	Y	11-3	too_small	unsalable
1198	1198	aab	36349	12117	high	9.43	41.37	11	3	2021-11-15	100	11-3	1	남원농가	서귀포시	남원읍	제주특별자치도 서귀포시 남원읍 신흥리 841-1	33.3018	126.751	2500	Y	Y	2021	0	Y	궁천	Y	Y	Y	Y	Y	Y	11-3	too_small	unsalable
1199	1199	aab	36350	12117	middle	9.83	42.65	11	3	2021-11-15	100	11-3	1	남원농가	서귀포시	남원읍	제주특별자치도 서귀포시 남원읍 신흥리 841-1	33.3018	126.751	2500	Y	Y	2021	0	Y	궁천	Y	Y	Y	Y	Y	Y	11-3	too_small	unsalable
1200	1200	aab	36351	12117	low	9.33	41.82	11	3	2021-11-15	100	11-3	1	남원농가	서귀포시	남원읍	제주특별자치도 서귀포시 남원읍 신흥리 841-1	33.3018	126.751	2500	Y	Y	2021	0	Y	궁천	Y	Y	Y	Y	Y	Y	11-3	too_small	unsalable
1201	1201	aab	36352	12118	high	11.93	47.85	11	4	2021-11-22	1	11-4	1	남원농가	서귀포시	남원읍	제주특별자치도 서귀포시 남원읍 신흥리 841-1	33.3018	126.751	2500	Y	Y	2021	0	Y	궁천	Y	Y	Y	Y	Y	Y	11-4	too_small	unsalable
1202	1202	aab	36353	12118	middle	10.23	48.77	11	4	2021-11-22	1	11-4	1	남원농가	서귀포시	남원읍	제주특별자치도 서귀포시 남원읍 신흥리 841-1	33.3018	126.751	2500	Y	Y	2021	0	Y	궁천	Y	Y	Y	Y	Y	Y	11-4	too_small	unsalable
1203	1203	aab	36354	12118	low	9.3	46.03	11	4	2021-11-22	1	11-4	1	남원농가	서귀포시	남원읍	제주특별자치도 서귀포시 남원읍 신흥리 841-1	33.3018	126.751	2500	Y	Y	2021	0	Y	궁천	Y	Y	Y	Y	Y	Y	11-4	too_small	unsalable
1204	1204	aab	36355	12119	high	10.47	59.75	11	4	2021-11-22	2	11-4	1	남원농가	서귀포시	남원읍	제주특별자치도 서귀포시 남원읍 신흥리 841-1	33.3018	126.751	2500	Y	Y	2021	0	Y	궁천	Y	Y	Y	Y	Y	Y	11-4	M	prime grade
1205	1205	aab	36356	12119	middle	11.63	46.56	11	4	2021-11-22	2	11-4	1	남원농가	서귀포시	남원읍	제주특별자치도 서귀포시 남원읍 신흥리 841-1	33.3018	126.751	2500	Y	Y	2021	0	Y	궁천	Y	Y	Y	Y	Y	Y	11-4	too_small	unsalable
1206	1206	aab	36357	12119	low	12.5	54.4	11	4	2021-11-22	2	11-4	1	남원농가	서귀포시	남원읍	제주특별자치도 서귀포시 남원읍 신흥리 841-1	33.3018	126.751	2500	Y	Y	2021	0	Y	궁천	Y	Y	Y	Y	Y	Y	11-4	S	prime grade
1207	1207	aab	36358	12120	high	11.3	53.23	11	4	2021-11-22	3	11-4	1	남원농가	서귀포시	남원읍	제주특별자치도 서귀포시 남원읍 신흥리 841-1	33.3018	126.751	2500	Y	Y	2021	0	Y	궁천	Y	Y	Y	Y	Y	Y	11-4	2S	salable
1208	1208	aab	36359	12120	middle	11.07	48.51	11	4	2021-11-22	3	11-4	1	남원농가	서귀포시	남원읍	제주특별자치도 서귀포시 남원읍 신흥리 841-1	33.3018	126.751	2500	Y	Y	2021	0	Y	궁천	Y	Y	Y	Y	Y	Y	11-4	too_small	unsalable
1209	1209	aab	36360	12120	low	10.33	54.91	11	4	2021-11-22	3	11-4	1	남원농가	서귀포시	남원읍	제주특별자치도 서귀포시 남원읍 신흥리 841-1	33.3018	126.751	2500	Y	Y	2021	0	Y	궁천	Y	Y	Y	Y	Y	Y	11-4	S	prime grade
1210	1210	aab	36361	12121	high	11.1	59.16	11	4	2021-11-22	4	11-4	1	남원농가	서귀포시	남원읍	제주특별자치도 서귀포시 남원읍 신흥리 841-1	33.3018	126.751	2500	Y	Y	2021	0	Y	궁천	Y	Y	Y	Y	Y	Y	11-4	M	prime grade
1211	1211	aab	36362	12121	middle	11.3	53.3	11	4	2021-11-22	4	11-4	1	남원농가	서귀포시	남원읍	제주특별자치도 서귀포시 남원읍 신흥리 841-1	33.3018	126.751	2500	Y	Y	2021	0	Y	궁천	Y	Y	Y	Y	Y	Y	11-4	2S	salable
1212	1212	aab	36363	12121	low	11.7	47.42	11	4	2021-11-22	4	11-4	1	남원농가	서귀포시	남원읍	제주특별자치도 서귀포시 남원읍 신흥리 841-1	33.3018	126.751	2500	Y	Y	2021	0	Y	궁천	Y	Y	Y	Y	Y	Y	11-4	too_small	unsalable
1213	1213	aab	36364	12122	high	10.9	52.98	11	4	2021-11-22	5	11-4	1	남원농가	서귀포시	남원읍	제주특별자치도 서귀포시 남원읍 신흥리 841-1	33.3018	126.751	2500	Y	Y	2021	0	Y	궁천	Y	Y	Y	Y	Y	Y	11-4	2S	salable
1214	1214	aab	36365	12122	middle	9.8	47.58	11	4	2021-11-22	5	11-4	1	남원농가	서귀포시	남원읍	제주특별자치도 서귀포시 남원읍 신흥리 841-1	33.3018	126.751	2500	Y	Y	2021	0	Y	궁천	Y	Y	Y	Y	Y	Y	11-4	too_small	unsalable
1215	1215	aab	36366	12122	low	9.57	53.41	11	4	2021-11-22	5	11-4	1	남원농가	서귀포시	남원읍	제주특별자치도 서귀포시 남원읍 신흥리 841-1	33.3018	126.751	2500	Y	Y	2021	0	Y	궁천	Y	Y	Y	Y	Y	Y	11-4	too_large	unsalable
1216	1216	aab	36367	12123	high	13.17	55.61	11	4	2021-11-22	6	11-4	1	남원농가	서귀포시	남원읍	제주특별자치도 서귀포시 남원읍 신흥리 841-1	33.3018	126.751	2500	Y	Y	2021	0	Y	궁천	Y	Y	Y	Y	Y	Y	11-4	S	prime grade
1217	1217	aab	36368	12123	middle	12.5	52.36	11	4	2021-11-22	6	11-4	1	남원농가	서귀포시	남원읍	제주특별자치도 서귀포시 남원읍 신흥리 841-1	33.3018	126.751	2500	Y	Y	2021	0	Y	궁천	Y	Y	Y	Y	Y	Y	11-4	2S	salable
1218	1218	aab	36369	12123	low	12.43	48.16	11	4	2021-11-22	6	11-4	1	남원농가	서귀포시	남원읍	제주특별자치도 서귀포시 남원읍 신흥리 841-1	33.3018	126.751	2500	Y	Y	2021	0	Y	궁천	Y	Y	Y	Y	Y	Y	11-4	too_small	unsalable
1219	1219	aab	36370	12124	high	12.53	46.51	11	4	2021-11-22	7	11-4	1	남원농가	서귀포시	남원읍	제주특별자치도 서귀포시 남원읍 신흥리 841-1	33.3018	126.751	2500	Y	Y	2021	0	Y	궁천	Y	Y	Y	Y	Y	Y	11-4	too_small	unsalable
1220	1220	aab	36371	12124	middle	12.47	54.55	11	4	2021-11-22	7	11-4	1	남원농가	서귀포시	남원읍	제주특별자치도 서귀포시 남원읍 신흥리 841-1	33.3018	126.751	2500	Y	Y	2021	0	Y	궁천	Y	Y	Y	Y	Y	Y	11-4	S	prime grade
1221	1221	aab	36372	12124	low	13.1	46.26	11	4	2021-11-22	7	11-4	1	남원농가	서귀포시	남원읍	제주특별자치도 서귀포시 남원읍 신흥리 841-1	33.3018	126.751	2500	Y	Y	2021	0	Y	궁천	Y	Y	Y	Y	Y	Y	11-4	too_small	unsalable
1222	1222	aab	36373	12125	high	11.5	53.28	11	4	2021-11-22	8	11-4	1	남원농가	서귀포시	남원읍	제주특별자치도 서귀포시 남원읍 신흥리 841-1	33.3018	126.751	2500	Y	Y	2021	0	Y	궁천	Y	Y	Y	Y	Y	Y	11-4	2S	salable
1223	1223	aab	36374	12125	middle	10.97	53.38	11	4	2021-11-22	8	11-4	1	남원농가	서귀포시	남원읍	제주특별자치도 서귀포시 남원읍 신흥리 841-1	33.3018	126.751	2500	Y	Y	2021	0	Y	궁천	Y	Y	Y	Y	Y	Y	11-4	2S	salable
1224	1224	aab	36375	12125	low	11.07	55.11	11	4	2021-11-22	8	11-4	1	남원농가	서귀포시	남원읍	제주특별자치도 서귀포시 남원읍 신흥리 841-1	33.3018	126.751	2500	Y	Y	2021	0	Y	궁천	Y	Y	Y	Y	Y	Y	11-4	S	prime grade
1225	1225	aab	36376	12126	high	12.03	53.99	11	4	2021-11-22	9	11-4	1	남원농가	서귀포시	남원읍	제주특별자치도 서귀포시 남원읍 신흥리 841-1	33.3018	126.751	2500	Y	Y	2021	0	Y	궁천	Y	Y	Y	Y	Y	Y	11-4	2S	salable
1226	1226	aab	36377	12126	middle	9.9	57.51	11	4	2021-11-22	9	11-4	1	남원농가	서귀포시	남원읍	제주특별자치도 서귀포시 남원읍 신흥리 841-1	33.3018	126.751	2500	Y	Y	2021	0	Y	궁천	Y	Y	Y	Y	Y	Y	11-4	too_large	unsalable
1227	1227	aab	36378	12126	low	10.57	57.93	11	4	2021-11-22	9	11-4	1	남원농가	서귀포시	남원읍	제주특별자치도 서귀포시 남원읍 신흥리 841-1	33.3018	126.751	2500	Y	Y	2021	0	Y	궁천	Y	Y	Y	Y	Y	Y	11-4	S	prime grade
1228	1228	aab	36379	12127	high	11.27	52.48	11	4	2021-11-22	10	11-4	1	남원농가	서귀포시	남원읍	제주특별자치도 서귀포시 남원읍 신흥리 841-1	33.3018	126.751	2500	Y	Y	2021	0	Y	궁천	Y	Y	Y	Y	Y	Y	11-4	2S	salable
1229	1229	aab	36380	12127	middle	10.77	54.78	11	4	2021-11-22	10	11-4	1	남원농가	서귀포시	남원읍	제주특별자치도 서귀포시 남원읍 신흥리 841-1	33.3018	126.751	2500	Y	Y	2021	0	Y	궁천	Y	Y	Y	Y	Y	Y	11-4	S	prime grade
1230	1230	aab	36381	12127	low	10.07	50.4	11	4	2021-11-22	10	11-4	1	남원농가	서귀포시	남원읍	제주특별자치도 서귀포시 남원읍 신흥리 841-1	33.3018	126.751	2500	Y	Y	2021	0	Y	궁천	Y	Y	Y	Y	Y	Y	11-4	2S	salable
1231	1231	aab	36382	12128	high	10.37	58.48	11	4	2021-11-22	11	11-4	1	남원농가	서귀포시	남원읍	제주특별자치도 서귀포시 남원읍 신흥리 841-1	33.3018	126.751	2500	Y	Y	2021	0	Y	궁천	Y	Y	Y	Y	Y	Y	11-4	S	prime grade
1232	1232	aab	36383	12128	middle	10.6	54.88	11	4	2021-11-22	11	11-4	1	남원농가	서귀포시	남원읍	제주특별자치도 서귀포시 남원읍 신흥리 841-1	33.3018	126.751	2500	Y	Y	2021	0	Y	궁천	Y	Y	Y	Y	Y	Y	11-4	S	prime grade
1233	1233	aab	36384	12128	low	10.93	50.04	11	4	2021-11-22	11	11-4	1	남원농가	서귀포시	남원읍	제주특별자치도 서귀포시 남원읍 신흥리 841-1	33.3018	126.751	2500	Y	Y	2021	0	Y	궁천	Y	Y	Y	Y	Y	Y	11-4	2S	salable
1234	1234	aab	36385	12129	high	10.8	59.6	11	4	2021-11-22	12	11-4	1	남원농가	서귀포시	남원읍	제주특별자치도 서귀포시 남원읍 신흥리 841-1	33.3018	126.751	2500	Y	Y	2021	0	Y	궁천	Y	Y	Y	Y	Y	Y	11-4	M	prime grade
1235	1235	aab	36386	12129	middle	10.43	54.62	11	4	2021-11-22	12	11-4	1	남원농가	서귀포시	남원읍	제주특별자치도 서귀포시 남원읍 신흥리 841-1	33.3018	126.751	2500	Y	Y	2021	0	Y	궁천	Y	Y	Y	Y	Y	Y	11-4	S	prime grade
1236	1236	aab	36387	12129	low	10.17	54.79	11	4	2021-11-22	12	11-4	1	남원농가	서귀포시	남원읍	제주특별자치도 서귀포시 남원읍 신흥리 841-1	33.3018	126.751	2500	Y	Y	2021	0	Y	궁천	Y	Y	Y	Y	Y	Y	11-4	S	prime grade
1237	1237	aab	36388	12130	high	10.67	53	11	4	2021-11-22	13	11-4	1	남원농가	서귀포시	남원읍	제주특별자치도 서귀포시 남원읍 신흥리 841-1	33.3018	126.751	2500	Y	Y	2021	0	Y	궁천	Y	Y	Y	Y	Y	Y	11-4	2S	salable
1238	1238	aab	36389	12130	middle	10.63	59.34	11	4	2021-11-22	13	11-4	1	남원농가	서귀포시	남원읍	제주특별자치도 서귀포시 남원읍 신흥리 841-1	33.3018	126.751	2500	Y	Y	2021	0	Y	궁천	Y	Y	Y	Y	Y	Y	11-4	M	prime grade
1239	1239	aab	36390	12130	low	10.3	56.61	11	4	2021-11-22	13	11-4	1	남원농가	서귀포시	남원읍	제주특별자치도 서귀포시 남원읍 신흥리 841-1	33.3018	126.751	2500	Y	Y	2021	0	Y	궁천	Y	Y	Y	Y	Y	Y	11-4	S	prime grade
1240	1240	aab	36391	12131	high	10.3	49.6	11	4	2021-11-22	14	11-4	1	남원농가	서귀포시	남원읍	제주특별자치도 서귀포시 남원읍 신흥리 841-1	33.3018	126.751	2500	Y	Y	2021	0	Y	궁천	Y	Y	Y	Y	Y	Y	11-4	2S	salable
1241	1241	aab	36392	12131	middle	10.63	53.66	11	4	2021-11-22	14	11-4	1	남원농가	서귀포시	남원읍	제주특별자치도 서귀포시 남원읍 신흥리 841-1	33.3018	126.751	2500	Y	Y	2021	0	Y	궁천	Y	Y	Y	Y	Y	Y	11-4	2S	salable
1242	1242	aab	36393	12131	low	10.93	46.54	11	4	2021-11-22	14	11-4	1	남원농가	서귀포시	남원읍	제주특별자치도 서귀포시 남원읍 신흥리 841-1	33.3018	126.751	2500	Y	Y	2021	0	Y	궁천	Y	Y	Y	Y	Y	Y	11-4	too_small	unsalable
1243	1243	aab	36394	12132	high	10.27	46.37	11	4	2021-11-22	15	11-4	1	남원농가	서귀포시	남원읍	제주특별자치도 서귀포시 남원읍 신흥리 841-1	33.3018	126.751	2500	Y	Y	2021	0	Y	궁천	Y	Y	Y	Y	Y	Y	11-4	too_small	unsalable
1244	1244	aab	36395	12132	middle	10.27	55.96	11	4	2021-11-22	15	11-4	1	남원농가	서귀포시	남원읍	제주특별자치도 서귀포시 남원읍 신흥리 841-1	33.3018	126.751	2500	Y	Y	2021	0	Y	궁천	Y	Y	Y	Y	Y	Y	11-4	S	prime grade
1245	1245	aab	36396	12132	low	10.3	55.89	11	4	2021-11-22	15	11-4	1	남원농가	서귀포시	남원읍	제주특별자치도 서귀포시 남원읍 신흥리 841-1	33.3018	126.751	2500	Y	Y	2021	0	Y	궁천	Y	Y	Y	Y	Y	Y	11-4	S	prime grade
1246	1246	aab	36397	12133	high	10.57	49.06	11	4	2021-11-22	16	11-4	1	남원농가	서귀포시	남원읍	제주특별자치도 서귀포시 남원읍 신흥리 841-1	33.3018	126.751	2500	Y	Y	2021	0	Y	궁천	Y	Y	Y	Y	Y	Y	11-4	2S	salable
1247	1247	aab	36398	12133	middle	10.57	55.36	11	4	2021-11-22	16	11-4	1	남원농가	서귀포시	남원읍	제주특별자치도 서귀포시 남원읍 신흥리 841-1	33.3018	126.751	2500	Y	Y	2021	0	Y	궁천	Y	Y	Y	Y	Y	Y	11-4	S	prime grade
1248	1248	aab	36399	12133	low	10.53	57.79	11	4	2021-11-22	16	11-4	1	남원농가	서귀포시	남원읍	제주특별자치도 서귀포시 남원읍 신흥리 841-1	33.3018	126.751	2500	Y	Y	2021	0	Y	궁천	Y	Y	Y	Y	Y	Y	11-4	S	prime grade
1249	1249	aab	36400	12134	high	10.37	48.69	11	4	2021-11-22	17	11-4	1	남원농가	서귀포시	남원읍	제주특별자치도 서귀포시 남원읍 신흥리 841-1	33.3018	126.751	2500	Y	Y	2021	0	Y	궁천	Y	Y	Y	Y	Y	Y	11-4	too_small	unsalable
1250	1250	aab	36401	12134	middle	10.63	59.27	11	4	2021-11-22	17	11-4	1	남원농가	서귀포시	남원읍	제주특별자치도 서귀포시 남원읍 신흥리 841-1	33.3018	126.751	2500	Y	Y	2021	0	Y	궁천	Y	Y	Y	Y	Y	Y	11-4	M	prime grade
1251	1251	aab	36402	12134	low	10.17	46.5	11	4	2021-11-22	17	11-4	1	남원농가	서귀포시	남원읍	제주특별자치도 서귀포시 남원읍 신흥리 841-1	33.3018	126.751	2500	Y	Y	2021	0	Y	궁천	Y	Y	Y	Y	Y	Y	11-4	too_small	unsalable
1252	1252	aab	36403	12135	high	9.17	59.48	11	4	2021-11-22	18	11-4	1	남원농가	서귀포시	남원읍	제주특별자치도 서귀포시 남원읍 신흥리 841-1	33.3018	126.751	2500	Y	Y	2021	0	Y	궁천	Y	Y	Y	Y	Y	Y	11-4	too_large	unsalable
1253	1253	aab	36404	12135	middle	9.67	52.77	11	4	2021-11-22	18	11-4	1	남원농가	서귀포시	남원읍	제주특별자치도 서귀포시 남원읍 신흥리 841-1	33.3018	126.751	2500	Y	Y	2021	0	Y	궁천	Y	Y	Y	Y	Y	Y	11-4	too_large	unsalable
1254	1254	aab	36405	12135	low	9.77	53.91	11	4	2021-11-22	18	11-4	1	남원농가	서귀포시	남원읍	제주특별자치도 서귀포시 남원읍 신흥리 841-1	33.3018	126.751	2500	Y	Y	2021	0	Y	궁천	Y	Y	Y	Y	Y	Y	11-4	too_large	unsalable
1255	1255	aab	36406	12136	high	10.03	47.24	11	4	2021-11-22	19	11-4	1	남원농가	서귀포시	남원읍	제주특별자치도 서귀포시 남원읍 신흥리 841-1	33.3018	126.751	2500	Y	Y	2021	0	Y	궁천	Y	Y	Y	Y	Y	Y	11-4	too_small	unsalable
1256	1256	aab	36407	12136	middle	10.83	59.43	11	4	2021-11-22	19	11-4	1	남원농가	서귀포시	남원읍	제주특별자치도 서귀포시 남원읍 신흥리 841-1	33.3018	126.751	2500	Y	Y	2021	0	Y	궁천	Y	Y	Y	Y	Y	Y	11-4	M	prime grade
1257	1257	aab	36408	12136	low	10.47	47.8	11	4	2021-11-22	19	11-4	1	남원농가	서귀포시	남원읍	제주특별자치도 서귀포시 남원읍 신흥리 841-1	33.3018	126.751	2500	Y	Y	2021	0	Y	궁천	Y	Y	Y	Y	Y	Y	11-4	too_small	unsalable
1258	1258	aab	36409	12137	high	10.77	59.05	11	4	2021-11-22	20	11-4	1	남원농가	서귀포시	남원읍	제주특별자치도 서귀포시 남원읍 신흥리 841-1	33.3018	126.751	2500	Y	Y	2021	0	Y	궁천	Y	Y	Y	Y	Y	Y	11-4	M	prime grade
1259	1259	aab	36410	12137	middle	10.77	49.91	11	4	2021-11-22	20	11-4	1	남원농가	서귀포시	남원읍	제주특별자치도 서귀포시 남원읍 신흥리 841-1	33.3018	126.751	2500	Y	Y	2021	0	Y	궁천	Y	Y	Y	Y	Y	Y	11-4	2S	salable
1260	1260	aab	36411	12137	low	10.63	51.62	11	4	2021-11-22	20	11-4	1	남원농가	서귀포시	남원읍	제주특별자치도 서귀포시 남원읍 신흥리 841-1	33.3018	126.751	2500	Y	Y	2021	0	Y	궁천	Y	Y	Y	Y	Y	Y	11-4	2S	salable
1261	1261	aab	36412	12138	high	10.7	54.83	11	4	2021-11-22	21	11-4	1	남원농가	서귀포시	남원읍	제주특별자치도 서귀포시 남원읍 신흥리 841-1	33.3018	126.751	2500	Y	Y	2021	0	Y	궁천	Y	Y	Y	Y	Y	Y	11-4	S	prime grade
1262	1262	aab	36413	12138	middle	10.93	55.34	11	4	2021-11-22	21	11-4	1	남원농가	서귀포시	남원읍	제주특별자치도 서귀포시 남원읍 신흥리 841-1	33.3018	126.751	2500	Y	Y	2021	0	Y	궁천	Y	Y	Y	Y	Y	Y	11-4	S	prime grade
1263	1263	aab	36414	12138	low	10.07	50.03	11	4	2021-11-22	21	11-4	1	남원농가	서귀포시	남원읍	제주특별자치도 서귀포시 남원읍 신흥리 841-1	33.3018	126.751	2500	Y	Y	2021	0	Y	궁천	Y	Y	Y	Y	Y	Y	11-4	2S	salable
1264	1264	aab	36415	12139	high	10.77	59.03	11	4	2021-11-22	22	11-4	1	남원농가	서귀포시	남원읍	제주특별자치도 서귀포시 남원읍 신흥리 841-1	33.3018	126.751	2500	Y	Y	2021	0	Y	궁천	Y	Y	Y	Y	Y	Y	11-4	M	prime grade
1265	1265	aab	36416	12139	middle	9.9	56.98	11	4	2021-11-22	22	11-4	1	남원농가	서귀포시	남원읍	제주특별자치도 서귀포시 남원읍 신흥리 841-1	33.3018	126.751	2500	Y	Y	2021	0	Y	궁천	Y	Y	Y	Y	Y	Y	11-4	too_large	unsalable
1266	1266	aab	36417	12139	low	10.7	54.99	11	4	2021-11-22	22	11-4	1	남원농가	서귀포시	남원읍	제주특별자치도 서귀포시 남원읍 신흥리 841-1	33.3018	126.751	2500	Y	Y	2021	0	Y	궁천	Y	Y	Y	Y	Y	Y	11-4	S	prime grade
1267	1267	aab	36418	12140	high	10.83	55.2	11	4	2021-11-22	23	11-4	1	남원농가	서귀포시	남원읍	제주특별자치도 서귀포시 남원읍 신흥리 841-1	33.3018	126.751	2500	Y	Y	2021	0	Y	궁천	Y	Y	Y	Y	Y	Y	11-4	S	prime grade
1268	1268	aab	36419	12140	middle	10.57	58.36	11	4	2021-11-22	23	11-4	1	남원농가	서귀포시	남원읍	제주특별자치도 서귀포시 남원읍 신흥리 841-1	33.3018	126.751	2500	Y	Y	2021	0	Y	궁천	Y	Y	Y	Y	Y	Y	11-4	S	prime grade
1269	1269	aab	36420	12140	low	11	50.67	11	4	2021-11-22	23	11-4	1	남원농가	서귀포시	남원읍	제주특별자치도 서귀포시 남원읍 신흥리 841-1	33.3018	126.751	2500	Y	Y	2021	0	Y	궁천	Y	Y	Y	Y	Y	Y	11-4	2S	salable
1270	1270	aab	36421	12141	high	11.47	52.58	11	4	2021-11-22	24	11-4	1	남원농가	서귀포시	남원읍	제주특별자치도 서귀포시 남원읍 신흥리 841-1	33.3018	126.751	2500	Y	Y	2021	0	Y	궁천	Y	Y	Y	Y	Y	Y	11-4	2S	salable
1271	1271	aab	36422	12141	middle	10.53	58.65	11	4	2021-11-22	24	11-4	1	남원농가	서귀포시	남원읍	제주특별자치도 서귀포시 남원읍 신흥리 841-1	33.3018	126.751	2500	Y	Y	2021	0	Y	궁천	Y	Y	Y	Y	Y	Y	11-4	S	prime grade
1272	1272	aab	36423	12141	low	10.5	58.59	11	4	2021-11-22	24	11-4	1	남원농가	서귀포시	남원읍	제주특별자치도 서귀포시 남원읍 신흥리 841-1	33.3018	126.751	2500	Y	Y	2021	0	Y	궁천	Y	Y	Y	Y	Y	Y	11-4	S	prime grade
1273	1273	aab	36424	12142	high	11.83	46.68	11	4	2021-11-22	25	11-4	1	남원농가	서귀포시	남원읍	제주특별자치도 서귀포시 남원읍 신흥리 841-1	33.3018	126.751	2500	Y	Y	2021	0	Y	궁천	Y	Y	Y	Y	Y	Y	11-4	too_small	unsalable
1274	1274	aab	36425	12142	middle	9.73	48.22	11	4	2021-11-22	25	11-4	1	남원농가	서귀포시	남원읍	제주특별자치도 서귀포시 남원읍 신흥리 841-1	33.3018	126.751	2500	Y	Y	2021	0	Y	궁천	Y	Y	Y	Y	Y	Y	11-4	too_small	unsalable
1275	1275	aab	36426	12142	low	9.67	47.82	11	4	2021-11-22	25	11-4	1	남원농가	서귀포시	남원읍	제주특별자치도 서귀포시 남원읍 신흥리 841-1	33.3018	126.751	2500	Y	Y	2021	0	Y	궁천	Y	Y	Y	Y	Y	Y	11-4	too_small	unsalable
1276	1276	aab	36427	12143	high	10.83	57.96	11	4	2021-11-22	26	11-4	1	남원농가	서귀포시	남원읍	제주특별자치도 서귀포시 남원읍 신흥리 841-1	33.3018	126.751	2500	Y	Y	2021	0	Y	궁천	Y	Y	Y	Y	Y	Y	11-4	S	prime grade
1277	1277	aab	36428	12143	middle	10.63	49.47	11	4	2021-11-22	26	11-4	1	남원농가	서귀포시	남원읍	제주특별자치도 서귀포시 남원읍 신흥리 841-1	33.3018	126.751	2500	Y	Y	2021	0	Y	궁천	Y	Y	Y	Y	Y	Y	11-4	2S	salable
1278	1278	aab	36429	12143	low	12.17	46.02	11	4	2021-11-22	26	11-4	1	남원농가	서귀포시	남원읍	제주특별자치도 서귀포시 남원읍 신흥리 841-1	33.3018	126.751	2500	Y	Y	2021	0	Y	궁천	Y	Y	Y	Y	Y	Y	11-4	too_small	unsalable
1279	1279	aab	36430	12144	high	12.1	49.65	11	4	2021-11-22	27	11-4	1	남원농가	서귀포시	남원읍	제주특별자치도 서귀포시 남원읍 신흥리 841-1	33.3018	126.751	2500	Y	Y	2021	0	Y	궁천	Y	Y	Y	Y	Y	Y	11-4	2S	salable
1280	1280	aab	36431	12144	middle	10.7	46.83	11	4	2021-11-22	27	11-4	1	남원농가	서귀포시	남원읍	제주특별자치도 서귀포시 남원읍 신흥리 841-1	33.3018	126.751	2500	Y	Y	2021	0	Y	궁천	Y	Y	Y	Y	Y	Y	11-4	too_small	unsalable
1281	1281	aab	36432	12144	low	11.2	46.98	11	4	2021-11-22	27	11-4	1	남원농가	서귀포시	남원읍	제주특별자치도 서귀포시 남원읍 신흥리 841-1	33.3018	126.751	2500	Y	Y	2021	0	Y	궁천	Y	Y	Y	Y	Y	Y	11-4	too_small	unsalable
1282	1282	aab	36433	12145	high	9.67	49.71	11	4	2021-11-22	28	11-4	1	남원농가	서귀포시	남원읍	제주특별자치도 서귀포시 남원읍 신흥리 841-1	33.3018	126.751	2500	Y	Y	2021	0	Y	궁천	Y	Y	Y	Y	Y	Y	11-4	too_large	unsalable
1283	1283	aab	36434	12145	middle	10.57	58.11	11	4	2021-11-22	28	11-4	1	남원농가	서귀포시	남원읍	제주특별자치도 서귀포시 남원읍 신흥리 841-1	33.3018	126.751	2500	Y	Y	2021	0	Y	궁천	Y	Y	Y	Y	Y	Y	11-4	S	prime grade
1284	1284	aab	36435	12145	low	10.63	50.89	11	4	2021-11-22	28	11-4	1	남원농가	서귀포시	남원읍	제주특별자치도 서귀포시 남원읍 신흥리 841-1	33.3018	126.751	2500	Y	Y	2021	0	Y	궁천	Y	Y	Y	Y	Y	Y	11-4	2S	salable
1285	1285	aab	36436	12146	high	10.87	49.21	11	4	2021-11-22	29	11-4	1	남원농가	서귀포시	남원읍	제주특별자치도 서귀포시 남원읍 신흥리 841-1	33.3018	126.751	2500	Y	Y	2021	0	Y	궁천	Y	Y	Y	Y	Y	Y	11-4	2S	salable
1286	1286	aab	36437	12146	middle	10.43	57.62	11	4	2021-11-22	29	11-4	1	남원농가	서귀포시	남원읍	제주특별자치도 서귀포시 남원읍 신흥리 841-1	33.3018	126.751	2500	Y	Y	2021	0	Y	궁천	Y	Y	Y	Y	Y	Y	11-4	S	prime grade
1287	1287	aab	36438	12146	low	10.5	56.72	11	4	2021-11-22	29	11-4	1	남원농가	서귀포시	남원읍	제주특별자치도 서귀포시 남원읍 신흥리 841-1	33.3018	126.751	2500	Y	Y	2021	0	Y	궁천	Y	Y	Y	Y	Y	Y	11-4	S	prime grade
1288	1288	aab	36439	12147	high	10.7	51.04	11	4	2021-11-22	30	11-4	1	남원농가	서귀포시	남원읍	제주특별자치도 서귀포시 남원읍 신흥리 841-1	33.3018	126.751	2500	Y	Y	2021	0	Y	궁천	Y	Y	Y	Y	Y	Y	11-4	2S	salable
1289	1289	aab	36440	12147	middle	10.4	59.07	11	4	2021-11-22	30	11-4	1	남원농가	서귀포시	남원읍	제주특별자치도 서귀포시 남원읍 신흥리 841-1	33.3018	126.751	2500	Y	Y	2021	0	Y	궁천	Y	Y	Y	Y	Y	Y	11-4	M	prime grade
1290	1290	aab	36441	12147	low	10.57	51.4	11	4	2021-11-22	30	11-4	1	남원농가	서귀포시	남원읍	제주특별자치도 서귀포시 남원읍 신흥리 841-1	33.3018	126.751	2500	Y	Y	2021	0	Y	궁천	Y	Y	Y	Y	Y	Y	11-4	2S	salable
1291	1291	aab	36442	12148	high	10.73	46.85	11	4	2021-11-22	31	11-4	1	남원농가	서귀포시	남원읍	제주특별자치도 서귀포시 남원읍 신흥리 841-1	33.3018	126.751	2500	Y	Y	2021	0	Y	궁천	Y	Y	Y	Y	Y	Y	11-4	too_small	unsalable
1292	1292	aab	36443	12148	middle	10.53	54	11	4	2021-11-22	31	11-4	1	남원농가	서귀포시	남원읍	제주특별자치도 서귀포시 남원읍 신흥리 841-1	33.3018	126.751	2500	Y	Y	2021	0	Y	궁천	Y	Y	Y	Y	Y	Y	11-4	S	prime grade
1293	1293	aab	36444	12148	low	10.73	54.85	11	4	2021-11-22	31	11-4	1	남원농가	서귀포시	남원읍	제주특별자치도 서귀포시 남원읍 신흥리 841-1	33.3018	126.751	2500	Y	Y	2021	0	Y	궁천	Y	Y	Y	Y	Y	Y	11-4	S	prime grade
1294	1294	aab	36445	12149	high	10.2	54.4	11	4	2021-11-22	32	11-4	1	남원농가	서귀포시	남원읍	제주특별자치도 서귀포시 남원읍 신흥리 841-1	33.3018	126.751	2500	Y	Y	2021	0	Y	궁천	Y	Y	Y	Y	Y	Y	11-4	S	prime grade
1295	1295	aab	36446	12149	middle	10.53	55.32	11	4	2021-11-22	32	11-4	1	남원농가	서귀포시	남원읍	제주특별자치도 서귀포시 남원읍 신흥리 841-1	33.3018	126.751	2500	Y	Y	2021	0	Y	궁천	Y	Y	Y	Y	Y	Y	11-4	S	prime grade
1296	1296	aab	36447	12149	low	10.5	50.54	11	4	2021-11-22	32	11-4	1	남원농가	서귀포시	남원읍	제주특별자치도 서귀포시 남원읍 신흥리 841-1	33.3018	126.751	2500	Y	Y	2021	0	Y	궁천	Y	Y	Y	Y	Y	Y	11-4	2S	salable
1297	1297	aab	36448	12150	high	10.7	47.59	11	4	2021-11-22	33	11-4	1	남원농가	서귀포시	남원읍	제주특별자치도 서귀포시 남원읍 신흥리 841-1	33.3018	126.751	2500	Y	Y	2021	0	Y	궁천	Y	Y	Y	Y	Y	Y	11-4	too_small	unsalable
1298	1298	aab	36449	12150	middle	10.7	47.39	11	4	2021-11-22	33	11-4	1	남원농가	서귀포시	남원읍	제주특별자치도 서귀포시 남원읍 신흥리 841-1	33.3018	126.751	2500	Y	Y	2021	0	Y	궁천	Y	Y	Y	Y	Y	Y	11-4	too_small	unsalable
1299	1299	aab	36450	12150	low	10.8	57.98	11	4	2021-11-22	33	11-4	1	남원농가	서귀포시	남원읍	제주특별자치도 서귀포시 남원읍 신흥리 841-1	33.3018	126.751	2500	Y	Y	2021	0	Y	궁천	Y	Y	Y	Y	Y	Y	11-4	S	prime grade
1300	1300	aab	36451	12151	high	10.83	55.5	11	4	2021-11-22	34	11-4	1	남원농가	서귀포시	남원읍	제주특별자치도 서귀포시 남원읍 신흥리 841-1	33.3018	126.751	2500	Y	Y	2021	0	Y	궁천	Y	Y	Y	Y	Y	Y	11-4	S	prime grade
1301	1301	aab	36452	12151	middle	10.23	54.53	11	4	2021-11-22	34	11-4	1	남원농가	서귀포시	남원읍	제주특별자치도 서귀포시 남원읍 신흥리 841-1	33.3018	126.751	2500	Y	Y	2021	0	Y	궁천	Y	Y	Y	Y	Y	Y	11-4	S	prime grade
1302	1302	aab	36453	12151	low	10.5	46.06	11	4	2021-11-22	34	11-4	1	남원농가	서귀포시	남원읍	제주특별자치도 서귀포시 남원읍 신흥리 841-1	33.3018	126.751	2500	Y	Y	2021	0	Y	궁천	Y	Y	Y	Y	Y	Y	11-4	too_small	unsalable
1303	1303	aab	36454	12152	high	9.87	57.92	11	4	2021-11-22	35	11-4	1	남원농가	서귀포시	남원읍	제주특별자치도 서귀포시 남원읍 신흥리 841-1	33.3018	126.751	2500	Y	Y	2021	0	Y	궁천	Y	Y	Y	Y	Y	Y	11-4	too_large	unsalable
1304	1304	aab	36455	12152	middle	10.27	56.27	11	4	2021-11-22	35	11-4	1	남원농가	서귀포시	남원읍	제주특별자치도 서귀포시 남원읍 신흥리 841-1	33.3018	126.751	2500	Y	Y	2021	0	Y	궁천	Y	Y	Y	Y	Y	Y	11-4	S	prime grade
1305	1305	aab	36456	12152	low	9.93	57.07	11	4	2021-11-22	35	11-4	1	남원농가	서귀포시	남원읍	제주특별자치도 서귀포시 남원읍 신흥리 841-1	33.3018	126.751	2500	Y	Y	2021	0	Y	궁천	Y	Y	Y	Y	Y	Y	11-4	too_large	unsalable
1306	1306	aab	36457	12153	high	9.97	51.44	11	4	2021-11-22	36	11-4	1	남원농가	서귀포시	남원읍	제주특별자치도 서귀포시 남원읍 신흥리 841-1	33.3018	126.751	2500	Y	Y	2021	0	Y	궁천	Y	Y	Y	Y	Y	Y	11-4	too_large	unsalable
1307	1307	aab	36458	12153	middle	10.63	59.38	11	4	2021-11-22	36	11-4	1	남원농가	서귀포시	남원읍	제주특별자치도 서귀포시 남원읍 신흥리 841-1	33.3018	126.751	2500	Y	Y	2021	0	Y	궁천	Y	Y	Y	Y	Y	Y	11-4	M	prime grade
1308	1308	aab	36459	12153	low	10.27	46.09	11	4	2021-11-22	36	11-4	1	남원농가	서귀포시	남원읍	제주특별자치도 서귀포시 남원읍 신흥리 841-1	33.3018	126.751	2500	Y	Y	2021	0	Y	궁천	Y	Y	Y	Y	Y	Y	11-4	too_small	unsalable
1309	1309	aab	36460	12154	high	9.53	46.62	11	4	2021-11-22	37	11-4	1	남원농가	서귀포시	남원읍	제주특별자치도 서귀포시 남원읍 신흥리 841-1	33.3018	126.751	2500	Y	Y	2021	0	Y	궁천	Y	Y	Y	Y	Y	Y	11-4	too_small	unsalable
1310	1310	aab	36461	12154	middle	10.1	50.86	11	4	2021-11-22	37	11-4	1	남원농가	서귀포시	남원읍	제주특별자치도 서귀포시 남원읍 신흥리 841-1	33.3018	126.751	2500	Y	Y	2021	0	Y	궁천	Y	Y	Y	Y	Y	Y	11-4	2S	salable
1311	1311	aab	36462	12154	low	9.83	53.17	11	4	2021-11-22	37	11-4	1	남원농가	서귀포시	남원읍	제주특별자치도 서귀포시 남원읍 신흥리 841-1	33.3018	126.751	2500	Y	Y	2021	0	Y	궁천	Y	Y	Y	Y	Y	Y	11-4	too_large	unsalable
1312	1312	aab	36463	12155	high	9.2	49.45	11	4	2021-11-22	38	11-4	1	남원농가	서귀포시	남원읍	제주특별자치도 서귀포시 남원읍 신흥리 841-1	33.3018	126.751	2500	Y	Y	2021	0	Y	궁천	Y	Y	Y	Y	Y	Y	11-4	too_large	unsalable
1313	1313	aab	36464	12155	middle	9.43	49.61	11	4	2021-11-22	38	11-4	1	남원농가	서귀포시	남원읍	제주특별자치도 서귀포시 남원읍 신흥리 841-1	33.3018	126.751	2500	Y	Y	2021	0	Y	궁천	Y	Y	Y	Y	Y	Y	11-4	too_large	unsalable
1314	1314	aab	36465	12155	low	9.37	48.91	11	4	2021-11-22	38	11-4	1	남원농가	서귀포시	남원읍	제주특별자치도 서귀포시 남원읍 신흥리 841-1	33.3018	126.751	2500	Y	Y	2021	0	Y	궁천	Y	Y	Y	Y	Y	Y	11-4	too_small	unsalable
1315	1315	aab	36466	12156	high	10.5	58.66	11	4	2021-11-22	39	11-4	1	남원농가	서귀포시	남원읍	제주특별자치도 서귀포시 남원읍 신흥리 841-1	33.3018	126.751	2500	Y	Y	2021	0	Y	궁천	Y	Y	Y	Y	Y	Y	11-4	S	prime grade
1316	1316	aab	36467	12156	middle	10.63	59.44	11	4	2021-11-22	39	11-4	1	남원농가	서귀포시	남원읍	제주특별자치도 서귀포시 남원읍 신흥리 841-1	33.3018	126.751	2500	Y	Y	2021	0	Y	궁천	Y	Y	Y	Y	Y	Y	11-4	M	prime grade
1317	1317	aab	36468	12156	low	10.53	54.99	11	4	2021-11-22	39	11-4	1	남원농가	서귀포시	남원읍	제주특별자치도 서귀포시 남원읍 신흥리 841-1	33.3018	126.751	2500	Y	Y	2021	0	Y	궁천	Y	Y	Y	Y	Y	Y	11-4	S	prime grade
1318	1318	aab	36469	12157	high	10.5	51.64	11	4	2021-11-22	40	11-4	1	남원농가	서귀포시	남원읍	제주특별자치도 서귀포시 남원읍 신흥리 841-1	33.3018	126.751	2500	Y	Y	2021	0	Y	궁천	Y	Y	Y	Y	Y	Y	11-4	2S	salable
1319	1319	aab	36470	12157	middle	10.63	51.05	11	4	2021-11-22	40	11-4	1	남원농가	서귀포시	남원읍	제주특별자치도 서귀포시 남원읍 신흥리 841-1	33.3018	126.751	2500	Y	Y	2021	0	Y	궁천	Y	Y	Y	Y	Y	Y	11-4	2S	salable
1320	1320	aab	36471	12157	low	10.43	49.63	11	4	2021-11-22	40	11-4	1	남원농가	서귀포시	남원읍	제주특별자치도 서귀포시 남원읍 신흥리 841-1	33.3018	126.751	2500	Y	Y	2021	0	Y	궁천	Y	Y	Y	Y	Y	Y	11-4	2S	salable
1321	1321	aab	36472	12158	high	10.3	46.44	11	4	2021-11-22	41	11-4	1	남원농가	서귀포시	남원읍	제주특별자치도 서귀포시 남원읍 신흥리 841-1	33.3018	126.751	2500	Y	Y	2021	0	Y	궁천	Y	Y	Y	Y	Y	Y	11-4	too_small	unsalable
1322	1322	aab	36473	12158	middle	10.7	49.03	11	4	2021-11-22	41	11-4	1	남원농가	서귀포시	남원읍	제주특별자치도 서귀포시 남원읍 신흥리 841-1	33.3018	126.751	2500	Y	Y	2021	0	Y	궁천	Y	Y	Y	Y	Y	Y	11-4	2S	salable
1323	1323	aab	36474	12158	low	10.7	55.02	11	4	2021-11-22	41	11-4	1	남원농가	서귀포시	남원읍	제주특별자치도 서귀포시 남원읍 신흥리 841-1	33.3018	126.751	2500	Y	Y	2021	0	Y	궁천	Y	Y	Y	Y	Y	Y	11-4	S	prime grade
1324	1324	aab	36475	12159	high	10.77	53.28	11	4	2021-11-22	42	11-4	1	남원농가	서귀포시	남원읍	제주특별자치도 서귀포시 남원읍 신흥리 841-1	33.3018	126.751	2500	Y	Y	2021	0	Y	궁천	Y	Y	Y	Y	Y	Y	11-4	2S	salable
1325	1325	aab	36476	12159	middle	10.3	49.6	11	4	2021-11-22	42	11-4	1	남원농가	서귀포시	남원읍	제주특별자치도 서귀포시 남원읍 신흥리 841-1	33.3018	126.751	2500	Y	Y	2021	0	Y	궁천	Y	Y	Y	Y	Y	Y	11-4	2S	salable
1326	1326	aab	36477	12159	low	10.43	49.88	11	4	2021-11-22	42	11-4	1	남원농가	서귀포시	남원읍	제주특별자치도 서귀포시 남원읍 신흥리 841-1	33.3018	126.751	2500	Y	Y	2021	0	Y	궁천	Y	Y	Y	Y	Y	Y	11-4	2S	salable
1327	1327	aab	36478	12160	high	10.13	56.43	11	4	2021-11-22	43	11-4	1	남원농가	서귀포시	남원읍	제주특별자치도 서귀포시 남원읍 신흥리 841-1	33.3018	126.751	2500	Y	Y	2021	0	Y	궁천	Y	Y	Y	Y	Y	Y	11-4	S	prime grade
1328	1328	aab	36479	12160	middle	10.8	49.41	11	4	2021-11-22	43	11-4	1	남원농가	서귀포시	남원읍	제주특별자치도 서귀포시 남원읍 신흥리 841-1	33.3018	126.751	2500	Y	Y	2021	0	Y	궁천	Y	Y	Y	Y	Y	Y	11-4	2S	salable
1329	1329	aab	36480	12160	low	10.57	53.17	11	4	2021-11-22	43	11-4	1	남원농가	서귀포시	남원읍	제주특별자치도 서귀포시 남원읍 신흥리 841-1	33.3018	126.751	2500	Y	Y	2021	0	Y	궁천	Y	Y	Y	Y	Y	Y	11-4	2S	salable
1330	1330	aab	36481	12161	high	10.27	48.01	11	4	2021-11-22	44	11-4	1	남원농가	서귀포시	남원읍	제주특별자치도 서귀포시 남원읍 신흥리 841-1	33.3018	126.751	2500	Y	Y	2021	0	Y	궁천	Y	Y	Y	Y	Y	Y	11-4	too_small	unsalable
1331	1331	aab	36482	12161	middle	10.53	53.24	11	4	2021-11-22	44	11-4	1	남원농가	서귀포시	남원읍	제주특별자치도 서귀포시 남원읍 신흥리 841-1	33.3018	126.751	2500	Y	Y	2021	0	Y	궁천	Y	Y	Y	Y	Y	Y	11-4	2S	salable
1332	1332	aab	36483	12161	low	10.53	48.05	11	4	2021-11-22	44	11-4	1	남원농가	서귀포시	남원읍	제주특별자치도 서귀포시 남원읍 신흥리 841-1	33.3018	126.751	2500	Y	Y	2021	0	Y	궁천	Y	Y	Y	Y	Y	Y	11-4	too_small	unsalable
1333	1333	aab	36484	12162	high	9.97	53.66	11	4	2021-11-22	45	11-4	1	남원농가	서귀포시	남원읍	제주특별자치도 서귀포시 남원읍 신흥리 841-1	33.3018	126.751	2500	Y	Y	2021	0	Y	궁천	Y	Y	Y	Y	Y	Y	11-4	too_large	unsalable
1334	1334	aab	36485	12162	middle	11	48.85	11	4	2021-11-22	45	11-4	1	남원농가	서귀포시	남원읍	제주특별자치도 서귀포시 남원읍 신흥리 841-1	33.3018	126.751	2500	Y	Y	2021	0	Y	궁천	Y	Y	Y	Y	Y	Y	11-4	too_small	unsalable
1335	1335	aab	36486	12162	low	10.6	49.16	11	4	2021-11-22	45	11-4	1	남원농가	서귀포시	남원읍	제주특별자치도 서귀포시 남원읍 신흥리 841-1	33.3018	126.751	2500	Y	Y	2021	0	Y	궁천	Y	Y	Y	Y	Y	Y	11-4	2S	salable
1336	1336	aab	36487	12163	high	11.73	49.7	11	4	2021-11-22	46	11-4	1	남원농가	서귀포시	남원읍	제주특별자치도 서귀포시 남원읍 신흥리 841-1	33.3018	126.751	2500	Y	Y	2021	0	Y	궁천	Y	Y	Y	Y	Y	Y	11-4	2S	salable
1337	1337	aab	36488	12163	middle	11.3	57.48	11	4	2021-11-22	46	11-4	1	남원농가	서귀포시	남원읍	제주특별자치도 서귀포시 남원읍 신흥리 841-1	33.3018	126.751	2500	Y	Y	2021	0	Y	궁천	Y	Y	Y	Y	Y	Y	11-4	S	prime grade
1338	1338	aab	36489	12163	low	10.03	49.98	11	4	2021-11-22	46	11-4	1	남원농가	서귀포시	남원읍	제주특별자치도 서귀포시 남원읍 신흥리 841-1	33.3018	126.751	2500	Y	Y	2021	0	Y	궁천	Y	Y	Y	Y	Y	Y	11-4	2S	salable
1339	1339	aab	36490	12164	high	10.53	58.09	11	4	2021-11-22	47	11-4	1	남원농가	서귀포시	남원읍	제주특별자치도 서귀포시 남원읍 신흥리 841-1	33.3018	126.751	2500	Y	Y	2021	0	Y	궁천	Y	Y	Y	Y	Y	Y	11-4	S	prime grade
1340	1340	aab	36491	12164	middle	11.6	54.52	11	4	2021-11-22	47	11-4	1	남원농가	서귀포시	남원읍	제주특별자치도 서귀포시 남원읍 신흥리 841-1	33.3018	126.751	2500	Y	Y	2021	0	Y	궁천	Y	Y	Y	Y	Y	Y	11-4	S	prime grade
1341	1341	aab	36492	12164	low	10.83	53	11	4	2021-11-22	47	11-4	1	남원농가	서귀포시	남원읍	제주특별자치도 서귀포시 남원읍 신흥리 841-1	33.3018	126.751	2500	Y	Y	2021	0	Y	궁천	Y	Y	Y	Y	Y	Y	11-4	2S	salable
1342	1342	aab	36493	12165	high	10.23	48.55	11	4	2021-11-22	48	11-4	1	남원농가	서귀포시	남원읍	제주특별자치도 서귀포시 남원읍 신흥리 841-1	33.3018	126.751	2500	Y	Y	2021	0	Y	궁천	Y	Y	Y	Y	Y	Y	11-4	too_small	unsalable
1343	1343	aab	36494	12165	middle	10.7	47.09	11	4	2021-11-22	48	11-4	1	남원농가	서귀포시	남원읍	제주특별자치도 서귀포시 남원읍 신흥리 841-1	33.3018	126.751	2500	Y	Y	2021	0	Y	궁천	Y	Y	Y	Y	Y	Y	11-4	too_small	unsalable
1344	1344	aab	36495	12165	low	10.6	49.01	11	4	2021-11-22	48	11-4	1	남원농가	서귀포시	남원읍	제주특별자치도 서귀포시 남원읍 신흥리 841-1	33.3018	126.751	2500	Y	Y	2021	0	Y	궁천	Y	Y	Y	Y	Y	Y	11-4	2S	salable
1345	1345	aab	36496	12166	high	10.53	50.48	11	4	2021-11-22	49	11-4	1	남원농가	서귀포시	남원읍	제주특별자치도 서귀포시 남원읍 신흥리 841-1	33.3018	126.751	2500	Y	Y	2021	0	Y	궁천	Y	Y	Y	Y	Y	Y	11-4	2S	salable
1346	1346	aab	36497	12166	middle	10.5	49.33	11	4	2021-11-22	49	11-4	1	남원농가	서귀포시	남원읍	제주특별자치도 서귀포시 남원읍 신흥리 841-1	33.3018	126.751	2500	Y	Y	2021	0	Y	궁천	Y	Y	Y	Y	Y	Y	11-4	2S	salable
1347	1347	aab	36498	12166	low	10.5	48.57	11	4	2021-11-22	49	11-4	1	남원농가	서귀포시	남원읍	제주특별자치도 서귀포시 남원읍 신흥리 841-1	33.3018	126.751	2500	Y	Y	2021	0	Y	궁천	Y	Y	Y	Y	Y	Y	11-4	too_small	unsalable
1348	1348	aab	36499	12167	high	10.77	51.4	11	4	2021-11-22	50	11-4	1	남원농가	서귀포시	남원읍	제주특별자치도 서귀포시 남원읍 신흥리 841-1	33.3018	126.751	2500	Y	Y	2021	0	Y	궁천	Y	Y	Y	Y	Y	Y	11-4	2S	salable
1349	1349	aab	36500	12167	middle	10.27	59.7	11	4	2021-11-22	50	11-4	1	남원농가	서귀포시	남원읍	제주특별자치도 서귀포시 남원읍 신흥리 841-1	33.3018	126.751	2500	Y	Y	2021	0	Y	궁천	Y	Y	Y	Y	Y	Y	11-4	M	prime grade
1350	1350	aab	36501	12167	low	10.17	49.5	11	4	2021-11-22	50	11-4	1	남원농가	서귀포시	남원읍	제주특별자치도 서귀포시 남원읍 신흥리 841-1	33.3018	126.751	2500	Y	Y	2021	0	Y	궁천	Y	Y	Y	Y	Y	Y	11-4	2S	salable
1351	1351	aab	36502	12168	high	10.63	48.87	11	4	2021-11-22	51	11-4	1	남원농가	서귀포시	남원읍	제주특별자치도 서귀포시 남원읍 신흥리 841-1	33.3018	126.751	2500	Y	Y	2021	0	Y	궁천	Y	Y	Y	Y	Y	Y	11-4	too_small	unsalable
1352	1352	aab	36503	12168	middle	10.5	57.17	11	4	2021-11-22	51	11-4	1	남원농가	서귀포시	남원읍	제주특별자치도 서귀포시 남원읍 신흥리 841-1	33.3018	126.751	2500	Y	Y	2021	0	Y	궁천	Y	Y	Y	Y	Y	Y	11-4	S	prime grade
1353	1353	aab	36504	12168	low	10.8	57.26	11	4	2021-11-22	51	11-4	1	남원농가	서귀포시	남원읍	제주특별자치도 서귀포시 남원읍 신흥리 841-1	33.3018	126.751	2500	Y	Y	2021	0	Y	궁천	Y	Y	Y	Y	Y	Y	11-4	S	prime grade
1354	1354	aab	36505	12169	high	10.27	57.92	11	4	2021-11-22	52	11-4	1	남원농가	서귀포시	남원읍	제주특별자치도 서귀포시 남원읍 신흥리 841-1	33.3018	126.751	2500	Y	Y	2021	0	Y	궁천	Y	Y	Y	Y	Y	Y	11-4	S	prime grade
1355	1355	aab	36506	12169	middle	10.27	47.52	11	4	2021-11-22	52	11-4	1	남원농가	서귀포시	남원읍	제주특별자치도 서귀포시 남원읍 신흥리 841-1	33.3018	126.751	2500	Y	Y	2021	0	Y	궁천	Y	Y	Y	Y	Y	Y	11-4	too_small	unsalable
1356	1356	aab	36507	12169	low	10.1	47.85	11	4	2021-11-22	52	11-4	1	남원농가	서귀포시	남원읍	제주특별자치도 서귀포시 남원읍 신흥리 841-1	33.3018	126.751	2500	Y	Y	2021	0	Y	궁천	Y	Y	Y	Y	Y	Y	11-4	too_small	unsalable
1357	1357	aab	36508	12170	high	10.63	49.31	11	4	2021-11-22	53	11-4	1	남원농가	서귀포시	남원읍	제주특별자치도 서귀포시 남원읍 신흥리 841-1	33.3018	126.751	2500	Y	Y	2021	0	Y	궁천	Y	Y	Y	Y	Y	Y	11-4	2S	salable
1358	1358	aab	36509	12170	middle	10.13	52.1	11	4	2021-11-22	53	11-4	1	남원농가	서귀포시	남원읍	제주특별자치도 서귀포시 남원읍 신흥리 841-1	33.3018	126.751	2500	Y	Y	2021	0	Y	궁천	Y	Y	Y	Y	Y	Y	11-4	2S	salable
1359	1359	aab	36510	12170	low	10.6	47.74	11	4	2021-11-22	53	11-4	1	남원농가	서귀포시	남원읍	제주특별자치도 서귀포시 남원읍 신흥리 841-1	33.3018	126.751	2500	Y	Y	2021	0	Y	궁천	Y	Y	Y	Y	Y	Y	11-4	too_small	unsalable
1360	1360	aab	36511	12171	high	10.77	50.82	11	4	2021-11-22	54	11-4	1	남원농가	서귀포시	남원읍	제주특별자치도 서귀포시 남원읍 신흥리 841-1	33.3018	126.751	2500	Y	Y	2021	0	Y	궁천	Y	Y	Y	Y	Y	Y	11-4	2S	salable
1361	1361	aab	36512	12171	middle	10.5	46.23	11	4	2021-11-22	54	11-4	1	남원농가	서귀포시	남원읍	제주특별자치도 서귀포시 남원읍 신흥리 841-1	33.3018	126.751	2500	Y	Y	2021	0	Y	궁천	Y	Y	Y	Y	Y	Y	11-4	too_small	unsalable
1362	1362	aab	36513	12171	low	10.43	46.55	11	4	2021-11-22	54	11-4	1	남원농가	서귀포시	남원읍	제주특별자치도 서귀포시 남원읍 신흥리 841-1	33.3018	126.751	2500	Y	Y	2021	0	Y	궁천	Y	Y	Y	Y	Y	Y	11-4	too_small	unsalable
1363	1363	aab	36514	12172	high	9.4	53.92	11	4	2021-11-22	55	11-4	1	남원농가	서귀포시	남원읍	제주특별자치도 서귀포시 남원읍 신흥리 841-1	33.3018	126.751	2500	Y	Y	2021	0	Y	궁천	Y	Y	Y	Y	Y	Y	11-4	too_large	unsalable
1364	1364	aab	36515	12172	middle	9.57	59.28	11	4	2021-11-22	55	11-4	1	남원농가	서귀포시	남원읍	제주특별자치도 서귀포시 남원읍 신흥리 841-1	33.3018	126.751	2500	Y	Y	2021	0	Y	궁천	Y	Y	Y	Y	Y	Y	11-4	too_large	unsalable
1365	1365	aab	36516	12172	low	10.53	57.37	11	4	2021-11-22	55	11-4	1	남원농가	서귀포시	남원읍	제주특별자치도 서귀포시 남원읍 신흥리 841-1	33.3018	126.751	2500	Y	Y	2021	0	Y	궁천	Y	Y	Y	Y	Y	Y	11-4	S	prime grade
1366	1366	aab	36517	12173	high	10.9	56.61	11	4	2021-11-22	56	11-4	1	남원농가	서귀포시	남원읍	제주특별자치도 서귀포시 남원읍 신흥리 841-1	33.3018	126.751	2500	Y	Y	2021	0	Y	궁천	Y	Y	Y	Y	Y	Y	11-4	S	prime grade
1367	1367	aab	36518	12173	middle	9.77	58.15	11	4	2021-11-22	56	11-4	1	남원농가	서귀포시	남원읍	제주특별자치도 서귀포시 남원읍 신흥리 841-1	33.3018	126.751	2500	Y	Y	2021	0	Y	궁천	Y	Y	Y	Y	Y	Y	11-4	too_large	unsalable
1368	1368	aab	36519	12173	low	10.37	46.26	11	4	2021-11-22	56	11-4	1	남원농가	서귀포시	남원읍	제주특별자치도 서귀포시 남원읍 신흥리 841-1	33.3018	126.751	2500	Y	Y	2021	0	Y	궁천	Y	Y	Y	Y	Y	Y	11-4	too_small	unsalable
1369	1369	aab	36520	12174	high	10.63	53.91	11	4	2021-11-22	57	11-4	1	남원농가	서귀포시	남원읍	제주특별자치도 서귀포시 남원읍 신흥리 841-1	33.3018	126.751	2500	Y	Y	2021	0	Y	궁천	Y	Y	Y	Y	Y	Y	11-4	2S	salable
1370	1370	aab	36521	12174	middle	11.03	52.04	11	4	2021-11-22	57	11-4	1	남원농가	서귀포시	남원읍	제주특별자치도 서귀포시 남원읍 신흥리 841-1	33.3018	126.751	2500	Y	Y	2021	0	Y	궁천	Y	Y	Y	Y	Y	Y	11-4	2S	salable
1371	1371	aab	36522	12174	low	10.8	47.24	11	4	2021-11-22	57	11-4	1	남원농가	서귀포시	남원읍	제주특별자치도 서귀포시 남원읍 신흥리 841-1	33.3018	126.751	2500	Y	Y	2021	0	Y	궁천	Y	Y	Y	Y	Y	Y	11-4	too_small	unsalable
1372	1372	aab	36523	12175	high	10.77	51.26	11	4	2021-11-22	58	11-4	1	남원농가	서귀포시	남원읍	제주특별자치도 서귀포시 남원읍 신흥리 841-1	33.3018	126.751	2500	Y	Y	2021	0	Y	궁천	Y	Y	Y	Y	Y	Y	11-4	2S	salable
1373	1373	aab	36524	12175	middle	10.8	47.52	11	4	2021-11-22	58	11-4	1	남원농가	서귀포시	남원읍	제주특별자치도 서귀포시 남원읍 신흥리 841-1	33.3018	126.751	2500	Y	Y	2021	0	Y	궁천	Y	Y	Y	Y	Y	Y	11-4	too_small	unsalable
1374	1374	aab	36525	12175	low	10.03	56.96	11	4	2021-11-22	58	11-4	1	남원농가	서귀포시	남원읍	제주특별자치도 서귀포시 남원읍 신흥리 841-1	33.3018	126.751	2500	Y	Y	2021	0	Y	궁천	Y	Y	Y	Y	Y	Y	11-4	S	prime grade
1375	1375	aab	36526	12176	high	10.57	48.5	11	4	2021-11-22	59	11-4	1	남원농가	서귀포시	남원읍	제주특별자치도 서귀포시 남원읍 신흥리 841-1	33.3018	126.751	2500	Y	Y	2021	0	Y	궁천	Y	Y	Y	Y	Y	Y	11-4	too_small	unsalable
1376	1376	aab	36527	12176	middle	10.23	57.18	11	4	2021-11-22	59	11-4	1	남원농가	서귀포시	남원읍	제주특별자치도 서귀포시 남원읍 신흥리 841-1	33.3018	126.751	2500	Y	Y	2021	0	Y	궁천	Y	Y	Y	Y	Y	Y	11-4	S	prime grade
1377	1377	aab	36528	12176	low	10.57	48.16	11	4	2021-11-22	59	11-4	1	남원농가	서귀포시	남원읍	제주특별자치도 서귀포시 남원읍 신흥리 841-1	33.3018	126.751	2500	Y	Y	2021	0	Y	궁천	Y	Y	Y	Y	Y	Y	11-4	too_small	unsalable
1378	1378	aab	36529	12177	high	10.33	47.9	11	4	2021-11-22	60	11-4	1	남원농가	서귀포시	남원읍	제주특별자치도 서귀포시 남원읍 신흥리 841-1	33.3018	126.751	2500	Y	Y	2021	0	Y	궁천	Y	Y	Y	Y	Y	Y	11-4	too_small	unsalable
1379	1379	aab	36530	12177	middle	10.1	55.63	11	4	2021-11-22	60	11-4	1	남원농가	서귀포시	남원읍	제주특별자치도 서귀포시 남원읍 신흥리 841-1	33.3018	126.751	2500	Y	Y	2021	0	Y	궁천	Y	Y	Y	Y	Y	Y	11-4	S	prime grade
1380	1380	aab	36531	12177	low	10.13	58.07	11	4	2021-11-22	60	11-4	1	남원농가	서귀포시	남원읍	제주특별자치도 서귀포시 남원읍 신흥리 841-1	33.3018	126.751	2500	Y	Y	2021	0	Y	궁천	Y	Y	Y	Y	Y	Y	11-4	S	prime grade
1381	1381	aab	36532	12178	high	10.6	59.05	11	4	2021-11-22	61	11-4	1	남원농가	서귀포시	남원읍	제주특별자치도 서귀포시 남원읍 신흥리 841-1	33.3018	126.751	2500	Y	Y	2021	0	Y	궁천	Y	Y	Y	Y	Y	Y	11-4	M	prime grade
1382	1382	aab	36533	12178	middle	10.6	47.46	11	4	2021-11-22	61	11-4	1	남원농가	서귀포시	남원읍	제주특별자치도 서귀포시 남원읍 신흥리 841-1	33.3018	126.751	2500	Y	Y	2021	0	Y	궁천	Y	Y	Y	Y	Y	Y	11-4	too_small	unsalable
1383	1383	aab	36534	12178	low	10.8	46.87	11	4	2021-11-22	61	11-4	1	남원농가	서귀포시	남원읍	제주특별자치도 서귀포시 남원읍 신흥리 841-1	33.3018	126.751	2500	Y	Y	2021	0	Y	궁천	Y	Y	Y	Y	Y	Y	11-4	too_small	unsalable
1384	1384	aab	36535	12179	high	11.1	55.07	11	4	2021-11-22	62	11-4	1	남원농가	서귀포시	남원읍	제주특별자치도 서귀포시 남원읍 신흥리 841-1	33.3018	126.751	2500	Y	Y	2021	0	Y	궁천	Y	Y	Y	Y	Y	Y	11-4	S	prime grade
1385	1385	aab	36536	12179	middle	10.83	52.38	11	4	2021-11-22	62	11-4	1	남원농가	서귀포시	남원읍	제주특별자치도 서귀포시 남원읍 신흥리 841-1	33.3018	126.751	2500	Y	Y	2021	0	Y	궁천	Y	Y	Y	Y	Y	Y	11-4	2S	salable
1386	1386	aab	36537	12179	low	10.03	47.46	11	4	2021-11-22	62	11-4	1	남원농가	서귀포시	남원읍	제주특별자치도 서귀포시 남원읍 신흥리 841-1	33.3018	126.751	2500	Y	Y	2021	0	Y	궁천	Y	Y	Y	Y	Y	Y	11-4	too_small	unsalable
1387	1387	aab	36538	12180	high	10.33	50.51	11	4	2021-11-22	63	11-4	1	남원농가	서귀포시	남원읍	제주특별자치도 서귀포시 남원읍 신흥리 841-1	33.3018	126.751	2500	Y	Y	2021	0	Y	궁천	Y	Y	Y	Y	Y	Y	11-4	2S	salable
1388	1388	aab	36539	12180	middle	10.53	58.9	11	4	2021-11-22	63	11-4	1	남원농가	서귀포시	남원읍	제주특별자치도 서귀포시 남원읍 신흥리 841-1	33.3018	126.751	2500	Y	Y	2021	0	Y	궁천	Y	Y	Y	Y	Y	Y	11-4	S	prime grade
1389	1389	aab	36540	12180	low	10.93	48.6	11	4	2021-11-22	63	11-4	1	남원농가	서귀포시	남원읍	제주특별자치도 서귀포시 남원읍 신흥리 841-1	33.3018	126.751	2500	Y	Y	2021	0	Y	궁천	Y	Y	Y	Y	Y	Y	11-4	too_small	unsalable
1390	1390	aab	36541	12181	high	10.3	56.29	11	4	2021-11-22	64	11-4	1	남원농가	서귀포시	남원읍	제주특별자치도 서귀포시 남원읍 신흥리 841-1	33.3018	126.751	2500	Y	Y	2021	0	Y	궁천	Y	Y	Y	Y	Y	Y	11-4	S	prime grade
1391	1391	aab	36542	12181	middle	10.53	53.18	11	4	2021-11-22	64	11-4	1	남원농가	서귀포시	남원읍	제주특별자치도 서귀포시 남원읍 신흥리 841-1	33.3018	126.751	2500	Y	Y	2021	0	Y	궁천	Y	Y	Y	Y	Y	Y	11-4	2S	salable
1392	1392	aab	36543	12181	low	10.37	57.6	11	4	2021-11-22	64	11-4	1	남원농가	서귀포시	남원읍	제주특별자치도 서귀포시 남원읍 신흥리 841-1	33.3018	126.751	2500	Y	Y	2021	0	Y	궁천	Y	Y	Y	Y	Y	Y	11-4	S	prime grade
1393	1393	aab	36544	12182	high	10.7	50.72	11	4	2021-11-22	65	11-4	1	남원농가	서귀포시	남원읍	제주특별자치도 서귀포시 남원읍 신흥리 841-1	33.3018	126.751	2500	Y	Y	2021	0	Y	궁천	Y	Y	Y	Y	Y	Y	11-4	2S	salable
1394	1394	aab	36545	12182	middle	10.5	49.73	11	4	2021-11-22	65	11-4	1	남원농가	서귀포시	남원읍	제주특별자치도 서귀포시 남원읍 신흥리 841-1	33.3018	126.751	2500	Y	Y	2021	0	Y	궁천	Y	Y	Y	Y	Y	Y	11-4	2S	salable
1395	1395	aab	36546	12182	low	10.87	55.3	11	4	2021-11-22	65	11-4	1	남원농가	서귀포시	남원읍	제주특별자치도 서귀포시 남원읍 신흥리 841-1	33.3018	126.751	2500	Y	Y	2021	0	Y	궁천	Y	Y	Y	Y	Y	Y	11-4	S	prime grade
1396	1396	aab	36547	12183	high	10.73	49.5	11	4	2021-11-22	66	11-4	1	남원농가	서귀포시	남원읍	제주특별자치도 서귀포시 남원읍 신흥리 841-1	33.3018	126.751	2500	Y	Y	2021	0	Y	궁천	Y	Y	Y	Y	Y	Y	11-4	2S	salable
1397	1397	aab	36548	12183	middle	9.97	49.47	11	4	2021-11-22	66	11-4	1	남원농가	서귀포시	남원읍	제주특별자치도 서귀포시 남원읍 신흥리 841-1	33.3018	126.751	2500	Y	Y	2021	0	Y	궁천	Y	Y	Y	Y	Y	Y	11-4	too_large	unsalable
1398	1398	aab	36549	12183	low	10.37	49.87	11	4	2021-11-22	66	11-4	1	남원농가	서귀포시	남원읍	제주특별자치도 서귀포시 남원읍 신흥리 841-1	33.3018	126.751	2500	Y	Y	2021	0	Y	궁천	Y	Y	Y	Y	Y	Y	11-4	2S	salable
1399	1399	aab	36550	12184	high	10.33	53.47	11	4	2021-11-22	67	11-4	1	남원농가	서귀포시	남원읍	제주특별자치도 서귀포시 남원읍 신흥리 841-1	33.3018	126.751	2500	Y	Y	2021	0	Y	궁천	Y	Y	Y	Y	Y	Y	11-4	2S	salable
1400	1400	aab	36551	12184	middle	10.13	46.6	11	4	2021-11-22	67	11-4	1	남원농가	서귀포시	남원읍	제주특별자치도 서귀포시 남원읍 신흥리 841-1	33.3018	126.751	2500	Y	Y	2021	0	Y	궁천	Y	Y	Y	Y	Y	Y	11-4	too_small	unsalable
1401	1401	aab	36552	12184	low	10.6	51.65	11	4	2021-11-22	67	11-4	1	남원농가	서귀포시	남원읍	제주특별자치도 서귀포시 남원읍 신흥리 841-1	33.3018	126.751	2500	Y	Y	2021	0	Y	궁천	Y	Y	Y	Y	Y	Y	11-4	2S	salable
1402	1402	aab	36553	12185	high	10.4	59.33	11	4	2021-11-22	68	11-4	1	남원농가	서귀포시	남원읍	제주특별자치도 서귀포시 남원읍 신흥리 841-1	33.3018	126.751	2500	Y	Y	2021	0	Y	궁천	Y	Y	Y	Y	Y	Y	11-4	M	prime grade
1403	1403	aab	36554	12185	middle	10.33	49.91	11	4	2021-11-22	68	11-4	1	남원농가	서귀포시	남원읍	제주특별자치도 서귀포시 남원읍 신흥리 841-1	33.3018	126.751	2500	Y	Y	2021	0	Y	궁천	Y	Y	Y	Y	Y	Y	11-4	2S	salable
1404	1404	aab	36555	12185	low	10.17	58.19	11	4	2021-11-22	68	11-4	1	남원농가	서귀포시	남원읍	제주특별자치도 서귀포시 남원읍 신흥리 841-1	33.3018	126.751	2500	Y	Y	2021	0	Y	궁천	Y	Y	Y	Y	Y	Y	11-4	S	prime grade
1405	1405	aab	36556	12186	high	10.8	53.48	11	4	2021-11-22	69	11-4	1	남원농가	서귀포시	남원읍	제주특별자치도 서귀포시 남원읍 신흥리 841-1	33.3018	126.751	2500	Y	Y	2021	0	Y	궁천	Y	Y	Y	Y	Y	Y	11-4	2S	salable
1406	1406	aab	36557	12186	middle	10.13	48.71	11	4	2021-11-22	69	11-4	1	남원농가	서귀포시	남원읍	제주특별자치도 서귀포시 남원읍 신흥리 841-1	33.3018	126.751	2500	Y	Y	2021	0	Y	궁천	Y	Y	Y	Y	Y	Y	11-4	too_small	unsalable
1407	1407	aab	36558	12186	low	10.7	49.33	11	4	2021-11-22	69	11-4	1	남원농가	서귀포시	남원읍	제주특별자치도 서귀포시 남원읍 신흥리 841-1	33.3018	126.751	2500	Y	Y	2021	0	Y	궁천	Y	Y	Y	Y	Y	Y	11-4	2S	salable
1408	1408	aab	36559	12187	high	10.73	49.28	11	4	2021-11-22	70	11-4	1	남원농가	서귀포시	남원읍	제주특별자치도 서귀포시 남원읍 신흥리 841-1	33.3018	126.751	2500	Y	Y	2021	0	Y	궁천	Y	Y	Y	Y	Y	Y	11-4	2S	salable
1409	1409	aab	36560	12187	middle	10.5	51.63	11	4	2021-11-22	70	11-4	1	남원농가	서귀포시	남원읍	제주특별자치도 서귀포시 남원읍 신흥리 841-1	33.3018	126.751	2500	Y	Y	2021	0	Y	궁천	Y	Y	Y	Y	Y	Y	11-4	2S	salable
1410	1410	aab	36561	12187	low	10.83	52.21	11	4	2021-11-22	70	11-4	1	남원농가	서귀포시	남원읍	제주특별자치도 서귀포시 남원읍 신흥리 841-1	33.3018	126.751	2500	Y	Y	2021	0	Y	궁천	Y	Y	Y	Y	Y	Y	11-4	2S	salable
1411	1411	aab	36562	12188	high	9.5	59.93	11	4	2021-11-22	71	11-4	1	남원농가	서귀포시	남원읍	제주특별자치도 서귀포시 남원읍 신흥리 841-1	33.3018	126.751	2500	Y	Y	2021	0	Y	궁천	Y	Y	Y	Y	Y	Y	11-4	too_large	unsalable
1412	1412	aab	36563	12188	middle	9.17	56.73	11	4	2021-11-22	71	11-4	1	남원농가	서귀포시	남원읍	제주특별자치도 서귀포시 남원읍 신흥리 841-1	33.3018	126.751	2500	Y	Y	2021	0	Y	궁천	Y	Y	Y	Y	Y	Y	11-4	too_large	unsalable
1413	1413	aab	36564	12188	low	9.57	55.79	11	4	2021-11-22	71	11-4	1	남원농가	서귀포시	남원읍	제주특별자치도 서귀포시 남원읍 신흥리 841-1	33.3018	126.751	2500	Y	Y	2021	0	Y	궁천	Y	Y	Y	Y	Y	Y	11-4	too_large	unsalable
1414	1414	aab	36565	12189	high	9.13	57.48	11	4	2021-11-22	72	11-4	1	남원농가	서귀포시	남원읍	제주특별자치도 서귀포시 남원읍 신흥리 841-1	33.3018	126.751	2500	Y	Y	2021	0	Y	궁천	Y	Y	Y	Y	Y	Y	11-4	too_large	unsalable
1415	1415	aab	36566	12189	middle	9.73	48.18	11	4	2021-11-22	72	11-4	1	남원농가	서귀포시	남원읍	제주특별자치도 서귀포시 남원읍 신흥리 841-1	33.3018	126.751	2500	Y	Y	2021	0	Y	궁천	Y	Y	Y	Y	Y	Y	11-4	too_small	unsalable
1416	1416	aab	36567	12189	low	9.57	53.42	11	4	2021-11-22	72	11-4	1	남원농가	서귀포시	남원읍	제주특별자치도 서귀포시 남원읍 신흥리 841-1	33.3018	126.751	2500	Y	Y	2021	0	Y	궁천	Y	Y	Y	Y	Y	Y	11-4	too_large	unsalable
1417	1417	aab	36568	12190	high	10.53	54.68	11	4	2021-11-22	73	11-4	1	남원농가	서귀포시	남원읍	제주특별자치도 서귀포시 남원읍 신흥리 841-1	33.3018	126.751	2500	Y	Y	2021	0	Y	궁천	Y	Y	Y	Y	Y	Y	11-4	S	prime grade
1418	1418	aab	36569	12190	middle	10.63	56.37	11	4	2021-11-22	73	11-4	1	남원농가	서귀포시	남원읍	제주특별자치도 서귀포시 남원읍 신흥리 841-1	33.3018	126.751	2500	Y	Y	2021	0	Y	궁천	Y	Y	Y	Y	Y	Y	11-4	S	prime grade
1419	1419	aab	36570	12190	low	10.53	54.85	11	4	2021-11-22	73	11-4	1	남원농가	서귀포시	남원읍	제주특별자치도 서귀포시 남원읍 신흥리 841-1	33.3018	126.751	2500	Y	Y	2021	0	Y	궁천	Y	Y	Y	Y	Y	Y	11-4	S	prime grade
1420	1420	aab	36571	12191	high	10.47	52.28	11	4	2021-11-22	74	11-4	1	남원농가	서귀포시	남원읍	제주특별자치도 서귀포시 남원읍 신흥리 841-1	33.3018	126.751	2500	Y	Y	2021	0	Y	궁천	Y	Y	Y	Y	Y	Y	11-4	2S	salable
1421	1421	aab	36572	12191	middle	10.4	50.41	11	4	2021-11-22	74	11-4	1	남원농가	서귀포시	남원읍	제주특별자치도 서귀포시 남원읍 신흥리 841-1	33.3018	126.751	2500	Y	Y	2021	0	Y	궁천	Y	Y	Y	Y	Y	Y	11-4	2S	salable
1422	1422	aab	36573	12191	low	10.37	55.18	11	4	2021-11-22	74	11-4	1	남원농가	서귀포시	남원읍	제주특별자치도 서귀포시 남원읍 신흥리 841-1	33.3018	126.751	2500	Y	Y	2021	0	Y	궁천	Y	Y	Y	Y	Y	Y	11-4	S	prime grade
1423	1423	aab	36574	12192	high	10.63	47.91	11	4	2021-11-22	75	11-4	1	남원농가	서귀포시	남원읍	제주특별자치도 서귀포시 남원읍 신흥리 841-1	33.3018	126.751	2500	Y	Y	2021	0	Y	궁천	Y	Y	Y	Y	Y	Y	11-4	too_small	unsalable
1424	1424	aab	36575	12192	middle	10.67	48.64	11	4	2021-11-22	75	11-4	1	남원농가	서귀포시	남원읍	제주특별자치도 서귀포시 남원읍 신흥리 841-1	33.3018	126.751	2500	Y	Y	2021	0	Y	궁천	Y	Y	Y	Y	Y	Y	11-4	too_small	unsalable
1425	1425	aab	36576	12192	low	9.97	54.19	11	4	2021-11-22	75	11-4	1	남원농가	서귀포시	남원읍	제주특별자치도 서귀포시 남원읍 신흥리 841-1	33.3018	126.751	2500	Y	Y	2021	0	Y	궁천	Y	Y	Y	Y	Y	Y	11-4	too_large	unsalable
1426	1426	aab	36577	12193	high	10.67	58.6	11	4	2021-11-22	76	11-4	1	남원농가	서귀포시	남원읍	제주특별자치도 서귀포시 남원읍 신흥리 841-1	33.3018	126.751	2500	Y	Y	2021	0	Y	궁천	Y	Y	Y	Y	Y	Y	11-4	S	prime grade
1427	1427	aab	36578	12193	middle	10.57	46.53	11	4	2021-11-22	76	11-4	1	남원농가	서귀포시	남원읍	제주특별자치도 서귀포시 남원읍 신흥리 841-1	33.3018	126.751	2500	Y	Y	2021	0	Y	궁천	Y	Y	Y	Y	Y	Y	11-4	too_small	unsalable
1428	1428	aab	36579	12193	low	11.07	56.67	11	4	2021-11-22	76	11-4	1	남원농가	서귀포시	남원읍	제주특별자치도 서귀포시 남원읍 신흥리 841-1	33.3018	126.751	2500	Y	Y	2021	0	Y	궁천	Y	Y	Y	Y	Y	Y	11-4	S	prime grade
1429	1429	aab	36580	12194	high	10.17	56.25	11	4	2021-11-22	77	11-4	1	남원농가	서귀포시	남원읍	제주특별자치도 서귀포시 남원읍 신흥리 841-1	33.3018	126.751	2500	Y	Y	2021	0	Y	궁천	Y	Y	Y	Y	Y	Y	11-4	S	prime grade
1430	1430	aab	36581	12194	middle	10.5	48.91	11	4	2021-11-22	77	11-4	1	남원농가	서귀포시	남원읍	제주특별자치도 서귀포시 남원읍 신흥리 841-1	33.3018	126.751	2500	Y	Y	2021	0	Y	궁천	Y	Y	Y	Y	Y	Y	11-4	too_small	unsalable
1431	1431	aab	36582	12194	low	9.9	52.77	11	4	2021-11-22	77	11-4	1	남원농가	서귀포시	남원읍	제주특별자치도 서귀포시 남원읍 신흥리 841-1	33.3018	126.751	2500	Y	Y	2021	0	Y	궁천	Y	Y	Y	Y	Y	Y	11-4	too_large	unsalable
1432	1432	aab	36583	12195	high	10.6	52.45	11	4	2021-11-22	78	11-4	1	남원농가	서귀포시	남원읍	제주특별자치도 서귀포시 남원읍 신흥리 841-1	33.3018	126.751	2500	Y	Y	2021	0	Y	궁천	Y	Y	Y	Y	Y	Y	11-4	2S	salable
1433	1433	aab	36584	12195	middle	10.47	49.67	11	4	2021-11-22	78	11-4	1	남원농가	서귀포시	남원읍	제주특별자치도 서귀포시 남원읍 신흥리 841-1	33.3018	126.751	2500	Y	Y	2021	0	Y	궁천	Y	Y	Y	Y	Y	Y	11-4	2S	salable
1434	1434	aab	36585	12195	low	10.33	58.04	11	4	2021-11-22	78	11-4	1	남원농가	서귀포시	남원읍	제주특별자치도 서귀포시 남원읍 신흥리 841-1	33.3018	126.751	2500	Y	Y	2021	0	Y	궁천	Y	Y	Y	Y	Y	Y	11-4	S	prime grade
1435	1435	aab	36586	12196	high	9.97	50.58	11	4	2021-11-22	79	11-4	1	남원농가	서귀포시	남원읍	제주특별자치도 서귀포시 남원읍 신흥리 841-1	33.3018	126.751	2500	Y	Y	2021	0	Y	궁천	Y	Y	Y	Y	Y	Y	11-4	too_large	unsalable
1436	1436	aab	36587	12196	middle	9.37	51.99	11	4	2021-11-22	79	11-4	1	남원농가	서귀포시	남원읍	제주특별자치도 서귀포시 남원읍 신흥리 841-1	33.3018	126.751	2500	Y	Y	2021	0	Y	궁천	Y	Y	Y	Y	Y	Y	11-4	too_large	unsalable
1437	1437	aab	36588	12196	low	9.33	57.15	11	4	2021-11-22	79	11-4	1	남원농가	서귀포시	남원읍	제주특별자치도 서귀포시 남원읍 신흥리 841-1	33.3018	126.751	2500	Y	Y	2021	0	Y	궁천	Y	Y	Y	Y	Y	Y	11-4	too_large	unsalable
1438	1438	aab	36589	12197	high	9.5	49.91	11	4	2021-11-22	80	11-4	1	남원농가	서귀포시	남원읍	제주특별자치도 서귀포시 남원읍 신흥리 841-1	33.3018	126.751	2500	Y	Y	2021	0	Y	궁천	Y	Y	Y	Y	Y	Y	11-4	too_large	unsalable
1439	1439	aab	36590	12197	middle	9.53	56.71	11	4	2021-11-22	80	11-4	1	남원농가	서귀포시	남원읍	제주특별자치도 서귀포시 남원읍 신흥리 841-1	33.3018	126.751	2500	Y	Y	2021	0	Y	궁천	Y	Y	Y	Y	Y	Y	11-4	too_large	unsalable
1440	1440	aab	36591	12197	low	9.27	48.93	11	4	2021-11-22	80	11-4	1	남원농가	서귀포시	남원읍	제주특별자치도 서귀포시 남원읍 신흥리 841-1	33.3018	126.751	2500	Y	Y	2021	0	Y	궁천	Y	Y	Y	Y	Y	Y	11-4	too_small	unsalable
1441	1441	aab	36592	12198	high	9.7	51.56	11	4	2021-11-22	81	11-4	1	남원농가	서귀포시	남원읍	제주특별자치도 서귀포시 남원읍 신흥리 841-1	33.3018	126.751	2500	Y	Y	2021	0	Y	궁천	Y	Y	Y	Y	Y	Y	11-4	too_large	unsalable
1442	1442	aab	36593	12198	middle	9.6	46.08	11	4	2021-11-22	81	11-4	1	남원농가	서귀포시	남원읍	제주특별자치도 서귀포시 남원읍 신흥리 841-1	33.3018	126.751	2500	Y	Y	2021	0	Y	궁천	Y	Y	Y	Y	Y	Y	11-4	too_small	unsalable
1443	1443	aab	36594	12198	low	9.47	52.94	11	4	2021-11-22	81	11-4	1	남원농가	서귀포시	남원읍	제주특별자치도 서귀포시 남원읍 신흥리 841-1	33.3018	126.751	2500	Y	Y	2021	0	Y	궁천	Y	Y	Y	Y	Y	Y	11-4	too_large	unsalable
1444	1444	aab	36595	12199	high	9.03	53.07	11	4	2021-11-22	82	11-4	1	남원농가	서귀포시	남원읍	제주특별자치도 서귀포시 남원읍 신흥리 841-1	33.3018	126.751	2500	Y	Y	2021	0	Y	궁천	Y	Y	Y	Y	Y	Y	11-4	too_large	unsalable
1445	1445	aab	36596	12199	middle	9.4	50.81	11	4	2021-11-22	82	11-4	1	남원농가	서귀포시	남원읍	제주특별자치도 서귀포시 남원읍 신흥리 841-1	33.3018	126.751	2500	Y	Y	2021	0	Y	궁천	Y	Y	Y	Y	Y	Y	11-4	too_large	unsalable
1446	1446	aab	36597	12199	low	9.77	52.67	11	4	2021-11-22	82	11-4	1	남원농가	서귀포시	남원읍	제주특별자치도 서귀포시 남원읍 신흥리 841-1	33.3018	126.751	2500	Y	Y	2021	0	Y	궁천	Y	Y	Y	Y	Y	Y	11-4	too_large	unsalable
1447	1447	aab	36598	12200	high	9.63	51.87	11	4	2021-11-22	83	11-4	1	남원농가	서귀포시	남원읍	제주특별자치도 서귀포시 남원읍 신흥리 841-1	33.3018	126.751	2500	Y	Y	2021	0	Y	궁천	Y	Y	Y	Y	Y	Y	11-4	too_large	unsalable
1448	1448	aab	36599	12200	middle	9.4	55.31	11	4	2021-11-22	83	11-4	1	남원농가	서귀포시	남원읍	제주특별자치도 서귀포시 남원읍 신흥리 841-1	33.3018	126.751	2500	Y	Y	2021	0	Y	궁천	Y	Y	Y	Y	Y	Y	11-4	too_large	unsalable
1449	1449	aab	36600	12200	low	9.03	49.37	11	4	2021-11-22	83	11-4	1	남원농가	서귀포시	남원읍	제주특별자치도 서귀포시 남원읍 신흥리 841-1	33.3018	126.751	2500	Y	Y	2021	0	Y	궁천	Y	Y	Y	Y	Y	Y	11-4	too_large	unsalable
1450	1450	aab	36601	12201	high	9.2	50.18	11	4	2021-11-22	84	11-4	1	남원농가	서귀포시	남원읍	제주특별자치도 서귀포시 남원읍 신흥리 841-1	33.3018	126.751	2500	Y	Y	2021	0	Y	궁천	Y	Y	Y	Y	Y	Y	11-4	too_large	unsalable
1451	1451	aab	36602	12201	middle	9.73	59.26	11	4	2021-11-22	84	11-4	1	남원농가	서귀포시	남원읍	제주특별자치도 서귀포시 남원읍 신흥리 841-1	33.3018	126.751	2500	Y	Y	2021	0	Y	궁천	Y	Y	Y	Y	Y	Y	11-4	too_large	unsalable
1452	1452	aab	36603	12201	low	9.83	47.92	11	4	2021-11-22	84	11-4	1	남원농가	서귀포시	남원읍	제주특별자치도 서귀포시 남원읍 신흥리 841-1	33.3018	126.751	2500	Y	Y	2021	0	Y	궁천	Y	Y	Y	Y	Y	Y	11-4	too_small	unsalable
1453	1453	aab	36604	12202	high	10.57	49.99	11	4	2021-11-22	85	11-4	1	남원농가	서귀포시	남원읍	제주특별자치도 서귀포시 남원읍 신흥리 841-1	33.3018	126.751	2500	Y	Y	2021	0	Y	궁천	Y	Y	Y	Y	Y	Y	11-4	2S	salable
1454	1454	aab	36605	12202	middle	10.73	57.51	11	4	2021-11-22	85	11-4	1	남원농가	서귀포시	남원읍	제주특별자치도 서귀포시 남원읍 신흥리 841-1	33.3018	126.751	2500	Y	Y	2021	0	Y	궁천	Y	Y	Y	Y	Y	Y	11-4	S	prime grade
1455	1455	aab	36606	12202	low	10.23	54.06	11	4	2021-11-22	85	11-4	1	남원농가	서귀포시	남원읍	제주특별자치도 서귀포시 남원읍 신흥리 841-1	33.3018	126.751	2500	Y	Y	2021	0	Y	궁천	Y	Y	Y	Y	Y	Y	11-4	S	prime grade
1456	1456	aab	36607	12203	high	10.2	48.46	11	4	2021-11-22	86	11-4	1	남원농가	서귀포시	남원읍	제주특별자치도 서귀포시 남원읍 신흥리 841-1	33.3018	126.751	2500	Y	Y	2021	0	Y	궁천	Y	Y	Y	Y	Y	Y	11-4	too_small	unsalable
1457	1457	aab	36608	12203	middle	10.3	48.84	11	4	2021-11-22	86	11-4	1	남원농가	서귀포시	남원읍	제주특별자치도 서귀포시 남원읍 신흥리 841-1	33.3018	126.751	2500	Y	Y	2021	0	Y	궁천	Y	Y	Y	Y	Y	Y	11-4	too_small	unsalable
1458	1458	aab	36609	12203	low	10.2	59.19	11	4	2021-11-22	86	11-4	1	남원농가	서귀포시	남원읍	제주특별자치도 서귀포시 남원읍 신흥리 841-1	33.3018	126.751	2500	Y	Y	2021	0	Y	궁천	Y	Y	Y	Y	Y	Y	11-4	M	prime grade
1459	1459	aab	36610	12204	high	10.2	55.96	11	4	2021-11-22	87	11-4	1	남원농가	서귀포시	남원읍	제주특별자치도 서귀포시 남원읍 신흥리 841-1	33.3018	126.751	2500	Y	Y	2021	0	Y	궁천	Y	Y	Y	Y	Y	Y	11-4	S	prime grade
1460	1460	aab	36611	12204	middle	10.77	57.42	11	4	2021-11-22	87	11-4	1	남원농가	서귀포시	남원읍	제주특별자치도 서귀포시 남원읍 신흥리 841-1	33.3018	126.751	2500	Y	Y	2021	0	Y	궁천	Y	Y	Y	Y	Y	Y	11-4	S	prime grade
1461	1461	aab	36612	12204	low	10.57	50.47	11	4	2021-11-22	87	11-4	1	남원농가	서귀포시	남원읍	제주특별자치도 서귀포시 남원읍 신흥리 841-1	33.3018	126.751	2500	Y	Y	2021	0	Y	궁천	Y	Y	Y	Y	Y	Y	11-4	2S	salable
1462	1462	aab	36613	12205	high	10.23	48.67	11	4	2021-11-22	88	11-4	1	남원농가	서귀포시	남원읍	제주특별자치도 서귀포시 남원읍 신흥리 841-1	33.3018	126.751	2500	Y	Y	2021	0	Y	궁천	Y	Y	Y	Y	Y	Y	11-4	too_small	unsalable
1463	1463	aab	36614	12205	middle	10.67	53.44	11	4	2021-11-22	88	11-4	1	남원농가	서귀포시	남원읍	제주특별자치도 서귀포시 남원읍 신흥리 841-1	33.3018	126.751	2500	Y	Y	2021	0	Y	궁천	Y	Y	Y	Y	Y	Y	11-4	2S	salable
1464	1464	aab	36615	12205	low	10.47	56.01	11	4	2021-11-22	88	11-4	1	남원농가	서귀포시	남원읍	제주특별자치도 서귀포시 남원읍 신흥리 841-1	33.3018	126.751	2500	Y	Y	2021	0	Y	궁천	Y	Y	Y	Y	Y	Y	11-4	S	prime grade
1465	1465	aab	36616	12206	high	10.47	47.67	11	4	2021-11-22	89	11-4	1	남원농가	서귀포시	남원읍	제주특별자치도 서귀포시 남원읍 신흥리 841-1	33.3018	126.751	2500	Y	Y	2021	0	Y	궁천	Y	Y	Y	Y	Y	Y	11-4	too_small	unsalable
1466	1466	aab	36617	12206	middle	10.53	50.54	11	4	2021-11-22	89	11-4	1	남원농가	서귀포시	남원읍	제주특별자치도 서귀포시 남원읍 신흥리 841-1	33.3018	126.751	2500	Y	Y	2021	0	Y	궁천	Y	Y	Y	Y	Y	Y	11-4	2S	salable
1467	1467	aab	36618	12206	low	10.6	55.22	11	4	2021-11-22	89	11-4	1	남원농가	서귀포시	남원읍	제주특별자치도 서귀포시 남원읍 신흥리 841-1	33.3018	126.751	2500	Y	Y	2021	0	Y	궁천	Y	Y	Y	Y	Y	Y	11-4	S	prime grade
1468	1468	aab	36619	12207	high	10.83	48.97	11	4	2021-11-22	90	11-4	1	남원농가	서귀포시	남원읍	제주특별자치도 서귀포시 남원읍 신흥리 841-1	33.3018	126.751	2500	Y	Y	2021	0	Y	궁천	Y	Y	Y	Y	Y	Y	11-4	too_small	unsalable
1469	1469	aab	36620	12207	middle	10.6	57.99	11	4	2021-11-22	90	11-4	1	남원농가	서귀포시	남원읍	제주특별자치도 서귀포시 남원읍 신흥리 841-1	33.3018	126.751	2500	Y	Y	2021	0	Y	궁천	Y	Y	Y	Y	Y	Y	11-4	S	prime grade
1470	1470	aab	36621	12207	low	10.6	47.43	11	4	2021-11-22	90	11-4	1	남원농가	서귀포시	남원읍	제주특별자치도 서귀포시 남원읍 신흥리 841-1	33.3018	126.751	2500	Y	Y	2021	0	Y	궁천	Y	Y	Y	Y	Y	Y	11-4	too_small	unsalable
1471	1471	aab	36622	12208	high	10.5	58.14	11	4	2021-11-22	91	11-4	1	남원농가	서귀포시	남원읍	제주특별자치도 서귀포시 남원읍 신흥리 841-1	33.3018	126.751	2500	Y	Y	2021	0	Y	궁천	Y	Y	Y	Y	Y	Y	11-4	S	prime grade
1472	1472	aab	36623	12208	middle	10.5	51.16	11	4	2021-11-22	91	11-4	1	남원농가	서귀포시	남원읍	제주특별자치도 서귀포시 남원읍 신흥리 841-1	33.3018	126.751	2500	Y	Y	2021	0	Y	궁천	Y	Y	Y	Y	Y	Y	11-4	2S	salable
1473	1473	aab	36624	12208	low	10.57	47.61	11	4	2021-11-22	91	11-4	1	남원농가	서귀포시	남원읍	제주특별자치도 서귀포시 남원읍 신흥리 841-1	33.3018	126.751	2500	Y	Y	2021	0	Y	궁천	Y	Y	Y	Y	Y	Y	11-4	too_small	unsalable
1474	1474	aab	36625	12209	high	10.73	50.4	11	4	2021-11-22	92	11-4	1	남원농가	서귀포시	남원읍	제주특별자치도 서귀포시 남원읍 신흥리 841-1	33.3018	126.751	2500	Y	Y	2021	0	Y	궁천	Y	Y	Y	Y	Y	Y	11-4	2S	salable
1475	1475	aab	36626	12209	middle	10.1	58.58	11	4	2021-11-22	92	11-4	1	남원농가	서귀포시	남원읍	제주특별자치도 서귀포시 남원읍 신흥리 841-1	33.3018	126.751	2500	Y	Y	2021	0	Y	궁천	Y	Y	Y	Y	Y	Y	11-4	S	prime grade
1476	1476	aab	36627	12209	low	10.1	58.07	11	4	2021-11-22	92	11-4	1	남원농가	서귀포시	남원읍	제주특별자치도 서귀포시 남원읍 신흥리 841-1	33.3018	126.751	2500	Y	Y	2021	0	Y	궁천	Y	Y	Y	Y	Y	Y	11-4	S	prime grade
1477	1477	aab	36628	12210	high	10.93	54.53	11	4	2021-11-22	93	11-4	1	남원농가	서귀포시	남원읍	제주특별자치도 서귀포시 남원읍 신흥리 841-1	33.3018	126.751	2500	Y	Y	2021	0	Y	궁천	Y	Y	Y	Y	Y	Y	11-4	S	prime grade
1478	1478	aab	36629	12210	middle	10.63	53.01	11	4	2021-11-22	93	11-4	1	남원농가	서귀포시	남원읍	제주특별자치도 서귀포시 남원읍 신흥리 841-1	33.3018	126.751	2500	Y	Y	2021	0	Y	궁천	Y	Y	Y	Y	Y	Y	11-4	2S	salable
1479	1479	aab	36630	12210	low	10.87	53.27	11	4	2021-11-22	93	11-4	1	남원농가	서귀포시	남원읍	제주특별자치도 서귀포시 남원읍 신흥리 841-1	33.3018	126.751	2500	Y	Y	2021	0	Y	궁천	Y	Y	Y	Y	Y	Y	11-4	2S	salable
1480	1480	aab	36631	12211	high	10.17	59.35	11	4	2021-11-22	94	11-4	1	남원농가	서귀포시	남원읍	제주특별자치도 서귀포시 남원읍 신흥리 841-1	33.3018	126.751	2500	Y	Y	2021	0	Y	궁천	Y	Y	Y	Y	Y	Y	11-4	M	prime grade
1481	1481	aab	36632	12211	middle	10.67	53.06	11	4	2021-11-22	94	11-4	1	남원농가	서귀포시	남원읍	제주특별자치도 서귀포시 남원읍 신흥리 841-1	33.3018	126.751	2500	Y	Y	2021	0	Y	궁천	Y	Y	Y	Y	Y	Y	11-4	2S	salable
1482	1482	aab	36633	12211	low	10.6	54.77	11	4	2021-11-22	94	11-4	1	남원농가	서귀포시	남원읍	제주특별자치도 서귀포시 남원읍 신흥리 841-1	33.3018	126.751	2500	Y	Y	2021	0	Y	궁천	Y	Y	Y	Y	Y	Y	11-4	S	prime grade
1483	1483	aab	36634	12212	high	9.57	57.74	11	4	2021-11-22	95	11-4	1	남원농가	서귀포시	남원읍	제주특별자치도 서귀포시 남원읍 신흥리 841-1	33.3018	126.751	2500	Y	Y	2021	0	Y	궁천	Y	Y	Y	Y	Y	Y	11-4	too_large	unsalable
1484	1484	aab	36635	12212	middle	10.07	51.01	11	4	2021-11-22	95	11-4	1	남원농가	서귀포시	남원읍	제주특별자치도 서귀포시 남원읍 신흥리 841-1	33.3018	126.751	2500	Y	Y	2021	0	Y	궁천	Y	Y	Y	Y	Y	Y	11-4	2S	salable
1485	1485	aab	36636	12212	low	10.07	56.78	11	4	2021-11-22	95	11-4	1	남원농가	서귀포시	남원읍	제주특별자치도 서귀포시 남원읍 신흥리 841-1	33.3018	126.751	2500	Y	Y	2021	0	Y	궁천	Y	Y	Y	Y	Y	Y	11-4	S	prime grade
1486	1486	aab	36637	12213	high	9.27	49.34	11	4	2021-11-22	96	11-4	1	남원농가	서귀포시	남원읍	제주특별자치도 서귀포시 남원읍 신흥리 841-1	33.3018	126.751	2500	Y	Y	2021	0	Y	궁천	Y	Y	Y	Y	Y	Y	11-4	too_large	unsalable
1487	1487	aab	36638	12213	middle	10.1	47.69	11	4	2021-11-22	96	11-4	1	남원농가	서귀포시	남원읍	제주특별자치도 서귀포시 남원읍 신흥리 841-1	33.3018	126.751	2500	Y	Y	2021	0	Y	궁천	Y	Y	Y	Y	Y	Y	11-4	too_small	unsalable
1488	1488	aab	36639	12213	low	10.87	58.5	11	4	2021-11-22	96	11-4	1	남원농가	서귀포시	남원읍	제주특별자치도 서귀포시 남원읍 신흥리 841-1	33.3018	126.751	2500	Y	Y	2021	0	Y	궁천	Y	Y	Y	Y	Y	Y	11-4	S	prime grade
1489	1489	aab	36640	12214	high	10.13	58.51	11	4	2021-11-22	97	11-4	1	남원농가	서귀포시	남원읍	제주특별자치도 서귀포시 남원읍 신흥리 841-1	33.3018	126.751	2500	Y	Y	2021	0	Y	궁천	Y	Y	Y	Y	Y	Y	11-4	S	prime grade
1490	1490	aab	36641	12214	middle	9.1	59.55	11	4	2021-11-22	97	11-4	1	남원농가	서귀포시	남원읍	제주특별자치도 서귀포시 남원읍 신흥리 841-1	33.3018	126.751	2500	Y	Y	2021	0	Y	궁천	Y	Y	Y	Y	Y	Y	11-4	too_large	unsalable
1491	1491	aab	36642	12214	low	10.47	59.48	11	4	2021-11-22	97	11-4	1	남원농가	서귀포시	남원읍	제주특별자치도 서귀포시 남원읍 신흥리 841-1	33.3018	126.751	2500	Y	Y	2021	0	Y	궁천	Y	Y	Y	Y	Y	Y	11-4	M	prime grade
1492	1492	aab	36643	12215	high	10.6	53.05	11	4	2021-11-22	98	11-4	1	남원농가	서귀포시	남원읍	제주특별자치도 서귀포시 남원읍 신흥리 841-1	33.3018	126.751	2500	Y	Y	2021	0	Y	궁천	Y	Y	Y	Y	Y	Y	11-4	2S	salable
1493	1493	aab	36644	12215	middle	10.67	47.2	11	4	2021-11-22	98	11-4	1	남원농가	서귀포시	남원읍	제주특별자치도 서귀포시 남원읍 신흥리 841-1	33.3018	126.751	2500	Y	Y	2021	0	Y	궁천	Y	Y	Y	Y	Y	Y	11-4	too_small	unsalable
1494	1494	aab	36645	12215	low	10.53	53.39	11	4	2021-11-22	98	11-4	1	남원농가	서귀포시	남원읍	제주특별자치도 서귀포시 남원읍 신흥리 841-1	33.3018	126.751	2500	Y	Y	2021	0	Y	궁천	Y	Y	Y	Y	Y	Y	11-4	2S	salable
1495	1495	aab	36646	12216	high	10.07	56.29	11	4	2021-11-22	99	11-4	1	남원농가	서귀포시	남원읍	제주특별자치도 서귀포시 남원읍 신흥리 841-1	33.3018	126.751	2500	Y	Y	2021	0	Y	궁천	Y	Y	Y	Y	Y	Y	11-4	S	prime grade
1496	1496	aab	36647	12216	middle	10.4	48.04	11	4	2021-11-22	99	11-4	1	남원농가	서귀포시	남원읍	제주특별자치도 서귀포시 남원읍 신흥리 841-1	33.3018	126.751	2500	Y	Y	2021	0	Y	궁천	Y	Y	Y	Y	Y	Y	11-4	too_small	unsalable
1497	1497	aab	36648	12216	low	10.53	48.43	11	4	2021-11-22	99	11-4	1	남원농가	서귀포시	남원읍	제주특별자치도 서귀포시 남원읍 신흥리 841-1	33.3018	126.751	2500	Y	Y	2021	0	Y	궁천	Y	Y	Y	Y	Y	Y	11-4	too_small	unsalable
1498	1498	aab	36649	12217	high	10.47	58.28	11	4	2021-11-22	100	11-4	1	남원농가	서귀포시	남원읍	제주특별자치도 서귀포시 남원읍 신흥리 841-1	33.3018	126.751	2500	Y	Y	2021	0	Y	궁천	Y	Y	Y	Y	Y	Y	11-4	S	prime grade
1499	1499	aab	36650	12217	middle	10.97	51.29	11	4	2021-11-22	100	11-4	1	남원농가	서귀포시	남원읍	제주특별자치도 서귀포시 남원읍 신흥리 841-1	33.3018	126.751	2500	Y	Y	2021	0	Y	궁천	Y	Y	Y	Y	Y	Y	11-4	2S	salable
1500	1500	aab	36651	12217	low	10.37	47.7	11	4	2021-11-22	100	11-4	1	남원농가	서귀포시	남원읍	제주특별자치도 서귀포시 남원읍 신흥리 841-1	33.3018	126.751	2500	Y	Y	2021	0	Y	궁천	Y	Y	Y	Y	Y	Y	11-4	too_small	unsalable
1501	1501	aab	36652	12218	high	10.93	53.54	11	5	2021-11-29	1	11-5	1	남원농가	서귀포시	남원읍	제주특별자치도 서귀포시 남원읍 신흥리 841-1	33.3018	126.751	2500	Y	Y	2021	0	Y	궁천	Y	Y	Y	Y	Y	Y	11-5	2S	salable
1502	1502	aab	36653	12218	middle	10.93	49.19	11	5	2021-11-29	1	11-5	1	남원농가	서귀포시	남원읍	제주특별자치도 서귀포시 남원읍 신흥리 841-1	33.3018	126.751	2500	Y	Y	2021	0	Y	궁천	Y	Y	Y	Y	Y	Y	11-5	2S	salable
1503	1503	aab	36654	12218	low	10	53.4	11	5	2021-11-29	1	11-5	1	남원농가	서귀포시	남원읍	제주특별자치도 서귀포시 남원읍 신흥리 841-1	33.3018	126.751	2500	Y	Y	2021	0	Y	궁천	Y	Y	Y	Y	Y	Y	11-5	2S	salable
1504	1504	aab	36655	12219	high	11.17	52.24	11	5	2021-11-29	2	11-5	1	남원농가	서귀포시	남원읍	제주특별자치도 서귀포시 남원읍 신흥리 841-1	33.3018	126.751	2500	Y	Y	2021	0	Y	궁천	Y	Y	Y	Y	Y	Y	11-5	2S	salable
1505	1505	aab	36656	12219	middle	12.27	52.69	11	5	2021-11-29	2	11-5	1	남원농가	서귀포시	남원읍	제주특별자치도 서귀포시 남원읍 신흥리 841-1	33.3018	126.751	2500	Y	Y	2021	0	Y	궁천	Y	Y	Y	Y	Y	Y	11-5	2S	salable
1506	1506	aab	36657	12219	low	12.07	47.12	11	5	2021-11-29	2	11-5	1	남원농가	서귀포시	남원읍	제주특별자치도 서귀포시 남원읍 신흥리 841-1	33.3018	126.751	2500	Y	Y	2021	0	Y	궁천	Y	Y	Y	Y	Y	Y	11-5	too_small	unsalable
1507	1507	aab	36658	12220	high	10.9	51.51	11	5	2021-11-29	3	11-5	1	남원농가	서귀포시	남원읍	제주특별자치도 서귀포시 남원읍 신흥리 841-1	33.3018	126.751	2500	Y	Y	2021	0	Y	궁천	Y	Y	Y	Y	Y	Y	11-5	2S	salable
1508	1508	aab	36659	12220	middle	10	51.72	11	5	2021-11-29	3	11-5	1	남원농가	서귀포시	남원읍	제주특별자치도 서귀포시 남원읍 신흥리 841-1	33.3018	126.751	2500	Y	Y	2021	0	Y	궁천	Y	Y	Y	Y	Y	Y	11-5	2S	salable
1509	1509	aab	36660	12220	low	10.17	57.55	11	5	2021-11-29	3	11-5	1	남원농가	서귀포시	남원읍	제주특별자치도 서귀포시 남원읍 신흥리 841-1	33.3018	126.751	2500	Y	Y	2021	0	Y	궁천	Y	Y	Y	Y	Y	Y	11-5	S	prime grade
1510	1510	aab	36661	12221	high	11.53	54.72	11	5	2021-11-29	4	11-5	1	남원농가	서귀포시	남원읍	제주특별자치도 서귀포시 남원읍 신흥리 841-1	33.3018	126.751	2500	Y	Y	2021	0	Y	궁천	Y	Y	Y	Y	Y	Y	11-5	S	prime grade
1511	1511	aab	36662	12221	middle	10.3	49.27	11	5	2021-11-29	4	11-5	1	남원농가	서귀포시	남원읍	제주특별자치도 서귀포시 남원읍 신흥리 841-1	33.3018	126.751	2500	Y	Y	2021	0	Y	궁천	Y	Y	Y	Y	Y	Y	11-5	2S	salable
1512	1512	aab	36663	12221	low	10.47	54.33	11	5	2021-11-29	4	11-5	1	남원농가	서귀포시	남원읍	제주특별자치도 서귀포시 남원읍 신흥리 841-1	33.3018	126.751	2500	Y	Y	2021	0	Y	궁천	Y	Y	Y	Y	Y	Y	11-5	S	prime grade
1513	1513	aab	36664	12222	high	10.8	59.33	11	5	2021-11-29	5	11-5	1	남원농가	서귀포시	남원읍	제주특별자치도 서귀포시 남원읍 신흥리 841-1	33.3018	126.751	2500	Y	Y	2021	0	Y	궁천	Y	Y	Y	Y	Y	Y	11-5	M	prime grade
1514	1514	aab	36665	12222	middle	11.77	52.78	11	5	2021-11-29	5	11-5	1	남원농가	서귀포시	남원읍	제주특별자치도 서귀포시 남원읍 신흥리 841-1	33.3018	126.751	2500	Y	Y	2021	0	Y	궁천	Y	Y	Y	Y	Y	Y	11-5	2S	salable
1515	1515	aab	36666	12222	low	11.67	54.79	11	5	2021-11-29	5	11-5	1	남원농가	서귀포시	남원읍	제주특별자치도 서귀포시 남원읍 신흥리 841-1	33.3018	126.751	2500	Y	Y	2021	0	Y	궁천	Y	Y	Y	Y	Y	Y	11-5	S	prime grade
1516	1516	aab	36667	12223	high	11	59.22	11	5	2021-11-29	6	11-5	1	남원농가	서귀포시	남원읍	제주특별자치도 서귀포시 남원읍 신흥리 841-1	33.3018	126.751	2500	Y	Y	2021	0	Y	궁천	Y	Y	Y	Y	Y	Y	11-5	M	prime grade
1517	1517	aab	36668	12223	middle	12.5	54.63	11	5	2021-11-29	6	11-5	1	남원농가	서귀포시	남원읍	제주특별자치도 서귀포시 남원읍 신흥리 841-1	33.3018	126.751	2500	Y	Y	2021	0	Y	궁천	Y	Y	Y	Y	Y	Y	11-5	S	prime grade
1518	1518	aab	36669	12223	low	11.07	60.36	11	5	2021-11-29	6	11-5	1	남원농가	서귀포시	남원읍	제주특별자치도 서귀포시 남원읍 신흥리 841-1	33.3018	126.751	2500	Y	Y	2021	0	Y	궁천	Y	Y	Y	Y	Y	Y	11-5	M	prime grade
1519	1519	aab	36670	12224	high	11.57	55.75	11	5	2021-11-29	7	11-5	1	남원농가	서귀포시	남원읍	제주특별자치도 서귀포시 남원읍 신흥리 841-1	33.3018	126.751	2500	Y	Y	2021	0	Y	궁천	Y	Y	Y	Y	Y	Y	11-5	S	prime grade
1520	1520	aab	36671	12224	middle	11.93	51.02	11	5	2021-11-29	7	11-5	1	남원농가	서귀포시	남원읍	제주특별자치도 서귀포시 남원읍 신흥리 841-1	33.3018	126.751	2500	Y	Y	2021	0	Y	궁천	Y	Y	Y	Y	Y	Y	11-5	2S	salable
1521	1521	aab	36672	12224	low	12	58.39	11	5	2021-11-29	7	11-5	1	남원농가	서귀포시	남원읍	제주특별자치도 서귀포시 남원읍 신흥리 841-1	33.3018	126.751	2500	Y	Y	2021	0	Y	궁천	Y	Y	Y	Y	Y	Y	11-5	S	prime grade
1522	1522	aab	36673	12225	high	11.83	58.92	11	5	2021-11-29	8	11-5	1	남원농가	서귀포시	남원읍	제주특별자치도 서귀포시 남원읍 신흥리 841-1	33.3018	126.751	2500	Y	Y	2021	0	Y	궁천	Y	Y	Y	Y	Y	Y	11-5	S	prime grade
1523	1523	aab	36674	12225	middle	11.7	60.27	11	5	2021-11-29	8	11-5	1	남원농가	서귀포시	남원읍	제주특별자치도 서귀포시 남원읍 신흥리 841-1	33.3018	126.751	2500	Y	Y	2021	0	Y	궁천	Y	Y	Y	Y	Y	Y	11-5	M	prime grade
1524	1524	aab	36675	12225	low	12.27	53.71	11	5	2021-11-29	8	11-5	1	남원농가	서귀포시	남원읍	제주특별자치도 서귀포시 남원읍 신흥리 841-1	33.3018	126.751	2500	Y	Y	2021	0	Y	궁천	Y	Y	Y	Y	Y	Y	11-5	2S	salable
1525	1525	aab	36676	12226	high	13.23	51.87	11	5	2021-11-29	9	11-5	1	남원농가	서귀포시	남원읍	제주특별자치도 서귀포시 남원읍 신흥리 841-1	33.3018	126.751	2500	Y	Y	2021	0	Y	궁천	Y	Y	Y	Y	Y	Y	11-5	2S	salable
1526	1526	aab	36677	12226	middle	13.97	56.23	11	5	2021-11-29	9	11-5	1	남원농가	서귀포시	남원읍	제주특별자치도 서귀포시 남원읍 신흥리 841-1	33.3018	126.751	2500	Y	Y	2021	0	Y	궁천	Y	Y	Y	Y	Y	Y	11-5	S	prime grade
1527	1527	aab	36678	12226	low	14.77	51.14	11	5	2021-11-29	9	11-5	1	남원농가	서귀포시	남원읍	제주특별자치도 서귀포시 남원읍 신흥리 841-1	33.3018	126.751	2500	Y	Y	2021	0	Y	궁천	Y	Y	Y	Y	Y	Y	11-5	2S	salable
1528	1528	aab	36679	12227	high	12.37	50.94	11	5	2021-11-29	10	11-5	1	남원농가	서귀포시	남원읍	제주특별자치도 서귀포시 남원읍 신흥리 841-1	33.3018	126.751	2500	Y	Y	2021	0	Y	궁천	Y	Y	Y	Y	Y	Y	11-5	2S	salable
1529	1529	aab	36680	12227	middle	10.93	51.93	11	5	2021-11-29	10	11-5	1	남원농가	서귀포시	남원읍	제주특별자치도 서귀포시 남원읍 신흥리 841-1	33.3018	126.751	2500	Y	Y	2021	0	Y	궁천	Y	Y	Y	Y	Y	Y	11-5	2S	salable
1530	1530	aab	36681	12227	low	12.53	56.17	11	5	2021-11-29	10	11-5	1	남원농가	서귀포시	남원읍	제주특별자치도 서귀포시 남원읍 신흥리 841-1	33.3018	126.751	2500	Y	Y	2021	0	Y	궁천	Y	Y	Y	Y	Y	Y	11-5	S	prime grade
1531	1531	aab	36682	12228	high	10.77	46.28	11	5	2021-11-29	11	11-5	1	남원농가	서귀포시	남원읍	제주특별자치도 서귀포시 남원읍 신흥리 841-1	33.3018	126.751	2500	Y	Y	2021	0	Y	궁천	Y	Y	Y	Y	Y	Y	11-5	too_small	unsalable
1532	1532	aab	36683	12228	middle	10.43	55.38	11	5	2021-11-29	11	11-5	1	남원농가	서귀포시	남원읍	제주특별자치도 서귀포시 남원읍 신흥리 841-1	33.3018	126.751	2500	Y	Y	2021	0	Y	궁천	Y	Y	Y	Y	Y	Y	11-5	S	prime grade
1533	1533	aab	36684	12228	low	11.63	49.75	11	5	2021-11-29	11	11-5	1	남원농가	서귀포시	남원읍	제주특별자치도 서귀포시 남원읍 신흥리 841-1	33.3018	126.751	2500	Y	Y	2021	0	Y	궁천	Y	Y	Y	Y	Y	Y	11-5	2S	salable
1534	1534	aab	36685	12229	high	11.5	48.34	11	5	2021-11-29	12	11-5	1	남원농가	서귀포시	남원읍	제주특별자치도 서귀포시 남원읍 신흥리 841-1	33.3018	126.751	2500	Y	Y	2021	0	Y	궁천	Y	Y	Y	Y	Y	Y	11-5	too_small	unsalable
1535	1535	aab	36686	12229	middle	10.43	56.51	11	5	2021-11-29	12	11-5	1	남원농가	서귀포시	남원읍	제주특별자치도 서귀포시 남원읍 신흥리 841-1	33.3018	126.751	2500	Y	Y	2021	0	Y	궁천	Y	Y	Y	Y	Y	Y	11-5	S	prime grade
1536	1536	aab	36687	12229	low	11.4	52.74	11	5	2021-11-29	12	11-5	1	남원농가	서귀포시	남원읍	제주특별자치도 서귀포시 남원읍 신흥리 841-1	33.3018	126.751	2500	Y	Y	2021	0	Y	궁천	Y	Y	Y	Y	Y	Y	11-5	2S	salable
1537	1537	aab	36688	12230	high	10.9	47.37	11	5	2021-11-29	13	11-5	1	남원농가	서귀포시	남원읍	제주특별자치도 서귀포시 남원읍 신흥리 841-1	33.3018	126.751	2500	Y	Y	2021	0	Y	궁천	Y	Y	Y	Y	Y	Y	11-5	too_small	unsalable
1538	1538	aab	36689	12230	middle	10.8	51.47	11	5	2021-11-29	13	11-5	1	남원농가	서귀포시	남원읍	제주특별자치도 서귀포시 남원읍 신흥리 841-1	33.3018	126.751	2500	Y	Y	2021	0	Y	궁천	Y	Y	Y	Y	Y	Y	11-5	2S	salable
1539	1539	aab	36690	12230	low	11.8	50.51	11	5	2021-11-29	13	11-5	1	남원농가	서귀포시	남원읍	제주특별자치도 서귀포시 남원읍 신흥리 841-1	33.3018	126.751	2500	Y	Y	2021	0	Y	궁천	Y	Y	Y	Y	Y	Y	11-5	2S	salable
1540	1540	aab	36691	12231	high	10.4	54.6	11	5	2021-11-29	14	11-5	1	남원농가	서귀포시	남원읍	제주특별자치도 서귀포시 남원읍 신흥리 841-1	33.3018	126.751	2500	Y	Y	2021	0	Y	궁천	Y	Y	Y	Y	Y	Y	11-5	S	prime grade
1541	1541	aab	36692	12231	middle	11.2	57.52	11	5	2021-11-29	14	11-5	1	남원농가	서귀포시	남원읍	제주특별자치도 서귀포시 남원읍 신흥리 841-1	33.3018	126.751	2500	Y	Y	2021	0	Y	궁천	Y	Y	Y	Y	Y	Y	11-5	S	prime grade
1542	1542	aab	36693	12231	low	11.13	52.79	11	5	2021-11-29	14	11-5	1	남원농가	서귀포시	남원읍	제주특별자치도 서귀포시 남원읍 신흥리 841-1	33.3018	126.751	2500	Y	Y	2021	0	Y	궁천	Y	Y	Y	Y	Y	Y	11-5	2S	salable
1543	1543	aab	36694	12232	high	10.9	48.34	11	5	2021-11-29	15	11-5	1	남원농가	서귀포시	남원읍	제주특별자치도 서귀포시 남원읍 신흥리 841-1	33.3018	126.751	2500	Y	Y	2021	0	Y	궁천	Y	Y	Y	Y	Y	Y	11-5	too_small	unsalable
1544	1544	aab	36695	12232	middle	10.13	54.56	11	5	2021-11-29	15	11-5	1	남원농가	서귀포시	남원읍	제주특별자치도 서귀포시 남원읍 신흥리 841-1	33.3018	126.751	2500	Y	Y	2021	0	Y	궁천	Y	Y	Y	Y	Y	Y	11-5	S	prime grade
1545	1545	aab	36696	12232	low	11.23	57.29	11	5	2021-11-29	15	11-5	1	남원농가	서귀포시	남원읍	제주특별자치도 서귀포시 남원읍 신흥리 841-1	33.3018	126.751	2500	Y	Y	2021	0	Y	궁천	Y	Y	Y	Y	Y	Y	11-5	S	prime grade
1546	1546	aab	36697	12233	high	11.13	48.72	11	5	2021-11-29	16	11-5	1	남원농가	서귀포시	남원읍	제주특별자치도 서귀포시 남원읍 신흥리 841-1	33.3018	126.751	2500	Y	Y	2021	0	Y	궁천	Y	Y	Y	Y	Y	Y	11-5	too_small	unsalable
1547	1547	aab	36698	12233	middle	10.93	52.07	11	5	2021-11-29	16	11-5	1	남원농가	서귀포시	남원읍	제주특별자치도 서귀포시 남원읍 신흥리 841-1	33.3018	126.751	2500	Y	Y	2021	0	Y	궁천	Y	Y	Y	Y	Y	Y	11-5	2S	salable
1548	1548	aab	36699	12233	low	11.1	49.12	11	5	2021-11-29	16	11-5	1	남원농가	서귀포시	남원읍	제주특별자치도 서귀포시 남원읍 신흥리 841-1	33.3018	126.751	2500	Y	Y	2021	0	Y	궁천	Y	Y	Y	Y	Y	Y	11-5	2S	salable
1549	1549	aab	36700	12234	high	9.5	58.05	11	5	2021-11-29	17	11-5	1	남원농가	서귀포시	남원읍	제주특별자치도 서귀포시 남원읍 신흥리 841-1	33.3018	126.751	2500	Y	Y	2021	0	Y	궁천	Y	Y	Y	Y	Y	Y	11-5	too_large	unsalable
1550	1550	aab	36701	12234	middle	10.4	57.79	11	5	2021-11-29	17	11-5	1	남원농가	서귀포시	남원읍	제주특별자치도 서귀포시 남원읍 신흥리 841-1	33.3018	126.751	2500	Y	Y	2021	0	Y	궁천	Y	Y	Y	Y	Y	Y	11-5	S	prime grade
1551	1551	aab	36702	12234	low	10.13	57.1	11	5	2021-11-29	17	11-5	1	남원농가	서귀포시	남원읍	제주특별자치도 서귀포시 남원읍 신흥리 841-1	33.3018	126.751	2500	Y	Y	2021	0	Y	궁천	Y	Y	Y	Y	Y	Y	11-5	S	prime grade
1552	1552	aab	36703	12235	high	9.8	47.86	11	5	2021-11-29	18	11-5	1	남원농가	서귀포시	남원읍	제주특별자치도 서귀포시 남원읍 신흥리 841-1	33.3018	126.751	2500	Y	Y	2021	0	Y	궁천	Y	Y	Y	Y	Y	Y	11-5	too_small	unsalable
1553	1553	aab	36704	12235	middle	10.23	49.6	11	5	2021-11-29	18	11-5	1	남원농가	서귀포시	남원읍	제주특별자치도 서귀포시 남원읍 신흥리 841-1	33.3018	126.751	2500	Y	Y	2021	0	Y	궁천	Y	Y	Y	Y	Y	Y	11-5	2S	salable
1554	1554	aab	36705	12235	low	10.2	58.1	11	5	2021-11-29	18	11-5	1	남원농가	서귀포시	남원읍	제주특별자치도 서귀포시 남원읍 신흥리 841-1	33.3018	126.751	2500	Y	Y	2021	0	Y	궁천	Y	Y	Y	Y	Y	Y	11-5	S	prime grade
1555	1555	aab	36706	12236	high	10.07	47.2	11	5	2021-11-29	19	11-5	1	남원농가	서귀포시	남원읍	제주특별자치도 서귀포시 남원읍 신흥리 841-1	33.3018	126.751	2500	Y	Y	2021	0	Y	궁천	Y	Y	Y	Y	Y	Y	11-5	too_small	unsalable
1556	1556	aab	36707	12236	middle	10.33	56.2	11	5	2021-11-29	19	11-5	1	남원농가	서귀포시	남원읍	제주특별자치도 서귀포시 남원읍 신흥리 841-1	33.3018	126.751	2500	Y	Y	2021	0	Y	궁천	Y	Y	Y	Y	Y	Y	11-5	S	prime grade
1557	1557	aab	36708	12236	low	10	56.03	11	5	2021-11-29	19	11-5	1	남원농가	서귀포시	남원읍	제주특별자치도 서귀포시 남원읍 신흥리 841-1	33.3018	126.751	2500	Y	Y	2021	0	Y	궁천	Y	Y	Y	Y	Y	Y	11-5	S	prime grade
1558	1558	aab	36709	12237	high	9.53	58.99	11	5	2021-11-29	20	11-5	1	남원농가	서귀포시	남원읍	제주특별자치도 서귀포시 남원읍 신흥리 841-1	33.3018	126.751	2500	Y	Y	2021	0	Y	궁천	Y	Y	Y	Y	Y	Y	11-5	too_large	unsalable
1559	1559	aab	36710	12237	middle	10.1	54.03	11	5	2021-11-29	20	11-5	1	남원농가	서귀포시	남원읍	제주특별자치도 서귀포시 남원읍 신흥리 841-1	33.3018	126.751	2500	Y	Y	2021	0	Y	궁천	Y	Y	Y	Y	Y	Y	11-5	S	prime grade
1560	1560	aab	36711	12237	low	10.17	47.05	11	5	2021-11-29	20	11-5	1	남원농가	서귀포시	남원읍	제주특별자치도 서귀포시 남원읍 신흥리 841-1	33.3018	126.751	2500	Y	Y	2021	0	Y	궁천	Y	Y	Y	Y	Y	Y	11-5	too_small	unsalable
1561	1561	aab	36712	12238	high	10.43	57.07	11	5	2021-11-29	21	11-5	1	남원농가	서귀포시	남원읍	제주특별자치도 서귀포시 남원읍 신흥리 841-1	33.3018	126.751	2500	Y	Y	2021	0	Y	궁천	Y	Y	Y	Y	Y	Y	11-5	S	prime grade
1562	1562	aab	36713	12238	middle	9.63	46.76	11	5	2021-11-29	21	11-5	1	남원농가	서귀포시	남원읍	제주특별자치도 서귀포시 남원읍 신흥리 841-1	33.3018	126.751	2500	Y	Y	2021	0	Y	궁천	Y	Y	Y	Y	Y	Y	11-5	too_small	unsalable
1563	1563	aab	36714	12238	low	10.17	57.03	11	5	2021-11-29	21	11-5	1	남원농가	서귀포시	남원읍	제주특별자치도 서귀포시 남원읍 신흥리 841-1	33.3018	126.751	2500	Y	Y	2021	0	Y	궁천	Y	Y	Y	Y	Y	Y	11-5	S	prime grade
1564	1564	aab	36715	12239	high	11.07	53.51	11	5	2021-11-29	22	11-5	1	남원농가	서귀포시	남원읍	제주특별자치도 서귀포시 남원읍 신흥리 841-1	33.3018	126.751	2500	Y	Y	2021	0	Y	궁천	Y	Y	Y	Y	Y	Y	11-5	2S	salable
1565	1565	aab	36716	12239	middle	11.87	56.36	11	5	2021-11-29	22	11-5	1	남원농가	서귀포시	남원읍	제주특별자치도 서귀포시 남원읍 신흥리 841-1	33.3018	126.751	2500	Y	Y	2021	0	Y	궁천	Y	Y	Y	Y	Y	Y	11-5	S	prime grade
1566	1566	aab	36717	12239	low	11.07	57.07	11	5	2021-11-29	22	11-5	1	남원농가	서귀포시	남원읍	제주특별자치도 서귀포시 남원읍 신흥리 841-1	33.3018	126.751	2500	Y	Y	2021	0	Y	궁천	Y	Y	Y	Y	Y	Y	11-5	S	prime grade
1567	1567	aab	36718	12240	high	10.97	60.64	11	5	2021-11-29	23	11-5	1	남원농가	서귀포시	남원읍	제주특별자치도 서귀포시 남원읍 신흥리 841-1	33.3018	126.751	2500	Y	Y	2021	0	Y	궁천	Y	Y	Y	Y	Y	Y	11-5	M	prime grade
1568	1568	aab	36719	12240	middle	11.03	59.56	11	5	2021-11-29	23	11-5	1	남원농가	서귀포시	남원읍	제주특별자치도 서귀포시 남원읍 신흥리 841-1	33.3018	126.751	2500	Y	Y	2021	0	Y	궁천	Y	Y	Y	Y	Y	Y	11-5	M	prime grade
1569	1569	aab	36720	12240	low	11.9	47.51	11	5	2021-11-29	23	11-5	1	남원농가	서귀포시	남원읍	제주특별자치도 서귀포시 남원읍 신흥리 841-1	33.3018	126.751	2500	Y	Y	2021	0	Y	궁천	Y	Y	Y	Y	Y	Y	11-5	too_small	unsalable
1570	1570	aab	36721	12241	high	9.47	57.68	11	5	2021-11-29	24	11-5	1	남원농가	서귀포시	남원읍	제주특별자치도 서귀포시 남원읍 신흥리 841-1	33.3018	126.751	2500	Y	Y	2021	0	Y	궁천	Y	Y	Y	Y	Y	Y	11-5	too_large	unsalable
1571	1571	aab	36722	12241	middle	10.9	54.84	11	5	2021-11-29	24	11-5	1	남원농가	서귀포시	남원읍	제주특별자치도 서귀포시 남원읍 신흥리 841-1	33.3018	126.751	2500	Y	Y	2021	0	Y	궁천	Y	Y	Y	Y	Y	Y	11-5	S	prime grade
1572	1572	aab	36723	12241	low	9.93	49.18	11	5	2021-11-29	24	11-5	1	남원농가	서귀포시	남원읍	제주특별자치도 서귀포시 남원읍 신흥리 841-1	33.3018	126.751	2500	Y	Y	2021	0	Y	궁천	Y	Y	Y	Y	Y	Y	11-5	too_large	unsalable
1573	1573	aab	36724	12242	high	11.1	52.34	11	5	2021-11-29	25	11-5	1	남원농가	서귀포시	남원읍	제주특별자치도 서귀포시 남원읍 신흥리 841-1	33.3018	126.751	2500	Y	Y	2021	0	Y	궁천	Y	Y	Y	Y	Y	Y	11-5	2S	salable
1574	1574	aab	36725	12242	middle	11.03	49.44	11	5	2021-11-29	25	11-5	1	남원농가	서귀포시	남원읍	제주특별자치도 서귀포시 남원읍 신흥리 841-1	33.3018	126.751	2500	Y	Y	2021	0	Y	궁천	Y	Y	Y	Y	Y	Y	11-5	2S	salable
1575	1575	aab	36726	12242	low	9.8	56.01	11	5	2021-11-29	25	11-5	1	남원농가	서귀포시	남원읍	제주특별자치도 서귀포시 남원읍 신흥리 841-1	33.3018	126.751	2500	Y	Y	2021	0	Y	궁천	Y	Y	Y	Y	Y	Y	11-5	too_large	unsalable
1576	1576	aab	36727	12243	high	10.97	58.62	11	5	2021-11-29	26	11-5	1	남원농가	서귀포시	남원읍	제주특별자치도 서귀포시 남원읍 신흥리 841-1	33.3018	126.751	2500	Y	Y	2021	0	Y	궁천	Y	Y	Y	Y	Y	Y	11-5	S	prime grade
1577	1577	aab	36728	12243	middle	12.5	50.37	11	5	2021-11-29	26	11-5	1	남원농가	서귀포시	남원읍	제주특별자치도 서귀포시 남원읍 신흥리 841-1	33.3018	126.751	2500	Y	Y	2021	0	Y	궁천	Y	Y	Y	Y	Y	Y	11-5	2S	salable
1578	1578	aab	36729	12243	low	11.53	53.77	11	5	2021-11-29	26	11-5	1	남원농가	서귀포시	남원읍	제주특별자치도 서귀포시 남원읍 신흥리 841-1	33.3018	126.751	2500	Y	Y	2021	0	Y	궁천	Y	Y	Y	Y	Y	Y	11-5	2S	salable
1579	1579	aab	36730	12244	high	13.97	51.39	11	5	2021-11-29	27	11-5	1	남원농가	서귀포시	남원읍	제주특별자치도 서귀포시 남원읍 신흥리 841-1	33.3018	126.751	2500	Y	Y	2021	0	Y	궁천	Y	Y	Y	Y	Y	Y	11-5	2S	salable
1580	1580	aab	36731	12244	middle	11.27	56.29	11	5	2021-11-29	27	11-5	1	남원농가	서귀포시	남원읍	제주특별자치도 서귀포시 남원읍 신흥리 841-1	33.3018	126.751	2500	Y	Y	2021	0	Y	궁천	Y	Y	Y	Y	Y	Y	11-5	S	prime grade
1581	1581	aab	36732	12244	low	12.23	52.08	11	5	2021-11-29	27	11-5	1	남원농가	서귀포시	남원읍	제주특별자치도 서귀포시 남원읍 신흥리 841-1	33.3018	126.751	2500	Y	Y	2021	0	Y	궁천	Y	Y	Y	Y	Y	Y	11-5	2S	salable
1582	1582	aab	36733	12245	high	11.7	55.97	11	5	2021-11-29	28	11-5	1	남원농가	서귀포시	남원읍	제주특별자치도 서귀포시 남원읍 신흥리 841-1	33.3018	126.751	2500	Y	Y	2021	0	Y	궁천	Y	Y	Y	Y	Y	Y	11-5	S	prime grade
1583	1583	aab	36734	12245	middle	12.2	55.34	11	5	2021-11-29	28	11-5	1	남원농가	서귀포시	남원읍	제주특별자치도 서귀포시 남원읍 신흥리 841-1	33.3018	126.751	2500	Y	Y	2021	0	Y	궁천	Y	Y	Y	Y	Y	Y	11-5	S	prime grade
1584	1584	aab	36735	12245	low	11.23	48.08	11	5	2021-11-29	28	11-5	1	남원농가	서귀포시	남원읍	제주특별자치도 서귀포시 남원읍 신흥리 841-1	33.3018	126.751	2500	Y	Y	2021	0	Y	궁천	Y	Y	Y	Y	Y	Y	11-5	too_small	unsalable
1585	1585	aab	36736	12246	high	11.07	54.04	11	5	2021-11-29	29	11-5	1	남원농가	서귀포시	남원읍	제주특별자치도 서귀포시 남원읍 신흥리 841-1	33.3018	126.751	2500	Y	Y	2021	0	Y	궁천	Y	Y	Y	Y	Y	Y	11-5	S	prime grade
1586	1586	aab	36737	12246	middle	11.07	48.1	11	5	2021-11-29	29	11-5	1	남원농가	서귀포시	남원읍	제주특별자치도 서귀포시 남원읍 신흥리 841-1	33.3018	126.751	2500	Y	Y	2021	0	Y	궁천	Y	Y	Y	Y	Y	Y	11-5	too_small	unsalable
1587	1587	aab	36738	12246	low	10.27	47	11	5	2021-11-29	29	11-5	1	남원농가	서귀포시	남원읍	제주특별자치도 서귀포시 남원읍 신흥리 841-1	33.3018	126.751	2500	Y	Y	2021	0	Y	궁천	Y	Y	Y	Y	Y	Y	11-5	too_small	unsalable
1588	1588	aab	36739	12247	high	10.77	46.2	11	5	2021-11-29	30	11-5	1	남원농가	서귀포시	남원읍	제주특별자치도 서귀포시 남원읍 신흥리 841-1	33.3018	126.751	2500	Y	Y	2021	0	Y	궁천	Y	Y	Y	Y	Y	Y	11-5	too_small	unsalable
1589	1589	aab	36740	12247	middle	10.3	58.29	11	5	2021-11-29	30	11-5	1	남원농가	서귀포시	남원읍	제주특별자치도 서귀포시 남원읍 신흥리 841-1	33.3018	126.751	2500	Y	Y	2021	0	Y	궁천	Y	Y	Y	Y	Y	Y	11-5	S	prime grade
1590	1590	aab	36741	12247	low	11.7	46.49	11	5	2021-11-29	30	11-5	1	남원농가	서귀포시	남원읍	제주특별자치도 서귀포시 남원읍 신흥리 841-1	33.3018	126.751	2500	Y	Y	2021	0	Y	궁천	Y	Y	Y	Y	Y	Y	11-5	too_small	unsalable
1591	1591	aab	36742	12248	high	9.9	59.99	11	5	2021-11-29	31	11-5	1	남원농가	서귀포시	남원읍	제주특별자치도 서귀포시 남원읍 신흥리 841-1	33.3018	126.751	2500	Y	Y	2021	0	Y	궁천	Y	Y	Y	Y	Y	Y	11-5	too_large	unsalable
1592	1592	aab	36743	12248	middle	10.87	52.2	11	5	2021-11-29	31	11-5	1	남원농가	서귀포시	남원읍	제주특별자치도 서귀포시 남원읍 신흥리 841-1	33.3018	126.751	2500	Y	Y	2021	0	Y	궁천	Y	Y	Y	Y	Y	Y	11-5	2S	salable
1593	1593	aab	36744	12248	low	11.57	53.65	11	5	2021-11-29	31	11-5	1	남원농가	서귀포시	남원읍	제주특별자치도 서귀포시 남원읍 신흥리 841-1	33.3018	126.751	2500	Y	Y	2021	0	Y	궁천	Y	Y	Y	Y	Y	Y	11-5	2S	salable
1594	1594	aab	36745	12249	high	10.47	47.38	11	5	2021-11-29	32	11-5	1	남원농가	서귀포시	남원읍	제주특별자치도 서귀포시 남원읍 신흥리 841-1	33.3018	126.751	2500	Y	Y	2021	0	Y	궁천	Y	Y	Y	Y	Y	Y	11-5	too_small	unsalable
1595	1595	aab	36746	12249	middle	11.6	48	11	5	2021-11-29	32	11-5	1	남원농가	서귀포시	남원읍	제주특별자치도 서귀포시 남원읍 신흥리 841-1	33.3018	126.751	2500	Y	Y	2021	0	Y	궁천	Y	Y	Y	Y	Y	Y	11-5	too_small	unsalable
1596	1596	aab	36747	12249	low	11.5	49.24	11	5	2021-11-29	32	11-5	1	남원농가	서귀포시	남원읍	제주특별자치도 서귀포시 남원읍 신흥리 841-1	33.3018	126.751	2500	Y	Y	2021	0	Y	궁천	Y	Y	Y	Y	Y	Y	11-5	2S	salable
1597	1597	aab	36748	12250	high	11.67	49.49	11	5	2021-11-29	33	11-5	1	남원농가	서귀포시	남원읍	제주특별자치도 서귀포시 남원읍 신흥리 841-1	33.3018	126.751	2500	Y	Y	2021	0	Y	궁천	Y	Y	Y	Y	Y	Y	11-5	2S	salable
1598	1598	aab	36749	12250	middle	11.73	49.04	11	5	2021-11-29	33	11-5	1	남원농가	서귀포시	남원읍	제주특별자치도 서귀포시 남원읍 신흥리 841-1	33.3018	126.751	2500	Y	Y	2021	0	Y	궁천	Y	Y	Y	Y	Y	Y	11-5	2S	salable
1599	1599	aab	36750	12250	low	11.87	58.61	11	5	2021-11-29	33	11-5	1	남원농가	서귀포시	남원읍	제주특별자치도 서귀포시 남원읍 신흥리 841-1	33.3018	126.751	2500	Y	Y	2021	0	Y	궁천	Y	Y	Y	Y	Y	Y	11-5	S	prime grade
1600	1600	aab	36751	12251	high	11.3	53.93	11	5	2021-11-29	34	11-5	1	남원농가	서귀포시	남원읍	제주특별자치도 서귀포시 남원읍 신흥리 841-1	33.3018	126.751	2500	Y	Y	2021	0	Y	궁천	Y	Y	Y	Y	Y	Y	11-5	2S	salable
1601	1601	aab	36752	12251	middle	10.6	54.61	11	5	2021-11-29	34	11-5	1	남원농가	서귀포시	남원읍	제주특별자치도 서귀포시 남원읍 신흥리 841-1	33.3018	126.751	2500	Y	Y	2021	0	Y	궁천	Y	Y	Y	Y	Y	Y	11-5	S	prime grade
1602	1602	aab	36753	12251	low	11.07	54.07	11	5	2021-11-29	34	11-5	1	남원농가	서귀포시	남원읍	제주특별자치도 서귀포시 남원읍 신흥리 841-1	33.3018	126.751	2500	Y	Y	2021	0	Y	궁천	Y	Y	Y	Y	Y	Y	11-5	S	prime grade
1603	1603	aab	36754	12252	high	11.3	52.69	11	5	2021-11-29	35	11-5	1	남원농가	서귀포시	남원읍	제주특별자치도 서귀포시 남원읍 신흥리 841-1	33.3018	126.751	2500	Y	Y	2021	0	Y	궁천	Y	Y	Y	Y	Y	Y	11-5	2S	salable
1604	1604	aab	36755	12252	middle	11.13	47.74	11	5	2021-11-29	35	11-5	1	남원농가	서귀포시	남원읍	제주특별자치도 서귀포시 남원읍 신흥리 841-1	33.3018	126.751	2500	Y	Y	2021	0	Y	궁천	Y	Y	Y	Y	Y	Y	11-5	too_small	unsalable
1605	1605	aab	36756	12252	low	11.07	59.43	11	5	2021-11-29	35	11-5	1	남원농가	서귀포시	남원읍	제주특별자치도 서귀포시 남원읍 신흥리 841-1	33.3018	126.751	2500	Y	Y	2021	0	Y	궁천	Y	Y	Y	Y	Y	Y	11-5	M	prime grade
1606	1606	aab	36757	12253	high	10.17	46.7	11	5	2021-11-29	36	11-5	1	남원농가	서귀포시	남원읍	제주특별자치도 서귀포시 남원읍 신흥리 841-1	33.3018	126.751	2500	Y	Y	2021	0	Y	궁천	Y	Y	Y	Y	Y	Y	11-5	too_small	unsalable
1607	1607	aab	36758	12253	middle	10.93	58.57	11	5	2021-11-29	36	11-5	1	남원농가	서귀포시	남원읍	제주특별자치도 서귀포시 남원읍 신흥리 841-1	33.3018	126.751	2500	Y	Y	2021	0	Y	궁천	Y	Y	Y	Y	Y	Y	11-5	S	prime grade
1608	1608	aab	36759	12253	low	11.87	51.19	11	5	2021-11-29	36	11-5	1	남원농가	서귀포시	남원읍	제주특별자치도 서귀포시 남원읍 신흥리 841-1	33.3018	126.751	2500	Y	Y	2021	0	Y	궁천	Y	Y	Y	Y	Y	Y	11-5	2S	salable
1609	1609	aab	36760	12254	high	11.6	54.71	11	5	2021-11-29	37	11-5	1	남원농가	서귀포시	남원읍	제주특별자치도 서귀포시 남원읍 신흥리 841-1	33.3018	126.751	2500	Y	Y	2021	0	Y	궁천	Y	Y	Y	Y	Y	Y	11-5	S	prime grade
1610	1610	aab	36761	12254	middle	11.2	47.25	11	5	2021-11-29	37	11-5	1	남원농가	서귀포시	남원읍	제주특별자치도 서귀포시 남원읍 신흥리 841-1	33.3018	126.751	2500	Y	Y	2021	0	Y	궁천	Y	Y	Y	Y	Y	Y	11-5	too_small	unsalable
1611	1611	aab	36762	12254	low	10.93	56.82	11	5	2021-11-29	37	11-5	1	남원농가	서귀포시	남원읍	제주특별자치도 서귀포시 남원읍 신흥리 841-1	33.3018	126.751	2500	Y	Y	2021	0	Y	궁천	Y	Y	Y	Y	Y	Y	11-5	S	prime grade
1612	1612	aab	36763	12255	high	10.4	50.7	11	5	2021-11-29	38	11-5	1	남원농가	서귀포시	남원읍	제주특별자치도 서귀포시 남원읍 신흥리 841-1	33.3018	126.751	2500	Y	Y	2021	0	Y	궁천	Y	Y	Y	Y	Y	Y	11-5	2S	salable
1613	1613	aab	36764	12255	middle	10.8	46.68	11	5	2021-11-29	38	11-5	1	남원농가	서귀포시	남원읍	제주특별자치도 서귀포시 남원읍 신흥리 841-1	33.3018	126.751	2500	Y	Y	2021	0	Y	궁천	Y	Y	Y	Y	Y	Y	11-5	too_small	unsalable
1614	1614	aab	36765	12255	low	10.87	48.41	11	5	2021-11-29	38	11-5	1	남원농가	서귀포시	남원읍	제주특별자치도 서귀포시 남원읍 신흥리 841-1	33.3018	126.751	2500	Y	Y	2021	0	Y	궁천	Y	Y	Y	Y	Y	Y	11-5	too_small	unsalable
1615	1615	aab	36766	12256	high	11	57.22	11	5	2021-11-29	39	11-5	1	남원농가	서귀포시	남원읍	제주특별자치도 서귀포시 남원읍 신흥리 841-1	33.3018	126.751	2500	Y	Y	2021	0	Y	궁천	Y	Y	Y	Y	Y	Y	11-5	S	prime grade
1616	1616	aab	36767	12256	middle	11.13	55.63	11	5	2021-11-29	39	11-5	1	남원농가	서귀포시	남원읍	제주특별자치도 서귀포시 남원읍 신흥리 841-1	33.3018	126.751	2500	Y	Y	2021	0	Y	궁천	Y	Y	Y	Y	Y	Y	11-5	S	prime grade
1617	1617	aab	36768	12256	low	11.03	48.11	11	5	2021-11-29	39	11-5	1	남원농가	서귀포시	남원읍	제주특별자치도 서귀포시 남원읍 신흥리 841-1	33.3018	126.751	2500	Y	Y	2021	0	Y	궁천	Y	Y	Y	Y	Y	Y	11-5	too_small	unsalable
1618	1618	aab	36769	12257	high	11.6	54.53	11	5	2021-11-29	40	11-5	1	남원농가	서귀포시	남원읍	제주특별자치도 서귀포시 남원읍 신흥리 841-1	33.3018	126.751	2500	Y	Y	2021	0	Y	궁천	Y	Y	Y	Y	Y	Y	11-5	S	prime grade
1619	1619	aab	36770	12257	middle	10.97	59.55	11	5	2021-11-29	40	11-5	1	남원농가	서귀포시	남원읍	제주특별자치도 서귀포시 남원읍 신흥리 841-1	33.3018	126.751	2500	Y	Y	2021	0	Y	궁천	Y	Y	Y	Y	Y	Y	11-5	M	prime grade
1620	1620	aab	36771	12257	low	11.87	49.21	11	5	2021-11-29	40	11-5	1	남원농가	서귀포시	남원읍	제주특별자치도 서귀포시 남원읍 신흥리 841-1	33.3018	126.751	2500	Y	Y	2021	0	Y	궁천	Y	Y	Y	Y	Y	Y	11-5	2S	salable
1621	1621	aab	36772	12258	high	11.23	59.83	11	5	2021-11-29	41	11-5	1	남원농가	서귀포시	남원읍	제주특별자치도 서귀포시 남원읍 신흥리 841-1	33.3018	126.751	2500	Y	Y	2021	0	Y	궁천	Y	Y	Y	Y	Y	Y	11-5	M	prime grade
1622	1622	aab	36773	12258	middle	10.93	55.5	11	5	2021-11-29	41	11-5	1	남원농가	서귀포시	남원읍	제주특별자치도 서귀포시 남원읍 신흥리 841-1	33.3018	126.751	2500	Y	Y	2021	0	Y	궁천	Y	Y	Y	Y	Y	Y	11-5	S	prime grade
1623	1623	aab	36774	12258	low	11.77	59.43	11	5	2021-11-29	41	11-5	1	남원농가	서귀포시	남원읍	제주특별자치도 서귀포시 남원읍 신흥리 841-1	33.3018	126.751	2500	Y	Y	2021	0	Y	궁천	Y	Y	Y	Y	Y	Y	11-5	M	prime grade
1624	1624	aab	36775	12259	high	10.73	49.47	11	5	2021-11-29	42	11-5	1	남원농가	서귀포시	남원읍	제주특별자치도 서귀포시 남원읍 신흥리 841-1	33.3018	126.751	2500	Y	Y	2021	0	Y	궁천	Y	Y	Y	Y	Y	Y	11-5	2S	salable
1625	1625	aab	36776	12259	middle	10.57	47.42	11	5	2021-11-29	42	11-5	1	남원농가	서귀포시	남원읍	제주특별자치도 서귀포시 남원읍 신흥리 841-1	33.3018	126.751	2500	Y	Y	2021	0	Y	궁천	Y	Y	Y	Y	Y	Y	11-5	too_small	unsalable
1626	1626	aab	36777	12259	low	10.8	60.34	11	5	2021-11-29	42	11-5	1	남원농가	서귀포시	남원읍	제주특별자치도 서귀포시 남원읍 신흥리 841-1	33.3018	126.751	2500	Y	Y	2021	0	Y	궁천	Y	Y	Y	Y	Y	Y	11-5	M	prime grade
1627	1627	aab	36778	12260	high	10.87	46.24	11	5	2021-11-29	43	11-5	1	남원농가	서귀포시	남원읍	제주특별자치도 서귀포시 남원읍 신흥리 841-1	33.3018	126.751	2500	Y	Y	2021	0	Y	궁천	Y	Y	Y	Y	Y	Y	11-5	too_small	unsalable
1628	1628	aab	36779	12260	middle	11.53	50.1	11	5	2021-11-29	43	11-5	1	남원농가	서귀포시	남원읍	제주특별자치도 서귀포시 남원읍 신흥리 841-1	33.3018	126.751	2500	Y	Y	2021	0	Y	궁천	Y	Y	Y	Y	Y	Y	11-5	2S	salable
1629	1629	aab	36780	12260	low	11.1	53.39	11	5	2021-11-29	43	11-5	1	남원농가	서귀포시	남원읍	제주특별자치도 서귀포시 남원읍 신흥리 841-1	33.3018	126.751	2500	Y	Y	2021	0	Y	궁천	Y	Y	Y	Y	Y	Y	11-5	2S	salable
1630	1630	aab	36781	12261	high	11.37	57.21	11	5	2021-11-29	44	11-5	1	남원농가	서귀포시	남원읍	제주특별자치도 서귀포시 남원읍 신흥리 841-1	33.3018	126.751	2500	Y	Y	2021	0	Y	궁천	Y	Y	Y	Y	Y	Y	11-5	S	prime grade
1631	1631	aab	36782	12261	middle	11.73	51.66	11	5	2021-11-29	44	11-5	1	남원농가	서귀포시	남원읍	제주특별자치도 서귀포시 남원읍 신흥리 841-1	33.3018	126.751	2500	Y	Y	2021	0	Y	궁천	Y	Y	Y	Y	Y	Y	11-5	2S	salable
1632	1632	aab	36783	12261	low	10.73	52.73	11	5	2021-11-29	44	11-5	1	남원농가	서귀포시	남원읍	제주특별자치도 서귀포시 남원읍 신흥리 841-1	33.3018	126.751	2500	Y	Y	2021	0	Y	궁천	Y	Y	Y	Y	Y	Y	11-5	2S	salable
1633	1633	aab	36784	12262	high	11.37	56.5	11	5	2021-11-29	45	11-5	1	남원농가	서귀포시	남원읍	제주특별자치도 서귀포시 남원읍 신흥리 841-1	33.3018	126.751	2500	Y	Y	2021	0	Y	궁천	Y	Y	Y	Y	Y	Y	11-5	S	prime grade
1634	1634	aab	36785	12262	middle	11.63	59.34	11	5	2021-11-29	45	11-5	1	남원농가	서귀포시	남원읍	제주특별자치도 서귀포시 남원읍 신흥리 841-1	33.3018	126.751	2500	Y	Y	2021	0	Y	궁천	Y	Y	Y	Y	Y	Y	11-5	M	prime grade
1635	1635	aab	36786	12262	low	11.83	51	11	5	2021-11-29	45	11-5	1	남원농가	서귀포시	남원읍	제주특별자치도 서귀포시 남원읍 신흥리 841-1	33.3018	126.751	2500	Y	Y	2021	0	Y	궁천	Y	Y	Y	Y	Y	Y	11-5	2S	salable
1636	1636	aab	36787	12263	high	10.63	51.1	11	5	2021-11-29	46	11-5	1	남원농가	서귀포시	남원읍	제주특별자치도 서귀포시 남원읍 신흥리 841-1	33.3018	126.751	2500	Y	Y	2021	0	Y	궁천	Y	Y	Y	Y	Y	Y	11-5	2S	salable
1637	1637	aab	36788	12263	middle	11.1	49.71	11	5	2021-11-29	46	11-5	1	남원농가	서귀포시	남원읍	제주특별자치도 서귀포시 남원읍 신흥리 841-1	33.3018	126.751	2500	Y	Y	2021	0	Y	궁천	Y	Y	Y	Y	Y	Y	11-5	2S	salable
1638	1638	aab	36789	12263	low	11.43	54.5	11	5	2021-11-29	46	11-5	1	남원농가	서귀포시	남원읍	제주특별자치도 서귀포시 남원읍 신흥리 841-1	33.3018	126.751	2500	Y	Y	2021	0	Y	궁천	Y	Y	Y	Y	Y	Y	11-5	S	prime grade
1639	1639	aab	36790	12264	high	10.9	54.85	11	5	2021-11-29	47	11-5	1	남원농가	서귀포시	남원읍	제주특별자치도 서귀포시 남원읍 신흥리 841-1	33.3018	126.751	2500	Y	Y	2021	0	Y	궁천	Y	Y	Y	Y	Y	Y	11-5	S	prime grade
1640	1640	aab	36791	12264	middle	11.77	55.4	11	5	2021-11-29	47	11-5	1	남원농가	서귀포시	남원읍	제주특별자치도 서귀포시 남원읍 신흥리 841-1	33.3018	126.751	2500	Y	Y	2021	0	Y	궁천	Y	Y	Y	Y	Y	Y	11-5	S	prime grade
1641	1641	aab	36792	12264	low	11.73	60.64	11	5	2021-11-29	47	11-5	1	남원농가	서귀포시	남원읍	제주특별자치도 서귀포시 남원읍 신흥리 841-1	33.3018	126.751	2500	Y	Y	2021	0	Y	궁천	Y	Y	Y	Y	Y	Y	11-5	M	prime grade
1642	1642	aab	36793	12265	high	10.97	56.62	11	5	2021-11-29	48	11-5	1	남원농가	서귀포시	남원읍	제주특별자치도 서귀포시 남원읍 신흥리 841-1	33.3018	126.751	2500	Y	Y	2021	0	Y	궁천	Y	Y	Y	Y	Y	Y	11-5	S	prime grade
1643	1643	aab	36794	12265	middle	11.67	50.15	11	5	2021-11-29	48	11-5	1	남원농가	서귀포시	남원읍	제주특별자치도 서귀포시 남원읍 신흥리 841-1	33.3018	126.751	2500	Y	Y	2021	0	Y	궁천	Y	Y	Y	Y	Y	Y	11-5	2S	salable
1644	1644	aab	36795	12265	low	10.53	60.38	11	5	2021-11-29	48	11-5	1	남원농가	서귀포시	남원읍	제주특별자치도 서귀포시 남원읍 신흥리 841-1	33.3018	126.751	2500	Y	Y	2021	0	Y	궁천	Y	Y	Y	Y	Y	Y	11-5	M	prime grade
1645	1645	aab	36796	12266	high	10.73	50.36	11	5	2021-11-29	49	11-5	1	남원농가	서귀포시	남원읍	제주특별자치도 서귀포시 남원읍 신흥리 841-1	33.3018	126.751	2500	Y	Y	2021	0	Y	궁천	Y	Y	Y	Y	Y	Y	11-5	2S	salable
1646	1646	aab	36797	12266	middle	10.27	59.36	11	5	2021-11-29	49	11-5	1	남원농가	서귀포시	남원읍	제주특별자치도 서귀포시 남원읍 신흥리 841-1	33.3018	126.751	2500	Y	Y	2021	0	Y	궁천	Y	Y	Y	Y	Y	Y	11-5	M	prime grade
1647	1647	aab	36798	12266	low	10.47	58.6	11	5	2021-11-29	49	11-5	1	남원농가	서귀포시	남원읍	제주특별자치도 서귀포시 남원읍 신흥리 841-1	33.3018	126.751	2500	Y	Y	2021	0	Y	궁천	Y	Y	Y	Y	Y	Y	11-5	S	prime grade
1648	1648	aab	36799	12267	high	10.53	54.45	11	5	2021-11-29	50	11-5	1	남원농가	서귀포시	남원읍	제주특별자치도 서귀포시 남원읍 신흥리 841-1	33.3018	126.751	2500	Y	Y	2021	0	Y	궁천	Y	Y	Y	Y	Y	Y	11-5	S	prime grade
1649	1649	aab	36800	12267	middle	10.37	59.96	11	5	2021-11-29	50	11-5	1	남원농가	서귀포시	남원읍	제주특별자치도 서귀포시 남원읍 신흥리 841-1	33.3018	126.751	2500	Y	Y	2021	0	Y	궁천	Y	Y	Y	Y	Y	Y	11-5	M	prime grade
1650	1650	aab	36801	12267	low	10.73	56.7	11	5	2021-11-29	50	11-5	1	남원농가	서귀포시	남원읍	제주특별자치도 서귀포시 남원읍 신흥리 841-1	33.3018	126.751	2500	Y	Y	2021	0	Y	궁천	Y	Y	Y	Y	Y	Y	11-5	S	prime grade
1651	1651	aab	36802	12268	high	10.7	54.3	11	5	2021-11-29	51	11-5	1	남원농가	서귀포시	남원읍	제주특별자치도 서귀포시 남원읍 신흥리 841-1	33.3018	126.751	2500	Y	Y	2021	0	Y	궁천	Y	Y	Y	Y	Y	Y	11-5	S	prime grade
1652	1652	aab	36803	12268	middle	10	54.22	11	5	2021-11-29	51	11-5	1	남원농가	서귀포시	남원읍	제주특별자치도 서귀포시 남원읍 신흥리 841-1	33.3018	126.751	2500	Y	Y	2021	0	Y	궁천	Y	Y	Y	Y	Y	Y	11-5	S	prime grade
1653	1653	aab	36804	12268	low	10.7	57.1	11	5	2021-11-29	51	11-5	1	남원농가	서귀포시	남원읍	제주특별자치도 서귀포시 남원읍 신흥리 841-1	33.3018	126.751	2500	Y	Y	2021	0	Y	궁천	Y	Y	Y	Y	Y	Y	11-5	S	prime grade
1654	1654	aab	36805	12269	high	10.17	54.39	11	5	2021-11-29	52	11-5	1	남원농가	서귀포시	남원읍	제주특별자치도 서귀포시 남원읍 신흥리 841-1	33.3018	126.751	2500	Y	Y	2021	0	Y	궁천	Y	Y	Y	Y	Y	Y	11-5	S	prime grade
1655	1655	aab	36806	12269	middle	10.7	54	11	5	2021-11-29	52	11-5	1	남원농가	서귀포시	남원읍	제주특별자치도 서귀포시 남원읍 신흥리 841-1	33.3018	126.751	2500	Y	Y	2021	0	Y	궁천	Y	Y	Y	Y	Y	Y	11-5	S	prime grade
1656	1656	aab	36807	12269	low	10.77	48.88	11	5	2021-11-29	52	11-5	1	남원농가	서귀포시	남원읍	제주특별자치도 서귀포시 남원읍 신흥리 841-1	33.3018	126.751	2500	Y	Y	2021	0	Y	궁천	Y	Y	Y	Y	Y	Y	11-5	too_small	unsalable
1657	1657	aab	36808	12270	high	9.53	57.7	11	5	2021-11-29	53	11-5	1	남원농가	서귀포시	남원읍	제주특별자치도 서귀포시 남원읍 신흥리 841-1	33.3018	126.751	2500	Y	Y	2021	0	Y	궁천	Y	Y	Y	Y	Y	Y	11-5	too_large	unsalable
1658	1658	aab	36809	12270	middle	10.03	51.11	11	5	2021-11-29	53	11-5	1	남원농가	서귀포시	남원읍	제주특별자치도 서귀포시 남원읍 신흥리 841-1	33.3018	126.751	2500	Y	Y	2021	0	Y	궁천	Y	Y	Y	Y	Y	Y	11-5	2S	salable
1659	1659	aab	36810	12270	low	10.07	57.86	11	5	2021-11-29	53	11-5	1	남원농가	서귀포시	남원읍	제주특별자치도 서귀포시 남원읍 신흥리 841-1	33.3018	126.751	2500	Y	Y	2021	0	Y	궁천	Y	Y	Y	Y	Y	Y	11-5	S	prime grade
1660	1660	aab	36811	12271	high	9.6	56.65	11	5	2021-11-29	54	11-5	1	남원농가	서귀포시	남원읍	제주특별자치도 서귀포시 남원읍 신흥리 841-1	33.3018	126.751	2500	Y	Y	2021	0	Y	궁천	Y	Y	Y	Y	Y	Y	11-5	too_large	unsalable
1661	1661	aab	36812	12271	middle	10.57	48.45	11	5	2021-11-29	54	11-5	1	남원농가	서귀포시	남원읍	제주특별자치도 서귀포시 남원읍 신흥리 841-1	33.3018	126.751	2500	Y	Y	2021	0	Y	궁천	Y	Y	Y	Y	Y	Y	11-5	too_small	unsalable
1662	1662	aab	36813	12271	low	10.77	50.52	11	5	2021-11-29	54	11-5	1	남원농가	서귀포시	남원읍	제주특별자치도 서귀포시 남원읍 신흥리 841-1	33.3018	126.751	2500	Y	Y	2021	0	Y	궁천	Y	Y	Y	Y	Y	Y	11-5	2S	salable
1663	1663	aab	36814	12272	high	10.13	60.13	11	5	2021-11-29	55	11-5	1	남원농가	서귀포시	남원읍	제주특별자치도 서귀포시 남원읍 신흥리 841-1	33.3018	126.751	2500	Y	Y	2021	0	Y	궁천	Y	Y	Y	Y	Y	Y	11-5	M	prime grade
1664	1664	aab	36815	12272	middle	9.4	52.06	11	5	2021-11-29	55	11-5	1	남원농가	서귀포시	남원읍	제주특별자치도 서귀포시 남원읍 신흥리 841-1	33.3018	126.751	2500	Y	Y	2021	0	Y	궁천	Y	Y	Y	Y	Y	Y	11-5	too_large	unsalable
1665	1665	aab	36816	12272	low	9.67	48.47	11	5	2021-11-29	55	11-5	1	남원농가	서귀포시	남원읍	제주특별자치도 서귀포시 남원읍 신흥리 841-1	33.3018	126.751	2500	Y	Y	2021	0	Y	궁천	Y	Y	Y	Y	Y	Y	11-5	too_small	unsalable
1666	1666	aab	36817	12273	high	10.4	57.52	11	5	2021-11-29	56	11-5	1	남원농가	서귀포시	남원읍	제주특별자치도 서귀포시 남원읍 신흥리 841-1	33.3018	126.751	2500	Y	Y	2021	0	Y	궁천	Y	Y	Y	Y	Y	Y	11-5	S	prime grade
1667	1667	aab	36818	12273	middle	10.27	57.63	11	5	2021-11-29	56	11-5	1	남원농가	서귀포시	남원읍	제주특별자치도 서귀포시 남원읍 신흥리 841-1	33.3018	126.751	2500	Y	Y	2021	0	Y	궁천	Y	Y	Y	Y	Y	Y	11-5	S	prime grade
1668	1668	aab	36819	12273	low	10.1	48.54	11	5	2021-11-29	56	11-5	1	남원농가	서귀포시	남원읍	제주특별자치도 서귀포시 남원읍 신흥리 841-1	33.3018	126.751	2500	Y	Y	2021	0	Y	궁천	Y	Y	Y	Y	Y	Y	11-5	too_small	unsalable
1669	1669	aab	36820	12274	high	10.1	59.55	11	5	2021-11-29	57	11-5	1	남원농가	서귀포시	남원읍	제주특별자치도 서귀포시 남원읍 신흥리 841-1	33.3018	126.751	2500	Y	Y	2021	0	Y	궁천	Y	Y	Y	Y	Y	Y	11-5	M	prime grade
1670	1670	aab	36821	12274	middle	9.9	49.98	11	5	2021-11-29	57	11-5	1	남원농가	서귀포시	남원읍	제주특별자치도 서귀포시 남원읍 신흥리 841-1	33.3018	126.751	2500	Y	Y	2021	0	Y	궁천	Y	Y	Y	Y	Y	Y	11-5	too_large	unsalable
[truncated: 40,075 more rows]

## Sheet: 5-3
Fig. 5. Inter-orchard analysis between the two orchards, Hab (located in the eastern region) and Iab (western region).
X	farm_id	type	month	count
[truncated: 184 more rows]

## Sheet: 5-4
Fig. 5. Inter-orchard analysis between the two orchards, Hab (located in the eastern region) and Iab (western region).
[truncated: 31 more rows]

[truncated: 1 more sheets: 5-5]
