# Supplementary material for: An agricultural digital twin for mandarins demonstrates the potential for individualized agriculture
Source: Nat Commun. 2024 Feb 20;15:1561. doi: 10.1038/s41467-024-45725-x (PMC10879191; doi:10.1038/s41467-024-45725-x)
Supplement: Supplementary file 11 — Supplementary Data 7 [file 41467_2024_45725_MOESM11_ESM.xlsx]

## Sheet: Sheet1
Fig. 7. The scatterplot of the predicted and observed observed and predicted sugar content (Panel A) and fruit size (Panel B) using machine learning models based on weather and fruit quality data.
farm_id	brix	size	area	is_wifi	is_power	slope	maintenance	mulching	umbrella	spring_cooler	drip_hose	frost_fan	windscreent	week	temp_average	humi_average	press_average
aab	10.93	44.66	2500	Y	Y	0	Y	Y	Y	Y	Y	Y	Y	11-03	13.625	51.375	7.65
aab	9.5	45.76	2500	Y	Y	0	Y	Y	Y	Y	Y	Y	Y	11-03	13.625	51.375	7.65
aab	9.8	42.12	2500	Y	Y	0	Y	Y	Y	Y	Y	Y	Y	11-03	13.625	51.375	7.65
aab	9.67	42.17	2500	Y	Y	0	Y	Y	Y	Y	Y	Y	Y	11-03	13.625	51.375	7.65
aab	9.5	44.21	2500	Y	Y	0	Y	Y	Y	Y	Y	Y	Y	11-03	13.625	51.375	7.65
aab	10.83	48.66	2500	Y	Y	0	Y	Y	Y	Y	Y	Y	Y	11-03	13.625	51.375	7.65
aab	10.1	44.84	2500	Y	Y	0	Y	Y	Y	Y	Y	Y	Y	11-03	13.625	51.375	7.65
aab	11	43.54	2500	Y	Y	0	Y	Y	Y	Y	Y	Y	Y	11-03	13.625	51.375	7.65
aab	12.03	47.92	2500	Y	Y	0	Y	Y	Y	Y	Y	Y	Y	11-03	13.625	51.375	7.65
aab	10.6	43.28	2500	Y	Y	0	Y	Y	Y	Y	Y	Y	Y	11-03	13.625	51.375	7.65
aab	10.17	44.7	2500	Y	Y	0	Y	Y	Y	Y	Y	Y	Y	11-03	13.625	51.375	7.65
aab	10.47	44.53	2500	Y	Y	0	Y	Y	Y	Y	Y	Y	Y	11-03	13.625	51.375	7.65
aab	12.07	44.26	2500	Y	Y	0	Y	Y	Y	Y	Y	Y	Y	11-03	13.625	51.375	7.65
aab	12.47	48.86	2500	Y	Y	0	Y	Y	Y	Y	Y	Y	Y	11-03	13.625	51.375	7.65
aab	11.4	42.91	2500	Y	Y	0	Y	Y	Y	Y	Y	Y	Y	11-03	13.625	51.375	7.65
aab	11.23	48.12	2500	Y	Y	0	Y	Y	Y	Y	Y	Y	Y	11-03	13.625	51.375	7.65
aab	10.63	44.92	2500	Y	Y	0	Y	Y	Y	Y	Y	Y	Y	11-03	13.625	51.375	7.65
aab	11.1	43.05	2500	Y	Y	0	Y	Y	Y	Y	Y	Y	Y	11-03	13.625	51.375	7.65
aab	11.97	44.5	2500	Y	Y	0	Y	Y	Y	Y	Y	Y	Y	11-03	13.625	51.375	7.65
aab	12.23	48.15	2500	Y	Y	0	Y	Y	Y	Y	Y	Y	Y	11-03	13.625	51.375	7.65
aab	12.8	41.26	2500	Y	Y	0	Y	Y	Y	Y	Y	Y	Y	11-03	13.625	51.375	7.65
aab	11.47	45.04	2500	Y	Y	0	Y	Y	Y	Y	Y	Y	Y	11-03	13.625	51.375	7.65
aab	9.4	46.6	2500	Y	Y	0	Y	Y	Y	Y	Y	Y	Y	11-03	13.625	51.375	7.65
aab	9.87	40.84	2500	Y	Y	0	Y	Y	Y	Y	Y	Y	Y	11-03	13.625	51.375	7.65
aab	9.93	41.4	2500	Y	Y	0	Y	Y	Y	Y	Y	Y	Y	11-03	13.625	51.375	7.65
aab	9.63	44.55	2500	Y	Y	0	Y	Y	Y	Y	Y	Y	Y	11-03	13.625	51.375	7.65
aab	11.13	42.77	2500	Y	Y	0	Y	Y	Y	Y	Y	Y	Y	11-03	13.625	51.375	7.65
aab	11.37	46.99	2500	Y	Y	0	Y	Y	Y	Y	Y	Y	Y	11-03	13.625	51.375	7.65
aab	12	48.42	2500	Y	Y	0	Y	Y	Y	Y	Y	Y	Y	11-03	13.625	51.375	7.65
aab	11.73	48.45	2500	Y	Y	0	Y	Y	Y	Y	Y	Y	Y	11-03	13.625	51.375	7.65
aab	9.3	47.67	2500	Y	Y	0	Y	Y	Y	Y	Y	Y	Y	11-03	13.625	51.375	7.65
aab	10.63	48.22	2500	Y	Y	0	Y	Y	Y	Y	Y	Y	Y	11-03	13.625	51.375	7.65
aab	10.47	41.25	2500	Y	Y	0	Y	Y	Y	Y	Y	Y	Y	11-03	13.625	51.375	7.65
aab	11.33	42.74	2500	Y	Y	0	Y	Y	Y	Y	Y	Y	Y	11-03	13.625	51.375	7.65
aab	12.5	44.81	2500	Y	Y	0	Y	Y	Y	Y	Y	Y	Y	11-03	13.625	51.375	7.65
aab	11.97	45.57	2500	Y	Y	0	Y	Y	Y	Y	Y	Y	Y	11-03	13.625	51.375	7.65
aab	12.47	41.85	2500	Y	Y	0	Y	Y	Y	Y	Y	Y	Y	11-03	13.625	51.375	7.65
aab	11.43	44.52	2500	Y	Y	0	Y	Y	Y	Y	Y	Y	Y	11-03	13.625	51.375	7.65
aab	12.33	47.97	2500	Y	Y	0	Y	Y	Y	Y	Y	Y	Y	11-03	13.625	51.375	7.65
aab	9.77	41.48	2500	Y	Y	0	Y	Y	Y	Y	Y	Y	Y	11-03	13.625	51.375	7.65
aab	9.67	42.72	2500	Y	Y	0	Y	Y	Y	Y	Y	Y	Y	11-03	13.625	51.375	7.65
aab	10.03	43.57	2500	Y	Y	0	Y	Y	Y	Y	Y	Y	Y	11-03	13.625	51.375	7.65
aab	9.83	44.14	2500	Y	Y	0	Y	Y	Y	Y	Y	Y	Y	11-03	13.625	51.375	7.65
aab	10.2	40.72	2500	Y	Y	0	Y	Y	Y	Y	Y	Y	Y	11-03	13.625	51.375	7.65
aab	10.5	41.51	2500	Y	Y	0	Y	Y	Y	Y	Y	Y	Y	11-03	13.625	51.375	7.65
aab	9.27	43.18	2500	Y	Y	0	Y	Y	Y	Y	Y	Y	Y	11-03	13.625	51.375	7.65
aab	9.33	47.57	2500	Y	Y	0	Y	Y	Y	Y	Y	Y	Y	11-03	13.625	51.375	7.65
aab	9.9	48.07	2500	Y	Y	0	Y	Y	Y	Y	Y	Y	Y	11-03	13.625	51.375	7.65
aab	9.53	44.33	2500	Y	Y	0	Y	Y	Y	Y	Y	Y	Y	11-03	13.625	51.375	7.65
aab	9.27	44.64	2500	Y	Y	0	Y	Y	Y	Y	Y	Y	Y	11-03	13.625	51.375	7.65
aab	9.03	46.34	2500	Y	Y	0	Y	Y	Y	Y	Y	Y	Y	11-03	13.625	51.375	7.65
aab	10.93	43.37	2500	Y	Y	0	Y	Y	Y	Y	Y	Y	Y	11-03	13.625	51.375	7.65
aab	10.8	47.33	2500	Y	Y	0	Y	Y	Y	Y	Y	Y	Y	11-03	13.625	51.375	7.65
aab	10.8	45.28	2500	Y	Y	0	Y	Y	Y	Y	Y	Y	Y	11-03	13.625	51.375	7.65
aab	12.03	46.32	2500	Y	Y	0	Y	Y	Y	Y	Y	Y	Y	11-03	13.625	51.375	7.65
aab	12	43.75	2500	Y	Y	0	Y	Y	Y	Y	Y	Y	Y	11-03	13.625	51.375	7.65
aab	12.73	43.92	2500	Y	Y	0	Y	Y	Y	Y	Y	Y	Y	11-03	13.625	51.375	7.65
aab	11.07	44.11	2500	Y	Y	0	Y	Y	Y	Y	Y	Y	Y	11-03	13.625	51.375	7.65
aab	11.6	45.66	2500	Y	Y	0	Y	Y	Y	Y	Y	Y	Y	11-03	13.625	51.375	7.65
aab	12.2	40.25	2500	Y	Y	0	Y	Y	Y	Y	Y	Y	Y	11-03	13.625	51.375	7.65
aab	10.67	41.04	2500	Y	Y	0	Y	Y	Y	Y	Y	Y	Y	11-03	13.625	51.375	7.65
aab	10.67	43.16	2500	Y	Y	0	Y	Y	Y	Y	Y	Y	Y	11-03	13.625	51.375	7.65
aab	10.5	47.24	2500	Y	Y	0	Y	Y	Y	Y	Y	Y	Y	11-03	13.625	51.375	7.65
aab	11.33	44.81	2500	Y	Y	0	Y	Y	Y	Y	Y	Y	Y	11-03	13.625	51.375	7.65
aab	10.73	42.38	2500	Y	Y	0	Y	Y	Y	Y	Y	Y	Y	11-03	13.625	51.375	7.65
aab	11.03	42.24	2500	Y	Y	0	Y	Y	Y	Y	Y	Y	Y	11-03	13.625	51.375	7.65
aab	10.7	45.75	2500	Y	Y	0	Y	Y	Y	Y	Y	Y	Y	11-03	13.625	51.375	7.65
aab	10.93	44.49	2500	Y	Y	0	Y	Y	Y	Y	Y	Y	Y	11-03	13.625	51.375	7.65
aab	10.53	40.7	2500	Y	Y	0	Y	Y	Y	Y	Y	Y	Y	11-03	13.625	51.375	7.65
aab	11.2	47	2500	Y	Y	0	Y	Y	Y	Y	Y	Y	Y	11-03	13.625	51.375	7.65
aab	10.43	45.09	2500	Y	Y	0	Y	Y	Y	Y	Y	Y	Y	11-03	13.625	51.375	7.65
aab	10.27	41.11	2500	Y	Y	0	Y	Y	Y	Y	Y	Y	Y	11-03	13.625	51.375	7.65
aab	11.1	44.69	2500	Y	Y	0	Y	Y	Y	Y	Y	Y	Y	11-03	13.625	51.375	7.65
aab	11.17	46.85	2500	Y	Y	0	Y	Y	Y	Y	Y	Y	Y	11-03	13.625	51.375	7.65
aab	10.93	41.92	2500	Y	Y	0	Y	Y	Y	Y	Y	Y	Y	11-03	13.625	51.375	7.65
aab	10.77	40.57	2500	Y	Y	0	Y	Y	Y	Y	Y	Y	Y	11-03	13.625	51.375	7.65
aab	10.37	44.94	2500	Y	Y	0	Y	Y	Y	Y	Y	Y	Y	11-03	13.625	51.375	7.65
aab	10.9	42.91	2500	Y	Y	0	Y	Y	Y	Y	Y	Y	Y	11-03	13.625	51.375	7.65
aab	10.4	42.34	2500	Y	Y	0	Y	Y	Y	Y	Y	Y	Y	11-03	13.625	51.375	7.65
aab	10.73	44.76	2500	Y	Y	0	Y	Y	Y	Y	Y	Y	Y	11-03	13.625	51.375	7.65
aab	10.37	42.14	2500	Y	Y	0	Y	Y	Y	Y	Y	Y	Y	11-03	13.625	51.375	7.65
aab	10.67	41.49	2500	Y	Y	0	Y	Y	Y	Y	Y	Y	Y	11-03	13.625	51.375	7.65
aab	11.23	45.56	2500	Y	Y	0	Y	Y	Y	Y	Y	Y	Y	11-03	13.625	51.375	7.65
aab	10.6	43.85	2500	Y	Y	0	Y	Y	Y	Y	Y	Y	Y	11-03	13.625	51.375	7.65
aab	10.9	41.47	2500	Y	Y	0	Y	Y	Y	Y	Y	Y	Y	11-03	13.625	51.375	7.65
aab	10.8	48.41	2500	Y	Y	0	Y	Y	Y	Y	Y	Y	Y	11-03	13.625	51.375	7.65
aab	11.13	41.5	2500	Y	Y	0	Y	Y	Y	Y	Y	Y	Y	11-03	13.625	51.375	7.65
aab	10.97	44.64	2500	Y	Y	0	Y	Y	Y	Y	Y	Y	Y	11-03	13.625	51.375	7.65
aab	10.77	41.88	2500	Y	Y	0	Y	Y	Y	Y	Y	Y	Y	11-03	13.625	51.375	7.65
aab	10.9	41.83	2500	Y	Y	0	Y	Y	Y	Y	Y	Y	Y	11-03	13.625	51.375	7.65
aab	11.27	45.81	2500	Y	Y	0	Y	Y	Y	Y	Y	Y	Y	11-03	13.625	51.375	7.65
aab	10.87	46.97	2500	Y	Y	0	Y	Y	Y	Y	Y	Y	Y	11-03	13.625	51.375	7.65
aab	11.33	46.21	2500	Y	Y	0	Y	Y	Y	Y	Y	Y	Y	11-03	13.625	51.375	7.65
aab	11.8	48.14	2500	Y	Y	0	Y	Y	Y	Y	Y	Y	Y	11-03	13.625	51.375	7.65
aab	11	45.02	2500	Y	Y	0	Y	Y	Y	Y	Y	Y	Y	11-03	13.625	51.375	7.65
aab	10.77	44.86	2500	Y	Y	0	Y	Y	Y	Y	Y	Y	Y	11-03	13.625	51.375	7.65
aab	10.8	48.5	2500	Y	Y	0	Y	Y	Y	Y	Y	Y	Y	11-03	13.625	51.375	7.65
aab	11.6	45.74	2500	Y	Y	0	Y	Y	Y	Y	Y	Y	Y	11-03	13.625	51.375	7.65
aab	11.47	45.4	2500	Y	Y	0	Y	Y	Y	Y	Y	Y	Y	11-03	13.625	51.375	7.65
aab	10.97	48.08	2500	Y	Y	0	Y	Y	Y	Y	Y	Y	Y	11-03	13.625	51.375	7.65
aab	10.83	43.82	2500	Y	Y	0	Y	Y	Y	Y	Y	Y	Y	11-03	13.625	51.375	7.65
aab	10.27	47.7	2500	Y	Y	0	Y	Y	Y	Y	Y	Y	Y	11-03	13.625	51.375	7.65
aab	11.03	46.01	2500	Y	Y	0	Y	Y	Y	Y	Y	Y	Y	11-03	13.625	51.375	7.65
aab	10.7	41.12	2500	Y	Y	0	Y	Y	Y	Y	Y	Y	Y	11-03	13.625	51.375	7.65
aab	11.07	47.78	2500	Y	Y	0	Y	Y	Y	Y	Y	Y	Y	11-03	13.625	51.375	7.65
aab	10.27	46.13	2500	Y	Y	0	Y	Y	Y	Y	Y	Y	Y	11-03	13.625	51.375	7.65
aab	11.1	48.83	2500	Y	Y	0	Y	Y	Y	Y	Y	Y	Y	11-03	13.625	51.375	7.65
aab	10.2	45.32	2500	Y	Y	0	Y	Y	Y	Y	Y	Y	Y	11-03	13.625	51.375	7.65
aab	10.03	48.89	2500	Y	Y	0	Y	Y	Y	Y	Y	Y	Y	11-03	13.625	51.375	7.65
aab	11.2	40.68	2500	Y	Y	0	Y	Y	Y	Y	Y	Y	Y	11-03	13.625	51.375	7.65
aab	11.1	46.49	2500	Y	Y	0	Y	Y	Y	Y	Y	Y	Y	11-03	13.625	51.375	7.65
aab	10.1	48.56	2500	Y	Y	0	Y	Y	Y	Y	Y	Y	Y	11-03	13.625	51.375	7.65
aab	10.47	41.28	2500	Y	Y	0	Y	Y	Y	Y	Y	Y	Y	11-03	13.625	51.375	7.65
aab	11.3	46.06	2500	Y	Y	0	Y	Y	Y	Y	Y	Y	Y	11-03	13.625	51.375	7.65
aab	10.5	48.29	2500	Y	Y	0	Y	Y	Y	Y	Y	Y	Y	11-03	13.625	51.375	7.65
aab	11.07	48.89	2500	Y	Y	0	Y	Y	Y	Y	Y	Y	Y	11-03	13.625	51.375	7.65
aab	10.97	45.45	2500	Y	Y	0	Y	Y	Y	Y	Y	Y	Y	11-03	13.625	51.375	7.65
aab	10.9	46.51	2500	Y	Y	0	Y	Y	Y	Y	Y	Y	Y	11-03	13.625	51.375	7.65
aab	11.2	47.82	2500	Y	Y	0	Y	Y	Y	Y	Y	Y	Y	11-03	13.625	51.375	7.65
aab	11.2	40.77	2500	Y	Y	0	Y	Y	Y	Y	Y	Y	Y	11-03	13.625	51.375	7.65
aab	10.47	44.31	2500	Y	Y	0	Y	Y	Y	Y	Y	Y	Y	11-03	13.625	51.375	7.65
aab	11	46.2	2500	Y	Y	0	Y	Y	Y	Y	Y	Y	Y	11-03	13.625	51.375	7.65
aab	10.43	43.09	2500	Y	Y	0	Y	Y	Y	Y	Y	Y	Y	11-03	13.625	51.375	7.65
aab	10.67	47.29	2500	Y	Y	0	Y	Y	Y	Y	Y	Y	Y	11-03	13.625	51.375	7.65
aab	10.57	42.67	2500	Y	Y	0	Y	Y	Y	Y	Y	Y	Y	11-03	13.625	51.375	7.65
aab	11.43	41.05	2500	Y	Y	0	Y	Y	Y	Y	Y	Y	Y	11-03	13.625	51.375	7.65
aab	10.73	47.17	2500	Y	Y	0	Y	Y	Y	Y	Y	Y	Y	11-03	13.625	51.375	7.65
aab	9.83	45.05	2500	Y	Y	0	Y	Y	Y	Y	Y	Y	Y	11-03	13.625	51.375	7.65
aab	11	47.44	2500	Y	Y	0	Y	Y	Y	Y	Y	Y	Y	11-03	13.625	51.375	7.65
aab	10.87	46.14	2500	Y	Y	0	Y	Y	Y	Y	Y	Y	Y	11-03	13.625	51.375	7.65
aab	11.27	44.39	2500	Y	Y	0	Y	Y	Y	Y	Y	Y	Y	11-03	13.625	51.375	7.65
aab	11	40.18	2500	Y	Y	0	Y	Y	Y	Y	Y	Y	Y	11-03	13.625	51.375	7.65
aab	10.57	46.31	2500	Y	Y	0	Y	Y	Y	Y	Y	Y	Y	11-03	13.625	51.375	7.65
aab	10.43	44.78	2500	Y	Y	0	Y	Y	Y	Y	Y	Y	Y	11-03	13.625	51.375	7.65
aab	10.47	40.45	2500	Y	Y	0	Y	Y	Y	Y	Y	Y	Y	11-03	13.625	51.375	7.65
aab	11.5	46.64	2500	Y	Y	0	Y	Y	Y	Y	Y	Y	Y	11-03	13.625	51.375	7.65
aab	11.3	43.44	2500	Y	Y	0	Y	Y	Y	Y	Y	Y	Y	11-03	13.625	51.375	7.65
aab	10.33	44.95	2500	Y	Y	0	Y	Y	Y	Y	Y	Y	Y	11-03	13.625	51.375	7.65
aab	10.5	42.58	2500	Y	Y	0	Y	Y	Y	Y	Y	Y	Y	11-03	13.625	51.375	7.65
aab	11.07	46.09	2500	Y	Y	0	Y	Y	Y	Y	Y	Y	Y	11-03	13.625	51.375	7.65
aab	11.5	44.58	2500	Y	Y	0	Y	Y	Y	Y	Y	Y	Y	11-03	13.625	51.375	7.65
aab	11.33	48.89	2500	Y	Y	0	Y	Y	Y	Y	Y	Y	Y	11-03	13.625	51.375	7.65
aab	10.7	47.04	2500	Y	Y	0	Y	Y	Y	Y	Y	Y	Y	11-03	13.625	51.375	7.65
aab	10.87	43.18	2500	Y	Y	0	Y	Y	Y	Y	Y	Y	Y	11-03	13.625	51.375	7.65
aab	11.73	41.93	2500	Y	Y	0	Y	Y	Y	Y	Y	Y	Y	11-03	13.625	51.375	7.65
aab	10.93	44.54	2500	Y	Y	0	Y	Y	Y	Y	Y	Y	Y	11-03	13.625	51.375	7.65
aab	9.97	48.68	2500	Y	Y	0	Y	Y	Y	Y	Y	Y	Y	11-03	13.625	51.375	7.65
aab	11	46.84	2500	Y	Y	0	Y	Y	Y	Y	Y	Y	Y	11-03	13.625	51.375	7.65
aab	11.43	44.26	2500	Y	Y	0	Y	Y	Y	Y	Y	Y	Y	11-03	13.625	51.375	7.65
aab	11	44.56	2500	Y	Y	0	Y	Y	Y	Y	Y	Y	Y	11-03	13.625	51.375	7.65
aab	10.93	47.18	2500	Y	Y	0	Y	Y	Y	Y	Y	Y	Y	11-03	13.625	51.375	7.65
aab	11.47	40.46	2500	Y	Y	0	Y	Y	Y	Y	Y	Y	Y	11-03	13.625	51.375	7.65
aab	10.3	41.44	2500	Y	Y	0	Y	Y	Y	Y	Y	Y	Y	11-03	13.625	51.375	7.65
aab	10.5	41.58	2500	Y	Y	0	Y	Y	Y	Y	Y	Y	Y	11-03	13.625	51.375	7.65
aab	10.63	47.61	2500	Y	Y	0	Y	Y	Y	Y	Y	Y	Y	11-03	13.625	51.375	7.65
aab	10.87	44.99	2500	Y	Y	0	Y	Y	Y	Y	Y	Y	Y	11-03	13.625	51.375	7.65
aab	10.87	44.55	2500	Y	Y	0	Y	Y	Y	Y	Y	Y	Y	11-03	13.625	51.375	7.65
aab	10.6	47.94	2500	Y	Y	0	Y	Y	Y	Y	Y	Y	Y	11-03	13.625	51.375	7.65
aab	11.33	40.98	2500	Y	Y	0	Y	Y	Y	Y	Y	Y	Y	11-03	13.625	51.375	7.65
aab	10.47	46.57	2500	Y	Y	0	Y	Y	Y	Y	Y	Y	Y	11-03	13.625	51.375	7.65
aab	10.5	46.75	2500	Y	Y	0	Y	Y	Y	Y	Y	Y	Y	11-03	13.625	51.375	7.65
aab	11.23	46.13	2500	Y	Y	0	Y	Y	Y	Y	Y	Y	Y	11-03	13.625	51.375	7.65
aab	9.93	44.24	2500	Y	Y	0	Y	Y	Y	Y	Y	Y	Y	11-03	13.625	51.375	7.65
aab	11.13	42.45	2500	Y	Y	0	Y	Y	Y	Y	Y	Y	Y	11-03	13.625	51.375	7.65
aab	10.57	45.54	2500	Y	Y	0	Y	Y	Y	Y	Y	Y	Y	11-03	13.625	51.375	7.65
aab	10.53	42.92	2500	Y	Y	0	Y	Y	Y	Y	Y	Y	Y	11-03	13.625	51.375	7.65
aab	11.07	45.52	2500	Y	Y	0	Y	Y	Y	Y	Y	Y	Y	11-03	13.625	51.375	7.65
aab	10.43	45.76	2500	Y	Y	0	Y	Y	Y	Y	Y	Y	Y	11-03	13.625	51.375	7.65
aab	10.67	44.45	2500	Y	Y	0	Y	Y	Y	Y	Y	Y	Y	11-03	13.625	51.375	7.65
aab	10.8	46.69	2500	Y	Y	0	Y	Y	Y	Y	Y	Y	Y	11-03	13.625	51.375	7.65
aab	10.27	45.95	2500	Y	Y	0	Y	Y	Y	Y	Y	Y	Y	11-03	13.625	51.375	7.65
aab	10.23	40.55	2500	Y	Y	0	Y	Y	Y	Y	Y	Y	Y	11-03	13.625	51.375	7.65
aab	10.3	45.15	2500	Y	Y	0	Y	Y	Y	Y	Y	Y	Y	11-03	13.625	51.375	7.65
aab	10.37	45.6	2500	Y	Y	0	Y	Y	Y	Y	Y	Y	Y	11-03	13.625	51.375	7.65
aab	11	42.9	2500	Y	Y	0	Y	Y	Y	Y	Y	Y	Y	11-03	13.625	51.375	7.65
aab	9.93	48.61	2500	Y	Y	0	Y	Y	Y	Y	Y	Y	Y	11-03	13.625	51.375	7.65
aab	10.7	41.64	2500	Y	Y	0	Y	Y	Y	Y	Y	Y	Y	11-03	13.625	51.375	7.65
aab	10.63	43.07	2500	Y	Y	0	Y	Y	Y	Y	Y	Y	Y	11-03	13.625	51.375	7.65
aab	10.9	45.56	2500	Y	Y	0	Y	Y	Y	Y	Y	Y	Y	11-03	13.625	51.375	7.65
aab	11.1	42.09	2500	Y	Y	0	Y	Y	Y	Y	Y	Y	Y	11-03	13.625	51.375	7.65
aab	9.77	43.75	2500	Y	Y	0	Y	Y	Y	Y	Y	Y	Y	11-03	13.625	51.375	7.65
aab	11.27	46.63	2500	Y	Y	0	Y	Y	Y	Y	Y	Y	Y	11-03	13.625	51.375	7.65
aab	10.47	41.89	2500	Y	Y	0	Y	Y	Y	Y	Y	Y	Y	11-03	13.625	51.375	7.65
aab	10.93	43.47	2500	Y	Y	0	Y	Y	Y	Y	Y	Y	Y	11-03	13.625	51.375	7.65
aab	10.27	42.57	2500	Y	Y	0	Y	Y	Y	Y	Y	Y	Y	11-03	13.625	51.375	7.65
aab	9.97	43.82	2500	Y	Y	0	Y	Y	Y	Y	Y	Y	Y	11-03	13.625	51.375	7.65
aab	11.1	40.91	2500	Y	Y	0	Y	Y	Y	Y	Y	Y	Y	11-03	13.625	51.375	7.65
aab	11.37	47.35	2500	Y	Y	0	Y	Y	Y	Y	Y	Y	Y	11-03	13.625	51.375	7.65
aab	10.3	45.33	2500	Y	Y	0	Y	Y	Y	Y	Y	Y	Y	11-03	13.625	51.375	7.65
aab	10.43	46.73	2500	Y	Y	0	Y	Y	Y	Y	Y	Y	Y	11-03	13.625	51.375	7.65
aab	10.43	47.55	2500	Y	Y	0	Y	Y	Y	Y	Y	Y	Y	11-03	13.625	51.375	7.65
aab	10.87	46.75	2500	Y	Y	0	Y	Y	Y	Y	Y	Y	Y	11-03	13.625	51.375	7.65
aab	10.97	42.36	2500	Y	Y	0	Y	Y	Y	Y	Y	Y	Y	11-03	13.625	51.375	7.65
aab	9.63	48.6	2500	Y	Y	0	Y	Y	Y	Y	Y	Y	Y	11-03	13.625	51.375	7.65
aab	9.53	48.13	2500	Y	Y	0	Y	Y	Y	Y	Y	Y	Y	11-03	13.625	51.375	7.65
aab	10.47	40.81	2500	Y	Y	0	Y	Y	Y	Y	Y	Y	Y	11-03	13.625	51.375	7.65
aab	10.7	42.83	2500	Y	Y	0	Y	Y	Y	Y	Y	Y	Y	11-03	13.625	51.375	7.65
aab	10.63	47.51	2500	Y	Y	0	Y	Y	Y	Y	Y	Y	Y	11-03	13.625	51.375	7.65
aab	10.57	40.43	2500	Y	Y	0	Y	Y	Y	Y	Y	Y	Y	11-03	13.625	51.375	7.65
aab	10.27	46.19	2500	Y	Y	0	Y	Y	Y	Y	Y	Y	Y	11-03	13.625	51.375	7.65
aab	10.13	47.63	2500	Y	Y	0	Y	Y	Y	Y	Y	Y	Y	11-03	13.625	51.375	7.65
aab	11	40.29	2500	Y	Y	0	Y	Y	Y	Y	Y	Y	Y	11-03	13.625	51.375	7.65
aab	10.2	47.14	2500	Y	Y	0	Y	Y	Y	Y	Y	Y	Y	11-03	13.625	51.375	7.65
aab	11.03	46.81	2500	Y	Y	0	Y	Y	Y	Y	Y	Y	Y	11-03	13.625	51.375	7.65
aab	9.63	40.43	2500	Y	Y	0	Y	Y	Y	Y	Y	Y	Y	11-03	13.625	51.375	7.65
aab	10.33	41.15	2500	Y	Y	0	Y	Y	Y	Y	Y	Y	Y	11-03	13.625	51.375	7.65
aab	10.3	41.21	2500	Y	Y	0	Y	Y	Y	Y	Y	Y	Y	11-03	13.625	51.375	7.65
aab	10.57	40.64	2500	Y	Y	0	Y	Y	Y	Y	Y	Y	Y	11-03	13.625	51.375	7.65
aab	10.13	47.11	2500	Y	Y	0	Y	Y	Y	Y	Y	Y	Y	11-03	13.625	51.375	7.65
aab	10.43	46.95	2500	Y	Y	0	Y	Y	Y	Y	Y	Y	Y	11-03	13.625	51.375	7.65
aab	10.6	44.46	2500	Y	Y	0	Y	Y	Y	Y	Y	Y	Y	11-03	13.625	51.375	7.65
aab	10.6	48.11	2500	Y	Y	0	Y	Y	Y	Y	Y	Y	Y	11-03	13.625	51.375	7.65
aab	11.13	47.53	2500	Y	Y	0	Y	Y	Y	Y	Y	Y	Y	11-03	13.625	51.375	7.65
aab	9.93	43.92	2500	Y	Y	0	Y	Y	Y	Y	Y	Y	Y	11-03	13.625	51.375	7.65
aab	10.47	43.62	2500	Y	Y	0	Y	Y	Y	Y	Y	Y	Y	11-03	13.625	51.375	7.65
aab	10.37	47.24	2500	Y	Y	0	Y	Y	Y	Y	Y	Y	Y	11-03	13.625	51.375	7.65
aab	11.37	42.72	2500	Y	Y	0	Y	Y	Y	Y	Y	Y	Y	11-03	13.625	51.375	7.65
aab	9.93	45.77	2500	Y	Y	0	Y	Y	Y	Y	Y	Y	Y	11-03	13.625	51.375	7.65
aab	9.7	41.13	2500	Y	Y	0	Y	Y	Y	Y	Y	Y	Y	11-03	13.625	51.375	7.65
aab	10.47	47.32	2500	Y	Y	0	Y	Y	Y	Y	Y	Y	Y	11-03	13.625	51.375	7.65
aab	10.37	43.53	2500	Y	Y	0	Y	Y	Y	Y	Y	Y	Y	11-03	13.625	51.375	7.65
aab	10.53	45.27	2500	Y	Y	0	Y	Y	Y	Y	Y	Y	Y	11-03	13.625	51.375	7.65
aab	10.1	40.52	2500	Y	Y	0	Y	Y	Y	Y	Y	Y	Y	11-03	13.625	51.375	7.65
aab	10.5	48.69	2500	Y	Y	0	Y	Y	Y	Y	Y	Y	Y	11-03	13.625	51.375	7.65
aab	9.87	41.54	2500	Y	Y	0	Y	Y	Y	Y	Y	Y	Y	11-03	13.625	51.375	7.65
aab	11.13	43.05	2500	Y	Y	0	Y	Y	Y	Y	Y	Y	Y	11-03	13.625	51.375	7.65
aab	11.5	46.09	2500	Y	Y	0	Y	Y	Y	Y	Y	Y	Y	11-03	13.625	51.375	7.65
aab	10.3	44.19	2500	Y	Y	0	Y	Y	Y	Y	Y	Y	Y	11-03	13.625	51.375	7.65
aab	10.63	43.35	2500	Y	Y	0	Y	Y	Y	Y	Y	Y	Y	11-03	13.625	51.375	7.65
aab	10.8	40.28	2500	Y	Y	0	Y	Y	Y	Y	Y	Y	Y	11-03	13.625	51.375	7.65
aab	9.73	44.81	2500	Y	Y	0	Y	Y	Y	Y	Y	Y	Y	11-03	13.625	51.375	7.65
aab	10.57	41.93	2500	Y	Y	0	Y	Y	Y	Y	Y	Y	Y	11-03	13.625	51.375	7.65
aab	10.33	43.36	2500	Y	Y	0	Y	Y	Y	Y	Y	Y	Y	11-03	13.625	51.375	7.65
aab	10.17	46.61	2500	Y	Y	0	Y	Y	Y	Y	Y	Y	Y	11-03	13.625	51.375	7.65
aab	10.87	48.34	2500	Y	Y	0	Y	Y	Y	Y	Y	Y	Y	11-03	13.625	51.375	7.65
aab	10.23	42.18	2500	Y	Y	0	Y	Y	Y	Y	Y	Y	Y	11-03	13.625	51.375	7.65
aab	10.53	42.32	2500	Y	Y	0	Y	Y	Y	Y	Y	Y	Y	11-03	13.625	51.375	7.65
aab	9.53	43.52	2500	Y	Y	0	Y	Y	Y	Y	Y	Y	Y	11-03	13.625	51.375	7.65
aab	9.6	47.6	2500	Y	Y	0	Y	Y	Y	Y	Y	Y	Y	11-03	13.625	51.375	7.65
aab	10.7	45.98	2500	Y	Y	0	Y	Y	Y	Y	Y	Y	Y	11-03	13.625	51.375	7.65
aab	10.13	43.2	2500	Y	Y	0	Y	Y	Y	Y	Y	Y	Y	11-03	13.625	51.375	7.65
aab	11.37	47.19	2500	Y	Y	0	Y	Y	Y	Y	Y	Y	Y	11-03	13.625	51.375	7.65
aab	10.13	41.85	2500	Y	Y	0	Y	Y	Y	Y	Y	Y	Y	11-03	13.625	51.375	7.65
aab	10.83	43.52	2500	Y	Y	0	Y	Y	Y	Y	Y	Y	Y	11-03	13.625	51.375	7.65
aab	10.17	47.96	2500	Y	Y	0	Y	Y	Y	Y	Y	Y	Y	11-03	13.625	51.375	7.65
aab	9.87	46.04	2500	Y	Y	0	Y	Y	Y	Y	Y	Y	Y	11-03	13.625	51.375	7.65
aab	11.43	42.99	2500	Y	Y	0	Y	Y	Y	Y	Y	Y	Y	11-03	13.625	51.375	7.65
aab	11.83	45.33	2500	Y	Y	0	Y	Y	Y	Y	Y	Y	Y	11-03	13.625	51.375	7.65
aab	11.27	43.94	2500	Y	Y	0	Y	Y	Y	Y	Y	Y	Y	11-03	13.625	51.375	7.65
aab	10.9	44.58	2500	Y	Y	0	Y	Y	Y	Y	Y	Y	Y	11-03	13.625	51.375	7.65
aab	10.4	45.24	2500	Y	Y	0	Y	Y	Y	Y	Y	Y	Y	11-03	13.625	51.375	7.65
aab	10.13	48.42	2500	Y	Y	0	Y	Y	Y	Y	Y	Y	Y	11-03	13.625	51.375	7.65
aab	9.47	40.78	2500	Y	Y	0	Y	Y	Y	Y	Y	Y	Y	11-03	13.625	51.375	7.65
aab	11.1	42.54	2500	Y	Y	0	Y	Y	Y	Y	Y	Y	Y	11-03	13.625	51.375	7.65
aab	9.4	44.09	2500	Y	Y	0	Y	Y	Y	Y	Y	Y	Y	11-03	13.625	51.375	7.65
aab	10.43	40.61	2500	Y	Y	0	Y	Y	Y	Y	Y	Y	Y	11-03	13.625	51.375	7.65
aab	10.23	46.13	2500	Y	Y	0	Y	Y	Y	Y	Y	Y	Y	11-03	13.625	51.375	7.65
aab	12.03	47.15	2500	Y	Y	0	Y	Y	Y	Y	Y	Y	Y	11-03	13.625	51.375	7.65
aab	9.83	41.26	2500	Y	Y	0	Y	Y	Y	Y	Y	Y	Y	11-03	13.625	51.375	7.65
aab	9.03	42.98	2500	Y	Y	0	Y	Y	Y	Y	Y	Y	Y	11-03	13.625	51.375	7.65
aab	9.63	44.68	2500	Y	Y	0	Y	Y	Y	Y	Y	Y	Y	11-03	13.625	51.375	7.65
aab	8.4	44.57	2500	Y	Y	0	Y	Y	Y	Y	Y	Y	Y	11-03	13.625	51.375	7.65
aab	10.4	47.52	2500	Y	Y	0	Y	Y	Y	Y	Y	Y	Y	11-03	13.625	51.375	7.65
aab	11.67	43.02	2500	Y	Y	0	Y	Y	Y	Y	Y	Y	Y	11-03	13.625	51.375	7.65
aab	8.9	42.54	2500	Y	Y	0	Y	Y	Y	Y	Y	Y	Y	11-03	13.625	51.375	7.65
aab	10.93	48.78	2500	Y	Y	0	Y	Y	Y	Y	Y	Y	Y	11-03	13.625	51.375	7.65
aab	10.87	40.58	2500	Y	Y	0	Y	Y	Y	Y	Y	Y	Y	11-03	13.625	51.375	7.65
aab	11.27	45.29	2500	Y	Y	0	Y	Y	Y	Y	Y	Y	Y	11-03	13.625	51.375	7.65
aab	10.63	42.59	2500	Y	Y	0	Y	Y	Y	Y	Y	Y	Y	11-03	13.625	51.375	7.65
aab	10.17	41.78	2500	Y	Y	0	Y	Y	Y	Y	Y	Y	Y	11-03	13.625	51.375	7.65
aab	10.03	41.09	2500	Y	Y	0	Y	Y	Y	Y	Y	Y	Y	11-03	13.625	51.375	7.65
aab	9.87	48.24	2500	Y	Y	0	Y	Y	Y	Y	Y	Y	Y	11-03	13.625	51.375	7.65
aab	9.57	43.9	2500	Y	Y	0	Y	Y	Y	Y	Y	Y	Y	11-03	13.625	51.375	7.65
aab	9.77	43.91	2500	Y	Y	0	Y	Y	Y	Y	Y	Y	Y	11-03	13.625	51.375	7.65
aab	10.07	48.26	2500	Y	Y	0	Y	Y	Y	Y	Y	Y	Y	11-03	13.625	51.375	7.65
aab	10.87	44.52	2500	Y	Y	0	Y	Y	Y	Y	Y	Y	Y	11-03	13.625	51.375	7.65
aab	10.67	42.64	2500	Y	Y	0	Y	Y	Y	Y	Y	Y	Y	11-03	13.625	51.375	7.65
aab	8.6	48.14	2500	Y	Y	0	Y	Y	Y	Y	Y	Y	Y	11-03	13.625	51.375	7.65
aab	9.3	41.62	2500	Y	Y	0	Y	Y	Y	Y	Y	Y	Y	11-03	13.625	51.375	7.65
aab	9.87	45.87	2500	Y	Y	0	Y	Y	Y	Y	Y	Y	Y	11-03	13.625	51.375	7.65
aab	10.2	42.02	2500	Y	Y	0	Y	Y	Y	Y	Y	Y	Y	11-03	13.625	51.375	7.65
aab	10.07	43.44	2500	Y	Y	0	Y	Y	Y	Y	Y	Y	Y	11-03	13.625	51.375	7.65
aab	10.67	46.04	2500	Y	Y	0	Y	Y	Y	Y	Y	Y	Y	11-03	13.625	51.375	7.65
aab	10.97	43.14	2500	Y	Y	0	Y	Y	Y	Y	Y	Y	Y	11-03	13.625	51.375	7.65
aab	11.37	48.08	2500	Y	Y	0	Y	Y	Y	Y	Y	Y	Y	11-03	13.625	51.375	7.65
aab	9.5	42.06	2500	Y	Y	0	Y	Y	Y	Y	Y	Y	Y	11-03	13.625	51.375	7.65
aab	10.37	48.56	2500	Y	Y	0	Y	Y	Y	Y	Y	Y	Y	11-03	13.625	51.375	7.65
aab	10.1	45.35	2500	Y	Y	0	Y	Y	Y	Y	Y	Y	Y	11-03	13.625	51.375	7.65
aab	9.83	43.08	2500	Y	Y	0	Y	Y	Y	Y	Y	Y	Y	11-03	13.625	51.375	7.65
aab	10.07	46.47	2500	Y	Y	0	Y	Y	Y	Y	Y	Y	Y	11-03	13.625	51.375	7.65
aab	10.9	44.3	2500	Y	Y	0	Y	Y	Y	Y	Y	Y	Y	11-03	13.625	51.375	7.65
aab	9.9	47.83	2500	Y	Y	0	Y	Y	Y	Y	Y	Y	Y	11-03	13.625	51.375	7.65
aab	11.07	42.99	2500	Y	Y	0	Y	Y	Y	Y	Y	Y	Y	11-03	13.625	51.375	7.65
aab	10.4	45.66	2500	Y	Y	0	Y	Y	Y	Y	Y	Y	Y	11-03	13.625	51.375	7.65
aab	10.57	47.86	2500	Y	Y	0	Y	Y	Y	Y	Y	Y	Y	11-03	13.625	51.375	7.65
aab	11.4	41.36	2500	Y	Y	0	Y	Y	Y	Y	Y	Y	Y	11-03	13.625	51.375	7.65
aab	10.37	40.96	2500	Y	Y	0	Y	Y	Y	Y	Y	Y	Y	11-03	13.625	51.375	7.65
aab	9.43	41.37	2500	Y	Y	0	Y	Y	Y	Y	Y	Y	Y	11-03	13.625	51.375	7.65
aab	9.83	42.65	2500	Y	Y	0	Y	Y	Y	Y	Y	Y	Y	11-03	13.625	51.375	7.65
aab	9.33	41.82	2500	Y	Y	0	Y	Y	Y	Y	Y	Y	Y	11-03	13.625	51.375	7.65
aab	11.93	47.85	2500	Y	Y	0	Y	Y	Y	Y	Y	Y	Y	11-04	10.7857	56.2	6.30714
aab	10.23	48.77	2500	Y	Y	0	Y	Y	Y	Y	Y	Y	Y	11-04	10.7857	56.2	6.30714
aab	9.3	46.03	2500	Y	Y	0	Y	Y	Y	Y	Y	Y	Y	11-04	10.7857	56.2	6.30714
aab	10.47	59.75	2500	Y	Y	0	Y	Y	Y	Y	Y	Y	Y	11-04	10.7857	56.2	6.30714
aab	11.63	46.56	2500	Y	Y	0	Y	Y	Y	Y	Y	Y	Y	11-04	10.7857	56.2	6.30714
aab	12.5	54.4	2500	Y	Y	0	Y	Y	Y	Y	Y	Y	Y	11-04	10.7857	56.2	6.30714
aab	11.3	53.23	2500	Y	Y	0	Y	Y	Y	Y	Y	Y	Y	11-04	10.7857	56.2	6.30714
aab	11.07	48.51	2500	Y	Y	0	Y	Y	Y	Y	Y	Y	Y	11-04	10.7857	56.2	6.30714
aab	10.33	54.91	2500	Y	Y	0	Y	Y	Y	Y	Y	Y	Y	11-04	10.7857	56.2	6.30714
aab	11.1	59.16	2500	Y	Y	0	Y	Y	Y	Y	Y	Y	Y	11-04	10.7857	56.2	6.30714
aab	11.3	53.3	2500	Y	Y	0	Y	Y	Y	Y	Y	Y	Y	11-04	10.7857	56.2	6.30714
aab	11.7	47.42	2500	Y	Y	0	Y	Y	Y	Y	Y	Y	Y	11-04	10.7857	56.2	6.30714
aab	10.9	52.98	2500	Y	Y	0	Y	Y	Y	Y	Y	Y	Y	11-04	10.7857	56.2	6.30714
aab	9.8	47.58	2500	Y	Y	0	Y	Y	Y	Y	Y	Y	Y	11-04	10.7857	56.2	6.30714
aab	9.57	53.41	2500	Y	Y	0	Y	Y	Y	Y	Y	Y	Y	11-04	10.7857	56.2	6.30714
aab	13.17	55.61	2500	Y	Y	0	Y	Y	Y	Y	Y	Y	Y	11-04	10.7857	56.2	6.30714
aab	12.5	52.36	2500	Y	Y	0	Y	Y	Y	Y	Y	Y	Y	11-04	10.7857	56.2	6.30714
aab	12.43	48.16	2500	Y	Y	0	Y	Y	Y	Y	Y	Y	Y	11-04	10.7857	56.2	6.30714
aab	12.53	46.51	2500	Y	Y	0	Y	Y	Y	Y	Y	Y	Y	11-04	10.7857	56.2	6.30714
aab	12.47	54.55	2500	Y	Y	0	Y	Y	Y	Y	Y	Y	Y	11-04	10.7857	56.2	6.30714
aab	13.1	46.26	2500	Y	Y	0	Y	Y	Y	Y	Y	Y	Y	11-04	10.7857	56.2	6.30714
aab	11.5	53.28	2500	Y	Y	0	Y	Y	Y	Y	Y	Y	Y	11-04	10.7857	56.2	6.30714
aab	10.97	53.38	2500	Y	Y	0	Y	Y	Y	Y	Y	Y	Y	11-04	10.7857	56.2	6.30714
aab	11.07	55.11	2500	Y	Y	0	Y	Y	Y	Y	Y	Y	Y	11-04	10.7857	56.2	6.30714
aab	12.03	53.99	2500	Y	Y	0	Y	Y	Y	Y	Y	Y	Y	11-04	10.7857	56.2	6.30714
aab	9.9	57.51	2500	Y	Y	0	Y	Y	Y	Y	Y	Y	Y	11-04	10.7857	56.2	6.30714
aab	10.57	57.93	2500	Y	Y	0	Y	Y	Y	Y	Y	Y	Y	11-04	10.7857	56.2	6.30714
aab	11.27	52.48	2500	Y	Y	0	Y	Y	Y	Y	Y	Y	Y	11-04	10.7857	56.2	6.30714
aab	10.77	54.78	2500	Y	Y	0	Y	Y	Y	Y	Y	Y	Y	11-04	10.7857	56.2	6.30714
aab	10.07	50.4	2500	Y	Y	0	Y	Y	Y	Y	Y	Y	Y	11-04	10.7857	56.2	6.30714
aab	10.37	58.48	2500	Y	Y	0	Y	Y	Y	Y	Y	Y	Y	11-04	10.7857	56.2	6.30714
aab	10.6	54.88	2500	Y	Y	0	Y	Y	Y	Y	Y	Y	Y	11-04	10.7857	56.2	6.30714
aab	10.93	50.04	2500	Y	Y	0	Y	Y	Y	Y	Y	Y	Y	11-04	10.7857	56.2	6.30714
aab	10.8	59.6	2500	Y	Y	0	Y	Y	Y	Y	Y	Y	Y	11-04	10.7857	56.2	6.30714
aab	10.43	54.62	2500	Y	Y	0	Y	Y	Y	Y	Y	Y	Y	11-04	10.7857	56.2	6.30714
aab	10.17	54.79	2500	Y	Y	0	Y	Y	Y	Y	Y	Y	Y	11-04	10.7857	56.2	6.30714
aab	10.67	53	2500	Y	Y	0	Y	Y	Y	Y	Y	Y	Y	11-04	10.7857	56.2	6.30714
aab	10.63	59.34	2500	Y	Y	0	Y	Y	Y	Y	Y	Y	Y	11-04	10.7857	56.2	6.30714
aab	10.3	56.61	2500	Y	Y	0	Y	Y	Y	Y	Y	Y	Y	11-04	10.7857	56.2	6.30714
aab	10.3	49.6	2500	Y	Y	0	Y	Y	Y	Y	Y	Y	Y	11-04	10.7857	56.2	6.30714
aab	10.63	53.66	2500	Y	Y	0	Y	Y	Y	Y	Y	Y	Y	11-04	10.7857	56.2	6.30714
aab	10.93	46.54	2500	Y	Y	0	Y	Y	Y	Y	Y	Y	Y	11-04	10.7857	56.2	6.30714
aab	10.27	46.37	2500	Y	Y	0	Y	Y	Y	Y	Y	Y	Y	11-04	10.7857	56.2	6.30714
aab	10.27	55.96	2500	Y	Y	0	Y	Y	Y	Y	Y	Y	Y	11-04	10.7857	56.2	6.30714
aab	10.3	55.89	2500	Y	Y	0	Y	Y	Y	Y	Y	Y	Y	11-04	10.7857	56.2	6.30714
aab	10.57	49.06	2500	Y	Y	0	Y	Y	Y	Y	Y	Y	Y	11-04	10.7857	56.2	6.30714
aab	10.57	55.36	2500	Y	Y	0	Y	Y	Y	Y	Y	Y	Y	11-04	10.7857	56.2	6.30714
aab	10.53	57.79	2500	Y	Y	0	Y	Y	Y	Y	Y	Y	Y	11-04	10.7857	56.2	6.30714
aab	10.37	48.69	2500	Y	Y	0	Y	Y	Y	Y	Y	Y	Y	11-04	10.7857	56.2	6.30714
aab	10.63	59.27	2500	Y	Y	0	Y	Y	Y	Y	Y	Y	Y	11-04	10.7857	56.2	6.30714
aab	10.17	46.5	2500	Y	Y	0	Y	Y	Y	Y	Y	Y	Y	11-04	10.7857	56.2	6.30714
aab	9.17	59.48	2500	Y	Y	0	Y	Y	Y	Y	Y	Y	Y	11-04	10.7857	56.2	6.30714
aab	9.67	52.77	2500	Y	Y	0	Y	Y	Y	Y	Y	Y	Y	11-04	10.7857	56.2	6.30714
aab	9.77	53.91	2500	Y	Y	0	Y	Y	Y	Y	Y	Y	Y	11-04	10.7857	56.2	6.30714
aab	10.03	47.24	2500	Y	Y	0	Y	Y	Y	Y	Y	Y	Y	11-04	10.7857	56.2	6.30714
aab	10.83	59.43	2500	Y	Y	0	Y	Y	Y	Y	Y	Y	Y	11-04	10.7857	56.2	6.30714
aab	10.47	47.8	2500	Y	Y	0	Y	Y	Y	Y	Y	Y	Y	11-04	10.7857	56.2	6.30714
aab	10.77	59.05	2500	Y	Y	0	Y	Y	Y	Y	Y	Y	Y	11-04	10.7857	56.2	6.30714
aab	10.77	49.91	2500	Y	Y	0	Y	Y	Y	Y	Y	Y	Y	11-04	10.7857	56.2	6.30714
aab	10.63	51.62	2500	Y	Y	0	Y	Y	Y	Y	Y	Y	Y	11-04	10.7857	56.2	6.30714
aab	10.7	54.83	2500	Y	Y	0	Y	Y	Y	Y	Y	Y	Y	11-04	10.7857	56.2	6.30714
aab	10.93	55.34	2500	Y	Y	0	Y	Y	Y	Y	Y	Y	Y	11-04	10.7857	56.2	6.30714
aab	10.07	50.03	2500	Y	Y	0	Y	Y	Y	Y	Y	Y	Y	11-04	10.7857	56.2	6.30714
aab	10.77	59.03	2500	Y	Y	0	Y	Y	Y	Y	Y	Y	Y	11-04	10.7857	56.2	6.30714
aab	9.9	56.98	2500	Y	Y	0	Y	Y	Y	Y	Y	Y	Y	11-04	10.7857	56.2	6.30714
aab	10.7	54.99	2500	Y	Y	0	Y	Y	Y	Y	Y	Y	Y	11-04	10.7857	56.2	6.30714
aab	10.83	55.2	2500	Y	Y	0	Y	Y	Y	Y	Y	Y	Y	11-04	10.7857	56.2	6.30714
aab	10.57	58.36	2500	Y	Y	0	Y	Y	Y	Y	Y	Y	Y	11-04	10.7857	56.2	6.30714
aab	11	50.67	2500	Y	Y	0	Y	Y	Y	Y	Y	Y	Y	11-04	10.7857	56.2	6.30714
aab	11.47	52.58	2500	Y	Y	0	Y	Y	Y	Y	Y	Y	Y	11-04	10.7857	56.2	6.30714
aab	10.53	58.65	2500	Y	Y	0	Y	Y	Y	Y	Y	Y	Y	11-04	10.7857	56.2	6.30714
aab	10.5	58.59	2500	Y	Y	0	Y	Y	Y	Y	Y	Y	Y	11-04	10.7857	56.2	6.30714
aab	11.83	46.68	2500	Y	Y	0	Y	Y	Y	Y	Y	Y	Y	11-04	10.7857	56.2	6.30714
aab	9.73	48.22	2500	Y	Y	0	Y	Y	Y	Y	Y	Y	Y	11-04	10.7857	56.2	6.30714
aab	9.67	47.82	2500	Y	Y	0	Y	Y	Y	Y	Y	Y	Y	11-04	10.7857	56.2	6.30714
aab	10.83	57.96	2500	Y	Y	0	Y	Y	Y	Y	Y	Y	Y	11-04	10.7857	56.2	6.30714
aab	10.63	49.47	2500	Y	Y	0	Y	Y	Y	Y	Y	Y	Y	11-04	10.7857	56.2	6.30714
aab	12.17	46.02	2500	Y	Y	0	Y	Y	Y	Y	Y	Y	Y	11-04	10.7857	56.2	6.30714
aab	12.1	49.65	2500	Y	Y	0	Y	Y	Y	Y	Y	Y	Y	11-04	10.7857	56.2	6.30714
aab	10.7	46.83	2500	Y	Y	0	Y	Y	Y	Y	Y	Y	Y	11-04	10.7857	56.2	6.30714
aab	11.2	46.98	2500	Y	Y	0	Y	Y	Y	Y	Y	Y	Y	11-04	10.7857	56.2	6.30714
aab	9.67	49.71	2500	Y	Y	0	Y	Y	Y	Y	Y	Y	Y	11-04	10.7857	56.2	6.30714
aab	10.57	58.11	2500	Y	Y	0	Y	Y	Y	Y	Y	Y	Y	11-04	10.7857	56.2	6.30714
aab	10.63	50.89	2500	Y	Y	0	Y	Y	Y	Y	Y	Y	Y	11-04	10.7857	56.2	6.30714
aab	10.87	49.21	2500	Y	Y	0	Y	Y	Y	Y	Y	Y	Y	11-04	10.7857	56.2	6.30714
aab	10.43	57.62	2500	Y	Y	0	Y	Y	Y	Y	Y	Y	Y	11-04	10.7857	56.2	6.30714
aab	10.5	56.72	2500	Y	Y	0	Y	Y	Y	Y	Y	Y	Y	11-04	10.7857	56.2	6.30714
aab	10.7	51.04	2500	Y	Y	0	Y	Y	Y	Y	Y	Y	Y	11-04	10.7857	56.2	6.30714
aab	10.4	59.07	2500	Y	Y	0	Y	Y	Y	Y	Y	Y	Y	11-04	10.7857	56.2	6.30714
aab	10.57	51.4	2500	Y	Y	0	Y	Y	Y	Y	Y	Y	Y	11-04	10.7857	56.2	6.30714
aab	10.73	46.85	2500	Y	Y	0	Y	Y	Y	Y	Y	Y	Y	11-04	10.7857	56.2	6.30714
aab	10.53	54	2500	Y	Y	0	Y	Y	Y	Y	Y	Y	Y	11-04	10.7857	56.2	6.30714
aab	10.73	54.85	2500	Y	Y	0	Y	Y	Y	Y	Y	Y	Y	11-04	10.7857	56.2	6.30714
aab	10.2	54.4	2500	Y	Y	0	Y	Y	Y	Y	Y	Y	Y	11-04	10.7857	56.2	6.30714
aab	10.53	55.32	2500	Y	Y	0	Y	Y	Y	Y	Y	Y	Y	11-04	10.7857	56.2	6.30714
aab	10.5	50.54	2500	Y	Y	0	Y	Y	Y	Y	Y	Y	Y	11-04	10.7857	56.2	6.30714
aab	10.7	47.59	2500	Y	Y	0	Y	Y	Y	Y	Y	Y	Y	11-04	10.7857	56.2	6.30714
aab	10.7	47.39	2500	Y	Y	0	Y	Y	Y	Y	Y	Y	Y	11-04	10.7857	56.2	6.30714
aab	10.8	57.98	2500	Y	Y	0	Y	Y	Y	Y	Y	Y	Y	11-04	10.7857	56.2	6.30714
aab	10.83	55.5	2500	Y	Y	0	Y	Y	Y	Y	Y	Y	Y	11-04	10.7857	56.2	6.30714
aab	10.23	54.53	2500	Y	Y	0	Y	Y	Y	Y	Y	Y	Y	11-04	10.7857	56.2	6.30714
aab	10.5	46.06	2500	Y	Y	0	Y	Y	Y	Y	Y	Y	Y	11-04	10.7857	56.2	6.30714
aab	9.87	57.92	2500	Y	Y	0	Y	Y	Y	Y	Y	Y	Y	11-04	10.7857	56.2	6.30714
aab	10.27	56.27	2500	Y	Y	0	Y	Y	Y	Y	Y	Y	Y	11-04	10.7857	56.2	6.30714
aab	9.93	57.07	2500	Y	Y	0	Y	Y	Y	Y	Y	Y	Y	11-04	10.7857	56.2	6.30714
aab	9.97	51.44	2500	Y	Y	0	Y	Y	Y	Y	Y	Y	Y	11-04	10.7857	56.2	6.30714
aab	10.63	59.38	2500	Y	Y	0	Y	Y	Y	Y	Y	Y	Y	11-04	10.7857	56.2	6.30714
aab	10.27	46.09	2500	Y	Y	0	Y	Y	Y	Y	Y	Y	Y	11-04	10.7857	56.2	6.30714
aab	9.53	46.62	2500	Y	Y	0	Y	Y	Y	Y	Y	Y	Y	11-04	10.7857	56.2	6.30714
aab	10.1	50.86	2500	Y	Y	0	Y	Y	Y	Y	Y	Y	Y	11-04	10.7857	56.2	6.30714
aab	9.83	53.17	2500	Y	Y	0	Y	Y	Y	Y	Y	Y	Y	11-04	10.7857	56.2	6.30714
aab	9.2	49.45	2500	Y	Y	0	Y	Y	Y	Y	Y	Y	Y	11-04	10.7857	56.2	6.30714
aab	9.43	49.61	2500	Y	Y	0	Y	Y	Y	Y	Y	Y	Y	11-04	10.7857	56.2	6.30714
aab	9.37	48.91	2500	Y	Y	0	Y	Y	Y	Y	Y	Y	Y	11-04	10.7857	56.2	6.30714
aab	10.5	58.66	2500	Y	Y	0	Y	Y	Y	Y	Y	Y	Y	11-04	10.7857	56.2	6.30714
aab	10.63	59.44	2500	Y	Y	0	Y	Y	Y	Y	Y	Y	Y	11-04	10.7857	56.2	6.30714
aab	10.53	54.99	2500	Y	Y	0	Y	Y	Y	Y	Y	Y	Y	11-04	10.7857	56.2	6.30714
aab	10.5	51.64	2500	Y	Y	0	Y	Y	Y	Y	Y	Y	Y	11-04	10.7857	56.2	6.30714
aab	10.63	51.05	2500	Y	Y	0	Y	Y	Y	Y	Y	Y	Y	11-04	10.7857	56.2	6.30714
aab	10.43	49.63	2500	Y	Y	0	Y	Y	Y	Y	Y	Y	Y	11-04	10.7857	56.2	6.30714
aab	10.3	46.44	2500	Y	Y	0	Y	Y	Y	Y	Y	Y	Y	11-04	10.7857	56.2	6.30714
aab	10.7	49.03	2500	Y	Y	0	Y	Y	Y	Y	Y	Y	Y	11-04	10.7857	56.2	6.30714
aab	10.7	55.02	2500	Y	Y	0	Y	Y	Y	Y	Y	Y	Y	11-04	10.7857	56.2	6.30714
aab	10.77	53.28	2500	Y	Y	0	Y	Y	Y	Y	Y	Y	Y	11-04	10.7857	56.2	6.30714
aab	10.3	49.6	2500	Y	Y	0	Y	Y	Y	Y	Y	Y	Y	11-04	10.7857	56.2	6.30714
aab	10.43	49.88	2500	Y	Y	0	Y	Y	Y	Y	Y	Y	Y	11-04	10.7857	56.2	6.30714
aab	10.13	56.43	2500	Y	Y	0	Y	Y	Y	Y	Y	Y	Y	11-04	10.7857	56.2	6.30714
aab	10.8	49.41	2500	Y	Y	0	Y	Y	Y	Y	Y	Y	Y	11-04	10.7857	56.2	6.30714
aab	10.57	53.17	2500	Y	Y	0	Y	Y	Y	Y	Y	Y	Y	11-04	10.7857	56.2	6.30714
aab	10.27	48.01	2500	Y	Y	0	Y	Y	Y	Y	Y	Y	Y	11-04	10.7857	56.2	6.30714
aab	10.53	53.24	2500	Y	Y	0	Y	Y	Y	Y	Y	Y	Y	11-04	10.7857	56.2	6.30714
aab	10.53	48.05	2500	Y	Y	0	Y	Y	Y	Y	Y	Y	Y	11-04	10.7857	56.2	6.30714
aab	9.97	53.66	2500	Y	Y	0	Y	Y	Y	Y	Y	Y	Y	11-04	10.7857	56.2	6.30714
aab	11	48.85	2500	Y	Y	0	Y	Y	Y	Y	Y	Y	Y	11-04	10.7857	56.2	6.30714
aab	10.6	49.16	2500	Y	Y	0	Y	Y	Y	Y	Y	Y	Y	11-04	10.7857	56.2	6.30714
aab	11.73	49.7	2500	Y	Y	0	Y	Y	Y	Y	Y	Y	Y	11-04	10.7857	56.2	6.30714
aab	11.3	57.48	2500	Y	Y	0	Y	Y	Y	Y	Y	Y	Y	11-04	10.7857	56.2	6.30714
aab	10.03	49.98	2500	Y	Y	0	Y	Y	Y	Y	Y	Y	Y	11-04	10.7857	56.2	6.30714
aab	10.53	58.09	2500	Y	Y	0	Y	Y	Y	Y	Y	Y	Y	11-04	10.7857	56.2	6.30714
aab	11.6	54.52	2500	Y	Y	0	Y	Y	Y	Y	Y	Y	Y	11-04	10.7857	56.2	6.30714
aab	10.83	53	2500	Y	Y	0	Y	Y	Y	Y	Y	Y	Y	11-04	10.7857	56.2	6.30714
aab	10.23	48.55	2500	Y	Y	0	Y	Y	Y	Y	Y	Y	Y	11-04	10.7857	56.2	6.30714
aab	10.7	47.09	2500	Y	Y	0	Y	Y	Y	Y	Y	Y	Y	11-04	10.7857	56.2	6.30714
aab	10.6	49.01	2500	Y	Y	0	Y	Y	Y	Y	Y	Y	Y	11-04	10.7857	56.2	6.30714
aab	10.53	50.48	2500	Y	Y	0	Y	Y	Y	Y	Y	Y	Y	11-04	10.7857	56.2	6.30714
aab	10.5	49.33	2500	Y	Y	0	Y	Y	Y	Y	Y	Y	Y	11-04	10.7857	56.2	6.30714
aab	10.5	48.57	2500	Y	Y	0	Y	Y	Y	Y	Y	Y	Y	11-04	10.7857	56.2	6.30714
aab	10.77	51.4	2500	Y	Y	0	Y	Y	Y	Y	Y	Y	Y	11-04	10.7857	56.2	6.30714
aab	10.27	59.7	2500	Y	Y	0	Y	Y	Y	Y	Y	Y	Y	11-04	10.7857	56.2	6.30714
aab	10.17	49.5	2500	Y	Y	0	Y	Y	Y	Y	Y	Y	Y	11-04	10.7857	56.2	6.30714
aab	10.63	48.87	2500	Y	Y	0	Y	Y	Y	Y	Y	Y	Y	11-04	10.7857	56.2	6.30714
aab	10.5	57.17	2500	Y	Y	0	Y	Y	Y	Y	Y	Y	Y	11-04	10.7857	56.2	6.30714
aab	10.8	57.26	2500	Y	Y	0	Y	Y	Y	Y	Y	Y	Y	11-04	10.7857	56.2	6.30714
aab	10.27	57.92	2500	Y	Y	0	Y	Y	Y	Y	Y	Y	Y	11-04	10.7857	56.2	6.30714
aab	10.27	47.52	2500	Y	Y	0	Y	Y	Y	Y	Y	Y	Y	11-04	10.7857	56.2	6.30714
aab	10.1	47.85	2500	Y	Y	0	Y	Y	Y	Y	Y	Y	Y	11-04	10.7857	56.2	6.30714
aab	10.63	49.31	2500	Y	Y	0	Y	Y	Y	Y	Y	Y	Y	11-04	10.7857	56.2	6.30714
aab	10.13	52.1	2500	Y	Y	0	Y	Y	Y	Y	Y	Y	Y	11-04	10.7857	56.2	6.30714
aab	10.6	47.74	2500	Y	Y	0	Y	Y	Y	Y	Y	Y	Y	11-04	10.7857	56.2	6.30714
aab	10.77	50.82	2500	Y	Y	0	Y	Y	Y	Y	Y	Y	Y	11-04	10.7857	56.2	6.30714
aab	10.5	46.23	2500	Y	Y	0	Y	Y	Y	Y	Y	Y	Y	11-04	10.7857	56.2	6.30714
aab	10.43	46.55	2500	Y	Y	0	Y	Y	Y	Y	Y	Y	Y	11-04	10.7857	56.2	6.30714
aab	9.4	53.92	2500	Y	Y	0	Y	Y	Y	Y	Y	Y	Y	11-04	10.7857	56.2	6.30714
aab	9.57	59.28	2500	Y	Y	0	Y	Y	Y	Y	Y	Y	Y	11-04	10.7857	56.2	6.30714
aab	10.53	57.37	2500	Y	Y	0	Y	Y	Y	Y	Y	Y	Y	11-04	10.7857	56.2	6.30714
aab	10.9	56.61	2500	Y	Y	0	Y	Y	Y	Y	Y	Y	Y	11-04	10.7857	56.2	6.30714
aab	9.77	58.15	2500	Y	Y	0	Y	Y	Y	Y	Y	Y	Y	11-04	10.7857	56.2	6.30714
aab	10.37	46.26	2500	Y	Y	0	Y	Y	Y	Y	Y	Y	Y	11-04	10.7857	56.2	6.30714
aab	10.63	53.91	2500	Y	Y	0	Y	Y	Y	Y	Y	Y	Y	11-04	10.7857	56.2	6.30714
aab	11.03	52.04	2500	Y	Y	0	Y	Y	Y	Y	Y	Y	Y	11-04	10.7857	56.2	6.30714
aab	10.8	47.24	2500	Y	Y	0	Y	Y	Y	Y	Y	Y	Y	11-04	10.7857	56.2	6.30714
aab	10.77	51.26	2500	Y	Y	0	Y	Y	Y	Y	Y	Y	Y	11-04	10.7857	56.2	6.30714
aab	10.8	47.52	2500	Y	Y	0	Y	Y	Y	Y	Y	Y	Y	11-04	10.7857	56.2	6.30714
aab	10.03	56.96	2500	Y	Y	0	Y	Y	Y	Y	Y	Y	Y	11-04	10.7857	56.2	6.30714
aab	10.57	48.5	2500	Y	Y	0	Y	Y	Y	Y	Y	Y	Y	11-04	10.7857	56.2	6.30714
aab	10.23	57.18	2500	Y	Y	0	Y	Y	Y	Y	Y	Y	Y	11-04	10.7857	56.2	6.30714
aab	10.57	48.16	2500	Y	Y	0	Y	Y	Y	Y	Y	Y	Y	11-04	10.7857	56.2	6.30714
aab	10.33	47.9	2500	Y	Y	0	Y	Y	Y	Y	Y	Y	Y	11-04	10.7857	56.2	6.30714
aab	10.1	55.63	2500	Y	Y	0	Y	Y	Y	Y	Y	Y	Y	11-04	10.7857	56.2	6.30714
aab	10.13	58.07	2500	Y	Y	0	Y	Y	Y	Y	Y	Y	Y	11-04	10.7857	56.2	6.30714
aab	10.6	59.05	2500	Y	Y	0	Y	Y	Y	Y	Y	Y	Y	11-04	10.7857	56.2	6.30714
aab	10.6	47.46	2500	Y	Y	0	Y	Y	Y	Y	Y	Y	Y	11-04	10.7857	56.2	6.30714
aab	10.8	46.87	2500	Y	Y	0	Y	Y	Y	Y	Y	Y	Y	11-04	10.7857	56.2	6.30714
aab	11.1	55.07	2500	Y	Y	0	Y	Y	Y	Y	Y	Y	Y	11-04	10.7857	56.2	6.30714
aab	10.83	52.38	2500	Y	Y	0	Y	Y	Y	Y	Y	Y	Y	11-04	10.7857	56.2	6.30714
aab	10.03	47.46	2500	Y	Y	0	Y	Y	Y	Y	Y	Y	Y	11-04	10.7857	56.2	6.30714
aab	10.33	50.51	2500	Y	Y	0	Y	Y	Y	Y	Y	Y	Y	11-04	10.7857	56.2	6.30714
aab	10.53	58.9	2500	Y	Y	0	Y	Y	Y	Y	Y	Y	Y	11-04	10.7857	56.2	6.30714
aab	10.93	48.6	2500	Y	Y	0	Y	Y	Y	Y	Y	Y	Y	11-04	10.7857	56.2	6.30714
aab	10.3	56.29	2500	Y	Y	0	Y	Y	Y	Y	Y	Y	Y	11-04	10.7857	56.2	6.30714
aab	10.53	53.18	2500	Y	Y	0	Y	Y	Y	Y	Y	Y	Y	11-04	10.7857	56.2	6.30714
aab	10.37	57.6	2500	Y	Y	0	Y	Y	Y	Y	Y	Y	Y	11-04	10.7857	56.2	6.30714
aab	10.7	50.72	2500	Y	Y	0	Y	Y	Y	Y	Y	Y	Y	11-04	10.7857	56.2	6.30714
aab	10.5	49.73	2500	Y	Y	0	Y	Y	Y	Y	Y	Y	Y	11-04	10.7857	56.2	6.30714
aab	10.87	55.3	2500	Y	Y	0	Y	Y	Y	Y	Y	Y	Y	11-04	10.7857	56.2	6.30714
aab	10.73	49.5	2500	Y	Y	0	Y	Y	Y	Y	Y	Y	Y	11-04	10.7857	56.2	6.30714
aab	9.97	49.47	2500	Y	Y	0	Y	Y	Y	Y	Y	Y	Y	11-04	10.7857	56.2	6.30714
aab	10.37	49.87	2500	Y	Y	0	Y	Y	Y	Y	Y	Y	Y	11-04	10.7857	56.2	6.30714
aab	10.33	53.47	2500	Y	Y	0	Y	Y	Y	Y	Y	Y	Y	11-04	10.7857	56.2	6.30714
aab	10.13	46.6	2500	Y	Y	0	Y	Y	Y	Y	Y	Y	Y	11-04	10.7857	56.2	6.30714
aab	10.6	51.65	2500	Y	Y	0	Y	Y	Y	Y	Y	Y	Y	11-04	10.7857	56.2	6.30714
aab	10.4	59.33	2500	Y	Y	0	Y	Y	Y	Y	Y	Y	Y	11-04	10.7857	56.2	6.30714
aab	10.33	49.91	2500	Y	Y	0	Y	Y	Y	Y	Y	Y	Y	11-04	10.7857	56.2	6.30714
aab	10.17	58.19	2500	Y	Y	0	Y	Y	Y	Y	Y	Y	Y	11-04	10.7857	56.2	6.30714
aab	10.8	53.48	2500	Y	Y	0	Y	Y	Y	Y	Y	Y	Y	11-04	10.7857	56.2	6.30714
aab	10.13	48.71	2500	Y	Y	0	Y	Y	Y	Y	Y	Y	Y	11-04	10.7857	56.2	6.30714
aab	10.7	49.33	2500	Y	Y	0	Y	Y	Y	Y	Y	Y	Y	11-04	10.7857	56.2	6.30714
aab	10.73	49.28	2500	Y	Y	0	Y	Y	Y	Y	Y	Y	Y	11-04	10.7857	56.2	6.30714
aab	10.5	51.63	2500	Y	Y	0	Y	Y	Y	Y	Y	Y	Y	11-04	10.7857	56.2	6.30714
aab	10.83	52.21	2500	Y	Y	0	Y	Y	Y	Y	Y	Y	Y	11-04	10.7857	56.2	6.30714
aab	9.5	59.93	2500	Y	Y	0	Y	Y	Y	Y	Y	Y	Y	11-04	10.7857	56.2	6.30714
aab	9.17	56.73	2500	Y	Y	0	Y	Y	Y	Y	Y	Y	Y	11-04	10.7857	56.2	6.30714
aab	9.57	55.79	2500	Y	Y	0	Y	Y	Y	Y	Y	Y	Y	11-04	10.7857	56.2	6.30714
aab	9.13	57.48	2500	Y	Y	0	Y	Y	Y	Y	Y	Y	Y	11-04	10.7857	56.2	6.30714
aab	9.73	48.18	2500	Y	Y	0	Y	Y	Y	Y	Y	Y	Y	11-04	10.7857	56.2	6.30714
aab	9.57	53.42	2500	Y	Y	0	Y	Y	Y	Y	Y	Y	Y	11-04	10.7857	56.2	6.30714
aab	10.53	54.68	2500	Y	Y	0	Y	Y	Y	Y	Y	Y	Y	11-04	10.7857	56.2	6.30714
aab	10.63	56.37	2500	Y	Y	0	Y	Y	Y	Y	Y	Y	Y	11-04	10.7857	56.2	6.30714
aab	10.53	54.85	2500	Y	Y	0	Y	Y	Y	Y	Y	Y	Y	11-04	10.7857	56.2	6.30714
aab	10.47	52.28	2500	Y	Y	0	Y	Y	Y	Y	Y	Y	Y	11-04	10.7857	56.2	6.30714
aab	10.4	50.41	2500	Y	Y	0	Y	Y	Y	Y	Y	Y	Y	11-04	10.7857	56.2	6.30714
aab	10.37	55.18	2500	Y	Y	0	Y	Y	Y	Y	Y	Y	Y	11-04	10.7857	56.2	6.30714
aab	10.63	47.91	2500	Y	Y	0	Y	Y	Y	Y	Y	Y	Y	11-04	10.7857	56.2	6.30714
aab	10.67	48.64	2500	Y	Y	0	Y	Y	Y	Y	Y	Y	Y	11-04	10.7857	56.2	6.30714
aab	9.97	54.19	2500	Y	Y	0	Y	Y	Y	Y	Y	Y	Y	11-04	10.7857	56.2	6.30714
aab	10.67	58.6	2500	Y	Y	0	Y	Y	Y	Y	Y	Y	Y	11-04	10.7857	56.2	6.30714
aab	10.57	46.53	2500	Y	Y	0	Y	Y	Y	Y	Y	Y	Y	11-04	10.7857	56.2	6.30714
aab	11.07	56.67	2500	Y	Y	0	Y	Y	Y	Y	Y	Y	Y	11-04	10.7857	56.2	6.30714
aab	10.17	56.25	2500	Y	Y	0	Y	Y	Y	Y	Y	Y	Y	11-04	10.7857	56.2	6.30714
aab	10.5	48.91	2500	Y	Y	0	Y	Y	Y	Y	Y	Y	Y	11-04	10.7857	56.2	6.30714
aab	9.9	52.77	2500	Y	Y	0	Y	Y	Y	Y	Y	Y	Y	11-04	10.7857	56.2	6.30714
aab	10.6	52.45	2500	Y	Y	0	Y	Y	Y	Y	Y	Y	Y	11-04	10.7857	56.2	6.30714
aab	10.47	49.67	2500	Y	Y	0	Y	Y	Y	Y	Y	Y	Y	11-04	10.7857	56.2	6.30714
aab	10.33	58.04	2500	Y	Y	0	Y	Y	Y	Y	Y	Y	Y	11-04	10.7857	56.2	6.30714
aab	9.97	50.58	2500	Y	Y	0	Y	Y	Y	Y	Y	Y	Y	11-04	10.7857	56.2	6.30714
aab	9.37	51.99	2500	Y	Y	0	Y	Y	Y	Y	Y	Y	Y	11-04	10.7857	56.2	6.30714
aab	9.33	57.15	2500	Y	Y	0	Y	Y	Y	Y	Y	Y	Y	11-04	10.7857	56.2	6.30714
aab	9.5	49.91	2500	Y	Y	0	Y	Y	Y	Y	Y	Y	Y	11-04	10.7857	56.2	6.30714
aab	9.53	56.71	2500	Y	Y	0	Y	Y	Y	Y	Y	Y	Y	11-04	10.7857	56.2	6.30714
aab	9.27	48.93	2500	Y	Y	0	Y	Y	Y	Y	Y	Y	Y	11-04	10.7857	56.2	6.30714
aab	9.7	51.56	2500	Y	Y	0	Y	Y	Y	Y	Y	Y	Y	11-04	10.7857	56.2	6.30714
aab	9.6	46.08	2500	Y	Y	0	Y	Y	Y	Y	Y	Y	Y	11-04	10.7857	56.2	6.30714
aab	9.47	52.94	2500	Y	Y	0	Y	Y	Y	Y	Y	Y	Y	11-04	10.7857	56.2	6.30714
aab	9.03	53.07	2500	Y	Y	0	Y	Y	Y	Y	Y	Y	Y	11-04	10.7857	56.2	6.30714
aab	9.4	50.81	2500	Y	Y	0	Y	Y	Y	Y	Y	Y	Y	11-04	10.7857	56.2	6.30714
aab	9.77	52.67	2500	Y	Y	0	Y	Y	Y	Y	Y	Y	Y	11-04	10.7857	56.2	6.30714
aab	9.63	51.87	2500	Y	Y	0	Y	Y	Y	Y	Y	Y	Y	11-04	10.7857	56.2	6.30714
aab	9.4	55.31	2500	Y	Y	0	Y	Y	Y	Y	Y	Y	Y	11-04	10.7857	56.2	6.30714
aab	9.03	49.37	2500	Y	Y	0	Y	Y	Y	Y	Y	Y	Y	11-04	10.7857	56.2	6.30714
aab	9.2	50.18	2500	Y	Y	0	Y	Y	Y	Y	Y	Y	Y	11-04	10.7857	56.2	6.30714
aab	9.73	59.26	2500	Y	Y	0	Y	Y	Y	Y	Y	Y	Y	11-04	10.7857	56.2	6.30714
aab	9.83	47.92	2500	Y	Y	0	Y	Y	Y	Y	Y	Y	Y	11-04	10.7857	56.2	6.30714
aab	10.57	49.99	2500	Y	Y	0	Y	Y	Y	Y	Y	Y	Y	11-04	10.7857	56.2	6.30714
aab	10.73	57.51	2500	Y	Y	0	Y	Y	Y	Y	Y	Y	Y	11-04	10.7857	56.2	6.30714
aab	10.23	54.06	2500	Y	Y	0	Y	Y	Y	Y	Y	Y	Y	11-04	10.7857	56.2	6.30714
aab	10.2	48.46	2500	Y	Y	0	Y	Y	Y	Y	Y	Y	Y	11-04	10.7857	56.2	6.30714
aab	10.3	48.84	2500	Y	Y	0	Y	Y	Y	Y	Y	Y	Y	11-04	10.7857	56.2	6.30714
aab	10.2	59.19	2500	Y	Y	0	Y	Y	Y	Y	Y	Y	Y	11-04	10.7857	56.2	6.30714
aab	10.2	55.96	2500	Y	Y	0	Y	Y	Y	Y	Y	Y	Y	11-04	10.7857	56.2	6.30714
aab	10.77	57.42	2500	Y	Y	0	Y	Y	Y	Y	Y	Y	Y	11-04	10.7857	56.2	6.30714
aab	10.57	50.47	2500	Y	Y	0	Y	Y	Y	Y	Y	Y	Y	11-04	10.7857	56.2	6.30714
aab	10.23	48.67	2500	Y	Y	0	Y	Y	Y	Y	Y	Y	Y	11-04	10.7857	56.2	6.30714
aab	10.67	53.44	2500	Y	Y	0	Y	Y	Y	Y	Y	Y	Y	11-04	10.7857	56.2	6.30714
aab	10.47	56.01	2500	Y	Y	0	Y	Y	Y	Y	Y	Y	Y	11-04	10.7857	56.2	6.30714
aab	10.47	47.67	2500	Y	Y	0	Y	Y	Y	Y	Y	Y	Y	11-04	10.7857	56.2	6.30714
aab	10.53	50.54	2500	Y	Y	0	Y	Y	Y	Y	Y	Y	Y	11-04	10.7857	56.2	6.30714
aab	10.6	55.22	2500	Y	Y	0	Y	Y	Y	Y	Y	Y	Y	11-04	10.7857	56.2	6.30714
aab	10.83	48.97	2500	Y	Y	0	Y	Y	Y	Y	Y	Y	Y	11-04	10.7857	56.2	6.30714
aab	10.6	57.99	2500	Y	Y	0	Y	Y	Y	Y	Y	Y	Y	11-04	10.7857	56.2	6.30714
aab	10.6	47.43	2500	Y	Y	0	Y	Y	Y	Y	Y	Y	Y	11-04	10.7857	56.2	6.30714
aab	10.5	58.14	2500	Y	Y	0	Y	Y	Y	Y	Y	Y	Y	11-04	10.7857	56.2	6.30714
aab	10.5	51.16	2500	Y	Y	0	Y	Y	Y	Y	Y	Y	Y	11-04	10.7857	56.2	6.30714
aab	10.57	47.61	2500	Y	Y	0	Y	Y	Y	Y	Y	Y	Y	11-04	10.7857	56.2	6.30714
aab	10.73	50.4	2500	Y	Y	0	Y	Y	Y	Y	Y	Y	Y	11-04	10.7857	56.2	6.30714
aab	10.1	58.58	2500	Y	Y	0	Y	Y	Y	Y	Y	Y	Y	11-04	10.7857	56.2	6.30714
aab	10.1	58.07	2500	Y	Y	0	Y	Y	Y	Y	Y	Y	Y	11-04	10.7857	56.2	6.30714
aab	10.93	54.53	2500	Y	Y	0	Y	Y	Y	Y	Y	Y	Y	11-04	10.7857	56.2	6.30714
aab	10.63	53.01	2500	Y	Y	0	Y	Y	Y	Y	Y	Y	Y	11-04	10.7857	56.2	6.30714
aab	10.87	53.27	2500	Y	Y	0	Y	Y	Y	Y	Y	Y	Y	11-04	10.7857	56.2	6.30714
aab	10.17	59.35	2500	Y	Y	0	Y	Y	Y	Y	Y	Y	Y	11-04	10.7857	56.2	6.30714
aab	10.67	53.06	2500	Y	Y	0	Y	Y	Y	Y	Y	Y	Y	11-04	10.7857	56.2	6.30714
aab	10.6	54.77	2500	Y	Y	0	Y	Y	Y	Y	Y	Y	Y	11-04	10.7857	56.2	6.30714
aab	9.57	57.74	2500	Y	Y	0	Y	Y	Y	Y	Y	Y	Y	11-04	10.7857	56.2	6.30714
aab	10.07	51.01	2500	Y	Y	0	Y	Y	Y	Y	Y	Y	Y	11-04	10.7857	56.2	6.30714
aab	10.07	56.78	2500	Y	Y	0	Y	Y	Y	Y	Y	Y	Y	11-04	10.7857	56.2	6.30714
aab	9.27	49.34	2500	Y	Y	0	Y	Y	Y	Y	Y	Y	Y	11-04	10.7857	56.2	6.30714
aab	10.1	47.69	2500	Y	Y	0	Y	Y	Y	Y	Y	Y	Y	11-04	10.7857	56.2	6.30714
aab	10.87	58.5	2500	Y	Y	0	Y	Y	Y	Y	Y	Y	Y	11-04	10.7857	56.2	6.30714
aab	10.13	58.51	2500	Y	Y	0	Y	Y	Y	Y	Y	Y	Y	11-04	10.7857	56.2	6.30714
aab	9.1	59.55	2500	Y	Y	0	Y	Y	Y	Y	Y	Y	Y	11-04	10.7857	56.2	6.30714
aab	10.47	59.48	2500	Y	Y	0	Y	Y	Y	Y	Y	Y	Y	11-04	10.7857	56.2	6.30714
aab	10.6	53.05	2500	Y	Y	0	Y	Y	Y	Y	Y	Y	Y	11-04	10.7857	56.2	6.30714
aab	10.67	47.2	2500	Y	Y	0	Y	Y	Y	Y	Y	Y	Y	11-04	10.7857	56.2	6.30714
aab	10.53	53.39	2500	Y	Y	0	Y	Y	Y	Y	Y	Y	Y	11-04	10.7857	56.2	6.30714
aab	10.07	56.29	2500	Y	Y	0	Y	Y	Y	Y	Y	Y	Y	11-04	10.7857	56.2	6.30714
aab	10.4	48.04	2500	Y	Y	0	Y	Y	Y	Y	Y	Y	Y	11-04	10.7857	56.2	6.30714
aab	10.53	48.43	2500	Y	Y	0	Y	Y	Y	Y	Y	Y	Y	11-04	10.7857	56.2	6.30714
aab	10.47	58.28	2500	Y	Y	0	Y	Y	Y	Y	Y	Y	Y	11-04	10.7857	56.2	6.30714
aab	10.97	51.29	2500	Y	Y	0	Y	Y	Y	Y	Y	Y	Y	11-04	10.7857	56.2	6.30714
aab	10.37	47.7	2500	Y	Y	0	Y	Y	Y	Y	Y	Y	Y	11-04	10.7857	56.2	6.30714
aab	10.93	53.54	2500	Y	Y	0	Y	Y	Y	Y	Y	Y	Y	11-05	11.3	65.2667	5.15333
aab	10.93	49.19	2500	Y	Y	0	Y	Y	Y	Y	Y	Y	Y	11-05	11.3	65.2667	5.15333
aab	10	53.4	2500	Y	Y	0	Y	Y	Y	Y	Y	Y	Y	11-05	11.3	65.2667	5.15333
aab	11.17	52.24	2500	Y	Y	0	Y	Y	Y	Y	Y	Y	Y	11-05	11.3	65.2667	5.15333
aab	12.27	52.69	2500	Y	Y	0	Y	Y	Y	Y	Y	Y	Y	11-05	11.3	65.2667	5.15333
aab	12.07	47.12	2500	Y	Y	0	Y	Y	Y	Y	Y	Y	Y	11-05	11.3	65.2667	5.15333
aab	10.9	51.51	2500	Y	Y	0	Y	Y	Y	Y	Y	Y	Y	11-05	11.3	65.2667	5.15333
aab	10	51.72	2500	Y	Y	0	Y	Y	Y	Y	Y	Y	Y	11-05	11.3	65.2667	5.15333
aab	10.17	57.55	2500	Y	Y	0	Y	Y	Y	Y	Y	Y	Y	11-05	11.3	65.2667	5.15333
aab	11.53	54.72	2500	Y	Y	0	Y	Y	Y	Y	Y	Y	Y	11-05	11.3	65.2667	5.15333
aab	10.3	49.27	2500	Y	Y	0	Y	Y	Y	Y	Y	Y	Y	11-05	11.3	65.2667	5.15333
aab	10.47	54.33	2500	Y	Y	0	Y	Y	Y	Y	Y	Y	Y	11-05	11.3	65.2667	5.15333
aab	10.8	59.33	2500	Y	Y	0	Y	Y	Y	Y	Y	Y	Y	11-05	11.3	65.2667	5.15333
aab	11.77	52.78	2500	Y	Y	0	Y	Y	Y	Y	Y	Y	Y	11-05	11.3	65.2667	5.15333
aab	11.67	54.79	2500	Y	Y	0	Y	Y	Y	Y	Y	Y	Y	11-05	11.3	65.2667	5.15333
aab	11	59.22	2500	Y	Y	0	Y	Y	Y	Y	Y	Y	Y	11-05	11.3	65.2667	5.15333
aab	12.5	54.63	2500	Y	Y	0	Y	Y	Y	Y	Y	Y	Y	11-05	11.3	65.2667	5.15333
aab	11.07	60.36	2500	Y	Y	0	Y	Y	Y	Y	Y	Y	Y	11-05	11.3	65.2667	5.15333
aab	11.57	55.75	2500	Y	Y	0	Y	Y	Y	Y	Y	Y	Y	11-05	11.3	65.2667	5.15333
aab	11.93	51.02	2500	Y	Y	0	Y	Y	Y	Y	Y	Y	Y	11-05	11.3	65.2667	5.15333
aab	12	58.39	2500	Y	Y	0	Y	Y	Y	Y	Y	Y	Y	11-05	11.3	65.2667	5.15333
aab	11.83	58.92	2500	Y	Y	0	Y	Y	Y	Y	Y	Y	Y	11-05	11.3	65.2667	5.15333
aab	11.7	60.27	2500	Y	Y	0	Y	Y	Y	Y	Y	Y	Y	11-05	11.3	65.2667	5.15333
aab	12.27	53.71	2500	Y	Y	0	Y	Y	Y	Y	Y	Y	Y	11-05	11.3	65.2667	5.15333
aab	13.23	51.87	2500	Y	Y	0	Y	Y	Y	Y	Y	Y	Y	11-05	11.3	65.2667	5.15333
aab	13.97	56.23	2500	Y	Y	0	Y	Y	Y	Y	Y	Y	Y	11-05	11.3	65.2667	5.15333
aab	14.77	51.14	2500	Y	Y	0	Y	Y	Y	Y	Y	Y	Y	11-05	11.3	65.2667	5.15333
aab	12.37	50.94	2500	Y	Y	0	Y	Y	Y	Y	Y	Y	Y	11-05	11.3	65.2667	5.15333
aab	10.93	51.93	2500	Y	Y	0	Y	Y	Y	Y	Y	Y	Y	11-05	11.3	65.2667	5.15333
aab	12.53	56.17	2500	Y	Y	0	Y	Y	Y	Y	Y	Y	Y	11-05	11.3	65.2667	5.15333
aab	10.77	46.28	2500	Y	Y	0	Y	Y	Y	Y	Y	Y	Y	11-05	11.3	65.2667	5.15333
aab	10.43	55.38	2500	Y	Y	0	Y	Y	Y	Y	Y	Y	Y	11-05	11.3	65.2667	5.15333
aab	11.63	49.75	2500	Y	Y	0	Y	Y	Y	Y	Y	Y	Y	11-05	11.3	65.2667	5.15333
aab	11.5	48.34	2500	Y	Y	0	Y	Y	Y	Y	Y	Y	Y	11-05	11.3	65.2667	5.15333
aab	10.43	56.51	2500	Y	Y	0	Y	Y	Y	Y	Y	Y	Y	11-05	11.3	65.2667	5.15333
aab	11.4	52.74	2500	Y	Y	0	Y	Y	Y	Y	Y	Y	Y	11-05	11.3	65.2667	5.15333
aab	10.9	47.37	2500	Y	Y	0	Y	Y	Y	Y	Y	Y	Y	11-05	11.3	65.2667	5.15333
aab	10.8	51.47	2500	Y	Y	0	Y	Y	Y	Y	Y	Y	Y	11-05	11.3	65.2667	5.15333
aab	11.8	50.51	2500	Y	Y	0	Y	Y	Y	Y	Y	Y	Y	11-05	11.3	65.2667	5.15333
aab	10.4	54.6	2500	Y	Y	0	Y	Y	Y	Y	Y	Y	Y	11-05	11.3	65.2667	5.15333
aab	11.2	57.52	2500	Y	Y	0	Y	Y	Y	Y	Y	Y	Y	11-05	11.3	65.2667	5.15333
aab	11.13	52.79	2500	Y	Y	0	Y	Y	Y	Y	Y	Y	Y	11-05	11.3	65.2667	5.15333
aab	10.9	48.34	2500	Y	Y	0	Y	Y	Y	Y	Y	Y	Y	11-05	11.3	65.2667	5.15333
aab	10.13	54.56	2500	Y	Y	0	Y	Y	Y	Y	Y	Y	Y	11-05	11.3	65.2667	5.15333
aab	11.23	57.29	2500	Y	Y	0	Y	Y	Y	Y	Y	Y	Y	11-05	11.3	65.2667	5.15333
aab	11.13	48.72	2500	Y	Y	0	Y	Y	Y	Y	Y	Y	Y	11-05	11.3	65.2667	5.15333
aab	10.93	52.07	2500	Y	Y	0	Y	Y	Y	Y	Y	Y	Y	11-05	11.3	65.2667	5.15333
aab	11.1	49.12	2500	Y	Y	0	Y	Y	Y	Y	Y	Y	Y	11-05	11.3	65.2667	5.15333
aab	9.5	58.05	2500	Y	Y	0	Y	Y	Y	Y	Y	Y	Y	11-05	11.3	65.2667	5.15333
aab	10.4	57.79	2500	Y	Y	0	Y	Y	Y	Y	Y	Y	Y	11-05	11.3	65.2667	5.15333
aab	10.13	57.1	2500	Y	Y	0	Y	Y	Y	Y	Y	Y	Y	11-05	11.3	65.2667	5.15333
aab	9.8	47.86	2500	Y	Y	0	Y	Y	Y	Y	Y	Y	Y	11-05	11.3	65.2667	5.15333
aab	10.23	49.6	2500	Y	Y	0	Y	Y	Y	Y	Y	Y	Y	11-05	11.3	65.2667	5.15333
aab	10.2	58.1	2500	Y	Y	0	Y	Y	Y	Y	Y	Y	Y	11-05	11.3	65.2667	5.15333
aab	10.07	47.2	2500	Y	Y	0	Y	Y	Y	Y	Y	Y	Y	11-05	11.3	65.2667	5.15333
aab	10.33	56.2	2500	Y	Y	0	Y	Y	Y	Y	Y	Y	Y	11-05	11.3	65.2667	5.15333
aab	10	56.03	2500	Y	Y	0	Y	Y	Y	Y	Y	Y	Y	11-05	11.3	65.2667	5.15333
aab	9.53	58.99	2500	Y	Y	0	Y	Y	Y	Y	Y	Y	Y	11-05	11.3	65.2667	5.15333
aab	10.1	54.03	2500	Y	Y	0	Y	Y	Y	Y	Y	Y	Y	11-05	11.3	65.2667	5.15333
aab	10.17	47.05	2500	Y	Y	0	Y	Y	Y	Y	Y	Y	Y	11-05	11.3	65.2667	5.15333
aab	10.43	57.07	2500	Y	Y	0	Y	Y	Y	Y	Y	Y	Y	11-05	11.3	65.2667	5.15333
aab	9.63	46.76	2500	Y	Y	0	Y	Y	Y	Y	Y	Y	Y	11-05	11.3	65.2667	5.15333
aab	10.17	57.03	2500	Y	Y	0	Y	Y	Y	Y	Y	Y	Y	11-05	11.3	65.2667	5.15333
aab	11.07	53.51	2500	Y	Y	0	Y	Y	Y	Y	Y	Y	Y	11-05	11.3	65.2667	5.15333
aab	11.87	56.36	2500	Y	Y	0	Y	Y	Y	Y	Y	Y	Y	11-05	11.3	65.2667	5.15333
aab	11.07	57.07	2500	Y	Y	0	Y	Y	Y	Y	Y	Y	Y	11-05	11.3	65.2667	5.15333
aab	10.97	60.64	2500	Y	Y	0	Y	Y	Y	Y	Y	Y	Y	11-05	11.3	65.2667	5.15333
aab	11.03	59.56	2500	Y	Y	0	Y	Y	Y	Y	Y	Y	Y	11-05	11.3	65.2667	5.15333
aab	11.9	47.51	2500	Y	Y	0	Y	Y	Y	Y	Y	Y	Y	11-05	11.3	65.2667	5.15333
aab	9.47	57.68	2500	Y	Y	0	Y	Y	Y	Y	Y	Y	Y	11-05	11.3	65.2667	5.15333
aab	10.9	54.84	2500	Y	Y	0	Y	Y	Y	Y	Y	Y	Y	11-05	11.3	65.2667	5.15333
aab	9.93	49.18	2500	Y	Y	0	Y	Y	Y	Y	Y	Y	Y	11-05	11.3	65.2667	5.15333
aab	11.1	52.34	2500	Y	Y	0	Y	Y	Y	Y	Y	Y	Y	11-05	11.3	65.2667	5.15333
aab	11.03	49.44	2500	Y	Y	0	Y	Y	Y	Y	Y	Y	Y	11-05	11.3	65.2667	5.15333
aab	9.8	56.01	2500	Y	Y	0	Y	Y	Y	Y	Y	Y	Y	11-05	11.3	65.2667	5.15333
aab	10.97	58.62	2500	Y	Y	0	Y	Y	Y	Y	Y	Y	Y	11-05	11.3	65.2667	5.15333
aab	12.5	50.37	2500	Y	Y	0	Y	Y	Y	Y	Y	Y	Y	11-05	11.3	65.2667	5.15333
aab	11.53	53.77	2500	Y	Y	0	Y	Y	Y	Y	Y	Y	Y	11-05	11.3	65.2667	5.15333
aab	13.97	51.39	2500	Y	Y	0	Y	Y	Y	Y	Y	Y	Y	11-05	11.3	65.2667	5.15333
aab	11.27	56.29	2500	Y	Y	0	Y	Y	Y	Y	Y	Y	Y	11-05	11.3	65.2667	5.15333
aab	12.23	52.08	2500	Y	Y	0	Y	Y	Y	Y	Y	Y	Y	11-05	11.3	65.2667	5.15333
aab	11.7	55.97	2500	Y	Y	0	Y	Y	Y	Y	Y	Y	Y	11-05	11.3	65.2667	5.15333
aab	12.2	55.34	2500	Y	Y	0	Y	Y	Y	Y	Y	Y	Y	11-05	11.3	65.2667	5.15333
aab	11.23	48.08	2500	Y	Y	0	Y	Y	Y	Y	Y	Y	Y	11-05	11.3	65.2667	5.15333
aab	11.07	54.04	2500	Y	Y	0	Y	Y	Y	Y	Y	Y	Y	11-05	11.3	65.2667	5.15333
aab	11.07	48.1	2500	Y	Y	0	Y	Y	Y	Y	Y	Y	Y	11-05	11.3	65.2667	5.15333
aab	10.27	47	2500	Y	Y	0	Y	Y	Y	Y	Y	Y	Y	11-05	11.3	65.2667	5.15333
aab	10.77	46.2	2500	Y	Y	0	Y	Y	Y	Y	Y	Y	Y	11-05	11.3	65.2667	5.15333
aab	10.3	58.29	2500	Y	Y	0	Y	Y	Y	Y	Y	Y	Y	11-05	11.3	65.2667	5.15333
aab	11.7	46.49	2500	Y	Y	0	Y	Y	Y	Y	Y	Y	Y	11-05	11.3	65.2667	5.15333
aab	9.9	59.99	2500	Y	Y	0	Y	Y	Y	Y	Y	Y	Y	11-05	11.3	65.2667	5.15333
aab	10.87	52.2	2500	Y	Y	0	Y	Y	Y	Y	Y	Y	Y	11-05	11.3	65.2667	5.15333
aab	11.57	53.65	2500	Y	Y	0	Y	Y	Y	Y	Y	Y	Y	11-05	11.3	65.2667	5.15333
aab	10.47	47.38	2500	Y	Y	0	Y	Y	Y	Y	Y	Y	Y	11-05	11.3	65.2667	5.15333
aab	11.6	48	2500	Y	Y	0	Y	Y	Y	Y	Y	Y	Y	11-05	11.3	65.2667	5.15333
aab	11.5	49.24	2500	Y	Y	0	Y	Y	Y	Y	Y	Y	Y	11-05	11.3	65.2667	5.15333
aab	11.67	49.49	2500	Y	Y	0	Y	Y	Y	Y	Y	Y	Y	11-05	11.3	65.2667	5.15333
aab	11.73	49.04	2500	Y	Y	0	Y	Y	Y	Y	Y	Y	Y	11-05	11.3	65.2667	5.15333
aab	11.87	58.61	2500	Y	Y	0	Y	Y	Y	Y	Y	Y	Y	11-05	11.3	65.2667	5.15333
aab	11.3	53.93	2500	Y	Y	0	Y	Y	Y	Y	Y	Y	Y	11-05	11.3	65.2667	5.15333
aab	10.6	54.61	2500	Y	Y	0	Y	Y	Y	Y	Y	Y	Y	11-05	11.3	65.2667	5.15333
aab	11.07	54.07	2500	Y	Y	0	Y	Y	Y	Y	Y	Y	Y	11-05	11.3	65.2667	5.15333
aab	11.3	52.69	2500	Y	Y	0	Y	Y	Y	Y	Y	Y	Y	11-05	11.3	65.2667	5.15333
aab	11.13	47.74	2500	Y	Y	0	Y	Y	Y	Y	Y	Y	Y	11-05	11.3	65.2667	5.15333
aab	11.07	59.43	2500	Y	Y	0	Y	Y	Y	Y	Y	Y	Y	11-05	11.3	65.2667	5.15333
aab	10.17	46.7	2500	Y	Y	0	Y	Y	Y	Y	Y	Y	Y	11-05	11.3	65.2667	5.15333
aab	10.93	58.57	2500	Y	Y	0	Y	Y	Y	Y	Y	Y	Y	11-05	11.3	65.2667	5.15333
aab	11.87	51.19	2500	Y	Y	0	Y	Y	Y	Y	Y	Y	Y	11-05	11.3	65.2667	5.15333
aab	11.6	54.71	2500	Y	Y	0	Y	Y	Y	Y	Y	Y	Y	11-05	11.3	65.2667	5.15333
aab	11.2	47.25	2500	Y	Y	0	Y	Y	Y	Y	Y	Y	Y	11-05	11.3	65.2667	5.15333
aab	10.93	56.82	2500	Y	Y	0	Y	Y	Y	Y	Y	Y	Y	11-05	11.3	65.2667	5.15333
aab	10.4	50.7	2500	Y	Y	0	Y	Y	Y	Y	Y	Y	Y	11-05	11.3	65.2667	5.15333
aab	10.8	46.68	2500	Y	Y	0	Y	Y	Y	Y	Y	Y	Y	11-05	11.3	65.2667	5.15333
aab	10.87	48.41	2500	Y	Y	0	Y	Y	Y	Y	Y	Y	Y	11-05	11.3	65.2667	5.15333
aab	11	57.22	2500	Y	Y	0	Y	Y	Y	Y	Y	Y	Y	11-05	11.3	65.2667	5.15333
aab	11.13	55.63	2500	Y	Y	0	Y	Y	Y	Y	Y	Y	Y	11-05	11.3	65.2667	5.15333
aab	11.03	48.11	2500	Y	Y	0	Y	Y	Y	Y	Y	Y	Y	11-05	11.3	65.2667	5.15333
aab	11.6	54.53	2500	Y	Y	0	Y	Y	Y	Y	Y	Y	Y	11-05	11.3	65.2667	5.15333
aab	10.97	59.55	2500	Y	Y	0	Y	Y	Y	Y	Y	Y	Y	11-05	11.3	65.2667	5.15333
aab	11.87	49.21	2500	Y	Y	0	Y	Y	Y	Y	Y	Y	Y	11-05	11.3	65.2667	5.15333
aab	11.23	59.83	2500	Y	Y	0	Y	Y	Y	Y	Y	Y	Y	11-05	11.3	65.2667	5.15333
aab	10.93	55.5	2500	Y	Y	0	Y	Y	Y	Y	Y	Y	Y	11-05	11.3	65.2667	5.15333
aab	11.77	59.43	2500	Y	Y	0	Y	Y	Y	Y	Y	Y	Y	11-05	11.3	65.2667	5.15333
aab	10.73	49.47	2500	Y	Y	0	Y	Y	Y	Y	Y	Y	Y	11-05	11.3	65.2667	5.15333
aab	10.57	47.42	2500	Y	Y	0	Y	Y	Y	Y	Y	Y	Y	11-05	11.3	65.2667	5.15333
aab	10.8	60.34	2500	Y	Y	0	Y	Y	Y	Y	Y	Y	Y	11-05	11.3	65.2667	5.15333
aab	10.87	46.24	2500	Y	Y	0	Y	Y	Y	Y	Y	Y	Y	11-05	11.3	65.2667	5.15333
aab	11.53	50.1	2500	Y	Y	0	Y	Y	Y	Y	Y	Y	Y	11-05	11.3	65.2667	5.15333
aab	11.1	53.39	2500	Y	Y	0	Y	Y	Y	Y	Y	Y	Y	11-05	11.3	65.2667	5.15333
aab	11.37	57.21	2500	Y	Y	0	Y	Y	Y	Y	Y	Y	Y	11-05	11.3	65.2667	5.15333
aab	11.73	51.66	2500	Y	Y	0	Y	Y	Y	Y	Y	Y	Y	11-05	11.3	65.2667	5.15333
aab	10.73	52.73	2500	Y	Y	0	Y	Y	Y	Y	Y	Y	Y	11-05	11.3	65.2667	5.15333
aab	11.37	56.5	2500	Y	Y	0	Y	Y	Y	Y	Y	Y	Y	11-05	11.3	65.2667	5.15333
aab	11.63	59.34	2500	Y	Y	0	Y	Y	Y	Y	Y	Y	Y	11-05	11.3	65.2667	5.15333
aab	11.83	51	2500	Y	Y	0	Y	Y	Y	Y	Y	Y	Y	11-05	11.3	65.2667	5.15333
aab	10.63	51.1	2500	Y	Y	0	Y	Y	Y	Y	Y	Y	Y	11-05	11.3	65.2667	5.15333
aab	11.1	49.71	2500	Y	Y	0	Y	Y	Y	Y	Y	Y	Y	11-05	11.3	65.2667	5.15333
aab	11.43	54.5	2500	Y	Y	0	Y	Y	Y	Y	Y	Y	Y	11-05	11.3	65.2667	5.15333
aab	10.9	54.85	2500	Y	Y	0	Y	Y	Y	Y	Y	Y	Y	11-05	11.3	65.2667	5.15333
aab	11.77	55.4	2500	Y	Y	0	Y	Y	Y	Y	Y	Y	Y	11-05	11.3	65.2667	5.15333
aab	11.73	60.64	2500	Y	Y	0	Y	Y	Y	Y	Y	Y	Y	11-05	11.3	65.2667	5.15333
aab	10.97	56.62	2500	Y	Y	0	Y	Y	Y	Y	Y	Y	Y	11-05	11.3	65.2667	5.15333
aab	11.67	50.15	2500	Y	Y	0	Y	Y	Y	Y	Y	Y	Y	11-05	11.3	65.2667	5.15333
aab	10.53	60.38	2500	Y	Y	0	Y	Y	Y	Y	Y	Y	Y	11-05	11.3	65.2667	5.15333
aab	10.73	50.36	2500	Y	Y	0	Y	Y	Y	Y	Y	Y	Y	11-05	11.3	65.2667	5.15333
aab	10.27	59.36	2500	Y	Y	0	Y	Y	Y	Y	Y	Y	Y	11-05	11.3	65.2667	5.15333
aab	10.47	58.6	2500	Y	Y	0	Y	Y	Y	Y	Y	Y	Y	11-05	11.3	65.2667	5.15333
aab	10.53	54.45	2500	Y	Y	0	Y	Y	Y	Y	Y	Y	Y	11-05	11.3	65.2667	5.15333
aab	10.37	59.96	2500	Y	Y	0	Y	Y	Y	Y	Y	Y	Y	11-05	11.3	65.2667	5.15333
aab	10.73	56.7	2500	Y	Y	0	Y	Y	Y	Y	Y	Y	Y	11-05	11.3	65.2667	5.15333
aab	10.7	54.3	2500	Y	Y	0	Y	Y	Y	Y	Y	Y	Y	11-05	11.3	65.2667	5.15333
aab	10	54.22	2500	Y	Y	0	Y	Y	Y	Y	Y	Y	Y	11-05	11.3	65.2667	5.15333
aab	10.7	57.1	2500	Y	Y	0	Y	Y	Y	Y	Y	Y	Y	11-05	11.3	65.2667	5.15333
aab	10.17	54.39	2500	Y	Y	0	Y	Y	Y	Y	Y	Y	Y	11-05	11.3	65.2667	5.15333
aab	10.7	54	2500	Y	Y	0	Y	Y	Y	Y	Y	Y	Y	11-05	11.3	65.2667	5.15333
aab	10.77	48.88	2500	Y	Y	0	Y	Y	Y	Y	Y	Y	Y	11-05	11.3	65.2667	5.15333
aab	9.53	57.7	2500	Y	Y	0	Y	Y	Y	Y	Y	Y	Y	11-05	11.3	65.2667	5.15333
aab	10.03	51.11	2500	Y	Y	0	Y	Y	Y	Y	Y	Y	Y	11-05	11.3	65.2667	5.15333
aab	10.07	57.86	2500	Y	Y	0	Y	Y	Y	Y	Y	Y	Y	11-05	11.3	65.2667	5.15333
aab	9.6	56.65	2500	Y	Y	0	Y	Y	Y	Y	Y	Y	Y	11-05	11.3	65.2667	5.15333
aab	10.57	48.45	2500	Y	Y	0	Y	Y	Y	Y	Y	Y	Y	11-05	11.3	65.2667	5.15333
aab	10.77	50.52	2500	Y	Y	0	Y	Y	Y	Y	Y	Y	Y	11-05	11.3	65.2667	5.15333
aab	10.13	60.13	2500	Y	Y	0	Y	Y	Y	Y	Y	Y	Y	11-05	11.3	65.2667	5.15333
aab	9.4	52.06	2500	Y	Y	0	Y	Y	Y	Y	Y	Y	Y	11-05	11.3	65.2667	5.15333
aab	9.67	48.47	2500	Y	Y	0	Y	Y	Y	Y	Y	Y	Y	11-05	11.3	65.2667	5.15333
aab	10.4	57.52	2500	Y	Y	0	Y	Y	Y	Y	Y	Y	Y	11-05	11.3	65.2667	5.15333
aab	10.27	57.63	2500	Y	Y	0	Y	Y	Y	Y	Y	Y	Y	11-05	11.3	65.2667	5.15333
aab	10.1	48.54	2500	Y	Y	0	Y	Y	Y	Y	Y	Y	Y	11-05	11.3	65.2667	5.15333
aab	10.1	59.55	2500	Y	Y	0	Y	Y	Y	Y	Y	Y	Y	11-05	11.3	65.2667	5.15333
aab	9.9	49.98	2500	Y	Y	0	Y	Y	Y	Y	Y	Y	Y	11-05	11.3	65.2667	5.15333
aab	10.23	55.48	2500	Y	Y	0	Y	Y	Y	Y	Y	Y	Y	11-05	11.3	65.2667	5.15333
aab	10.27	56.21	2500	Y	Y	0	Y	Y	Y	Y	Y	Y	Y	11-05	11.3	65.2667	5.15333
aab	10.43	49.02	2500	Y	Y	0	Y	Y	Y	Y	Y	Y	Y	11-05	11.3	65.2667	5.15333
aab	10.23	48.1	2500	Y	Y	0	Y	Y	Y	Y	Y	Y	Y	11-05	11.3	65.2667	5.15333
aab	10.83	57.22	2500	Y	Y	0	Y	Y	Y	Y	Y	Y	Y	11-05	11.3	65.2667	5.15333
aab	10.43	52.89	2500	Y	Y	0	Y	Y	Y	Y	Y	Y	Y	11-05	11.3	65.2667	5.15333
aab	10.2	59.3	2500	Y	Y	0	Y	Y	Y	Y	Y	Y	Y	11-05	11.3	65.2667	5.15333
aab	10.63	47.02	2500	Y	Y	0	Y	Y	Y	Y	Y	Y	Y	11-05	11.3	65.2667	5.15333
aab	10.47	49.23	2500	Y	Y	0	Y	Y	Y	Y	Y	Y	Y	11-05	11.3	65.2667	5.15333
aab	10.87	58.02	2500	Y	Y	0	Y	Y	Y	Y	Y	Y	Y	11-05	11.3	65.2667	5.15333
aab	10.8	59.46	2500	Y	Y	0	Y	Y	Y	Y	Y	Y	Y	11-05	11.3	65.2667	5.15333
aab	10.5	47.49	2500	Y	Y	0	Y	Y	Y	Y	Y	Y	Y	11-05	11.3	65.2667	5.15333
aab	10.4	51.32	2500	Y	Y	0	Y	Y	Y	Y	Y	Y	Y	11-05	11.3	65.2667	5.15333
aab	10.63	59.23	2500	Y	Y	0	Y	Y	Y	Y	Y	Y	Y	11-05	11.3	65.2667	5.15333
aab	10.77	57.61	2500	Y	Y	0	Y	Y	Y	Y	Y	Y	Y	11-05	11.3	65.2667	5.15333
aab	10.6	49.09	2500	Y	Y	0	Y	Y	Y	Y	Y	Y	Y	11-05	11.3	65.2667	5.15333
aab	10.23	49.97	2500	Y	Y	0	Y	Y	Y	Y	Y	Y	Y	11-05	11.3	65.2667	5.15333
aab	10.67	46.87	2500	Y	Y	0	Y	Y	Y	Y	Y	Y	Y	11-05	11.3	65.2667	5.15333
aab	10.3	59.17	2500	Y	Y	0	Y	Y	Y	Y	Y	Y	Y	11-05	11.3	65.2667	5.15333
aab	10.67	46.62	2500	Y	Y	0	Y	Y	Y	Y	Y	Y	Y	11-05	11.3	65.2667	5.15333
aab	10.63	50.07	2500	Y	Y	0	Y	Y	Y	Y	Y	Y	Y	11-05	11.3	65.2667	5.15333
aab	10.8	55.55	2500	Y	Y	0	Y	Y	Y	Y	Y	Y	Y	11-05	11.3	65.2667	5.15333
aab	10.7	47.65	2500	Y	Y	0	Y	Y	Y	Y	Y	Y	Y	11-05	11.3	65.2667	5.15333
aab	10.4	50.18	2500	Y	Y	0	Y	Y	Y	Y	Y	Y	Y	11-05	11.3	65.2667	5.15333
aab	10.63	56.24	2500	Y	Y	0	Y	Y	Y	Y	Y	Y	Y	11-05	11.3	65.2667	5.15333
aab	10.53	50.29	2500	Y	Y	0	Y	Y	Y	Y	Y	Y	Y	11-05	11.3	65.2667	5.15333
aab	10.7	60.57	2500	Y	Y	0	Y	Y	Y	Y	Y	Y	Y	11-05	11.3	65.2667	5.15333
aab	10.2	55.35	2500	Y	Y	0	Y	Y	Y	Y	Y	Y	Y	11-05	11.3	65.2667	5.15333
aab	10.73	59.14	2500	Y	Y	0	Y	Y	Y	Y	Y	Y	Y	11-05	11.3	65.2667	5.15333
aab	10.47	49.38	2500	Y	Y	0	Y	Y	Y	Y	Y	Y	Y	11-05	11.3	65.2667	5.15333
aab	10.8	59.37	2500	Y	Y	0	Y	Y	Y	Y	Y	Y	Y	11-05	11.3	65.2667	5.15333
aab	10.5	52.47	2500	Y	Y	0	Y	Y	Y	Y	Y	Y	Y	11-05	11.3	65.2667	5.15333
aab	10.63	50.7	2500	Y	Y	0	Y	Y	Y	Y	Y	Y	Y	11-05	11.3	65.2667	5.15333
aab	10.47	58.01	2500	Y	Y	0	Y	Y	Y	Y	Y	Y	Y	11-05	11.3	65.2667	5.15333
aab	10.8	52.32	2500	Y	Y	0	Y	Y	Y	Y	Y	Y	Y	11-05	11.3	65.2667	5.15333
aab	10.67	51.37	2500	Y	Y	0	Y	Y	Y	Y	Y	Y	Y	11-05	11.3	65.2667	5.15333
aab	10.57	60.76	2500	Y	Y	0	Y	Y	Y	Y	Y	Y	Y	11-05	11.3	65.2667	5.15333
aab	10.7	49.7	2500	Y	Y	0	Y	Y	Y	Y	Y	Y	Y	11-05	11.3	65.2667	5.15333
aab	10.67	56.91	2500	Y	Y	0	Y	Y	Y	Y	Y	Y	Y	11-05	11.3	65.2667	5.15333
aab	10.5	48.84	2500	Y	Y	0	Y	Y	Y	Y	Y	Y	Y	11-05	11.3	65.2667	5.15333
aab	10.43	46.83	2500	Y	Y	0	Y	Y	Y	Y	Y	Y	Y	11-05	11.3	65.2667	5.15333
aab	10.9	51.84	2500	Y	Y	0	Y	Y	Y	Y	Y	Y	Y	11-05	11.3	65.2667	5.15333
aab	10.4	47.84	2500	Y	Y	0	Y	Y	Y	Y	Y	Y	Y	11-05	11.3	65.2667	5.15333
aab	10.33	57.95	2500	Y	Y	0	Y	Y	Y	Y	Y	Y	Y	11-05	11.3	65.2667	5.15333
aab	10.43	52.61	2500	Y	Y	0	Y	Y	Y	Y	Y	Y	Y	11-05	11.3	65.2667	5.15333
aab	10.4	50.57	2500	Y	Y	0	Y	Y	Y	Y	Y	Y	Y	11-05	11.3	65.2667	5.15333
aab	10.93	59.87	2500	Y	Y	0	Y	Y	Y	Y	Y	Y	Y	11-05	11.3	65.2667	5.15333
aab	10.3	53.43	2500	Y	Y	0	Y	Y	Y	Y	Y	Y	Y	11-05	11.3	65.2667	5.15333
aab	10.47	59.53	2500	Y	Y	0	Y	Y	Y	Y	Y	Y	Y	11-05	11.3	65.2667	5.15333
aab	10.6	53.42	2500	Y	Y	0	Y	Y	Y	Y	Y	Y	Y	11-05	11.3	65.2667	5.15333
aab	10.9	48.62	2500	Y	Y	0	Y	Y	Y	Y	Y	Y	Y	11-05	11.3	65.2667	5.15333
aab	10.33	58.66	2500	Y	Y	0	Y	Y	Y	Y	Y	Y	Y	11-05	11.3	65.2667	5.15333
aab	10.67	55.16	2500	Y	Y	0	Y	Y	Y	Y	Y	Y	Y	11-05	11.3	65.2667	5.15333
aab	10.47	50.93	2500	Y	Y	0	Y	Y	Y	Y	Y	Y	Y	11-05	11.3	65.2667	5.15333
aab	9.97	48.14	2500	Y	Y	0	Y	Y	Y	Y	Y	Y	Y	11-05	11.3	65.2667	5.15333
aab	10.93	52.89	2500	Y	Y	0	Y	Y	Y	Y	Y	Y	Y	11-05	11.3	65.2667	5.15333
aab	10.37	55.12	2500	Y	Y	0	Y	Y	Y	Y	Y	Y	Y	11-05	11.3	65.2667	5.15333
aab	10.43	52.23	2500	Y	Y	0	Y	Y	Y	Y	Y	Y	Y	11-05	11.3	65.2667	5.15333
aab	10.6	50.43	2500	Y	Y	0	Y	Y	Y	Y	Y	Y	Y	11-05	11.3	65.2667	5.15333
aab	11.03	56	2500	Y	Y	0	Y	Y	Y	Y	Y	Y	Y	11-05	11.3	65.2667	5.15333
aab	10.53	59.83	2500	Y	Y	0	Y	Y	Y	Y	Y	Y	Y	11-05	11.3	65.2667	5.15333
aab	10.97	54.94	2500	Y	Y	0	Y	Y	Y	Y	Y	Y	Y	11-05	11.3	65.2667	5.15333
aab	10.53	49.1	2500	Y	Y	0	Y	Y	Y	Y	Y	Y	Y	11-05	11.3	65.2667	5.15333
aab	10.27	53.75	2500	Y	Y	0	Y	Y	Y	Y	Y	Y	Y	11-05	11.3	65.2667	5.15333
aab	10.6	59.6	2500	Y	Y	0	Y	Y	Y	Y	Y	Y	Y	11-05	11.3	65.2667	5.15333
aab	10.53	59.36	2500	Y	Y	0	Y	Y	Y	Y	Y	Y	Y	11-05	11.3	65.2667	5.15333
aab	10.47	49.6	2500	Y	Y	0	Y	Y	Y	Y	Y	Y	Y	11-05	11.3	65.2667	5.15333
aab	10.5	55.19	2500	Y	Y	0	Y	Y	Y	Y	Y	Y	Y	11-05	11.3	65.2667	5.15333
aab	10.37	49.78	2500	Y	Y	0	Y	Y	Y	Y	Y	Y	Y	11-05	11.3	65.2667	5.15333
aab	10.83	46.39	2500	Y	Y	0	Y	Y	Y	Y	Y	Y	Y	11-05	11.3	65.2667	5.15333
aab	10.7	54.02	2500	Y	Y	0	Y	Y	Y	Y	Y	Y	Y	11-05	11.3	65.2667	5.15333
aab	10.97	57.68	2500	Y	Y	0	Y	Y	Y	Y	Y	Y	Y	11-05	11.3	65.2667	5.15333
aab	10.3	49	2500	Y	Y	0	Y	Y	Y	Y	Y	Y	Y	11-05	11.3	65.2667	5.15333
aab	10.33	53.6	2500	Y	Y	0	Y	Y	Y	Y	Y	Y	Y	11-05	11.3	65.2667	5.15333
aab	10.67	59.64	2500	Y	Y	0	Y	Y	Y	Y	Y	Y	Y	11-05	11.3	65.2667	5.15333
aab	10.87	58.57	2500	Y	Y	0	Y	Y	Y	Y	Y	Y	Y	11-05	11.3	65.2667	5.15333
aab	10.7	51	2500	Y	Y	0	Y	Y	Y	Y	Y	Y	Y	11-05	11.3	65.2667	5.15333
aab	10.77	48.72	2500	Y	Y	0	Y	Y	Y	Y	Y	Y	Y	11-05	11.3	65.2667	5.15333
aab	10.7	56.02	2500	Y	Y	0	Y	Y	Y	Y	Y	Y	Y	11-05	11.3	65.2667	5.15333
aab	10.4	50.54	2500	Y	Y	0	Y	Y	Y	Y	Y	Y	Y	11-05	11.3	65.2667	5.15333
aab	10.67	57.83	2500	Y	Y	0	Y	Y	Y	Y	Y	Y	Y	11-05	11.3	65.2667	5.15333
aab	10.83	49.38	2500	Y	Y	0	Y	Y	Y	Y	Y	Y	Y	11-05	11.3	65.2667	5.15333
aab	10.53	57.42	2500	Y	Y	0	Y	Y	Y	Y	Y	Y	Y	11-05	11.3	65.2667	5.15333
aab	10.73	50.34	2500	Y	Y	0	Y	Y	Y	Y	Y	Y	Y	11-05	11.3	65.2667	5.15333
aab	10.5	46.64	2500	Y	Y	0	Y	Y	Y	Y	Y	Y	Y	11-05	11.3	65.2667	5.15333
aab	10.13	46.32	2500	Y	Y	0	Y	Y	Y	Y	Y	Y	Y	11-05	11.3	65.2667	5.15333
aab	10.17	59.21	2500	Y	Y	0	Y	Y	Y	Y	Y	Y	Y	11-05	11.3	65.2667	5.15333
aab	10.8	55.4	2500	Y	Y	0	Y	Y	Y	Y	Y	Y	Y	11-05	11.3	65.2667	5.15333
aab	9.93	53.71	2500	Y	Y	0	Y	Y	Y	Y	Y	Y	Y	11-05	11.3	65.2667	5.15333
aab	10.2	51.72	2500	Y	Y	0	Y	Y	Y	Y	Y	Y	Y	11-05	11.3	65.2667	5.15333
aab	9.67	46.33	2500	Y	Y	0	Y	Y	Y	Y	Y	Y	Y	11-05	11.3	65.2667	5.15333
aab	9.9	53.52	2500	Y	Y	0	Y	Y	Y	Y	Y	Y	Y	11-05	11.3	65.2667	5.15333
aab	10.67	46.93	2500	Y	Y	0	Y	Y	Y	Y	Y	Y	Y	11-05	11.3	65.2667	5.15333
aab	9.73	51.15	2500	Y	Y	0	Y	Y	Y	Y	Y	Y	Y	11-05	11.3	65.2667	5.15333
aab	10.1	55.19	2500	Y	Y	0	Y	Y	Y	Y	Y	Y	Y	11-05	11.3	65.2667	5.15333
aab	10.13	57.7	2500	Y	Y	0	Y	Y	Y	Y	Y	Y	Y	11-05	11.3	65.2667	5.15333
aab	10.17	48.25	2500	Y	Y	0	Y	Y	Y	Y	Y	Y	Y	11-05	11.3	65.2667	5.15333
aab	9.9	49.58	2500	Y	Y	0	Y	Y	Y	Y	Y	Y	Y	11-05	11.3	65.2667	5.15333
aab	10.33	50.85	2500	Y	Y	0	Y	Y	Y	Y	Y	Y	Y	11-05	11.3	65.2667	5.15333
aab	10.4	57.02	2500	Y	Y	0	Y	Y	Y	Y	Y	Y	Y	11-05	11.3	65.2667	5.15333
aab	9.9	49.78	2500	Y	Y	0	Y	Y	Y	Y	Y	Y	Y	11-05	11.3	65.2667	5.15333
aab	10.57	46.39	2500	Y	Y	0	Y	Y	Y	Y	Y	Y	Y	11-05	11.3	65.2667	5.15333
aab	9.77	47.01	2500	Y	Y	0	Y	Y	Y	Y	Y	Y	Y	11-05	11.3	65.2667	5.15333
aab	9.6	53.35	2500	Y	Y	0	Y	Y	Y	Y	Y	Y	Y	11-05	11.3	65.2667	5.15333
aab	9.5	47.72	2500	Y	Y	0	Y	Y	Y	Y	Y	Y	Y	11-05	11.3	65.2667	5.15333
aab	10.27	58.29	2500	Y	Y	0	Y	Y	Y	Y	Y	Y	Y	11-05	11.3	65.2667	5.15333
aab	10	49.06	2500	Y	Y	0	Y	Y	Y	Y	Y	Y	Y	11-05	11.3	65.2667	5.15333
aab	9.3	51.1	2500	Y	Y	0	Y	Y	Y	Y	Y	Y	Y	11-05	11.3	65.2667	5.15333
aab	9.87	54.22	2500	Y	Y	0	Y	Y	Y	Y	Y	Y	Y	11-05	11.3	65.2667	5.15333
aab	10.07	59.9	2500	Y	Y	0	Y	Y	Y	Y	Y	Y	Y	11-05	11.3	65.2667	5.15333
aab	10.8	53.28	2500	Y	Y	0	Y	Y	Y	Y	Y	Y	Y	11-05	11.3	65.2667	5.15333
aab	10.47	50.76	2500	Y	Y	0	Y	Y	Y	Y	Y	Y	Y	11-05	11.3	65.2667	5.15333
aab	9.77	50.23	2500	Y	Y	0	Y	Y	Y	Y	Y	Y	Y	11-05	11.3	65.2667	5.15333
aab	9.9	57.62	2500	Y	Y	0	Y	Y	Y	Y	Y	Y	Y	11-05	11.3	65.2667	5.15333
aab	10.2	53.34	2500	Y	Y	0	Y	Y	Y	Y	Y	Y	Y	11-05	11.3	65.2667	5.15333
aab	9.63	53.03	2500	Y	Y	0	Y	Y	Y	Y	Y	Y	Y	11-05	11.3	65.2667	5.15333
aab	10.63	50.86	2500	Y	Y	0	Y	Y	Y	Y	Y	Y	Y	11-05	11.3	65.2667	5.15333
aab	9.9	59.48	2500	Y	Y	0	Y	Y	Y	Y	Y	Y	Y	11-05	11.3	65.2667	5.15333
aab	9.7	60.72	2500	Y	Y	0	Y	Y	Y	Y	Y	Y	Y	11-05	11.3	65.2667	5.15333
aab	9.6	50.36	2500	Y	Y	0	Y	Y	Y	Y	Y	Y	Y	11-05	11.3	65.2667	5.15333
aab	10.1	55.32	2500	Y	Y	0	Y	Y	Y	Y	Y	Y	Y	11-05	11.3	65.2667	5.15333
aab	10.03	57.18	2500	Y	Y	0	Y	Y	Y	Y	Y	Y	Y	11-05	11.3	65.2667	5.15333
aab	10.47	53.67	2500	Y	Y	0	Y	Y	Y	Y	Y	Y	Y	11-05	11.3	65.2667	5.15333
aab	9.7	58.95	2500	Y	Y	0	Y	Y	Y	Y	Y	Y	Y	11-05	11.3	65.2667	5.15333
aab	9.03	59.17	2500	Y	Y	0	Y	Y	Y	Y	Y	Y	Y	11-05	11.3	65.2667	5.15333
aab	9.47	47.09	2500	Y	Y	0	Y	Y	Y	Y	Y	Y	Y	11-05	11.3	65.2667	5.15333
aab	10.57	51.58	2500	Y	Y	0	Y	Y	Y	Y	Y	Y	Y	11-05	11.3	65.2667	5.15333
aab	9.33	59.53	2500	Y	Y	0	Y	Y	Y	Y	Y	Y	Y	11-05	11.3	65.2667	5.15333
aab	9.97	53.12	2500	Y	Y	0	Y	Y	Y	Y	Y	Y	Y	11-05	11.3	65.2667	5.15333
aab	10.1	53.18	2500	Y	Y	0	Y	Y	Y	Y	Y	Y	Y	11-05	11.3	65.2667	5.15333
cbb	10.23	53.24	9850	N	Y	0	Y	Y	N	N	N	N	N	11-03	12.6714	47.6857	6.61571
cbb	11.93	66.63	9850	N	Y	0	Y	Y	N	N	N	N	N	11-03	12.6714	47.6857	6.61571
cbb	10.8	57.05	9850	N	Y	0	Y	Y	N	N	N	N	N	11-03	12.6714	47.6857	6.61571
cbb	11.6	52.8	9850	N	Y	0	Y	Y	N	N	N	N	N	11-03	12.6714	47.6857	6.61571
cbb	10.23	53.85	9850	N	Y	0	Y	Y	N	N	N	N	N	11-03	12.6714	47.6857	6.61571
cbb	11.07	52.63	9850	N	Y	0	Y	Y	N	N	N	N	N	11-03	12.6714	47.6857	6.61571
cbb	12.9	66.4	9850	N	Y	0	Y	Y	N	N	N	N	N	11-03	12.6714	47.6857	6.61571
cbb	13.37	56.5	9850	N	Y	0	Y	Y	N	N	N	N	N	11-03	12.6714	47.6857	6.61571
cbb	12.83	65.85	9850	N	Y	0	Y	Y	N	N	N	N	N	11-03	12.6714	47.6857	6.61571
cbb	12.17	57.12	9850	N	Y	0	Y	Y	N	N	N	N	N	11-03	12.6714	47.6857	6.61571
cbb	11.23	54.27	9850	N	Y	0	Y	Y	N	N	N	N	N	11-03	12.6714	47.6857	6.61571
cbb	11.33	65.98	9850	N	Y	0	Y	Y	N	N	N	N	N	11-03	12.6714	47.6857	6.61571
cbb	11.97	53.77	9850	N	Y	0	Y	Y	N	N	N	N	N	11-03	12.6714	47.6857	6.61571
cbb	12.9	61.63	9850	N	Y	0	Y	Y	N	N	N	N	N	11-03	12.6714	47.6857	6.61571
cbb	13.2	61.79	9850	N	Y	0	Y	Y	N	N	N	N	N	11-03	12.6714	47.6857	6.61571
cbb	12.67	68.34	9850	N	Y	0	Y	Y	N	N	N	N	N	11-03	12.6714	47.6857	6.61571
cbb	12.7	61.03	9850	N	Y	0	Y	Y	N	N	N	N	N	11-03	12.6714	47.6857	6.61571
cbb	13.3	58.8	9850	N	Y	0	Y	Y	N	N	N	N	N	11-03	12.6714	47.6857	6.61571
cbb	12.57	60.96	9850	N	Y	0	Y	Y	N	N	N	N	N	11-03	12.6714	47.6857	6.61571
cbb	11.5	54.08	9850	N	Y	0	Y	Y	N	N	N	N	N	11-03	12.6714	47.6857	6.61571
cbb	13.03	68.27	9850	N	Y	0	Y	Y	N	N	N	N	N	11-03	12.6714	47.6857	6.61571
cbb	10.9	61.93	9850	N	Y	0	Y	Y	N	N	N	N	N	11-03	12.6714	47.6857	6.61571
cbb	11.53	63.74	9850	N	Y	0	Y	Y	N	N	N	N	N	11-03	12.6714	47.6857	6.61571
cbb	11.17	63.51	9850	N	Y	0	Y	Y	N	N	N	N	N	11-03	12.6714	47.6857	6.61571
cbb	12.97	62.63	9850	N	Y	0	Y	Y	N	N	N	N	N	11-03	12.6714	47.6857	6.61571
cbb	12.77	58.27	9850	N	Y	0	Y	Y	N	N	N	N	N	11-03	12.6714	47.6857	6.61571
cbb	13.6	66.25	9850	N	Y	0	Y	Y	N	N	N	N	N	11-03	12.6714	47.6857	6.61571
cbb	11.83	58.88	9850	N	Y	0	Y	Y	N	N	N	N	N	11-03	12.6714	47.6857	6.61571
cbb	11.6	64.08	9850	N	Y	0	Y	Y	N	N	N	N	N	11-03	12.6714	47.6857	6.61571
cbb	11.6	62.8	9850	N	Y	0	Y	Y	N	N	N	N	N	11-03	12.6714	47.6857	6.61571
cbb	13.57	58.76	9850	N	Y	0	Y	Y	N	N	N	N	N	11-03	12.6714	47.6857	6.61571
cbb	13.3	57.58	9850	N	Y	0	Y	Y	N	N	N	N	N	11-03	12.6714	47.6857	6.61571
cbb	12.87	63.2	9850	N	Y	0	Y	Y	N	N	N	N	N	11-03	12.6714	47.6857	6.61571
cbb	14.37	67.77	9850	N	Y	0	Y	Y	N	N	N	N	N	11-03	12.6714	47.6857	6.61571
cbb	14.47	62.21	9850	N	Y	0	Y	Y	N	N	N	N	N	11-03	12.6714	47.6857	6.61571
cbb	14.6	61.34	9850	N	Y	0	Y	Y	N	N	N	N	N	11-03	12.6714	47.6857	6.61571
cbb	12.9	62.52	9850	N	Y	0	Y	Y	N	N	N	N	N	11-03	12.6714	47.6857	6.61571
cbb	12.6	57.52	9850	N	Y	0	Y	Y	N	N	N	N	N	11-03	12.6714	47.6857	6.61571
cbb	13.3	68.26	9850	N	Y	0	Y	Y	N	N	N	N	N	11-03	12.6714	47.6857	6.61571
cbb	10.93	53.73	9850	N	Y	0	Y	Y	N	N	N	N	N	11-03	12.6714	47.6857	6.61571
cbb	11.3	63.54	9850	N	Y	0	Y	Y	N	N	N	N	N	11-03	12.6714	47.6857	6.61571
cbb	12	54.3	9850	N	Y	0	Y	Y	N	N	N	N	N	11-03	12.6714	47.6857	6.61571
cbb	13.23	53.86	9850	N	Y	0	Y	Y	N	N	N	N	N	11-03	12.6714	47.6857	6.61571
cbb	12.73	63.88	9850	N	Y	0	Y	Y	N	N	N	N	N	11-03	12.6714	47.6857	6.61571
cbb	13.67	57.54	9850	N	Y	0	Y	Y	N	N	N	N	N	11-03	12.6714	47.6857	6.61571
cbb	10.6	62.58	9850	N	Y	0	Y	Y	N	N	N	N	N	11-03	12.6714	47.6857	6.61571
cbb	10.83	63.4	9850	N	Y	0	Y	Y	N	N	N	N	N	11-03	12.6714	47.6857	6.61571
cbb	9.4	68.36	9850	N	Y	0	Y	Y	N	N	N	N	N	11-03	12.6714	47.6857	6.61571
cbb	12.13	67.27	9850	N	Y	0	Y	Y	N	N	N	N	N	11-03	12.6714	47.6857	6.61571
cbb	12.33	57.07	9850	N	Y	0	Y	Y	N	N	N	N	N	11-03	12.6714	47.6857	6.61571
cbb	13.37	52.62	9850	N	Y	0	Y	Y	N	N	N	N	N	11-03	12.6714	47.6857	6.61571
cbb	11.4	53.38	9850	N	Y	0	Y	Y	N	N	N	N	N	11-03	12.6714	47.6857	6.61571
cbb	11	61.05	9850	N	Y	0	Y	Y	N	N	N	N	N	11-03	12.6714	47.6857	6.61571
cbb	10.67	56.05	9850	N	Y	0	Y	Y	N	N	N	N	N	11-03	12.6714	47.6857	6.61571
cbb	13.83	52.88	9850	N	Y	0	Y	Y	N	N	N	N	N	11-03	12.6714	47.6857	6.61571
cbb	13.2	65.27	9850	N	Y	0	Y	Y	N	N	N	N	N	11-03	12.6714	47.6857	6.61571
cbb	13.4	64.49	9850	N	Y	0	Y	Y	N	N	N	N	N	11-03	12.6714	47.6857	6.61571
cbb	11.97	60.91	9850	N	Y	0	Y	Y	N	N	N	N	N	11-03	12.6714	47.6857	6.61571
cbb	12.1	56.76	9850	N	Y	0	Y	Y	N	N	N	N	N	11-03	12.6714	47.6857	6.61571
cbb	12.3	58.6	9850	N	Y	0	Y	Y	N	N	N	N	N	11-03	12.6714	47.6857	6.61571
cbb	10.83	61.82	9850	N	Y	0	Y	Y	N	N	N	N	N	11-03	12.6714	47.6857	6.61571
cbb	12.8	63.39	9850	N	Y	0	Y	Y	N	N	N	N	N	11-03	12.6714	47.6857	6.61571
cbb	13.33	52.57	9850	N	Y	0	Y	Y	N	N	N	N	N	11-03	12.6714	47.6857	6.61571
cbb	10.63	58.63	9850	N	Y	0	Y	Y	N	N	N	N	N	11-03	12.6714	47.6857	6.61571
cbb	10.63	60.26	9850	N	Y	0	Y	Y	N	N	N	N	N	11-03	12.6714	47.6857	6.61571
cbb	10.37	61.47	9850	N	Y	0	Y	Y	N	N	N	N	N	11-03	12.6714	47.6857	6.61571
cbb	12.27	60.07	9850	N	Y	0	Y	Y	N	N	N	N	N	11-03	12.6714	47.6857	6.61571
cbb	12.3	56.52	9850	N	Y	0	Y	Y	N	N	N	N	N	11-03	12.6714	47.6857	6.61571
cbb	11.9	65.73	9850	N	Y	0	Y	Y	N	N	N	N	N	11-03	12.6714	47.6857	6.61571
cbb	13	66.64	9850	N	Y	0	Y	Y	N	N	N	N	N	11-03	12.6714	47.6857	6.61571
cbb	12.03	53.35	9850	N	Y	0	Y	Y	N	N	N	N	N	11-03	12.6714	47.6857	6.61571
cbb	11.63	60.62	9850	N	Y	0	Y	Y	N	N	N	N	N	11-03	12.6714	47.6857	6.61571
cbb	12.43	63.3	9850	N	Y	0	Y	Y	N	N	N	N	N	11-03	12.6714	47.6857	6.61571
cbb	12.4	63.53	9850	N	Y	0	Y	Y	N	N	N	N	N	11-03	12.6714	47.6857	6.61571
cbb	12.77	57.8	9850	N	Y	0	Y	Y	N	N	N	N	N	11-03	12.6714	47.6857	6.61571
cbb	10.27	55.09	9850	N	Y	0	Y	Y	N	N	N	N	N	11-03	12.6714	47.6857	6.61571
cbb	11.1	61.5	9850	N	Y	0	Y	Y	N	N	N	N	N	11-03	12.6714	47.6857	6.61571
cbb	10.53	63.95	9850	N	Y	0	Y	Y	N	N	N	N	N	11-03	12.6714	47.6857	6.61571
cbb	12.87	58.39	9850	N	Y	0	Y	Y	N	N	N	N	N	11-03	12.6714	47.6857	6.61571
cbb	12.27	63.01	9850	N	Y	0	Y	Y	N	N	N	N	N	11-03	12.6714	47.6857	6.61571
cbb	12.83	58.87	9850	N	Y	0	Y	Y	N	N	N	N	N	11-03	12.6714	47.6857	6.61571
cbb	12.27	56.56	9850	N	Y	0	Y	Y	N	N	N	N	N	11-03	12.6714	47.6857	6.61571
cbb	13.2	58.64	9850	N	Y	0	Y	Y	N	N	N	N	N	11-03	12.6714	47.6857	6.61571
cbb	12.7	59.06	9850	N	Y	0	Y	Y	N	N	N	N	N	11-03	12.6714	47.6857	6.61571
cbb	10.77	53.11	9850	N	Y	0	Y	Y	N	N	N	N	N	11-03	12.6714	47.6857	6.61571
cbb	12.23	62.51	9850	N	Y	0	Y	Y	N	N	N	N	N	11-03	12.6714	47.6857	6.61571
cbb	11.73	63.93	9850	N	Y	0	Y	Y	N	N	N	N	N	11-03	12.6714	47.6857	6.61571
cbb	10.37	53.06	9850	N	Y	0	Y	Y	N	N	N	N	N	11-03	12.6714	47.6857	6.61571
cbb	11.53	64.99	9850	N	Y	0	Y	Y	N	N	N	N	N	11-03	12.6714	47.6857	6.61571
cbb	11.2	66.21	9850	N	Y	0	Y	Y	N	N	N	N	N	11-03	12.6714	47.6857	6.61571
cbb	12.23	59.96	9850	N	Y	0	Y	Y	N	N	N	N	N	11-03	12.6714	47.6857	6.61571
cbb	12.17	61.23	9850	N	Y	0	Y	Y	N	N	N	N	N	11-03	12.6714	47.6857	6.61571
cbb	11.73	58	9850	N	Y	0	Y	Y	N	N	N	N	N	11-03	12.6714	47.6857	6.61571
cbb	12	67.68	9850	N	Y	0	Y	Y	N	N	N	N	N	11-03	12.6714	47.6857	6.61571
cbb	12.73	59.92	9850	N	Y	0	Y	Y	N	N	N	N	N	11-03	12.6714	47.6857	6.61571
cbb	12.5	57.85	9850	N	Y	0	Y	Y	N	N	N	N	N	11-03	12.6714	47.6857	6.61571
cbb	12.8	67.36	9850	N	Y	0	Y	Y	N	N	N	N	N	11-03	12.6714	47.6857	6.61571
cbb	13.5	62.03	9850	N	Y	0	Y	Y	N	N	N	N	N	11-03	12.6714	47.6857	6.61571
cbb	13.53	67.35	9850	N	Y	0	Y	Y	N	N	N	N	N	11-03	12.6714	47.6857	6.61571
cbb	11.43	56.96	9850	N	Y	0	Y	Y	N	N	N	N	N	11-03	12.6714	47.6857	6.61571
cbb	12.37	54.74	9850	N	Y	0	Y	Y	N	N	N	N	N	11-03	12.6714	47.6857	6.61571
cbb	11.73	58.81	9850	N	Y	0	Y	Y	N	N	N	N	N	11-03	12.6714	47.6857	6.61571
cbb	12.9	56.41	9850	N	Y	0	Y	Y	N	N	N	N	N	11-03	12.6714	47.6857	6.61571
cbb	12.6	66.34	9850	N	Y	0	Y	Y	N	N	N	N	N	11-03	12.6714	47.6857	6.61571
cbb	12.4	53.51	9850	N	Y	0	Y	Y	N	N	N	N	N	11-03	12.6714	47.6857	6.61571
cbb	11.4	65.85	9850	N	Y	0	Y	Y	N	N	N	N	N	11-03	12.6714	47.6857	6.61571
cbb	10.63	66.91	9850	N	Y	0	Y	Y	N	N	N	N	N	11-03	12.6714	47.6857	6.61571
cbb	11.97	57.14	9850	N	Y	0	Y	Y	N	N	N	N	N	11-03	12.6714	47.6857	6.61571
cbb	12.47	66.45	9850	N	Y	0	Y	Y	N	N	N	N	N	11-03	12.6714	47.6857	6.61571
cbb	12.3	63.07	9850	N	Y	0	Y	Y	N	N	N	N	N	11-03	12.6714	47.6857	6.61571
cbb	12.77	64.92	9850	N	Y	0	Y	Y	N	N	N	N	N	11-03	12.6714	47.6857	6.61571
cbb	13.63	66.88	9850	N	Y	0	Y	Y	N	N	N	N	N	11-03	12.6714	47.6857	6.61571
cbb	14.2	62.13	9850	N	Y	0	Y	Y	N	N	N	N	N	11-03	12.6714	47.6857	6.61571
cbb	13.37	68.17	9850	N	Y	0	Y	Y	N	N	N	N	N	11-03	12.6714	47.6857	6.61571
cbb	11.17	68.07	9850	N	Y	0	Y	Y	N	N	N	N	N	11-03	12.6714	47.6857	6.61571
cbb	11.53	62.56	9850	N	Y	0	Y	Y	N	N	N	N	N	11-03	12.6714	47.6857	6.61571
cbb	12.2	63.23	9850	N	Y	0	Y	Y	N	N	N	N	N	11-03	12.6714	47.6857	6.61571
cbb	12.17	61.9	9850	N	Y	0	Y	Y	N	N	N	N	N	11-03	12.6714	47.6857	6.61571
cbb	11.5	56.97	9850	N	Y	0	Y	Y	N	N	N	N	N	11-03	12.6714	47.6857	6.61571
cbb	12.37	66.75	9850	N	Y	0	Y	Y	N	N	N	N	N	11-03	12.6714	47.6857	6.61571
cbb	12.23	54.05	9850	N	Y	0	Y	Y	N	N	N	N	N	11-03	12.6714	47.6857	6.61571
cbb	12.57	58.95	9850	N	Y	0	Y	Y	N	N	N	N	N	11-03	12.6714	47.6857	6.61571
cbb	13.23	68.26	9850	N	Y	0	Y	Y	N	N	N	N	N	11-03	12.6714	47.6857	6.61571
cbb	12.33	57.31	9850	N	Y	0	Y	Y	N	N	N	N	N	11-03	12.6714	47.6857	6.61571
cbb	11.6	62.76	9850	N	Y	0	Y	Y	N	N	N	N	N	11-03	12.6714	47.6857	6.61571
cbb	11.8	53.63	9850	N	Y	0	Y	Y	N	N	N	N	N	11-03	12.6714	47.6857	6.61571
cbb	11.13	53.49	9850	N	Y	0	Y	Y	N	N	N	N	N	11-03	12.6714	47.6857	6.61571
cbb	11.03	66.44	9850	N	Y	0	Y	Y	N	N	N	N	N	11-03	12.6714	47.6857	6.61571
cbb	11.87	59.66	9850	N	Y	0	Y	Y	N	N	N	N	N	11-03	12.6714	47.6857	6.61571
cbb	10.4	56.37	9850	N	Y	0	Y	Y	N	N	N	N	N	11-03	12.6714	47.6857	6.61571
cbb	10.3	64.28	9850	N	Y	0	Y	Y	N	N	N	N	N	11-03	12.6714	47.6857	6.61571
cbb	10.17	66.47	9850	N	Y	0	Y	Y	N	N	N	N	N	11-03	12.6714	47.6857	6.61571
cbb	12.13	64.41	9850	N	Y	0	Y	Y	N	N	N	N	N	11-03	12.6714	47.6857	6.61571
cbb	12.37	54.8	9850	N	Y	0	Y	Y	N	N	N	N	N	11-03	12.6714	47.6857	6.61571
cbb	12.7	54.17	9850	N	Y	0	Y	Y	N	N	N	N	N	11-03	12.6714	47.6857	6.61571
cbb	10.77	61.79	9850	N	Y	0	Y	Y	N	N	N	N	N	11-03	12.6714	47.6857	6.61571
cbb	10.97	58.46	9850	N	Y	0	Y	Y	N	N	N	N	N	11-03	12.6714	47.6857	6.61571
cbb	11.2	59.8	9850	N	Y	0	Y	Y	N	N	N	N	N	11-03	12.6714	47.6857	6.61571
cbb	11.7	66.19	9850	N	Y	0	Y	Y	N	N	N	N	N	11-03	12.6714	47.6857	6.61571
cbb	11.9	60.84	9850	N	Y	0	Y	Y	N	N	N	N	N	11-03	12.6714	47.6857	6.61571
cbb	11.97	65.69	9850	N	Y	0	Y	Y	N	N	N	N	N	11-03	12.6714	47.6857	6.61571
cbb	11.47	58.99	9850	N	Y	0	Y	Y	N	N	N	N	N	11-03	12.6714	47.6857	6.61571
cbb	11.3	55.97	9850	N	Y	0	Y	Y	N	N	N	N	N	11-03	12.6714	47.6857	6.61571
cbb	11.47	58.11	9850	N	Y	0	Y	Y	N	N	N	N	N	11-03	12.6714	47.6857	6.61571
cbb	11.8	61.11	9850	N	Y	0	Y	Y	N	N	N	N	N	11-03	12.6714	47.6857	6.61571
cbb	12.93	67.3	9850	N	Y	0	Y	Y	N	N	N	N	N	11-03	12.6714	47.6857	6.61571
cbb	11.67	62.56	9850	N	Y	0	Y	Y	N	N	N	N	N	11-03	12.6714	47.6857	6.61571
cbb	10.8	67.25	9850	N	Y	0	Y	Y	N	N	N	N	N	11-03	12.6714	47.6857	6.61571
cbb	11.03	60.94	9850	N	Y	0	Y	Y	N	N	N	N	N	11-03	12.6714	47.6857	6.61571
cbb	11	66.9	9850	N	Y	0	Y	Y	N	N	N	N	N	11-03	12.6714	47.6857	6.61571
cbb	13.17	53.62	9850	N	Y	0	Y	Y	N	N	N	N	N	11-03	12.6714	47.6857	6.61571
cbb	13.77	56.38	9850	N	Y	0	Y	Y	N	N	N	N	N	11-03	12.6714	47.6857	6.61571
cbb	14.5	60.82	9850	N	Y	0	Y	Y	N	N	N	N	N	11-03	12.6714	47.6857	6.61571
cbb	11.67	62.37	9850	N	Y	0	Y	Y	N	N	N	N	N	11-03	12.6714	47.6857	6.61571
cbb	11.9	63.75	9850	N	Y	0	Y	Y	N	N	N	N	N	11-03	12.6714	47.6857	6.61571
cbb	11.7	54	9850	N	Y	0	Y	Y	N	N	N	N	N	11-03	12.6714	47.6857	6.61571
cbb	13.5	53.12	9850	N	Y	0	Y	Y	N	N	N	N	N	11-03	12.6714	47.6857	6.61571
cbb	14.73	58.34	9850	N	Y	0	Y	Y	N	N	N	N	N	11-03	12.6714	47.6857	6.61571
cbb	13.17	53.03	9850	N	Y	0	Y	Y	N	N	N	N	N	11-03	12.6714	47.6857	6.61571
cbb	14.2	63.52	9850	N	Y	0	Y	Y	N	N	N	N	N	11-03	12.6714	47.6857	6.61571
cbb	12.47	56.72	9850	N	Y	0	Y	Y	N	N	N	N	N	11-03	12.6714	47.6857	6.61571
cbb	11.83	61.71	9850	N	Y	0	Y	Y	N	N	N	N	N	11-03	12.6714	47.6857	6.61571
cbb	12.1	68.38	9850	N	Y	0	Y	Y	N	N	N	N	N	11-03	12.6714	47.6857	6.61571
cbb	12.13	53.53	9850	N	Y	0	Y	Y	N	N	N	N	N	11-03	12.6714	47.6857	6.61571
cbb	11.8	54.77	9850	N	Y	0	Y	Y	N	N	N	N	N	11-03	12.6714	47.6857	6.61571
cbb	12.17	60.71	9850	N	Y	0	Y	Y	N	N	N	N	N	11-03	12.6714	47.6857	6.61571
cbb	11.87	64.18	9850	N	Y	0	Y	Y	N	N	N	N	N	11-03	12.6714	47.6857	6.61571
cbb	11.8	61.15	9850	N	Y	0	Y	Y	N	N	N	N	N	11-03	12.6714	47.6857	6.61571
cbb	12.67	63.33	9850	N	Y	0	Y	Y	N	N	N	N	N	11-03	12.6714	47.6857	6.61571
cbb	13.13	56.79	9850	N	Y	0	Y	Y	N	N	N	N	N	11-03	12.6714	47.6857	6.61571
cbb	12.8	61.37	9850	N	Y	0	Y	Y	N	N	N	N	N	11-03	12.6714	47.6857	6.61571
cbb	11.07	56.7	9850	N	Y	0	Y	Y	N	N	N	N	N	11-03	12.6714	47.6857	6.61571
cbb	10.33	53.22	9850	N	Y	0	Y	Y	N	N	N	N	N	11-03	12.6714	47.6857	6.61571
cbb	11.93	54.6	9850	N	Y	0	Y	Y	N	N	N	N	N	11-03	12.6714	47.6857	6.61571
cbb	12.43	59.83	9850	N	Y	0	Y	Y	N	N	N	N	N	11-03	12.6714	47.6857	6.61571
cbb	13.03	59.13	9850	N	Y	0	Y	Y	N	N	N	N	N	11-03	12.6714	47.6857	6.61571
cbb	13.47	61.02	9850	N	Y	0	Y	Y	N	N	N	N	N	11-03	12.6714	47.6857	6.61571
cbb	14.67	61.77	9850	N	Y	0	Y	Y	N	N	N	N	N	11-03	12.6714	47.6857	6.61571
cbb	14.13	65.94	9850	N	Y	0	Y	Y	N	N	N	N	N	11-03	12.6714	47.6857	6.61571
cbb	14.03	67.66	9850	N	Y	0	Y	Y	N	N	N	N	N	11-03	12.6714	47.6857	6.61571
cbb	13.93	55.72	9850	N	Y	0	Y	Y	N	N	N	N	N	11-03	12.6714	47.6857	6.61571
cbb	14.8	56.72	9850	N	Y	0	Y	Y	N	N	N	N	N	11-03	12.6714	47.6857	6.61571
cbb	14.3	55.56	9850	N	Y	0	Y	Y	N	N	N	N	N	11-03	12.6714	47.6857	6.61571
cbb	13.13	58.87	9850	N	Y	0	Y	Y	N	N	N	N	N	11-03	12.6714	47.6857	6.61571
cbb	12.83	58.88	9850	N	Y	0	Y	Y	N	N	N	N	N	11-03	12.6714	47.6857	6.61571
cbb	13.23	66.39	9850	N	Y	0	Y	Y	N	N	N	N	N	11-03	12.6714	47.6857	6.61571
cbb	14.3	56.77	9850	N	Y	0	Y	Y	N	N	N	N	N	11-03	12.6714	47.6857	6.61571
cbb	12.57	56.38	9850	N	Y	0	Y	Y	N	N	N	N	N	11-03	12.6714	47.6857	6.61571
cbb	12.83	56.48	9850	N	Y	0	Y	Y	N	N	N	N	N	11-03	12.6714	47.6857	6.61571
cbb	11.93	63.35	9850	N	Y	0	Y	Y	N	N	N	N	N	11-03	12.6714	47.6857	6.61571
cbb	11.23	65.28	9850	N	Y	0	Y	Y	N	N	N	N	N	11-03	12.6714	47.6857	6.61571
cbb	11.3	65.33	9850	N	Y	0	Y	Y	N	N	N	N	N	11-03	12.6714	47.6857	6.61571
cbb	13.4	63.56	9850	N	Y	0	Y	Y	N	N	N	N	N	11-03	12.6714	47.6857	6.61571
cbb	11.87	66.45	9850	N	Y	0	Y	Y	N	N	N	N	N	11-03	12.6714	47.6857	6.61571
cbb	13.8	54.93	9850	N	Y	0	Y	Y	N	N	N	N	N	11-03	12.6714	47.6857	6.61571
cbb	11.3	53.06	9850	N	Y	0	Y	Y	N	N	N	N	N	11-03	12.6714	47.6857	6.61571
cbb	11.3	55.63	9850	N	Y	0	Y	Y	N	N	N	N	N	11-03	12.6714	47.6857	6.61571
cbb	11.53	67.91	9850	N	Y	0	Y	Y	N	N	N	N	N	11-03	12.6714	47.6857	6.61571
cbb	13.07	58.46	9850	N	Y	0	Y	Y	N	N	N	N	N	11-03	12.6714	47.6857	6.61571
cbb	13.73	63.96	9850	N	Y	0	Y	Y	N	N	N	N	N	11-03	12.6714	47.6857	6.61571
cbb	13.7	67.29	9850	N	Y	0	Y	Y	N	N	N	N	N	11-03	12.6714	47.6857	6.61571
cbb	11.97	54.97	9850	N	Y	0	Y	Y	N	N	N	N	N	11-03	12.6714	47.6857	6.61571
cbb	12.43	61.45	9850	N	Y	0	Y	Y	N	N	N	N	N	11-03	12.6714	47.6857	6.61571
cbb	11.77	54.91	9850	N	Y	0	Y	Y	N	N	N	N	N	11-03	12.6714	47.6857	6.61571
cbb	14.47	53.31	9850	N	Y	0	Y	Y	N	N	N	N	N	11-03	12.6714	47.6857	6.61571
cbb	14.3	66.43	9850	N	Y	0	Y	Y	N	N	N	N	N	11-03	12.6714	47.6857	6.61571
cbb	13.67	65.9	9850	N	Y	0	Y	Y	N	N	N	N	N	11-03	12.6714	47.6857	6.61571
cbb	12.3	58.71	9850	N	Y	0	Y	Y	N	N	N	N	N	11-03	12.6714	47.6857	6.61571
cbb	12.07	64.02	9850	N	Y	0	Y	Y	N	N	N	N	N	11-03	12.6714	47.6857	6.61571
cbb	12.83	57.57	9850	N	Y	0	Y	Y	N	N	N	N	N	11-03	12.6714	47.6857	6.61571
cbb	12.13	62.22	9850	N	Y	0	Y	Y	N	N	N	N	N	11-03	12.6714	47.6857	6.61571
cbb	12.17	56.35	9850	N	Y	0	Y	Y	N	N	N	N	N	11-03	12.6714	47.6857	6.61571
cbb	12.9	64.61	9850	N	Y	0	Y	Y	N	N	N	N	N	11-03	12.6714	47.6857	6.61571
cbb	14.2	54.73	9850	N	Y	0	Y	Y	N	N	N	N	N	11-03	12.6714	47.6857	6.61571
cbb	14.2	61.8	9850	N	Y	0	Y	Y	N	N	N	N	N	11-03	12.6714	47.6857	6.61571
cbb	13.43	63.49	9850	N	Y	0	Y	Y	N	N	N	N	N	11-03	12.6714	47.6857	6.61571
cbb	13.17	56.63	9850	N	Y	0	Y	Y	N	N	N	N	N	11-03	12.6714	47.6857	6.61571
cbb	12.17	63.18	9850	N	Y	0	Y	Y	N	N	N	N	N	11-03	12.6714	47.6857	6.61571
cbb	12.3	62.96	9850	N	Y	0	Y	Y	N	N	N	N	N	11-03	12.6714	47.6857	6.61571
cbb	13.37	54.66	9850	N	Y	0	Y	Y	N	N	N	N	N	11-03	12.6714	47.6857	6.61571
cbb	14	65.23	9850	N	Y	0	Y	Y	N	N	N	N	N	11-03	12.6714	47.6857	6.61571
cbb	13.33	54.28	9850	N	Y	0	Y	Y	N	N	N	N	N	11-03	12.6714	47.6857	6.61571
cbb	14.1	62.19	9850	N	Y	0	Y	Y	N	N	N	N	N	11-03	12.6714	47.6857	6.61571
cbb	13.97	68.25	9850	N	Y	0	Y	Y	N	N	N	N	N	11-03	12.6714	47.6857	6.61571
cbb	13.87	65.83	9850	N	Y	0	Y	Y	N	N	N	N	N	11-03	12.6714	47.6857	6.61571
cbb	13.43	59.97	9850	N	Y	0	Y	Y	N	N	N	N	N	11-03	12.6714	47.6857	6.61571
cbb	14	58.7	9850	N	Y	0	Y	Y	N	N	N	N	N	11-03	12.6714	47.6857	6.61571
cbb	13.73	60.4	9850	N	Y	0	Y	Y	N	N	N	N	N	11-03	12.6714	47.6857	6.61571
cbb	12.63	53.88	9850	N	Y	0	Y	Y	N	N	N	N	N	11-03	12.6714	47.6857	6.61571
cbb	12.3	53	9850	N	Y	0	Y	Y	N	N	N	N	N	11-03	12.6714	47.6857	6.61571
cbb	12.3	56.64	9850	N	Y	0	Y	Y	N	N	N	N	N	11-03	12.6714	47.6857	6.61571
cbb	12.73	54.57	9850	N	Y	0	Y	Y	N	N	N	N	N	11-03	12.6714	47.6857	6.61571
cbb	11.53	61.31	9850	N	Y	0	Y	Y	N	N	N	N	N	11-03	12.6714	47.6857	6.61571
cbb	11.4	61.43	9850	N	Y	0	Y	Y	N	N	N	N	N	11-03	12.6714	47.6857	6.61571
cbb	14.13	55.26	9850	N	Y	0	Y	Y	N	N	N	N	N	11-03	12.6714	47.6857	6.61571
cbb	13.3	61.79	9850	N	Y	0	Y	Y	N	N	N	N	N	11-03	12.6714	47.6857	6.61571
cbb	13.2	54.78	9850	N	Y	0	Y	Y	N	N	N	N	N	11-03	12.6714	47.6857	6.61571
cbb	12.77	59.28	9850	N	Y	0	Y	Y	N	N	N	N	N	11-03	12.6714	47.6857	6.61571
cbb	12.2	59.29	9850	N	Y	0	Y	Y	N	N	N	N	N	11-03	12.6714	47.6857	6.61571
cbb	12.53	61.12	9850	N	Y	0	Y	Y	N	N	N	N	N	11-03	12.6714	47.6857	6.61571
cbb	15.17	59.49	9850	N	Y	0	Y	Y	N	N	N	N	N	11-03	12.6714	47.6857	6.61571
cbb	15.27	55.8	9850	N	Y	0	Y	Y	N	N	N	N	N	11-03	12.6714	47.6857	6.61571
cbb	14.5	57.33	9850	N	Y	0	Y	Y	N	N	N	N	N	11-03	12.6714	47.6857	6.61571
cbb	12.37	62.17	9850	N	Y	0	Y	Y	N	N	N	N	N	11-03	12.6714	47.6857	6.61571
cbb	12.53	54.86	9850	N	Y	0	Y	Y	N	N	N	N	N	11-03	12.6714	47.6857	6.61571
cbb	11.53	64.21	9850	N	Y	0	Y	Y	N	N	N	N	N	11-03	12.6714	47.6857	6.61571
cbb	11.9	62.99	9850	N	Y	0	Y	Y	N	N	N	N	N	11-03	12.6714	47.6857	6.61571
cbb	12.03	61.21	9850	N	Y	0	Y	Y	N	N	N	N	N	11-03	12.6714	47.6857	6.61571
cbb	12.5	57.1	9850	N	Y	0	Y	Y	N	N	N	N	N	11-03	12.6714	47.6857	6.61571
cbb	12.13	54.99	9850	N	Y	0	Y	Y	N	N	N	N	N	11-03	12.6714	47.6857	6.61571
cbb	12.5	58.16	9850	N	Y	0	Y	Y	N	N	N	N	N	11-03	12.6714	47.6857	6.61571
cbb	12.43	67.56	9850	N	Y	0	Y	Y	N	N	N	N	N	11-03	12.6714	47.6857	6.61571
cbb	13.73	58.67	9850	N	Y	0	Y	Y	N	N	N	N	N	11-03	12.6714	47.6857	6.61571
cbb	13.4	53.94	9850	N	Y	0	Y	Y	N	N	N	N	N	11-03	12.6714	47.6857	6.61571
cbb	13.87	61.63	9850	N	Y	0	Y	Y	N	N	N	N	N	11-03	12.6714	47.6857	6.61571
cbb	11.37	63.25	9850	N	Y	0	Y	Y	N	N	N	N	N	11-03	12.6714	47.6857	6.61571
cbb	11.93	58.93	9850	N	Y	0	Y	Y	N	N	N	N	N	11-03	12.6714	47.6857	6.61571
cbb	12.1	65.35	9850	N	Y	0	Y	Y	N	N	N	N	N	11-03	12.6714	47.6857	6.61571
cbb	12.73	67.16	9850	N	Y	0	Y	Y	N	N	N	N	N	11-03	12.6714	47.6857	6.61571
cbb	12.43	64.11	9850	N	Y	0	Y	Y	N	N	N	N	N	11-03	12.6714	47.6857	6.61571
cbb	13.27	63.59	9850	N	Y	0	Y	Y	N	N	N	N	N	11-03	12.6714	47.6857	6.61571
cbb	11.67	56.85	9850	N	Y	0	Y	Y	N	N	N	N	N	11-03	12.6714	47.6857	6.61571
cbb	10.93	67.57	9850	N	Y	0	Y	Y	N	N	N	N	N	11-03	12.6714	47.6857	6.61571
cbb	11.07	53.33	9850	N	Y	0	Y	Y	N	N	N	N	N	11-03	12.6714	47.6857	6.61571
cbb	12.63	63.12	9850	N	Y	0	Y	Y	N	N	N	N	N	11-03	12.6714	47.6857	6.61571
cbb	13.4	62.55	9850	N	Y	0	Y	Y	N	N	N	N	N	11-03	12.6714	47.6857	6.61571
cbb	12	63.87	9850	N	Y	0	Y	Y	N	N	N	N	N	11-03	12.6714	47.6857	6.61571
cbb	11.83	67.39	9850	N	Y	0	Y	Y	N	N	N	N	N	11-03	12.6714	47.6857	6.61571
cbb	11.73	61.06	9850	N	Y	0	Y	Y	N	N	N	N	N	11-03	12.6714	47.6857	6.61571
cbb	12.13	52.55	9850	N	Y	0	Y	Y	N	N	N	N	N	11-03	12.6714	47.6857	6.61571
cbb	12.1	63.61	9850	N	Y	0	Y	Y	N	N	N	N	N	11-03	12.6714	47.6857	6.61571
cbb	12.63	60.39	9850	N	Y	0	Y	Y	N	N	N	N	N	11-03	12.6714	47.6857	6.61571
cbb	12.57	55.42	9850	N	Y	0	Y	Y	N	N	N	N	N	11-03	12.6714	47.6857	6.61571
cbb	12.43	62.85	9850	N	Y	0	Y	Y	N	N	N	N	N	11-03	12.6714	47.6857	6.61571
cbb	12.23	59.44	9850	N	Y	0	Y	Y	N	N	N	N	N	11-03	12.6714	47.6857	6.61571
cbb	12.3	55.02	9850	N	Y	0	Y	Y	N	N	N	N	N	11-03	12.6714	47.6857	6.61571
cbb	13.43	66.78	9850	N	Y	0	Y	Y	N	N	N	N	N	11-03	12.6714	47.6857	6.61571
cbb	15.2	62.08	9850	N	Y	0	Y	Y	N	N	N	N	N	11-03	12.6714	47.6857	6.61571
cbb	14.53	53.51	9850	N	Y	0	Y	Y	N	N	N	N	N	11-03	12.6714	47.6857	6.61571
cbb	13.1	62.3	9850	N	Y	0	Y	Y	N	N	N	N	N	11-03	12.6714	47.6857	6.61571
cbb	13.1	57.61	9850	N	Y	0	Y	Y	N	N	N	N	N	11-03	12.6714	47.6857	6.61571
cbb	12.1	68.37	9850	N	Y	0	Y	Y	N	N	N	N	N	11-03	12.6714	47.6857	6.61571
cbb	13.43	62.35	9850	N	Y	0	Y	Y	N	N	N	N	N	11-03	12.6714	47.6857	6.61571
cbb	12.37	58.19	9850	N	Y	0	Y	Y	N	N	N	N	N	11-03	12.6714	47.6857	6.61571
cbb	13.47	55.18	9850	N	Y	0	Y	Y	N	N	N	N	N	11-03	12.6714	47.6857	6.61571
cbb	11.37	63.06	9850	N	Y	0	Y	Y	N	N	N	N	N	11-03	12.6714	47.6857	6.61571
cbb	11.33	56.47	9850	N	Y	0	Y	Y	N	N	N	N	N	11-03	12.6714	47.6857	6.61571
cbb	11.5	61.86	9850	N	Y	0	Y	Y	N	N	N	N	N	11-03	12.6714	47.6857	6.61571
cbb	11.33	60.14	9850	N	Y	0	Y	Y	N	N	N	N	N	11-03	12.6714	47.6857	6.61571
cbb	11.67	60.31	9850	N	Y	0	Y	Y	N	N	N	N	N	11-03	12.6714	47.6857	6.61571
cbb	11.17	58.67	9850	N	Y	0	Y	Y	N	N	N	N	N	11-03	12.6714	47.6857	6.61571
cbb	12.23	60.6	9850	N	Y	0	Y	Y	N	N	N	N	N	11-03	12.6714	47.6857	6.61571
cbb	12.87	56.29	9850	N	Y	0	Y	Y	N	N	N	N	N	11-03	12.6714	47.6857	6.61571
cbb	12.53	55.29	9850	N	Y	0	Y	Y	N	N	N	N	N	11-03	12.6714	47.6857	6.61571
cbb	12.73	65.21	9850	N	Y	0	Y	Y	N	N	N	N	N	11-03	12.6714	47.6857	6.61571
cbb	14.2	58.55	9850	N	Y	0	Y	Y	N	N	N	N	N	11-03	12.6714	47.6857	6.61571
cbb	13.33	54.44	9850	N	Y	0	Y	Y	N	N	N	N	N	11-03	12.6714	47.6857	6.61571
cbb	12.1	58.14	9850	N	Y	0	Y	Y	N	N	N	N	N	11-03	12.6714	47.6857	6.61571
cbb	12.07	67.75	9850	N	Y	0	Y	Y	N	N	N	N	N	11-03	12.6714	47.6857	6.61571
cbb	12.6	66.81	9850	N	Y	0	Y	Y	N	N	N	N	N	11-03	12.6714	47.6857	6.61571
cbb	10	53.58	9850	N	Y	0	Y	Y	N	N	N	N	N	11-04	10.2	56.0429	4.78429
cbb	11.07	65.07	9850	N	Y	0	Y	Y	N	N	N	N	N	11-04	10.2	56.0429	4.78429
cbb	11.1	54.08	9850	N	Y	0	Y	Y	N	N	N	N	N	11-04	10.2	56.0429	4.78429
cbb	13.1	56.39	9850	N	Y	0	Y	Y	N	N	N	N	N	11-04	10.2	56.0429	4.78429
cbb	13.73	61.47	9850	N	Y	0	Y	Y	N	N	N	N	N	11-04	10.2	56.0429	4.78429
cbb	12.47	53.34	9850	N	Y	0	Y	Y	N	N	N	N	N	11-04	10.2	56.0429	4.78429
cbb	12.27	62.12	9850	N	Y	0	Y	Y	N	N	N	N	N	11-04	10.2	56.0429	4.78429
cbb	12.07	53.63	9850	N	Y	0	Y	Y	N	N	N	N	N	11-04	10.2	56.0429	4.78429
cbb	12.13	59.91	9850	N	Y	0	Y	Y	N	N	N	N	N	11-04	10.2	56.0429	4.78429
cbb	12.13	65.06	9850	N	Y	0	Y	Y	N	N	N	N	N	11-04	10.2	56.0429	4.78429
cbb	12.33	64.91	9850	N	Y	0	Y	Y	N	N	N	N	N	11-04	10.2	56.0429	4.78429
cbb	12.53	57.03	9850	N	Y	0	Y	Y	N	N	N	N	N	11-04	10.2	56.0429	4.78429
cbb	12.73	55.64	9850	N	Y	0	Y	Y	N	N	N	N	N	11-04	10.2	56.0429	4.78429
cbb	11.93	63.02	9850	N	Y	0	Y	Y	N	N	N	N	N	11-04	10.2	56.0429	4.78429
cbb	13.27	55.31	9850	N	Y	0	Y	Y	N	N	N	N	N	11-04	10.2	56.0429	4.78429
cbb	13.57	52.46	9850	N	Y	0	Y	Y	N	N	N	N	N	11-04	10.2	56.0429	4.78429
cbb	14.27	62.16	9850	N	Y	0	Y	Y	N	N	N	N	N	11-04	10.2	56.0429	4.78429
cbb	12.73	60.79	9850	N	Y	0	Y	Y	N	N	N	N	N	11-04	10.2	56.0429	4.78429
cbb	11.93	65.05	9850	N	Y	0	Y	Y	N	N	N	N	N	11-04	10.2	56.0429	4.78429
cbb	11.87	59.65	9850	N	Y	0	Y	Y	N	N	N	N	N	11-04	10.2	56.0429	4.78429
cbb	11.63	62.55	9850	N	Y	0	Y	Y	N	N	N	N	N	11-04	10.2	56.0429	4.78429
cbb	12.43	59.88	9850	N	Y	0	Y	Y	N	N	N	N	N	11-04	10.2	56.0429	4.78429
cbb	12.7	58.11	9850	N	Y	0	Y	Y	N	N	N	N	N	11-04	10.2	56.0429	4.78429
cbb	11.97	58.57	9850	N	Y	0	Y	Y	N	N	N	N	N	11-04	10.2	56.0429	4.78429
cbb	13	62.9	9850	N	Y	0	Y	Y	N	N	N	N	N	11-04	10.2	56.0429	4.78429
cbb	12.93	60	9850	N	Y	0	Y	Y	N	N	N	N	N	11-04	10.2	56.0429	4.78429
cbb	12.77	64.91	9850	N	Y	0	Y	Y	N	N	N	N	N	11-04	10.2	56.0429	4.78429
cbb	12.93	54.83	9850	N	Y	0	Y	Y	N	N	N	N	N	11-04	10.2	56.0429	4.78429
cbb	12.43	63.28	9850	N	Y	0	Y	Y	N	N	N	N	N	11-04	10.2	56.0429	4.78429
cbb	14.07	64.95	9850	N	Y	0	Y	Y	N	N	N	N	N	11-04	10.2	56.0429	4.78429
cbb	13	62.8	9850	N	Y	0	Y	Y	N	N	N	N	N	11-04	10.2	56.0429	4.78429
cbb	13.67	52.21	9850	N	Y	0	Y	Y	N	N	N	N	N	11-04	10.2	56.0429	4.78429
cbb	13.07	59.91	9850	N	Y	0	Y	Y	N	N	N	N	N	11-04	10.2	56.0429	4.78429
cbb	13.83	57.42	9850	N	Y	0	Y	Y	N	N	N	N	N	11-04	10.2	56.0429	4.78429
cbb	14.23	53.18	9850	N	Y	0	Y	Y	N	N	N	N	N	11-04	10.2	56.0429	4.78429
cbb	15.2	57.85	9850	N	Y	0	Y	Y	N	N	N	N	N	11-04	10.2	56.0429	4.78429
cbb	12.63	64.69	9850	N	Y	0	Y	Y	N	N	N	N	N	11-04	10.2	56.0429	4.78429
cbb	12.33	63.98	9850	N	Y	0	Y	Y	N	N	N	N	N	11-04	10.2	56.0429	4.78429
cbb	12.6	58.74	9850	N	Y	0	Y	Y	N	N	N	N	N	11-04	10.2	56.0429	4.78429
cbb	13.07	54.4	9850	N	Y	0	Y	Y	N	N	N	N	N	11-04	10.2	56.0429	4.78429
cbb	14	52.32	9850	N	Y	0	Y	Y	N	N	N	N	N	11-04	10.2	56.0429	4.78429
cbb	12.83	63.62	9850	N	Y	0	Y	Y	N	N	N	N	N	11-04	10.2	56.0429	4.78429
cbb	12.87	64.69	9850	N	Y	0	Y	Y	N	N	N	N	N	11-04	10.2	56.0429	4.78429
cbb	13.03	53.3	9850	N	Y	0	Y	Y	N	N	N	N	N	11-04	10.2	56.0429	4.78429
cbb	12.6	59.61	9850	N	Y	0	Y	Y	N	N	N	N	N	11-04	10.2	56.0429	4.78429
cbb	11.03	58.28	9850	N	Y	0	Y	Y	N	N	N	N	N	11-04	10.2	56.0429	4.78429
cbb	11.07	61.18	9850	N	Y	0	Y	Y	N	N	N	N	N	11-04	10.2	56.0429	4.78429
cbb	10.27	53.06	9850	N	Y	0	Y	Y	N	N	N	N	N	11-04	10.2	56.0429	4.78429
cbb	12.13	57.59	9850	N	Y	0	Y	Y	N	N	N	N	N	11-04	10.2	56.0429	4.78429
cbb	12.6	60.55	9850	N	Y	0	Y	Y	N	N	N	N	N	11-04	10.2	56.0429	4.78429
cbb	11.57	60.35	9850	N	Y	0	Y	Y	N	N	N	N	N	11-04	10.2	56.0429	4.78429
cbb	11.37	57.15	9850	N	Y	0	Y	Y	N	N	N	N	N	11-04	10.2	56.0429	4.78429
cbb	11.27	62.99	9850	N	Y	0	Y	Y	N	N	N	N	N	11-04	10.2	56.0429	4.78429
cbb	11.07	57.31	9850	N	Y	0	Y	Y	N	N	N	N	N	11-04	10.2	56.0429	4.78429
cbb	13.57	56.12	9850	N	Y	0	Y	Y	N	N	N	N	N	11-04	10.2	56.0429	4.78429
cbb	13.03	63.1	9850	N	Y	0	Y	Y	N	N	N	N	N	11-04	10.2	56.0429	4.78429
cbb	12.7	63.52	9850	N	Y	0	Y	Y	N	N	N	N	N	11-04	10.2	56.0429	4.78429
cbb	13.9	61.22	9850	N	Y	0	Y	Y	N	N	N	N	N	11-04	10.2	56.0429	4.78429
cbb	13	53.99	9850	N	Y	0	Y	Y	N	N	N	N	N	11-04	10.2	56.0429	4.78429
cbb	12.43	52.96	9850	N	Y	0	Y	Y	N	N	N	N	N	11-04	10.2	56.0429	4.78429
cbb	11.73	51.61	9850	N	Y	0	Y	Y	N	N	N	N	N	11-04	10.2	56.0429	4.78429
cbb	12	57.54	9850	N	Y	0	Y	Y	N	N	N	N	N	11-04	10.2	56.0429	4.78429
cbb	12.37	54.44	9850	N	Y	0	Y	Y	N	N	N	N	N	11-04	10.2	56.0429	4.78429
cbb	11.63	63.99	9850	N	Y	0	Y	Y	N	N	N	N	N	11-04	10.2	56.0429	4.78429
cbb	11.87	54.84	9850	N	Y	0	Y	Y	N	N	N	N	N	11-04	10.2	56.0429	4.78429
cbb	11.07	60.09	9850	N	Y	0	Y	Y	N	N	N	N	N	11-04	10.2	56.0429	4.78429
cbb	11.23	55.23	9850	N	Y	0	Y	Y	N	N	N	N	N	11-04	10.2	56.0429	4.78429
cbb	11.17	60.32	9850	N	Y	0	Y	Y	N	N	N	N	N	11-04	10.2	56.0429	4.78429
cbb	12.43	55.56	9850	N	Y	0	Y	Y	N	N	N	N	N	11-04	10.2	56.0429	4.78429
cbb	13.93	53.35	9850	N	Y	0	Y	Y	N	N	N	N	N	11-04	10.2	56.0429	4.78429
cbb	14.2	61.78	9850	N	Y	0	Y	Y	N	N	N	N	N	11-04	10.2	56.0429	4.78429
cbb	13.87	55.76	9850	N	Y	0	Y	Y	N	N	N	N	N	11-04	10.2	56.0429	4.78429
cbb	12.6	56.84	9850	N	Y	0	Y	Y	N	N	N	N	N	11-04	10.2	56.0429	4.78429
cbb	12.33	53.68	9850	N	Y	0	Y	Y	N	N	N	N	N	11-04	10.2	56.0429	4.78429
cbb	11.9	61.95	9850	N	Y	0	Y	Y	N	N	N	N	N	11-04	10.2	56.0429	4.78429
cbb	12.83	52.62	9850	N	Y	0	Y	Y	N	N	N	N	N	11-04	10.2	56.0429	4.78429
cbb	12.1	61.3	9850	N	Y	0	Y	Y	N	N	N	N	N	11-04	10.2	56.0429	4.78429
cbb	12.13	57.47	9850	N	Y	0	Y	Y	N	N	N	N	N	11-04	10.2	56.0429	4.78429
cbb	12.27	59.29	9850	N	Y	0	Y	Y	N	N	N	N	N	11-04	10.2	56.0429	4.78429
cbb	11.77	56.43	9850	N	Y	0	Y	Y	N	N	N	N	N	11-04	10.2	56.0429	4.78429
cbb	12.2	62.79	9850	N	Y	0	Y	Y	N	N	N	N	N	11-04	10.2	56.0429	4.78429
cbb	14.33	54.45	9850	N	Y	0	Y	Y	N	N	N	N	N	11-04	10.2	56.0429	4.78429
cbb	15.1	53.91	9850	N	Y	0	Y	Y	N	N	N	N	N	11-04	10.2	56.0429	4.78429
cbb	14.07	54.86	9850	N	Y	0	Y	Y	N	N	N	N	N	11-04	10.2	56.0429	4.78429
cbb	11.93	64.19	9850	N	Y	0	Y	Y	N	N	N	N	N	11-04	10.2	56.0429	4.78429
cbb	10.7	63.28	9850	N	Y	0	Y	Y	N	N	N	N	N	11-04	10.2	56.0429	4.78429
cbb	11.13	54.76	9850	N	Y	0	Y	Y	N	N	N	N	N	11-04	10.2	56.0429	4.78429
cbb	12.5	59.93	9850	N	Y	0	Y	Y	N	N	N	N	N	11-04	10.2	56.0429	4.78429
cbb	12.2	56.4	9850	N	Y	0	Y	Y	N	N	N	N	N	11-04	10.2	56.0429	4.78429
cbb	13.93	56.64	9850	N	Y	0	Y	Y	N	N	N	N	N	11-04	10.2	56.0429	4.78429
cbb	11.63	59.41	9850	N	Y	0	Y	Y	N	N	N	N	N	11-04	10.2	56.0429	4.78429
cbb	11.37	57.55	9850	N	Y	0	Y	Y	N	N	N	N	N	11-04	10.2	56.0429	4.78429
cbb	12.9	59.04	9850	N	Y	0	Y	Y	N	N	N	N	N	11-04	10.2	56.0429	4.78429
cbb	13.73	57.08	9850	N	Y	0	Y	Y	N	N	N	N	N	11-04	10.2	56.0429	4.78429
cbb	13.3	56.11	9850	N	Y	0	Y	Y	N	N	N	N	N	11-04	10.2	56.0429	4.78429
cbb	14.33	59.64	9850	N	Y	0	Y	Y	N	N	N	N	N	11-04	10.2	56.0429	4.78429
cbb	12.57	64.77	9850	N	Y	0	Y	Y	N	N	N	N	N	11-04	10.2	56.0429	4.78429
cbb	13.33	63.56	9850	N	Y	0	Y	Y	N	N	N	N	N	11-04	10.2	56.0429	4.78429
cbb	12.83	56.47	9850	N	Y	0	Y	Y	N	N	N	N	N	11-04	10.2	56.0429	4.78429
cbb	12.83	58.09	9850	N	Y	0	Y	Y	N	N	N	N	N	11-04	10.2	56.0429	4.78429
cbb	12.87	60.28	9850	N	Y	0	Y	Y	N	N	N	N	N	11-04	10.2	56.0429	4.78429
cbb	13.27	56.52	9850	N	Y	0	Y	Y	N	N	N	N	N	11-04	10.2	56.0429	4.78429
cbb	12.9	59.73	9850	N	Y	0	Y	Y	N	N	N	N	N	11-04	10.2	56.0429	4.78429
cbb	12.6	59.9	9850	N	Y	0	Y	Y	N	N	N	N	N	11-04	10.2	56.0429	4.78429
cbb	11.93	61.6	9850	N	Y	0	Y	Y	N	N	N	N	N	11-04	10.2	56.0429	4.78429
cbb	13.13	63.87	9850	N	Y	0	Y	Y	N	N	N	N	N	11-04	10.2	56.0429	4.78429
cbb	14.23	64.74	9850	N	Y	0	Y	Y	N	N	N	N	N	11-04	10.2	56.0429	4.78429
cbb	12.57	55.39	9850	N	Y	0	Y	Y	N	N	N	N	N	11-04	10.2	56.0429	4.78429
cbb	11.6	52.73	9850	N	Y	0	Y	Y	N	N	N	N	N	11-04	10.2	56.0429	4.78429
cbb	11.4	56.08	9850	N	Y	0	Y	Y	N	N	N	N	N	11-04	10.2	56.0429	4.78429
cbb	12.1	62.7	9850	N	Y	0	Y	Y	N	N	N	N	N	11-04	10.2	56.0429	4.78429
cbb	14.43	59.47	9850	N	Y	0	Y	Y	N	N	N	N	N	11-04	10.2	56.0429	4.78429
cbb	14.1	54.89	9850	N	Y	0	Y	Y	N	N	N	N	N	11-04	10.2	56.0429	4.78429
cbb	14.63	59.59	9850	N	Y	0	Y	Y	N	N	N	N	N	11-04	10.2	56.0429	4.78429
cbb	11.13	62.88	9850	N	Y	0	Y	Y	N	N	N	N	N	11-04	10.2	56.0429	4.78429
cbb	10.63	63.16	9850	N	Y	0	Y	Y	N	N	N	N	N	11-04	10.2	56.0429	4.78429
cbb	11.97	57.49	9850	N	Y	0	Y	Y	N	N	N	N	N	11-04	10.2	56.0429	4.78429
cbb	12.2	59.87	9850	N	Y	0	Y	Y	N	N	N	N	N	11-04	10.2	56.0429	4.78429
cbb	12.8	58.19	9850	N	Y	0	Y	Y	N	N	N	N	N	11-04	10.2	56.0429	4.78429
cbb	14.17	52.73	9850	N	Y	0	Y	Y	N	N	N	N	N	11-04	10.2	56.0429	4.78429
cbb	12.2	58.61	9850	N	Y	0	Y	Y	N	N	N	N	N	11-04	10.2	56.0429	4.78429
cbb	12.23	61.65	9850	N	Y	0	Y	Y	N	N	N	N	N	11-04	10.2	56.0429	4.78429
cbb	12.27	62.5	9850	N	Y	0	Y	Y	N	N	N	N	N	11-04	10.2	56.0429	4.78429
cbb	12.5	64.92	9850	N	Y	0	Y	Y	N	N	N	N	N	11-04	10.2	56.0429	4.78429
cbb	13.23	59.72	9850	N	Y	0	Y	Y	N	N	N	N	N	11-04	10.2	56.0429	4.78429
cbb	13	60.74	9850	N	Y	0	Y	Y	N	N	N	N	N	11-04	10.2	56.0429	4.78429
cbb	10.37	56.74	9850	N	Y	0	Y	Y	N	N	N	N	N	11-04	10.2	56.0429	4.78429
cbb	9.23	57.99	9850	N	Y	0	Y	Y	N	N	N	N	N	11-04	10.2	56.0429	4.78429
cbb	10.3	64.66	9850	N	Y	0	Y	Y	N	N	N	N	N	11-04	10.2	56.0429	4.78429
cbb	11.17	64.5	9850	N	Y	0	Y	Y	N	N	N	N	N	11-04	10.2	56.0429	4.78429
cbb	11.87	52.91	9850	N	Y	0	Y	Y	N	N	N	N	N	11-04	10.2	56.0429	4.78429
cbb	11.7	58.01	9850	N	Y	0	Y	Y	N	N	N	N	N	11-04	10.2	56.0429	4.78429
cbb	11.23	56.96	9850	N	Y	0	Y	Y	N	N	N	N	N	11-04	10.2	56.0429	4.78429
cbb	12.17	57.11	9850	N	Y	0	Y	Y	N	N	N	N	N	11-04	10.2	56.0429	4.78429
cbb	12.27	55.55	9850	N	Y	0	Y	Y	N	N	N	N	N	11-04	10.2	56.0429	4.78429
cbb	11.37	63.09	9850	N	Y	0	Y	Y	N	N	N	N	N	11-04	10.2	56.0429	4.78429
cbb	11.57	52.79	9850	N	Y	0	Y	Y	N	N	N	N	N	11-04	10.2	56.0429	4.78429
cbb	12.2	52.07	9850	N	Y	0	Y	Y	N	N	N	N	N	11-04	10.2	56.0429	4.78429
cbb	10.77	59.72	9850	N	Y	0	Y	Y	N	N	N	N	N	11-04	10.2	56.0429	4.78429
cbb	11.07	62.93	9850	N	Y	0	Y	Y	N	N	N	N	N	11-04	10.2	56.0429	4.78429
cbb	11.4	58.95	9850	N	Y	0	Y	Y	N	N	N	N	N	11-04	10.2	56.0429	4.78429
cbb	12.47	58.66	9850	N	Y	0	Y	Y	N	N	N	N	N	11-04	10.2	56.0429	4.78429
cbb	12.3	53.29	9850	N	Y	0	Y	Y	N	N	N	N	N	11-04	10.2	56.0429	4.78429
cbb	11.7	65.04	9850	N	Y	0	Y	Y	N	N	N	N	N	11-04	10.2	56.0429	4.78429
cbb	11.93	53.57	9850	N	Y	0	Y	Y	N	N	N	N	N	11-04	10.2	56.0429	4.78429
cbb	12	60.06	9850	N	Y	0	Y	Y	N	N	N	N	N	11-04	10.2	56.0429	4.78429
cbb	12.07	54.54	9850	N	Y	0	Y	Y	N	N	N	N	N	11-04	10.2	56.0429	4.78429
cbb	11.8	58.9	9850	N	Y	0	Y	Y	N	N	N	N	N	11-04	10.2	56.0429	4.78429
cbb	11.13	53.74	9850	N	Y	0	Y	Y	N	N	N	N	N	11-04	10.2	56.0429	4.78429
cbb	12.1	54.49	9850	N	Y	0	Y	Y	N	N	N	N	N	11-04	10.2	56.0429	4.78429
cbb	13.07	62.06	9850	N	Y	0	Y	Y	N	N	N	N	N	11-04	10.2	56.0429	4.78429
cbb	13.27	55.95	9850	N	Y	0	Y	Y	N	N	N	N	N	11-04	10.2	56.0429	4.78429
cbb	13.77	62.94	9850	N	Y	0	Y	Y	N	N	N	N	N	11-04	10.2	56.0429	4.78429
cbb	12	57.14	9850	N	Y	0	Y	Y	N	N	N	N	N	11-04	10.2	56.0429	4.78429
cbb	11.77	64.75	9850	N	Y	0	Y	Y	N	N	N	N	N	11-04	10.2	56.0429	4.78429
cbb	13.87	55.14	9850	N	Y	0	Y	Y	N	N	N	N	N	11-04	10.2	56.0429	4.78429
cbb	13.27	58.2	9850	N	Y	0	Y	Y	N	N	N	N	N	11-04	10.2	56.0429	4.78429
cbb	13.1	60.38	9850	N	Y	0	Y	Y	N	N	N	N	N	11-04	10.2	56.0429	4.78429
cbb	12.93	57.08	9850	N	Y	0	Y	Y	N	N	N	N	N	11-04	10.2	56.0429	4.78429
cbb	14.2	58.76	9850	N	Y	0	Y	Y	N	N	N	N	N	11-04	10.2	56.0429	4.78429
cbb	11.87	56.41	9850	N	Y	0	Y	Y	N	N	N	N	N	11-04	10.2	56.0429	4.78429
cbb	13.4	55.54	9850	N	Y	0	Y	Y	N	N	N	N	N	11-04	10.2	56.0429	4.78429
cbb	11.57	56.08	9850	N	Y	0	Y	Y	N	N	N	N	N	11-04	10.2	56.0429	4.78429
cbb	11.7	51.64	9850	N	Y	0	Y	Y	N	N	N	N	N	11-04	10.2	56.0429	4.78429
cbb	10.97	55.88	9850	N	Y	0	Y	Y	N	N	N	N	N	11-04	10.2	56.0429	4.78429
cbb	13.5	56.15	9850	N	Y	0	Y	Y	N	N	N	N	N	11-04	10.2	56.0429	4.78429
cbb	11.97	63.68	9850	N	Y	0	Y	Y	N	N	N	N	N	11-04	10.2	56.0429	4.78429
cbb	12.83	60.33	9850	N	Y	0	Y	Y	N	N	N	N	N	11-04	10.2	56.0429	4.78429
cbb	12.9	58.2	9850	N	Y	0	Y	Y	N	N	N	N	N	11-04	10.2	56.0429	4.78429
cbb	11.37	60.12	9850	N	Y	0	Y	Y	N	N	N	N	N	11-04	10.2	56.0429	4.78429
cbb	12.1	54.47	9850	N	Y	0	Y	Y	N	N	N	N	N	11-04	10.2	56.0429	4.78429
cbb	11.3	58.68	9850	N	Y	0	Y	Y	N	N	N	N	N	11-04	10.2	56.0429	4.78429
cbb	12.07	56.88	9850	N	Y	0	Y	Y	N	N	N	N	N	11-04	10.2	56.0429	4.78429
cbb	12.37	60.94	9850	N	Y	0	Y	Y	N	N	N	N	N	11-04	10.2	56.0429	4.78429
cbb	15.2	56.76	9850	N	Y	0	Y	Y	N	N	N	N	N	11-04	10.2	56.0429	4.78429
cbb	14.27	57.95	9850	N	Y	0	Y	Y	N	N	N	N	N	11-04	10.2	56.0429	4.78429
cbb	14.97	62.68	9850	N	Y	0	Y	Y	N	N	N	N	N	11-04	10.2	56.0429	4.78429
cbb	14.33	62.05	9850	N	Y	0	Y	Y	N	N	N	N	N	11-04	10.2	56.0429	4.78429
cbb	14.4	58.73	9850	N	Y	0	Y	Y	N	N	N	N	N	11-04	10.2	56.0429	4.78429
cbb	14.87	61.36	9850	N	Y	0	Y	Y	N	N	N	N	N	11-04	10.2	56.0429	4.78429
cbb	13.33	57.44	9850	N	Y	0	Y	Y	N	N	N	N	N	11-04	10.2	56.0429	4.78429
cbb	13.83	58.26	9850	N	Y	0	Y	Y	N	N	N	N	N	11-04	10.2	56.0429	4.78429
cbb	13.9	63.44	9850	N	Y	0	Y	Y	N	N	N	N	N	11-04	10.2	56.0429	4.78429
cbb	13.1	64.39	9850	N	Y	0	Y	Y	N	N	N	N	N	11-04	10.2	56.0429	4.78429
cbb	13.43	56.03	9850	N	Y	0	Y	Y	N	N	N	N	N	11-04	10.2	56.0429	4.78429
cbb	12.13	54.91	9850	N	Y	0	Y	Y	N	N	N	N	N	11-04	10.2	56.0429	4.78429
cbb	12.97	51.92	9850	N	Y	0	Y	Y	N	N	N	N	N	11-04	10.2	56.0429	4.78429
cbb	13.1	59.56	9850	N	Y	0	Y	Y	N	N	N	N	N	11-04	10.2	56.0429	4.78429
cbb	12.93	55.22	9850	N	Y	0	Y	Y	N	N	N	N	N	11-04	10.2	56.0429	4.78429
cbb	13.77	63.38	9850	N	Y	0	Y	Y	N	N	N	N	N	11-04	10.2	56.0429	4.78429
cbb	12.97	62.3	9850	N	Y	0	Y	Y	N	N	N	N	N	11-04	10.2	56.0429	4.78429
cbb	14.63	59.23	9850	N	Y	0	Y	Y	N	N	N	N	N	11-04	10.2	56.0429	4.78429
cbb	12.2	55.84	9850	N	Y	0	Y	Y	N	N	N	N	N	11-04	10.2	56.0429	4.78429
cbb	12.87	56.45	9850	N	Y	0	Y	Y	N	N	N	N	N	11-04	10.2	56.0429	4.78429
cbb	12.27	53.27	9850	N	Y	0	Y	Y	N	N	N	N	N	11-04	10.2	56.0429	4.78429
cbb	13.07	60.23	9850	N	Y	0	Y	Y	N	N	N	N	N	11-04	10.2	56.0429	4.78429
cbb	14	63.94	9850	N	Y	0	Y	Y	N	N	N	N	N	11-04	10.2	56.0429	4.78429
cbb	14.47	62.78	9850	N	Y	0	Y	Y	N	N	N	N	N	11-04	10.2	56.0429	4.78429
cbb	12.53	62.05	9850	N	Y	0	Y	Y	N	N	N	N	N	11-04	10.2	56.0429	4.78429
cbb	13.17	59.66	9850	N	Y	0	Y	Y	N	N	N	N	N	11-04	10.2	56.0429	4.78429
cbb	13.13	54.71	9850	N	Y	0	Y	Y	N	N	N	N	N	11-04	10.2	56.0429	4.78429
cbb	12.57	61.84	9850	N	Y	0	Y	Y	N	N	N	N	N	11-04	10.2	56.0429	4.78429
cbb	11.67	51.74	9850	N	Y	0	Y	Y	N	N	N	N	N	11-04	10.2	56.0429	4.78429
cbb	11.73	54.25	9850	N	Y	0	Y	Y	N	N	N	N	N	11-04	10.2	56.0429	4.78429
cbb	12.5	57.6	9850	N	Y	0	Y	Y	N	N	N	N	N	11-04	10.2	56.0429	4.78429
cbb	12.17	53.26	9850	N	Y	0	Y	Y	N	N	N	N	N	11-04	10.2	56.0429	4.78429
cbb	13.27	58.15	9850	N	Y	0	Y	Y	N	N	N	N	N	11-04	10.2	56.0429	4.78429
cbb	12.93	62.89	9850	N	Y	0	Y	Y	N	N	N	N	N	11-04	10.2	56.0429	4.78429
cbb	14	55.1	9850	N	Y	0	Y	Y	N	N	N	N	N	11-04	10.2	56.0429	4.78429
cbb	13.93	61.95	9850	N	Y	0	Y	Y	N	N	N	N	N	11-04	10.2	56.0429	4.78429
cbb	12.6	60.57	9850	N	Y	0	Y	Y	N	N	N	N	N	11-04	10.2	56.0429	4.78429
cbb	12.4	63.71	9850	N	Y	0	Y	Y	N	N	N	N	N	11-04	10.2	56.0429	4.78429
cbb	11.37	54.36	9850	N	Y	0	Y	Y	N	N	N	N	N	11-04	10.2	56.0429	4.78429
cbb	13.6	63.61	9850	N	Y	0	Y	Y	N	N	N	N	N	11-04	10.2	56.0429	4.78429
cbb	13.23	53.64	9850	N	Y	0	Y	Y	N	N	N	N	N	11-04	10.2	56.0429	4.78429
cbb	12.9	57.82	9850	N	Y	0	Y	Y	N	N	N	N	N	11-04	10.2	56.0429	4.78429
cbb	13.9	64.19	9850	N	Y	0	Y	Y	N	N	N	N	N	11-04	10.2	56.0429	4.78429
cbb	13.4	62.29	9850	N	Y	0	Y	Y	N	N	N	N	N	11-04	10.2	56.0429	4.78429
cbb	13.93	64.66	9850	N	Y	0	Y	Y	N	N	N	N	N	11-04	10.2	56.0429	4.78429
cbb	14.9	64.9	9850	N	Y	0	Y	Y	N	N	N	N	N	11-04	10.2	56.0429	4.78429
cbb	12.97	52.41	9850	N	Y	0	Y	Y	N	N	N	N	N	11-04	10.2	56.0429	4.78429
cbb	13.43	52.19	9850	N	Y	0	Y	Y	N	N	N	N	N	11-04	10.2	56.0429	4.78429
cbb	12.53	62.78	9850	N	Y	0	Y	Y	N	N	N	N	N	11-04	10.2	56.0429	4.78429
cbb	12.1	53.82	9850	N	Y	0	Y	Y	N	N	N	N	N	11-04	10.2	56.0429	4.78429
cbb	11.9	60.19	9850	N	Y	0	Y	Y	N	N	N	N	N	11-04	10.2	56.0429	4.78429
cbb	14.87	61.96	9850	N	Y	0	Y	Y	N	N	N	N	N	11-04	10.2	56.0429	4.78429
cbb	12.23	54.68	9850	N	Y	0	Y	Y	N	N	N	N	N	11-04	10.2	56.0429	4.78429
cbb	14.17	64.78	9850	N	Y	0	Y	Y	N	N	N	N	N	11-04	10.2	56.0429	4.78429
cbb	13.67	57.07	9850	N	Y	0	Y	Y	N	N	N	N	N	11-04	10.2	56.0429	4.78429
cbb	12.8	57.65	9850	N	Y	0	Y	Y	N	N	N	N	N	11-04	10.2	56.0429	4.78429
cbb	13	53.29	9850	N	Y	0	Y	Y	N	N	N	N	N	11-04	10.2	56.0429	4.78429
cbb	14.07	61.63	9850	N	Y	0	Y	Y	N	N	N	N	N	11-04	10.2	56.0429	4.78429
cbb	13.6	60.3	9850	N	Y	0	Y	Y	N	N	N	N	N	11-04	10.2	56.0429	4.78429
cbb	13.67	53.89	9850	N	Y	0	Y	Y	N	N	N	N	N	11-04	10.2	56.0429	4.78429
cbb	14.27	52.39	9850	N	Y	0	Y	Y	N	N	N	N	N	11-04	10.2	56.0429	4.78429
cbb	14.23	62.83	9850	N	Y	0	Y	Y	N	N	N	N	N	11-04	10.2	56.0429	4.78429
cbb	14.83	59.19	9850	N	Y	0	Y	Y	N	N	N	N	N	11-04	10.2	56.0429	4.78429
cbb	13.53	62.31	9850	N	Y	0	Y	Y	N	N	N	N	N	11-04	10.2	56.0429	4.78429
cbb	13.23	64.29	9850	N	Y	0	Y	Y	N	N	N	N	N	11-04	10.2	56.0429	4.78429
cbb	13.5	64.22	9850	N	Y	0	Y	Y	N	N	N	N	N	11-04	10.2	56.0429	4.78429
cbb	12.73	58.52	9850	N	Y	0	Y	Y	N	N	N	N	N	11-04	10.2	56.0429	4.78429
cbb	11.8	62.67	9850	N	Y	0	Y	Y	N	N	N	N	N	11-04	10.2	56.0429	4.78429
cbb	11.77	53.6	9850	N	Y	0	Y	Y	N	N	N	N	N	11-04	10.2	56.0429	4.78429
cbb	12.67	52.74	9850	N	Y	0	Y	Y	N	N	N	N	N	11-04	10.2	56.0429	4.78429
cbb	12.67	57.48	9850	N	Y	0	Y	Y	N	N	N	N	N	11-04	10.2	56.0429	4.78429
cbb	12.53	59.28	9850	N	Y	0	Y	Y	N	N	N	N	N	11-04	10.2	56.0429	4.78429
cbb	13.4	55.79	9850	N	Y	0	Y	Y	N	N	N	N	N	11-04	10.2	56.0429	4.78429
cbb	13.5	64.99	9850	N	Y	0	Y	Y	N	N	N	N	N	11-04	10.2	56.0429	4.78429
cbb	12.87	62.05	9850	N	Y	0	Y	Y	N	N	N	N	N	11-04	10.2	56.0429	4.78429
cbb	12.77	57.53	9850	N	Y	0	Y	Y	N	N	N	N	N	11-04	10.2	56.0429	4.78429
cbb	12.77	52.51	9850	N	Y	0	Y	Y	N	N	N	N	N	11-04	10.2	56.0429	4.78429
cbb	12.33	62	9850	N	Y	0	Y	Y	N	N	N	N	N	11-04	10.2	56.0429	4.78429
cbb	12.27	61.92	9850	N	Y	0	Y	Y	N	N	N	N	N	11-04	10.2	56.0429	4.78429
cbb	11.73	64.15	9850	N	Y	0	Y	Y	N	N	N	N	N	11-04	10.2	56.0429	4.78429
cbb	12.63	64.65	9850	N	Y	0	Y	Y	N	N	N	N	N	11-04	10.2	56.0429	4.78429
cbb	13.4	56.09	9850	N	Y	0	Y	Y	N	N	N	N	N	11-04	10.2	56.0429	4.78429
cbb	12.77	59.05	9850	N	Y	0	Y	Y	N	N	N	N	N	11-04	10.2	56.0429	4.78429
cbb	13.17	62.01	9850	N	Y	0	Y	Y	N	N	N	N	N	11-04	10.2	56.0429	4.78429
cbb	11.73	60.28	9850	N	Y	0	Y	Y	N	N	N	N	N	11-04	10.2	56.0429	4.78429
cbb	11.97	60.1	9850	N	Y	0	Y	Y	N	N	N	N	N	11-04	10.2	56.0429	4.78429
cbb	11.9	53.13	9850	N	Y	0	Y	Y	N	N	N	N	N	11-04	10.2	56.0429	4.78429
cbb	13.1	55.3	9850	N	Y	0	Y	Y	N	N	N	N	N	11-04	10.2	56.0429	4.78429
cbb	13.67	58.37	9850	N	Y	0	Y	Y	N	N	N	N	N	11-04	10.2	56.0429	4.78429
cbb	13.43	61.89	9850	N	Y	0	Y	Y	N	N	N	N	N	11-04	10.2	56.0429	4.78429
cbb	12.53	58.53	9850	N	Y	0	Y	Y	N	N	N	N	N	11-04	10.2	56.0429	4.78429
cbb	12.73	59.58	9850	N	Y	0	Y	Y	N	N	N	N	N	11-04	10.2	56.0429	4.78429
cbb	11.83	63.23	9850	N	Y	0	Y	Y	N	N	N	N	N	11-04	10.2	56.0429	4.78429
cbb	12.13	56.87	9850	N	Y	0	Y	Y	N	N	N	N	N	11-04	10.2	56.0429	4.78429
cbb	14.47	57.95	9850	N	Y	0	Y	Y	N	N	N	N	N	11-04	10.2	56.0429	4.78429
cbb	13.33	64.82	9850	N	Y	0	Y	Y	N	N	N	N	N	11-04	10.2	56.0429	4.78429
cbb	13.03	56.25	9850	N	Y	0	Y	Y	N	N	N	N	N	11-04	10.2	56.0429	4.78429
cbb	15	61.14	9850	N	Y	0	Y	Y	N	N	N	N	N	11-04	10.2	56.0429	4.78429
cbb	14.27	56.55	9850	N	Y	0	Y	Y	N	N	N	N	N	11-04	10.2	56.0429	4.78429
cbb	14.6	58.41	9850	N	Y	0	Y	Y	N	N	N	N	N	11-04	10.2	56.0429	4.78429
cbb	13.53	63.03	9850	N	Y	0	Y	Y	N	N	N	N	N	11-04	10.2	56.0429	4.78429
cbb	13.2	61.64	9850	N	Y	0	Y	Y	N	N	N	N	N	11-04	10.2	56.0429	4.78429
cbb	12.87	54.19	9850	N	Y	0	Y	Y	N	N	N	N	N	11-04	10.2	56.0429	4.78429
cbb	12.23	63.27	9850	N	Y	0	Y	Y	N	N	N	N	N	11-04	10.2	56.0429	4.78429
cbb	12.5	61.82	9850	N	Y	0	Y	Y	N	N	N	N	N	11-04	10.2	56.0429	4.78429
cbb	12.33	51.86	9850	N	Y	0	Y	Y	N	N	N	N	N	11-04	10.2	56.0429	4.78429
cbb	12.43	64.24	9850	N	Y	0	Y	Y	N	N	N	N	N	11-04	10.2	56.0429	4.78429
cbb	12.37	55.07	9850	N	Y	0	Y	Y	N	N	N	N	N	11-04	10.2	56.0429	4.78429
cbb	11.33	51.59	9850	N	Y	0	Y	Y	N	N	N	N	N	11-04	10.2	56.0429	4.78429
cbb	11.47	63.81	9850	N	Y	0	Y	Y	N	N	N	N	N	11-04	10.2	56.0429	4.78429
cbb	10.27	58.56	9850	N	Y	0	Y	Y	N	N	N	N	N	11-04	10.2	56.0429	4.78429
cbb	13.9	60.56	9850	N	Y	0	Y	Y	N	N	N	N	N	11-04	10.2	56.0429	4.78429
cbb	13.27	59.51	9850	N	Y	0	Y	Y	N	N	N	N	N	11-04	10.2	56.0429	4.78429
cbb	13.43	55.38	9850	N	Y	0	Y	Y	N	N	N	N	N	11-04	10.2	56.0429	4.78429
cbb	12.53	59.61	9850	N	Y	0	Y	Y	N	N	N	N	N	11-04	10.2	56.0429	4.78429
cbb	12.23	60.39	9850	N	Y	0	Y	Y	N	N	N	N	N	11-04	10.2	56.0429	4.78429
cbb	12.8	63.06	9850	N	Y	0	Y	Y	N	N	N	N	N	11-04	10.2	56.0429	4.78429
dab	11.73	44.03	3000	N	Y	0	Y	Y	Y	Y	Y	Y	Y	11-02	12.1571	65.6429	6.57286
dab	11.77	41.47	3000	N	Y	0	Y	Y	Y	Y	Y	Y	Y	11-02	12.1571	65.6429	6.57286
dab	12.1	40.64	3000	N	Y	0	Y	Y	Y	Y	Y	Y	Y	11-02	12.1571	65.6429	6.57286
dab	11.6	42.71	3000	N	Y	0	Y	Y	Y	Y	Y	Y	Y	11-02	12.1571	65.6429	6.57286
dab	12.2	44.62	3000	N	Y	0	Y	Y	Y	Y	Y	Y	Y	11-02	12.1571	65.6429	6.57286
dab	12.73	43.82	3000	N	Y	0	Y	Y	Y	Y	Y	Y	Y	11-02	12.1571	65.6429	6.57286
dab	11.63	47.64	3000	N	Y	0	Y	Y	Y	Y	Y	Y	Y	11-02	12.1571	65.6429	6.57286
dab	12.03	40.83	3000	N	Y	0	Y	Y	Y	Y	Y	Y	Y	11-02	12.1571	65.6429	6.57286
dab	11.73	43.7	3000	N	Y	0	Y	Y	Y	Y	Y	Y	Y	11-02	12.1571	65.6429	6.57286
dab	9.83	47.27	3000	N	Y	0	Y	Y	Y	Y	Y	Y	Y	11-02	12.1571	65.6429	6.57286
dab	9.77	47.45	3000	N	Y	0	Y	Y	Y	Y	Y	Y	Y	11-02	12.1571	65.6429	6.57286
dab	9.8	41.86	3000	N	Y	0	Y	Y	Y	Y	Y	Y	Y	11-02	12.1571	65.6429	6.57286
dab	11.23	44.03	3000	N	Y	0	Y	Y	Y	Y	Y	Y	Y	11-02	12.1571	65.6429	6.57286
dab	11.47	43.25	3000	N	Y	0	Y	Y	Y	Y	Y	Y	Y	11-02	12.1571	65.6429	6.57286
dab	12.37	44.79	3000	N	Y	0	Y	Y	Y	Y	Y	Y	Y	11-02	12.1571	65.6429	6.57286
dab	12.1	42.77	3000	N	Y	0	Y	Y	Y	Y	Y	Y	Y	11-02	12.1571	65.6429	6.57286
dab	11.73	43.68	3000	N	Y	0	Y	Y	Y	Y	Y	Y	Y	11-02	12.1571	65.6429	6.57286
dab	11.97	41.69	3000	N	Y	0	Y	Y	Y	Y	Y	Y	Y	11-02	12.1571	65.6429	6.57286
dab	11.4	43.17	3000	N	Y	0	Y	Y	Y	Y	Y	Y	Y	11-02	12.1571	65.6429	6.57286
dab	11.67	41.65	3000	N	Y	0	Y	Y	Y	Y	Y	Y	Y	11-02	12.1571	65.6429	6.57286
dab	11.43	46.79	3000	N	Y	0	Y	Y	Y	Y	Y	Y	Y	11-02	12.1571	65.6429	6.57286
dab	11.67	48.11	3000	N	Y	0	Y	Y	Y	Y	Y	Y	Y	11-02	12.1571	65.6429	6.57286
dab	12.23	42.45	3000	N	Y	0	Y	Y	Y	Y	Y	Y	Y	11-02	12.1571	65.6429	6.57286
dab	12	43.38	3000	N	Y	0	Y	Y	Y	Y	Y	Y	Y	11-02	12.1571	65.6429	6.57286
dab	12.1	44.38	3000	N	Y	0	Y	Y	Y	Y	Y	Y	Y	11-02	12.1571	65.6429	6.57286
dab	11.63	48.42	3000	N	Y	0	Y	Y	Y	Y	Y	Y	Y	11-02	12.1571	65.6429	6.57286
dab	12.17	45.06	3000	N	Y	0	Y	Y	Y	Y	Y	Y	Y	11-02	12.1571	65.6429	6.57286
dab	11.73	40.61	3000	N	Y	0	Y	Y	Y	Y	Y	Y	Y	11-02	12.1571	65.6429	6.57286
dab	11.73	47.32	3000	N	Y	0	Y	Y	Y	Y	Y	Y	Y	11-02	12.1571	65.6429	6.57286
dab	11.73	44.76	3000	N	Y	0	Y	Y	Y	Y	Y	Y	Y	11-02	12.1571	65.6429	6.57286
dab	11.83	43.84	3000	N	Y	0	Y	Y	Y	Y	Y	Y	Y	11-02	12.1571	65.6429	6.57286
dab	11.8	42.52	3000	N	Y	0	Y	Y	Y	Y	Y	Y	Y	11-02	12.1571	65.6429	6.57286
dab	11.97	45.22	3000	N	Y	0	Y	Y	Y	Y	Y	Y	Y	11-02	12.1571	65.6429	6.57286
dab	11.8	43.82	3000	N	Y	0	Y	Y	Y	Y	Y	Y	Y	11-02	12.1571	65.6429	6.57286
dab	11.63	44.5	3000	N	Y	0	Y	Y	Y	Y	Y	Y	Y	11-02	12.1571	65.6429	6.57286
dab	11.6	46.62	3000	N	Y	0	Y	Y	Y	Y	Y	Y	Y	11-02	12.1571	65.6429	6.57286
dab	10.93	41.83	3000	N	Y	0	Y	Y	Y	Y	Y	Y	Y	11-02	12.1571	65.6429	6.57286
dab	11.67	41.57	3000	N	Y	0	Y	Y	Y	Y	Y	Y	Y	11-02	12.1571	65.6429	6.57286
dab	11.2	44.71	3000	N	Y	0	Y	Y	Y	Y	Y	Y	Y	11-02	12.1571	65.6429	6.57286
dab	11.5	42.73	3000	N	Y	0	Y	Y	Y	Y	Y	Y	Y	11-02	12.1571	65.6429	6.57286
dab	12.23	44.41	3000	N	Y	0	Y	Y	Y	Y	Y	Y	Y	11-02	12.1571	65.6429	6.57286
dab	11.77	41.34	3000	N	Y	0	Y	Y	Y	Y	Y	Y	Y	11-02	12.1571	65.6429	6.57286
dab	12.03	43.06	3000	N	Y	0	Y	Y	Y	Y	Y	Y	Y	11-02	12.1571	65.6429	6.57286
dab	11.97	42.49	3000	N	Y	0	Y	Y	Y	Y	Y	Y	Y	11-02	12.1571	65.6429	6.57286
dab	11.93	40.67	3000	N	Y	0	Y	Y	Y	Y	Y	Y	Y	11-02	12.1571	65.6429	6.57286
dab	11.93	45.44	3000	N	Y	0	Y	Y	Y	Y	Y	Y	Y	11-02	12.1571	65.6429	6.57286
dab	12	42.1	3000	N	Y	0	Y	Y	Y	Y	Y	Y	Y	11-02	12.1571	65.6429	6.57286
dab	11.4	41.09	3000	N	Y	0	Y	Y	Y	Y	Y	Y	Y	11-02	12.1571	65.6429	6.57286
dab	12.2	42.82	3000	N	Y	0	Y	Y	Y	Y	Y	Y	Y	11-02	12.1571	65.6429	6.57286
dab	11.9	47.52	3000	N	Y	0	Y	Y	Y	Y	Y	Y	Y	11-02	12.1571	65.6429	6.57286
dab	11.67	47.69	3000	N	Y	0	Y	Y	Y	Y	Y	Y	Y	11-02	12.1571	65.6429	6.57286
dab	11.97	44.77	3000	N	Y	0	Y	Y	Y	Y	Y	Y	Y	11-02	12.1571	65.6429	6.57286
dab	12.07	40.8	3000	N	Y	0	Y	Y	Y	Y	Y	Y	Y	11-02	12.1571	65.6429	6.57286
dab	11.5	42.25	3000	N	Y	0	Y	Y	Y	Y	Y	Y	Y	11-02	12.1571	65.6429	6.57286
dab	11.87	48.31	3000	N	Y	0	Y	Y	Y	Y	Y	Y	Y	11-02	12.1571	65.6429	6.57286
dab	11.57	42.22	3000	N	Y	0	Y	Y	Y	Y	Y	Y	Y	11-02	12.1571	65.6429	6.57286
dab	11.7	41.94	3000	N	Y	0	Y	Y	Y	Y	Y	Y	Y	11-02	12.1571	65.6429	6.57286
dab	11.77	45.68	3000	N	Y	0	Y	Y	Y	Y	Y	Y	Y	11-02	12.1571	65.6429	6.57286
dab	11.8	41.38	3000	N	Y	0	Y	Y	Y	Y	Y	Y	Y	11-02	12.1571	65.6429	6.57286
dab	11.7	42.04	3000	N	Y	0	Y	Y	Y	Y	Y	Y	Y	11-02	12.1571	65.6429	6.57286
dab	12.13	46.66	3000	N	Y	0	Y	Y	Y	Y	Y	Y	Y	11-02	12.1571	65.6429	6.57286
dab	11.97	42.07	3000	N	Y	0	Y	Y	Y	Y	Y	Y	Y	11-02	12.1571	65.6429	6.57286
dab	11.9	42.99	3000	N	Y	0	Y	Y	Y	Y	Y	Y	Y	11-02	12.1571	65.6429	6.57286
dab	11.93	42.31	3000	N	Y	0	Y	Y	Y	Y	Y	Y	Y	11-02	12.1571	65.6429	6.57286
dab	12.13	47.77	3000	N	Y	0	Y	Y	Y	Y	Y	Y	Y	11-02	12.1571	65.6429	6.57286
dab	11.87	40.93	3000	N	Y	0	Y	Y	Y	Y	Y	Y	Y	11-02	12.1571	65.6429	6.57286
dab	11.7	45.12	3000	N	Y	0	Y	Y	Y	Y	Y	Y	Y	11-02	12.1571	65.6429	6.57286
dab	11.53	41.93	3000	N	Y	0	Y	Y	Y	Y	Y	Y	Y	11-02	12.1571	65.6429	6.57286
dab	11.63	41.62	3000	N	Y	0	Y	Y	Y	Y	Y	Y	Y	11-02	12.1571	65.6429	6.57286
dab	11.5	43.27	3000	N	Y	0	Y	Y	Y	Y	Y	Y	Y	11-02	12.1571	65.6429	6.57286
dab	11.7	42.27	3000	N	Y	0	Y	Y	Y	Y	Y	Y	Y	11-02	12.1571	65.6429	6.57286
dab	12	40.69	3000	N	Y	0	Y	Y	Y	Y	Y	Y	Y	11-02	12.1571	65.6429	6.57286
dab	11.9	46.32	3000	N	Y	0	Y	Y	Y	Y	Y	Y	Y	11-02	12.1571	65.6429	6.57286
dab	11.83	47.25	3000	N	Y	0	Y	Y	Y	Y	Y	Y	Y	11-02	12.1571	65.6429	6.57286
dab	11.77	46.88	3000	N	Y	0	Y	Y	Y	Y	Y	Y	Y	11-02	12.1571	65.6429	6.57286
dab	12.03	47.63	3000	N	Y	0	Y	Y	Y	Y	Y	Y	Y	11-02	12.1571	65.6429	6.57286
dab	12.17	48.11	3000	N	Y	0	Y	Y	Y	Y	Y	Y	Y	11-02	12.1571	65.6429	6.57286
dab	11.87	43.52	3000	N	Y	0	Y	Y	Y	Y	Y	Y	Y	11-02	12.1571	65.6429	6.57286
dab	11.57	43.02	3000	N	Y	0	Y	Y	Y	Y	Y	Y	Y	11-02	12.1571	65.6429	6.57286
dab	11.73	44.64	3000	N	Y	0	Y	Y	Y	Y	Y	Y	Y	11-02	12.1571	65.6429	6.57286
dab	11.97	45.8	3000	N	Y	0	Y	Y	Y	Y	Y	Y	Y	11-02	12.1571	65.6429	6.57286
dab	11.3	47.26	3000	N	Y	0	Y	Y	Y	Y	Y	Y	Y	11-02	12.1571	65.6429	6.57286
dab	11.27	40.88	3000	N	Y	0	Y	Y	Y	Y	Y	Y	Y	11-02	12.1571	65.6429	6.57286
dab	11.07	47.49	3000	N	Y	0	Y	Y	Y	Y	Y	Y	Y	11-02	12.1571	65.6429	6.57286
dab	11.07	45.7	3000	N	Y	0	Y	Y	Y	Y	Y	Y	Y	11-02	12.1571	65.6429	6.57286
dab	11	47.87	3000	N	Y	0	Y	Y	Y	Y	Y	Y	Y	11-02	12.1571	65.6429	6.57286
dab	11.93	41.42	3000	N	Y	0	Y	Y	Y	Y	Y	Y	Y	11-02	12.1571	65.6429	6.57286
dab	12.2	45.17	3000	N	Y	0	Y	Y	Y	Y	Y	Y	Y	11-02	12.1571	65.6429	6.57286
dab	12.03	41.09	3000	N	Y	0	Y	Y	Y	Y	Y	Y	Y	11-02	12.1571	65.6429	6.57286
dab	12	41.99	3000	N	Y	0	Y	Y	Y	Y	Y	Y	Y	11-02	12.1571	65.6429	6.57286
dab	11.83	46.99	3000	N	Y	0	Y	Y	Y	Y	Y	Y	Y	11-02	12.1571	65.6429	6.57286
dab	11.67	47.2	3000	N	Y	0	Y	Y	Y	Y	Y	Y	Y	11-02	12.1571	65.6429	6.57286
dab	11.77	45.93	3000	N	Y	0	Y	Y	Y	Y	Y	Y	Y	11-02	12.1571	65.6429	6.57286
dab	11.8	47.27	3000	N	Y	0	Y	Y	Y	Y	Y	Y	Y	11-02	12.1571	65.6429	6.57286
dab	11.57	42.29	3000	N	Y	0	Y	Y	Y	Y	Y	Y	Y	11-02	12.1571	65.6429	6.57286
dab	11.6	42.66	3000	N	Y	0	Y	Y	Y	Y	Y	Y	Y	11-02	12.1571	65.6429	6.57286
dab	12.07	42.02	3000	N	Y	0	Y	Y	Y	Y	Y	Y	Y	11-02	12.1571	65.6429	6.57286
dab	11.83	43.61	3000	N	Y	0	Y	Y	Y	Y	Y	Y	Y	11-02	12.1571	65.6429	6.57286
dab	11.27	44.38	3000	N	Y	0	Y	Y	Y	Y	Y	Y	Y	11-02	12.1571	65.6429	6.57286
dab	10.37	41.35	3000	N	Y	0	Y	Y	Y	Y	Y	Y	Y	11-02	12.1571	65.6429	6.57286
dab	10.4	45.69	3000	N	Y	0	Y	Y	Y	Y	Y	Y	Y	11-02	12.1571	65.6429	6.57286
dab	10.37	40.87	3000	N	Y	0	Y	Y	Y	Y	Y	Y	Y	11-02	12.1571	65.6429	6.57286
dab	11.67	45.51	3000	N	Y	0	Y	Y	Y	Y	Y	Y	Y	11-02	12.1571	65.6429	6.57286
dab	11.73	47.88	3000	N	Y	0	Y	Y	Y	Y	Y	Y	Y	11-02	12.1571	65.6429	6.57286
dab	11.57	43.94	3000	N	Y	0	Y	Y	Y	Y	Y	Y	Y	11-02	12.1571	65.6429	6.57286
dab	11.5	43.18	3000	N	Y	0	Y	Y	Y	Y	Y	Y	Y	11-02	12.1571	65.6429	6.57286
dab	11.77	46.66	3000	N	Y	0	Y	Y	Y	Y	Y	Y	Y	11-02	12.1571	65.6429	6.57286
dab	12.07	45.38	3000	N	Y	0	Y	Y	Y	Y	Y	Y	Y	11-02	12.1571	65.6429	6.57286
dab	11.17	40.89	3000	N	Y	0	Y	Y	Y	Y	Y	Y	Y	11-02	12.1571	65.6429	6.57286
dab	11.83	45.56	3000	N	Y	0	Y	Y	Y	Y	Y	Y	Y	11-02	12.1571	65.6429	6.57286
dab	11.83	43.11	3000	N	Y	0	Y	Y	Y	Y	Y	Y	Y	11-02	12.1571	65.6429	6.57286
dab	11	42.25	3000	N	Y	0	Y	Y	Y	Y	Y	Y	Y	11-02	12.1571	65.6429	6.57286
dab	11.63	46.99	3000	N	Y	0	Y	Y	Y	Y	Y	Y	Y	11-02	12.1571	65.6429	6.57286
dab	11.67	46.55	3000	N	Y	0	Y	Y	Y	Y	Y	Y	Y	11-02	12.1571	65.6429	6.57286
dab	11.87	45.69	3000	N	Y	0	Y	Y	Y	Y	Y	Y	Y	11-02	12.1571	65.6429	6.57286
dab	11.47	44.46	3000	N	Y	0	Y	Y	Y	Y	Y	Y	Y	11-02	12.1571	65.6429	6.57286
dab	11.4	45.54	3000	N	Y	0	Y	Y	Y	Y	Y	Y	Y	11-02	12.1571	65.6429	6.57286
dab	11.27	44.17	3000	N	Y	0	Y	Y	Y	Y	Y	Y	Y	11-02	12.1571	65.6429	6.57286
dab	11.3	45.93	3000	N	Y	0	Y	Y	Y	Y	Y	Y	Y	11-02	12.1571	65.6429	6.57286
dab	11.6	44.74	3000	N	Y	0	Y	Y	Y	Y	Y	Y	Y	11-02	12.1571	65.6429	6.57286
dab	11.57	43.67	3000	N	Y	0	Y	Y	Y	Y	Y	Y	Y	11-02	12.1571	65.6429	6.57286
dab	11.7	44.89	3000	N	Y	0	Y	Y	Y	Y	Y	Y	Y	11-02	12.1571	65.6429	6.57286
dab	11.1	48.05	3000	N	Y	0	Y	Y	Y	Y	Y	Y	Y	11-02	12.1571	65.6429	6.57286
dab	11.5	42.34	3000	N	Y	0	Y	Y	Y	Y	Y	Y	Y	11-02	12.1571	65.6429	6.57286
dab	11.53	43.42	3000	N	Y	0	Y	Y	Y	Y	Y	Y	Y	11-02	12.1571	65.6429	6.57286
dab	11.8	43.98	3000	N	Y	0	Y	Y	Y	Y	Y	Y	Y	11-02	12.1571	65.6429	6.57286
dab	11.47	44.14	3000	N	Y	0	Y	Y	Y	Y	Y	Y	Y	11-02	12.1571	65.6429	6.57286
dab	11.9	46.03	3000	N	Y	0	Y	Y	Y	Y	Y	Y	Y	11-02	12.1571	65.6429	6.57286
dab	10.87	45.6	3000	N	Y	0	Y	Y	Y	Y	Y	Y	Y	11-02	12.1571	65.6429	6.57286
dab	13.67	45.81	3000	N	Y	0	Y	Y	Y	Y	Y	Y	Y	11-02	12.1571	65.6429	6.57286
dab	12.9	46.28	3000	N	Y	0	Y	Y	Y	Y	Y	Y	Y	11-02	12.1571	65.6429	6.57286
dab	13.7	45.39	3000	N	Y	0	Y	Y	Y	Y	Y	Y	Y	11-02	12.1571	65.6429	6.57286
dab	11.5	44.96	3000	N	Y	0	Y	Y	Y	Y	Y	Y	Y	11-02	12.1571	65.6429	6.57286
dab	11.73	43.92	3000	N	Y	0	Y	Y	Y	Y	Y	Y	Y	11-02	12.1571	65.6429	6.57286
dab	11.57	45.29	3000	N	Y	0	Y	Y	Y	Y	Y	Y	Y	11-02	12.1571	65.6429	6.57286
dab	11.23	46.71	3000	N	Y	0	Y	Y	Y	Y	Y	Y	Y	11-02	12.1571	65.6429	6.57286
dab	11.4	40.65	3000	N	Y	0	Y	Y	Y	Y	Y	Y	Y	11-02	12.1571	65.6429	6.57286
dab	11.67	42.68	3000	N	Y	0	Y	Y	Y	Y	Y	Y	Y	11-02	12.1571	65.6429	6.57286
dab	10.7	48.32	3000	N	Y	0	Y	Y	Y	Y	Y	Y	Y	11-02	12.1571	65.6429	6.57286
dab	11.77	40.68	3000	N	Y	0	Y	Y	Y	Y	Y	Y	Y	11-02	12.1571	65.6429	6.57286
dab	13.4	44.99	3000	N	Y	0	Y	Y	Y	Y	Y	Y	Y	11-02	12.1571	65.6429	6.57286
dab	12.17	42.85	3000	N	Y	0	Y	Y	Y	Y	Y	Y	Y	11-02	12.1571	65.6429	6.57286
dab	12.97	43.77	3000	N	Y	0	Y	Y	Y	Y	Y	Y	Y	11-02	12.1571	65.6429	6.57286
dab	11.23	43.21	3000	N	Y	0	Y	Y	Y	Y	Y	Y	Y	11-02	12.1571	65.6429	6.57286
dab	11.03	45.64	3000	N	Y	0	Y	Y	Y	Y	Y	Y	Y	11-02	12.1571	65.6429	6.57286
dab	11.37	48.17	3000	N	Y	0	Y	Y	Y	Y	Y	Y	Y	11-02	12.1571	65.6429	6.57286
dab	11.77	42.13	3000	N	Y	0	Y	Y	Y	Y	Y	Y	Y	11-02	12.1571	65.6429	6.57286
dab	11.67	48.37	3000	N	Y	0	Y	Y	Y	Y	Y	Y	Y	11-02	12.1571	65.6429	6.57286
dab	11.87	45.62	3000	N	Y	0	Y	Y	Y	Y	Y	Y	Y	11-02	12.1571	65.6429	6.57286
dab	11.73	41.61	3000	N	Y	0	Y	Y	Y	Y	Y	Y	Y	11-02	12.1571	65.6429	6.57286
dab	11.13	41.31	3000	N	Y	0	Y	Y	Y	Y	Y	Y	Y	11-02	12.1571	65.6429	6.57286
dab	9.93	46.6	3000	N	Y	0	Y	Y	Y	Y	Y	Y	Y	11-02	12.1571	65.6429	6.57286
dab	11.73	46.87	3000	N	Y	0	Y	Y	Y	Y	Y	Y	Y	11-02	12.1571	65.6429	6.57286
dab	10.83	45.46	3000	N	Y	0	Y	Y	Y	Y	Y	Y	Y	11-02	12.1571	65.6429	6.57286
dab	12.53	43.07	3000	N	Y	0	Y	Y	Y	Y	Y	Y	Y	11-02	12.1571	65.6429	6.57286
dab	11.77	47.55	3000	N	Y	0	Y	Y	Y	Y	Y	Y	Y	11-02	12.1571	65.6429	6.57286
dab	11.2	45.6	3000	N	Y	0	Y	Y	Y	Y	Y	Y	Y	11-02	12.1571	65.6429	6.57286
dab	10.87	42.45	3000	N	Y	0	Y	Y	Y	Y	Y	Y	Y	11-02	12.1571	65.6429	6.57286
dab	11.93	44.87	3000	N	Y	0	Y	Y	Y	Y	Y	Y	Y	11-02	12.1571	65.6429	6.57286
dab	11.43	44.52	3000	N	Y	0	Y	Y	Y	Y	Y	Y	Y	11-02	12.1571	65.6429	6.57286
dab	11.53	43.92	3000	N	Y	0	Y	Y	Y	Y	Y	Y	Y	11-02	12.1571	65.6429	6.57286
dab	11.53	43.85	3000	N	Y	0	Y	Y	Y	Y	Y	Y	Y	11-02	12.1571	65.6429	6.57286
dab	12.03	43.12	3000	N	Y	0	Y	Y	Y	Y	Y	Y	Y	11-02	12.1571	65.6429	6.57286
dab	11.5	42.74	3000	N	Y	0	Y	Y	Y	Y	Y	Y	Y	11-02	12.1571	65.6429	6.57286
dab	11.97	44.3	3000	N	Y	0	Y	Y	Y	Y	Y	Y	Y	11-02	12.1571	65.6429	6.57286
dab	11.53	47.26	3000	N	Y	0	Y	Y	Y	Y	Y	Y	Y	11-02	12.1571	65.6429	6.57286
dab	11.23	44.22	3000	N	Y	0	Y	Y	Y	Y	Y	Y	Y	11-02	12.1571	65.6429	6.57286
dab	11.87	44.42	3000	N	Y	0	Y	Y	Y	Y	Y	Y	Y	11-02	12.1571	65.6429	6.57286
dab	11.57	41.95	3000	N	Y	0	Y	Y	Y	Y	Y	Y	Y	11-02	12.1571	65.6429	6.57286
dab	11.8	43.28	3000	N	Y	0	Y	Y	Y	Y	Y	Y	Y	11-02	12.1571	65.6429	6.57286
dab	11.3	44.96	3000	N	Y	0	Y	Y	Y	Y	Y	Y	Y	11-02	12.1571	65.6429	6.57286
dab	11.3	43.33	3000	N	Y	0	Y	Y	Y	Y	Y	Y	Y	11-02	12.1571	65.6429	6.57286
dab	11.7	48.45	3000	N	Y	0	Y	Y	Y	Y	Y	Y	Y	11-02	12.1571	65.6429	6.57286
dab	11.97	41.47	3000	N	Y	0	Y	Y	Y	Y	Y	Y	Y	11-02	12.1571	65.6429	6.57286
dab	11.2	46.92	3000	N	Y	0	Y	Y	Y	Y	Y	Y	Y	11-02	12.1571	65.6429	6.57286
dab	11.13	43.73	3000	N	Y	0	Y	Y	Y	Y	Y	Y	Y	11-02	12.1571	65.6429	6.57286
dab	11.8	42.57	3000	N	Y	0	Y	Y	Y	Y	Y	Y	Y	11-02	12.1571	65.6429	6.57286
dab	12.8	48.33	3000	N	Y	0	Y	Y	Y	Y	Y	Y	Y	11-02	12.1571	65.6429	6.57286
dab	12.37	47.72	3000	N	Y	0	Y	Y	Y	Y	Y	Y	Y	11-02	12.1571	65.6429	6.57286
dab	12.17	42.23	3000	N	Y	0	Y	Y	Y	Y	Y	Y	Y	11-02	12.1571	65.6429	6.57286
dab	11.4	43.37	3000	N	Y	0	Y	Y	Y	Y	Y	Y	Y	11-02	12.1571	65.6429	6.57286
dab	10.97	45.81	3000	N	Y	0	Y	Y	Y	Y	Y	Y	Y	11-02	12.1571	65.6429	6.57286
dab	11.5	43.73	3000	N	Y	0	Y	Y	Y	Y	Y	Y	Y	11-02	12.1571	65.6429	6.57286
dab	10.87	43.97	3000	N	Y	0	Y	Y	Y	Y	Y	Y	Y	11-02	12.1571	65.6429	6.57286
dab	11.63	40.91	3000	N	Y	0	Y	Y	Y	Y	Y	Y	Y	11-02	12.1571	65.6429	6.57286
dab	10.73	43.45	3000	N	Y	0	Y	Y	Y	Y	Y	Y	Y	11-02	12.1571	65.6429	6.57286
dab	12	42.14	3000	N	Y	0	Y	Y	Y	Y	Y	Y	Y	11-02	12.1571	65.6429	6.57286
dab	12	44.14	3000	N	Y	0	Y	Y	Y	Y	Y	Y	Y	11-02	12.1571	65.6429	6.57286
dab	11.77	42.67	3000	N	Y	0	Y	Y	Y	Y	Y	Y	Y	11-02	12.1571	65.6429	6.57286
dab	11.63	48.39	3000	N	Y	0	Y	Y	Y	Y	Y	Y	Y	11-02	12.1571	65.6429	6.57286
dab	11.5	42.14	3000	N	Y	0	Y	Y	Y	Y	Y	Y	Y	11-02	12.1571	65.6429	6.57286
dab	11.33	42.32	3000	N	Y	0	Y	Y	Y	Y	Y	Y	Y	11-02	12.1571	65.6429	6.57286
dab	11.63	44.14	3000	N	Y	0	Y	Y	Y	Y	Y	Y	Y	11-02	12.1571	65.6429	6.57286
dab	11.7	41.92	3000	N	Y	0	Y	Y	Y	Y	Y	Y	Y	11-02	12.1571	65.6429	6.57286
dab	11.57	43.37	3000	N	Y	0	Y	Y	Y	Y	Y	Y	Y	11-02	12.1571	65.6429	6.57286
dab	12.1	48.38	3000	N	Y	0	Y	Y	Y	Y	Y	Y	Y	11-02	12.1571	65.6429	6.57286
dab	11.87	43.27	3000	N	Y	0	Y	Y	Y	Y	Y	Y	Y	11-02	12.1571	65.6429	6.57286
dab	11.93	45.98	3000	N	Y	0	Y	Y	Y	Y	Y	Y	Y	11-02	12.1571	65.6429	6.57286
dab	10.27	44.56	3000	N	Y	0	Y	Y	Y	Y	Y	Y	Y	11-02	12.1571	65.6429	6.57286
dab	10.6	42.85	3000	N	Y	0	Y	Y	Y	Y	Y	Y	Y	11-02	12.1571	65.6429	6.57286
dab	10.3	47.91	3000	N	Y	0	Y	Y	Y	Y	Y	Y	Y	11-02	12.1571	65.6429	6.57286
dab	10.6	43.71	3000	N	Y	0	Y	Y	Y	Y	Y	Y	Y	11-02	12.1571	65.6429	6.57286
dab	10.73	42.02	3000	N	Y	0	Y	Y	Y	Y	Y	Y	Y	11-02	12.1571	65.6429	6.57286
dab	11.17	43.22	3000	N	Y	0	Y	Y	Y	Y	Y	Y	Y	11-02	12.1571	65.6429	6.57286
dab	11.37	41.87	3000	N	Y	0	Y	Y	Y	Y	Y	Y	Y	11-02	12.1571	65.6429	6.57286
dab	11.63	42.85	3000	N	Y	0	Y	Y	Y	Y	Y	Y	Y	11-02	12.1571	65.6429	6.57286
dab	11.3	41.92	3000	N	Y	0	Y	Y	Y	Y	Y	Y	Y	11-02	12.1571	65.6429	6.57286
dab	11.27	47.51	3000	N	Y	0	Y	Y	Y	Y	Y	Y	Y	11-02	12.1571	65.6429	6.57286
dab	11.63	44.24	3000	N	Y	0	Y	Y	Y	Y	Y	Y	Y	11-02	12.1571	65.6429	6.57286
dab	11.57	43.52	3000	N	Y	0	Y	Y	Y	Y	Y	Y	Y	11-02	12.1571	65.6429	6.57286
dab	11.83	44.4	3000	N	Y	0	Y	Y	Y	Y	Y	Y	Y	11-02	12.1571	65.6429	6.57286
dab	11.47	45.72	3000	N	Y	0	Y	Y	Y	Y	Y	Y	Y	11-02	12.1571	65.6429	6.57286
dab	11.23	41.18	3000	N	Y	0	Y	Y	Y	Y	Y	Y	Y	11-02	12.1571	65.6429	6.57286
dab	11.4	44.38	3000	N	Y	0	Y	Y	Y	Y	Y	Y	Y	11-02	12.1571	65.6429	6.57286
dab	11.33	46.03	3000	N	Y	0	Y	Y	Y	Y	Y	Y	Y	11-02	12.1571	65.6429	6.57286
dab	11.7	43.79	3000	N	Y	0	Y	Y	Y	Y	Y	Y	Y	11-02	12.1571	65.6429	6.57286
dab	10.83	43.8	3000	N	Y	0	Y	Y	Y	Y	Y	Y	Y	11-02	12.1571	65.6429	6.57286
dab	10.67	47.45	3000	N	Y	0	Y	Y	Y	Y	Y	Y	Y	11-02	12.1571	65.6429	6.57286
dab	10.73	44.96	3000	N	Y	0	Y	Y	Y	Y	Y	Y	Y	11-02	12.1571	65.6429	6.57286
dab	11.3	45.7	3000	N	Y	0	Y	Y	Y	Y	Y	Y	Y	11-02	12.1571	65.6429	6.57286
dab	12.37	42.93	3000	N	Y	0	Y	Y	Y	Y	Y	Y	Y	11-02	12.1571	65.6429	6.57286
dab	11.97	40.68	3000	N	Y	0	Y	Y	Y	Y	Y	Y	Y	11-02	12.1571	65.6429	6.57286
dab	11.5	46.69	3000	N	Y	0	Y	Y	Y	Y	Y	Y	Y	11-02	12.1571	65.6429	6.57286
dab	10.47	40.94	3000	N	Y	0	Y	Y	Y	Y	Y	Y	Y	11-02	12.1571	65.6429	6.57286
dab	12.57	46.63	3000	N	Y	0	Y	Y	Y	Y	Y	Y	Y	11-02	12.1571	65.6429	6.57286
dab	10.67	47.83	3000	N	Y	0	Y	Y	Y	Y	Y	Y	Y	11-02	12.1571	65.6429	6.57286
dab	10.9	42.78	3000	N	Y	0	Y	Y	Y	Y	Y	Y	Y	11-02	12.1571	65.6429	6.57286
dab	10.63	41.95	3000	N	Y	0	Y	Y	Y	Y	Y	Y	Y	11-02	12.1571	65.6429	6.57286
dab	11.23	45.66	3000	N	Y	0	Y	Y	Y	Y	Y	Y	Y	11-02	12.1571	65.6429	6.57286
dab	11.3	44.63	3000	N	Y	0	Y	Y	Y	Y	Y	Y	Y	11-02	12.1571	65.6429	6.57286
dab	11.5	43.67	3000	N	Y	0	Y	Y	Y	Y	Y	Y	Y	11-02	12.1571	65.6429	6.57286
dab	11.73	42.93	3000	N	Y	0	Y	Y	Y	Y	Y	Y	Y	11-02	12.1571	65.6429	6.57286
dab	10.93	42.34	3000	N	Y	0	Y	Y	Y	Y	Y	Y	Y	11-02	12.1571	65.6429	6.57286
dab	11.17	47.46	3000	N	Y	0	Y	Y	Y	Y	Y	Y	Y	11-02	12.1571	65.6429	6.57286
dab	11.53	43.8	3000	N	Y	0	Y	Y	Y	Y	Y	Y	Y	11-02	12.1571	65.6429	6.57286
dab	11.77	40.76	3000	N	Y	0	Y	Y	Y	Y	Y	Y	Y	11-02	12.1571	65.6429	6.57286
dab	11.5	43.97	3000	N	Y	0	Y	Y	Y	Y	Y	Y	Y	11-02	12.1571	65.6429	6.57286
dab	11.3	46.1	3000	N	Y	0	Y	Y	Y	Y	Y	Y	Y	11-02	12.1571	65.6429	6.57286
dab	11.67	40.69	3000	N	Y	0	Y	Y	Y	Y	Y	Y	Y	11-02	12.1571	65.6429	6.57286
dab	11.47	47.61	3000	N	Y	0	Y	Y	Y	Y	Y	Y	Y	11-02	12.1571	65.6429	6.57286
dab	11.63	48.16	3000	N	Y	0	Y	Y	Y	Y	Y	Y	Y	11-02	12.1571	65.6429	6.57286
dab	11.87	40.59	3000	N	Y	0	Y	Y	Y	Y	Y	Y	Y	11-02	12.1571	65.6429	6.57286
dab	11.7	46.34	3000	N	Y	0	Y	Y	Y	Y	Y	Y	Y	11-02	12.1571	65.6429	6.57286
dab	10.93	42.83	3000	N	Y	0	Y	Y	Y	Y	Y	Y	Y	11-02	12.1571	65.6429	6.57286
dab	12.5	47.24	3000	N	Y	0	Y	Y	Y	Y	Y	Y	Y	11-02	12.1571	65.6429	6.57286
dab	10.5	47.36	3000	N	Y	0	Y	Y	Y	Y	Y	Y	Y	11-02	12.1571	65.6429	6.57286
dab	11.73	40.79	3000	N	Y	0	Y	Y	Y	Y	Y	Y	Y	11-02	12.1571	65.6429	6.57286
dab	11.2	41.86	3000	N	Y	0	Y	Y	Y	Y	Y	Y	Y	11-02	12.1571	65.6429	6.57286
dab	10.4	43.04	3000	N	Y	0	Y	Y	Y	Y	Y	Y	Y	11-02	12.1571	65.6429	6.57286
dab	12	47.61	3000	N	Y	0	Y	Y	Y	Y	Y	Y	Y	11-02	12.1571	65.6429	6.57286
dab	11.2	47.79	3000	N	Y	0	Y	Y	Y	Y	Y	Y	Y	11-02	12.1571	65.6429	6.57286
dab	11.8	46.57	3000	N	Y	0	Y	Y	Y	Y	Y	Y	Y	11-02	12.1571	65.6429	6.57286
dab	10.8	46.61	3000	N	Y	0	Y	Y	Y	Y	Y	Y	Y	11-02	12.1571	65.6429	6.57286
dab	9.87	47.14	3000	N	Y	0	Y	Y	Y	Y	Y	Y	Y	11-02	12.1571	65.6429	6.57286
dab	10.77	43.08	3000	N	Y	0	Y	Y	Y	Y	Y	Y	Y	11-02	12.1571	65.6429	6.57286
dab	11.6	41.36	3000	N	Y	0	Y	Y	Y	Y	Y	Y	Y	11-02	12.1571	65.6429	6.57286
dab	11.67	41.39	3000	N	Y	0	Y	Y	Y	Y	Y	Y	Y	11-02	12.1571	65.6429	6.57286
dab	11.87	40.75	3000	N	Y	0	Y	Y	Y	Y	Y	Y	Y	11-02	12.1571	65.6429	6.57286
dab	9.93	42.43	3000	N	Y	0	Y	Y	Y	Y	Y	Y	Y	11-02	12.1571	65.6429	6.57286
dab	10.63	45.19	3000	N	Y	0	Y	Y	Y	Y	Y	Y	Y	11-02	12.1571	65.6429	6.57286
dab	10.57	41.21	3000	N	Y	0	Y	Y	Y	Y	Y	Y	Y	11-02	12.1571	65.6429	6.57286
dab	11.43	42.94	3000	N	Y	0	Y	Y	Y	Y	Y	Y	Y	11-02	12.1571	65.6429	6.57286
dab	11.63	41.1	3000	N	Y	0	Y	Y	Y	Y	Y	Y	Y	11-02	12.1571	65.6429	6.57286
dab	12.1	40.66	3000	N	Y	0	Y	Y	Y	Y	Y	Y	Y	11-02	12.1571	65.6429	6.57286
dab	11.17	43.31	3000	N	Y	0	Y	Y	Y	Y	Y	Y	Y	11-02	12.1571	65.6429	6.57286
dab	11.67	47.69	3000	N	Y	0	Y	Y	Y	Y	Y	Y	Y	11-02	12.1571	65.6429	6.57286
dab	11.77	46.7	3000	N	Y	0	Y	Y	Y	Y	Y	Y	Y	11-02	12.1571	65.6429	6.57286
dab	11.6	44.13	3000	N	Y	0	Y	Y	Y	Y	Y	Y	Y	11-02	12.1571	65.6429	6.57286
dab	11.6	41.52	3000	N	Y	0	Y	Y	Y	Y	Y	Y	Y	11-02	12.1571	65.6429	6.57286
dab	11.77	44.96	3000	N	Y	0	Y	Y	Y	Y	Y	Y	Y	11-02	12.1571	65.6429	6.57286
dab	12.17	44.03	3000	N	Y	0	Y	Y	Y	Y	Y	Y	Y	11-02	12.1571	65.6429	6.57286
dab	11.7	41.7	3000	N	Y	0	Y	Y	Y	Y	Y	Y	Y	11-02	12.1571	65.6429	6.57286
dab	11.2	44.91	3000	N	Y	0	Y	Y	Y	Y	Y	Y	Y	11-02	12.1571	65.6429	6.57286
dab	10.87	43.98	3000	N	Y	0	Y	Y	Y	Y	Y	Y	Y	11-02	12.1571	65.6429	6.57286
dab	10.53	42.7	3000	N	Y	0	Y	Y	Y	Y	Y	Y	Y	11-02	12.1571	65.6429	6.57286
dab	10.97	46.65	3000	N	Y	0	Y	Y	Y	Y	Y	Y	Y	11-02	12.1571	65.6429	6.57286
dab	11.03	41.49	3000	N	Y	0	Y	Y	Y	Y	Y	Y	Y	11-02	12.1571	65.6429	6.57286
dab	11.6	42.58	3000	N	Y	0	Y	Y	Y	Y	Y	Y	Y	11-02	12.1571	65.6429	6.57286
dab	11.07	42.05	3000	N	Y	0	Y	Y	Y	Y	Y	Y	Y	11-02	12.1571	65.6429	6.57286
dab	11.3	45.49	3000	N	Y	0	Y	Y	Y	Y	Y	Y	Y	11-02	12.1571	65.6429	6.57286
dab	11.03	44.97	3000	N	Y	0	Y	Y	Y	Y	Y	Y	Y	11-02	12.1571	65.6429	6.57286
dab	11.13	45.39	3000	N	Y	0	Y	Y	Y	Y	Y	Y	Y	11-02	12.1571	65.6429	6.57286
dab	11.03	45.06	3000	N	Y	0	Y	Y	Y	Y	Y	Y	Y	11-02	12.1571	65.6429	6.57286
dab	10.77	46.85	3000	N	Y	0	Y	Y	Y	Y	Y	Y	Y	11-02	12.1571	65.6429	6.57286
dab	10.7	48.34	3000	N	Y	0	Y	Y	Y	Y	Y	Y	Y	11-02	12.1571	65.6429	6.57286
dab	11.7	48.08	3000	N	Y	0	Y	Y	Y	Y	Y	Y	Y	11-02	12.1571	65.6429	6.57286
dab	11	43.09	3000	N	Y	0	Y	Y	Y	Y	Y	Y	Y	11-02	12.1571	65.6429	6.57286
dab	12.07	47.79	3000	N	Y	0	Y	Y	Y	Y	Y	Y	Y	11-02	12.1571	65.6429	6.57286
dab	11.03	47.67	3000	N	Y	0	Y	Y	Y	Y	Y	Y	Y	11-02	12.1571	65.6429	6.57286
dab	10.97	41.87	3000	N	Y	0	Y	Y	Y	Y	Y	Y	Y	11-02	12.1571	65.6429	6.57286
dab	11.3	43.88	3000	N	Y	0	Y	Y	Y	Y	Y	Y	Y	11-02	12.1571	65.6429	6.57286
dab	10.37	46.55	3000	N	Y	0	Y	Y	Y	Y	Y	Y	Y	11-02	12.1571	65.6429	6.57286
dab	11.07	43.92	3000	N	Y	0	Y	Y	Y	Y	Y	Y	Y	11-02	12.1571	65.6429	6.57286
dab	10.4	44.39	3000	N	Y	0	Y	Y	Y	Y	Y	Y	Y	11-02	12.1571	65.6429	6.57286
gab	9.87	58.32	1540	N	Y	0	Y	Y	Y	Y	Y	Y	Y	11-02	10.3	64.02	4.646
gab	9.27	57.77	1540	N	Y	0	Y	Y	Y	Y	Y	Y	Y	11-02	10.3	64.02	4.646
gab	9.37	54.32	1540	N	Y	0	Y	Y	Y	Y	Y	Y	Y	11-02	10.3	64.02	4.646
gab	9.6	66.12	1540	N	Y	0	Y	Y	Y	Y	Y	Y	Y	11-02	10.3	64.02	4.646
gab	10.1	64.46	1540	N	Y	0	Y	Y	Y	Y	Y	Y	Y	11-02	10.3	64.02	4.646
gab	9.3	56.37	1540	N	Y	0	Y	Y	Y	Y	Y	Y	Y	11-02	10.3	64.02	4.646
gab	10.1	58.73	1540	N	Y	0	Y	Y	Y	Y	Y	Y	Y	11-02	10.3	64.02	4.646
gab	10.2	54.12	1540	N	Y	0	Y	Y	Y	Y	Y	Y	Y	11-02	10.3	64.02	4.646
gab	9.7	62.19	1540	N	Y	0	Y	Y	Y	Y	Y	Y	Y	11-02	10.3	64.02	4.646
gab	9.73	60.02	1540	N	Y	0	Y	Y	Y	Y	Y	Y	Y	11-02	10.3	64.02	4.646
gab	9.33	55.46	1540	N	Y	0	Y	Y	Y	Y	Y	Y	Y	11-02	10.3	64.02	4.646
gab	10.4	65.15	1540	N	Y	0	Y	Y	Y	Y	Y	Y	Y	11-02	10.3	64.02	4.646
gab	9.83	62.63	1540	N	Y	0	Y	Y	Y	Y	Y	Y	Y	11-02	10.3	64.02	4.646
gab	10	55.89	1540	N	Y	0	Y	Y	Y	Y	Y	Y	Y	11-02	10.3	64.02	4.646
gab	9.4	55.21	1540	N	Y	0	Y	Y	Y	Y	Y	Y	Y	11-02	10.3	64.02	4.646
gab	9.8	63.8	1540	N	Y	0	Y	Y	Y	Y	Y	Y	Y	11-02	10.3	64.02	4.646
gab	10.1	57.79	1540	N	Y	0	Y	Y	Y	Y	Y	Y	Y	11-02	10.3	64.02	4.646
gab	10.03	64.32	1540	N	Y	0	Y	Y	Y	Y	Y	Y	Y	11-02	10.3	64.02	4.646
gab	10.1	61.44	1540	N	Y	0	Y	Y	Y	Y	Y	Y	Y	11-02	10.3	64.02	4.646
gab	9.5	52.26	1540	N	Y	0	Y	Y	Y	Y	Y	Y	Y	11-02	10.3	64.02	4.646
gab	9.67	56.54	1540	N	Y	0	Y	Y	Y	Y	Y	Y	Y	11-02	10.3	64.02	4.646
gab	9.4	56.61	1540	N	Y	0	Y	Y	Y	Y	Y	Y	Y	11-02	10.3	64.02	4.646
gab	9.1	65.93	1540	N	Y	0	Y	Y	Y	Y	Y	Y	Y	11-02	10.3	64.02	4.646
gab	9.17	58.32	1540	N	Y	0	Y	Y	Y	Y	Y	Y	Y	11-02	10.3	64.02	4.646
gab	10.1	60.37	1540	N	Y	0	Y	Y	Y	Y	Y	Y	Y	11-02	10.3	64.02	4.646
gab	10	61.39	1540	N	Y	0	Y	Y	Y	Y	Y	Y	Y	11-02	10.3	64.02	4.646
gab	9.63	62.18	1540	N	Y	0	Y	Y	Y	Y	Y	Y	Y	11-02	10.3	64.02	4.646
gab	9.47	60.41	1540	N	Y	0	Y	Y	Y	Y	Y	Y	Y	11-02	10.3	64.02	4.646
gab	10.3	59.96	1540	N	Y	0	Y	Y	Y	Y	Y	Y	Y	11-02	10.3	64.02	4.646
gab	9.43	60.93	1540	N	Y	0	Y	Y	Y	Y	Y	Y	Y	11-02	10.3	64.02	4.646
gab	9.97	62.54	1540	N	Y	0	Y	Y	Y	Y	Y	Y	Y	11-02	10.3	64.02	4.646
gab	9.47	62.61	1540	N	Y	0	Y	Y	Y	Y	Y	Y	Y	11-02	10.3	64.02	4.646
gab	9.27	56.97	1540	N	Y	0	Y	Y	Y	Y	Y	Y	Y	11-02	10.3	64.02	4.646
gab	9.63	61.79	1540	N	Y	0	Y	Y	Y	Y	Y	Y	Y	11-02	10.3	64.02	4.646
gab	10	64.81	1540	N	Y	0	Y	Y	Y	Y	Y	Y	Y	11-02	10.3	64.02	4.646
gab	9.5	59.9	1540	N	Y	0	Y	Y	Y	Y	Y	Y	Y	11-02	10.3	64.02	4.646
gab	9.7	58.11	1540	N	Y	0	Y	Y	Y	Y	Y	Y	Y	11-02	10.3	64.02	4.646
gab	10.2	51.82	1540	N	Y	0	Y	Y	Y	Y	Y	Y	Y	11-02	10.3	64.02	4.646
gab	9.9	55.79	1540	N	Y	0	Y	Y	Y	Y	Y	Y	Y	11-02	10.3	64.02	4.646
gab	9.6	51.86	1540	N	Y	0	Y	Y	Y	Y	Y	Y	Y	11-02	10.3	64.02	4.646
gab	10.37	53.95	1540	N	Y	0	Y	Y	Y	Y	Y	Y	Y	11-02	10.3	64.02	4.646
gab	9.27	59.28	1540	N	Y	0	Y	Y	Y	Y	Y	Y	Y	11-02	10.3	64.02	4.646
gab	9.37	55.95	1540	N	Y	0	Y	Y	Y	Y	Y	Y	Y	11-02	10.3	64.02	4.646
gab	9.93	56.02	1540	N	Y	0	Y	Y	Y	Y	Y	Y	Y	11-02	10.3	64.02	4.646
gab	9.2	51.75	1540	N	Y	0	Y	Y	Y	Y	Y	Y	Y	11-02	10.3	64.02	4.646
gab	10.1	56.39	1540	N	Y	0	Y	Y	Y	Y	Y	Y	Y	11-02	10.3	64.02	4.646
gab	9.1	63.73	1540	N	Y	0	Y	Y	Y	Y	Y	Y	Y	11-02	10.3	64.02	4.646
gab	9.37	53.7	1540	N	Y	0	Y	Y	Y	Y	Y	Y	Y	11-02	10.3	64.02	4.646
gab	8.9	65.75	1540	N	Y	0	Y	Y	Y	Y	Y	Y	Y	11-02	10.3	64.02	4.646
gab	9.93	65.91	1540	N	Y	0	Y	Y	Y	Y	Y	Y	Y	11-02	10.3	64.02	4.646
gab	9.63	63.3	1540	N	Y	0	Y	Y	Y	Y	Y	Y	Y	11-02	10.3	64.02	4.646
gab	9.87	51.92	1540	N	Y	0	Y	Y	Y	Y	Y	Y	Y	11-02	10.3	64.02	4.646
gab	9.53	67.25	1540	N	Y	0	Y	Y	Y	Y	Y	Y	Y	11-02	10.3	64.02	4.646
gab	9.97	59.81	1540	N	Y	0	Y	Y	Y	Y	Y	Y	Y	11-02	10.3	64.02	4.646
gab	10.2	60.75	1540	N	Y	0	Y	Y	Y	Y	Y	Y	Y	11-02	10.3	64.02	4.646
gab	9.73	64.21	1540	N	Y	0	Y	Y	Y	Y	Y	Y	Y	11-02	10.3	64.02	4.646
gab	9.17	54.43	1540	N	Y	0	Y	Y	Y	Y	Y	Y	Y	11-02	10.3	64.02	4.646
gab	9.23	64.15	1540	N	Y	0	Y	Y	Y	Y	Y	Y	Y	11-02	10.3	64.02	4.646
gab	9.23	57.8	1540	N	Y	0	Y	Y	Y	Y	Y	Y	Y	11-02	10.3	64.02	4.646
gab	9.6	67.94	1540	N	Y	0	Y	Y	Y	Y	Y	Y	Y	11-02	10.3	64.02	4.646
gab	10.3	52.14	1540	N	Y	0	Y	Y	Y	Y	Y	Y	Y	11-02	10.3	64.02	4.646
gab	10.63	54.98	1540	N	Y	0	Y	Y	Y	Y	Y	Y	Y	11-02	10.3	64.02	4.646
gab	10.83	66.86	1540	N	Y	0	Y	Y	Y	Y	Y	Y	Y	11-02	10.3	64.02	4.646
gab	8.4	60.07	1540	N	Y	0	Y	Y	Y	Y	Y	Y	Y	11-02	10.3	64.02	4.646
gab	10.07	65.15	1540	N	Y	0	Y	Y	Y	Y	Y	Y	Y	11-02	10.3	64.02	4.646
gab	10	56.16	1540	N	Y	0	Y	Y	Y	Y	Y	Y	Y	11-02	10.3	64.02	4.646
gab	11.53	56.77	1540	N	Y	0	Y	Y	Y	Y	Y	Y	Y	11-02	10.3	64.02	4.646
gab	11.9	52.99	1540	N	Y	0	Y	Y	Y	Y	Y	Y	Y	11-02	10.3	64.02	4.646
gab	12.7	60.15	1540	N	Y	0	Y	Y	Y	Y	Y	Y	Y	11-02	10.3	64.02	4.646
gab	7.33	54.63	1540	N	Y	0	Y	Y	Y	Y	Y	Y	Y	11-02	10.3	64.02	4.646
gab	6.9	55.79	1540	N	Y	0	Y	Y	Y	Y	Y	Y	Y	11-02	10.3	64.02	4.646
gab	7.67	59.02	1540	N	Y	0	Y	Y	Y	Y	Y	Y	Y	11-02	10.3	64.02	4.646
gab	9.9	68.81	1540	N	Y	0	Y	Y	Y	Y	Y	Y	Y	11-02	10.3	64.02	4.646
gab	7.7	64.03	1540	N	Y	0	Y	Y	Y	Y	Y	Y	Y	11-02	10.3	64.02	4.646
gab	8.87	62.47	1540	N	Y	0	Y	Y	Y	Y	Y	Y	Y	11-02	10.3	64.02	4.646
gab	7.77	65.61	1540	N	Y	0	Y	Y	Y	Y	Y	Y	Y	11-02	10.3	64.02	4.646
gab	8.7	51.88	1540	N	Y	0	Y	Y	Y	Y	Y	Y	Y	11-02	10.3	64.02	4.646
gab	9	54.69	1540	N	Y	0	Y	Y	Y	Y	Y	Y	Y	11-02	10.3	64.02	4.646
gab	9.83	61.96	1540	N	Y	0	Y	Y	Y	Y	Y	Y	Y	11-02	10.3	64.02	4.646
gab	9.87	54.37	1540	N	Y	0	Y	Y	Y	Y	Y	Y	Y	11-02	10.3	64.02	4.646
gab	10.1	51.55	1540	N	Y	0	Y	Y	Y	Y	Y	Y	Y	11-02	10.3	64.02	4.646
gab	9.17	60.26	1540	N	Y	0	Y	Y	Y	Y	Y	Y	Y	11-02	10.3	64.02	4.646
gab	9.5	52.29	1540	N	Y	0	Y	Y	Y	Y	Y	Y	Y	11-02	10.3	64.02	4.646
gab	9	64.64	1540	N	Y	0	Y	Y	Y	Y	Y	Y	Y	11-02	10.3	64.02	4.646
gab	9.13	62.17	1540	N	Y	0	Y	Y	Y	Y	Y	Y	Y	11-02	10.3	64.02	4.646
gab	11.07	62.91	1540	N	Y	0	Y	Y	Y	Y	Y	Y	Y	11-02	10.3	64.02	4.646
gab	9.53	64.35	1540	N	Y	0	Y	Y	Y	Y	Y	Y	Y	11-02	10.3	64.02	4.646
gab	9.97	62.64	1540	N	Y	0	Y	Y	Y	Y	Y	Y	Y	11-02	10.3	64.02	4.646
gab	11.27	51.49	1540	N	Y	0	Y	Y	Y	Y	Y	Y	Y	11-02	10.3	64.02	4.646
gab	9.57	62.05	1540	N	Y	0	Y	Y	Y	Y	Y	Y	Y	11-02	10.3	64.02	4.646
gab	10.67	61.01	1540	N	Y	0	Y	Y	Y	Y	Y	Y	Y	11-02	10.3	64.02	4.646
gab	10.6	68.64	1540	N	Y	0	Y	Y	Y	Y	Y	Y	Y	11-02	10.3	64.02	4.646
gab	11.67	55.35	1540	N	Y	0	Y	Y	Y	Y	Y	Y	Y	11-02	10.3	64.02	4.646
gab	11	54.92	1540	N	Y	0	Y	Y	Y	Y	Y	Y	Y	11-02	10.3	64.02	4.646
gab	10.67	53.83	1540	N	Y	0	Y	Y	Y	Y	Y	Y	Y	11-02	10.3	64.02	4.646
gab	10.03	68.28	1540	N	Y	0	Y	Y	Y	Y	Y	Y	Y	11-02	10.3	64.02	4.646
gab	12.53	65.72	1540	N	Y	0	Y	Y	Y	Y	Y	Y	Y	11-02	10.3	64.02	4.646
gab	10.7	67.79	1540	N	Y	0	Y	Y	Y	Y	Y	Y	Y	11-02	10.3	64.02	4.646
gab	10.83	68.49	1540	N	Y	0	Y	Y	Y	Y	Y	Y	Y	11-02	10.3	64.02	4.646
gab	10.33	65.39	1540	N	Y	0	Y	Y	Y	Y	Y	Y	Y	11-02	10.3	64.02	4.646
gab	10.03	53.67	1540	N	Y	0	Y	Y	Y	Y	Y	Y	Y	11-02	10.3	64.02	4.646
gab	10.67	68.86	1540	N	Y	0	Y	Y	Y	Y	Y	Y	Y	11-02	10.3	64.02	4.646
gab	10.5	63.52	1540	N	Y	0	Y	Y	Y	Y	Y	Y	Y	11-02	10.3	64.02	4.646
gab	10.53	52.66	1540	N	Y	0	Y	Y	Y	Y	Y	Y	Y	11-02	10.3	64.02	4.646
gab	10.23	61.14	1540	N	Y	0	Y	Y	Y	Y	Y	Y	Y	11-02	10.3	64.02	4.646
gab	8.8	54.78	1540	N	Y	0	Y	Y	Y	Y	Y	Y	Y	11-02	10.3	64.02	4.646
gab	8.9	58.21	1540	N	Y	0	Y	Y	Y	Y	Y	Y	Y	11-02	10.3	64.02	4.646
gab	9.77	68.42	1540	N	Y	0	Y	Y	Y	Y	Y	Y	Y	11-02	10.3	64.02	4.646
gab	10.27	58.61	1540	N	Y	0	Y	Y	Y	Y	Y	Y	Y	11-02	10.3	64.02	4.646
gab	9.2	53.39	1540	N	Y	0	Y	Y	Y	Y	Y	Y	Y	11-02	10.3	64.02	4.646
gab	10.83	62.02	1540	N	Y	0	Y	Y	Y	Y	Y	Y	Y	11-02	10.3	64.02	4.646
gab	9.97	62.29	1540	N	Y	0	Y	Y	Y	Y	Y	Y	Y	11-02	10.3	64.02	4.646
gab	9.27	59.65	1540	N	Y	0	Y	Y	Y	Y	Y	Y	Y	11-02	10.3	64.02	4.646
gab	8.77	65.64	1540	N	Y	0	Y	Y	Y	Y	Y	Y	Y	11-02	10.3	64.02	4.646
gab	10.2	53.52	1540	N	Y	0	Y	Y	Y	Y	Y	Y	Y	11-02	10.3	64.02	4.646
gab	10.43	56.53	1540	N	Y	0	Y	Y	Y	Y	Y	Y	Y	11-02	10.3	64.02	4.646
gab	10.6	65.27	1540	N	Y	0	Y	Y	Y	Y	Y	Y	Y	11-02	10.3	64.02	4.646
gab	9.87	54.14	1540	N	Y	0	Y	Y	Y	Y	Y	Y	Y	11-02	10.3	64.02	4.646
gab	10.07	51.37	1540	N	Y	0	Y	Y	Y	Y	Y	Y	Y	11-02	10.3	64.02	4.646
gab	9.33	56.88	1540	N	Y	0	Y	Y	Y	Y	Y	Y	Y	11-02	10.3	64.02	4.646
gab	9.7	68.96	1540	N	Y	0	Y	Y	Y	Y	Y	Y	Y	11-02	10.3	64.02	4.646
gab	9.27	55.76	1540	N	Y	0	Y	Y	Y	Y	Y	Y	Y	11-02	10.3	64.02	4.646
gab	9.9	53.18	1540	N	Y	0	Y	Y	Y	Y	Y	Y	Y	11-02	10.3	64.02	4.646
gab	8.83	54	1540	N	Y	0	Y	Y	Y	Y	Y	Y	Y	11-02	10.3	64.02	4.646
gab	8.83	68.88	1540	N	Y	0	Y	Y	Y	Y	Y	Y	Y	11-02	10.3	64.02	4.646
gab	8.17	60.94	1540	N	Y	0	Y	Y	Y	Y	Y	Y	Y	11-02	10.3	64.02	4.646
gab	9.8	60.58	1540	N	Y	0	Y	Y	Y	Y	Y	Y	Y	11-02	10.3	64.02	4.646
gab	9.43	51.95	1540	N	Y	0	Y	Y	Y	Y	Y	Y	Y	11-02	10.3	64.02	4.646
gab	9.8	63.93	1540	N	Y	0	Y	Y	Y	Y	Y	Y	Y	11-02	10.3	64.02	4.646
gab	9.27	53.32	1540	N	Y	0	Y	Y	Y	Y	Y	Y	Y	11-02	10.3	64.02	4.646
gab	10.37	64.05	1540	N	Y	0	Y	Y	Y	Y	Y	Y	Y	11-02	10.3	64.02	4.646
gab	9.33	57.8	1540	N	Y	0	Y	Y	Y	Y	Y	Y	Y	11-02	10.3	64.02	4.646
gab	8.57	62.4	1540	N	Y	0	Y	Y	Y	Y	Y	Y	Y	11-02	10.3	64.02	4.646
gab	9.07	61.87	1540	N	Y	0	Y	Y	Y	Y	Y	Y	Y	11-02	10.3	64.02	4.646
gab	8.9	66.29	1540	N	Y	0	Y	Y	Y	Y	Y	Y	Y	11-02	10.3	64.02	4.646
gab	9.6	51.93	1540	N	Y	0	Y	Y	Y	Y	Y	Y	Y	11-02	10.3	64.02	4.646
gab	9.4	67.15	1540	N	Y	0	Y	Y	Y	Y	Y	Y	Y	11-02	10.3	64.02	4.646
gab	9.07	68.44	1540	N	Y	0	Y	Y	Y	Y	Y	Y	Y	11-02	10.3	64.02	4.646
gab	10.1	61.86	1540	N	Y	0	Y	Y	Y	Y	Y	Y	Y	11-02	10.3	64.02	4.646
gab	10.03	59.62	1540	N	Y	0	Y	Y	Y	Y	Y	Y	Y	11-02	10.3	64.02	4.646
gab	9.57	55.72	1540	N	Y	0	Y	Y	Y	Y	Y	Y	Y	11-02	10.3	64.02	4.646
gab	9.23	63.93	1540	N	Y	0	Y	Y	Y	Y	Y	Y	Y	11-02	10.3	64.02	4.646
gab	9.2	63.75	1540	N	Y	0	Y	Y	Y	Y	Y	Y	Y	11-02	10.3	64.02	4.646
gab	9.43	52.78	1540	N	Y	0	Y	Y	Y	Y	Y	Y	Y	11-02	10.3	64.02	4.646
gab	9.1	57.01	1540	N	Y	0	Y	Y	Y	Y	Y	Y	Y	11-02	10.3	64.02	4.646
gab	9.2	61.63	1540	N	Y	0	Y	Y	Y	Y	Y	Y	Y	11-02	10.3	64.02	4.646
gab	8.73	65.08	1540	N	Y	0	Y	Y	Y	Y	Y	Y	Y	11-02	10.3	64.02	4.646
gab	10.77	55.62	1540	N	Y	0	Y	Y	Y	Y	Y	Y	Y	11-02	10.3	64.02	4.646
gab	10.27	62.51	1540	N	Y	0	Y	Y	Y	Y	Y	Y	Y	11-02	10.3	64.02	4.646
gab	11	53.81	1540	N	Y	0	Y	Y	Y	Y	Y	Y	Y	11-02	10.3	64.02	4.646
gab	10.97	68.83	1540	N	Y	0	Y	Y	Y	Y	Y	Y	Y	11-02	10.3	64.02	4.646
gab	10.7	67.42	1540	N	Y	0	Y	Y	Y	Y	Y	Y	Y	11-02	10.3	64.02	4.646
gab	10.67	54.21	1540	N	Y	0	Y	Y	Y	Y	Y	Y	Y	11-02	10.3	64.02	4.646
gab	10.43	67.31	1540	N	Y	0	Y	Y	Y	Y	Y	Y	Y	11-02	10.3	64.02	4.646
gab	10.37	67.93	1540	N	Y	0	Y	Y	Y	Y	Y	Y	Y	11-02	10.3	64.02	4.646
gab	11.03	54.94	1540	N	Y	0	Y	Y	Y	Y	Y	Y	Y	11-02	10.3	64.02	4.646
gab	10.97	65.44	1540	N	Y	0	Y	Y	Y	Y	Y	Y	Y	11-02	10.3	64.02	4.646
gab	10.73	63.59	1540	N	Y	0	Y	Y	Y	Y	Y	Y	Y	11-02	10.3	64.02	4.646
gab	10.77	63.39	1540	N	Y	0	Y	Y	Y	Y	Y	Y	Y	11-02	10.3	64.02	4.646
gab	10.1	67.86	1540	N	Y	0	Y	Y	Y	Y	Y	Y	Y	11-02	10.3	64.02	4.646
gab	10.4	62.29	1540	N	Y	0	Y	Y	Y	Y	Y	Y	Y	11-02	10.3	64.02	4.646
gab	10.93	60.9	1540	N	Y	0	Y	Y	Y	Y	Y	Y	Y	11-02	10.3	64.02	4.646
gab	10.2	55.69	1540	N	Y	0	Y	Y	Y	Y	Y	Y	Y	11-02	10.3	64.02	4.646
gab	10.97	62.71	1540	N	Y	0	Y	Y	Y	Y	Y	Y	Y	11-02	10.3	64.02	4.646
gab	10.9	60.04	1540	N	Y	0	Y	Y	Y	Y	Y	Y	Y	11-02	10.3	64.02	4.646
gab	10.13	57.02	1540	N	Y	0	Y	Y	Y	Y	Y	Y	Y	11-02	10.3	64.02	4.646
gab	10.27	52.03	1540	N	Y	0	Y	Y	Y	Y	Y	Y	Y	11-02	10.3	64.02	4.646
gab	10.2	66.32	1540	N	Y	0	Y	Y	Y	Y	Y	Y	Y	11-02	10.3	64.02	4.646
gab	9.87	68.87	1540	N	Y	0	Y	Y	Y	Y	Y	Y	Y	11-02	10.3	64.02	4.646
gab	10.23	62.16	1540	N	Y	0	Y	Y	Y	Y	Y	Y	Y	11-02	10.3	64.02	4.646
gab	10.43	65.78	1540	N	Y	0	Y	Y	Y	Y	Y	Y	Y	11-02	10.3	64.02	4.646
gab	10.17	52.26	1540	N	Y	0	Y	Y	Y	Y	Y	Y	Y	11-02	10.3	64.02	4.646
gab	10.67	51.79	1540	N	Y	0	Y	Y	Y	Y	Y	Y	Y	11-02	10.3	64.02	4.646
gab	11.4	65.8	1540	N	Y	0	Y	Y	Y	Y	Y	Y	Y	11-02	10.3	64.02	4.646
gab	11	66.17	1540	N	Y	0	Y	Y	Y	Y	Y	Y	Y	11-02	10.3	64.02	4.646
gab	10.23	67.18	1540	N	Y	0	Y	Y	Y	Y	Y	Y	Y	11-02	10.3	64.02	4.646
gab	11.2	63.17	1540	N	Y	0	Y	Y	Y	Y	Y	Y	Y	11-02	10.3	64.02	4.646
gab	10.37	60.9	1540	N	Y	0	Y	Y	Y	Y	Y	Y	Y	11-02	10.3	64.02	4.646
gab	10.6	68.79	1540	N	Y	0	Y	Y	Y	Y	Y	Y	Y	11-02	10.3	64.02	4.646
gab	9.63	65.34	1540	N	Y	0	Y	Y	Y	Y	Y	Y	Y	11-02	10.3	64.02	4.646
gab	9.27	56.03	1540	N	Y	0	Y	Y	Y	Y	Y	Y	Y	11-02	10.3	64.02	4.646
gab	9.43	67.65	1540	N	Y	0	Y	Y	Y	Y	Y	Y	Y	11-02	10.3	64.02	4.646
gab	8.77	66.36	1540	N	Y	0	Y	Y	Y	Y	Y	Y	Y	11-02	10.3	64.02	4.646
gab	8.37	64.49	1540	N	Y	0	Y	Y	Y	Y	Y	Y	Y	11-02	10.3	64.02	4.646
gab	8.13	60.2	1540	N	Y	0	Y	Y	Y	Y	Y	Y	Y	11-02	10.3	64.02	4.646
gab	8.53	53.31	1540	N	Y	0	Y	Y	Y	Y	Y	Y	Y	11-02	10.3	64.02	4.646
gab	9.77	61.07	1540	N	Y	0	Y	Y	Y	Y	Y	Y	Y	11-02	10.3	64.02	4.646
gab	10.5	68.64	1540	N	Y	0	Y	Y	Y	Y	Y	Y	Y	11-02	10.3	64.02	4.646
gab	9.53	63.94	1540	N	Y	0	Y	Y	Y	Y	Y	Y	Y	11-02	10.3	64.02	4.646
gab	9.83	63.37	1540	N	Y	0	Y	Y	Y	Y	Y	Y	Y	11-02	10.3	64.02	4.646
gab	9.63	62.39	1540	N	Y	0	Y	Y	Y	Y	Y	Y	Y	11-02	10.3	64.02	4.646
gab	9.7	56.13	1540	N	Y	0	Y	Y	Y	Y	Y	Y	Y	11-02	10.3	64.02	4.646
gab	9.63	63.3	1540	N	Y	0	Y	Y	Y	Y	Y	Y	Y	11-02	10.3	64.02	4.646
gab	9.47	68.02	1540	N	Y	0	Y	Y	Y	Y	Y	Y	Y	11-02	10.3	64.02	4.646
gab	9.87	66.2	1540	N	Y	0	Y	Y	Y	Y	Y	Y	Y	11-02	10.3	64.02	4.646
gab	9.4	52.4	1540	N	Y	0	Y	Y	Y	Y	Y	Y	Y	11-02	10.3	64.02	4.646
gab	9.53	52.62	1540	N	Y	0	Y	Y	Y	Y	Y	Y	Y	11-02	10.3	64.02	4.646
gab	9.87	51.58	1540	N	Y	0	Y	Y	Y	Y	Y	Y	Y	11-02	10.3	64.02	4.646
gab	10.1	55.05	1540	N	Y	0	Y	Y	Y	Y	Y	Y	Y	11-02	10.3	64.02	4.646
gab	9.67	60.41	1540	N	Y	0	Y	Y	Y	Y	Y	Y	Y	11-02	10.3	64.02	4.646
gab	9.73	51.87	1540	N	Y	0	Y	Y	Y	Y	Y	Y	Y	11-02	10.3	64.02	4.646
gab	11.17	64.78	1540	N	Y	0	Y	Y	Y	Y	Y	Y	Y	11-02	10.3	64.02	4.646
gab	10.87	64.73	1540	N	Y	0	Y	Y	Y	Y	Y	Y	Y	11-02	10.3	64.02	4.646
gab	11.13	54.86	1540	N	Y	0	Y	Y	Y	Y	Y	Y	Y	11-02	10.3	64.02	4.646
gab	10.6	68.96	1540	N	Y	0	Y	Y	Y	Y	Y	Y	Y	11-02	10.3	64.02	4.646
gab	10.37	58.86	1540	N	Y	0	Y	Y	Y	Y	Y	Y	Y	11-02	10.3	64.02	4.646
gab	11.13	58.81	1540	N	Y	0	Y	Y	Y	Y	Y	Y	Y	11-02	10.3	64.02	4.646
gab	11.67	54.79	1540	N	Y	0	Y	Y	Y	Y	Y	Y	Y	11-02	10.3	64.02	4.646
gab	11.4	51.88	1540	N	Y	0	Y	Y	Y	Y	Y	Y	Y	11-02	10.3	64.02	4.646
gab	11.33	64.27	1540	N	Y	0	Y	Y	Y	Y	Y	Y	Y	11-02	10.3	64.02	4.646
gab	9.73	59.95	1540	N	Y	0	Y	Y	Y	Y	Y	Y	Y	11-02	10.3	64.02	4.646
gab	10.33	58.26	1540	N	Y	0	Y	Y	Y	Y	Y	Y	Y	11-02	10.3	64.02	4.646
gab	10.13	63.2	1540	N	Y	0	Y	Y	Y	Y	Y	Y	Y	11-02	10.3	64.02	4.646
[truncated: 6,261 more rows]
