# Supplementary material for: An agricultural digital twin for mandarins demonstrates the potential for individualized agriculture
Source: Nat Commun. 2024 Feb 20;15:1561. doi: 10.1038/s41467-024-45725-x (PMC10879191; doi:10.1038/s41467-024-45725-x)
Supplement: Supplementary file 12 — Supplementary Data 8 [file 41467_2024_45725_MOESM12_ESM.xlsx]

## Sheet: Sheet1
Fig. 8. Intra-orchard analyses of the Iab orchard.
position_id	citrus_id	farm_id	position	brix	size	researched_month	researched_week	researched_at	tag_no
1	1	bab	high	10.57	66.73	10	3	2021-10-15	1
2	1	bab	middle	10.37	64.47	10	3	2021-10-15	1
3	1	bab	low	10.63	65.02	10	3	2021-10-15	1
4	2	bab	high	10.03	72.26	10	3	2021-10-15	2
5	2	bab	middle	10.17	73.29	10	3	2021-10-15	2
6	2	bab	low	9.93	65.09	10	3	2021-10-15	2
7	3	bab	high	9.33	71.35	10	3	2021-10-15	3
8	3	bab	middle	9.33	64.2	10	3	2021-10-15	3
9	3	bab	low	8.93	60.27	10	3	2021-10-15	3
10	4	bab	high	10.2	73.68	10	3	2021-10-15	4
11	4	bab	middle	10.43	59.58	10	3	2021-10-15	4
12	4	bab	low	10.27	70.6	10	3	2021-10-15	4
13	5	bab	high	10.07	69.78	10	3	2021-10-15	5
14	5	bab	middle	10.33	71.69	10	3	2021-10-15	5
15	5	bab	low	9.8	67.68	10	3	2021-10-15	5
16	6	bab	high	10.23	76.6	10	3	2021-10-15	6
17	6	bab	middle	11.77	65.49	10	3	2021-10-15	6
18	6	bab	low	10.63	70.9	10	3	2021-10-15	6
19	7	bab	high	9.87	57.76	10	3	2021-10-15	7
20	7	bab	middle	10.43	61.95	10	3	2021-10-15	7
21	7	bab	low	10.73	57.77	10	3	2021-10-15	7
22	8	bab	high	9.63	68.26	10	3	2021-10-15	8
23	8	bab	middle	9.57	66.87	10	3	2021-10-15	8
24	8	bab	low	9.8	66.27	10	3	2021-10-15	8
25	9	bab	high	9.83	68.7	10	3	2021-10-15	9
26	9	bab	middle	9.8	69.45	10	3	2021-10-15	9
27	9	bab	low	9.2	65.2	10	3	2021-10-15	9
28	10	bab	high	9.97	72.55	10	3	2021-10-15	10
29	10	bab	middle	11.13	68.41	10	3	2021-10-15	10
30	10	bab	low	10.93	74.41	10	3	2021-10-15	10
31	11	bab	high	9.53	64.57	10	3	2021-10-15	11
32	11	bab	middle	9.73	68.94	10	3	2021-10-15	11
33	11	bab	low	10.33	71.89	10	3	2021-10-15	11
34	12	bab	high	8.9	68.36	10	3	2021-10-15	12
35	12	bab	middle	8.7	60.61	10	3	2021-10-15	12
36	12	bab	low	9.73	72.85	10	3	2021-10-15	12
37	13	bab	high	9.4	61.38	10	3	2021-10-15	13
38	13	bab	middle	9.53	68.61	10	3	2021-10-15	13
39	13	bab	low	9.37	76.35	10	3	2021-10-15	13
40	14	bab	high	9.93	62.24	10	3	2021-10-15	14
41	14	bab	middle	9.7	76.32	10	3	2021-10-15	14
42	14	bab	low	9	71.51	10	3	2021-10-15	14
43	15	bab	high	9.47	74.81	10	3	2021-10-15	15
44	15	bab	middle	8.9	65.33	10	3	2021-10-15	15
45	15	bab	low	9.63	66.48	10	3	2021-10-15	15
46	16	bab	high	9.3	58.67	10	3	2021-10-15	16
47	16	bab	middle	9.5	64.61	10	3	2021-10-15	16
48	16	bab	low	9.67	68.53	10	3	2021-10-15	16
49	17	bab	high	9.4	63.78	10	3	2021-10-15	17
50	17	bab	middle	9.33	68.92	10	3	2021-10-15	17
51	17	bab	low	10.3	67.2	10	3	2021-10-15	17
52	18	bab	high	10.8	66.16	10	3	2021-10-15	18
53	18	bab	middle	11.17	62.89	10	3	2021-10-15	18
54	18	bab	low	10.87	58.9	10	3	2021-10-15	18
55	19	bab	high	11	60.86	10	3	2021-10-15	19
56	19	bab	middle	10.67	69.97	10	3	2021-10-15	19
57	19	bab	low	10.43	62.51	10	3	2021-10-15	19
58	20	bab	high	11.17	59.84	10	3	2021-10-15	20
59	20	bab	middle	11.23	59.16	10	3	2021-10-15	20
60	20	bab	low	11.23	64.17	10	3	2021-10-15	20
61	21	bab	high	9.1	68.06	10	3	2021-10-15	21
62	21	bab	middle	10.83	71.11	10	3	2021-10-15	21
63	21	bab	low	10.87	70.6	10	3	2021-10-15	21
64	22	bab	high	9.93	74.5	10	3	2021-10-15	22
65	22	bab	middle	10.87	59.91	10	3	2021-10-15	22
66	22	bab	low	10.3	70.37	10	3	2021-10-15	22
67	23	bab	high	10.13	69.39	10	3	2021-10-15	23
68	23	bab	middle	10.1	68.54	10	3	2021-10-15	23
69	23	bab	low	10	71.08	10	3	2021-10-15	23
70	24	bab	high	10.53	64.26	10	3	2021-10-15	24
71	24	bab	middle	11.27	63.73	10	3	2021-10-15	24
72	24	bab	low	10.73	72.55	10	3	2021-10-15	24
73	25	bab	high	9.9	69.44	10	3	2021-10-15	25
74	25	bab	middle	11.03	70.58	10	3	2021-10-15	25
75	25	bab	low	10.97	76.33	10	3	2021-10-15	25
76	26	bab	high	10.47	67.38	10	3	2021-10-15	26
77	26	bab	middle	11.1	67.89	10	3	2021-10-15	26
78	26	bab	low	10.8	61.43	10	3	2021-10-15	26
79	27	bab	high	10.5	71.7	10	3	2021-10-15	27
80	27	bab	middle	10.23	63.89	10	3	2021-10-15	27
81	27	bab	low	9.8	62.53	10	3	2021-10-15	27
82	28	bab	high	10.13	73.05	10	3	2021-10-15	28
83	28	bab	middle	10.67	74.15	10	3	2021-10-15	28
84	28	bab	low	10.03	58.84	10	3	2021-10-15	28
85	29	bab	high	10	72.97	10	3	2021-10-15	29
86	29	bab	middle	10.07	61.61	10	3	2021-10-15	29
87	29	bab	low	10.47	65.09	10	3	2021-10-15	29
88	30	bab	high	11.87	61.74	10	3	2021-10-15	30
89	30	bab	middle	11.43	63.68	10	3	2021-10-15	30
90	30	bab	low	11.5	65.71	10	3	2021-10-15	30
91	31	bab	high	12.1	62.69	10	3	2021-10-15	31
92	31	bab	middle	10.9	59.46	10	3	2021-10-15	31
93	31	bab	low	12.13	68.7	10	3	2021-10-15	31
94	32	bab	high	9.23	61.71	10	3	2021-10-15	32
95	32	bab	middle	9.27	65.1	10	3	2021-10-15	32
96	32	bab	low	9.73	66.81	10	3	2021-10-15	32
97	33	bab	high	9.97	67.28	10	3	2021-10-15	33
98	33	bab	middle	10.07	61.55	10	3	2021-10-15	33
99	33	bab	low	9.67	74.38	10	3	2021-10-15	33
100	34	bab	high	9.27	70.12	10	3	2021-10-15	34
101	34	bab	middle	9.07	58.94	10	3	2021-10-15	34
102	34	bab	low	9.57	72.03	10	3	2021-10-15	34
103	35	bab	high	10.5	62.83	10	3	2021-10-15	35
104	35	bab	middle	9.17	75.56	10	3	2021-10-15	35
105	35	bab	low	9.13	69.03	10	3	2021-10-15	35
106	36	bab	high	9.97	66.64	10	3	2021-10-15	36
107	36	bab	middle	9.83	64.6	10	3	2021-10-15	36
108	36	bab	low	10.43	72.27	10	3	2021-10-15	36
109	37	bab	high	8.17	58.75	10	3	2021-10-15	37
110	37	bab	middle	8.13	59.21	10	3	2021-10-15	37
111	37	bab	low	8.43	71.75	10	3	2021-10-15	37
112	38	bab	high	7.1	73.35	10	3	2021-10-15	38
113	38	bab	middle	11.6	75.41	10	3	2021-10-15	38
114	38	bab	low	9.1	66.88	10	3	2021-10-15	38
115	39	bab	high	8.87	61.66	10	3	2021-10-15	39
116	39	bab	middle	8.23	70.18	10	3	2021-10-15	39
117	39	bab	low	8.5	73.73	10	3	2021-10-15	39
118	40	bab	high	7.9	76.54	10	3	2021-10-15	40
119	40	bab	middle	7.5	74.79	10	3	2021-10-15	40
120	40	bab	low	9.27	67.58	10	3	2021-10-15	40
121	41	bab	high	8.5	62.67	10	3	2021-10-15	41
122	41	bab	middle	8.37	69.72	10	3	2021-10-15	41
123	41	bab	low	8.13	71.18	10	3	2021-10-15	41
124	42	bab	high	9.13	72.27	10	3	2021-10-15	42
125	42	bab	middle	10.03	62.11	10	3	2021-10-15	42
126	42	bab	low	9.63	59.88	10	3	2021-10-15	42
127	43	bab	high	9.7	65.06	10	3	2021-10-15	43
128	43	bab	middle	10.03	76.52	10	3	2021-10-15	43
129	43	bab	low	9.07	66.25	10	3	2021-10-15	43
130	44	bab	high	8.3	61.96	10	3	2021-10-15	44
131	44	bab	middle	9.73	64.54	10	3	2021-10-15	44
132	44	bab	low	8.47	58.19	10	3	2021-10-15	44
133	45	bab	high	10.1	60.28	10	3	2021-10-15	45
134	45	bab	middle	10.63	71.34	10	3	2021-10-15	45
135	45	bab	low	10.23	71.81	10	3	2021-10-15	45
136	46	bab	high	10.7	58.72	10	3	2021-10-15	46
137	46	bab	middle	10.5	61.31	10	3	2021-10-15	46
138	46	bab	low	9.9	61.18	10	3	2021-10-15	46
139	47	bab	high	10	63.82	10	3	2021-10-15	47
140	47	bab	middle	10.43	60.93	10	3	2021-10-15	47
141	47	bab	low	10.73	66.17	10	3	2021-10-15	47
142	48	bab	high	10.07	65.82	10	3	2021-10-15	48
143	48	bab	middle	9.57	62.09	10	3	2021-10-15	48
144	48	bab	low	9.7	67.33	10	3	2021-10-15	48
145	49	bab	high	9.13	65.22	10	3	2021-10-15	49
146	49	bab	middle	9.9	74.71	10	3	2021-10-15	49
147	49	bab	low	10.53	68.29	10	3	2021-10-15	49
148	50	bab	high	9.17	60.59	10	3	2021-10-15	50
149	50	bab	middle	10.27	58.01	10	3	2021-10-15	50
150	50	bab	low	9.53	69.19	10	3	2021-10-15	50
151	51	bab	high	9.8	67.86	10	3	2021-10-15	51
152	51	bab	middle	9.6	73.74	10	3	2021-10-15	51
153	51	bab	low	9.6	70.42	10	3	2021-10-15	51
154	52	bab	high	10.3	64.66	10	3	2021-10-15	52
155	52	bab	middle	10.73	67.13	10	3	2021-10-15	52
156	52	bab	low	10.77	70.06	10	3	2021-10-15	52
157	53	bab	high	9.6	64.76	10	3	2021-10-15	53
158	53	bab	middle	10.1	59.19	10	3	2021-10-15	53
159	53	bab	low	10.27	68.49	10	3	2021-10-15	53
160	54	bab	high	10.17	69.11	10	3	2021-10-15	54
161	54	bab	middle	9.7	63.66	10	3	2021-10-15	54
162	54	bab	low	9.87	58.66	10	3	2021-10-15	54
163	55	bab	high	12.4	64.26	10	3	2021-10-15	55
164	55	bab	middle	11.33	69.1	10	3	2021-10-15	55
165	55	bab	low	10.97	75.69	10	3	2021-10-15	55
166	56	bab	high	9.83	69.81	10	3	2021-10-15	56
167	56	bab	middle	10.43	58.72	10	3	2021-10-15	56
168	56	bab	low	8.1	62.92	10	3	2021-10-15	56
169	57	bab	high	8.93	73.22	10	3	2021-10-15	57
170	57	bab	middle	9	65.81	10	3	2021-10-15	57
171	57	bab	low	9.3	60.67	10	3	2021-10-15	57
172	58	bab	high	9.53	70.99	10	3	2021-10-15	58
173	58	bab	middle	10.47	59.51	10	3	2021-10-15	58
174	58	bab	low	9.43	67.54	10	3	2021-10-15	58
175	59	bab	high	10.33	59.56	10	3	2021-10-15	59
176	59	bab	middle	12	65.17	10	3	2021-10-15	59
177	59	bab	low	10.9	63.85	10	3	2021-10-15	59
178	60	bab	high	10.83	59.16	10	3	2021-10-15	60
179	60	bab	middle	10.4	69.15	10	3	2021-10-15	60
180	60	bab	low	11.53	58.21	10	3	2021-10-15	60
181	61	bab	high	9.73	60.05	10	3	2021-10-15	61
182	61	bab	middle	10.4	75.54	10	3	2021-10-15	61
183	61	bab	low	10.47	63.38	10	3	2021-10-15	61
184	62	bab	high	11.4	66.94	10	3	2021-10-15	62
185	62	bab	middle	10.77	71.06	10	3	2021-10-15	62
186	62	bab	low	10.33	76.63	10	3	2021-10-15	62
187	63	bab	high	11.97	73.29	10	3	2021-10-15	63
188	63	bab	middle	13.6	71.72	10	3	2021-10-15	63
189	63	bab	low	11.87	68.83	10	3	2021-10-15	63
190	64	bab	high	13.43	60.82	10	3	2021-10-15	64
191	64	bab	middle	12.33	76.39	10	3	2021-10-15	64
192	64	bab	low	12.77	58.09	10	3	2021-10-15	64
193	65	bab	high	10.33	70.55	10	3	2021-10-15	65
194	65	bab	middle	11.33	68.74	10	3	2021-10-15	65
195	65	bab	low	10.17	67.23	10	3	2021-10-15	65
196	66	bab	high	10.87	72.53	10	3	2021-10-15	66
197	66	bab	middle	10.67	61.55	10	3	2021-10-15	66
198	66	bab	low	11.9	57.78	10	3	2021-10-15	66
199	67	bab	high	10.77	65.57	10	3	2021-10-15	67
200	67	bab	middle	11.07	70.86	10	3	2021-10-15	67
201	67	bab	low	10.6	67.05	10	3	2021-10-15	67
202	68	bab	high	10.8	72.11	10	3	2021-10-15	68
203	68	bab	middle	9.87	73.61	10	3	2021-10-15	68
204	68	bab	low	9.33	59.52	10	3	2021-10-15	68
205	69	bab	high	12.2	63.48	10	3	2021-10-15	69
206	69	bab	middle	11.43	64.13	10	3	2021-10-15	69
207	69	bab	low	12.13	58.97	10	3	2021-10-15	69
208	70	bab	high	11.3	73.96	10	3	2021-10-15	70
209	70	bab	middle	10.83	58.33	10	3	2021-10-15	70
210	70	bab	low	12.03	59.51	10	3	2021-10-15	70
211	71	bab	high	11.47	64.35	10	3	2021-10-15	71
212	71	bab	middle	10.73	73.73	10	3	2021-10-15	71
213	71	bab	low	11.03	64.79	10	3	2021-10-15	71
214	72	bab	high	9.57	67.14	10	3	2021-10-15	72
215	72	bab	middle	9.07	60.82	10	3	2021-10-15	72
216	72	bab	low	8.87	73.92	10	3	2021-10-15	72
217	73	bab	high	9.43	67.24	10	3	2021-10-15	73
218	73	bab	middle	9.9	65.96	10	3	2021-10-15	73
219	73	bab	low	10.57	68.81	10	3	2021-10-15	73
220	74	bab	high	11.53	74.03	10	3	2021-10-15	74
221	74	bab	middle	11.97	74.2	10	3	2021-10-15	74
222	74	bab	low	11.97	64.6	10	3	2021-10-15	74
223	75	bab	high	11.2	72.96	10	3	2021-10-15	75
224	75	bab	middle	11.37	73.22	10	3	2021-10-15	75
225	75	bab	low	12.23	68.07	10	3	2021-10-15	75
226	76	bab	high	9.07	57.67	10	3	2021-10-15	76
227	76	bab	middle	9.43	61.9	10	3	2021-10-15	76
228	76	bab	low	9.07	74.39	10	3	2021-10-15	76
229	77	bab	high	9.67	58.57	10	3	2021-10-15	77
230	77	bab	middle	10.07	58.42	10	3	2021-10-15	77
231	77	bab	low	9.6	75.03	10	3	2021-10-15	77
232	78	bab	high	10.37	74.75	10	3	2021-10-15	78
233	78	bab	middle	9.93	76.26	10	3	2021-10-15	78
234	78	bab	low	9.67	68.72	10	3	2021-10-15	78
235	79	bab	high	10	75.1	10	3	2021-10-15	79
236	79	bab	middle	10.2	61.02	10	3	2021-10-15	79
237	79	bab	low	10.53	74.73	10	3	2021-10-15	79
238	80	bab	high	10.43	63.18	10	3	2021-10-15	80
239	80	bab	middle	10.23	62.76	10	3	2021-10-15	80
240	80	bab	low	10.57	69.08	10	3	2021-10-15	80
241	81	bab	high	11.4	63.33	10	3	2021-10-15	81
242	81	bab	middle	11.73	60.8	10	3	2021-10-15	81
243	81	bab	low	10.43	75.95	10	3	2021-10-15	81
244	82	bab	high	11.07	70.6	10	3	2021-10-15	82
245	82	bab	middle	10.93	67.28	10	3	2021-10-15	82
246	82	bab	low	11.57	64.95	10	3	2021-10-15	82
247	83	bab	high	9.67	65.66	10	3	2021-10-15	83
248	83	bab	middle	10.5	71.84	10	3	2021-10-15	83
249	83	bab	low	9.7	69.92	10	3	2021-10-15	83
250	84	bab	high	11.3	68.53	10	3	2021-10-15	84
251	84	bab	middle	11.5	63.91	10	3	2021-10-15	84
252	84	bab	low	11.43	63.04	10	3	2021-10-15	84
253	85	bab	high	11.97	68.27	10	3	2021-10-15	85
254	85	bab	middle	12.13	73.72	10	3	2021-10-15	85
255	85	bab	low	12.6	67.91	10	3	2021-10-15	85
256	86	bab	high	10.37	72.15	10	3	2021-10-15	86
257	86	bab	middle	10.77	68.46	10	3	2021-10-15	86
258	86	bab	low	10.4	66.99	10	3	2021-10-15	86
259	87	bab	high	10.9	76.11	10	3	2021-10-15	87
260	87	bab	middle	10.2	67.4	10	3	2021-10-15	87
261	87	bab	low	11.1	73.48	10	3	2021-10-15	87
262	88	bab	high	9.6	74.93	10	3	2021-10-15	88
263	88	bab	middle	9.67	62.94	10	3	2021-10-15	88
264	88	bab	low	10.3	61.14	10	3	2021-10-15	88
265	89	bab	high	10.53	75.88	10	3	2021-10-15	89
266	89	bab	middle	9.63	70.72	10	3	2021-10-15	89
267	89	bab	low	9.87	59.7	10	3	2021-10-15	89
268	90	bab	high	10	61.6	10	3	2021-10-15	90
269	90	bab	middle	10.33	60.76	10	3	2021-10-15	90
270	90	bab	low	9.93	64.54	10	3	2021-10-15	90
271	91	bab	high	10.8	75.47	10	3	2021-10-15	91
272	91	bab	middle	9.97	58.75	10	3	2021-10-15	91
273	91	bab	low	10.4	67.18	10	3	2021-10-15	91
274	92	bab	high	11.37	64.18	10	3	2021-10-15	92
275	92	bab	middle	11.1	67.33	10	3	2021-10-15	92
276	92	bab	low	10.2	72	10	3	2021-10-15	92
277	93	bab	high	11.27	67.59	10	3	2021-10-15	93
278	93	bab	middle	11.2	75.17	10	3	2021-10-15	93
279	93	bab	low	10.9	74.53	10	3	2021-10-15	93
280	94	bab	high	8.3	70.72	10	3	2021-10-15	94
281	94	bab	middle	8.83	70.33	10	3	2021-10-15	94
282	94	bab	low	8.57	71.83	10	3	2021-10-15	94
283	95	bab	high	10.1	58.78	10	3	2021-10-15	95
284	95	bab	middle	8.9	67.03	10	3	2021-10-15	95
285	95	bab	low	9.17	72.31	10	3	2021-10-15	95
286	96	bab	high	9.83	59.37	10	3	2021-10-15	96
287	96	bab	middle	9.4	58.87	10	3	2021-10-15	96
288	96	bab	low	10.07	74.36	10	3	2021-10-15	96
289	97	bab	high	9.9	66.27	10	3	2021-10-15	97
290	97	bab	middle	9.93	73.84	10	3	2021-10-15	97
291	97	bab	low	10.1	67.79	10	3	2021-10-15	97
292	98	bab	high	9.1	59.12	10	3	2021-10-15	98
293	98	bab	middle	10.1	70.63	10	3	2021-10-15	98
294	98	bab	low	9.53	58.94	10	3	2021-10-15	98
295	99	bab	high	9.97	76.27	10	3	2021-10-15	99
296	99	bab	middle	10.13	69.69	10	3	2021-10-15	99
297	99	bab	low	9.23	59.53	10	3	2021-10-15	99
298	100	bab	high	9.2	69.48	10	3	2021-10-15	100
299	100	bab	middle	9.33	60.85	10	3	2021-10-15	100
300	100	bab	low	8.5	67.76	10	3	2021-10-15	100
301	101	bab	high	11.2	53.94	10	4	2021-10-22	1
302	101	bab	middle	10.67	53.8	10	4	2021-10-22	1
303	101	bab	low	10.6	54.02	10	4	2021-10-22	1
304	102	bab	high	11.13	56.46	10	4	2021-10-22	2
305	102	bab	middle	10.23	64.27	10	4	2021-10-22	2
306	102	bab	low	9.93	58.7	10	4	2021-10-22	2
307	103	bab	high	9.47	62.84	10	4	2021-10-22	3
308	103	bab	middle	9.2	58.34	10	4	2021-10-22	3
309	103	bab	low	9.13	55.06	10	4	2021-10-22	3
310	104	bab	high	10.33	60.93	10	4	2021-10-22	4
311	104	bab	middle	10.93	63.23	10	4	2021-10-22	4
312	104	bab	low	10.43	55.85	10	4	2021-10-22	4
313	105	bab	high	10.47	60.35	10	4	2021-10-22	5
314	105	bab	middle	11	53.04	10	4	2021-10-22	5
315	105	bab	low	10.6	64.03	10	4	2021-10-22	5
316	106	bab	high	10.63	58.85	10	4	2021-10-22	6
317	106	bab	middle	11.13	63.43	10	4	2021-10-22	6
318	106	bab	low	10.87	62.95	10	4	2021-10-22	6
319	107	bab	high	10.8	55.37	10	4	2021-10-22	7
320	107	bab	middle	10.63	56.57	10	4	2021-10-22	7
321	107	bab	low	10.13	59.66	10	4	2021-10-22	7
322	108	bab	high	9.63	60.6	10	4	2021-10-22	8
323	108	bab	middle	9.5	61.46	10	4	2021-10-22	8
324	108	bab	low	9.53	58.55	10	4	2021-10-22	8
325	109	bab	high	9.23	55.99	10	4	2021-10-22	9
326	109	bab	middle	9.4	62.02	10	4	2021-10-22	9
327	109	bab	low	9.33	53.97	10	4	2021-10-22	9
328	110	bab	high	11.23	62.5	10	4	2021-10-22	10
329	110	bab	middle	10.83	53.26	10	4	2021-10-22	10
330	110	bab	low	11.6	53.91	10	4	2021-10-22	10
331	111	bab	high	10.13	56.6	10	4	2021-10-22	11
332	111	bab	middle	9.93	52.99	10	4	2021-10-22	11
333	111	bab	low	9.6	57.83	10	4	2021-10-22	11
334	112	bab	high	9.57	54.18	10	4	2021-10-22	12
335	112	bab	middle	9.1	62.76	10	4	2021-10-22	12
336	112	bab	low	9.03	56.87	10	4	2021-10-22	12
337	113	bab	high	9.5	59.45	10	4	2021-10-22	13
338	113	bab	middle	9.43	62.75	10	4	2021-10-22	13
339	113	bab	low	9.1	61.05	10	4	2021-10-22	13
340	114	bab	high	10.47	56.35	10	4	2021-10-22	14
341	114	bab	middle	9.33	56.45	10	4	2021-10-22	14
342	114	bab	low	8.93	52.9	10	4	2021-10-22	14
343	115	bab	high	8.87	61.91	10	4	2021-10-22	15
344	115	bab	middle	9.03	62.67	10	4	2021-10-22	15
345	115	bab	low	9.5	53.85	10	4	2021-10-22	15
346	116	bab	high	10	58.91	10	4	2021-10-22	16
347	116	bab	middle	10	57.36	10	4	2021-10-22	16
348	116	bab	low	10.23	58.29	10	4	2021-10-22	16
349	117	bab	high	10.67	63.15	10	4	2021-10-22	17
350	117	bab	middle	9.73	60.76	10	4	2021-10-22	17
351	117	bab	low	9.97	54.6	10	4	2021-10-22	17
352	118	bab	high	10	63.25	10	4	2021-10-22	18
353	118	bab	middle	9.4	52.79	10	4	2021-10-22	18
354	118	bab	low	9.07	57.7	10	4	2021-10-22	18
355	119	bab	high	10.77	56.17	10	4	2021-10-22	19
356	119	bab	middle	10.97	56.35	10	4	2021-10-22	19
357	119	bab	low	10.7	60.43	10	4	2021-10-22	19
358	120	bab	high	11.07	55.79	10	4	2021-10-22	20
359	120	bab	middle	10.33	60.27	10	4	2021-10-22	20
360	120	bab	low	11.53	52.78	10	4	2021-10-22	20
361	121	bab	high	9.63	61.55	10	4	2021-10-22	21
362	121	bab	middle	10.83	56.32	10	4	2021-10-22	21
363	121	bab	low	10.13	64.4	10	4	2021-10-22	21
364	122	bab	high	10.47	59.79	10	4	2021-10-22	22
365	122	bab	middle	10.97	57.21	10	4	2021-10-22	22
366	122	bab	low	10.3	58.22	10	4	2021-10-22	22
367	123	bab	high	10.53	56.97	10	4	2021-10-22	23
368	123	bab	middle	9.83	64.16	10	4	2021-10-22	23
369	123	bab	low	10.9	61.96	10	4	2021-10-22	23
370	124	bab	high	11.27	60.63	10	4	2021-10-22	24
371	124	bab	middle	10.73	64.1	10	4	2021-10-22	24
372	124	bab	low	11	54.48	10	4	2021-10-22	24
373	125	bab	high	10.77	62.18	10	4	2021-10-22	25
374	125	bab	middle	10.97	55.13	10	4	2021-10-22	25
375	125	bab	low	12.07	58.16	10	4	2021-10-22	25
376	126	bab	high	10.9	62.95	10	4	2021-10-22	26
377	126	bab	middle	10.23	58.88	10	4	2021-10-22	26
378	126	bab	low	10.9	58.33	10	4	2021-10-22	26
379	127	bab	high	10.97	57.77	10	4	2021-10-22	27
380	127	bab	middle	10.3	57.18	10	4	2021-10-22	27
381	127	bab	low	11.2	55.99	10	4	2021-10-22	27
382	128	bab	high	11.1	55.95	10	4	2021-10-22	28
383	128	bab	middle	9.97	64.55	10	4	2021-10-22	28
384	128	bab	low	10.87	55.72	10	4	2021-10-22	28
385	129	bab	high	10.4	62.7	10	4	2021-10-22	29
386	129	bab	middle	10.9	56.99	10	4	2021-10-22	29
387	129	bab	low	10.5	54.28	10	4	2021-10-22	29
388	130	bab	high	12	55.31	10	4	2021-10-22	30
389	130	bab	middle	11.63	61.8	10	4	2021-10-22	30
390	130	bab	low	11.57	53.29	10	4	2021-10-22	30
391	131	bab	high	11.83	58.97	10	4	2021-10-22	31
392	131	bab	middle	12.53	59.88	10	4	2021-10-22	31
393	131	bab	low	11.27	57.8	10	4	2021-10-22	31
394	132	bab	high	9.97	63.1	10	4	2021-10-22	32
395	132	bab	middle	9.87	53.91	10	4	2021-10-22	32
396	132	bab	low	10.83	57.54	10	4	2021-10-22	32
397	133	bab	high	10	59.9	10	4	2021-10-22	33
398	133	bab	middle	10.43	57.3	10	4	2021-10-22	33
399	133	bab	low	10.13	63.77	10	4	2021-10-22	33
400	134	bab	high	9.17	59.73	10	4	2021-10-22	34
401	134	bab	middle	9.93	57.93	10	4	2021-10-22	34
402	134	bab	low	10	61.17	10	4	2021-10-22	34
403	135	bab	high	10.03	62.43	10	4	2021-10-22	35
404	135	bab	middle	10.4	58.83	10	4	2021-10-22	35
405	135	bab	low	9.6	63.23	10	4	2021-10-22	35
406	136	bab	high	11.3	55.81	10	4	2021-10-22	36
407	136	bab	middle	10.6	61.29	10	4	2021-10-22	36
408	136	bab	low	9.4	58.07	10	4	2021-10-22	36
409	137	bab	high	8.47	55.17	10	4	2021-10-22	37
410	137	bab	middle	7.73	55.4	10	4	2021-10-22	37
411	137	bab	low	9.07	57.19	10	4	2021-10-22	37
412	138	bab	high	9.73	62.66	10	4	2021-10-22	38
413	138	bab	middle	9.23	59.48	10	4	2021-10-22	38
414	138	bab	low	9.37	63.93	10	4	2021-10-22	38
415	139	bab	high	9.27	61.29	10	4	2021-10-22	39
416	139	bab	middle	10.2	63.61	10	4	2021-10-22	39
417	139	bab	low	10.37	62.16	10	4	2021-10-22	39
418	140	bab	high	9.3	55.33	10	4	2021-10-22	40
419	140	bab	middle	9.1	55.24	10	4	2021-10-22	40
420	140	bab	low	9.4	55.59	10	4	2021-10-22	40
421	141	bab	high	8.87	57.57	10	4	2021-10-22	41
422	141	bab	middle	9.07	63.22	10	4	2021-10-22	41
423	141	bab	low	8.9	55.93	10	4	2021-10-22	41
424	142	bab	high	10.13	54.33	10	4	2021-10-22	42
425	142	bab	middle	10	54.17	10	4	2021-10-22	42
426	142	bab	low	10.57	54.19	10	4	2021-10-22	42
427	143	bab	high	10.37	55.93	10	4	2021-10-22	43
428	143	bab	middle	10.57	53.46	10	4	2021-10-22	43
429	143	bab	low	9.9	63.12	10	4	2021-10-22	43
430	144	bab	high	9.27	62.11	10	4	2021-10-22	44
431	144	bab	middle	9.53	61.37	10	4	2021-10-22	44
432	144	bab	low	9.47	61.4	10	4	2021-10-22	44
433	145	bab	high	11.13	61.63	10	4	2021-10-22	45
434	145	bab	middle	10.67	56.01	10	4	2021-10-22	45
435	145	bab	low	11.9	54.97	10	4	2021-10-22	45
436	146	bab	high	10.73	60.16	10	4	2021-10-22	46
437	146	bab	middle	10.43	61.35	10	4	2021-10-22	46
438	146	bab	low	10.03	63.8	10	4	2021-10-22	46
439	147	bab	high	10.47	55.31	10	4	2021-10-22	47
440	147	bab	middle	10.1	57.72	10	4	2021-10-22	47
441	147	bab	low	10.6	55.01	10	4	2021-10-22	47
442	148	bab	high	10.27	60.89	10	4	2021-10-22	48
443	148	bab	middle	10.17	64.31	10	4	2021-10-22	48
444	148	bab	low	10.2	53	10	4	2021-10-22	48
445	149	bab	high	10.2	63.66	10	4	2021-10-22	49
446	149	bab	middle	10.6	61.98	10	4	2021-10-22	49
447	149	bab	low	10.9	63.85	10	4	2021-10-22	49
448	150	bab	high	10.3	61.79	10	4	2021-10-22	50
449	150	bab	middle	10.2	53.06	10	4	2021-10-22	50
450	150	bab	low	10.4	53.87	10	4	2021-10-22	50
451	151	bab	high	10.27	60.58	10	4	2021-10-22	51
452	151	bab	middle	9.9	57.18	10	4	2021-10-22	51
453	151	bab	low	9.67	54.13	10	4	2021-10-22	51
454	152	bab	high	10.73	53.93	10	4	2021-10-22	52
455	152	bab	middle	10.77	60.15	10	4	2021-10-22	52
456	152	bab	low	10.17	60.08	10	4	2021-10-22	52
457	153	bab	high	9.93	55.78	10	4	2021-10-22	53
458	153	bab	middle	9.73	57.55	10	4	2021-10-22	53
459	153	bab	low	9.9	58.86	10	4	2021-10-22	53
460	154	bab	high	10.33	62.2	10	4	2021-10-22	54
461	154	bab	middle	10.53	56.25	10	4	2021-10-22	54
462	154	bab	low	10.17	60.97	10	4	2021-10-22	54
463	155	bab	high	11	55.05	10	4	2021-10-22	55
464	155	bab	middle	11.67	61.89	10	4	2021-10-22	55
465	155	bab	low	11.27	53.78	10	4	2021-10-22	55
466	156	bab	high	10.6	59.79	10	4	2021-10-22	56
467	156	bab	middle	10.77	61.45	10	4	2021-10-22	56
468	156	bab	low	9.8	58.55	10	4	2021-10-22	56
469	157	bab	high	8.83	59.56	10	4	2021-10-22	57
470	157	bab	middle	10.2	53.78	10	4	2021-10-22	57
471	157	bab	low	9.1	57.27	10	4	2021-10-22	57
472	158	bab	high	9.1	55.48	10	4	2021-10-22	58
473	158	bab	middle	9.7	55.16	10	4	2021-10-22	58
474	158	bab	low	10.2	55.4	10	4	2021-10-22	58
475	159	bab	high	11.13	62.71	10	4	2021-10-22	59
476	159	bab	middle	11.27	56.69	10	4	2021-10-22	59
477	159	bab	low	10.87	57.6	10	4	2021-10-22	59
478	160	bab	high	10.73	54.25	10	4	2021-10-22	60
479	160	bab	middle	10.33	62.89	10	4	2021-10-22	60
480	160	bab	low	10.5	61.27	10	4	2021-10-22	60
481	161	bab	high	10.97	62.33	10	4	2021-10-22	61
482	161	bab	middle	10.67	63.68	10	4	2021-10-22	61
483	161	bab	low	11.03	57.28	10	4	2021-10-22	61
484	162	bab	high	10.97	55.01	10	4	2021-10-22	62
485	162	bab	middle	11.03	58.07	10	4	2021-10-22	62
486	162	bab	low	11	64.26	10	4	2021-10-22	62
487	163	bab	high	12.5	59.88	10	4	2021-10-22	63
488	163	bab	middle	13	52.83	10	4	2021-10-22	63
489	163	bab	low	12.97	54.58	10	4	2021-10-22	63
490	164	bab	high	12.9	53.4	10	4	2021-10-22	64
491	164	bab	middle	12.77	64.28	10	4	2021-10-22	64
492	164	bab	low	13.4	62.19	10	4	2021-10-22	64
493	165	bab	high	11.4	59.74	10	4	2021-10-22	65
494	165	bab	middle	11.57	58.8	10	4	2021-10-22	65
495	165	bab	low	11.8	61.9	10	4	2021-10-22	65
496	166	bab	high	11.23	53.54	10	4	2021-10-22	66
497	166	bab	middle	12.63	56.33	10	4	2021-10-22	66
498	166	bab	low	11.97	57.69	10	4	2021-10-22	66
499	167	bab	high	11.1	56.58	10	4	2021-10-22	67
500	167	bab	middle	11.2	63.55	10	4	2021-10-22	67
501	167	bab	low	10.93	55.77	10	4	2021-10-22	67
502	168	bab	high	10.87	63.28	10	4	2021-10-22	68
503	168	bab	middle	11.27	54.68	10	4	2021-10-22	68
504	168	bab	low	9.9	56.82	10	4	2021-10-22	68
505	169	bab	high	11.93	53.79	10	4	2021-10-22	69
506	169	bab	middle	12.1	56.25	10	4	2021-10-22	69
507	169	bab	low	10.93	60.37	10	4	2021-10-22	69
508	170	bab	high	11.07	53.06	10	4	2021-10-22	70
509	170	bab	middle	11.53	63.71	10	4	2021-10-22	70
510	170	bab	low	11.23	52.88	10	4	2021-10-22	70
511	171	bab	high	11.23	64.55	10	4	2021-10-22	71
512	171	bab	middle	10.93	55.16	10	4	2021-10-22	71
513	171	bab	low	11.1	56.46	10	4	2021-10-22	71
514	172	bab	high	8.5	52.95	10	4	2021-10-22	72
515	172	bab	middle	9.3	60.21	10	4	2021-10-22	72
516	172	bab	low	9.3	62.1	10	4	2021-10-22	72
517	173	bab	high	10.67	53.94	10	4	2021-10-22	73
518	173	bab	middle	10.97	63.14	10	4	2021-10-22	73
519	173	bab	low	10.57	63.63	10	4	2021-10-22	73
520	174	bab	high	12.23	61.97	10	4	2021-10-22	74
521	174	bab	middle	12.33	60.53	10	4	2021-10-22	74
522	174	bab	low	11.97	53.79	10	4	2021-10-22	74
523	175	bab	high	12.47	54.59	10	4	2021-10-22	75
524	175	bab	middle	11.67	61.16	10	4	2021-10-22	75
525	175	bab	low	12.47	58.73	10	4	2021-10-22	75
526	176	bab	high	10.8	55.11	10	4	2021-10-22	76
527	176	bab	middle	11.03	53.65	10	4	2021-10-22	76
528	176	bab	low	11.27	55.93	10	4	2021-10-22	76
529	177	bab	high	10.57	54.34	10	4	2021-10-22	77
530	177	bab	middle	11.03	58.13	10	4	2021-10-22	77
531	177	bab	low	11.03	61.74	10	4	2021-10-22	77
532	178	bab	high	10.6	61.5	10	4	2021-10-22	78
533	178	bab	middle	10.13	63.71	10	4	2021-10-22	78
534	178	bab	low	9.53	60.52	10	4	2021-10-22	78
535	179	bab	high	11.17	58.26	10	4	2021-10-22	79
536	179	bab	middle	9.9	59.69	10	4	2021-10-22	79
537	179	bab	low	10.17	53.8	10	4	2021-10-22	79
538	180	bab	high	10.73	61.23	10	4	2021-10-22	80
539	180	bab	middle	10.47	55.19	10	4	2021-10-22	80
540	180	bab	low	10.67	61.25	10	4	2021-10-22	80
541	181	bab	high	11.7	54.32	10	4	2021-10-22	81
542	181	bab	middle	11.37	62.42	10	4	2021-10-22	81
543	181	bab	low	11.37	63.23	10	4	2021-10-22	81
544	182	bab	high	11.03	52.9	10	4	2021-10-22	82
545	182	bab	middle	11.17	64.39	10	4	2021-10-22	82
546	182	bab	low	11.17	62.33	10	4	2021-10-22	82
547	183	bab	high	9.87	63.71	10	4	2021-10-22	83
548	183	bab	middle	10.67	64.51	10	4	2021-10-22	83
549	183	bab	low	10.1	55.63	10	4	2021-10-22	83
550	184	bab	high	11.53	56.08	10	4	2021-10-22	84
551	184	bab	middle	11.77	55.98	10	4	2021-10-22	84
552	184	bab	low	11.87	54.35	10	4	2021-10-22	84
553	185	bab	high	12.73	53.46	10	4	2021-10-22	85
554	185	bab	middle	12.5	57.79	10	4	2021-10-22	85
555	185	bab	low	12.73	58.6	10	4	2021-10-22	85
556	186	bab	high	10.83	63.23	10	4	2021-10-22	86
557	186	bab	middle	10.9	57.62	10	4	2021-10-22	86
558	186	bab	low	11	62.98	10	4	2021-10-22	86
559	187	bab	high	11.47	54.44	10	4	2021-10-22	87
560	187	bab	middle	10.43	61.55	10	4	2021-10-22	87
561	187	bab	low	11.57	58.64	10	4	2021-10-22	87
562	188	bab	high	9.9	61.86	10	4	2021-10-22	88
563	188	bab	middle	11.27	55.1	10	4	2021-10-22	88
564	188	bab	low	10.87	59.49	10	4	2021-10-22	88
565	189	bab	high	10.23	55.58	10	4	2021-10-22	89
566	189	bab	middle	9.67	56.08	10	4	2021-10-22	89
567	189	bab	low	10.1	55.57	10	4	2021-10-22	89
568	190	bab	high	11.57	62.37	10	4	2021-10-22	90
569	190	bab	middle	10.03	58.17	10	4	2021-10-22	90
570	190	bab	low	10.67	55.5	10	4	2021-10-22	90
571	191	bab	high	10.5	54.6	10	4	2021-10-22	91
572	191	bab	middle	10.5	55.57	10	4	2021-10-22	91
573	191	bab	low	10.3	57.5	10	4	2021-10-22	91
574	192	bab	high	10.87	54.43	10	4	2021-10-22	92
575	192	bab	middle	11.57	62.71	10	4	2021-10-22	92
576	192	bab	low	10.87	64.32	10	4	2021-10-22	92
577	193	bab	high	11.67	58.36	10	4	2021-10-22	93
578	193	bab	middle	11.83	64.3	10	4	2021-10-22	93
579	193	bab	low	11.9	60.87	10	4	2021-10-22	93
580	194	bab	high	8.6	59.7	10	4	2021-10-22	94
581	194	bab	middle	9.1	63.11	10	4	2021-10-22	94
582	194	bab	low	8.83	56.96	10	4	2021-10-22	94
583	195	bab	high	10.3	57.5	10	4	2021-10-22	95
584	195	bab	middle	10.53	56.37	10	4	2021-10-22	95
585	195	bab	low	9.63	61.02	10	4	2021-10-22	95
586	196	bab	high	10.17	59.11	10	4	2021-10-22	96
587	196	bab	middle	10.5	56.95	10	4	2021-10-22	96
588	196	bab	low	9.83	54.6	10	4	2021-10-22	96
589	197	bab	high	9.8	59.55	10	4	2021-10-22	97
590	197	bab	middle	10.3	62.58	10	4	2021-10-22	97
591	197	bab	low	10.73	59.26	10	4	2021-10-22	97
592	198	bab	high	9.6	53.33	10	4	2021-10-22	98
593	198	bab	middle	8.63	58.9	10	4	2021-10-22	98
594	198	bab	low	9.07	58.91	10	4	2021-10-22	98
595	199	bab	high	10.37	63.49	10	4	2021-10-22	99
596	199	bab	middle	10.63	62.94	10	4	2021-10-22	99
597	199	bab	low	10.5	59.35	10	4	2021-10-22	99
598	200	bab	high	9.33	55.09	10	4	2021-10-22	100
599	200	bab	middle	9.17	61.74	10	4	2021-10-22	100
600	200	bab	low	9.07	59.73	10	4	2021-10-22	100
601	201	bab	high	10.27	64.42	10	5	2021-10-28	1
602	201	bab	middle	10.93	52.8	10	5	2021-10-28	1
603	201	bab	low	10.77	77.34	10	5	2021-10-28	1
604	202	bab	high	11.13	67.75	10	5	2021-10-28	2
605	202	bab	middle	10.33	58.69	10	5	2021-10-28	2
606	202	bab	low	10.37	61.42	10	5	2021-10-28	2
607	203	bab	high	10.23	64.48	10	5	2021-10-28	3
608	203	bab	middle	9.2	56.89	10	5	2021-10-28	3
609	203	bab	low	9.8	71.22	10	5	2021-10-28	3
610	204	bab	high	10.37	77.37	10	5	2021-10-28	4
611	204	bab	middle	11.23	72.13	10	5	2021-10-28	4
612	204	bab	low	10.8	53.69	10	5	2021-10-28	4
613	205	bab	high	10.6	75.29	10	5	2021-10-28	5
614	205	bab	middle	10.77	55.18	10	5	2021-10-28	5
615	205	bab	low	11.2	60.34	10	5	2021-10-28	5
616	206	bab	high	11.87	72.6	10	5	2021-10-28	6
617	206	bab	middle	12.23	74.18	10	5	2021-10-28	6
618	206	bab	low	11.1	76.14	10	5	2021-10-28	6
619	207	bab	high	11.2	74.94	10	5	2021-10-28	7
620	207	bab	middle	11	65.21	10	5	2021-10-28	7
621	207	bab	low	10.47	68.11	10	5	2021-10-28	7
622	208	bab	high	10.07	53.17	10	5	2021-10-28	8
623	208	bab	middle	10.33	71.38	10	5	2021-10-28	8
624	208	bab	low	10.1	54.43	10	5	2021-10-28	8
625	209	bab	high	10.37	65.12	10	5	2021-10-28	9
626	209	bab	middle	10.27	66.66	10	5	2021-10-28	9
627	209	bab	low	9.9	70.93	10	5	2021-10-28	9
628	210	bab	high	11.13	62.61	10	5	2021-10-28	10
629	210	bab	middle	11.2	57.78	10	5	2021-10-28	10
630	210	bab	low	10.9	76.16	10	5	2021-10-28	10
631	211	bab	high	10.87	60.54	10	5	2021-10-28	11
632	211	bab	middle	10.57	71.9	10	5	2021-10-28	11
633	211	bab	low	9.4	77.62	10	5	2021-10-28	11
634	212	bab	high	9.57	76.59	10	5	2021-10-28	12
635	212	bab	middle	9.9	56.93	10	5	2021-10-28	12
636	212	bab	low	9.4	76.23	10	5	2021-10-28	12
637	213	bab	high	9.2	68.1	10	5	2021-10-28	13
638	213	bab	middle	9.5	76.66	10	5	2021-10-28	13
639	213	bab	low	9.13	75.04	10	5	2021-10-28	13
640	214	bab	high	9.97	77.76	10	5	2021-10-28	14
641	214	bab	middle	9.7	73.11	10	5	2021-10-28	14
642	214	bab	low	9.63	64.86	10	5	2021-10-28	14
643	215	bab	high	9.87	74.2	10	5	2021-10-28	15
644	215	bab	middle	10.23	54.15	10	5	2021-10-28	15
645	215	bab	low	9.3	66.61	10	5	2021-10-28	15
646	216	bab	high	10.17	72.87	10	5	2021-10-28	16
647	216	bab	middle	10.5	55.64	10	5	2021-10-28	16
648	216	bab	low	9.9	72.6	10	5	2021-10-28	16
649	217	bab	high	10.77	68.42	10	5	2021-10-28	17
650	217	bab	middle	10.37	67.51	10	5	2021-10-28	17
651	217	bab	low	10.6	69.71	10	5	2021-10-28	17
652	218	bab	high	10.37	60.74	10	5	2021-10-28	18
653	218	bab	middle	9.37	57.23	10	5	2021-10-28	18
654	218	bab	low	9.87	69.86	10	5	2021-10-28	18
655	219	bab	high	11.03	58.55	10	5	2021-10-28	19
656	219	bab	middle	10.4	63.75	10	5	2021-10-28	19
657	219	bab	low	10.4	75.68	10	5	2021-10-28	19
658	220	bab	high	11.17	69.56	10	5	2021-10-28	20
659	220	bab	middle	10.8	62.15	10	5	2021-10-28	20
660	220	bab	low	10.5	76.68	10	5	2021-10-28	20
661	221	bab	high	10.3	73.7	10	5	2021-10-28	21
662	221	bab	middle	10.13	71.05	10	5	2021-10-28	21
663	221	bab	low	10.53	74.54	10	5	2021-10-28	21
664	222	bab	high	11.4	68.75	10	5	2021-10-28	22
665	222	bab	middle	10.97	74.5	10	5	2021-10-28	22
666	222	bab	low	11.03	74.93	10	5	2021-10-28	22
667	223	bab	high	10.47	61.22	10	5	2021-10-28	23
668	223	bab	middle	11.1	54.74	10	5	2021-10-28	23
669	223	bab	low	10.47	68.62	10	5	2021-10-28	23
670	224	bab	high	10.53	75.64	10	5	2021-10-28	24
671	224	bab	middle	11.1	59.79	10	5	2021-10-28	24
672	224	bab	low	10.23	78.1	10	5	2021-10-28	24
673	225	bab	high	10.13	60.59	10	5	2021-10-28	25
674	225	bab	middle	11.4	68.22	10	5	2021-10-28	25
675	225	bab	low	11.23	67.18	10	5	2021-10-28	25
676	226	bab	high	10.73	77.48	10	5	2021-10-28	26
677	226	bab	middle	10.43	73.01	10	5	2021-10-28	26
678	226	bab	low	10.77	65.35	10	5	2021-10-28	26
679	227	bab	high	10.53	71.05	10	5	2021-10-28	27
680	227	bab	middle	11.1	57.99	10	5	2021-10-28	27
681	227	bab	low	11.17	71.08	10	5	2021-10-28	27
682	228	bab	high	10.37	64.61	10	5	2021-10-28	28
683	228	bab	middle	10.17	75.93	10	5	2021-10-28	28
684	228	bab	low	10.87	60.6	10	5	2021-10-28	28
685	229	bab	high	10.63	60.29	10	5	2021-10-28	29
686	229	bab	middle	10.67	70.26	10	5	2021-10-28	29
687	229	bab	low	11	65.34	10	5	2021-10-28	29
688	230	bab	high	11.93	68.14	10	5	2021-10-28	30
689	230	bab	middle	11.43	64.16	10	5	2021-10-28	30
690	230	bab	low	11.53	72.13	10	5	2021-10-28	30
691	231	bab	high	13.07	63.09	10	5	2021-10-28	31
692	231	bab	middle	12.63	70.7	10	5	2021-10-28	31
693	231	bab	low	12.67	70.06	10	5	2021-10-28	31
694	232	bab	high	10.83	65.57	10	5	2021-10-28	32
695	232	bab	middle	10.5	56.35	10	5	2021-10-28	32
696	232	bab	low	10.67	63.01	10	5	2021-10-28	32
697	233	bab	high	9.63	61.59	10	5	2021-10-28	33
698	233	bab	middle	10.13	55.61	10	5	2021-10-28	33
699	233	bab	low	10.73	66.74	10	5	2021-10-28	33
700	234	bab	high	10.57	76.75	10	5	2021-10-28	34
701	234	bab	middle	10.37	52.75	10	5	2021-10-28	34
702	234	bab	low	10.4	67.11	10	5	2021-10-28	34
703	235	bab	high	9.23	65.58	10	5	2021-10-28	35
704	235	bab	middle	9.83	57.1	10	5	2021-10-28	35
705	235	bab	low	11	74.35	10	5	2021-10-28	35
706	236	bab	high	11.17	77.02	10	5	2021-10-28	36
707	236	bab	middle	10.9	58.2	10	5	2021-10-28	36
708	236	bab	low	10.8	53.5	10	5	2021-10-28	36
709	237	bab	high	9.53	59.97	10	5	2021-10-28	37
710	237	bab	middle	9.63	68.28	10	5	2021-10-28	37
711	237	bab	low	9.2	77.6	10	5	2021-10-28	37
712	238	bab	high	9.67	72.22	10	5	2021-10-28	38
713	238	bab	middle	9.4	68.64	10	5	2021-10-28	38
714	238	bab	low	9.37	61.23	10	5	2021-10-28	38
715	239	bab	high	8.77	64.24	10	5	2021-10-28	39
716	239	bab	middle	9.17	72.18	10	5	2021-10-28	39
717	239	bab	low	8.6	72.14	10	5	2021-10-28	39
718	240	bab	high	9.07	75.7	10	5	2021-10-28	40
719	240	bab	middle	9.5	58.21	10	5	2021-10-28	40
720	240	bab	low	8.83	77.66	10	5	2021-10-28	40
721	241	bab	high	8.7	71.7	10	5	2021-10-28	41
722	241	bab	middle	8.47	55.09	10	5	2021-10-28	41
723	241	bab	low	8.6	61.85	10	5	2021-10-28	41
724	242	bab	high	9.6	62.01	10	5	2021-10-28	42
725	242	bab	middle	9.8	54.26	10	5	2021-10-28	42
726	242	bab	low	9.77	73.59	10	5	2021-10-28	42
727	243	bab	high	12.3	76.96	10	5	2021-10-28	43
728	243	bab	middle	9.93	57.52	10	5	2021-10-28	43
729	243	bab	low	10.73	64.85	10	5	2021-10-28	43
730	244	bab	high	9.2	73.28	10	5	2021-10-28	44
731	244	bab	middle	10.43	72.3	10	5	2021-10-28	44
732	244	bab	low	10.53	62.38	10	5	2021-10-28	44
733	245	bab	high	10.8	68.26	10	5	2021-10-28	45
734	245	bab	middle	10.93	57.15	10	5	2021-10-28	45
735	245	bab	low	11.07	74.85	10	5	2021-10-28	45
736	246	bab	high	10.4	63.13	10	5	2021-10-28	46
737	246	bab	middle	10.47	77.23	10	5	2021-10-28	46
738	246	bab	low	10.43	76.29	10	5	2021-10-28	46
739	247	bab	high	10.7	65.52	10	5	2021-10-28	47
740	247	bab	middle	9.97	62.46	10	5	2021-10-28	47
741	247	bab	low	10.67	59.27	10	5	2021-10-28	47
742	248	bab	high	9.8	63.38	10	5	2021-10-28	48
743	248	bab	middle	10.5	54.39	10	5	2021-10-28	48
744	248	bab	low	10.6	55.04	10	5	2021-10-28	48
745	249	bab	high	10.77	53.98	10	5	2021-10-28	49
746	249	bab	middle	10.37	69.36	10	5	2021-10-28	49
747	249	bab	low	11.3	55	10	5	2021-10-28	49
748	250	bab	high	9.63	62.08	10	5	2021-10-28	50
749	250	bab	middle	9.53	54.44	10	5	2021-10-28	50
750	250	bab	low	10.43	58.54	10	5	2021-10-28	50
751	251	bab	high	10.33	56.21	10	5	2021-10-28	51
752	251	bab	middle	10.3	63.22	10	5	2021-10-28	51
753	251	bab	low	9.77	60.73	10	5	2021-10-28	51
754	252	bab	high	10.4	57.84	10	5	2021-10-28	52
755	252	bab	middle	11.03	52.92	10	5	2021-10-28	52
756	252	bab	low	10.7	71.12	10	5	2021-10-28	52
757	253	bab	high	10.3	68.67	10	5	2021-10-28	53
758	253	bab	middle	10.07	67.55	10	5	2021-10-28	53
759	253	bab	low	10.7	52.87	10	5	2021-10-28	53
760	254	bab	high	10.27	60.41	10	5	2021-10-28	54
761	254	bab	middle	10.33	71.51	10	5	2021-10-28	54
762	254	bab	low	10.9	57.36	10	5	2021-10-28	54
763	255	bab	high	12.63	64.7	10	5	2021-10-28	55
764	255	bab	middle	11.37	54.87	10	5	2021-10-28	55
765	255	bab	low	10.67	54.27	10	5	2021-10-28	55
766	256	bab	high	10.3	64.02	10	5	2021-10-28	56
767	256	bab	middle	9.73	72.05	10	5	2021-10-28	56
768	256	bab	low	10	64.83	10	5	2021-10-28	56
769	257	bab	high	9.7	53.17	10	5	2021-10-28	57
770	257	bab	middle	9.07	61.98	10	5	2021-10-28	57
771	257	bab	low	9.13	54.57	10	5	2021-10-28	57
772	258	bab	high	9.27	63.25	10	5	2021-10-28	58
773	258	bab	middle	9.3	59.81	10	5	2021-10-28	58
774	258	bab	low	10.97	61.79	10	5	2021-10-28	58
775	259	bab	high	10.63	63.42	10	5	2021-10-28	59
776	259	bab	middle	10.5	62.62	10	5	2021-10-28	59
777	259	bab	low	10.43	69.19	10	5	2021-10-28	59
778	260	bab	high	10.07	77.05	10	5	2021-10-28	60
779	260	bab	middle	11.03	62.47	10	5	2021-10-28	60
780	260	bab	low	10.6	65	10	5	2021-10-28	60
781	261	bab	high	10.33	72.63	10	5	2021-10-28	61
782	261	bab	middle	10.27	74.75	10	5	2021-10-28	61
783	261	bab	low	11.73	72.64	10	5	2021-10-28	61
784	262	bab	high	11.3	66.05	10	5	2021-10-28	62
785	262	bab	middle	11.37	64.24	10	5	2021-10-28	62
786	262	bab	low	11.67	52.92	10	5	2021-10-28	62
787	263	bab	high	13.07	52.69	10	5	2021-10-28	63
788	263	bab	middle	13.4	57.65	10	5	2021-10-28	63
789	263	bab	low	13.57	75.9	10	5	2021-10-28	63
790	264	bab	high	13.37	53.08	10	5	2021-10-28	64
791	264	bab	middle	13.37	55.75	10	5	2021-10-28	64
792	264	bab	low	12.17	59.84	10	5	2021-10-28	64
793	265	bab	high	11.37	60.38	10	5	2021-10-28	65
794	265	bab	middle	11.4	52.9	10	5	2021-10-28	65
795	265	bab	low	10.9	64.45	10	5	2021-10-28	65
796	266	bab	high	10.83	65.37	10	5	2021-10-28	66
797	266	bab	middle	11.93	71.32	10	5	2021-10-28	66
798	266	bab	low	10.87	75.19	10	5	2021-10-28	66
799	267	bab	high	11.33	58.4	10	5	2021-10-28	67
800	267	bab	middle	11.4	64.6	10	5	2021-10-28	67
801	267	bab	low	10.6	56.37	10	5	2021-10-28	67
802	268	bab	high	9.5	72.59	10	5	2021-10-28	68
803	268	bab	middle	10.23	72.95	10	5	2021-10-28	68
804	268	bab	low	10.7	66.49	10	5	2021-10-28	68
805	269	bab	high	11.27	64.18	10	5	2021-10-28	69
806	269	bab	middle	12.03	53.88	10	5	2021-10-28	69
807	269	bab	low	11.6	77.77	10	5	2021-10-28	69
808	270	bab	high	11.07	57.4	10	5	2021-10-28	70
809	270	bab	middle	10.6	54.89	10	5	2021-10-28	70
810	270	bab	low	10.63	72.78	10	5	2021-10-28	70
811	271	bab	high	10.73	72.83	10	5	2021-10-28	71
812	271	bab	middle	10.87	55.28	10	5	2021-10-28	71
813	271	bab	low	10.37	52.71	10	5	2021-10-28	71
814	272	bab	high	8.63	53.95	10	5	2021-10-28	72
815	272	bab	middle	10	74.47	10	5	2021-10-28	72
816	272	bab	low	9.3	64.55	10	5	2021-10-28	72
817	273	bab	high	10.73	74.78	10	5	2021-10-28	73
818	273	bab	middle	10.9	61.62	10	5	2021-10-28	73
819	273	bab	low	10.2	53.16	10	5	2021-10-28	73
820	274	bab	high	11.77	54.11	10	5	2021-10-28	74
821	274	bab	middle	12.1	58.2	10	5	2021-10-28	74
822	274	bab	low	11.8	55.56	10	5	2021-10-28	74
823	275	bab	high	12.03	61.58	10	5	2021-10-28	75
824	275	bab	middle	11.23	58.44	10	5	2021-10-28	75
825	275	bab	low	12.03	78	10	5	2021-10-28	75
826	276	bab	high	10.77	64.64	10	5	2021-10-28	76
827	276	bab	middle	10.87	68.2	10	5	2021-10-28	76
828	276	bab	low	10.9	69.08	10	5	2021-10-28	76
829	277	bab	high	11.1	70.34	10	5	2021-10-28	77
830	277	bab	middle	10.9	56.18	10	5	2021-10-28	77
831	277	bab	low	10.93	64.98	10	5	2021-10-28	77
832	278	bab	high	10.53	52.85	10	5	2021-10-28	78
833	278	bab	middle	8.83	63.83	10	5	2021-10-28	78
834	278	bab	low	10.07	68.16	10	5	2021-10-28	78
835	279	bab	high	10.63	72.36	10	5	2021-10-28	79
836	279	bab	middle	9.47	73.39	10	5	2021-10-28	79
837	279	bab	low	10.8	75.83	10	5	2021-10-28	79
838	280	bab	high	10.9	75.46	10	5	2021-10-28	80
839	280	bab	middle	11.27	53.87	10	5	2021-10-28	80
840	280	bab	low	10.33	75.34	10	5	2021-10-28	80
841	281	bab	high	10.93	70.39	10	5	2021-10-28	81
842	281	bab	middle	11.5	65.84	10	5	2021-10-28	81
843	281	bab	low	11.23	69.58	10	5	2021-10-28	81
844	282	bab	high	11.2	59.74	10	5	2021-10-28	82
845	282	bab	middle	11.17	70.12	10	5	2021-10-28	82
846	282	bab	low	11.23	71.9	10	5	2021-10-28	82
847	283	bab	high	10.5	54.41	10	5	2021-10-28	83
848	283	bab	middle	10.7	67.41	10	5	2021-10-28	83
849	283	bab	low	10.4	54.37	10	5	2021-10-28	83
850	284	bab	high	11.83	77.16	10	5	2021-10-28	84
851	284	bab	middle	11.87	60.59	10	5	2021-10-28	84
852	284	bab	low	12.5	55.18	10	5	2021-10-28	84
853	285	bab	high	12.33	68.7	10	5	2021-10-28	85
854	285	bab	middle	11.8	56.6	10	5	2021-10-28	85
855	285	bab	low	12.53	70.33	10	5	2021-10-28	85
856	286	bab	high	10.1	69.9	10	5	2021-10-28	86
857	286	bab	middle	10.9	76.27	10	5	2021-10-28	86
858	286	bab	low	11.2	65.58	10	5	2021-10-28	86
859	287	bab	high	10.77	73.77	10	5	2021-10-28	87
860	287	bab	middle	11.33	72.66	10	5	2021-10-28	87
861	287	bab	low	11.23	76.23	10	5	2021-10-28	87
862	288	bab	high	10.87	77	10	5	2021-10-28	88
863	288	bab	middle	10.9	77.31	10	5	2021-10-28	88
864	288	bab	low	10.67	62.71	10	5	2021-10-28	88
865	289	bab	high	9.67	66.11	10	5	2021-10-28	89
866	289	bab	middle	10.6	68.35	10	5	2021-10-28	89
867	289	bab	low	9.8	56.89	10	5	2021-10-28	89
868	290	bab	high	10.17	65.08	10	5	2021-10-28	90
869	290	bab	middle	9.83	53.56	10	5	2021-10-28	90
870	290	bab	low	10.03	75.57	10	5	2021-10-28	90
871	291	bab	high	10.37	56.71	10	5	2021-10-28	91
872	291	bab	middle	9.73	62.76	10	5	2021-10-28	91
873	291	bab	low	10.73	58.58	10	5	2021-10-28	91
874	292	bab	high	11.4	75.61	10	5	2021-10-28	92
875	292	bab	middle	11.33	59.52	10	5	2021-10-28	92
876	292	bab	low	11.43	57.99	10	5	2021-10-28	92
877	293	bab	high	11.33	62.19	10	5	2021-10-28	93
878	293	bab	middle	11.1	72.11	10	5	2021-10-28	93
879	293	bab	low	10.6	68.87	10	5	2021-10-28	93
880	294	bab	high	9.17	70.7	10	5	2021-10-28	94
881	294	bab	middle	8.7	55.63	10	5	2021-10-28	94
882	294	bab	low	8.67	74.66	10	5	2021-10-28	94
883	295	bab	high	9.67	62.87	10	5	2021-10-28	95
884	295	bab	middle	11.13	77.05	10	5	2021-10-28	95
885	295	bab	low	10.47	65.82	10	5	2021-10-28	95
886	296	bab	high	11	73.12	10	5	2021-10-28	96
887	296	bab	middle	10.33	58.91	10	5	2021-10-28	96
888	296	bab	low	10.93	72.52	10	5	2021-10-28	96
889	297	bab	high	9.57	62.45	10	5	2021-10-28	97
890	297	bab	middle	10.07	71.17	10	5	2021-10-28	97
891	297	bab	low	10.5	54.4	10	5	2021-10-28	97
892	298	bab	high	9.27	59.52	10	5	2021-10-28	98
893	298	bab	middle	9.8	75.24	10	5	2021-10-28	98
894	298	bab	low	9.13	65.78	10	5	2021-10-28	98
895	299	bab	high	9.83	65.82	10	5	2021-10-28	99
896	299	bab	middle	10.53	66.72	10	5	2021-10-28	99
897	299	bab	low	10.97	70.28	10	5	2021-10-28	99
898	300	bab	high	9.6	72.97	10	5	2021-10-28	100
899	300	bab	middle	9.7	75.49	10	5	2021-10-28	100
900	300	bab	low	9.17	59.15	10	5	2021-10-28	100
901	301	bab	high	10.3	58.62	11	1	2021-11-04	1
902	301	bab	middle	10.9	61.8	11	1	2021-11-04	1
903	301	bab	low	10.93	58.27	11	1	2021-11-04	1
904	302	bab	high	11.13	59.8	11	1	2021-11-04	2
905	302	bab	middle	10.4	56.75	11	1	2021-11-04	2
906	302	bab	low	10.33	56.99	11	1	2021-11-04	2
907	303	bab	high	10.23	63.63	11	1	2021-11-04	3
908	303	bab	middle	9.17	62.6	11	1	2021-11-04	3
909	303	bab	low	10.07	59.72	11	1	2021-11-04	3
910	304	bab	high	10.33	58.79	11	1	2021-11-04	4
911	304	bab	middle	11.1	58.34	11	1	2021-11-04	4
912	304	bab	low	10.6	61.33	11	1	2021-11-04	4
913	305	bab	high	10.7	59.64	11	1	2021-11-04	5
914	305	bab	middle	10.7	59.06	11	1	2021-11-04	5
915	305	bab	low	11.07	59.64	11	1	2021-11-04	5
916	306	bab	high	12.03	57.62	11	1	2021-11-04	6
917	306	bab	middle	12.43	56.74	11	1	2021-11-04	6
918	306	bab	low	11.17	61.4	11	1	2021-11-04	6
919	307	bab	high	11.33	59.67	11	1	2021-11-04	7
920	307	bab	middle	11.13	55.49	11	1	2021-11-04	7
921	307	bab	low	10.53	55.83	11	1	2021-11-04	7
922	308	bab	high	9.97	55.26	11	1	2021-11-04	8
923	308	bab	middle	10.47	63.41	11	1	2021-11-04	8
924	308	bab	low	10.23	63.39	11	1	2021-11-04	8
925	309	bab	high	10.4	57.66	11	1	2021-11-04	9
926	309	bab	middle	10.23	56.04	11	1	2021-11-04	9
927	309	bab	low	10.13	59.43	11	1	2021-11-04	9
928	310	bab	high	11.17	57.36	11	1	2021-11-04	10
929	310	bab	middle	11.13	59.69	11	1	2021-11-04	10
930	310	bab	low	11.1	62.1	11	1	2021-11-04	10
931	311	bab	high	11	57.66	11	1	2021-11-04	11
932	311	bab	middle	10.73	57.85	11	1	2021-11-04	11
933	311	bab	low	9.37	63.26	11	1	2021-11-04	11
934	312	bab	high	9.8	55.35	11	1	2021-11-04	12
935	312	bab	middle	9.5	58.7	11	1	2021-11-04	12
936	312	bab	low	10.33	62.71	11	1	2021-11-04	12
937	313	bab	high	9.73	58.57	11	1	2021-11-04	13
938	313	bab	middle	9	58.25	11	1	2021-11-04	13
939	313	bab	low	10.1	63.51	11	1	2021-11-04	13
940	314	bab	high	9.57	63.56	11	1	2021-11-04	14
941	314	bab	middle	9.67	56.33	11	1	2021-11-04	14
942	314	bab	low	9.87	59.61	11	1	2021-11-04	14
943	315	bab	high	9.63	60.16	11	1	2021-11-04	15
944	315	bab	middle	9.73	55.5	11	1	2021-11-04	15
945	315	bab	low	11.17	55.52	11	1	2021-11-04	15
946	316	bab	high	10.5	58.8	11	1	2021-11-04	16
947	316	bab	middle	10.63	57.49	11	1	2021-11-04	16
948	316	bab	low	10.6	63.25	11	1	2021-11-04	16
949	317	bab	high	10.47	60.25	11	1	2021-11-04	17
950	317	bab	middle	10.83	56.78	11	1	2021-11-04	17
951	317	bab	low	10.13	56.93	11	1	2021-11-04	17
952	318	bab	high	9.33	55.96	11	1	2021-11-04	18
953	318	bab	middle	9.73	62.06	11	1	2021-11-04	18
954	318	bab	low	9.77	62.47	11	1	2021-11-04	18
955	319	bab	high	10.17	60.6	11	1	2021-11-04	19
956	319	bab	middle	10.77	57.84	11	1	2021-11-04	19
957	319	bab	low	11.5	57.2	11	1	2021-11-04	19
958	320	bab	high	10.9	59.15	11	1	2021-11-04	20
959	320	bab	middle	11.33	58.68	11	1	2021-11-04	20
960	320	bab	low	10.73	61.79	11	1	2021-11-04	20
961	321	bab	high	10.87	55.65	11	1	2021-11-04	21
962	321	bab	middle	10.93	62.93	11	1	2021-11-04	21
963	321	bab	low	10.37	59.8	11	1	2021-11-04	21
964	322	bab	high	10.33	60.29	11	1	2021-11-04	22
965	322	bab	middle	11.07	58.49	11	1	2021-11-04	22
966	322	bab	low	10.83	60.53	11	1	2021-11-04	22
967	323	bab	high	11.57	61.73	11	1	2021-11-04	23
968	323	bab	middle	10.67	62.42	11	1	2021-11-04	23
969	323	bab	low	10.83	57.53	11	1	2021-11-04	23
970	324	bab	high	10.7	55.51	11	1	2021-11-04	24
971	324	bab	middle	10.67	62	11	1	2021-11-04	24
972	324	bab	low	11.03	62.76	11	1	2021-11-04	24
973	325	bab	high	10.67	55.49	11	1	2021-11-04	25
974	325	bab	middle	9.6	59.68	11	1	2021-11-04	25
975	325	bab	low	12.03	59.05	11	1	2021-11-04	25
976	326	bab	high	10.97	59.61	11	1	2021-11-04	26
977	326	bab	middle	10.73	57.37	11	1	2021-11-04	26
978	326	bab	low	10.7	62.23	11	1	2021-11-04	26
979	327	bab	high	10.9	59.28	11	1	2021-11-04	27
980	327	bab	middle	10.73	55.56	11	1	2021-11-04	27
981	327	bab	low	10.87	55.49	11	1	2021-11-04	27
982	328	bab	high	10.47	58.85	11	1	2021-11-04	28
983	328	bab	middle	10.2	59.75	11	1	2021-11-04	28
984	328	bab	low	10.4	61.14	11	1	2021-11-04	28
985	329	bab	high	10.5	57.12	11	1	2021-11-04	29
986	329	bab	middle	10.2	56.99	11	1	2021-11-04	29
987	329	bab	low	10.83	63.06	11	1	2021-11-04	29
988	330	bab	high	11.7	62.06	11	1	2021-11-04	30
989	330	bab	middle	11.97	63.09	11	1	2021-11-04	30
990	330	bab	low	11.43	62.49	11	1	2021-11-04	30
991	331	bab	high	13	63.65	11	1	2021-11-04	31
992	331	bab	middle	13.23	56.65	11	1	2021-11-04	31
993	331	bab	low	12.73	56.05	11	1	2021-11-04	31
994	332	bab	high	9.83	63.36	11	1	2021-11-04	32
995	332	bab	middle	10.13	63.48	11	1	2021-11-04	32
996	332	bab	low	10.63	58.42	11	1	2021-11-04	32
997	333	bab	high	9.9	56.64	11	1	2021-11-04	33
998	333	bab	middle	10.27	59.15	11	1	2021-11-04	33
999	333	bab	low	10.63	61.02	11	1	2021-11-04	33
1000	334	bab	high	10.77	59.1	11	1	2021-11-04	34
1001	334	bab	middle	10.4	60.71	11	1	2021-11-04	34
1002	334	bab	low	10.3	57.38	11	1	2021-11-04	34
1003	335	bab	high	9.27	61.74	11	1	2021-11-04	35
1004	335	bab	middle	10	60.93	11	1	2021-11-04	35
1005	335	bab	low	11.23	61.67	11	1	2021-11-04	35
1006	336	bab	high	11.27	59.05	11	1	2021-11-04	36
1007	336	bab	middle	10.87	61.94	11	1	2021-11-04	36
1008	336	bab	low	10.97	60.63	11	1	2021-11-04	36
1009	337	bab	high	9.6	62.64	11	1	2021-11-04	37
1010	337	bab	middle	9.7	57.23	11	1	2021-11-04	37
1011	337	bab	low	9.27	56.15	11	1	2021-11-04	37
1012	338	bab	high	9.87	62.88	11	1	2021-11-04	38
1013	338	bab	middle	9.57	60.54	11	1	2021-11-04	38
1014	338	bab	low	9.5	61.74	11	1	2021-11-04	38
1015	339	bab	high	8.73	59.48	11	1	2021-11-04	39
1016	339	bab	middle	9.27	63	11	1	2021-11-04	39
1017	339	bab	low	8.57	59.96	11	1	2021-11-04	39
1018	340	bab	high	9.03	62.64	11	1	2021-11-04	40
1019	340	bab	middle	9.43	63.59	11	1	2021-11-04	40
1020	340	bab	low	8.97	57.39	11	1	2021-11-04	40
1021	341	bab	high	8.73	59.78	11	1	2021-11-04	41
1022	341	bab	middle	8.43	61.45	11	1	2021-11-04	41
1023	341	bab	low	8.83	58.37	11	1	2021-11-04	41
1024	342	bab	high	9.67	57.34	11	1	2021-11-04	42
1025	342	bab	middle	9.87	57.67	11	1	2021-11-04	42
1026	342	bab	low	9.87	61.59	11	1	2021-11-04	42
1027	343	bab	high	12.5	61.73	11	1	2021-11-04	43
1028	343	bab	middle	9.93	57.06	11	1	2021-11-04	43
1029	343	bab	low	10.67	60.19	11	1	2021-11-04	43
1030	344	bab	high	9.37	63.02	11	1	2021-11-04	44
1031	344	bab	middle	10.47	59.86	11	1	2021-11-04	44
1032	344	bab	low	10.73	60.97	11	1	2021-11-04	44
1033	345	bab	high	10.9	58.59	11	1	2021-11-04	45
1034	345	bab	middle	11	57.79	11	1	2021-11-04	45
1035	345	bab	low	11.07	57.22	11	1	2021-11-04	45
1036	346	bab	high	10.5	62.68	11	1	2021-11-04	46
1037	346	bab	middle	10.53	56.98	11	1	2021-11-04	46
1038	346	bab	low	10.43	61.36	11	1	2021-11-04	46
1039	347	bab	high	10.73	63.13	11	1	2021-11-04	47
1040	347	bab	middle	10.03	63.3	11	1	2021-11-04	47
1041	347	bab	low	10.8	60.94	11	1	2021-11-04	47
1042	348	bab	high	9.83	59.24	11	1	2021-11-04	48
1043	348	bab	middle	10.6	56.53	11	1	2021-11-04	48
1044	348	bab	low	10.57	57.45	11	1	2021-11-04	48
1045	349	bab	high	10.73	62.49	11	1	2021-11-04	49
1046	349	bab	middle	10.23	63.25	11	1	2021-11-04	49
1047	349	bab	low	11.4	55.99	11	1	2021-11-04	49
1048	350	bab	high	9.73	56.95	11	1	2021-11-04	50
1049	350	bab	middle	9.8	57.51	11	1	2021-11-04	50
1050	350	bab	low	10.4	56.31	11	1	2021-11-04	50
1051	351	bab	high	10.33	58.76	11	1	2021-11-04	51
1052	351	bab	middle	10.3	55.36	11	1	2021-11-04	51
1053	351	bab	low	9.87	55.97	11	1	2021-11-04	51
1054	352	bab	high	10.53	61.25	11	1	2021-11-04	52
1055	352	bab	middle	11	59.1	11	1	2021-11-04	52
1056	352	bab	low	10.67	63.28	11	1	2021-11-04	52
1057	353	bab	high	10.53	61.35	11	1	2021-11-04	53
1058	353	bab	middle	10.27	57	11	1	2021-11-04	53
1059	353	bab	low	10.87	62.73	11	1	2021-11-04	53
1060	354	bab	high	10.13	59.31	11	1	2021-11-04	54
1061	354	bab	middle	10.83	56.19	11	1	2021-11-04	54
1062	354	bab	low	11.13	55.94	11	1	2021-11-04	54
1063	355	bab	high	11.67	61.48	11	1	2021-11-04	55
1064	355	bab	middle	11.67	55.63	11	1	2021-11-04	55
1065	355	bab	low	11.53	60.01	11	1	2021-11-04	55
1066	356	bab	high	10.67	62.47	11	1	2021-11-04	56
1067	356	bab	middle	10.53	60.26	11	1	2021-11-04	56
1068	356	bab	low	9.9	57.46	11	1	2021-11-04	56
1069	357	bab	high	9.9	60.49	11	1	2021-11-04	57
1070	357	bab	middle	9.87	56.45	11	1	2021-11-04	57
1071	357	bab	low	9.7	55.31	11	1	2021-11-04	57
1072	358	bab	high	9.23	58.65	11	1	2021-11-04	58
1073	358	bab	middle	10.8	55.63	11	1	2021-11-04	58
1074	358	bab	low	9.4	60.2	11	1	2021-11-04	58
1075	359	bab	high	11.7	63.15	11	1	2021-11-04	59
1076	359	bab	middle	10.73	59.98	11	1	2021-11-04	59
1077	359	bab	low	10.87	62.52	11	1	2021-11-04	59
1078	360	bab	high	10.87	55.96	11	1	2021-11-04	60
1079	360	bab	middle	11.27	61.15	11	1	2021-11-04	60
1080	360	bab	low	11.07	56.03	11	1	2021-11-04	60
1081	361	bab	high	10.5	63.18	11	1	2021-11-04	61
1082	361	bab	middle	11.1	61.27	11	1	2021-11-04	61
1083	361	bab	low	9.8	58.14	11	1	2021-11-04	61
1084	362	bab	high	12.73	55.28	11	1	2021-11-04	62
1085	362	bab	middle	11.17	56.01	11	1	2021-11-04	62
1086	362	bab	low	11.67	63.28	11	1	2021-11-04	62
1087	363	bab	high	14.23	56.41	11	1	2021-11-04	63
1088	363	bab	middle	13.27	57.26	11	1	2021-11-04	63
1089	363	bab	low	13.73	60.93	11	1	2021-11-04	63
1090	364	bab	high	13.17	56.22	11	1	2021-11-04	64
1091	364	bab	middle	14.03	56.62	11	1	2021-11-04	64
1092	364	bab	low	14.07	63.13	11	1	2021-11-04	64
1093	365	bab	high	11.17	55.83	11	1	2021-11-04	65
1094	365	bab	middle	11.47	62.99	11	1	2021-11-04	65
1095	365	bab	low	10.9	62.63	11	1	2021-11-04	65
1096	366	bab	high	12	58.67	11	1	2021-11-04	66
1097	366	bab	middle	12.17	56.64	11	1	2021-11-04	66
1098	366	bab	low	11.83	59.79	11	1	2021-11-04	66
1099	367	bab	high	12	58.95	11	1	2021-11-04	67
1100	367	bab	middle	11.83	63.04	11	1	2021-11-04	67
1101	367	bab	low	11.67	60.97	11	1	2021-11-04	67
1102	368	bab	high	10.3	62.06	11	1	2021-11-04	68
1103	368	bab	middle	10.4	55.57	11	1	2021-11-04	68
1104	368	bab	low	9.83	61.1	11	1	2021-11-04	68
1105	369	bab	high	11.8	55.25	11	1	2021-11-04	69
1106	369	bab	middle	12.5	58.76	11	1	2021-11-04	69
1107	369	bab	low	10.53	60.93	11	1	2021-11-04	69
1108	370	bab	high	10.77	59.72	11	1	2021-11-04	70
1109	370	bab	middle	10.83	62.79	11	1	2021-11-04	70
1110	370	bab	low	11.6	62.98	11	1	2021-11-04	70
1111	371	bab	high	10.43	59	11	1	2021-11-04	71
1112	371	bab	middle	11.4	55.87	11	1	2021-11-04	71
1113	371	bab	low	10.8	62.95	11	1	2021-11-04	71
1114	372	bab	high	8.9	61.32	11	1	2021-11-04	72
1115	372	bab	middle	10.07	57.17	11	1	2021-11-04	72
1116	372	bab	low	10.13	63.19	11	1	2021-11-04	72
1117	373	bab	high	10.57	57.25	11	1	2021-11-04	73
1118	373	bab	middle	10.73	57.69	11	1	2021-11-04	73
1119	373	bab	low	10.7	58.22	11	1	2021-11-04	73
1120	374	bab	high	11.8	61.94	11	1	2021-11-04	74
1121	374	bab	middle	12.07	58.54	11	1	2021-11-04	74
1122	374	bab	low	11.87	55.79	11	1	2021-11-04	74
1123	375	bab	high	12.2	63.6	11	1	2021-11-04	75
1124	375	bab	middle	11.2	58.23	11	1	2021-11-04	75
1125	375	bab	low	12.03	61.7	11	1	2021-11-04	75
1126	376	bab	high	10.73	57.55	11	1	2021-11-04	76
1127	376	bab	middle	10.87	55.43	11	1	2021-11-04	76
1128	376	bab	low	10.83	62.47	11	1	2021-11-04	76
1129	377	bab	high	11.07	56.09	11	1	2021-11-04	77
1130	377	bab	middle	11	58.55	11	1	2021-11-04	77
1131	377	bab	low	10.93	60.48	11	1	2021-11-04	77
1132	378	bab	high	10.7	62.89	11	1	2021-11-04	78
1133	378	bab	middle	8.77	62.67	11	1	2021-11-04	78
1134	378	bab	low	10.27	58.61	11	1	2021-11-04	78
1135	379	bab	high	10.77	58.77	11	1	2021-11-04	79
1136	379	bab	middle	9.7	63.38	11	1	2021-11-04	79
1137	379	bab	low	10.77	60.83	11	1	2021-11-04	79
1138	380	bab	high	10.77	61.52	11	1	2021-11-04	80
1139	380	bab	middle	11.27	60.23	11	1	2021-11-04	80
1140	380	bab	low	10.43	58.75	11	1	2021-11-04	80
1141	381	bab	high	10.73	63.34	11	1	2021-11-04	81
1142	381	bab	middle	11.67	57.66	11	1	2021-11-04	81
1143	381	bab	low	11.33	63.1	11	1	2021-11-04	81
1144	382	bab	high	11.03	60.52	11	1	2021-11-04	82
1145	382	bab	middle	11.43	60.36	11	1	2021-11-04	82
1146	382	bab	low	11.13	62	11	1	2021-11-04	82
1147	383	bab	high	10.5	63.66	11	1	2021-11-04	83
1148	383	bab	middle	10.83	60.88	11	1	2021-11-04	83
1149	383	bab	low	10.47	56.06	11	1	2021-11-04	83
1150	384	bab	high	11.83	61.86	11	1	2021-11-04	84
1151	384	bab	middle	12.07	57.39	11	1	2021-11-04	84
1152	384	bab	low	12.57	62.05	11	1	2021-11-04	84
1153	385	bab	high	12.47	61.35	11	1	2021-11-04	85
1154	385	bab	middle	11.97	58.22	11	1	2021-11-04	85
1155	385	bab	low	12.6	57.48	11	1	2021-11-04	85
1156	386	bab	high	10.17	61.43	11	1	2021-11-04	86
1157	386	bab	middle	10.83	61.11	11	1	2021-11-04	86
1158	386	bab	low	11.27	62.74	11	1	2021-11-04	86
1159	387	bab	high	10.77	60.78	11	1	2021-11-04	87
1160	387	bab	middle	11.43	56.98	11	1	2021-11-04	87
1161	387	bab	low	11.2	55.79	11	1	2021-11-04	87
1162	388	bab	high	10.97	61.4	11	1	2021-11-04	88
1163	388	bab	middle	11	60.38	11	1	2021-11-04	88
1164	388	bab	low	10.93	62.16	11	1	2021-11-04	88
1165	389	bab	high	9.63	56.71	11	1	2021-11-04	89
1166	389	bab	middle	10.67	61.91	11	1	2021-11-04	89
1167	389	bab	low	9.9	61.94	11	1	2021-11-04	89
1168	390	bab	high	10.17	63.09	11	1	2021-11-04	90
1169	390	bab	middle	9.87	59.88	11	1	2021-11-04	90
1170	390	bab	low	10.23	57.87	11	1	2021-11-04	90
1171	391	bab	high	10.43	59.6	11	1	2021-11-04	91
1172	391	bab	middle	9.87	56.17	11	1	2021-11-04	91
1173	391	bab	low	10.83	59.08	11	1	2021-11-04	91
1174	392	bab	high	11.3	63.46	11	1	2021-11-04	92
1175	392	bab	middle	11.33	60.46	11	1	2021-11-04	92
1176	392	bab	low	11.43	62.86	11	1	2021-11-04	92
1177	393	bab	high	11.3	58.01	11	1	2021-11-04	93
1178	393	bab	middle	11.3	57.27	11	1	2021-11-04	93
1179	393	bab	low	10.6	61.07	11	1	2021-11-04	93
1180	394	bab	high	9.07	60.37	11	1	2021-11-04	94
1181	394	bab	middle	8.7	59.46	11	1	2021-11-04	94
1182	394	bab	low	8.57	63.04	11	1	2021-11-04	94
1183	395	bab	high	9.73	58	11	1	2021-11-04	95
1184	395	bab	middle	11.33	60.65	11	1	2021-11-04	95
1185	395	bab	low	10.67	58.25	11	1	2021-11-04	95
1186	396	bab	high	10.97	60.54	11	1	2021-11-04	96
1187	396	bab	middle	10.37	60.48	11	1	2021-11-04	96
1188	396	bab	low	11.1	58.89	11	1	2021-11-04	96
1189	397	bab	high	9.6	57.53	11	1	2021-11-04	97
1190	397	bab	middle	10	59.13	11	1	2021-11-04	97
1191	397	bab	low	10.5	62.34	11	1	2021-11-04	97
1192	398	bab	high	9.47	61.14	11	1	2021-11-04	98
1193	398	bab	middle	9.87	55.62	11	1	2021-11-04	98
1194	398	bab	low	9.3	55.32	11	1	2021-11-04	98
1195	399	bab	high	10.07	61.02	11	1	2021-11-04	99
1196	399	bab	middle	10.63	55.74	11	1	2021-11-04	99
1197	399	bab	low	10.9	60.85	11	1	2021-11-04	99
1198	400	bab	high	9.57	61.77	11	1	2021-11-04	100
1199	400	bab	middle	9.77	55.86	11	1	2021-11-04	100
1200	400	bab	low	9.13	57.41	11	1	2021-11-04	100
1201	401	bab	high	10.23	64.64	11	3	2021-11-15	1
1202	401	bab	middle	11.67	62.01	11	3	2021-11-15	1
1203	401	bab	low	11.87	59.44	11	3	2021-11-15	1
1204	402	bab	high	11.73	64.33	11	3	2021-11-15	2
1205	402	bab	middle	11.5	62.73	11	3	2021-11-15	2
1206	402	bab	low	10.67	61.56	11	3	2021-11-15	2
1207	403	bab	high	9.5	56.92	11	3	2021-11-15	3
1208	403	bab	middle	10.57	59.17	11	3	2021-11-15	3
1209	403	bab	low	10.83	55.63	11	3	2021-11-15	3
1210	404	bab	high	11.27	60.4	11	3	2021-11-15	4
1211	404	bab	middle	11	65.16	11	3	2021-11-15	4
1212	404	bab	low	11.13	64.66	11	3	2021-11-15	4
1213	405	bab	high	11.67	65.21	11	3	2021-11-15	5
1214	405	bab	middle	11.07	56.72	11	3	2021-11-15	5
1215	405	bab	low	10.4	56.71	11	3	2021-11-15	5
1216	406	bab	high	11.7	59.96	11	3	2021-11-15	6
1217	406	bab	middle	12.5	63.47	11	3	2021-11-15	6
1218	406	bab	low	12.77	56.37	11	3	2021-11-15	6
1219	407	bab	high	11.43	57.25	11	3	2021-11-15	7
1220	407	bab	middle	12.1	58.03	11	3	2021-11-15	7
1221	407	bab	low	11.67	59.41	11	3	2021-11-15	7
1222	408	bab	high	10.3	57.55	11	3	2021-11-15	8
1223	408	bab	middle	10.27	62.36	11	3	2021-11-15	8
1224	408	bab	low	9.5	58.38	11	3	2021-11-15	8
1225	409	bab	high	9.6	62.75	11	3	2021-11-15	9
1226	409	bab	middle	10.3	63.05	11	3	2021-11-15	9
1227	409	bab	low	10.73	58.26	11	3	2021-11-15	9
1228	410	bab	high	12.97	59.22	11	3	2021-11-15	10
1229	410	bab	middle	10.63	62.88	11	3	2021-11-15	10
1230	410	bab	low	11.3	56.25	11	3	2021-11-15	10
1231	411	bab	high	10.03	61.36	11	3	2021-11-15	11
1232	411	bab	middle	10.17	56.48	11	3	2021-11-15	11
1233	411	bab	low	10.87	65.43	11	3	2021-11-15	11
1234	412	bab	high	9.53	58.46	11	3	2021-11-15	12
1235	412	bab	middle	9.83	57.39	11	3	2021-11-15	12
1236	412	bab	low	10.37	63.5	11	3	2021-11-15	12
1237	413	bab	high	9.87	55.65	11	3	2021-11-15	13
1238	413	bab	middle	9.03	57.19	11	3	2021-11-15	13
1239	413	bab	low	9.43	60.56	11	3	2021-11-15	13
1240	414	bab	high	10.17	65.53	11	3	2021-11-15	14
1241	414	bab	middle	10.2	64.96	11	3	2021-11-15	14
1242	414	bab	low	12.37	62.91	11	3	2021-11-15	14
1243	415	bab	high	9.93	63.83	11	3	2021-11-15	15
1244	415	bab	middle	9.8	63.82	11	3	2021-11-15	15
1245	415	bab	low	10.4	56.3	11	3	2021-11-15	15
1246	416	bab	high	11.53	59.36	11	3	2021-11-15	16
1247	416	bab	middle	11.07	61.13	11	3	2021-11-15	16
1248	416	bab	low	10.93	60.99	11	3	2021-11-15	16
1249	417	bab	high	11.17	59.55	11	3	2021-11-15	17
1250	417	bab	middle	11.17	58.9	11	3	2021-11-15	17
1251	417	bab	low	10.8	64.63	11	3	2021-11-15	17
1252	418	bab	high	9.63	58.85	11	3	2021-11-15	18
1253	418	bab	middle	10.6	62.86	11	3	2021-11-15	18
1254	418	bab	low	10.27	60.93	11	3	2021-11-15	18
1255	419	bab	high	10.57	63.82	11	3	2021-11-15	19
1256	419	bab	middle	11.07	58.35	11	3	2021-11-15	19
1257	419	bab	low	12.2	60.95	11	3	2021-11-15	19
1258	420	bab	high	11.53	63.31	11	3	2021-11-15	20
1259	420	bab	middle	12.13	62	11	3	2021-11-15	20
1260	420	bab	low	11.2	62.64	11	3	2021-11-15	20
1261	421	bab	high	11.23	60.59	11	3	2021-11-15	21
1262	421	bab	middle	10.93	57.65	11	3	2021-11-15	21
1263	421	bab	low	10.83	62.24	11	3	2021-11-15	21
1264	422	bab	high	10.8	59.77	11	3	2021-11-15	22
1265	422	bab	middle	11.57	58.93	11	3	2021-11-15	22
1266	422	bab	low	11.67	56.4	11	3	2021-11-15	22
1267	423	bab	high	11.4	55.74	11	3	2021-11-15	23
1268	423	bab	middle	10.93	62.5	11	3	2021-11-15	23
1269	423	bab	low	11.27	56.15	11	3	2021-11-15	23
1270	424	bab	high	10.73	62.4	11	3	2021-11-15	24
1271	424	bab	middle	11.07	64.99	11	3	2021-11-15	24
1272	424	bab	low	11.83	62.51	11	3	2021-11-15	24
1273	425	bab	high	10.87	65.71	11	3	2021-11-15	25
1274	425	bab	middle	10.17	60.93	11	3	2021-11-15	25
1275	425	bab	low	12.3	56.49	11	3	2021-11-15	25
1276	426	bab	high	11.2	57.54	11	3	2021-11-15	26
1277	426	bab	middle	11.53	60.28	11	3	2021-11-15	26
1278	426	bab	low	11.2	58.41	11	3	2021-11-15	26
1279	427	bab	high	10.93	63.89	11	3	2021-11-15	27
1280	427	bab	middle	11.13	61.23	11	3	2021-11-15	27
1281	427	bab	low	11.4	59.85	11	3	2021-11-15	27
1282	428	bab	high	11.1	56.33	11	3	2021-11-15	28
1283	428	bab	middle	10.57	62.75	11	3	2021-11-15	28
1284	428	bab	low	10.77	64.57	11	3	2021-11-15	28
1285	429	bab	high	10.93	63.74	11	3	2021-11-15	29
1286	429	bab	middle	10.53	62.66	11	3	2021-11-15	29
1287	429	bab	low	11.2	56.57	11	3	2021-11-15	29
1288	430	bab	high	11.77	62.02	11	3	2021-11-15	30
1289	430	bab	middle	12.4	58.81	11	3	2021-11-15	30
1290	430	bab	low	11.73	56.97	11	3	2021-11-15	30
1291	431	bab	high	13.47	63.96	11	3	2021-11-15	31
1292	431	bab	middle	13.4	59.63	11	3	2021-11-15	31
1293	431	bab	low	13.2	61.82	11	3	2021-11-15	31
1294	432	bab	high	10.47	56.12	11	3	2021-11-15	32
1295	432	bab	middle	10.53	61.94	11	3	2021-11-15	32
1296	432	bab	low	11.27	56.5	11	3	2021-11-15	32
1297	433	bab	high	10.5	62.1	11	3	2021-11-15	33
1298	433	bab	middle	10.63	60.92	11	3	2021-11-15	33
1299	433	bab	low	11.2	65.3	11	3	2021-11-15	33
1300	434	bab	high	11.57	62.05	11	3	2021-11-15	34
1301	434	bab	middle	10.67	63.79	11	3	2021-11-15	34
1302	434	bab	low	10.83	55.65	11	3	2021-11-15	34
1303	435	bab	high	9.7	62.9	11	3	2021-11-15	35
1304	435	bab	middle	10.5	61.09	11	3	2021-11-15	35
1305	435	bab	low	11.43	60.98	11	3	2021-11-15	35
1306	436	bab	high	11.87	62.57	11	3	2021-11-15	36
1307	436	bab	middle	10.87	63.12	11	3	2021-11-15	36
1308	436	bab	low	11.73	57.78	11	3	2021-11-15	36
1309	437	bab	high	9.97	59.26	11	3	2021-11-15	37
1310	437	bab	middle	10.1	59.93	11	3	2021-11-15	37
1311	437	bab	low	9.43	62.13	11	3	2021-11-15	37
1312	438	bab	high	10.1	64.34	11	3	2021-11-15	38
1313	438	bab	middle	9.73	64.5	11	3	2021-11-15	38
1314	438	bab	low	10.2	65.06	11	3	2021-11-15	38
1315	439	bab	high	9.13	64.67	11	3	2021-11-15	39
1316	439	bab	middle	9.8	62.05	11	3	2021-11-15	39
1317	439	bab	low	9.3	65.35	11	3	2021-11-15	39
1318	440	bab	high	9.63	59.47	11	3	2021-11-15	40
1319	440	bab	middle	9.77	62.68	11	3	2021-11-15	40
1320	440	bab	low	9.47	61.57	11	3	2021-11-15	40
1321	441	bab	high	9.13	61.74	11	3	2021-11-15	41
1322	441	bab	middle	9.17	64.72	11	3	2021-11-15	41
1323	441	bab	low	8.9	55.75	11	3	2021-11-15	41
1324	442	bab	high	9.7	58.14	11	3	2021-11-15	42
1325	442	bab	middle	10.27	63.99	11	3	2021-11-15	42
1326	442	bab	low	10.17	59.29	11	3	2021-11-15	42
1327	443	bab	high	13.3	57.59	11	3	2021-11-15	43
1328	443	bab	middle	10.27	57.1	11	3	2021-11-15	43
1329	443	bab	low	11.17	65.68	11	3	2021-11-15	43
1330	444	bab	high	9.53	60.08	11	3	2021-11-15	44
1331	444	bab	middle	10.6	59.74	11	3	2021-11-15	44
1332	444	bab	low	11.5	60.27	11	3	2021-11-15	44
1333	445	bab	high	11.1	58.22	11	3	2021-11-15	45
1334	445	bab	middle	11.67	63.65	11	3	2021-11-15	45
1335	445	bab	low	11.43	65.31	11	3	2021-11-15	45
1336	446	bab	high	10.93	57.25	11	3	2021-11-15	46
1337	446	bab	middle	10.7	57.19	11	3	2021-11-15	46
1338	446	bab	low	10.87	58.22	11	3	2021-11-15	46
1339	447	bab	high	11.33	62.15	11	3	2021-11-15	47
1340	447	bab	middle	10.53	59.71	11	3	2021-11-15	47
1341	447	bab	low	11.07	61.08	11	3	2021-11-15	47
1342	448	bab	high	10.53	60.91	11	3	2021-11-15	48
1343	448	bab	middle	11.07	64.07	11	3	2021-11-15	48
1344	448	bab	low	11.03	57.51	11	3	2021-11-15	48
1345	449	bab	high	11.2	60.43	11	3	2021-11-15	49
1346	449	bab	middle	10.47	57.18	11	3	2021-11-15	49
1347	449	bab	low	11.83	58.21	11	3	2021-11-15	49
1348	450	bab	high	10.13	59.73	11	3	2021-11-15	50
1349	450	bab	middle	10.8	55.77	11	3	2021-11-15	50
1350	450	bab	low	10.9	56.17	11	3	2021-11-15	50
1351	451	bab	high	10.17	63.01	11	3	2021-11-15	51
1352	451	bab	middle	11.17	61.08	11	3	2021-11-15	51
1353	451	bab	low	10.67	57.55	11	3	2021-11-15	51
1354	452	bab	high	11.43	62.08	11	3	2021-11-15	52
1355	452	bab	middle	11.67	57.98	11	3	2021-11-15	52
1356	452	bab	low	11.57	56.55	11	3	2021-11-15	52
1357	453	bab	high	10.53	62.89	11	3	2021-11-15	53
1358	453	bab	middle	10.8	65	11	3	2021-11-15	53
1359	453	bab	low	10.83	62.17	11	3	2021-11-15	53
1360	454	bab	high	10.8	60.65	11	3	2021-11-15	54
1361	454	bab	middle	10.67	64.89	11	3	2021-11-15	54
1362	454	bab	low	10.67	63.32	11	3	2021-11-15	54
1363	455	bab	high	12.2	65.48	11	3	2021-11-15	55
1364	455	bab	middle	13.6	59.03	11	3	2021-11-15	55
1365	455	bab	low	11.97	57.44	11	3	2021-11-15	55
1366	456	bab	high	10.7	64.22	11	3	2021-11-15	56
1367	456	bab	middle	11.13	56.13	11	3	2021-11-15	56
1368	456	bab	low	10.2	58.85	11	3	2021-11-15	56
1369	457	bab	high	10.3	56.03	11	3	2021-11-15	57
1370	457	bab	middle	10.13	65.53	11	3	2021-11-15	57
1371	457	bab	low	9.43	56.14	11	3	2021-11-15	57
1372	458	bab	high	10.17	59.19	11	3	2021-11-15	58
1373	458	bab	middle	10.17	56.39	11	3	2021-11-15	58
1374	458	bab	low	10.27	56.72	11	3	2021-11-15	58
1375	459	bab	high	11.87	60.33	11	3	2021-11-15	59
1376	459	bab	middle	11.03	57.76	11	3	2021-11-15	59
1377	459	bab	low	11.1	58.62	11	3	2021-11-15	59
1378	460	bab	high	11.93	64.95	11	3	2021-11-15	60
1379	460	bab	middle	11.63	59.36	11	3	2021-11-15	60
1380	460	bab	low	10.97	62.87	11	3	2021-11-15	60
1381	461	bab	high	10.57	63.81	11	3	2021-11-15	61
1382	461	bab	middle	10.5	60.48	11	3	2021-11-15	61
1383	461	bab	low	11.1	64.99	11	3	2021-11-15	61
1384	462	bab	high	11.83	57.81	11	3	2021-11-15	62
1385	462	bab	middle	12.03	55.83	11	3	2021-11-15	62
1386	462	bab	low	12.47	58.98	11	3	2021-11-15	62
1387	463	bab	high	13.37	55.73	11	3	2021-11-15	63
1388	463	bab	middle	14.27	59.84	11	3	2021-11-15	63
1389	463	bab	low	14.2	61.77	11	3	2021-11-15	63
1390	464	bab	high	13.57	63.8	11	3	2021-11-15	64
1391	464	bab	middle	14.27	59.76	11	3	2021-11-15	64
1392	464	bab	low	14.2	62.67	11	3	2021-11-15	64
1393	465	bab	high	11.8	57.48	11	3	2021-11-15	65
1394	465	bab	middle	11.83	63.38	11	3	2021-11-15	65
1395	465	bab	low	11.27	62.01	11	3	2021-11-15	65
1396	466	bab	high	12.17	65.28	11	3	2021-11-15	66
1397	466	bab	middle	12.17	63.05	11	3	2021-11-15	66
1398	466	bab	low	12.03	63.41	11	3	2021-11-15	66
1399	467	bab	high	12.13	59.9	11	3	2021-11-15	67
1400	467	bab	middle	12.37	64.81	11	3	2021-11-15	67
1401	467	bab	low	11.93	65.21	11	3	2021-11-15	67
1402	468	bab	high	10.77	64.65	11	3	2021-11-15	68
1403	468	bab	middle	10.47	62.66	11	3	2021-11-15	68
1404	468	bab	low	9.8	59.79	11	3	2021-11-15	68
1405	469	bab	high	11.97	56.73	11	3	2021-11-15	69
1406	469	bab	middle	12.67	65.33	11	3	2021-11-15	69
1407	469	bab	low	10.77	62.19	11	3	2021-11-15	69
1408	470	bab	high	11	57.7	11	3	2021-11-15	70
1409	470	bab	middle	10.63	57.92	11	3	2021-11-15	70
1410	470	bab	low	11.9	62.68	11	3	2021-11-15	70
1411	471	bab	high	10.93	64.67	11	3	2021-11-15	71
1412	471	bab	middle	11.8	62.65	11	3	2021-11-15	71
1413	471	bab	low	10.93	59.87	11	3	2021-11-15	71
1414	472	bab	high	8.73	64.38	11	3	2021-11-15	72
1415	472	bab	middle	10.5	63.97	11	3	2021-11-15	72
1416	472	bab	low	10.53	59.36	11	3	2021-11-15	72
1417	473	bab	high	10.83	56.64	11	3	2021-11-15	73
1418	473	bab	middle	10.83	59.02	11	3	2021-11-15	73
1419	473	bab	low	10.77	56.19	11	3	2021-11-15	73
1420	474	bab	high	12.03	60.98	11	3	2021-11-15	74
1421	474	bab	middle	12.43	62.05	11	3	2021-11-15	74
1422	474	bab	low	12.37	64	11	3	2021-11-15	74
1423	475	bab	high	12.6	61.81	11	3	2021-11-15	75
1424	475	bab	middle	11.3	58.9	11	3	2021-11-15	75
1425	475	bab	low	12.03	57.35	11	3	2021-11-15	75
1426	476	bab	high	11.1	65.44	11	3	2021-11-15	76
1427	476	bab	middle	11.1	59.67	11	3	2021-11-15	76
1428	476	bab	low	11.17	63.75	11	3	2021-11-15	76
1429	477	bab	high	11.13	61.83	11	3	2021-11-15	77
1430	477	bab	middle	11.23	58.66	11	3	2021-11-15	77
1431	477	bab	low	11.47	60.26	11	3	2021-11-15	77
1432	478	bab	high	10.9	63.2	11	3	2021-11-15	78
1433	478	bab	middle	8.97	63.17	11	3	2021-11-15	78
1434	478	bab	low	10.6	58.28	11	3	2021-11-15	78
1435	479	bab	high	11.07	56.08	11	3	2021-11-15	79
1436	479	bab	middle	9.83	62.7	11	3	2021-11-15	79
1437	479	bab	low	11.23	62.53	11	3	2021-11-15	79
1438	480	bab	high	10.87	64.74	11	3	2021-11-15	80
1439	480	bab	middle	11.07	56.94	11	3	2021-11-15	80
1440	480	bab	low	10.73	60.26	11	3	2021-11-15	80
1441	481	bab	high	10.97	65.75	11	3	2021-11-15	81
1442	481	bab	middle	12.13	60.73	11	3	2021-11-15	81
1443	481	bab	low	11.9	62.69	11	3	2021-11-15	81
1444	482	bab	high	11.27	58.21	11	3	2021-11-15	82
1445	482	bab	middle	11.8	59.7	11	3	2021-11-15	82
1446	482	bab	low	11.43	56.91	11	3	2021-11-15	82
1447	483	bab	high	11	57.18	11	3	2021-11-15	83
1448	483	bab	middle	11.13	63.18	11	3	2021-11-15	83
1449	483	bab	low	10.67	58.81	11	3	2021-11-15	83
1450	484	bab	high	12.07	61.05	11	3	2021-11-15	84
1451	484	bab	middle	12.2	65.42	11	3	2021-11-15	84
1452	484	bab	low	12.63	64.72	11	3	2021-11-15	84
1453	485	bab	high	12.7	57.97	11	3	2021-11-15	85
1454	485	bab	middle	12.23	63.95	11	3	2021-11-15	85
1455	485	bab	low	12.67	58.51	11	3	2021-11-15	85
1456	486	bab	high	10.53	62.3	11	3	2021-11-15	86
1457	486	bab	middle	11.2	59.3	11	3	2021-11-15	86
1458	486	bab	low	11.7	65.21	11	3	2021-11-15	86
1459	487	bab	high	11.13	65.68	11	3	2021-11-15	87
1460	487	bab	middle	12.1	65.77	11	3	2021-11-15	87
1461	487	bab	low	11.47	63.67	11	3	2021-11-15	87
1462	488	bab	high	11.2	65.51	11	3	2021-11-15	88
1463	488	bab	middle	11.17	60.23	11	3	2021-11-15	88
1464	488	bab	low	11.13	62.04	11	3	2021-11-15	88
1465	489	bab	high	9.97	56.54	11	3	2021-11-15	89
1466	489	bab	middle	10.8	58.77	11	3	2021-11-15	89
1467	489	bab	low	9.83	59.96	11	3	2021-11-15	89
1468	490	bab	high	10.53	62.5	11	3	2021-11-15	90
1469	490	bab	middle	9.67	64.32	11	3	2021-11-15	90
1470	490	bab	low	10.73	59.48	11	3	2021-11-15	90
1471	491	bab	high	10.67	64.22	11	3	2021-11-15	91
1472	491	bab	middle	10.07	61.56	11	3	2021-11-15	91
1473	491	bab	low	11.27	59.31	11	3	2021-11-15	91
1474	492	bab	high	11.83	64.5	11	3	2021-11-15	92
1475	492	bab	middle	11.73	60.17	11	3	2021-11-15	92
1476	492	bab	low	11.77	57.78	11	3	2021-11-15	92
1477	493	bab	high	11.7	61.21	11	3	2021-11-15	93
1478	493	bab	middle	11.4	61.12	11	3	2021-11-15	93
1479	493	bab	low	10.57	62.75	11	3	2021-11-15	93
1480	494	bab	high	9.57	59.92	11	3	2021-11-15	94
1481	494	bab	middle	8.83	59.96	11	3	2021-11-15	94
1482	494	bab	low	9.1	64.32	11	3	2021-11-15	94
1483	495	bab	high	9.93	59.88	11	3	2021-11-15	95
1484	495	bab	middle	11.87	65.42	11	3	2021-11-15	95
1485	495	bab	low	10.87	64.85	11	3	2021-11-15	95
1486	496	bab	high	11.5	63.64	11	3	2021-11-15	96
1487	496	bab	middle	10.67	57.78	11	3	2021-11-15	96
1488	496	bab	low	11.4	60.06	11	3	2021-11-15	96
1489	497	bab	high	9.7	56.58	11	3	2021-11-15	97
1490	497	bab	middle	10.37	59.08	11	3	2021-11-15	97
1491	497	bab	low	10.57	60.29	11	3	2021-11-15	97
1492	498	bab	high	9.6	59.13	11	3	2021-11-15	98
1493	498	bab	middle	10.3	64.91	11	3	2021-11-15	98
1494	498	bab	low	9.57	64.81	11	3	2021-11-15	98
1495	499	bab	high	10	62.53	11	3	2021-11-15	99
1496	499	bab	middle	11.07	59.94	11	3	2021-11-15	99
1497	499	bab	low	11.4	59.69	11	3	2021-11-15	99
1498	500	bab	high	9.8	55.85	11	3	2021-11-15	100
1499	500	bab	middle	10.03	62.03	11	3	2021-11-15	100
1500	500	bab	low	9.17	60.59	11	3	2021-11-15	100
1501	501	bab	high	11.9	69.81	11	4	2021-11-23	1
1502	501	bab	middle	11.73	63.18	11	4	2021-11-23	1
1503	501	bab	low	12.57	64.23	11	4	2021-11-23	1
1504	502	bab	high	12.4	63.6	11	4	2021-11-23	2
1505	502	bab	middle	11.73	62.43	11	4	2021-11-23	2
1506	502	bab	low	11.83	65.64	11	4	2021-11-23	2
1507	503	bab	high	10.77	68.76	11	4	2021-11-23	3
1508	503	bab	middle	10.4	68.95	11	4	2021-11-23	3
1509	503	bab	low	10.97	62.84	11	4	2021-11-23	3
1510	504	bab	high	11.5	66.86	11	4	2021-11-23	4
1511	504	bab	middle	11.7	62.66	11	4	2021-11-23	4
1512	504	bab	low	11.53	64.4	11	4	2021-11-23	4
1513	505	bab	high	11.9	65.25	11	4	2021-11-23	5
1514	505	bab	middle	11.43	68.13	11	4	2021-11-23	5
1515	505	bab	low	11.2	64.72	11	4	2021-11-23	5
1516	506	bab	high	11.87	67.78	11	4	2021-11-23	6
1517	506	bab	middle	12.53	62.14	11	4	2021-11-23	6
1518	506	bab	low	13.07	66.88	11	4	2021-11-23	6
1519	507	bab	high	11.73	65.09	11	4	2021-11-23	7
1520	507	bab	middle	12.43	69.82	11	4	2021-11-23	7
1521	507	bab	low	11.77	63.2	11	4	2021-11-23	7
1522	508	bab	high	10.6	66.21	11	4	2021-11-23	8
1523	508	bab	middle	10.53	67.16	11	4	2021-11-23	8
1524	508	bab	low	9.67	68.62	11	4	2021-11-23	8
1525	509	bab	high	9.8	67.11	11	4	2021-11-23	9
1526	509	bab	middle	10.4	66.92	11	4	2021-11-23	9
1527	509	bab	low	11	66.2	11	4	2021-11-23	9
1528	510	bab	high	12.93	64.99	11	4	2021-11-23	10
1529	510	bab	middle	10.77	69.43	11	4	2021-11-23	10
1530	510	bab	low	11.37	63.59	11	4	2021-11-23	10
1531	511	bab	high	10.17	66.26	11	4	2021-11-23	11
1532	511	bab	middle	10.27	64.94	11	4	2021-11-23	11
1533	511	bab	low	11.13	66.87	11	4	2021-11-23	11
1534	512	bab	high	9.53	62.17	11	4	2021-11-23	12
1535	512	bab	middle	9.87	64.2	11	4	2021-11-23	12
1536	512	bab	low	10.4	65.24	11	4	2021-11-23	12
1537	513	bab	high	9.83	64.24	11	4	2021-11-23	13
1538	513	bab	middle	9.1	68.1	11	4	2021-11-23	13
1539	513	bab	low	9.67	63.62	11	4	2021-11-23	13
1540	514	bab	high	10.4	67.22	11	4	2021-11-23	14
1541	514	bab	middle	10.53	65.53	11	4	2021-11-23	14
1542	514	bab	low	12.37	69.43	11	4	2021-11-23	14
1543	515	bab	high	10	62.58	11	4	2021-11-23	15
1544	515	bab	middle	10.03	65.51	11	4	2021-11-23	15
1545	515	bab	low	10.53	68.36	11	4	2021-11-23	15
1546	516	bab	high	11.97	62.67	11	4	2021-11-23	16
1547	516	bab	middle	11.43	64.51	11	4	2021-11-23	16
1548	516	bab	low	11.77	63.86	11	4	2021-11-23	16
1549	517	bab	high	11.37	65.85	11	4	2021-11-23	17
1550	517	bab	middle	12.23	64.54	11	4	2021-11-23	17
1551	517	bab	low	13.07	64.78	11	4	2021-11-23	17
1552	518	bab	high	11.87	62.28	11	4	2021-11-23	18
1553	518	bab	middle	11.7	67.12	11	4	2021-11-23	18
1554	518	bab	low	12.87	67.53	11	4	2021-11-23	18
1555	519	bab	high	12.77	68.95	11	4	2021-11-23	19
1556	519	bab	middle	11.53	69.25	11	4	2021-11-23	19
1557	519	bab	low	12.23	68.9	11	4	2021-11-23	19
1558	520	bab	high	12.23	67.46	11	4	2021-11-23	20
1559	520	bab	middle	13.07	64.97	11	4	2021-11-23	20
1560	520	bab	low	12.57	69.59	11	4	2021-11-23	20
1561	521	bab	high	11.4	63.56	11	4	2021-11-23	21
1562	521	bab	middle	11	64.33	11	4	2021-11-23	21
1563	521	bab	low	10.9	67.66	11	4	2021-11-23	21
1564	522	bab	high	10.9	62.45	11	4	2021-11-23	22
1565	522	bab	middle	11.83	63.98	11	4	2021-11-23	22
1566	522	bab	low	11.7	64.79	11	4	2021-11-23	22
1567	523	bab	high	11.43	67.12	11	4	2021-11-23	23
1568	523	bab	middle	11	65.6	11	4	2021-11-23	23
1569	523	bab	low	11.33	62.52	11	4	2021-11-23	23
1570	524	bab	high	11.03	69.29	11	4	2021-11-23	24
1571	524	bab	middle	11.23	67.97	11	4	2021-11-23	24
1572	524	bab	low	11.87	62.47	11	4	2021-11-23	24
1573	525	bab	high	11.03	66.81	11	4	2021-11-23	25
1574	525	bab	middle	10.33	62.68	11	4	2021-11-23	25
1575	525	bab	low	12.37	65.94	11	4	2021-11-23	25
1576	526	bab	high	11.27	63.75	11	4	2021-11-23	26
1577	526	bab	middle	11.83	67.78	11	4	2021-11-23	26
1578	526	bab	low	11.2	66.91	11	4	2021-11-23	26
1579	527	bab	high	10.93	69.57	11	4	2021-11-23	27
1580	527	bab	middle	11.27	69.03	11	4	2021-11-23	27
1581	527	bab	low	11.5	66.11	11	4	2021-11-23	27
1582	528	bab	high	11.3	69.76	11	4	2021-11-23	28
1583	528	bab	middle	10.8	64.73	11	4	2021-11-23	28
1584	528	bab	low	10.93	67.66	11	4	2021-11-23	28
1585	529	bab	high	10.87	68.54	11	4	2021-11-23	29
1586	529	bab	middle	10.77	67.3	11	4	2021-11-23	29
1587	529	bab	low	11.2	66.73	11	4	2021-11-23	29
1588	530	bab	high	11.8	64.64	11	4	2021-11-23	30
1589	530	bab	middle	12.53	67.12	11	4	2021-11-23	30
1590	530	bab	low	11.87	64.5	11	4	2021-11-23	30
1591	531	bab	high	13.5	66.48	11	4	2021-11-23	31
1592	531	bab	middle	13.57	63.38	11	4	2021-11-23	31
1593	531	bab	low	13.2	68.38	11	4	2021-11-23	31
1594	532	bab	high	10.5	66.37	11	4	2021-11-23	32
1595	532	bab	middle	10.73	66.58	11	4	2021-11-23	32
1596	532	bab	low	11.33	64.73	11	4	2021-11-23	32
1597	533	bab	high	10.63	69.56	11	4	2021-11-23	33
1598	533	bab	middle	10.63	65.71	11	4	2021-11-23	33
1599	533	bab	low	11.33	62.62	11	4	2021-11-23	33
1600	534	bab	high	11.63	62.09	11	4	2021-11-23	34
1601	534	bab	middle	10.93	63.45	11	4	2021-11-23	34
1602	534	bab	low	10.97	65.07	11	4	2021-11-23	34
1603	535	bab	high	9.87	64.89	11	4	2021-11-23	35
1604	535	bab	middle	10.6	67.74	11	4	2021-11-23	35
1605	535	bab	low	11.47	68.47	11	4	2021-11-23	35
1606	536	bab	high	12.1	65.38	11	4	2021-11-23	36
1607	536	bab	middle	11.03	64.21	11	4	2021-11-23	36
1608	536	bab	low	11.93	67.43	11	4	2021-11-23	36
1609	537	bab	high	9.9	65.98	11	4	2021-11-23	37
1610	537	bab	middle	10.17	64.03	11	4	2021-11-23	37
1611	537	bab	low	9.77	62.46	11	4	2021-11-23	37
1612	538	bab	high	10.37	64.15	11	4	2021-11-23	38
1613	538	bab	middle	9.8	65.92	11	4	2021-11-23	38
1614	538	bab	low	10.53	64.19	11	4	2021-11-23	38
1615	539	bab	high	9.07	64.65	11	4	2021-11-23	39
1616	539	bab	middle	10.1	67.07	11	4	2021-11-23	39
1617	539	bab	low	9.53	68.4	11	4	2021-11-23	39
1618	540	bab	high	9.6	62.91	11	4	2021-11-23	40
1619	540	bab	middle	9.93	62.94	11	4	2021-11-23	40
1620	540	bab	low	9.43	64.21	11	4	2021-11-23	40
1621	541	bab	high	9.27	65.09	11	4	2021-11-23	41
1622	541	bab	middle	9.4	64.87	11	4	2021-11-23	41
1623	541	bab	low	8.87	64.28	11	4	2021-11-23	41
1624	542	bab	high	10.07	64.33	11	4	2021-11-23	42
1625	542	bab	middle	10.53	62.56	11	4	2021-11-23	42
1626	542	bab	low	10.27	68.55	11	4	2021-11-23	42
1627	543	bab	high	13.43	68.7	11	4	2021-11-23	43
1628	543	bab	middle	10.47	63.79	11	4	2021-11-23	43
1629	543	bab	low	11.5	69.74	11	4	2021-11-23	43
1630	544	bab	high	9.63	67.57	11	4	2021-11-23	44
1631	544	bab	middle	10.8	64.22	11	4	2021-11-23	44
1632	544	bab	low	11.57	64.46	11	4	2021-11-23	44
1633	545	bab	high	11.4	64.64	11	4	2021-11-23	45
1634	545	bab	middle	11.7	65.4	11	4	2021-11-23	45
1635	545	bab	low	11.53	69.02	11	4	2021-11-23	45
1636	546	bab	high	10.97	69.78	11	4	2021-11-23	46
1637	546	bab	middle	10.9	64.12	11	4	2021-11-23	46
1638	546	bab	low	10.83	62.16	11	4	2021-11-23	46
1639	547	bab	high	11.6	66.1	11	4	2021-11-23	47
1640	547	bab	middle	10.7	66.78	11	4	2021-11-23	47
1641	547	bab	low	11.13	64.29	11	4	2021-11-23	47
1642	548	bab	high	10.67	65.87	11	4	2021-11-23	48
1643	548	bab	middle	11.1	68.46	11	4	2021-11-23	48
1644	548	bab	low	11.23	68.65	11	4	2021-11-23	48
1645	549	bab	high	11.23	62.8	11	4	2021-11-23	49
1646	549	bab	middle	10.77	64.46	11	4	2021-11-23	49
1647	549	bab	low	11.77	69.74	11	4	2021-11-23	49
1648	550	bab	high	10.17	62.17	11	4	2021-11-23	50
1649	550	bab	middle	10.93	66.82	11	4	2021-11-23	50
1650	550	bab	low	11.17	69.62	11	4	2021-11-23	50
1651	551	bab	high	13.3	67.43	11	4	2021-11-23	51
1652	551	bab	middle	12.43	64.55	11	4	2021-11-23	51
1653	551	bab	low	12.37	64.46	11	4	2021-11-23	51
1654	552	bab	high	12.2	64.27	11	4	2021-11-23	52
1655	552	bab	middle	12.1	62.63	11	4	2021-11-23	52
1656	552	bab	low	11.9	69.89	11	4	2021-11-23	52
1657	553	bab	high	11.13	65.29	11	4	2021-11-23	53
1658	553	bab	middle	11.37	69.02	11	4	2021-11-23	53
1659	553	bab	low	11.83	65.77	11	4	2021-11-23	53
1660	554	bab	high	11.93	64.4	11	4	2021-11-23	54
1661	554	bab	middle	12	63.43	11	4	2021-11-23	54
1662	554	bab	low	12.63	67	11	4	2021-11-23	54
1663	555	bab	high	11.8	69.63	11	4	2021-11-23	55
1664	555	bab	middle	11.57	63.49	11	4	2021-11-23	55
1665	555	bab	low	10.83	69.8	11	4	2021-11-23	55
1666	556	bab	high	10.77	66	11	4	2021-11-23	56
1667	556	bab	middle	11.23	64.51	11	4	2021-11-23	56
1668	556	bab	low	10.27	66.12	11	4	2021-11-23	56
1669	557	bab	high	10.5	69.77	11	4	2021-11-23	57
1670	557	bab	middle	10.13	68.82	11	4	2021-11-23	57
1671	557	bab	low	9.53	62.02	11	4	2021-11-23	57
1672	558	bab	high	10.47	68.37	11	4	2021-11-23	58
1673	558	bab	middle	10.2	69.85	11	4	2021-11-23	58
1674	558	bab	low	10.53	68.38	11	4	2021-11-23	58
1675	559	bab	high	12.07	64.72	11	4	2021-11-23	59
1676	559	bab	middle	11.17	65.62	11	4	2021-11-23	59
1677	559	bab	low	11.3	64.02	11	4	2021-11-23	59
1678	560	bab	high	12	64.06	11	4	2021-11-23	60
1679	560	bab	middle	11.9	67.71	11	4	2021-11-23	60
1680	560	bab	low	10.97	65.65	11	4	2021-11-23	60
1681	561	bab	high	10.6	68.24	11	4	2021-11-23	61
1682	561	bab	middle	10.7	69.1	11	4	2021-11-23	61
1683	561	bab	low	11.23	69.29	11	4	2021-11-23	61
1684	562	bab	high	11.87	68.51	11	4	2021-11-23	62
1685	562	bab	middle	12.27	68.99	11	4	2021-11-23	62
1686	562	bab	low	12.7	64.87	11	4	2021-11-23	62
1687	563	bab	high	13.63	62.67	11	4	2021-11-23	63
1688	563	bab	middle	14.47	67.58	11	4	2021-11-23	63
1689	563	bab	low	14.33	68.66	11	4	2021-11-23	63
1690	564	bab	high	13.63	69.54	11	4	2021-11-23	64
1691	564	bab	middle	14.47	68.95	11	4	2021-11-23	64
1692	564	bab	low	14.37	68.86	11	4	2021-11-23	64
1693	565	bab	high	12	66.66	11	4	2021-11-23	65
1694	565	bab	middle	12.03	66.39	11	4	2021-11-23	65
1695	565	bab	low	11.4	64.24	11	4	2021-11-23	65
1696	566	bab	high	12.2	63.03	11	4	2021-11-23	66
1697	566	bab	middle	12.37	65.41	11	4	2021-11-23	66
1698	566	bab	low	12.17	65.6	11	4	2021-11-23	66
1699	567	bab	high	12.27	64.86	11	4	2021-11-23	67
1700	567	bab	middle	12.43	62.05	11	4	2021-11-23	67
1701	567	bab	low	12.2	66.36	11	4	2021-11-23	67
1702	568	bab	high	10.93	64.86	11	4	2021-11-23	68
1703	568	bab	middle	10.6	63.41	11	4	2021-11-23	68
1704	568	bab	low	9.83	62.21	11	4	2021-11-23	68
1705	569	bab	high	12.33	68.84	11	4	2021-11-23	69
1706	569	bab	middle	12.77	68.07	11	4	2021-11-23	69
1707	569	bab	low	11	69.27	11	4	2021-11-23	69
1708	570	bab	high	11.17	62.94	11	4	2021-11-23	70
1709	570	bab	middle	10.8	65.87	11	4	2021-11-23	70
1710	570	bab	low	11.9	69.58	11	4	2021-11-23	70
1711	571	bab	high	11.17	63.03	11	4	2021-11-23	71
1712	571	bab	middle	12	66.05	11	4	2021-11-23	71
1713	571	bab	low	11.07	62.67	11	4	2021-11-23	71
1714	572	bab	high	8.87	64.94	11	4	2021-11-23	72
1715	572	bab	middle	10.67	65.15	11	4	2021-11-23	72
1716	572	bab	low	10.7	68.36	11	4	2021-11-23	72
1717	573	bab	high	11	63.97	11	4	2021-11-23	73
1718	573	bab	middle	10.77	66.21	11	4	2021-11-23	73
1719	573	bab	low	10.9	66.52	11	4	2021-11-23	73
1720	574	bab	high	12.17	69.81	11	4	2021-11-23	74
1721	574	bab	middle	12.63	68.97	11	4	2021-11-23	74
1722	574	bab	low	12.57	65.44	11	4	2021-11-23	74
1723	575	bab	high	12.6	62.39	11	4	2021-11-23	75
1724	575	bab	middle	11.57	64.43	11	4	2021-11-23	75
1725	575	bab	low	12.13	65.28	11	4	2021-11-23	75
1726	576	bab	high	12.23	63.54	11	4	2021-11-23	76
1727	576	bab	middle	12.67	68.28	11	4	2021-11-23	76
1728	576	bab	low	12.5	64.75	11	4	2021-11-23	76
1729	577	bab	high	12.47	67.12	11	4	2021-11-23	77
1730	577	bab	middle	12.63	66.26	11	4	2021-11-23	77
1731	577	bab	low	12.5	63.55	11	4	2021-11-23	77
1732	578	bab	high	11.83	69.17	11	4	2021-11-23	78
1733	578	bab	middle	11.83	67.25	11	4	2021-11-23	78
1734	578	bab	low	11.17	68.79	11	4	2021-11-23	78
1735	579	bab	high	10.9	66.53	11	4	2021-11-23	79
1736	579	bab	middle	11.33	68.39	11	4	2021-11-23	79
1737	579	bab	low	12.03	69.02	11	4	2021-11-23	79
1738	580	bab	high	12.37	69.15	11	4	2021-11-23	80
1739	580	bab	middle	12.87	64.03	11	4	2021-11-23	80
1740	580	bab	low	11.43	63.15	11	4	2021-11-23	80
1741	581	bab	high	11.07	69.58	11	4	2021-11-23	81
1742	581	bab	middle	12.37	65.08	11	4	2021-11-23	81
1743	581	bab	low	11.87	63.94	11	4	2021-11-23	81
1744	582	bab	high	11.47	62.62	11	4	2021-11-23	82
1745	582	bab	middle	11.83	69.78	11	4	2021-11-23	82
1746	582	bab	low	11.63	63.53	11	4	2021-11-23	82
1747	583	bab	high	11.2	67.63	11	4	2021-11-23	83
1748	583	bab	middle	11.27	66.98	11	4	2021-11-23	83
1749	583	bab	low	10.77	69.46	11	4	2021-11-23	83
1750	584	bab	high	12.23	69.62	11	4	2021-11-23	84
1751	584	bab	middle	12.17	62.77	11	4	2021-11-23	84
1752	584	bab	low	12.83	62.03	11	4	2021-11-23	84
1753	585	bab	high	12.9	69.37	11	4	2021-11-23	85
1754	585	bab	middle	12.27	65.41	11	4	2021-11-23	85
1755	585	bab	low	12.83	62.95	11	4	2021-11-23	85
1756	586	bab	high	12.27	62.38	11	4	2021-11-23	86
1757	586	bab	middle	11.07	67.49	11	4	2021-11-23	86
1758	586	bab	low	11.37	69.15	11	4	2021-11-23	86
1759	587	bab	high	12.93	66.96	11	4	2021-11-23	87
1760	587	bab	middle	12.63	63.32	11	4	2021-11-23	87
1761	587	bab	low	12.93	63.32	11	4	2021-11-23	87
1762	588	bab	high	13.53	69.23	11	4	2021-11-23	88
1763	588	bab	middle	13.33	66.5	11	4	2021-11-23	88
1764	588	bab	low	12.9	68.77	11	4	2021-11-23	88
1765	589	bab	high	11.6	63.05	11	4	2021-11-23	89
1766	589	bab	middle	10.53	62.8	11	4	2021-11-23	89
1767	589	bab	low	11.37	65.83	11	4	2021-11-23	89
1768	590	bab	high	12.4	69.91	11	4	2021-11-23	90
1769	590	bab	middle	12.47	68.85	11	4	2021-11-23	90
1770	590	bab	low	12.4	63.82	11	4	2021-11-23	90
1771	591	bab	high	10.63	65.67	11	4	2021-11-23	91
1772	591	bab	middle	10.23	69.38	11	4	2021-11-23	91
1773	591	bab	low	11.43	66.04	11	4	2021-11-23	91
1774	592	bab	high	11.97	67.3	11	4	2021-11-23	92
1775	592	bab	middle	11.9	69.17	11	4	2021-11-23	92
1776	592	bab	low	11.9	64.59	11	4	2021-11-23	92
1777	593	bab	high	11.8	69.8	11	4	2021-11-23	93
1778	593	bab	middle	11.7	66.62	11	4	2021-11-23	93
1779	593	bab	low	10.6	63.43	11	4	2021-11-23	93
1780	594	bab	high	9.6	68.36	11	4	2021-11-23	94
1781	594	bab	middle	8.93	63.11	11	4	2021-11-23	94
1782	594	bab	low	9.3	66.49	11	4	2021-11-23	94
1783	595	bab	high	10.13	62.22	11	4	2021-11-23	95
1784	595	bab	middle	11.9	64.06	11	4	2021-11-23	95
1785	595	bab	low	11.1	68.62	11	4	2021-11-23	95
1786	596	bab	high	11.73	65.87	11	4	2021-11-23	96
1787	596	bab	middle	10.87	63.16	11	4	2021-11-23	96
1788	596	bab	low	11.43	68.75	11	4	2021-11-23	96
1789	597	bab	high	9.87	63.62	11	4	2021-11-23	97
1790	597	bab	middle	10.33	65.84	11	4	2021-11-23	97
1791	597	bab	low	10.87	69.52	11	4	2021-11-23	97
1792	598	bab	high	9.77	63.56	11	4	2021-11-23	98
1793	598	bab	middle	10.6	68.4	11	4	2021-11-23	98
1794	598	bab	low	9.6	64.33	11	4	2021-11-23	98
1795	599	bab	high	10.2	63.16	11	4	2021-11-23	99
1796	599	bab	middle	11.13	63.23	11	4	2021-11-23	99
1797	599	bab	low	11.53	67.31	11	4	2021-11-23	99
1798	600	bab	high	10.07	62.07	11	4	2021-11-23	100
1799	600	bab	middle	10.37	62.87	11	4	2021-11-23	100
1800	600	bab	low	9.33	66.08	11	4	2021-11-23	100
1801	601	fab	high	11.07	53.04	10	4	2021-10-19	1
1802	601	fab	middle	12.33	55.63	10	4	2021-10-19	1
1803	601	fab	low	11.93	54.5	10	4	2021-10-19	1
1804	602	fab	high	12.07	47.6	10	4	2021-10-19	2
1805	602	fab	middle	11.87	58.11	10	4	2021-10-19	2
1806	602	fab	low	11.93	52.92	10	4	2021-10-19	2
1807	603	fab	high	11.47	56.95	10	4	2021-10-19	3
1808	603	fab	middle	12.07	58.16	10	4	2021-10-19	3
1809	603	fab	low	12.27	45.3	10	4	2021-10-19	3
1810	604	fab	high	9.67	58.37	10	4	2021-10-19	4
1811	604	fab	middle	9.47	51.49	10	4	2021-10-19	4
1812	604	fab	low	10.7	55.28	10	4	2021-10-19	4
1813	605	fab	high	11.67	58.73	10	4	2021-10-19	5
1814	605	fab	middle	11.7	44.53	10	4	2021-10-19	5
1815	605	fab	low	12.47	59.71	10	4	2021-10-19	5
1816	606	fab	high	10.53	49.93	10	4	2021-10-19	6
1817	606	fab	middle	11.23	45.18	10	4	2021-10-19	6
1818	606	fab	low	10.9	50.41	10	4	2021-10-19	6
1819	607	fab	high	12.37	49.28	10	4	2021-10-19	7
1820	607	fab	middle	13.53	44.59	10	4	2021-10-19	7
1821	607	fab	low	13.27	56.2	10	4	2021-10-19	7
1822	608	fab	high	13.17	59.93	10	4	2021-10-19	8
1823	608	fab	middle	14.17	49.13	10	4	2021-10-19	8
1824	608	fab	low	14.43	62.36	10	4	2021-10-19	8
1825	609	fab	high	13.23	50.23	10	4	2021-10-19	9
1826	609	fab	middle	12.97	53.18	10	4	2021-10-19	9
1827	609	fab	low	12.57	56.8	10	4	2021-10-19	9
1828	610	fab	high	12	57.87	10	4	2021-10-19	10
1829	610	fab	middle	12.57	57.02	10	4	2021-10-19	10
1830	610	fab	low	12.3	51.89	10	4	2021-10-19	10
1831	611	fab	high	10.87	49.67	10	4	2021-10-19	11
1832	611	fab	middle	12.93	48.68	10	4	2021-10-19	11
1833	611	fab	low	13.03	44.64	10	4	2021-10-19	11
1834	612	fab	high	10.17	47.64	10	4	2021-10-19	12
1835	612	fab	middle	10.27	58.22	10	4	2021-10-19	12
1836	612	fab	low	11.03	63.48	10	4	2021-10-19	12
1837	613	fab	high	12.07	60.58	10	4	2021-10-19	13
1838	613	fab	middle	13.5	58.74	10	4	2021-10-19	13
1839	613	fab	low	13.03	54.57	10	4	2021-10-19	13
1840	614	fab	high	13	44.89	10	4	2021-10-19	14
1841	614	fab	middle	13.1	55.59	10	4	2021-10-19	14
1842	614	fab	low	11.6	44.26	10	4	2021-10-19	14
1843	615	fab	high	10.87	63.37	10	4	2021-10-19	15
1844	615	fab	middle	11.13	55.26	10	4	2021-10-19	15
1845	615	fab	low	12.37	61.45	10	4	2021-10-19	15
1846	616	fab	high	9.6	52.14	10	4	2021-10-19	16
1847	616	fab	middle	9.8	51.7	10	4	2021-10-19	16
1848	616	fab	low	9.43	52.51	10	4	2021-10-19	16
1849	617	fab	high	11.67	54.45	10	4	2021-10-19	17
1850	617	fab	middle	11.37	45.41	10	4	2021-10-19	17
1851	617	fab	low	11.83	56.84	10	4	2021-10-19	17
1852	618	fab	high	11.47	47.72	10	4	2021-10-19	18
1853	618	fab	middle	11.5	53.15	10	4	2021-10-19	18
1854	618	fab	low	12.6	51.19	10	4	2021-10-19	18
1855	619	fab	high	11.67	47.25	10	4	2021-10-19	19
1856	619	fab	middle	11.23	52.65	10	4	2021-10-19	19
1857	619	fab	low	11.2	50.3	10	4	2021-10-19	19
1858	620	fab	high	12.53	49.31	10	4	2021-10-19	20
1859	620	fab	middle	12.17	61.21	10	4	2021-10-19	20
1860	620	fab	low	12.57	57.6	10	4	2021-10-19	20
1861	621	fab	high	12.5	46.44	10	4	2021-10-19	21
1862	621	fab	middle	12.77	57.98	10	4	2021-10-19	21
1863	621	fab	low	12.27	61.46	10	4	2021-10-19	21
1864	622	fab	high	12.4	48.85	10	4	2021-10-19	22
1865	622	fab	middle	12.3	55.86	10	4	2021-10-19	22
1866	622	fab	low	11.8	53.08	10	4	2021-10-19	22
1867	623	fab	high	12.87	56.91	10	4	2021-10-19	23
1868	623	fab	middle	13.67	54.24	10	4	2021-10-19	23
1869	623	fab	low	13.47	46.69	10	4	2021-10-19	23
1870	624	fab	high	12.27	59.01	10	4	2021-10-19	24
1871	624	fab	middle	11.8	49.24	10	4	2021-10-19	24
1872	624	fab	low	11.6	54.04	10	4	2021-10-19	24
1873	625	fab	high	10.7	57.3	10	4	2021-10-19	25
1874	625	fab	middle	12.4	52.38	10	4	2021-10-19	25
1875	625	fab	low	11	58.83	10	4	2021-10-19	25
1876	626	fab	high	13.37	58.44	10	4	2021-10-19	26
1877	626	fab	middle	13.2	54.36	10	4	2021-10-19	26
1878	626	fab	low	13.17	48.44	10	4	2021-10-19	26
1879	627	fab	high	13.13	48.48	10	4	2021-10-19	27
1880	627	fab	middle	13.77	52.41	10	4	2021-10-19	27
1881	627	fab	low	12.67	60.12	10	4	2021-10-19	27
1882	628	fab	high	13.73	49.22	10	4	2021-10-19	28
1883	628	fab	middle	14.17	60.61	10	4	2021-10-19	28
1884	628	fab	low	13.03	52.37	10	4	2021-10-19	28
1885	629	fab	high	11.2	59.99	10	4	2021-10-19	29
1886	629	fab	middle	11.03	47.85	10	4	2021-10-19	29
1887	629	fab	low	10.97	62.27	10	4	2021-10-19	29
1888	630	fab	high	11.87	59.76	10	4	2021-10-19	30
1889	630	fab	middle	11.27	44.72	10	4	2021-10-19	30
1890	630	fab	low	12.23	47.04	10	4	2021-10-19	30
1891	631	fab	high	10.37	60.23	10	4	2021-10-19	31
1892	631	fab	middle	9.8	44.36	10	4	2021-10-19	31
1893	631	fab	low	9.03	51.59	10	4	2021-10-19	31
1894	632	fab	high	12.2	59.72	10	4	2021-10-19	32
1895	632	fab	middle	11.37	57.21	10	4	2021-10-19	32
1896	632	fab	low	11.33	56.79	10	4	2021-10-19	32
1897	633	fab	high	13.1	59.36	10	4	2021-10-19	33
1898	633	fab	middle	12.87	55.56	10	4	2021-10-19	33
1899	633	fab	low	12.03	62.05	10	4	2021-10-19	33
1900	634	fab	high	12.9	55.66	10	4	2021-10-19	34
1901	634	fab	middle	13.1	53.9	10	4	2021-10-19	34
1902	634	fab	low	13.73	52.76	10	4	2021-10-19	34
1903	635	fab	high	12.57	47.68	10	4	2021-10-19	35
1904	635	fab	middle	13.13	45.78	10	4	2021-10-19	35
1905	635	fab	low	13.63	59.7	10	4	2021-10-19	35
1906	636	fab	high	11	49.63	10	4	2021-10-19	36
1907	636	fab	middle	10.9	61.58	10	4	2021-10-19	36
1908	636	fab	low	11.43	53.33	10	4	2021-10-19	36
1909	637	fab	high	10.57	60.29	10	4	2021-10-19	37
1910	637	fab	middle	10.53	49.71	10	4	2021-10-19	37
1911	637	fab	low	10.57	50.28	10	4	2021-10-19	37
1912	638	fab	high	10.23	53.99	10	4	2021-10-19	38
1913	638	fab	middle	9.47	46.27	10	4	2021-10-19	38
1914	638	fab	low	9.53	63.59	10	4	2021-10-19	38
1915	639	fab	high	12.2	50.38	10	4	2021-10-19	39
1916	639	fab	middle	10.43	50.92	10	4	2021-10-19	39
1917	639	fab	low	10.13	52.29	10	4	2021-10-19	39
1918	640	fab	high	11.93	52.49	10	4	2021-10-19	40
1919	640	fab	middle	10.63	62.13	10	4	2021-10-19	40
1920	640	fab	low	11.83	62.46	10	4	2021-10-19	40
1921	641	fab	high	11.57	45.69	10	4	2021-10-19	41
1922	641	fab	middle	11.03	48.82	10	4	2021-10-19	41
1923	641	fab	low	10.93	50.1	10	4	2021-10-19	41
1924	642	fab	high	11.73	55.93	10	4	2021-10-19	42
1925	642	fab	middle	10.7	56.45	10	4	2021-10-19	42
1926	642	fab	low	10.2	51.96	10	4	2021-10-19	42
1927	643	fab	high	11.43	46.14	10	4	2021-10-19	43
1928	643	fab	middle	11.5	44.98	10	4	2021-10-19	43
1929	643	fab	low	11.2	58.01	10	4	2021-10-19	43
1930	644	fab	high	11.23	55.91	10	4	2021-10-19	44
1931	644	fab	middle	9.73	49.42	10	4	2021-10-19	44
1932	644	fab	low	9.23	55.6	10	4	2021-10-19	44
1933	645	fab	high	11.43	58.98	10	4	2021-10-19	45
1934	645	fab	middle	10.17	55.95	10	4	2021-10-19	45
1935	645	fab	low	10.43	56.06	10	4	2021-10-19	45
1936	646	fab	high	12.1	60.51	10	4	2021-10-19	46
1937	646	fab	middle	11.9	46.8	10	4	2021-10-19	46
1938	646	fab	low	12.27	48.78	10	4	2021-10-19	46
1939	647	fab	high	10.93	51.92	10	4	2021-10-19	47
1940	647	fab	middle	10.93	61.6	10	4	2021-10-19	47
1941	647	fab	low	11.13	63.14	10	4	2021-10-19	47
1942	648	fab	high	11.4	61.22	10	4	2021-10-19	48
1943	648	fab	middle	11.43	58.7	10	4	2021-10-19	48
1944	648	fab	low	12.63	63.69	10	4	2021-10-19	48
1945	649	fab	high	13.1	52.23	10	4	2021-10-19	49
1946	649	fab	middle	13.2	47.51	10	4	2021-10-19	49
1947	649	fab	low	12.4	53.86	10	4	2021-10-19	49
1948	650	fab	high	14.2	51.95	10	4	2021-10-19	50
1949	650	fab	middle	12.47	48.83	10	4	2021-10-19	50
1950	650	fab	low	11.63	52.04	10	4	2021-10-19	50
1951	651	fab	high	12.43	47.9	10	4	2021-10-19	51
1952	651	fab	middle	11.87	63.04	10	4	2021-10-19	51
1953	651	fab	low	12.13	49.33	10	4	2021-10-19	51
1954	652	fab	high	12.73	56.8	10	4	2021-10-19	52
1955	652	fab	middle	12.67	62.16	10	4	2021-10-19	52
1956	652	fab	low	11.67	54.23	10	4	2021-10-19	52
1957	653	fab	high	12.8	48.42	10	4	2021-10-19	53
1958	653	fab	middle	13.47	60.61	10	4	2021-10-19	53
1959	653	fab	low	13.5	57.42	10	4	2021-10-19	53
1960	654	fab	high	14.07	53.61	10	4	2021-10-19	54
1961	654	fab	middle	13.73	46.83	10	4	2021-10-19	54
1962	654	fab	low	14.33	51.31	10	4	2021-10-19	54
1963	655	fab	high	10.37	59.64	10	4	2021-10-19	55
1964	655	fab	middle	11.23	63.06	10	4	2021-10-19	55
1965	655	fab	low	12.03	49.16	10	4	2021-10-19	55
1966	656	fab	high	14.27	47.05	10	4	2021-10-19	56
1967	656	fab	middle	13.3	60.41	10	4	2021-10-19	56
1968	656	fab	low	13.63	48.25	10	4	2021-10-19	56
1969	657	fab	high	10.63	63.62	10	4	2021-10-19	57
1970	657	fab	middle	11.53	46.05	10	4	2021-10-19	57
1971	657	fab	low	11.3	48.71	10	4	2021-10-19	57
1972	658	fab	high	10.43	61.91	10	4	2021-10-19	58
1973	658	fab	middle	10.3	62.03	10	4	2021-10-19	58
1974	658	fab	low	10.37	44.88	10	4	2021-10-19	58
1975	659	fab	high	9.83	54.95	10	4	2021-10-19	59
1976	659	fab	middle	11.13	56.02	10	4	2021-10-19	59
1977	659	fab	low	10.13	49.05	10	4	2021-10-19	59
1978	660	fab	high	11.23	57.24	10	4	2021-10-19	60
1979	660	fab	middle	10.73	62.07	10	4	2021-10-19	60
1980	660	fab	low	11.63	45.18	10	4	2021-10-19	60
1981	661	fab	high	10.67	51.14	10	4	2021-10-19	61
1982	661	fab	middle	10.13	49.74	10	4	2021-10-19	61
1983	661	fab	low	9.67	59.5	10	4	2021-10-19	61
1984	662	fab	high	11	60.2	10	4	2021-10-19	62
1985	662	fab	middle	11.57	45.1	10	4	2021-10-19	62
1986	662	fab	low	11.17	54.79	10	4	2021-10-19	62
1987	663	fab	high	10.4	44.51	10	4	2021-10-19	63
1988	663	fab	middle	10.13	50.01	10	4	2021-10-19	63
1989	663	fab	low	10.67	55.74	10	4	2021-10-19	63
1990	664	fab	high	11.23	60.73	10	4	2021-10-19	64
1991	664	fab	middle	11.5	63.47	10	4	2021-10-19	64
1992	664	fab	low	10.77	60.74	10	4	2021-10-19	64
1993	665	fab	high	13.3	57.41	10	4	2021-10-19	65
1994	665	fab	middle	13.2	47.46	10	4	2021-10-19	65
1995	665	fab	low	13.37	60.45	10	4	2021-10-19	65
1996	666	fab	high	10.87	63.29	10	4	2021-10-19	66
1997	666	fab	middle	11	59.48	10	4	2021-10-19	66
1998	666	fab	low	11.77	44.56	10	4	2021-10-19	66
[truncated: 39,747 more rows]
