# Supplementary material for: An agricultural digital twin for mandarins demonstrates the potential for individualized agriculture
Source: Nat Commun. 2024 Feb 20;15:1561. doi: 10.1038/s41467-024-45725-x (PMC10879191; doi:10.1038/s41467-024-45725-x)
Supplement: Supplementary file 14 — Supplementary Data 10 [file 41467_2024_45725_MOESM14_ESM.xlsx]

## Sheet: Sheet1
Supplementary Fig. 1. Frequencies of the five agricultural practices recorded from January to October in 2021 for the 27 orchards.
farm_id	type	acted_at	act_amount	unit	product_name	memo
cab	관수	2021-08-15	30000	리터
cab	관수	2021-07-20	21000	리터
cab	적과	2021-07-15				7월중순
cab	전정	2021-02-27
cab	방제	2021-09-11			인트라콜,산마루,똑소리(살충제)	8월28일~9월11일 사이 총 10번
cab	시비	2021-02-13			유기농,특호
cab	시비	2021-03-28			복합비료
cab	시비	2021-06-26			맞춤30호
cab	피복	2021-06-19
vab	관수	2021-08-30	2000	리터
vab	적과	2021-09-01				9월부터 수시
vab	전정	2021-04-01				4월초진행
vab	방제	2021-05-02			보르도액
vab	방제	2021-05-18			장중장, 다니톨, 밀란
vab	방제	2021-05-31			진딧물, 다이젠, 볼트액
vab	방제	2021-06-14			진딧물, 천하평정, 볼트액
vab	방제	2021-06-26			진딧물, 젠토린, 볼트액, 다이젠
vab	방제	2021-07-15			진딧물, 당군왕, 볼트액, 다이젠
vab	방제	2021-07-25			진딧물, 천하평정, 볼트액, 다이젠
vab	방제	2021-08-10			진딧물, 에비호소하
vab	방제	2021-08-18			진딧물, 다이젠
vab	방제	2021-09-01			젠토린 다이젠, 가스란, 오레호돈
vab	시비	2021-03-11			복합비료
vab	시비	2021-04-24			물비료
vab	시비	2021-04-25			복합비료
vab	시비	2021-05-22			물비료
vab	시비	2021-05-26			복합비료
vab	시비	2021-06-05			물비료
vab	피복	2021-06-19
bab	전정	2021-02-20
bab	피복	2021-06-25
fab	관수	2021-07-24	10000	리터
fab	관수	2021-08-17	10000	리터
fab	관수	2021-09-04	10000	리터
fab	적과	2021-07-28
fab	적과	2021-07-29
fab	적과	2021-08-04
fab	적과	2021-08-05
fab	적과	2021-08-06
fab	적과	2021-08-15
fab	적과	2021-08-17
fab	적과	2021-08-27
fab	적과	2021-08-28
fab	전정	2021-03-22				3월29일 까지 수시 진행
fab	방제	2021-04-06			기계유제, 르네상스, 원터치
fab	방제	2021-05-08			머니업, 아타라
fab	방제	2021-05-25			보르도액, 다이센, 만장일치
fab	방제	2021-06-13			다이센, 렘페이지
fab	방제	2021-06-25			다이센, 탐나라, 똑소리
fab	방제	2021-07-12			다이센, 코난
fab	방제	2021-07-28			다이센, 천하평정, 칼포스(칼슘제)
fab	방제	2021-08-10			다이센, 깍지따기, 퍼스칼(칼슘제)
fab	방제	2021-08-20			다이센, 트렌스폼
fab	방제	2021-08-31			다이센, 엔젤팜, 퍼스칼(칼슘제)
fab	시비	2021-01-04			요소연민시비
fab	시비	2021-01-27			요소연민시비
fab	시비	2021-02-07			치요타연면시비
fab	시비	2021-02-20			치요타연면시비
fab	시비	2021-02-24			생노루 250포
fab	시비	2021-03-03			치요타연면시비
fab	시비	2021-03-10			한아름특호 10포
fab	시비	2021-03-17			치요타연면시비
fab	피복	2021-07-14
mab	적과	2021-07-20				8월15일까지 수시 진행
mab	전정	2021-04-15
mab	방제	2021-04-23			기계유제, 보르도액, 살충제
mab	방제	2021-05-16			후론사이드, 왕중왕
mab	방제	2021-06-05			다이센, 살충제
mab	방제	2021-07-13			다이센, 살충제
mab	방제	2021-07-28			다이센, 살충제
mab	방제	2021-08-17			다이센, 살충제
mab	방제	2021-08-29			다이센, 살충제
mab	시비	2021-03-01			유기질비료	날짜 정확하지 않음, 3월경 진행
mab	시비	2021-05-01			요소비료	날짜 정확하지 않음, 5월경 진행
mab	피복	2021-06-25
gab	관수	2021-08-02	8000	리터
gab	적과	2021-04-01				날짜 정확하지 않음, 4월초 진행
gab	방제	2021-03-31			확시란
gab	방제	2021-04-27			보르도액, 카브리오,기계유,천하평정
gab	방제	2021-05-03			카브리오,천하평정
gab	방제	2021-05-19			후룬사이드
gab	방제	2021-06-05			다이센,셀비아칼슘제,메인아
gab	방제	2021-07-13			다이센,왕중왕
gab	방제	2021-07-31			다이센,왕중왕
gab	방제	2021-08-01			캐치온,다이센
gab	방제	2021-08-19			완타치,퍼스칼,다이센
gab	방제	2021-09-01			캐치온,다이센
gab	방제	2021-09-09			다이센,크레프톤,코모란
gab	방제	2021-09-20			응애약,퍼스칼
gab	시비	2021-03-21			달콤이
gab	피복	2021-06-20
oab	관수	2021-02-01	10000	리터		2월~3월 일주일 1회
oab	전정	2021-03-15				3월 중순 ~ 4월 초
oab	방제	2021-04-20			보르도액, 기계유제, 기공자
oab	방제	2021-05-02			코리스, 원터치, 기계유제
oab	방제	2021-05-19			기계유제, 탄제로, 살모사
oab	방제	2021-06-06			기계유제, 다이센, 더원, 보르도
oab	방제	2021-06-24			기계유제, 다이센, 야생마
oab	방제	2021-07-12			기계유제, 비온엔, 코모란
oab	방제	2021-07-28			다이센, 크레모아, 썬카바
oab	방제	2021-08-04			파스칼, 중당역
oab	방제	2021-08-18			다이센, 행진, 크레포논, 중당역
oab	방제	2021-08-28			다이센, 검객, 크레포논, 중당역
oab	시비	2021-03-15			복합비료
oab	시비	2021-04-11			키우맨
oab	시비	2021-04-14			칼슘
oab	시비	2021-05-13			액비
oab	시비	2021-06-02			칼슘유황 (50포)
oab	시비	2021-07-07			액비
oab	피복	2021-06-19
oab	피복	2021-06-20
rab	전정	2021-03-21				3월21일~3월28일 수시진행
rab	방제	2021-04-19			기계유제, 진볼트
rab	방제	2021-05-02			확실한, 코니도, 기계유제
rab	방제	2021-05-18			후론사이드, 헥사콘
rab	방제	2021-05-20			제초제(테라도)
rab	방제	2021-06-05			보르도칼, 유토피아, 기계유제 50cc
rab	방제	2021-06-13			다이센, 유토피아, 퍼스칼(칼슘제) 50cc
rab	방제	2021-07-14			다이센, 르네상스, 유토피아 210말
rab	방제	2021-07-28			다이센, 캐치온, 마쿠파카(전착제) 150말
rab	방제	2021-08-17			비온엔, 원터치, 칼슘제(불가사리)
rab	방제	2021-09-01			다이센, 퍼스칼 150말
rab	시비	2021-03-19			보카시 70포
rab	시비	2021-04-05			인산칼리, 맞춤일호 18포
rab	피복	2021-06-21
eab	적과	2021-06-01				6월말~8월초
eab	전정	2021-03-20
eab	방제	2021-04-21			다이센, 보르도액, 가스란, 탐나라, 왕중왕, 슈퍼펀치, 미네토스타, 뉴자비왕	이후 주기적으로
eab	시비	2021-03-05			복합비료
eab	시비	2021-05-10			웰빙유기농
eab	피복	2021-06-15
sab	적과	2021-07-01				7월 초
sab	전정	2021-03-15				3월중순(이후 주기적으로)
sab	방제	2021-04-30			다이센, 보르도액, 가스란	4월 말(이후 2주에 1번)
sab	시비	2021-04-01			유기질비료	날짜 정확하지 않음, 4월
sab	시비	2021-04-30			황산가리구토	날짜 정확하지 않음, 4월 말
sab	시비	2021-06-01			나르겐	날짜 정확하지 않음, 6월
sab	피복	2021-06-01				6월초(1차)
sab	피복	2021-07-15				7월중순(2차)
dbb	적과	2021-06-25
dbb	전정	2021-03-15
dbb	방제	2021-09-11			머니업, 똑소리, 칼로스
dbb	시비	2021-03-01			일반 비료, 자농복화치, 한아름특호	3월초
dbb	시비	2021-05-30			일반 비료, 자농복화치, 한아름특호	5월말
dbb	피복	2021-07-10
qab	적과	2021-07-21
qab	전정	2021-03-02				4월15일까지 주기적으로
qab	피복	2021-06-14				6월17일까지 진행
uab	적과	2021-08-01				8월~9월 몇일에 한번씩
uab	전정	2021-03-20
uab	방제	2021-05-01			다이센, 크레모아, 후론사이드, 아나콘다, 해보라, 안트라콜	5월초~9월말까지 한달에 2번
uab	시비	2021-04-29			유황가리고토, 복합비료 (봄에)
uab	피복	2021-07-01
jab	관수	2021-09-01	7	톤		9월초부터 4번(비올 때 마다)
jab	전정	2021-03-25				3월 하순
jab	방제	2021-05-01			다이센, 파란들	5월부터 한달에 두번씩
jab	시비	2021-03-01			21 복합비료
jab	피복	2021-06-10
wab	전정	2021-03-19
wab	전정	2021-03-20
wab	방제	2021-04-01			다이센,도르제방제	4월부터 계속
wab	시비	2021-04-01			유기질
wab	피복	2021-08-05
cbb	관수	2021-05-01	1	톤		5월 초 ~ 6월 말(미생물,막걸리)
cbb	적과	2021-07-03				7월24일까지 주기적으로
cbb	전정	2021-03-15				3월 중순 ~ 4월 초
cbb	방제	2021-04-01			다이센	4월 부터 15일 간격으로 9월12일 까지
cbb	시비	2021-04-01			유기질,꽃비료,복합비료	4월 초 부터 15일 간격으로 9월12일 까지
cbb	피복	2021-06-19
nab	적과	2021-07-21
nab	전정	2021-03-02				3월2일~4월15일
nab	방제	2021-05-01			다이센, 보르도액, 델란도, 살충제 (왕중왕, 렌페이지, 아나콘다)	5월 초부터 보름마다
nab	시비	2021-03-02			이정복비, 슈퍼원액	3월 초
nab	피복	2021-06-14				6월17일까지 진행
bbb	관수	2021-07-08	150	말
bbb	전정	2021-03-24				4월29일까지 주기적으로
bbb	방제	2021-04-06			마니아
bbb	방제	2021-04-19			돌직구
bbb	방제	2021-05-04			머니업, 검객
bbb	방제	2021-09-09			머니업
bbb	방제	2021-10-07			머니업,젠토렌
bbb	시비	2021-03-14			생누룩 퇴비
bbb	시비	2021-04-18			기계유제, 보르도액, 만장일치
bbb	시비	2021-05-08			후론사이드, 야생마
bbb	시비	2021-05-19			슈퍼원예
bbb	시비	2021-05-23			르네상스, 핵사곤, 랭페이지
bbb	시비	2021-06-06			왕중왕, 가스란, 다이젠, 크라프논
bbb	시비	2021-06-10			슈퍼원예
bbb	시비	2021-06-22			다이젠, 왕중왕
bbb	시비	2021-06-30			황산고토, 요소
bbb	시비	2021-07-01			다이젠
bbb	시비	2021-07-12			다이젠, 슈퍼펀치
bbb	시비	2021-07-27			황산고토, 요소
bbb	시비	2021-07-29			성보크린, 다이젠, 르네상스
bbb	시비	2021-08-17			다이젠, 럼페이지
bbb	시비	2021-09-18			다이젠, 아그랩톱, 렘페이지
bbb	피복	2021-06-21
kab	관수	2021-06-20
kab	적과	2021-05-30
kab	전정	2021-05-10
kab	방제	2021-05-14			왕중왕, 다이쉔, 보르도, 기계유	15일 주기
kab	시비	2021-04-27			칼슘유황, 달콤비료	물비료, 보조영양제 인산, 마그네슘 사용
kab	피복	2021-06-14
tab	적과	2021-07-25
tab	전정	2021-03-23
tab	방제	2021-05-06			보르도
tab	방제	2021-06-05			다이센
tab	시비	2021-03-15			달콤3호
tab	피복	2021-06-30
xab	관수	2021-08-15	10000	리터
xab	적과	2021-07-04
xab	전정	2021-03-02
xab	방제	2021-06-03			보르도,다이센
xab	시비	2021-03-15			달콤1호	칼슘제사용
xab	피복	2021-06-20
lab	관수	2021-06-05	2000	리터		6월,7월 각각 5일에 관수
lab	적과	2021-05-01				5월 중(꽃만제거)
lab	전정	2021-03-14
lab	방제	2021-05-03			다이센,기계유	15일 주기
lab	시비	2021-03-27			유비정
lab	피복	2021-06-20
zab	전정	2021-04-14
zab	방제	2021-04-07			다이센,기계유	20일 주기
zab	시비	2021-04-13			달콤 1호, 감귤천하
zab	피복	2021-08-14
dab	관수	2021-07-13	2000	리터
dab	적과	2021-08-12
dab	방제	2021-09-10			다이쉔, 가스(웨양)	15일 주기
dab	시비	2021-02-20			슈퍼원액(3월 13일), 퇴비, 요소(4월~5월)
dab	피복	2021-06-18
aab	관수	2021-07-26	10000	리터
aab	적과	2021-09-06
aab	전정	2021-04-03
aab	방제	2021-06-10			다이쉔, 가스(웨양)	20일 주기
aab	시비	2021-04-01			복합, 달콤2호	4월 진행
aab	시비	2021-10-21			칼슘비료	제초제 미사용, 전면 X, 칼슘제 사용
aab	피복	2021-06-27
iab	관수	2021-06-13	15000	리터
iab	적과	2021-09-10
iab	전정	2021-03-13
iab	방제	2021-05-17			보르도,기계유
iab	시비	2021-05-01			한아름특호	날짜특정 안됨, 주로 봄,여름
iab	시비	2021-08-01			한아름특호	날짜특정 안됨, 주로 봄,여름
iab	피복	2021-06-03
yab	전정	2021-02-23
yab	방제	2021-05-03			다이쉔, 델라, 대양병,잿빛곰팡이,기계유액	13일 주기, 비올 때는 7일 주기
yab	시비	2021-03-14			복합비료, (꽃비료는 요소)	비료 줄때 잎파리 영양제도 같이 사용
yab	피복	2021-05-29
hab	적과	2021-07-16
hab	전정	2021-03-21
hab	방제	2021-04-24			보르도, 기계유액
hab	시비	2021-03-05			야라밀라, 야라라보
hab	시비	2021-05-21			야라밀라, 야라라보
hab	피복	2021-05-28
