# Supplementary material for: An agricultural digital twin for mandarins demonstrates the potential for individualized agriculture
Source: Nat Commun. 2024 Feb 20;15:1561. doi: 10.1038/s41467-024-45725-x (PMC10879191; doi:10.1038/s41467-024-45725-x)
Supplement: Supplementary file 16 — Supplementary Data 12 [file 41467_2024_45725_MOESM16_ESM.xlsx]

## Sheet: 06_geodataframe
Column1	code	year	month	day	type	acid	phosphate	OM	Mg	K	Ca	EC	jibun	sido	sigungu	addr_1	addr_2	dong	li	ymd	ym	cnt	geometry	_1
1	5011025021	2020	12	31	2	6.3	655	63	3.1	1.02	5.1	0.2	제주특별자치도 제주시 한림읍 귀덕리 153	제주특별자치도	제주시_한림읍	제주_한림	제주특별자치도_제주시_한림읍_귀덕리	한림읍	귀덕리	2020-12-31	2020-01-01	1	c(126.297662929694	33.4205670214556)
2	5011025021	2020	12	31	2	4.9	1371	50	1.3	0.97	1	0.9	제주특별자치도 제주시 한림읍 귀덕리 447-1	제주특별자치도	제주시_한림읍	제주_한림	제주특별자치도_제주시_한림읍_귀덕리	한림읍	귀덕리	2020-12-31	2020-01-01	1	c(126.295964800238	33.4324650304285)
3	5011025021	2020	12	31	2	6.1	963	59	3.4	1.67	4.8	1.2	제주특별자치도 제주시 한림읍 귀덕리 449-4	제주특별자치도	제주시_한림읍	제주_한림	제주특별자치도_제주시_한림읍_귀덕리	한림읍	귀덕리	2020-12-31	2020-01-01	1	c(126.296076918246	33.4316303461394)
4	5011025021	2020	12	31	2	5.4	1084	59	1.3	1.19	1.3	1.7	제주특별자치도 제주시 한림읍 귀덕리 454	제주특별자치도	제주시_한림읍	제주_한림	제주특별자치도_제주시_한림읍_귀덕리	한림읍	귀덕리	2020-12-31	2020-01-01	1	c(126.296770288908	33.4292140576377)
5	5011025021	2020	12	31	2	6.2	1350	52	2.5	1.23	4.7	1	제주특별자치도 제주시 한림읍 귀덕리 1000-2	제주특별자치도	제주시_한림읍	제주_한림	제주특별자치도_제주시_한림읍_귀덕리	한림읍	귀덕리	2020-12-31	2020-01-01	1	c(126.295084935989	33.4446926660485)
6	5011025021	2020	12	31	2	8.2	819	50	2.3	1.49	9.7	0.4	제주특별자치도 제주시 한림읍 귀덕리 1332-1	제주특별자치도	제주시_한림읍	제주_한림	제주특별자치도_제주시_한림읍_귀덕리	한림읍	귀덕리	2020-12-31	2020-01-01	1	c(126.294500238185	33.4375949414466)
7	5011025021	2020	12	31	2	5.8	1291	56	2.5	1.1	2.6	0.9	제주특별자치도 제주시 한림읍 귀덕리 1454-1	제주특별자치도	제주시_한림읍	제주_한림	제주특별자치도_제주시_한림읍_귀덕리	한림읍	귀덕리	2020-12-31	2020-01-01	1	c(126.293764020578	33.4372661799356)
8	5011025021	2020	12	31	2	6.4	2108	76	4	2.48	5.5	2	제주특별자치도 제주시 한림읍 귀덕리 2423-1	제주특별자치도	제주시_한림읍	제주_한림	제주특별자치도_제주시_한림읍_귀덕리	한림읍	귀덕리	2020-12-31	2020-01-01	1	c(126.287178218418	33.4272690336087)
9	5011025021	2020	12	31	2	5.9	1369	16	2	1.75	3.2	0.2	제주특별자치도 제주시 한림읍 귀덕리 2875-2	제주특별자치도	제주시_한림읍	제주_한림	제주특별자치도_제주시_한림읍_귀덕리	한림읍	귀덕리	2020-12-31	2020-01-01	1	c(126.28844122614	33.4378051053107)
10	5011025021	2020	12	31	2	6.8	1356	25	2.4	3.37	2.2	3.3	제주특별자치도 제주시 한림읍 귀덕리 2880-2	제주특별자치도	제주시_한림읍	제주_한림	제주특별자치도_제주시_한림읍_귀덕리	한림읍	귀덕리	2020-12-31	2020-01-01	1	c(126.288862666396	33.4369740064074)
11	5011025021	2020	3	31	2	6.4	1400	50	4.5	5.15	25.2	1.7	제주특별자치도 제주시 한림읍 귀덕리 30	제주특별자치도	제주시_한림읍	제주_한림	제주특별자치도_제주시_한림읍_귀덕리	한림읍	귀덕리	2020-03-31	2020-01-01	1	c(126.302775094057	33.424813585144)
12	5011025021	2020	5	28	2	7.2	1512	34	1.8	1.33	12.5	0.9	제주특별자치도 제주시 한림읍 귀덕리 1246-1	제주특별자치도	제주시_한림읍	제주_한림	제주특별자치도_제주시_한림읍_귀덕리	한림읍	귀덕리	2020-05-28	2020-01-01	1	c(126.296430943661	33.4428573790786)
13	5011025021	2020	6	22	2	5.4	1083	35	3.2	2.22	7.1	3.1	제주특별자치도 제주시 한림읍 귀덕리 862-1	제주특별자치도	제주시_한림읍	제주_한림	제주특별자치도_제주시_한림읍_귀덕리	한림읍	귀덕리	2020-06-22	2020-01-01	1	c(126.297947703209	33.4428735487694)
14	5011025021	2020	6	22	2	5.8	1019	32	4.3	2.19	8.8	2.5	제주특별자치도 제주시 한림읍 귀덕리 860	제주특별자치도	제주시_한림읍	제주_한림	제주특별자치도_제주시_한림읍_귀덕리	한림읍	귀덕리	2020-06-22	2020-01-01	1	c(126.297723324737	33.4428256662609)
15	5011025021	2020	6	22	2	6.6	961	33	3.3	1.55	11.9	0.4	제주특별자치도 제주시 한림읍 귀덕리 881	제주특별자치도	제주시_한림읍	제주_한림	제주특별자치도_제주시_한림읍_귀덕리	한림읍	귀덕리	2020-06-22	2020-01-01	1	c(126.298425806176	33.4429443243562)
16	5011025021	2020	6	22	2	5.4	1083	35	3.2	2.22	7.1	3.1	제주특별자치도 제주시 한림읍 귀덕리 862-1	제주특별자치도	제주시_한림읍	제주_한림	제주특별자치도_제주시_한림읍_귀덕리	한림읍	귀덕리	2020-06-22	2020-01-01	1	c(126.297947703209	33.4428735487694)
17	5011025021	2020	6	22	2	5.8	1019	32	4.3	2.19	8.8	2.5	제주특별자치도 제주시 한림읍 귀덕리 860	제주특별자치도	제주시_한림읍	제주_한림	제주특별자치도_제주시_한림읍_귀덕리	한림읍	귀덕리	2020-06-22	2020-01-01	1	c(126.297723324737	33.4428256662609)
18	5011025021	2020	6	22	2	6.6	961	33	3.3	1.55	11.9	0.4	제주특별자치도 제주시 한림읍 귀덕리 881	제주특별자치도	제주시_한림읍	제주_한림	제주특별자치도_제주시_한림읍_귀덕리	한림읍	귀덕리	2020-06-22	2020-01-01	1	c(126.298425806176	33.4429443243562)
19	5011025021	2020	9	8	2	5.8	495	154	1.8	1.77	8.4	0.6	제주특별자치도 제주시 한림읍 귀덕리 2241	제주특별자치도	제주시_한림읍	제주_한림	제주특별자치도_제주시_한림읍_귀덕리	한림읍	귀덕리	2020-09-08	2020-01-01	1	c(126.290564666951	33.4155039668528)
20	5011025021	2020	9	8	2	6.8	587	152	3.4	2.16	13.7	0.6	제주특별자치도 제주시 한림읍 귀덕리 58-4	제주특별자치도	제주시_한림읍	제주_한림	제주특별자치도_제주시_한림읍_귀덕리	한림읍	귀덕리	2020-09-08	2020-01-01	1	c(126.301265220566	33.4182860575999)
21	5011025021	2020	10	8	2	7.2	772	49	1.1	1.57	11.4	0.7	제주특별자치도 제주시 한림읍 귀덕리 30	제주특별자치도	제주시_한림읍	제주_한림	제주특별자치도_제주시_한림읍_귀덕리	한림읍	귀덕리	2020-10-08	2020-01-01	1	c(126.302775094057	33.424813585144)
22	5011025021	2020	10	13	2	6.4	683	31	2.3	1.68	9.5	0.7	제주특별자치도 제주시 한림읍 귀덕리 448-12	제주특별자치도	제주시_한림읍	제주_한림	제주특별자치도_제주시_한림읍_귀덕리	한림읍	귀덕리	2020-10-13	2020-01-01	1	c(126.294934879397	33.4320394908523)
23	5011025021	2020	1	10	2	8	991	119	3.2	0.96	10.3	0.28	제주특별자치도 제주시 한림읍 귀덕리 276	제주특별자치도	제주시_한림읍	제주_한림	제주특별자치도_제주시_한림읍_귀덕리	한림읍	귀덕리	2020-01-10	2020-01-01	1	c(126.298668168849	33.4248360523544)
24	5011025021	2020	1	10	2	7.4	359	126	1.9	0.99	8.6	0.36	제주특별자치도 제주시 한림읍 귀덕리 280	제주특별자치도	제주시_한림읍	제주_한림	제주특별자치도_제주시_한림읍_귀덕리	한림읍	귀덕리	2020-01-10	2020-01-01	1	c(126.29934339494	33.4242608680961)
25	5011025021	2020	1	10	2	6	644	113	1.3	0.81	5.2	0.58	제주특별자치도 제주시 한림읍 귀덕리 281	제주특별자치도	제주시_한림읍	제주_한림	제주특별자치도_제주시_한림읍_귀덕리	한림읍	귀덕리	2020-01-10	2020-01-01	1	c(126.299326889686	33.4237992515785)
26	5011025021	2020	1	10	2	5.8	814	115	2.2	0.86	5	0.95	제주특별자치도 제주시 한림읍 귀덕리 283	제주특별자치도	제주시_한림읍	제주_한림	제주특별자치도_제주시_한림읍_귀덕리	한림읍	귀덕리	2020-01-10	2020-01-01	1	c(126.300067670464	33.4232398506432)
27	5011025021	2020	1	10	2	7.1	756	111	2.4	1.14	9.1	0.84	제주특별자치도 제주시 한림읍 귀덕리 291-1	제주특별자치도	제주시_한림읍	제주_한림	제주특별자치도_제주시_한림읍_귀덕리	한림읍	귀덕리	2020-01-10	2020-01-01	1	c(126.300513983077	33.4227299952379)
28	5011025021	2020	1	10	2	7.5	1015	118	2.5	0.73	8.8	0.34	제주특별자치도 제주시 한림읍 귀덕리 302	제주특별자치도	제주시_한림읍	제주_한림	제주특별자치도_제주시_한림읍_귀덕리	한림읍	귀덕리	2020-01-10	2020-01-01	1	c(126.300534986408	33.4236370220197)
29	5011025021	2020	2	13	2	6.6	1225	32	2.3	0.91	7.4	0.6	제주특별자치도 제주시 한림읍 귀덕리 846-1	제주특별자치도	제주시_한림읍	제주_한림	제주특별자치도_제주시_한림읍_귀덕리	한림읍	귀덕리	2020-02-13	2020-01-01	1	c(126.298127765665	33.4421746668367)
30	5011025021	2020	2	13	2	6.1	954	37	1.9	1.06	6.34	1.1	제주특별자치도 제주시 한림읍 귀덕리 859-1	제주특별자치도	제주시_한림읍	제주_한림	제주특별자치도_제주시_한림읍_귀덕리	한림읍	귀덕리	2020-02-13	2020-01-01	1	c(126.297582716855	33.4424448514)
31	5011025021	2020	2	13	2	5.9	1167	40	1.8	1.14	6.6	1.2	제주특별자치도 제주시 한림읍 귀덕리 864	제주특별자치도	제주시_한림읍	제주_한림	제주특별자치도_제주시_한림읍_귀덕리	한림읍	귀덕리	2020-02-13	2020-01-01	1	c(126.297350669252	33.4428681837514)
32	5011025021	2020	2	13	2	6.2	814	36	2	1.64	5.8	0.7	제주특별자치도 제주시 한림읍 귀덕리 866	제주특별자치도	제주시_한림읍	제주_한림	제주특별자치도_제주시_한림읍_귀덕리	한림읍	귀덕리	2020-02-13	2020-01-01	1	c(126.297211884107	33.4431284063876)
33	5011025021	2020	2	13	2	6.6	1225	32	2.3	0.91	7.4	0.6	제주특별자치도 제주시 한림읍 귀덕리 846-1	제주특별자치도	제주시_한림읍	제주_한림	제주특별자치도_제주시_한림읍_귀덕리	한림읍	귀덕리	2020-02-13	2020-01-01	1	c(126.298127765665	33.4421746668367)
34	5011025021	2020	2	13	2	5.9	1167	40	1.8	1.14	6.6	1.2	제주특별자치도 제주시 한림읍 귀덕리 864	제주특별자치도	제주시_한림읍	제주_한림	제주특별자치도_제주시_한림읍_귀덕리	한림읍	귀덕리	2020-02-13	2020-01-01	1	c(126.297350669252	33.4428681837514)
35	5011025021	2020	2	13	2	6.2	814	36	2	1.64	5.8	0.7	제주특별자치도 제주시 한림읍 귀덕리 866	제주특별자치도	제주시_한림읍	제주_한림	제주특별자치도_제주시_한림읍_귀덕리	한림읍	귀덕리	2020-02-13	2020-01-01	1	c(126.297211884107	33.4431284063876)
36	5011025021	2020	6	22	2	5	1128	30	2	1.26	4.3	2.7	제주특별자치도 제주시 한림읍 귀덕리 963-4	제주특별자치도	제주시_한림읍	제주_한림	제주특별자치도_제주시_한림읍_귀덕리	한림읍	귀덕리	2020-06-22	2020-01-01	1	c(126.295974027953	33.4456755766901)
37	5011025021	2020	6	22	2	5	1128	30	2	1.26	4.3	2.7	제주특별자치도 제주시 한림읍 귀덕리 963-4	제주특별자치도	제주시_한림읍	제주_한림	제주특별자치도_제주시_한림읍_귀덕리	한림읍	귀덕리	2020-06-22	2020-01-01	1	c(126.295974027953	33.4456755766901)
38	5011025021	2020	8	20	2	6.6	589	33	1.7	0.68	20	0.4	제주특별자치도 제주시 한림읍 귀덕리 2770-2	제주특별자치도	제주시_한림읍	제주_한림	제주특별자치도_제주시_한림읍_귀덕리	한림읍	귀덕리	2020-08-20	2020-01-01	1	c(126.286622315363	33.4347481964126)
39	5011025021	2020	8	20	2	6.6	589	33	1.7	0.68	20	0.4	제주특별자치도 제주시 한림읍 귀덕리 2770-2	제주특별자치도	제주시_한림읍	제주_한림	제주특별자치도_제주시_한림읍_귀덕리	한림읍	귀덕리	2020-08-20	2020-01-01	1	c(126.286622315363	33.4347481964126)
40	5011025021	2020	8	20	2	5.8	190	28	3.4	0.71	30	0.3	제주특별자치도 제주시 한림읍 귀덕리 3568	제주특별자치도	제주시_한림읍	제주_한림	제주특별자치도_제주시_한림읍_귀덕리	한림읍	귀덕리	2020-08-20	2020-01-01	1	c(126.282435192313	33.4311836923073)
41	5011025021	2020	8	20	2	5.8	190	28	3.4	0.71	30	0.3	제주특별자치도 제주시 한림읍 귀덕리 3568	제주특별자치도	제주시_한림읍	제주_한림	제주특별자치도_제주시_한림읍_귀덕리	한림읍	귀덕리	2020-08-20	2020-01-01	1	c(126.282435192313	33.4311836923073)
42	5011025021	2020	8	20	2	8.2	590	68	4.1	1.8	30	0.9	제주특별자치도 제주시 한림읍 귀덕리 3457	제주특별자치도	제주시_한림읍	제주_한림	제주특별자치도_제주시_한림읍_귀덕리	한림읍	귀덕리	2020-08-20	2020-01-01	1	c(126.284243109774	33.435055182265)
43	5011025021	2020	8	20	2	5.6	10	25	1.7	0.48	5.1	0.3	제주특별자치도 제주시 한림읍 귀덕리 2772	제주특별자치도	제주시_한림읍	제주_한림	제주특별자치도_제주시_한림읍_귀덕리	한림읍	귀덕리	2020-08-20	2020-01-01	1	c(126.286352515413	33.4347088677344)
44	5011025021	2020	8	20	2	5.6	10	25	1.7	0.48	5.1	0.3	제주특별자치도 제주시 한림읍 귀덕리 2772	제주특별자치도	제주시_한림읍	제주_한림	제주특별자치도_제주시_한림읍_귀덕리	한림읍	귀덕리	2020-08-20	2020-01-01	1	c(126.286352515413	33.4347088677344)
45	5011025021	2020	8	20	2	5.6	684	37	1.3	0.72	5	0.4	제주특별자치도 제주시 한림읍 귀덕리 2788-2	제주특별자치도	제주시_한림읍	제주_한림	제주특별자치도_제주시_한림읍_귀덕리	한림읍	귀덕리	2020-08-20	2020-01-01	1	c(126.286163746359	33.4343997093423)
46	5011025021	2020	8	20	2	5.6	684	37	1.3	0.72	5	0.4	제주특별자치도 제주시 한림읍 귀덕리 2788-2	제주특별자치도	제주시_한림읍	제주_한림	제주특별자치도_제주시_한림읍_귀덕리	한림읍	귀덕리	2020-08-20	2020-01-01	1	c(126.286163746359	33.4343997093423)
47	5011025021	2020	8	20	2	5.8	604	27	0.9	0.51	3.9	0.4	제주특별자치도 제주시 한림읍 귀덕리 2789	제주특별자치도	제주시_한림읍	제주_한림	제주특별자치도_제주시_한림읍_귀덕리	한림읍	귀덕리	2020-08-20	2020-01-01	1	c(126.286040171187	33.4347305112621)
48	5011025021	2020	8	20	2	5.8	604	27	0.9	0.51	3.9	0.4	제주특별자치도 제주시 한림읍 귀덕리 2789	제주특별자치도	제주시_한림읍	제주_한림	제주특별자치도_제주시_한림읍_귀덕리	한림읍	귀덕리	2020-08-20	2020-01-01	1	c(126.286040171187	33.4347305112621)
49	5011025021	2020	8	24	2	5.7	810	60	4.7	0.9	9.7	0.9	제주특별자치도 제주시 한림읍 귀덕리 165	제주특별자치도	제주시_한림읍	제주_한림	제주특별자치도_제주시_한림읍_귀덕리	한림읍	귀덕리	2020-08-24	2020-01-01	1	c(126.298453614248	33.4193081888193)
50	5011025021	2020	8	24	2	5.7	810	60	4.7	0.9	9.7	0.9	제주특별자치도 제주시 한림읍 귀덕리 165	제주특별자치도	제주시_한림읍	제주_한림	제주특별자치도_제주시_한림읍_귀덕리	한림읍	귀덕리	2020-08-24	2020-01-01	1	c(126.298453614248	33.4193081888193)
51	5011025021	2020	10	13	2	4.7	605	43	0.3	0.87	1	1.2	제주특별자치도 제주시 한림읍 귀덕리 537	제주특별자치도	제주시_한림읍	제주_한림	제주특별자치도_제주시_한림읍_귀덕리	한림읍	귀덕리	2020-10-13	2020-01-01	1	c(126.299911623792	33.4305307464419)
52	5011025021	2020	10	13	2	5.6	703	21	0.7	1.28	3	0.8	제주특별자치도 제주시 한림읍 귀덕리 255-1	제주특별자치도	제주시_한림읍	제주_한림	제주특별자치도_제주시_한림읍_귀덕리	한림읍	귀덕리	2020-10-13	2020-01-01	1	c(126.297634734402	33.4242554421509)
53	5011025021	2020	10	13	2	5.3	897	37	0.5	1.07	1.7	0.6	제주특별자치도 제주시 한림읍 귀덕리 851-2	제주특별자치도	제주시_한림읍	제주_한림	제주특별자치도_제주시_한림읍_귀덕리	한림읍	귀덕리	2020-10-13	2020-01-01	1	c(126.297903049632	33.441608190432)
54	5011025021	2020	10	13	2	6.2	770	31	1.2	1.16	4.6	0.7	제주특별자치도 제주시 한림읍 귀덕리 710-1	제주특별자치도	제주시_한림읍	제주_한림	제주특별자치도_제주시_한림읍_귀덕리	한림읍	귀덕리	2020-10-13	2020-01-01	1	c(126.297525431603	33.4391580648389)
55	5011025021	2020	10	13	2	5.7	733	33	0.8	1.19	3.1	0.7	제주특별자치도 제주시 한림읍 귀덕리 1453-1	제주특별자치도	제주시_한림읍	제주_한림	제주특별자치도_제주시_한림읍_귀덕리	한림읍	귀덕리	2020-10-13	2020-01-01	1	c(126.293775580997	33.4376577145854)
56	5011025021	2020	8	24	4	7.1	771	39	6.2	1.51	8.3	0.8	제주특별자치도 제주시 한림읍 귀덕리 887	제주특별자치도	제주시_한림읍	제주_한림	제주특별자치도_제주시_한림읍_귀덕리	한림읍	귀덕리	2020-08-24	2020-01-01	1	c(126.298998477874	33.4433179345193)
57	5011025021	2020	8	24	4	7.1	771	39	6.2	1.51	8.3	0.8	제주특별자치도 제주시 한림읍 귀덕리 887	제주특별자치도	제주시_한림읍	제주_한림	제주특별자치도_제주시_한림읍_귀덕리	한림읍	귀덕리	2020-08-24	2020-01-01	1	c(126.298998477874	33.4433179345193)
58	5011025021	2020	1	23	2	6.1	282	30	7	1.1	7	0.54	제주특별자치도 제주시 한림읍 귀덕리 454-4	제주특별자치도	제주시_한림읍	제주_한림	제주특별자치도_제주시_한림읍_귀덕리	한림읍	귀덕리	2020-01-23	2020-01-01	1	c(126.29778698384	33.4289423091905)
59	5011025021	2020	1	23	2	6.1	312	28	2.2	0.8	6.9	0.16	제주특별자치도 제주시 한림읍 귀덕리 1941	제주특별자치도	제주시_한림읍	제주_한림	제주특별자치도_제주시_한림읍_귀덕리	한림읍	귀덕리	2020-01-23	2020-01-01	1	c(126.296258496871	33.4251330014919)
60	5011025021	2020	2	25	2	6.3	310	25	1.1	1.28	6.7	0.1	제주특별자치도 제주시 한림읍 귀덕리 2248	제주특별자치도	제주시_한림읍	제주_한림	제주특별자치도_제주시_한림읍_귀덕리	한림읍	귀덕리	2020-02-25	2020-01-01	1	c(126.290867775237	33.4161867604091)
61	5011025021	2020	2	25	2	6.5	273	36	1.1	1.3	6.3	0.1	제주특별자치도 제주시 한림읍 귀덕리 2248-2	제주특별자치도	제주시_한림읍	제주_한림	제주특별자치도_제주시_한림읍_귀덕리	한림읍	귀덕리	2020-02-25	2020-01-01	1	c(126.290733945311	33.4158801762522)
62	5011025021	2020	5	22	2	5.5	689	20	1.6	0.84	4.4	0.4	제주특별자치도 제주시 한림읍 귀덕리 2831	제주특별자치도	제주시_한림읍	제주_한림	제주특별자치도_제주시_한림읍_귀덕리	한림읍	귀덕리	2020-05-22	2020-01-01	1	c(126.287251318622	33.4379650656351)
63	5011025021	2020	5	22	2	5.6	714	21	1.6	0.86	4.8	0.5	제주특별자치도 제주시 한림읍 귀덕리 2836-1	제주특별자치도	제주시_한림읍	제주_한림	제주특별자치도_제주시_한림읍_귀덕리	한림읍	귀덕리	2020-05-22	2020-01-01	1	c(126.286829341054	33.4382415903154)
64	5011025021	2020	5	22	2	5.4	619	17	1.8	0.73	3.7	0.2	제주특별자치도 제주시 한림읍 귀덕리 3228-2	제주특별자치도	제주시_한림읍	제주_한림	제주특별자치도_제주시_한림읍_귀덕리	한림읍	귀덕리	2020-05-22	2020-01-01	1	c(126.285047764025	33.4404327333383)
65	5011025021	2020	6	26	2	5.3	488	25	1.3	1.78	1.5	0.9	제주특별자치도 제주시 한림읍 귀덕리 3129-1	제주특별자치도	제주시_한림읍	제주_한림	제주특별자치도_제주시_한림읍_귀덕리	한림읍	귀덕리	2020-06-26	2020-01-01	1	c(126.28419750261	33.4417094316947)
66	5011025021	2020	6	26	2	5	310	20	1.8	1.36	2.6	1.3	제주특별자치도 제주시 한림읍 귀덕리 3246	제주특별자치도	제주시_한림읍	제주_한림	제주특별자치도_제주시_한림읍_귀덕리	한림읍	귀덕리	2020-06-26	2020-01-01	1	c(126.284412626782	33.4393072273199)
67	5011025021	2020	6	26	2	5.2	1058	19	1.4	2.34	2.1	1.7	제주특별자치도 제주시 한림읍 귀덕리 3230-4	제주특별자치도	제주시_한림읍	제주_한림	제주특별자치도_제주시_한림읍_귀덕리	한림읍	귀덕리	2020-06-26	2020-01-01	1	c(126.284664880912	33.4401889004517)
68	5011025021	2020	7	16	2	6.5	1046	43	3.4	1.62	6	1.7	제주특별자치도 제주시 한림읍 귀덕리 1995-1	제주특별자치도	제주시_한림읍	제주_한림	제주특별자치도_제주시_한림읍_귀덕리	한림읍	귀덕리	2020-07-16	2020-01-01	1	c(126.293217621224	33.4252622195556)
69	5011025021	2020	7	16	2	6.4	296	39	2.6	1.03	4.4	0.3	제주특별자치도 제주시 한림읍 귀덕리 2305-1	제주특별자치도	제주시_한림읍	제주_한림	제주특별자치도_제주시_한림읍_귀덕리	한림읍	귀덕리	2020-07-16	2020-01-01	1	c(126.287770178639	33.4209174118622)
70	5011025021	2020	7	16	2	5.4	1098	34	1.6	2.12	2.3	0.8	제주특별자치도 제주시 한림읍 귀덕리 2289	제주특별자치도	제주시_한림읍	제주_한림	제주특별자치도_제주시_한림읍_귀덕리	한림읍	귀덕리	2020-07-16	2020-01-01	1	c(126.288884035932	33.419533102024)
71	5011025021	2020	7	16	2	6.1	769	31	2.5	1.5	8.5	0.5	제주특별자치도 제주시 한림읍 귀덕리 2310	제주특별자치도	제주시_한림읍	제주_한림	제주특별자치도_제주시_한림읍_귀덕리	한림읍	귀덕리	2020-07-16	2020-01-01	1	c(126.288413807182	33.4213473766697)
72	5011025021	2020	7	16	2	5.3	3369	8	2	1.12	4.6	1.1	제주특별자치도 제주시 한림읍 귀덕리 2424-1	제주특별자치도	제주시_한림읍	제주_한림	제주특별자치도_제주시_한림읍_귀덕리	한림읍	귀덕리	2020-07-16	2020-01-01	1	c(126.286729620609	33.4270993905722)
73	5011025021	2020	7	16	2	5.5	2658	11	2.3	1.08	5.5	1	제주특별자치도 제주시 한림읍 귀덕리 2530-1	제주특별자치도	제주시_한림읍	제주_한림	제주특별자치도_제주시_한림읍_귀덕리	한림읍	귀덕리	2020-07-16	2020-01-01	1	c(126.290775216266	33.4265661292852)
74	5011025021	2020	7	16	2	6.1	601	5	3.1	1.09	6.5	0.4	제주특별자치도 제주시 한림읍 귀덕리 3247	제주특별자치도	제주시_한림읍	제주_한림	제주특별자치도_제주시_한림읍_귀덕리	한림읍	귀덕리	2020-07-16	2020-01-01	1	c(126.284357746983	33.4398616561127)
75	5011025021	2020	7	16	2	6.6	1068	13	3.1	1.18	8.4	0.3	제주특별자치도 제주시 한림읍 귀덕리 2378-3	제주특별자치도	제주시_한림읍	제주_한림	제주특별자치도_제주시_한림읍_귀덕리	한림읍	귀덕리	2020-07-16	2020-01-01	1	c(126.288880400302	33.4251617864354)
76	5011025021	2020	7	22	2	6.2	1063	28	2	1.16	5.3	0.4	제주특별자치도 제주시 한림읍 귀덕리 2377-1	제주특별자치도	제주시_한림읍	제주_한림	제주특별자치도_제주시_한림읍_귀덕리	한림읍	귀덕리	2020-07-22	2020-01-01	1	c(126.289746398042	33.424749403229)
77	5011025021	2020	7	17	2	7.3	280.1	28.3	2.25	1.34	10.82	0.6	제주특별자치도 제주시 한림읍 귀덕리 621-5	제주특별자치도	제주시_한림읍	제주_한림	제주특별자치도_제주시_한림읍_귀덕리	한림읍	귀덕리	2020-07-17	2020-01-01	1	c(126.297279785001	33.4349462630769)
78	5011025021	2020	7	31	2	6.2	243	24	1.6	0.92	3.4	0.2	제주특별자치도 제주시 한림읍 귀덕리 1712	제주특별자치도	제주시_한림읍	제주_한림	제주특별자치도_제주시_한림읍_귀덕리	한림읍	귀덕리	2020-07-31	2020-01-01	1	c(126.291329735231	33.4324374603834)
79	5011025021	2020	8	7	2	6.6	749	22	0.7	0.82	2.9	0.2	제주특별자치도 제주시 한림읍 귀덕리 3919	제주특별자치도	제주시_한림읍	제주_한림	제주특별자치도_제주시_한림읍_귀덕리	한림읍	귀덕리	2020-08-07	2020-01-01	1	c(126.277441860495	33.4372875581879)
80	5011025021	2020	9	8	2	6.1	373	23	3.9	1.32	5.8	1.8	제주특별자치도 제주시 한림읍 귀덕리 3600-1	제주특별자치도	제주시_한림읍	제주_한림	제주특별자치도_제주시_한림읍_귀덕리	한림읍	귀덕리	2020-09-08	2020-01-01	1	c(126.280816013532	33.4326852821485)
81	5011025021	2020	9	29	2	5.2	259	30	1.5	1.24	3.6	0.4	제주특별자치도 제주시 한림읍 귀덕리 3263	제주특별자치도	제주시_한림읍	제주_한림	제주특별자치도_제주시_한림읍_귀덕리	한림읍	귀덕리	2020-09-29	2020-01-01	1	c(126.284930540265	33.4379951620863)
82	5011025021	2020	9	29	2	5.7	439	23	2.9	1.48	6.4	1.1	제주특별자치도 제주시 한림읍 귀덕리 3130	제주특별자치도	제주시_한림읍	제주_한림	제주특별자치도_제주시_한림읍_귀덕리	한림읍	귀덕리	2020-09-29	2020-01-01	1	c(126.28397720724	33.4412443845342)
83	5011025021	2020	12	2	2	7.1	612	35	2.7	1.07	7.1	0.4	제주특별자치도 제주시 한림읍 귀덕리 3165	제주특별자치도	제주시_한림읍	제주_한림	제주특별자치도_제주시_한림읍_귀덕리	한림읍	귀덕리	2020-12-02	2020-01-01	1	c(126.282361594464	33.4407256499169)
84	5011025021	2020	12	11	2	7	926	49	2.7	1.09	7.1	0.4	제주특별자치도 제주시 한림읍 귀덕리 872-3	제주특별자치도	제주시_한림읍	제주_한림	제주특별자치도_제주시_한림읍_귀덕리	한림읍	귀덕리	2020-12-11	2020-01-01	1	c(126.296875481278	33.4438892409577)
85	5011025021	2020	12	11	2	6.8	982	42	3	0.89	6.6	0.9	제주특별자치도 제주시 한림읍 귀덕리 1941	제주특별자치도	제주시_한림읍	제주_한림	제주특별자치도_제주시_한림읍_귀덕리	한림읍	귀덕리	2020-12-11	2020-01-01	1	c(126.296258496871	33.4251330014919)
86	5011025021	2020	8	7	3	7.3	339	48	1.1	1.67	4.9	0.2	제주특별자치도 제주시 한림읍 귀덕리 2044	제주특별자치도	제주시_한림읍	제주_한림	제주특별자치도_제주시_한림읍_귀덕리	한림읍	귀덕리	2020-08-07	2020-01-01	1	c(126.291711954741	33.4209786598304)
87	5011025021	2020	8	7	3	6.9	323	32	0.8	1.41	4	0.2	제주특별자치도 제주시 한림읍 귀덕리 2045	제주특별자치도	제주시_한림읍	제주_한림	제주특별자치도_제주시_한림읍_귀덕리	한림읍	귀덕리	2020-08-07	2020-01-01	1	c(126.291304535439	33.4208515529722)
88	5011025021	2020	8	7	3	7.6	387	59	2.7	0.01	0.1	0.4	제주특별자치도 제주시 한림읍 귀덕리 2046-1	제주특별자치도	제주시_한림읍	제주_한림	제주특별자치도_제주시_한림읍_귀덕리	한림읍	귀덕리	2020-08-07	2020-01-01	1	c(126.291799951472	33.4207077840737)
89	5011025021	2020	8	7	3	6.9	406	54	3	2.5	9.5	0.3	제주특별자치도 제주시 한림읍 귀덕리 2046-2	제주특별자치도	제주시_한림읍	제주_한림	제주특별자치도_제주시_한림읍_귀덕리	한림읍	귀덕리	2020-08-07	2020-01-01	1	c(126.291395644201	33.4206080134206)
90	5011025021	2020	8	7	3	6.7	1386	160	1.2	1.67	7.1	0.5	제주특별자치도 제주시 한림읍 귀덕리 2047-1	제주특별자치도	제주시_한림읍	제주_한림	제주특별자치도_제주시_한림읍_귀덕리	한림읍	귀덕리	2020-08-07	2020-01-01	1	c(126.291880039706	33.4202587993227)
91	5011025021	2020	8	7	3	6.8	332	69	1.4	1.73	6.1	0.3	제주특별자치도 제주시 한림읍 귀덕리 2047-2	제주특별자치도	제주시_한림읍	제주_한림	제주특별자치도_제주시_한림읍_귀덕리	한림읍	귀덕리	2020-08-07	2020-01-01	1	c(126.291763528636	33.4204266410937)
92	5011025021	2020	2	28	4	6.8	1367	105	3	2.41	11.6	2.5	제주특별자치도 제주시 한림읍 귀덕리 286	제주특별자치도	제주시_한림읍	제주_한림	제주특별자치도_제주시_한림읍_귀덕리	한림읍	귀덕리	2020-02-28	2020-01-01	1	c(126.298916845493	33.422403889718)
93	5011025021	2020	11	13	4	5.7	142	33	3	0.39	2.3	0.1	제주특별자치도 제주시 한림읍 귀덕리 2635-1	제주특별자치도	제주시_한림읍	제주_한림	제주특별자치도_제주시_한림읍_귀덕리	한림읍	귀덕리	2020-11-13	2020-01-01	1	c(126.286282684206	33.4313775547116)
94	5011025021	2020	9	23	2	5	723.6	40.1	1.06	0.867	2.16	0.37	제주특별자치도 제주시 한림읍 귀덕리 2073	제주특별자치도	제주시_한림읍	제주_한림	제주특별자치도_제주시_한림읍_귀덕리	한림읍	귀덕리	2020-09-23	2020-01-01	1	c(126.296258985585	33.4196221331423)
95	5011025021	2020	9	23	2	5.5	1042.1	41.1	1.57	1.074	3.43	0.56	제주특별자치도 제주시 한림읍 귀덕리 2083	제주특별자치도	제주시_한림읍	제주_한림	제주특별자치도_제주시_한림읍_귀덕리	한림읍	귀덕리	2020-09-23	2020-01-01	1	c(126.295707417676	33.4202639094528)
96	5011025021	2020	9	23	2	5.2	1037.5	41.1	1.26	1.187	3.33	0.59	제주특별자치도 제주시 한림읍 귀덕리 239-1	제주특별자치도	제주시_한림읍	제주_한림	제주특별자치도_제주시_한림읍_귀덕리	한림읍	귀덕리	2020-09-23	2020-01-01	1	c(126.297012914054	33.4223786887714)
97	5011025021	2020	9	23	2	5.7	1003.9	33.7	1.85	1.216	4.75	0.48	제주특별자치도 제주시 한림읍 귀덕리 1997-1	제주특별자치도	제주시_한림읍	제주_한림	제주특별자치도_제주시_한림읍_귀덕리	한림읍	귀덕리	2020-09-23	2020-01-01	1	c(126.293472225436	33.4256212399058)
98	5011025021	2020	9	23	2	4.2	933.4	28.9	0.76	1.095	0.91	0.93	제주특별자치도 제주시 한림읍 귀덕리 515-1	제주특별자치도	제주시_한림읍	제주_한림	제주특별자치도_제주시_한림읍_귀덕리	한림읍	귀덕리	2020-09-23	2020-01-01	1	c(126.298610253698	33.4303391995129)
99	5011025021	2020	9	23	2	6.6	57.9	25.2	2.66	0.572	10.96	0.82	제주특별자치도 제주시 한림읍 귀덕리 559-1	제주특별자치도	제주시_한림읍	제주_한림	제주특별자치도_제주시_한림읍_귀덕리	한림읍	귀덕리	2020-09-23	2020-01-01	1	c(126.300542806416	33.4316035907863)
100	5011025021	2020	9	23	2	5.2	697	26.9	1.51	0.921	3.72	0.49	제주특별자치도 제주시 한림읍 귀덕리 611-1	제주특별자치도	제주시_한림읍	제주_한림	제주특별자치도_제주시_한림읍_귀덕리	한림읍	귀덕리	2020-09-23	2020-01-01	1	c(126.298166396504	33.4337704748848)
101	5011025021	2020	9	23	2	6	1077.8	26	2.06	1.057	5.04	0.43	제주특별자치도 제주시 한림읍 귀덕리 963-4	제주특별자치도	제주시_한림읍	제주_한림	제주특별자치도_제주시_한림읍_귀덕리	한림읍	귀덕리	2020-09-23	2020-01-01	1	c(126.295974027953	33.4456755766901)
102	5011025021	2020	9	23	2	7.1	394.2	16.6	5.37	0.924	8.69	0.5	제주특별자치도 제주시 한림읍 귀덕리 3244-1	제주특별자치도	제주시_한림읍	제주_한림	제주특별자치도_제주시_한림읍_귀덕리	한림읍	귀덕리	2020-09-23	2020-01-01	1	c(126.28496064365	33.439306962322)
103	5011025021	2020	9	23	2	6.2	650.2	26.8	2.84	2.011	8.92	0.5	제주특별자치도 제주시 한림읍 귀덕리 2885	제주특별자치도	제주시_한림읍	제주_한림	제주특별자치도_제주시_한림읍_귀덕리	한림읍	귀덕리	2020-09-23	2020-01-01	1	c(126.289883321717	33.4369826498104)
104	5011025021	2020	9	23	2	4.9	1298.9	29.5	1.07	0.933	1.93	0.57	제주특별자치도 제주시 한림읍 귀덕리 1513-2	제주특별자치도	제주시_한림읍	제주_한림	제주특별자치도_제주시_한림읍_귀덕리	한림읍	귀덕리	2020-09-23	2020-01-01	1	c(126.292660869589	33.4351119531871)
105	5011025021	2020	9	23	2	6.4	892.5	30.6	2.57	1.357	7.06	0.47	제주특별자치도 제주시 한림읍 귀덕리 2378-1	제주특별자치도	제주시_한림읍	제주_한림	제주특별자치도_제주시_한림읍_귀덕리	한림읍	귀덕리	2020-09-23	2020-01-01	1	c(126.289073814562	33.425295608871)
106	5011025021	2020	9	23	2	6	622.9	45.5	1.67	0.963	6.62	0.56	제주특별자치도 제주시 한림읍 귀덕리 2314-1	제주특별자치도	제주시_한림읍	제주_한림	제주특별자치도_제주시_한림읍_귀덕리	한림읍	귀덕리	2020-09-23	2020-01-01	1	c(126.289012380108	33.4217393033669)
107	5011025021	2021	2	26	2	5.7	1261	30	0.6	0.44	4.2	0.8	제주특별자치도 제주시 한림읍 귀덕리 846-1	제주특별자치도	제주시_한림읍	제주_한림	제주특별자치도_제주시_한림읍_귀덕리	한림읍	귀덕리	2021-02-26	2021-01-01	1	c(126.298127765665	33.4421746668367)
108	5011025021	2021	2	26	2	5.7	1261	30	0.6	0.44	4.2	0.8	제주특별자치도 제주시 한림읍 귀덕리 846-1	제주특별자치도	제주시_한림읍	제주_한림	제주특별자치도_제주시_한림읍_귀덕리	한림읍	귀덕리	2021-02-26	2021-01-01	1	c(126.298127765665	33.4421746668367)
109	5011025021	2021	2	26	2	6.1	1227	34	0.7	0.54	5.8	4.4	제주특별자치도 제주시 한림읍 귀덕리 864	제주특별자치도	제주시_한림읍	제주_한림	제주특별자치도_제주시_한림읍_귀덕리	한림읍	귀덕리	2021-02-26	2021-01-01	1	c(126.297350669252	33.4428681837514)
110	5011025021	2021	2	26	2	6.1	1227	34	0.7	0.54	5.8	4.4	제주특별자치도 제주시 한림읍 귀덕리 864	제주특별자치도	제주시_한림읍	제주_한림	제주특별자치도_제주시_한림읍_귀덕리	한림읍	귀덕리	2021-02-26	2021-01-01	1	c(126.297350669252	33.4428681837514)
111	5011025021	2021	2	26	2	6.7	1138	32	0.7	0.4	4.7	1.2	제주특별자치도 제주시 한림읍 귀덕리 866	제주특별자치도	제주시_한림읍	제주_한림	제주특별자치도_제주시_한림읍_귀덕리	한림읍	귀덕리	2021-02-26	2021-01-01	1	c(126.297211884107	33.4431284063876)
112	5011025021	2021	2	26	2	6.7	1138	32	0.7	0.4	4.7	1.2	제주특별자치도 제주시 한림읍 귀덕리 866	제주특별자치도	제주시_한림읍	제주_한림	제주특별자치도_제주시_한림읍_귀덕리	한림읍	귀덕리	2021-02-26	2021-01-01	1	c(126.297211884107	33.4431284063876)
113	5011025021	2021	2	26	2	6.5	1082	33	0.7	0.47	6.5	1	제주특별자치도 제주시 한림읍 귀덕리 859-1	제주특별자치도	제주시_한림읍	제주_한림	제주특별자치도_제주시_한림읍_귀덕리	한림읍	귀덕리	2021-02-26	2021-01-01	1	c(126.297582716855	33.4424448514)
114	5011025021	2021	2	26	2	6.5	1082	33	0.7	0.47	6.5	1	제주특별자치도 제주시 한림읍 귀덕리 859-1	제주특별자치도	제주시_한림읍	제주_한림	제주특별자치도_제주시_한림읍_귀덕리	한림읍	귀덕리	2021-02-26	2021-01-01	1	c(126.297582716855	33.4424448514)
115	5011025021	2021	6	18	2	6.4	1025	30	2.7	1.87	8.8	1.6	제주특별자치도 제주시 한림읍 귀덕리 1246-1	제주특별자치도	제주시_한림읍	제주_한림	제주특별자치도_제주시_한림읍_귀덕리	한림읍	귀덕리	2021-06-18	2021-01-01	1	c(126.296430943661	33.4428573790786)
116	5011025021	2021	7	12	2	6	694	38	1.2	1.53	3.9	0.6	제주특별자치도 제주시 한림읍 귀덕리 862-1	제주특별자치도	제주시_한림읍	제주_한림	제주특별자치도_제주시_한림읍_귀덕리	한림읍	귀덕리	2021-07-12	2021-01-01	1	c(126.297947703209	33.4428735487694)
117	5011025021	2021	7	12	2	6.6	795	37	3	1.76	7.6	0.7	제주특별자치도 제주시 한림읍 귀덕리 860	제주특별자치도	제주시_한림읍	제주_한림	제주특별자치도_제주시_한림읍_귀덕리	한림읍	귀덕리	2021-07-12	2021-01-01	1	c(126.297723324737	33.4428256662609)
118	5011025021	2021	7	12	2	6	698	34	1.7	1.45	3.5	0.8	제주특별자치도 제주시 한림읍 귀덕리 881	제주특별자치도	제주시_한림읍	제주_한림	제주특별자치도_제주시_한림읍_귀덕리	한림읍	귀덕리	2021-07-12	2021-01-01	1	c(126.298425806176	33.4429443243562)
119	5011025021	2021	8	27	2	6.3	595	37	3.4	1.19	8.7	1.05	제주특별자치도 제주시 한림읍 귀덕리 2241	제주특별자치도	제주시_한림읍	제주_한림	제주특별자치도_제주시_한림읍_귀덕리	한림읍	귀덕리	2021-08-27	2021-01-01	1	c(126.290564666951	33.4155039668528)
120	5011025021	2021	9	28	2	6.8	775	37	1.5	1.28	12.1	1.27	제주특별자치도 제주시 한림읍 귀덕리 30	제주특별자치도	제주시_한림읍	제주_한림	제주특별자치도_제주시_한림읍_귀덕리	한림읍	귀덕리	2021-09-28	2021-01-01	1	c(126.302775094057	33.424813585144)
121	5011025021	2021	10	27	2	5.6	803	30	1.2	0.66	5.9	2.07	제주특별자치도 제주시 한림읍 귀덕리 255-1	제주특별자치도	제주시_한림읍	제주_한림	제주특별자치도_제주시_한림읍_귀덕리	한림읍	귀덕리	2021-10-27	2021-01-01	1	c(126.297634734402	33.4242554421509)
122	5011025021	2021	10	27	2	6.5	593	33	2.5	0.67	9	1.54	제주특별자치도 제주시 한림읍 귀덕리 448-12	제주특별자치도	제주시_한림읍	제주_한림	제주특별자치도_제주시_한림읍_귀덕리	한림읍	귀덕리	2021-10-27	2021-01-01	1	c(126.294934879397	33.4320394908523)
123	5011025021	2021	10	27	2	6.4	605	37	1.7	0.56	8	4.01	제주특별자치도 제주시 한림읍 귀덕리 537	제주특별자치도	제주시_한림읍	제주_한림	제주특별자치도_제주시_한림읍_귀덕리	한림읍	귀덕리	2021-10-27	2021-01-01	1	c(126.299911623792	33.4305307464419)
124	5011025021	2021	10	27	2	6.3	536	31	1.7	1.06	7.5	1.93	제주특별자치도 제주시 한림읍 귀덕리 710-1	제주특별자치도	제주시_한림읍	제주_한림	제주특별자치도_제주시_한림읍_귀덕리	한림읍	귀덕리	2021-10-27	2021-01-01	1	c(126.297525431603	33.4391580648389)
125	5011025021	2021	10	27	2	5.7	1122	31	1.3	1.45	5.2	2.85	제주특별자치도 제주시 한림읍 귀덕리 851-2	제주특별자치도	제주시_한림읍	제주_한림	제주특별자치도_제주시_한림읍_귀덕리	한림읍	귀덕리	2021-10-27	2021-01-01	1	c(126.297903049632	33.441608190432)
126	5011025021	2021	10	27	2	6.7	764	21	2.1	1.44	12.3	3.16	제주특별자치도 제주시 한림읍 귀덕리 1453-1	제주특별자치도	제주시_한림읍	제주_한림	제주특별자치도_제주시_한림읍_귀덕리	한림읍	귀덕리	2021-10-27	2021-01-01	1	c(126.293775580997	33.4376577145854)
127	5011025021	2021	10	28	2	6.3	374	31	1.7	0.88	8.5	1.67	제주특별자치도 제주시 한림읍 귀덕리 1941	제주특별자치도	제주시_한림읍	제주_한림	제주특별자치도_제주시_한림읍_귀덕리	한림읍	귀덕리	2021-10-28	2021-01-01	1	c(126.296258496871	33.4251330014919)
128	5011025021	2021	10	28	2	6.7	689	28	2.8	0.99	11.1	1.4	제주특별자치도 제주시 한림읍 귀덕리 872-3	제주특별자치도	제주시_한림읍	제주_한림	제주특별자치도_제주시_한림읍_귀덕리	한림읍	귀덕리	2021-10-28	2021-01-01	1	c(126.296875481278	33.4438892409577)
129	5011025021	2021	10	13	2	7	491	30	4	1.3	9.9	1.15	제주특별자치도 제주시 한림읍 귀덕리 58-4	제주특별자치도	제주시_한림읍	제주_한림	제주특별자치도_제주시_한림읍_귀덕리	한림읍	귀덕리	2021-10-13	2021-01-01	1	c(126.301265220566	33.4182860575999)
130	5011025021	2021	6	21	2	7.3	283	36	2.3	1.19	10.5	0.3	제주특별자치도 제주시 한림읍 귀덕리 2305-1	제주특별자치도	제주시_한림읍	제주_한림	제주특별자치도_제주시_한림읍_귀덕리	한림읍	귀덕리	2021-06-21	2021-01-01	1	c(126.287770178639	33.4209174118622)
131	5011025021	2021	7	1	2	4.8	376	35	1.2	1.08	1.7	0.3	제주특별자치도 제주시 한림읍 귀덕리 3263	제주특별자치도	제주시_한림읍	제주_한림	제주특별자치도_제주시_한림읍_귀덕리	한림읍	귀덕리	2021-07-01	2021-01-01	1	c(126.284930540265	33.4379951620863)
132	5011025021	2021	7	1	2	5.1	624	26	1	0.99	1.6	0.3	제주특별자치도 제주시 한림읍 귀덕리 3129-1	제주특별자치도	제주시_한림읍	제주_한림	제주특별자치도_제주시_한림읍_귀덕리	한림읍	귀덕리	2021-07-01	2021-01-01	1	c(126.28419750261	33.4417094316947)
133	5011025021	2021	7	1	2	4.5	301	32	1.4	1.32	2.6	0.6	제주특별자치도 제주시 한림읍 귀덕리 3246	제주특별자치도	제주시_한림읍	제주_한림	제주특별자치도_제주시_한림읍_귀덕리	한림읍	귀덕리	2021-07-01	2021-01-01	1	c(126.284412626782	33.4393072273199)
134	5011025021	2021	7	26	2	6.7	703	93	3.2	0.69	4.3	0.3	제주특별자치도 제주시 한림읍 귀덕리 3919	제주특별자치도	제주시_한림읍	제주_한림	제주특별자치도_제주시_한림읍_귀덕리	한림읍	귀덕리	2021-07-26	2021-01-01	1	c(126.277441860495	33.4372875581879)
135	5011025021	2021	8	9	2	6.8	155	14	5	0.44	5.2	0.2	제주특별자치도 제주시 한림읍 귀덕리 3209-2	제주특별자치도	제주시_한림읍	제주_한림	제주특별자치도_제주시_한림읍_귀덕리	한림읍	귀덕리	2021-08-09	2021-01-01	1	c(126.280433092279	33.4409457312188)
136	5011025021	2021	8	9	2	5.3	443	16	2.6	0.46	2.9	0.4	제주특별자치도 제주시 한림읍 귀덕리 3257	제주특별자치도	제주시_한림읍	제주_한림	제주특별자치도_제주시_한림읍_귀덕리	한림읍	귀덕리	2021-08-09	2021-01-01	1	c(126.283147028662	33.438755721022)
137	5011025021	2021	8	9	2	6.3	1369	34	4.2	0.68	6.1	0.5	제주특별자치도 제주시 한림읍 귀덕리 3744-1	제주특별자치도	제주시_한림읍	제주_한림	제주특별자치도_제주시_한림읍_귀덕리	한림읍	귀덕리	2021-08-09	2021-01-01	1	c(126.276781553567	33.4362033397074)
138	5011025021	2021	11	2	2	6.7	64	23	2.4	0.61	3.7	0.75	제주특별자치도 제주시 한림읍 귀덕리 2635-1	제주특별자치도	제주시_한림읍	제주_한림	제주특별자치도_제주시_한림읍_귀덕리	한림읍	귀덕리	2021-11-02	2021-01-01	1	c(126.286282684206	33.4313775547116)
139	5011025021	2021	8	4	3	6.6	1360	68	4.9	2.75	12.1	1.9	제주특별자치도 제주시 한림읍 귀덕리 887	제주특별자치도	제주시_한림읍	제주_한림	제주특별자치도_제주시_한림읍_귀덕리	한림읍	귀덕리	2021-08-04	2021-01-01	1	c(126.298998477874	33.4433179345193)
140	5011025021	2021	1	29	2	5.4	873	26	2.3	1.93	2.2	0.3	제주특별자치도 제주시 한림읍 귀덕리 3588	제주특별자치도	제주시_한림읍	제주_한림	제주특별자치도_제주시_한림읍_귀덕리	한림읍	귀덕리	2021-01-29	2021-01-01	1	c(126.281509468515	33.4315377053133)
141	5011025021	2021	2	8	2	6.4	437	44	0.9	0.4	3	0.4	제주특별자치도 제주시 한림읍 귀덕리 2248	제주특별자치도	제주시_한림읍	제주_한림	제주특별자치도_제주시_한림읍_귀덕리	한림읍	귀덕리	2021-02-08	2021-01-01	1	c(126.290867775237	33.4161867604091)
142	5011025021	2021	2	8	2	6.4	355	47	1.2	0.56	3.6	0.2	제주특별자치도 제주시 한림읍 귀덕리 2248-2	제주특별자치도	제주시_한림읍	제주_한림	제주특별자치도_제주시_한림읍_귀덕리	한림읍	귀덕리	2021-02-08	2021-01-01	1	c(126.290733945311	33.4158801762522)
143	5011025021	2021	3	2	2	6.6	2395	32	1.7	1.71	4.1	0.4	제주특별자치도 제주시 한림읍 귀덕리 2678-1	제주특별자치도	제주시_한림읍	제주_한림	제주특별자치도_제주시_한림읍_귀덕리	한림읍	귀덕리	2021-03-02	2021-01-01	1	c(126.288856165561	33.4337634202253)
144	5011025021	2021	3	2	2	6.5	1318	30	1.5	1.58	3.5	0.3	제주특별자치도 제주시 한림읍 귀덕리 2711	제주특별자치도	제주시_한림읍	제주_한림	제주특별자치도_제주시_한림읍_귀덕리	한림읍	귀덕리	2021-03-02	2021-01-01	1	c(126.288656552678	33.4343739117589)
145	5011025021	2021	4	22	2	6.7	1268	73	1.6	1.74	14.5	4	제주특별자치도 제주시 한림읍 귀덕리 286	제주특별자치도	제주시_한림읍	제주_한림	제주특별자치도_제주시_한림읍_귀덕리	한림읍	귀덕리	2021-04-22	2021-01-01	1	c(126.298916845493	33.422403889718)
146	5011025021	2021	5	21	2	6.8	853	49	0.9	0.48	9.4	0.5	제주특별자치도 제주시 한림읍 귀덕리 1995-1	제주특별자치도	제주시_한림읍	제주_한림	제주특별자치도_제주시_한림읍_귀덕리	한림읍	귀덕리	2021-05-21	2021-01-01	1	c(126.293217621224	33.4252622195556)
147	5011025021	2021	5	21	2	6.6	884	36	1.1	0.5	6.8	0.5	제주특별자치도 제주시 한림읍 귀덕리 2294-2	제주특별자치도	제주시_한림읍	제주_한림	제주특별자치도_제주시_한림읍_귀덕리	한림읍	귀덕리	2021-05-21	2021-01-01	1	c(126.287966994092	33.420435651032)
148	5011025021	2021	5	21	2	6.9	633	47	1.3	0.56	6.9	0.4	제주특별자치도 제주시 한림읍 귀덕리 2310	제주특별자치도	제주시_한림읍	제주_한림	제주특별자치도_제주시_한림읍_귀덕리	한림읍	귀덕리	2021-05-21	2021-01-01	1	c(126.288413807182	33.4213473766697)
149	5011025021	2021	5	21	2	6.4	985	56	1.4	0.66	4.4	0.7	제주특별자치도 제주시 한림읍 귀덕리 2289	제주특별자치도	제주시_한림읍	제주_한림	제주특별자치도_제주시_한림읍_귀덕리	한림읍	귀덕리	2021-05-21	2021-01-01	1	c(126.288884035932	33.419533102024)
150	5011025021	2021	5	21	2	5.9	739	36	0.5	0.36	3.2	0.3	제주특별자치도 제주시 한림읍 귀덕리 2424-1	제주특별자치도	제주시_한림읍	제주_한림	제주특별자치도_제주시_한림읍_귀덕리	한림읍	귀덕리	2021-05-21	2021-01-01	1	c(126.286729620609	33.4270993905722)
151	5011025021	2021	5	21	2	4.9	552	39	0.6	0.24	3.2	2	제주특별자치도 제주시 한림읍 귀덕리 2530-1	제주특별자치도	제주시_한림읍	제주_한림	제주특별자치도_제주시_한림읍_귀덕리	한림읍	귀덕리	2021-05-21	2021-01-01	1	c(126.290775216266	33.4265661292852)
152	5011025021	2021	6	17	2	5.9	711	21	1.6	1.09	5	0.3	제주특별자치도 제주시 한림읍 귀덕리 2377-1	제주특별자치도	제주시_한림읍	제주_한림	제주특별자치도_제주시_한림읍_귀덕리	한림읍	귀덕리	2021-06-17	2021-01-01	1	c(126.289746398042	33.424749403229)
153	5011025021	2021	7	23	2	4.5	1278	36	0.4	0.66	0.8	0.9	제주특별자치도 제주시 한림읍 귀덕리 793-1	제주특별자치도	제주시_한림읍	제주_한림	제주특별자치도_제주시_한림읍_귀덕리	한림읍	귀덕리	2021-07-23	2021-01-01	1	c(126.297302854892	33.4402351912766)
154	5011025021	2021	3	2	3	7.1	1169	39	1.7	1.63	6.5	0.4	제주특별자치도 제주시 한림읍 귀덕리 2673	제주특별자치도	제주시_한림읍	제주_한림	제주특별자치도_제주시_한림읍_귀덕리	한림읍	귀덕리	2021-03-02	2021-01-01	1	c(126.289197477383	33.4337361654403)
155	5011025021	2021	1	22	4	7.1	1060	78	1.3	1.46	18.4	1.7	제주특별자치도 제주시 한림읍 귀덕리 286	제주특별자치도	제주시_한림읍	제주_한림	제주특별자치도_제주시_한림읍_귀덕리	한림읍	귀덕리	2021-01-22	2021-01-01	1	c(126.298916845493	33.422403889718)
156	5011025021	2021	1	22	4	7	386	41	0.9	0.44	7.7	1.6	제주특별자치도 제주시 한림읍 귀덕리 269-1	제주특별자치도	제주시_한림읍	제주_한림	제주특별자치도_제주시_한림읍_귀덕리	한림읍	귀덕리	2021-01-22	2021-01-01	1	c(126.298141022303	33.4224678428209)
157	5011025021	2022	8	4	2	6.6	384	29	1.2	0.6	3.3	0.41	제주특별자치도 제주시 한림읍 귀덕리 1731-6	제주특별자치도	제주시_한림읍	제주_한림	제주특별자치도_제주시_한림읍_귀덕리	한림읍	귀덕리	2022-08-04	2022-01-01	1	c(126.293434560518	33.4299780383831)
158	5011025021	2022	2	11	2	6.9	649	24	2.5	1.03	6.4	1.43	제주특별자치도 제주시 한림읍 귀덕리 2678-1	제주특별자치도	제주시_한림읍	제주_한림	제주특별자치도_제주시_한림읍_귀덕리	한림읍	귀덕리	2022-02-11	2022-01-01	1	c(126.288856165561	33.4337634202253)
159	5011025021	2022	2	7	2	6.4	510	28	2.2	0.7	7.3	1.7	제주특별자치도 제주시 한림읍 귀덕리 859-1	제주특별자치도	제주시_한림읍	제주_한림	제주특별자치도_제주시_한림읍_귀덕리	한림읍	귀덕리	2022-02-07	2022-01-01	1	c(126.297582716855	33.4424448514)
160	5011025021	2022	2	7	2	7.1	516	25	2.2	1.15	9.3	1.43	제주특별자치도 제주시 한림읍 귀덕리 866	제주특별자치도	제주시_한림읍	제주_한림	제주특별자치도_제주시_한림읍_귀덕리	한림읍	귀덕리	2022-02-07	2022-01-01	1	c(126.297211884107	33.4431284063876)
161	5011025021	2022	2	7	2	7.2	595	26	2.5	1.42	12.2	1.55	제주특별자치도 제주시 한림읍 귀덕리 864	제주특별자치도	제주시_한림읍	제주_한림	제주특별자치도_제주시_한림읍_귀덕리	한림읍	귀덕리	2022-02-07	2022-01-01	1	c(126.297350669252	33.4428681837514)
162	5011025021	2022	2	7	2	6.7	901	28	1.6	1.31	6.4	1.79	제주특별자치도 제주시 한림읍 귀덕리 846-1	제주특별자치도	제주시_한림읍	제주_한림	제주특별자치도_제주시_한림읍_귀덕리	한림읍	귀덕리	2022-02-07	2022-01-01	1	c(126.298127765665	33.4421746668367)
163	5011025021	2022	3	15	2	5	318	43	1	0.41	5.7	0.98	제주특별자치도 제주시 한림읍 귀덕리 2248	제주특별자치도	제주시_한림읍	제주_한림	제주특별자치도_제주시_한림읍_귀덕리	한림읍	귀덕리	2022-03-15	2022-01-01	1	c(126.290867775237	33.4161867604091)
164	5011025021	2022	3	15	2	5.2	295	43	1.3	0.69	5.3	1.21	제주특별자치도 제주시 한림읍 귀덕리 2248-2	제주특별자치도	제주시_한림읍	제주_한림	제주특별자치도_제주시_한림읍_귀덕리	한림읍	귀덕리	2022-03-15	2022-01-01	1	c(126.290733945311	33.4158801762522)
165	5011025021	2022	7	19	2	6.7	1123	43	3.7	1.69	7.5	0.67	제주특별자치도 제주시 한림읍 귀덕리 1995-1	제주특별자치도	제주시_한림읍	제주_한림	제주특별자치도_제주시_한림읍_귀덕리	한림읍	귀덕리	2022-07-19	2022-01-01	1	c(126.293217621224	33.4252622195556)
166	5011025021	2022	7	19	2	4.8	929	27	1.2	0.99	3.2	1.89	제주특별자치도 제주시 한림읍 귀덕리 2424-1	제주특별자치도	제주시_한림읍	제주_한림	제주특별자치도_제주시_한림읍_귀덕리	한림읍	귀덕리	2022-07-19	2022-01-01	1	c(126.286729620609	33.4270993905722)
167	5011025021	2022	9	1	2	7.9	177	18	2.8	0.81	12.4	0.56	제주특별자치도 제주시 한림읍 귀덕리 454-4	제주특별자치도	제주시_한림읍	제주_한림	제주특별자치도_제주시_한림읍_귀덕리	한림읍	귀덕리	2022-09-01	2022-01-01	1	c(126.29778698384	33.4289423091905)
168	5011025021	2022	10	19	2	5.2	613	31	1.1	1.09	4.3	1.45	제주특별자치도 제주시 한림읍 귀덕리 255-1	제주특별자치도	제주시_한림읍	제주_한림	제주특별자치도_제주시_한림읍_귀덕리	한림읍	귀덕리	2022-10-19	2022-01-01	1	c(126.297634734402	33.4242554421509)
169	5011025021	2022	10	19	2	5.9	453	32	2.1	1.31	5.9	2.3	제주특별자치도 제주시 한림읍 귀덕리 448-12	제주특별자치도	제주시_한림읍	제주_한림	제주특별자치도_제주시_한림읍_귀덕리	한림읍	귀덕리	2022-10-19	2022-01-01	1	c(126.294934879397	33.4320394908523)
170	5011025021	2022	10	19	2	6.7	501	33	1.9	1.05	8.3	1.23	제주특별자치도 제주시 한림읍 귀덕리 537	제주특별자치도	제주시_한림읍	제주_한림	제주특별자치도_제주시_한림읍_귀덕리	한림읍	귀덕리	2022-10-19	2022-01-01	1	c(126.299911623792	33.4305307464419)
171	5011025021	2022	10	19	2	6	645	27	1.4	0.86	4.8	0.54	제주특별자치도 제주시 한림읍 귀덕리 710-1	제주특별자치도	제주시_한림읍	제주_한림	제주특별자치도_제주시_한림읍_귀덕리	한림읍	귀덕리	2022-10-19	2022-01-01	1	c(126.297525431603	33.4391580648389)
172	5011025021	2022	10	19	2	5.8	738	27	2.4	0.98	3.9	1	제주특별자치도 제주시 한림읍 귀덕리 851-2	제주특별자치도	제주시_한림읍	제주_한림	제주특별자치도_제주시_한림읍_귀덕리	한림읍	귀덕리	2022-10-19	2022-01-01	1	c(126.297903049632	33.441608190432)
173	5011025021	2022	10	19	2	6.2	652	27	1.8	0.85	5.8	1	제주특별자치도 제주시 한림읍 귀덕리 1453-1	제주특별자치도	제주시_한림읍	제주_한림	제주특별자치도_제주시_한림읍_귀덕리	한림읍	귀덕리	2022-10-19	2022-01-01	1	c(126.293775580997	33.4376577145854)
174	5011025021	2022	11	1	2	5.3	493	35	1.1	0.63	5.3	1.13	제주특별자치도 제주시 한림읍 귀덕리 2241	제주특별자치도	제주시_한림읍	제주_한림	제주특별자치도_제주시_한림읍_귀덕리	한림읍	귀덕리	2022-11-01	2022-01-01	1	c(126.290564666951	33.4155039668528)
175	5011025021	2022	11	11	2	5.2	526	38	1.6	1.07	4	0.5	제주특별자치도 제주시 한림읍 귀덕리 1941	제주특별자치도	제주시_한림읍	제주_한림	제주특별자치도_제주시_한림읍_귀덕리	한림읍	귀덕리	2022-11-11	2022-01-01	1	c(126.296258496871	33.4251330014919)
176	5011025021	2022	11	11	2	6.7	920	31	2.7	1.27	7.5	0.43	제주특별자치도 제주시 한림읍 귀덕리 872-3	제주특별자치도	제주시_한림읍	제주_한림	제주특별자치도_제주시_한림읍_귀덕리	한림읍	귀덕리	2022-11-11	2022-01-01	1	c(126.296875481278	33.4438892409577)
177	5011025021	2022	7	29	3	5.9	602	34	4.9	2.84	8.2	9.05	제주특별자치도 제주시 한림읍 귀덕리 887	제주특별자치도	제주시_한림읍	제주_한림	제주특별자치도_제주시_한림읍_귀덕리	한림읍	귀덕리	2022-07-29	2022-01-01	1	c(126.298998477874	33.4433179345193)
178	5011025021	2022	2	11	2	6.6	593	28	3	1.13	7.1	1.9	제주특별자치도 제주시 한림읍 귀덕리 3165	제주특별자치도	제주시_한림읍	제주_한림	제주특별자치도_제주시_한림읍_귀덕리	한림읍	귀덕리	2022-02-11	2022-01-01	1	c(126.282361594464	33.4407256499169)
179	5011025021	2022	7	5	2	4.7	511	19	1.2	1.1	4	0.52	제주특별자치도 제주시 한림읍 귀덕리 3129-1	제주특별자치도	제주시_한림읍	제주_한림	제주특별자치도_제주시_한림읍_귀덕리	한림읍	귀덕리	2022-07-05	2022-01-01	1	c(126.28419750261	33.4417094316947)
180	5011025021	2022	7	5	2	4.2	786	22	0.9	0.95	2.5	1.13	제주특별자치도 제주시 한림읍 귀덕리 3230-4	제주특별자치도	제주시_한림읍	제주_한림	제주특별자치도_제주시_한림읍_귀덕리	한림읍	귀덕리	2022-07-05	2022-01-01	1	c(126.284664880912	33.4401889004517)
181	5011025021	2022	7	5	2	5.1	632	23	1.7	1.18	4.6	0.55	제주특별자치도 제주시 한림읍 귀덕리 3246	제주특별자치도	제주시_한림읍	제주_한림	제주특별자치도_제주시_한림읍_귀덕리	한림읍	귀덕리	2022-07-05	2022-01-01	1	c(126.284412626782	33.4393072273199)
182	5011025021	2022	7	19	2	7.4	403	17	2.3	0.63	9.2	0.63	제주특별자치도 제주시 한림읍 귀덕리 3465-4	제주특별자치도	제주시_한림읍	제주_한림	제주특별자치도_제주시_한림읍_귀덕리	한림읍	귀덕리	2022-07-19	2022-01-01	1	c(126.283767840685	33.4347901670522)
183	5011025021	2022	7	19	2	6.2	180	12	3.5	0.36	6	0.54	제주특별자치도 제주시 한림읍 귀덕리 3454	제주특별자치도	제주시_한림읍	제주_한림	제주특별자치도_제주시_한림읍_귀덕리	한림읍	귀덕리	2022-07-19	2022-01-01	1	c(126.284507841689	33.4356465273934)
184	5011025021	2022	7	19	2	5.9	1084	34	2.3	1.48	4.4	0.4	제주특별자치도 제주시 한림읍 귀덕리 3744-3	제주특별자치도	제주시_한림읍	제주_한림	제주특별자치도_제주시_한림읍_귀덕리	한림읍	귀덕리	2022-07-19	2022-01-01	1	c(126.276898536035	33.4364125585177)
185	5011025021	2022	7	19	2	7.1	355	24	3.1	0.97	8.1	0.54	제주특별자치도 제주시 한림읍 귀덕리 3457	제주특별자치도	제주시_한림읍	제주_한림	제주특별자치도_제주시_한림읍_귀덕리	한림읍	귀덕리	2022-07-19	2022-01-01	1	c(126.284243109774	33.435055182265)
186	5011025021	2022	7	19	2	5.2	446	23	1.9	0.61	3.5	0.46	제주특별자치도 제주시 한림읍 귀덕리 3568	제주특별자치도	제주시_한림읍	제주_한림	제주특별자치도_제주시_한림읍_귀덕리	한림읍	귀덕리	2022-07-19	2022-01-01	1	c(126.282435192313	33.4311836923073)
187	5011025021	2022	7	19	2	6.7	1390	46	3.9	1.82	7.7	0.69	제주특별자치도 제주시 한림읍 귀덕리 450-8	제주특별자치도	제주시_한림읍	제주_한림	제주특별자치도_제주시_한림읍_귀덕리	한림읍	귀덕리	2022-07-19	2022-01-01	1	c(126.297705012137	33.4316036927052)
188	5011025021	2022	7	19	2	7.2	871	34	4.2	0.84	7.1	0.49	제주특별자치도 제주시 한림읍 귀덕리 2305-1	제주특별자치도	제주시_한림읍	제주_한림	제주특별자치도_제주시_한림읍_귀덕리	한림읍	귀덕리	2022-07-19	2022-01-01	1	c(126.287770178639	33.4209174118622)
189	5011025021	2022	7	19	2	7.6	1016	25	3.1	1.12	8.4	0.53	제주특별자치도 제주시 한림읍 귀덕리 2294-2	제주특별자치도	제주시_한림읍	제주_한림	제주특별자치도_제주시_한림읍_귀덕리	한림읍	귀덕리	2022-07-19	2022-01-01	1	c(126.287966994092	33.420435651032)
190	5011025021	2022	7	19	2	6.6	1037	38	3.6	1.24	5.7	0.73	제주특별자치도 제주시 한림읍 귀덕리 2289	제주특별자치도	제주시_한림읍	제주_한림	제주특별자치도_제주시_한림읍_귀덕리	한림읍	귀덕리	2022-07-19	2022-01-01	1	c(126.288884035932	33.419533102024)
191	5011025021	2022	8	11	2	7	886	20	3.8	2.14	21.4	0.41	제주특별자치도 제주시 한림읍 귀덕리 3919	제주특별자치도	제주시_한림읍	제주_한림	제주특별자치도_제주시_한림읍_귀덕리	한림읍	귀덕리	2022-08-11	2022-01-01	1	c(126.277441860495	33.4372875581879)
192	5011025021	2022	9	22	2	5.4	570	26	1.2	1.63	2	1.67	제주특별자치도 제주시 한림읍 귀덕리 3263	제주특별자치도	제주시_한림읍	제주_한림	제주특별자치도_제주시_한림읍_귀덕리	한림읍	귀덕리	2022-09-22	2022-01-01	1	c(126.284930540265	33.4379951620863)
193	5011025021	2022	10	6	2	6.2	797	37	2.6	2.18	8	2.25	제주특별자치도 제주시 한림읍 귀덕리 30	제주특별자치도	제주시_한림읍	제주_한림	제주특별자치도_제주시_한림읍_귀덕리	한림읍	귀덕리	2022-10-06	2022-01-01	1	c(126.302775094057	33.424813585144)
194	5011025021	2022	11	15	4	5.8	77	20	1.8	0.17	2.9	0.15	제주특별자치도 제주시 한림읍 귀덕리 2635-1	제주특별자치도	제주시_한림읍	제주_한림	제주특별자치도_제주시_한림읍_귀덕리	한림읍	귀덕리	2022-11-15	2022-01-01	1	c(126.286282684206	33.4313775547116)
195	5011025021	2022	7	19	2	6.7	1123	43	3.7	1.69	7.5	0.67	제주특별자치도 제주시 한림읍 귀덕리 1995-1	제주특별자치도	제주시_한림읍	제주_한림	제주특별자치도_제주시_한림읍_귀덕리	한림읍	귀덕리	2022-07-19	2022-01-01	1	c(126.293217621224	33.4252622195556)
196	5011025021	2022	7	19	2	6.7	1390	46	3.9	1.82	7.7	0.69	제주특별자치도 제주시 한림읍 귀덕리 450-8	제주특별자치도	제주시_한림읍	제주_한림	제주특별자치도_제주시_한림읍_귀덕리	한림읍	귀덕리	2022-07-19	2022-01-01	1	c(126.297705012137	33.4316036927052)
197	5011025021	2022	7	19	2	7.2	871	34	4.2	0.84	7.1	0.49	제주특별자치도 제주시 한림읍 귀덕리 2305-1	제주특별자치도	제주시_한림읍	제주_한림	제주특별자치도_제주시_한림읍_귀덕리	한림읍	귀덕리	2022-07-19	2022-01-01	1	c(126.287770178639	33.4209174118622)
198	5011025021	2022	7	19	2	7.6	1016	25	3.1	1.12	8.4	0.53	제주특별자치도 제주시 한림읍 귀덕리 2294-2	제주특별자치도	제주시_한림읍	제주_한림	제주특별자치도_제주시_한림읍_귀덕리	한림읍	귀덕리	2022-07-19	2022-01-01	1	c(126.287966994092	33.420435651032)
199	5011025021	2022	7	19	2	6.6	1037	38	3.6	1.24	5.7	0.73	제주특별자치도 제주시 한림읍 귀덕리 2289	제주특별자치도	제주시_한림읍	제주_한림	제주특별자치도_제주시_한림읍_귀덕리	한림읍	귀덕리	2022-07-19	2022-01-01	1	c(126.288884035932	33.419533102024)
200	5011025021	2022	7	19	2	4.8	929	27	1.2	0.99	3.2	1.89	제주특별자치도 제주시 한림읍 귀덕리 2424-1	제주특별자치도	제주시_한림읍	제주_한림	제주특별자치도_제주시_한림읍_귀덕리	한림읍	귀덕리	2022-07-19	2022-01-01	1	c(126.286729620609	33.4270993905722)
201	5011025021	2022	6	30	3	5.6	774	45	1.6	1.15	7.3	1	제주특별자치도 제주시 한림읍 귀덕리 2044	제주특별자치도	제주시_한림읍	제주_한림	제주특별자치도_제주시_한림읍_귀덕리	한림읍	귀덕리	2022-06-30	2022-01-01	1	c(126.291711954741	33.4209786598304)
202	5011025021	2022	6	30	3	6.3	239	45	1.9	0.66	6.8	0.49	제주특별자치도 제주시 한림읍 귀덕리 2045	제주특별자치도	제주시_한림읍	제주_한림	제주특별자치도_제주시_한림읍_귀덕리	한림읍	귀덕리	2022-06-30	2022-01-01	1	c(126.291304535439	33.4208515529722)
203	5011025021	2022	6	30	3	5.8	579	36	2	1.25	6.1	0.64	제주특별자치도 제주시 한림읍 귀덕리 2046-1	제주특별자치도	제주시_한림읍	제주_한림	제주특별자치도_제주시_한림읍_귀덕리	한림읍	귀덕리	2022-06-30	2022-01-01	1	c(126.291799951472	33.4207077840737)
204	5011025021	2022	6	30	3	5.6	527	32	1.9	1.38	5.9	0.58	제주특별자치도 제주시 한림읍 귀덕리 2046-2	제주특별자치도	제주시_한림읍	제주_한림	제주특별자치도_제주시_한림읍_귀덕리	한림읍	귀덕리	2022-06-30	2022-01-01	1	c(126.291395644201	33.4206080134206)
205	5011025021	2022	6	30	3	6.1	448	37	2	1.38	7.5	0.57	제주특별자치도 제주시 한림읍 귀덕리 2047-1	제주특별자치도	제주시_한림읍	제주_한림	제주특별자치도_제주시_한림읍_귀덕리	한림읍	귀덕리	2022-06-30	2022-01-01	1	c(126.291880039706	33.4202587993227)
206	5011025021	2022	6	30	3	5.5	724	47	1.4	1.2	6.2	0.87	제주특별자치도 제주시 한림읍 귀덕리 2047-2	제주특별자치도	제주시_한림읍	제주_한림	제주특별자치도_제주시_한림읍_귀덕리	한림읍	귀덕리	2022-06-30	2022-01-01	1	c(126.291763528636	33.4204266410937)
207	5011025021	2022	1	5	2	7.1	446	27	1.5	0.6	7.3	1.17	제주특별자치도 제주시 한림읍 귀덕리 2268	제주특별자치도	제주시_한림읍	제주_한림	제주특별자치도_제주시_한림읍_귀덕리	한림읍	귀덕리	2022-01-05	2022-01-01	1	c(126.289449289072	33.4190910464551)
208	5011025021	2022	1	13	2	5.2	438	22	1.6	1.26	7.2	1.2	제주특별자치도 제주시 한림읍 귀덕리 1928-1	제주특별자치도	제주시_한림읍	제주_한림	제주특별자치도_제주시_한림읍_귀덕리	한림읍	귀덕리	2022-01-13	2022-01-01	1	c(126.293969603198	33.4257560645273)
209	5011025021	2022	1	13	2	5.7	219	24	1.3	1.73	7.5	2.39	제주특별자치도 제주시 한림읍 귀덕리 1904	제주특별자치도	제주시_한림읍	제주_한림	제주특별자치도_제주시_한림읍_귀덕리	한림읍	귀덕리	2022-01-13	2022-01-01	1	c(126.294285799349	33.4269948427302)
210	5011025021	2022	1	13	2	5.2	731	27	1.3	1.58	7.7	1.46	제주특별자치도 제주시 한림읍 귀덕리 1997-1	제주특별자치도	제주시_한림읍	제주_한림	제주특별자치도_제주시_한림읍_귀덕리	한림읍	귀덕리	2022-01-13	2022-01-01	1	c(126.293472225436	33.4256212399058)
211	5011025021	2022	2	4	2	6.8	510	46	2.9	2.08	9.1	1.36	제주특별자치도 제주시 한림읍 귀덕리 211-1	제주특별자치도	제주시_한림읍	제주_한림	제주특별자치도_제주시_한림읍_귀덕리	한림읍	귀덕리	2022-02-04	2022-01-01	1	c(126.299559228923	33.4217386298506)
212	5011025021	2022	2	4	2	5.6	811	35	1.7	0.74	3.2	0.97	제주특별자치도 제주시 한림읍 귀덕리 225	제주특별자치도	제주시_한림읍	제주_한림	제주특별자치도_제주시_한림읍_귀덕리	한림읍	귀덕리	2022-02-04	2022-01-01	1	c(126.298713299649	33.4216702882222)
213	5011025021	2022	4	5	2	5.2	798	26	1.2	1.04	2.7	1.46	제주특별자치도 제주시 한림읍 귀덕리 29	제주특별자치도	제주시_한림읍	제주_한림	제주특별자치도_제주시_한림읍_귀덕리	한림읍	귀덕리	2022-04-05	2022-01-01	1	c(126.302835649277	33.4253220610015)
214	5011025021	2022	5	26	2	5.6	977	43	1.3	0.93	3.7	0.85	제주특별자치도 제주시 한림읍 귀덕리 2377-1	제주특별자치도	제주시_한림읍	제주_한림	제주특별자치도_제주시_한림읍_귀덕리	한림읍	귀덕리	2022-05-26	2022-01-01	1	c(126.289746398042	33.424749403229)
215	5011025021	2022	6	7	2	5.7	846	23	2.2	1.59	4.9	1.57	제주특별자치도 제주시 한림읍 귀덕리 2736-1	제주특별자치도	제주시_한림읍	제주_한림	제주특별자치도_제주시_한림읍_귀덕리	한림읍	귀덕리	2022-06-07	2022-01-01	1	c(126.288686764921	33.4350993211456)
216	5011025021	2022	8	9	2	6	667	20	2.3	1.51	5.1	0.38	제주특별자치도 제주시 한림읍 귀덕리 253	제주특별자치도	제주시_한림읍	제주_한림	제주특별자치도_제주시_한림읍_귀덕리	한림읍	귀덕리	2022-08-09	2022-01-01	1	c(126.298062619613	33.4244879496988)
217	5011025021	2022	9	1	2	6.1	129	51	2.9	1.2	7.1	0.51	제주특별자치도 제주시 한림읍 귀덕리 455-5	제주특별자치도	제주시_한림읍	제주_한림	제주특별자치도_제주시_한림읍_귀덕리	한림읍	귀덕리	2022-09-01	2022-01-01	1	c(126.297681089311	33.4275115205239)
218	5011025021	2022	9	1	2	5.6	605	16	2.3	1.34	4.1	0.74	제주특별자치도 제주시 한림읍 귀덕리 555-1	제주특별자치도	제주시_한림읍	제주_한림	제주특별자치도_제주시_한림읍_귀덕리	한림읍	귀덕리	2022-09-01	2022-01-01	1	c(126.30076098136	33.4308260294445)
219	5011025021	2022	9	1	2	5.6	1000	6	1.5	0.95	3	0.48	제주특별자치도 제주시 한림읍 귀덕리 3387-1	제주특별자치도	제주시_한림읍	제주_한림	제주특별자치도_제주시_한림읍_귀덕리	한림읍	귀덕리	2022-09-01	2022-01-01	1	c(126.281575573619	33.4351946507755)
220	5011025021	2022	9	1	2	4.6	823	29	1.2	1.11	1.9	2.08	제주특별자치도 제주시 한림읍 귀덕리 1917	제주특별자치도	제주시_한림읍	제주_한림	제주특별자치도_제주시_한림읍_귀덕리	한림읍	귀덕리	2022-09-01	2022-01-01	1	c(126.295697724395	33.4269234381717)
221	5011025021	2022	9	1	2	4.7	752	16	1.3	1.02	2.4	1.29	제주특별자치도 제주시 한림읍 귀덕리 649	제주특별자치도	제주시_한림읍	제주_한림	제주특별자치도_제주시_한림읍_귀덕리	한림읍	귀덕리	2022-09-01	2022-01-01	1	c(126.298281283565	33.4358225061718)
222	5011025021	2022	10	19	2	5.2	840	29	1.6	1.52	3.2	3.03	제주특별자치도 제주시 한림읍 귀덕리 210-1	제주특별자치도	제주시_한림읍	제주_한림	제주특별자치도_제주시_한림읍_귀덕리	한림읍	귀덕리	2022-10-19	2022-01-01	1	c(126.299359145071	33.4217648180232)
223	5011025021	2022	10	25	2	4.5	599	18	1	1.36	2.8	1.43	제주특별자치도 제주시 한림읍 귀덕리 2726-2	제주특별자치도	제주시_한림읍	제주_한림	제주특별자치도_제주시_한림읍_귀덕리	한림읍	귀덕리	2022-10-25	2022-01-01	1	c(126.29062163264	33.4363648708201)
224	5011025021	2022	11	17	2	4.2	438	30	0.8	0.63	1.8	1.72	제주특별자치도 제주시 한림읍 귀덕리 198-1	제주특별자치도	제주시_한림읍	제주_한림	제주특별자치도_제주시_한림읍_귀덕리	한림읍	귀덕리	2022-11-17	2022-01-01	1	c(126.300662133286	33.4218595348703)
225	5011025021	2022	11	17	2	5	408	22	1.5	1.39	4.4	1.51	제주특별자치도 제주시 한림읍 귀덕리 198-1	제주특별자치도	제주시_한림읍	제주_한림	제주특별자치도_제주시_한림읍_귀덕리	한림읍	귀덕리	2022-11-17	2022-01-01	1	c(126.300662133286	33.4218595348703)
226	5011025021	2022	1	13	3	5.6	849	54	3	1.6	7.9	1.22	제주특별자치도 제주시 한림읍 귀덕리 2360-1	제주특별자치도	제주시_한림읍	제주_한림	제주특별자치도_제주시_한림읍_귀덕리	한림읍	귀덕리	2022-01-13	2022-01-01	1	c(126.291235269323	33.423051213316)
227	5011025021	2022	1	13	3	5.8	825	63	3	1.6	7.9	1.16	제주특별자치도 제주시 한림읍 귀덕리 2035-1	제주특별자치도	제주시_한림읍	제주_한림	제주특별자치도_제주시_한림읍_귀덕리	한림읍	귀덕리	2022-01-13	2022-01-01	1	c(126.292594040865	33.4220888606311)
228	5011025021	2022	2	4	3	6.6	1404	69	3.6	2.35	15.6	4.51	제주특별자치도 제주시 한림읍 귀덕리 286	제주특별자치도	제주시_한림읍	제주_한림	제주특별자치도_제주시_한림읍_귀덕리	한림읍	귀덕리	2022-02-04	2022-01-01	1	c(126.298916845493	33.422403889718)
229	5011025021	2022	2	4	3	6.8	579	39	2.6	1.24	7.2	1.41	제주특별자치도 제주시 한림읍 귀덕리 269-1	제주특별자치도	제주시_한림읍	제주_한림	제주특별자치도_제주시_한림읍_귀덕리	한림읍	귀덕리	2022-02-04	2022-01-01	1	c(126.298141022303	33.4224678428209)
230	5011025021	2022	2	11	3	7.1	350	29	3	0.86	9.2	1.43	제주특별자치도 제주시 한림읍 귀덕리 2673	제주특별자치도	제주시_한림읍	제주_한림	제주특별자치도_제주시_한림읍_귀덕리	한림읍	귀덕리	2022-02-11	2022-01-01	1	c(126.289197477383	33.4337361654403)
231	5011025021	2022	10	28	3	5.4	647	59	4.3	3.06	9.8	1.19	제주특별자치도 제주시 한림읍 귀덕리 2358-2	제주특별자치도	제주시_한림읍	제주_한림	제주특별자치도_제주시_한림읍_귀덕리	한림읍	귀덕리	2022-10-28	2022-01-01	1	c(126.291667913735	33.4222579427711)
232	5011025022	2020	10	21	2	5.6	831	35	1.7	1.36	4.6	0.7	제주특별자치도 제주시 한림읍 수원리 260-2	제주특별자치도	제주시_한림읍	제주_한림	제주특별자치도_제주시_한림읍_수원리	한림읍	수원리	2020-10-21	2020-01-01	1	c(126.273109047538	33.4344100736837)
233	5011025022	2020	10	21	2	4.9	626	39	1.1	1.5	4	1.1	제주특별자치도 제주시 한림읍 수원리 262-6	제주특별자치도	제주시_한림읍	제주_한림	제주특별자치도_제주시_한림읍_수원리	한림읍	수원리	2020-10-21	2020-01-01	1	c(126.275562037499	33.4321879533569)
234	5011025022	2020	10	21	2	5	689	33	1.1	1.54	3.9	1.1	제주특별자치도 제주시 한림읍 수원리 263-5	제주특별자치도	제주시_한림읍	제주_한림	제주특별자치도_제주시_한림읍_수원리	한림읍	수원리	2020-10-21	2020-01-01	1	c(126.274812925858	33.4313292328128)
235	5011025022	2020	10	21	2	6	573	22	0.9	1.05	4.9	0.3	제주특별자치도 제주시 한림읍 수원리 264-15	제주특별자치도	제주시_한림읍	제주_한림	제주특별자치도_제주시_한림읍_수원리	한림읍	수원리	2020-10-21	2020-01-01	1	c(126.271937144551	33.429158315973)
236	5011025022	2020	10	21	2	5.2	805	28	1.1	1.42	5.8	1.4	제주특별자치도 제주시 한림읍 수원리 267-5	제주특별자치도	제주시_한림읍	제주_한림	제주특별자치도_제주시_한림읍_수원리	한림읍	수원리	2020-10-21	2020-01-01	1	c(126.272460906107	33.4337197160395)
237	5011025022	2020	10	21	2	6.9	832	28	1.6	1.4	14.5	2.4	제주특별자치도 제주시 한림읍 수원리 277-2	제주특별자치도	제주시_한림읍	제주_한림	제주특별자치도_제주시_한림읍_수원리	한림읍	수원리	2020-10-21	2020-01-01	1	c(126.27113401412	33.4290194429782)
238	5011025022	2020	10	21	2	4.8	899	37	0.9	1.33	2.7	1.3	제주특별자치도 제주시 한림읍 수원리 281-6	제주특별자치도	제주시_한림읍	제주_한림	제주특별자치도_제주시_한림읍_수원리	한림읍	수원리	2020-10-21	2020-01-01	1	c(126.266294549718	33.4300245769958)
239	5011025022	2020	10	21	2	5	672	26	0.8	1.21	3.3	1.1	제주특별자치도 제주시 한림읍 수원리 282-12	제주특별자치도	제주시_한림읍	제주_한림	제주특별자치도_제주시_한림읍_수원리	한림읍	수원리	2020-10-21	2020-01-01	1	c(126.266322891432	33.4307200472123)
240	5011025022	2020	10	21	2	4.7	801	37	0.6	1.06	2.9	0.9	제주특별자치도 제주시 한림읍 수원리 283-18	제주특별자치도	제주시_한림읍	제주_한림	제주특별자치도_제주시_한림읍_수원리	한림읍	수원리	2020-10-21	2020-01-01	1	c(126.265808065511	33.43288909935)
241	5011025022	2020	10	21	2	7	755	28	1.2	1.09	9.2	0.2	제주특별자치도 제주시 한림읍 수원리 644-2	제주특별자치도	제주시_한림읍	제주_한림	제주특별자치도_제주시_한림읍_수원리	한림읍	수원리	2020-10-21	2020-01-01	1	c(126.266179138602	33.4282399271091)
242	5011025022	2020	10	21	2	6.8	889	38	0.8	1.1	12.3	0.5	제주특별자치도 제주시 한림읍 수원리 659-3	제주특별자치도	제주시_한림읍	제주_한림	제주특별자치도_제주시_한림읍_수원리	한림읍	수원리	2020-10-21	2020-01-01	1	c(126.264260637354	33.4291253685838)
243	5011025022	2020	2	21	2	7.6	733	98	0.2	1.9	16.6	0.4	제주특별자치도 제주시 한림읍 수원리 277-18	제주특별자치도	제주시_한림읍	제주_한림	제주특별자치도_제주시_한림읍_수원리	한림읍	수원리	2020-02-21	2020-01-01	1	c(126.270076677505	33.4279965066619)
244	5011025022	2020	8	7	2	6.6	663	36	1.1	1.22	3.5	0.2	제주특별자치도 제주시 한림읍 수원리 263-22	제주특별자치도	제주시_한림읍	제주_한림	제주특별자치도_제주시_한림읍_수원리	한림읍	수원리	2020-08-07	2020-01-01	1	c(126.272760913952	33.4310516104696)
245	5011025022	2020	8	7	2	7.1	437	36	1	1.72	4.4	0.4	제주특별자치도 제주시 한림읍 수원리 266-22	제주특별자치도	제주시_한림읍	제주_한림	제주특별자치도_제주시_한림읍_수원리	한림읍	수원리	2020-08-07	2020-01-01	1	c(126.272476859455	33.4312537029247)
246	5011025022	2020	12	28	2	7.3	2238	87	0.9	3.8	10.1	2.8	제주특별자치도 제주시 한림읍 수원리 277-18	제주특별자치도	제주시_한림읍	제주_한림	제주특별자치도_제주시_한림읍_수원리	한림읍	수원리	2020-12-28	2020-01-01	1	c(126.270076677505	33.4279965066619)
247	5011025022	2020	9	24	2	6	945.6	29.5	2.05	1.15	4.74	0.58	제주특별자치도 제주시 한림읍 수원리 263-1	제주특별자치도	제주시_한림읍	제주_한림	제주특별자치도_제주시_한림읍_수원리	한림읍	수원리	2020-09-24	2020-01-01	1	c(126.273814922088	33.4321725067951)
248	5011025022	2020	9	25	2	5.9	657.4	27.5	2.35	1.29	5.33	0.45	제주특별자치도 제주시 한림읍 수원리 277-10	제주특별자치도	제주시_한림읍	제주_한림	제주특별자치도_제주시_한림읍_수원리	한림읍	수원리	2020-09-25	2020-01-01	1	c(126.270646978278	33.4289486905337)
249	5011025022	2020	9	25	2	5.7	783.6	27.1	1.92	0.921	3.37	0.54	제주특별자치도 제주시 한림읍 수원리 265-19	제주특별자치도	제주시_한림읍	제주_한림	제주특별자치도_제주시_한림읍_수원리	한림읍	수원리	2020-09-25	2020-01-01	1	c(126.27062756684	33.4313079358666)
250	5011025022	2020	9	25	2	5.3	1058.9	32	1.16	0.72	2.59	0.6	제주특별자치도 제주시 한림읍 수원리 267-20	제주특별자치도	제주시_한림읍	제주_한림	제주특별자치도_제주시_한림읍_수원리	한림읍	수원리	2020-09-25	2020-01-01	1	c(126.270173718738	33.4329231609145)
251	5011025022	2020	9	25	2	5.2	1282.4	30.7	1.28	1.001	2.64	0.75	제주특별자치도 제주시 한림읍 수원리 267-22	제주특별자치도	제주시_한림읍	제주_한림	제주특별자치도_제주시_한림읍_수원리	한림읍	수원리	2020-09-25	2020-01-01	1	c(126.270794584048	33.4334776814774)
252	5011025022	2020	9	25	2	5.8	567.1	28	1.81	1.123	3.24	0.43	제주특별자치도 제주시 한림읍 수원리 271-23	제주특별자치도	제주시_한림읍	제주_한림	제주특별자치도_제주시_한림읍_수원리	한림읍	수원리	2020-09-25	2020-01-01	1	c(126.264399134804	33.4344779079455)
253	5011025022	2020	9	25	2	5.7	994.2	31.1	2.02	0.886	4.29	1.95	제주특별자치도 제주시 한림읍 수원리 272-13	제주특별자치도	제주시_한림읍	제주_한림	제주특별자치도_제주시_한림읍_수원리	한림읍	수원리	2020-09-25	2020-01-01	1	c(126.266581112428	33.432900344957)
254	5011025022	2021	7	26	2	6.4	694	89	2.8	0.3	4.6	0.4	제주특별자치도 제주시 한림읍 수원리 263-22	제주특별자치도	제주시_한림읍	제주_한림	제주특별자치도_제주시_한림읍_수원리	한림읍	수원리	2021-07-26	2021-01-01	1	c(126.272760913952	33.4310516104696)
255	5011025022	2021	7	26	2	6.6	633	91	2.8	0.64	4.4	0.5	제주특별자치도 제주시 한림읍 수원리 266-22	제주특별자치도	제주시_한림읍	제주_한림	제주특별자치도_제주시_한림읍_수원리	한림읍	수원리	2021-07-26	2021-01-01	1	c(126.272476859455	33.4312537029247)
256	5011025022	2021	7	29	2	7.4	5000	142	13.5	7.18	9.4	3.7	제주특별자치도 제주시 한림읍 수원리 276-14	제주특별자치도	제주시_한림읍	제주_한림	제주특별자치도_제주시_한림읍_수원리	한림읍	수원리	2021-07-29	2021-01-01	1	c(126.269318719488	33.4285507565213)
257	5011025022	2021	9	30	2	6.8	660	22	2.1	1.18	11.6	2.03	제주특별자치도 제주시 한림읍 수원리 263-3	제주특별자치도	제주시_한림읍	제주_한림	제주특별자치도_제주시_한림읍_수원리	한림읍	수원리	2021-09-30	2021-01-01	1	c(126.274602806606	33.4317051373806)
258	5011025022	2021	12	20	3	6.6	806	28	3.8	1.18	9.9	2.46	제주특별자치도 제주시 한림읍 수원리 281-13	제주특별자치도	제주시_한림읍	제주_한림	제주특별자치도_제주시_한림읍_수원리	한림읍	수원리	2021-12-20	2021-01-01	1	c(126.264745626972	33.4299100993147)
259	5011025022	2022	8	11	2	6.7	757	34	4.9	1.14	6.1	0.61	제주특별자치도 제주시 한림읍 수원리 263-22	제주특별자치도	제주시_한림읍	제주_한림	제주특별자치도_제주시_한림읍_수원리	한림읍	수원리	2022-08-11	2022-01-01	1	c(126.272760913952	33.4310516104696)
260	5011025022	2022	8	11	2	6.6	761	25	4.5	0.81	5.6	0.51	제주특별자치도 제주시 한림읍 수원리 266-22	제주특별자치도	제주시_한림읍	제주_한림	제주특별자치도_제주시_한림읍_수원리	한림읍	수원리	2022-08-11	2022-01-01	1	c(126.272476859455	33.4312537029247)
261	5011025022	2022	1	4	2	7.2	1787	239	8.7	1.59	10.7	4.82	제주특별자치도 제주시 한림읍 수원리 276-14	제주특별자치도	제주시_한림읍	제주_한림	제주특별자치도_제주시_한림읍_수원리	한림읍	수원리	2022-01-04	2022-01-01	1	c(126.269318719488	33.4285507565213)
262	5011025023	2020	12	31	2	6	985	50	2.4	0.74	5.7	0.5	제주특별자치도 제주시 한림읍 대림리 3-1	제주특별자치도	제주시_한림읍	제주_한림	제주특별자치도_제주시_한림읍_대림리	한림읍	대림리	2020-12-31	2020-01-01	1	c(126.286786876939	33.426501155947)
263	5011025023	2020	12	31	2	5.4	803	34	1.5	1.06	3.5	0.4	제주특별자치도 제주시 한림읍 대림리 19-1	제주특별자치도	제주시_한림읍	제주_한림	제주특별자치도_제주시_한림읍_대림리	한림읍	대림리	2020-12-31	2020-01-01	1	c(126.286364420263	33.4256077773276)
264	5011025023	2020	12	31	2	6.4	238	26	2.5	0.62	4.4	0.2	제주특별자치도 제주시 한림읍 대림리 315-1	제주특별자치도	제주시_한림읍	제주_한림	제주특별자치도_제주시_한림읍_대림리	한림읍	대림리	2020-12-31	2020-01-01	1	c(126.284796414248	33.4171135405365)
265	5011025023	2020	12	31	2	6.1	843	31	3.5	1.01	5.7	1.4	제주특별자치도 제주시 한림읍 대림리 755-1	제주특별자치도	제주시_한림읍	제주_한림	제주특별자치도_제주시_한림읍_대림리	한림읍	대림리	2020-12-31	2020-01-01	1	c(126.282477780136	33.4226753913299)
266	5011025023	2020	12	31	2	6	951	44	2.1	1.12	7.7	1.7	제주특별자치도 제주시 한림읍 대림리 761	제주특별자치도	제주시_한림읍	제주_한림	제주특별자치도_제주시_한림읍_대림리	한림읍	대림리	2020-12-31	2020-01-01	1	c(126.281719276016	33.4228933329333)
267	5011025023	2020	12	31	2	6	1232	48	2.7	1.03	6.1	1.2	제주특별자치도 제주시 한림읍 대림리 1086-12	제주특별자치도	제주시_한림읍	제주_한림	제주특별자치도_제주시_한림읍_대림리	한림읍	대림리	2020-12-31	2020-01-01	1	c(126.274936416214	33.4294743106047)
268	5011025023	2020	12	31	2	6.3	897	33	3.2	1.49	8.9	2	제주특별자치도 제주시 한림읍 대림리 1087-9	제주특별자치도	제주시_한림읍	제주_한림	제주특별자치도_제주시_한림읍_대림리	한림읍	대림리	2020-12-31	2020-01-01	1	c(126.275736055248	33.4288955662155)
269	5011025023	2020	12	31	2	6.3	667	33	2.7	0.94	6.1	0.4	제주특별자치도 제주시 한림읍 대림리 1093-1	제주특별자치도	제주시_한림읍	제주_한림	제주특별자치도_제주시_한림읍_대림리	한림읍	대림리	2020-12-31	2020-01-01	1	c(126.273756990579	33.4271213026902)
270	5011025023	2020	12	31	2	5.3	846	30	2	1	4.1	0.9	제주특별자치도 제주시 한림읍 대림리 1096-7	제주특별자치도	제주시_한림읍	제주_한림	제주특별자치도_제주시_한림읍_대림리	한림읍	대림리	2020-12-31	2020-01-01	1	c(126.272673197452	33.4272455018088)
271	5011025023	2020	12	31	2	4.9	394	36	1.5	0.84	3.1	0.9	제주특별자치도 제주시 한림읍 대림리 1413-1	제주특별자치도	제주시_한림읍	제주_한림	제주특별자치도_제주시_한림읍_대림리	한림읍	대림리	2020-12-31	2020-01-01	1	c(126.278984419004	33.4225069137938)
272	5011025023	2020	12	31	3	5.9	1252	61	2.2	0.9	5.1	0.4	제주특별자치도 제주시 한림읍 대림리 629-1	제주특별자치도	제주시_한림읍	제주_한림	제주특별자치도_제주시_한림읍_대림리	한림읍	대림리	2020-12-31	2020-01-01	1	c(126.28555448718	33.4193304070116)
273	5011025023	2020	12	31	4	6.3	733	35	1.6	0.62	5.1	0.2	제주특별자치도 제주시 한림읍 대림리 452-1	제주특별자치도	제주시_한림읍	제주_한림	제주특별자치도_제주시_한림읍_대림리	한림읍	대림리	2020-12-31	2020-01-01	1	c(126.279268796347	33.4218961180912)
274	5011025023	2020	9	8	2	5.3	545	162	2.5	2.36	7.9	1.4	제주특별자치도 제주시 한림읍 대림리 181-1	제주특별자치도	제주시_한림읍	제주_한림	제주특별자치도_제주시_한림읍_대림리	한림읍	대림리	2020-09-08	2020-01-01	1	c(126.28976416709	33.4172985976902)
275	5011025023	2020	1	28	2	5.6	233	41	2.8	0.88	8.9	0.19	제주특별자치도 제주시 한림읍 대림리 922-2	제주특별자치도	제주시_한림읍	제주_한림	제주특별자치도_제주시_한림읍_대림리	한림읍	대림리	2020-01-28	2020-01-01	1	c(126.284023610915	33.4278296828572)
276	5011025023	2020	1	28	2	6	223	25	3.3	0.96	8.3	0.36	제주특별자치도 제주시 한림읍 대림리 975	제주특별자치도	제주시_한림읍	제주_한림	제주특별자치도_제주시_한림읍_대림리	한림읍	대림리	2020-01-28	2020-01-01	1	c(126.28183369103	33.4298115123824)
277	5011025023	2020	1	28	2	5.7	330	37	3.3	0.83	9.1	0.69	제주특별자치도 제주시 한림읍 대림리 616	제주특별자치도	제주시_한림읍	제주_한림	제주특별자치도_제주시_한림읍_대림리	한림읍	대림리	2020-01-28	2020-01-01	1	c(126.284108931703	33.4190596206859)
278	5011025023	2020	1	28	2	6.4	564	41	2.5	1.01	9.2	0.53	제주특별자치도 제주시 한림읍 대림리 610	제주특별자치도	제주시_한림읍	제주_한림	제주특별자치도_제주시_한림읍_대림리	한림읍	대림리	2020-01-28	2020-01-01	1	c(126.283803659261	33.419287402938)
280	5011025023	2020	2	13	4	6.2	1331	141	4	0.91	9.9	0.8	제주특별자치도 제주시 한림읍 대림리 731	제주특별자치도	제주시_한림읍	제주_한림	제주특별자치도_제주시_한림읍_대림리	한림읍	대림리	2020-02-13	2020-01-01	1	c(126.282981229175	33.4244347754014)
281	5011025023	2020	3	25	4	7.1	227	26	2.9	0.74	6.2	0.4	제주특별자치도 제주시 한림읍 대림리 1557	제주특별자치도	제주시_한림읍	제주_한림	제주특별자치도_제주시_한림읍_대림리	한림읍	대림리	2020-03-25	2020-01-01	1	c(126.27349977401	33.4245424310653)
282	5011025023	2020	3	25	4	7.5	258	26	3.9	0.7	9	0.4	제주특별자치도 제주시 한림읍 대림리 1538	제주특별자치도	제주시_한림읍	제주_한림	제주특별자치도_제주시_한림읍_대림리	한림읍	대림리	2020-03-25	2020-01-01	1	c(126.273264972435	33.4243075446483)
283	5011025023	2020	3	25	4	7.8	404	30	3.3	1.08	7.9	0.6	제주특별자치도 제주시 한림읍 대림리 1537	제주특별자치도	제주시_한림읍	제주_한림	제주특별자치도_제주시_한림읍_대림리	한림읍	대림리	2020-03-25	2020-01-01	1	c(126.273342895962	33.4240786375125)
284	5011025023	2020	1	23	2	5.5	413	47	8.8	1.41	8.8	1.21	제주특별자치도 제주시 한림읍 대림리 908	제주특별자치도	제주시_한림읍	제주_한림	제주특별자치도_제주시_한림읍_대림리	한림읍	대림리	2020-01-23	2020-01-01	1	c(126.285043837298	33.4270381140543)
285	5011025023	2020	1	23	2	5.7	488	39	4.4	1.1	4.4	0.52	제주특별자치도 제주시 한림읍 대림리 906	제주특별자치도	제주시_한림읍	제주_한림	제주특별자치도_제주시_한림읍_대림리	한림읍	대림리	2020-01-23	2020-01-01	1	c(126.285298036796	33.4277316373783)
286	5011025023	2020	1	23	2	5.3	537	30	7	1.28	7	0.17	제주특별자치도 제주시 한림읍 대림리 352-2	제주특별자치도	제주시_한림읍	제주_한림	제주특별자치도_제주시_한림읍_대림리	한림읍	대림리	2020-01-23	2020-01-01	1	c(126.283120006964	33.4175572729923)
287	5011025023	2020	1	23	2	5.7	625	33	2.1	1.44	9.7	0.65	제주특별자치도 제주시 한림읍 대림리 774	제주특별자치도	제주시_한림읍	제주_한림	제주특별자치도_제주시_한림읍_대림리	한림읍	대림리	2020-01-23	2020-01-01	1	c(126.28113293964	33.423615804348)
288	5011025023	2020	1	23	2	5.4	368	32	2.4	0.98	7.5	0.75	제주특별자치도 제주시 한림읍 대림리 10-2	제주특별자치도	제주시_한림읍	제주_한림	제주특별자치도_제주시_한림읍_대림리	한림읍	대림리	2020-01-23	2020-01-01	1	c(126.288031179931	33.425664869369)
289	5011025023	2020	1	23	2	6	215	53	3.1	0.8	8.4	0.19	제주특별자치도 제주시 한림읍 대림리 495-2	제주특별자치도	제주시_한림읍	제주_한림	제주특별자치도_제주시_한림읍_대림리	한림읍	대림리	2020-01-23	2020-01-01	1	c(126.279418236734	33.4193851629622)
290	5011025023	2020	1	23	2	6.2	305	35	2.2	0.95	6.9	0.26	제주특별자치도 제주시 한림읍 대림리 306-2	제주특별자치도	제주시_한림읍	제주_한림	제주특별자치도_제주시_한림읍_대림리	한림읍	대림리	2020-01-23	2020-01-01	1	c(126.285490016444	33.4153746761296)
291	5011025023	2020	1	23	2	5.9	233	27	2.2	1.13	7.3	0.21	제주특별자치도 제주시 한림읍 대림리 932	제주특별자치도	제주시_한림읍	제주_한림	제주특별자치도_제주시_한림읍_대림리	한림읍	대림리	2020-01-23	2020-01-01	1	c(126.28472201364	33.4283105618015)
292	5011025023	2020	1	23	2	6.3	403	29	1.7	0.71	5.4	0.43	제주특별자치도 제주시 한림읍 대림리 870-1	제주특별자치도	제주시_한림읍	제주_한림	제주특별자치도_제주시_한림읍_대림리	한림읍	대림리	2020-01-23	2020-01-01	1	c(126.282425034848	33.4270998965004)
293	5011025023	2020	1	23	2	5.8	222	24	1.9	2.34	6.5	0.17	제주특별자치도 제주시 한림읍 대림리 931	제주특별자치도	제주시_한림읍	제주_한림	제주특별자치도_제주시_한림읍_대림리	한림읍	대림리	2020-01-23	2020-01-01	1	c(126.284077198784	33.4279556734122)
294	5011025023	2020	2	25	2	6.5	389	41	2	1.46	8.5	0.1	제주특별자치도 제주시 한림읍 대림리 810	제주특별자치도	제주시_한림읍	제주_한림	제주특별자치도_제주시_한림읍_대림리	한림읍	대림리	2020-02-25	2020-01-01	1	c(126.280463641366	33.4245924900029)
295	5011025023	2020	2	25	2	6.4	288	26	1.5	1.22	5.7	0.1	제주특별자치도 제주시 한림읍 대림리 816-3	제주특별자치도	제주시_한림읍	제주_한림	제주특별자치도_제주시_한림읍_대림리	한림읍	대림리	2020-02-25	2020-01-01	1	c(126.280881108039	33.4254963178548)
296	5011025023	2020	2	25	2	5.4	464	32	1	1.37	5.1	0.2	제주특별자치도 제주시 한림읍 대림리 817-2	제주특별자치도	제주시_한림읍	제주_한림	제주특별자치도_제주시_한림읍_대림리	한림읍	대림리	2020-02-25	2020-01-01	1	c(126.281288978265	33.4261043680814)
297	5011025023	2020	2	25	2	5.7	400	33	1.4	1.37	5.6	0.1	제주특별자치도 제주시 한림읍 대림리 818	제주특별자치도	제주시_한림읍	제주_한림	제주특별자치도_제주시_한림읍_대림리	한림읍	대림리	2020-02-25	2020-01-01	1	c(126.2809726157	33.4258475657306)
298	5011025023	2020	2	25	2	4.7	418	22	1.2	1.58	2.9	1.7	제주특별자치도 제주시 한림읍 대림리 837-2	제주특별자치도	제주시_한림읍	제주_한림	제주특별자치도_제주시_한림읍_대림리	한림읍	대림리	2020-02-25	2020-01-01	1	c(126.281830500105	33.4274049785578)
299	5011025023	2020	2	25	2	4.6	359	17	1.4	1.57	3.6	1.2	제주특별자치도 제주시 한림읍 대림리 867-1	제주특별자치도	제주시_한림읍	제주_한림	제주특별자치도_제주시_한림읍_대림리	한림읍	대림리	2020-02-25	2020-01-01	1	c(126.282851577883	33.4281721865468)
300	5011025023	2020	2	25	2	5.1	437	19	1.8	1.45	7.7	0.7	제주특별자치도 제주시 한림읍 대림리 968	제주특별자치도	제주시_한림읍	제주_한림	제주특별자치도_제주시_한림읍_대림리	한림읍	대림리	2020-02-25	2020-01-01	1	c(126.282105102811	33.430501895767)
301	5011025023	2020	2	25	2	6.3	418	16	2.2	1.89	7.9	0.3	제주특별자치도 제주시 한림읍 대림리 976	제주특별자치도	제주시_한림읍	제주_한림	제주특별자치도_제주시_한림읍_대림리	한림읍	대림리	2020-02-25	2020-01-01	1	c(126.281670705825	33.4294560646932)
302	5011025023	2020	2	25	2	5.7	174	47	1.5	1.77	6	0.2	제주특별자치도 제주시 한림읍 대림리 1275	제주특별자치도	제주시_한림읍	제주_한림	제주특별자치도_제주시_한림읍_대림리	한림읍	대림리	2020-02-25	2020-01-01	1	c(126.279028083173	33.4273178558162)
303	5011025023	2020	2	25	2	6.2	341	35	1.6	2.07	7.6	0.1	제주특별자치도 제주시 한림읍 대림리 1397	제주특별자치도	제주시_한림읍	제주_한림	제주특별자치도_제주시_한림읍_대림리	한림읍	대림리	2020-02-25	2020-01-01	1	c(126.278926435572	33.4234471126424)
304	5011025023	2020	2	25	2	5.9	344	35	1.3	1.6	5.8	0.3	제주특별자치도 제주시 한림읍 대림리 650-1	제주특별자치도	제주시_한림읍	제주_한림	제주특별자치도_제주시_한림읍_대림리	한림읍	대림리	2020-02-25	2020-01-01	1	c(126.284405932514	33.4221072595697)
305	5011025023	2020	2	25	2	4.8	403	29	1.2	1.66	3.2	1.5	제주특별자치도 제주시 한림읍 대림리 867-5	제주특별자치도	제주시_한림읍	제주_한림	제주특별자치도_제주시_한림읍_대림리	한림읍	대림리	2020-02-25	2020-01-01	1	c(126.282832726213	33.4279541639908)
306	5011025023	2020	4	23	2	6.3	1062	33	2.1	1.49	7.2	0.5	제주특별자치도 제주시 한림읍 대림리 1090-6	제주특별자치도	제주시_한림읍	제주_한림	제주특별자치도_제주시_한림읍_대림리	한림읍	대림리	2020-04-23	2020-01-01	1	c(126.277090551557	33.4258863088776)
307	5011025023	2020	6	30	2	6.4	751	19	2.9	1.49	3.5	0.4	제주특별자치도 제주시 한림읍 대림리 452	제주특별자치도	제주시_한림읍	제주_한림	제주특별자치도_제주시_한림읍_대림리	한림읍	대림리	2020-06-30	2020-01-01	1	c(126.27899039568	33.4218229141365)
308	5011025023	2020	6	30	2	6.5	797	18	2.9	1.03	3.5	0.2	제주특별자치도 제주시 한림읍 대림리 452-1	제주특별자치도	제주시_한림읍	제주_한림	제주특별자치도_제주시_한림읍_대림리	한림읍	대림리	2020-06-30	2020-01-01	1	c(126.279268796347	33.4218961180912)
309	5011025023	2020	6	30	2	6.7	853	20	3	1.52	3.6	0.3	제주특별자치도 제주시 한림읍 대림리 474	제주특별자치도	제주시_한림읍	제주_한림	제주특별자치도_제주시_한림읍_대림리	한림읍	대림리	2020-06-30	2020-01-01	1	c(126.279452380367	33.4214211464056)
310	5011025023	2020	7	16	2	6.2	1101	43	2.3	1.6	4.2	1	제주특별자치도 제주시 한림읍 대림리 124	제주특별자치도	제주시_한림읍	제주_한림	제주특별자치도_제주시_한림읍_대림리	한림읍	대림리	2020-07-16	2020-01-01	1	c(126.286771630547	33.4181359541765)
311	5011025023	2020	7	16	2	5.5	1099	50	2.1	1.42	2.6	1.2	제주특별자치도 제주시 한림읍 대림리 338	제주특별자치도	제주시_한림읍	제주_한림	제주특별자치도_제주시_한림읍_대림리	한림읍	대림리	2020-07-16	2020-01-01	1	c(126.284178990928	33.418225875431)
312	5011025023	2020	7	16	2	6.2	1140	49	3.1	2	4.6	1.1	제주특별자치도 제주시 한림읍 대림리 342-1	제주특별자치도	제주시_한림읍	제주_한림	제주특별자치도_제주시_한림읍_대림리	한림읍	대림리	2020-07-16	2020-01-01	1	c(126.283660741872	33.4182569638788)
313	5011025023	2020	7	16	2	6.3	1331	52	3.4	2.39	4.9	1.1	제주특별자치도 제주시 한림읍 대림리 349-2	제주특별자치도	제주시_한림읍	제주_한림	제주특별자치도_제주시_한림읍_대림리	한림읍	대림리	2020-07-16	2020-01-01	1	c(126.283147063444	33.4180719658444)
314	5011025023	2020	7	16	2	5.8	1208	46	2.9	1.43	3.9	2.1	제주특별자치도 제주시 한림읍 대림리 156	제주특별자치도	제주시_한림읍	제주_한림	제주특별자치도_제주시_한림읍_대림리	한림읍	대림리	2020-07-16	2020-01-01	1	c(126.287594109566	33.4169891711048)
315	5011025023	2020	7	16	2	5.8	670	46	1.4	1.48	2	1.1	제주특별자치도 제주시 한림읍 대림리 164	제주특별자치도	제주시_한림읍	제주_한림	제주특별자치도_제주시_한림읍_대림리	한림읍	대림리	2020-07-16	2020-01-01	1	c(126.287461423811	33.4157407902726)
316	5011025023	2020	7	16	2	5.7	697	49	1.9	1.37	4.2	1	제주특별자치도 제주시 한림읍 대림리 174	제주특별자치도	제주시_한림읍	제주_한림	제주특별자치도_제주시_한림읍_대림리	한림읍	대림리	2020-07-16	2020-01-01	1	c(126.287861853506	33.4159698392338)
317	5011025023	2020	7	16	2	5.7	1104	50	2.2	1.52	3.6	1.3	제주특별자치도 제주시 한림읍 대림리 1089-1	제주특별자치도	제주시_한림읍	제주_한림	제주특별자치도_제주시_한림읍_대림리	한림읍	대림리	2020-07-16	2020-01-01	1	c(126.276403589931	33.4277142369865)
318	5011025023	2020	7	16	2	5.9	1051	48	2.2	1.62	4.2	1.4	제주특별자치도 제주시 한림읍 대림리 1088-2	제주특별자치도	제주시_한림읍	제주_한림	제주특별자치도_제주시_한림읍_대림리	한림읍	대림리	2020-07-16	2020-01-01	1	c(126.276764896622	33.4280999693287)
319	5011025023	2020	7	16	2	5.3	1148	52	1.9	1.21	2.1	1.2	제주특별자치도 제주시 한림읍 대림리 936	제주특별자치도	제주시_한림읍	제주_한림	제주특별자치도_제주시_한림읍_대림리	한림읍	대림리	2020-07-16	2020-01-01	1	c(126.284876091233	33.4277867265828)
320	5011025023	2020	7	16	2	5.9	101	74	1.4	0.72	4.6	0.3	제주특별자치도 제주시 한림읍 대림리 132	제주특별자치도	제주시_한림읍	제주_한림	제주특별자치도_제주시_한림읍_대림리	한림읍	대림리	2020-07-16	2020-01-01	1	c(126.286876120557	33.4173088063113)
321	5011025023	2020	7	16	2	5.5	1000	32	0.8	0.93	3.2	0.5	제주특별자치도 제주시 한림읍 대림리 1367-1	제주특별자치도	제주시_한림읍	제주_한림	제주특별자치도_제주시_한림읍_대림리	한림읍	대림리	2020-07-16	2020-01-01	1	c(126.279758925279	33.4256637229209)
322	5011025023	2020	7	16	2	6.3	887	34	0.7	0.72	4.4	0.2	제주특별자치도 제주시 한림읍 대림리 940	제주특별자치도	제주시_한림읍	제주_한림	제주특별자치도_제주시_한림읍_대림리	한림읍	대림리	2020-07-16	2020-01-01	1	c(126.285447412857	33.4288308114003)
323	5011025023	2020	7	16	2	6.4	1305	50	4.4	2.15	5.5	1.2	제주특별자치도 제주시 한림읍 대림리 873	제주특별자치도	제주시_한림읍	제주_한림	제주특별자치도_제주시_한림읍_대림리	한림읍	대림리	2020-07-16	2020-01-01	1	c(126.28222686483	33.4266301950876)
324	5011025023	2020	7	16	2	6.2	579	33	2.5	0.46	5.4	0.3	제주특별자치도 제주시 한림읍 대림리 853-4	제주특별자치도	제주시_한림읍	제주_한림	제주특별자치도_제주시_한림읍_대림리	한림읍	대림리	2020-07-16	2020-01-01	1	c(126.280218571644	33.4286478485794)
325	5011025023	2020	7	16	2	6	605	61	1.6	0.88	4	0.6	제주특별자치도 제주시 한림읍 대림리 847	제주특별자치도	제주시_한림읍	제주_한림	제주특별자치도_제주시_한림읍_대림리	한림읍	대림리	2020-07-16	2020-01-01	1	c(126.280430518762	33.4278902128631)
326	5011025023	2020	7	16	2	5.1	905	40	1.7	1.44	1.1	0.5	제주특별자치도 제주시 한림읍 대림리 1091-11	제주특별자치도	제주시_한림읍	제주_한림	제주특별자치도_제주시_한림읍_대림리	한림읍	대림리	2020-07-16	2020-01-01	1	c(126.275657478929	33.4244135009613)
327	5011025023	2020	7	16	2	4.8	869	43	1.7	1.6	1.2	1.1	제주특별자치도 제주시 한림읍 대림리 1092-17	제주특별자치도	제주시_한림읍	제주_한림	제주특별자치도_제주시_한림읍_대림리	한림읍	대림리	2020-07-16	2020-01-01	1	c(126.274922744175	33.4245232589227)
328	5011025023	2020	7	16	2	5.9	685	22	2.1	1.39	2.9	0.3	제주특별자치도 제주시 한림읍 대림리 1091-12	제주특별자치도	제주시_한림읍	제주_한림	제주특별자치도_제주시_한림읍_대림리	한림읍	대림리	2020-07-16	2020-01-01	1	c(126.275288743824	33.4244324442618)
329	5011025023	2020	7	16	2	5.8	801	27	2.2	1.63	2.7	0.3	제주특별자치도 제주시 한림읍 대림리 1091-13	제주특별자치도	제주시_한림읍	제주_한림	제주특별자치도_제주시_한림읍_대림리	한림읍	대림리	2020-07-16	2020-01-01	1	c(126.275268954261	33.4242778868112)
330	5011025023	2020	7	16	2	6.1	1427	48	3.3	1.69	3.2	0.5	제주특별자치도 제주시 한림읍 대림리 187	제주특별자치도	제주시_한림읍	제주_한림	제주특별자치도_제주시_한림읍_대림리	한림읍	대림리	2020-07-16	2020-01-01	1	c(126.289594964568	33.4167680354539)
331	5011025023	2020	7	16	2	4.9	790	18	1.4	1.1	1.7	1.1	제주특별자치도 제주시 한림읍 대림리 928	제주특별자치도	제주시_한림읍	제주_한림	제주특별자치도_제주시_한림읍_대림리	한림읍	대림리	2020-07-16	2020-01-01	1	c(126.283813668872	33.4285171930749)
332	5011025023	2020	7	16	2	6	803	20	2.7	1.89	2.7	0.7	제주특별자치도 제주시 한림읍 대림리 949-2	제주특별자치도	제주시_한림읍	제주_한림	제주특별자치도_제주시_한림읍_대림리	한림읍	대림리	2020-07-16	2020-01-01	1	c(126.283454837439	33.4286898481146)
333	5011025023	2020	7	16	2	5.6	1025	18	2	1.24	2.6	1.1	제주특별자치도 제주시 한림읍 대림리 838-2	제주특별자치도	제주시_한림읍	제주_한림	제주특별자치도_제주시_한림읍_대림리	한림읍	대림리	2020-07-16	2020-01-01	1	c(126.282079294882	33.4276679692288)
334	5011025023	2020	7	16	2	5.7	1035	13	1.9	1.25	2.6	1	제주특별자치도 제주시 한림읍 대림리 838-8	제주특별자치도	제주시_한림읍	제주_한림	제주특별자치도_제주시_한림읍_대림리	한림읍	대림리	2020-07-16	2020-01-01	1	c(126.282304572472	33.4282540422135)
335	5011025023	2020	7	16	2	5.7	982	23	2	2.04	2.6	1	제주특별자치도 제주시 한림읍 대림리 169	제주특별자치도	제주시_한림읍	제주_한림	제주특별자치도_제주시_한림읍_대림리	한림읍	대림리	2020-07-16	2020-01-01	1	c(126.28894116301	33.4156109769026)
336	5011025023	2020	7	16	2	5.3	907	20	1.3	1.98	1.9	1.1	제주특별자치도 제주시 한림읍 대림리 557-2	제주특별자치도	제주시_한림읍	제주_한림	제주특별자치도_제주시_한림읍_대림리	한림읍	대림리	2020-07-16	2020-01-01	1	c(126.282351618008	33.4209296383623)
337	5011025023	2020	7	16	2	6.3	927	25	2	1.19	4.5	0.6	제주특별자치도 제주시 한림읍 대림리 765-2	제주특별자치도	제주시_한림읍	제주_한림	제주특별자치도_제주시_한림읍_대림리	한림읍	대림리	2020-07-16	2020-01-01	1	c(126.280635783767	33.4222717206034)
338	5011025023	2020	7	16	2	7.5	318	30	2.2	0.96	6.3	0.4	제주특별자치도 제주시 한림읍 대림리 363	제주특별자치도	제주시_한림읍	제주_한림	제주특별자치도_제주시_한림읍_대림리	한림읍	대림리	2020-07-16	2020-01-01	1	c(126.282273042942	33.4182616551159)
339	5011025023	2020	7	16	2	6.2	481	28	1.5	1.03	4	0.3	제주특별자치도 제주시 한림읍 대림리 345-2	제주특별자치도	제주시_한림읍	제주_한림	제주특별자치도_제주시_한림읍_대림리	한림읍	대림리	2020-07-16	2020-01-01	1	c(126.282734736045	33.418505770854)
340	5011025023	2020	7	16	2	6.4	191	13	3.1	1.21	5.7	0.7	제주특별자치도 제주시 한림읍 대림리 585-6	제주특별자치도	제주시_한림읍	제주_한림	제주특별자치도_제주시_한림읍_대림리	한림읍	대림리	2020-07-16	2020-01-01	1	c(126.282638205993	33.4220075214481)
341	5011025023	2020	7	16	2	5.5	475	12	1.9	1.66	3.3	0.6	제주특별자치도 제주시 한림읍 대림리 1705-5	제주특별자치도	제주시_한림읍	제주_한림	제주특별자치도_제주시_한림읍_대림리	한림읍	대림리	2020-07-16	2020-01-01	1	c(126.275055711209	33.4200645157462)
342	5011025023	2020	7	16	2	6	191	9	3.7	1.3	4.6	1.3	제주특별자치도 제주시 한림읍 대림리 1418	제주특별자치도	제주시_한림읍	제주_한림	제주특별자치도_제주시_한림읍_대림리	한림읍	대림리	2020-07-16	2020-01-01	1	c(126.277347405213	33.4223845088603)
343	5011025023	2020	7	16	2	6.3	150	7	3.1	1	4.3	0.4	제주특별자치도 제주시 한림읍 대림리 1427	제주특별자치도	제주시_한림읍	제주_한림	제주특별자치도_제주시_한림읍_대림리	한림읍	대림리	2020-07-16	2020-01-01	1	c(126.276935600562	33.4224509903317)
344	5011025023	2020	7	16	2	6.6	1025	40	3	1.61	4.4	0.4	제주특별자치도 제주시 한림읍 대림리 1092-21	제주특별자치도	제주시_한림읍	제주_한림	제주특별자치도_제주시_한림읍_대림리	한림읍	대림리	2020-07-16	2020-01-01	1	c(126.273909275426	33.4250123917116)
345	5011025023	2020	7	16	2	5.1	381	27	1.4	1.41	2.9	1.2	제주특별자치도 제주시 한림읍 대림리 727-4	제주특별자치도	제주시_한림읍	제주_한림	제주특별자치도_제주시_한림읍_대림리	한림읍	대림리	2020-07-16	2020-01-01	1	c(126.282147434612	33.4244451895928)
346	5011025023	2020	7	16	2	5.8	1056	33	2.4	1.11	3.8	1.1	제주특별자치도 제주시 한림읍 대림리 1086-12	제주특별자치도	제주시_한림읍	제주_한림	제주특별자치도_제주시_한림읍_대림리	한림읍	대림리	2020-07-16	2020-01-01	1	c(126.274936416214	33.4294743106047)
347	5011025023	2020	7	16	2	6.4	1325	47	3.2	1.93	5.6	1.2	제주특별자치도 제주시 한림읍 대림리 792	제주특별자치도	제주시_한림읍	제주_한림	제주특별자치도_제주시_한림읍_대림리	한림읍	대림리	2020-07-16	2020-01-01	1	c(126.281890187749	33.4240867621134)
348	5011025023	2020	7	16	2	6.3	920	38	2.1	1.43	4.8	0.8	제주특별자치도 제주시 한림읍 대림리 729-2	제주특별자치도	제주시_한림읍	제주_한림	제주특별자치도_제주시_한림읍_대림리	한림읍	대림리	2020-07-16	2020-01-01	1	c(126.282729155842	33.4240090309576)
349	5011025023	2020	7	16	2	5.9	738	29	2	1.44	4.4	0.8	제주특별자치도 제주시 한림읍 대림리 728	제주특별자치도	제주시_한림읍	제주_한림	제주특별자치도_제주시_한림읍_대림리	한림읍	대림리	2020-07-16	2020-01-01	1	c(126.282408933969	33.4240387343914)
350	5011025023	2020	7	16	2	5.1	3178	26	1.1	0.99	2.7	0.4	제주특별자치도 제주시 한림읍 대림리 159	제주특별자치도	제주시_한림읍	제주_한림	제주특별자치도_제주시_한림읍_대림리	한림읍	대림리	2020-07-16	2020-01-01	1	c(126.287388171022	33.4165484636976)
351	5011025023	2020	7	16	2	4.9	5000	23	2.4	1.66	4.7	3.7	제주특별자치도 제주시 한림읍 대림리 161	제주특별자치도	제주시_한림읍	제주_한림	제주특별자치도_제주시_한림읍_대림리	한림읍	대림리	2020-07-16	2020-01-01	1	c(126.287830369089	33.4163893481705)
352	5011025023	2020	7	16	2	5.4	2333	26	2.1	1.23	5.1	1.1	제주특별자치도 제주시 한림읍 대림리 185-2	제주특별자치도	제주시_한림읍	제주_한림	제주특별자치도_제주시_한림읍_대림리	한림읍	대림리	2020-07-16	2020-01-01	1	c(126.28927059158	33.4159383383715)
353	5011025023	2020	7	16	2	5.2	1524	17	2	1.11	4.9	0.7	제주특별자치도 제주시 한림읍 대림리 599	제주특별자치도	제주시_한림읍	제주_한림	제주특별자치도_제주시_한림읍_대림리	한림읍	대림리	2020-07-16	2020-01-01	1	c(126.284486865301	33.4201314454789)
354	5011025023	2020	7	16	2	5.2	1457	13	2	1.15	5.3	1.2	제주특별자치도 제주시 한림읍 대림리 604	제주특별자치도	제주시_한림읍	제주_한림	제주특별자치도_제주시_한림읍_대림리	한림읍	대림리	2020-07-16	2020-01-01	1	c(126.283827204995	33.4203873862752)
355	5011025023	2020	7	16	2	5.4	1942	14	2.1	1.04	6	0.5	제주특별자치도 제주시 한림읍 대림리 3-1	제주특별자치도	제주시_한림읍	제주_한림	제주특별자치도_제주시_한림읍_대림리	한림읍	대림리	2020-07-16	2020-01-01	1	c(126.286786876939	33.426501155947)
356	5011025023	2020	7	16	2	5.8	512	6	2.6	0.94	5	0.2	제주특별자치도 제주시 한림읍 대림리 985	제주특별자치도	제주시_한림읍	제주_한림	제주특별자치도_제주시_한림읍_대림리	한림읍	대림리	2020-07-16	2020-01-01	1	c(126.280077664163	33.4310111707324)
357	5011025023	2020	7	31	2	5.9	882	43	1.4	1.72	2.3	1	제주특별자치도 제주시 한림읍 대림리 17-2	제주특별자치도	제주시_한림읍	제주_한림	제주특별자치도_제주시_한림읍_대림리	한림읍	대림리	2020-07-31	2020-01-01	1	c(126.287171741144	33.4254042429788)
358	5011025023	2020	7	31	2	6.8	205	51	1.8	1.28	7.9	2	제주특별자치도 제주시 한림읍 대림리 88-1	제주특별자치도	제주시_한림읍	제주_한림	제주특별자치도_제주시_한림읍_대림리	한림읍	대림리	2020-07-31	2020-01-01	1	c(126.286251149923	33.4207920152585)
359	5011025023	2020	7	31	2	6.8	1058	64	2.8	3.16	5	0.8	제주특별자치도 제주시 한림읍 대림리 329	제주특별자치도	제주시_한림읍	제주_한림	제주특별자치도_제주시_한림읍_대림리	한림읍	대림리	2020-07-31	2020-01-01	1	c(126.283753519757	33.4176028562407)
360	5011025023	2020	7	31	2	6.5	14	32	1.6	0.1	2	0.2	제주특별자치도 제주시 한림읍 대림리 590-5	제주특별자치도	제주시_한림읍	제주_한림	제주특별자치도_제주시_한림읍_대림리	한림읍	대림리	2020-07-31	2020-01-01	1	c(126.282651044281	33.4214661922213)
361	5011025023	2020	7	31	2	7	1456	44	3.1	2.46	6	3.4	제주특별자치도 제주시 한림읍 대림리 699-3	제주특별자치도	제주시_한림읍	제주_한림	제주특별자치도_제주시_한림읍_대림리	한림읍	대림리	2020-07-31	2020-01-01	1	c(126.284363511244	33.4247746324841)
362	5011025023	2020	7	31	2	7.3	37	8	2.8	0.22	3.1	0.4	제주특별자치도 제주시 한림읍 대림리 1409-1	제주특별자치도	제주시_한림읍	제주_한림	제주특별자치도_제주시_한림읍_대림리	한림읍	대림리	2020-07-31	2020-01-01	1	c(126.280250606173	33.4226427434629)
363	5011025023	2020	9	4	2	5.5	927	31	1.2	1.21	3.3	0.4	제주특별자치도 제주시 한림읍 대림리 658-1	제주특별자치도	제주시_한림읍	제주_한림	제주특별자치도_제주시_한림읍_대림리	한림읍	대림리	2020-09-04	2020-01-01	1	c(126.284538288151	33.4226706138661)
364	5011025023	2020	9	4	2	6.6	1275	18	2.2	1	5.1	0.2	제주특별자치도 제주시 한림읍 대림리 719	제주특별자치도	제주시_한림읍	제주_한림	제주특별자치도_제주시_한림읍_대림리	한림읍	대림리	2020-09-04	2020-01-01	1	c(126.281834982252	33.4257639357825)
365	5011025023	2020	9	4	2	5.3	842	36	1.5	1.26	3	0.3	제주특별자치도 제주시 한림읍 대림리 721-2	제주특별자치도	제주시_한림읍	제주_한림	제주특별자치도_제주시_한림읍_대림리	한림읍	대림리	2020-09-04	2020-01-01	1	c(126.28152757372	33.4257644996463)
366	5011025023	2020	9	29	2	6.2	704	22	2.2	1.77	6.9	0.4	제주특별자치도 제주시 한림읍 대림리 419	제주특별자치도	제주시_한림읍	제주_한림	제주특별자치도_제주시_한림읍_대림리	한림읍	대림리	2020-09-29	2020-01-01	1	c(126.276397096222	33.4210970920329)
367	5011025023	2020	9	29	2	5.4	725	22	1.4	1.51	2.7	0.9	제주특별자치도 제주시 한림읍 대림리 422	제주특별자치도	제주시_한림읍	제주_한림	제주특별자치도_제주시_한림읍_대림리	한림읍	대림리	2020-09-29	2020-01-01	1	c(126.276077531654	33.4214372897139)
368	5011025023	2020	11	13	2	4.9	1043	33	2.8	0.61	3.9	1.4	제주특별자치도 제주시 한림읍 대림리 725-1	제주특별자치도	제주시_한림읍	제주_한림	제주특별자치도_제주시_한림읍_대림리	한림읍	대림리	2020-11-13	2020-01-01	1	c(126.28167363205	33.4250150447282)
369	5011025023	2020	11	13	2	5.3	755	32	2.1	0.67	3.6	0.8	제주특별자치도 제주시 한림읍 대림리 736-3	제주특별자치도	제주시_한림읍	제주_한림	제주특별자치도_제주시_한림읍_대림리	한림읍	대림리	2020-11-13	2020-01-01	1	c(126.283511114659	33.4243005255512)
370	5011025023	2020	11	13	2	5.1	980	31	2.2	0.68	3.2	1.2	제주특별자치도 제주시 한림읍 대림리 793-2	제주특별자치도	제주시_한림읍	제주_한림	제주특별자치도_제주시_한림읍_대림리	한림읍	대림리	2020-11-13	2020-01-01	1	c(126.28134164226	33.4242932943855)
371	5011025023	2020	11	13	2	4.5	812	37	1.8	0.53	1.7	1.5	제주특별자치도 제주시 한림읍 대림리 793-4	제주특별자치도	제주시_한림읍	제주_한림	제주특별자치도_제주시_한림읍_대림리	한림읍	대림리	2020-11-13	2020-01-01	1	c(126.281140704806	33.4240955839926)
372	5011025023	2020	11	13	2	4.8	723	35	2	0.51	1.9	1.5	제주특별자치도 제주시 한림읍 대림리 1276	제주특별자치도	제주시_한림읍	제주_한림	제주특별자치도_제주시_한림읍_대림리	한림읍	대림리	2020-11-13	2020-01-01	1	c(126.278573958107	33.4275193345029)
373	5011025023	2020	12	2	2	6.2	1004	61	2.2	0.88	8.4	1.2	제주특별자치도 제주시 한림읍 대림리 149-1	제주특별자치도	제주시_한림읍	제주_한림	제주특별자치도_제주시_한림읍_대림리	한림읍	대림리	2020-12-02	2020-01-01	1	c(126.28660368852	33.4158624437913)
374	5011025023	2020	12	2	2	6.9	668	36	2.5	1.26	7	0.2	제주특별자치도 제주시 한림읍 대림리 1342	제주특별자치도	제주시_한림읍	제주_한림	제주특별자치도_제주시_한림읍_대림리	한림읍	대림리	2020-12-02	2020-01-01	1	c(126.278546065581	33.4248861780712)
375	5011025023	2020	12	2	2	6.7	1177	54	2.4	0.97	9.4	0.9	제주특별자치도 제주시 한림읍 대림리 1419	제주특별자치도	제주시_한림읍	제주_한림	제주특별자치도_제주시_한림읍_대림리	한림읍	대림리	2020-12-02	2020-01-01	1	c(126.277529269143	33.4225209866499)
376	5011025023	2020	12	11	2	5.7	447	49	1.9	0.6	3.6	0.2	제주특별자치도 제주시 한림읍 대림리 2	제주특별자치도	제주시_한림읍	제주_한림	제주특별자치도_제주시_한림읍_대림리	한림읍	대림리	2020-12-11	2020-01-01	1	c(126.286401377068	33.4261371316518)
377	5011025023	2020	12	11	2	5.9	496	54	1.5	0.61	3.8	0.4	제주특별자치도 제주시 한림읍 대림리 10-2	제주특별자치도	제주시_한림읍	제주_한림	제주특별자치도_제주시_한림읍_대림리	한림읍	대림리	2020-12-11	2020-01-01	1	c(126.288031179931	33.425664869369)
378	5011025023	2020	12	11	2	6.4	283	43	3.5	0.58	4.7	0.4	제주특별자치도 제주시 한림읍 대림리 306-2	제주특별자치도	제주시_한림읍	제주_한림	제주특별자치도_제주시_한림읍_대림리	한림읍	대림리	2020-12-11	2020-01-01	1	c(126.285490016444	33.4153746761296)
379	5011025023	2020	12	11	2	5.3	481	45	2.1	1.24	4	0.8	제주특별자치도 제주시 한림읍 대림리 495-2	제주특별자치도	제주시_한림읍	제주_한림	제주특별자치도_제주시_한림읍_대림리	한림읍	대림리	2020-12-11	2020-01-01	1	c(126.279418236734	33.4193851629622)
380	5011025023	2020	12	11	2	7	833	44	3.3	0.65	4.8	0.2	제주특별자치도 제주시 한림읍 대림리 610	제주특별자치도	제주시_한림읍	제주_한림	제주특별자치도_제주시_한림읍_대림리	한림읍	대림리	2020-12-11	2020-01-01	1	c(126.283803659261	33.419287402938)
381	5011025023	2020	12	11	2	6.6	780	53	2.6	0.9	4.3	0.2	제주특별자치도 제주시 한림읍 대림리 616	제주특별자치도	제주시_한림읍	제주_한림	제주특별자치도_제주시_한림읍_대림리	한림읍	대림리	2020-12-11	2020-01-01	1	c(126.284108931703	33.4190596206859)
382	5011025023	2020	12	11	2	6.5	877	57	3	0.76	3.9	0.5	제주특별자치도 제주시 한림읍 대림리 611-1	제주특별자치도	제주시_한림읍	제주_한림	제주특별자치도_제주시_한림읍_대림리	한림읍	대림리	2020-12-11	2020-01-01	1	c(126.283506794077	33.4192506168417)
383	5011025023	2020	12	11	2	6.6	479	47	2	0.99	6.1	1.3	제주특별자치도 제주시 한림읍 대림리 870-1	제주특별자치도	제주시_한림읍	제주_한림	제주특별자치도_제주시_한림읍_대림리	한림읍	대림리	2020-12-11	2020-01-01	1	c(126.282425034848	33.4270998965004)
384	5011025023	2020	12	11	2	5.9	348	58	2.6	0.82	2.8	0.9	제주특별자치도 제주시 한림읍 대림리 922-2	제주특별자치도	제주시_한림읍	제주_한림	제주특별자치도_제주시_한림읍_대림리	한림읍	대림리	2020-12-11	2020-01-01	1	c(126.284023610915	33.4278296828572)
385	5011025023	2020	12	11	2	5.7	483	64	1.2	0.58	2.5	0.3	제주특별자치도 제주시 한림읍 대림리 931	제주특별자치도	제주시_한림읍	제주_한림	제주특별자치도_제주시_한림읍_대림리	한림읍	대림리	2020-12-11	2020-01-01	1	c(126.284077198784	33.4279556734122)
386	5011025023	2020	12	11	2	5.6	376	56	1.3	0.7	2.1	0.3	제주특별자치도 제주시 한림읍 대림리 932	제주특별자치도	제주시_한림읍	제주_한림	제주특별자치도_제주시_한림읍_대림리	한림읍	대림리	2020-12-11	2020-01-01	1	c(126.28472201364	33.4283105618015)
387	5011025023	2020	12	11	2	5.4	374	42	2.5	0.97	3.2	2.7	제주특별자치도 제주시 한림읍 대림리 975	제주특별자치도	제주시_한림읍	제주_한림	제주특별자치도_제주시_한림읍_대림리	한림읍	대림리	2020-12-11	2020-01-01	1	c(126.28183369103	33.4298115123824)
388	5011025023	2020	2	25	3	5.8	612	48	1.4	1.38	6.3	0.2	제주특별자치도 제주시 한림읍 대림리 1370-1	제주특별자치도	제주시_한림읍	제주_한림	제주특별자치도_제주시_한림읍_대림리	한림읍	대림리	2020-02-25	2020-01-01	1	c(126.280442720858	33.4255512967319)
389	5011025023	2020	2	25	3	5.1	441	40	0.9	1.12	2.4	0.2	제주특별자치도 제주시 한림읍 대림리 1370-3	제주특별자치도	제주시_한림읍	제주_한림	제주특별자치도_제주시_한림읍_대림리	한림읍	대림리	2020-02-25	2020-01-01	1	c(126.280120417498	33.4252462228456)
390	5011025023	2020	4	23	3	5.7	1532	32	2.9	2.27	7.3	4.5	제주특별자치도 제주시 한림읍 대림리 1090-6	제주특별자치도	제주시_한림읍	제주_한림	제주특별자치도_제주시_한림읍_대림리	한림읍	대림리	2020-04-23	2020-01-01	1	c(126.277090551557	33.4258863088776)
391	5011025023	2020	6	5	3	5.9	599	40	1.9	0.7	3.7	0.4	제주특별자치도 제주시 한림읍 대림리 706	제주특별자치도	제주시_한림읍	제주_한림	제주특별자치도_제주시_한림읍_대림리	한림읍	대림리	2020-06-05	2020-01-01	1	c(126.282883441244	33.4255003371338)
392	5011025023	2020	7	31	3	6.4	765	25	1.9	1.25	2.4	0.3	제주특별자치도 제주시 한림읍 대림리 361	제주특별자치도	제주시_한림읍	제주_한림	제주특별자치도_제주시_한림읍_대림리	한림읍	대림리	2020-07-31	2020-01-01	1	c(126.282569726977	33.417914727109)
393	5011025023	2020	8	7	3	6.3	1216	77	0.3	1.07	5.2	0.4	제주특별자치도 제주시 한림읍 대림리 469-3	제주특별자치도	제주시_한림읍	제주_한림	제주특별자치도_제주시_한림읍_대림리	한림읍	대림리	2020-08-07	2020-01-01	1	c(126.279965588926	33.422094276517)
394	5011025023	2020	8	7	3	4.9	730	30	0.4	0.84	1.3	0.5	제주특별자치도 제주시 한림읍 대림리 1405-1	제주특별자치도	제주시_한림읍	제주_한림	제주특별자치도_제주시_한림읍_대림리	한림읍	대림리	2020-08-07	2020-01-01	1	c(126.279406976948	33.4231298416997)
395	5011025023	2020	11	13	3	6.1	634	30	4.1	0.85	6.9	0.3	제주특별자치도 제주시 한림읍 대림리 147-1	제주특별자치도	제주시_한림읍	제주_한림	제주특별자치도_제주시_한림읍_대림리	한림읍	대림리	2020-11-13	2020-01-01	1	c(126.286125903268	33.4153385768783)
396	5011025023	2020	11	13	3	6.3	555	43	4.3	1.24	5.6	0.4	제주특별자치도 제주시 한림읍 대림리 147-2	제주특별자치도	제주시_한림읍	제주_한림	제주특별자치도_제주시_한림읍_대림리	한림읍	대림리	2020-11-13	2020-01-01	1	c(126.286039497845	33.4150456943186)
397	5011025023	2020	11	13	3	6.2	220	29	4.9	0.47	6.2	0.6	제주특별자치도 제주시 한림읍 대림리 290	제주특별자치도	제주시_한림읍	제주_한림	제주특별자치도_제주시_한림읍_대림리	한림읍	대림리	2020-11-13	2020-01-01	1	c(126.285610930341	33.4149717311051)
398	5011025023	2020	2	13	4	6.2	1331	141	4	0.91	9.9	0.8	제주특별자치도 제주시 한림읍 대림리 731	제주특별자치도	제주시_한림읍	제주_한림	제주특별자치도_제주시_한림읍_대림리	한림읍	대림리	2020-02-13	2020-01-01	1	c(126.282981229175	33.4244347754014)
399	5011025023	2020	7	16	4	6.2	932	23	1.8	1.54	3.9	0.7	제주특별자치도 제주시 한림읍 대림리 586	제주특별자치도	제주시_한림읍	제주_한림	제주특별자치도_제주시_한림읍_대림리	한림읍	대림리	2020-07-16	2020-01-01	1	c(126.28235821439	33.4217483182753)
400	5011025023	2020	7	31	4	7.3	46	36	1.6	0.51	7	0.3	제주특별자치도 제주시 한림읍 대림리 33	제주특별자치도	제주시_한림읍	제주_한림	제주특별자치도_제주시_한림읍_대림리	한림읍	대림리	2020-07-31	2020-01-01	1	c(126.28709759767	33.4241621502724)
401	5011025023	2020	7	31	4	7.2	44	19	2.7	0.36	4.2	0.3	제주특별자치도 제주시 한림읍 대림리 759	제주특별자치도	제주시_한림읍	제주_한림	제주특별자치도_제주시_한림읍_대림리	한림읍	대림리	2020-07-31	2020-01-01	1	c(126.282575362835	33.4235695192222)
402	5011025023	2020	9	23	2	5.9	456.7	20.3	2.54	0.946	6.34	0.31	제주특별자치도 제주시 한림읍 대림리 330-1	제주특별자치도	제주시_한림읍	제주_한림	제주특별자치도_제주시_한림읍_대림리	한림읍	대림리	2020-09-23	2020-01-01	1	c(126.283812101121	33.4177615133983)
403	5011025023	2020	9	24	2	6.4	323.2	29.1	3.43	1.435	8.35	0.79	제주특별자치도 제주시 한림읍 대림리 1683	제주특별자치도	제주시_한림읍	제주_한림	제주특별자치도_제주시_한림읍_대림리	한림읍	대림리	2020-09-24	2020-01-01	1	c(126.273876426891	33.4214286619877)
404	5011025023	2020	9	24	2	6.3	639.8	32.9	1.64	1.282	7.22	0.68	제주특별자치도 제주시 한림읍 대림리 1411-1	제주특별자치도	제주시_한림읍	제주_한림	제주특별자치도_제주시_한림읍_대림리	한림읍	대림리	2020-09-24	2020-01-01	1	c(126.279619762026	33.4225432426647)
405	5011025023	2020	9	24	2	6.4	687.3	34.9	1.69	0.798	7.13	0.44	제주특별자치도 제주시 한림읍 대림리 1397	제주특별자치도	제주시_한림읍	제주_한림	제주특별자치도_제주시_한림읍_대림리	한림읍	대림리	2020-09-24	2020-01-01	1	c(126.278926435572	33.4234471126424)
406	5011025023	2020	9	24	2	6.4	833.1	28.6	3.91	1.528	7.07	0.48	제주특별자치도 제주시 한림읍 대림리 1091-13	제주특별자치도	제주시_한림읍	제주_한림	제주특별자치도_제주시_한림읍_대림리	한림읍	대림리	2020-09-24	2020-01-01	1	c(126.275268954261	33.4242778868112)
407	5011025023	2020	9	24	2	7.1	743.7	31.6	2.13	1.094	10.39	0.55	제주특별자치도 제주시 한림읍 대림리 1091-9	제주특별자치도	제주시_한림읍	제주_한림	제주특별자치도_제주시_한림읍_대림리	한림읍	대림리	2020-09-24	2020-01-01	1	c(126.275950643618	33.4247034499148)
408	5011025023	2020	9	24	2	5.8	1201.5	34	1.44	1.189	4.09	0.43	제주특별자치도 제주시 한림읍 대림리 1089-1	제주특별자치도	제주시_한림읍	제주_한림	제주특별자치도_제주시_한림읍_대림리	한림읍	대림리	2020-09-24	2020-01-01	1	c(126.276403589931	33.4277142369865)
409	5011025023	2020	9	24	2	6.3	1088.5	29.5	1.93	0.81	6.78	0.53	제주특별자치도 제주시 한림읍 대림리 1095-23	제주특별자치도	제주시_한림읍	제주_한림	제주특별자치도_제주시_한림읍_대림리	한림읍	대림리	2020-09-24	2020-01-01	1	c(126.272713360199	33.4283990463099)
410	5011025023	2020	9	24	2	4.8	1118.1	37.3	0.95	0.999	2.65	0.88	제주특별자치도 제주시 한림읍 대림리 1086-5	제주특별자치도	제주시_한림읍	제주_한림	제주특별자치도_제주시_한림읍_대림리	한림읍	대림리	2020-09-24	2020-01-01	1	c(126.27495931724	33.4304832290687)
411	5011025023	2021	8	27	2	5.9	740	42	4	3.12	3.4	1.15	제주특별자치도 제주시 한림읍 대림리 181-1	제주특별자치도	제주시_한림읍	제주_한림	제주특별자치도_제주시_한림읍_대림리	한림읍	대림리	2021-08-27	2021-01-01	1	c(126.28976416709	33.4172985976902)
412	5011025023	2021	10	28	2	6.5	446	32	1.8	0.88	8.4	1.69	제주특별자치도 제주시 한림읍 대림리 870-1	제주특별자치도	제주시_한림읍	제주_한림	제주특별자치도_제주시_한림읍_대림리	한림읍	대림리	2021-10-28	2021-01-01	1	c(126.282425034848	33.4270998965004)
413	5011025023	2021	10	28	2	6.4	483	31	2.2	1.13	8.1	1.4	제주특별자치도 제주시 한림읍 대림리 931	제주특별자치도	제주시_한림읍	제주_한림	제주특별자치도_제주시_한림읍_대림리	한림읍	대림리	2021-10-28	2021-01-01	1	c(126.284077198784	33.4279556734122)
414	5011025023	2021	10	28	2	6.2	429	28	1.8	0.92	6	1.29	제주특별자치도 제주시 한림읍 대림리 931-1	제주특별자치도	제주시_한림읍	제주_한림	제주특별자치도_제주시_한림읍_대림리	한림읍	대림리	2021-10-28	2021-01-01	1	c(126.283995392494	33.4282282918937)
415	5011025023	2021	10	28	2	6.6	772	31	2.5	0.88	8.1	1.33	제주특별자치도 제주시 한림읍 대림리 611-1	제주특별자치도	제주시_한림읍	제주_한림	제주특별자치도_제주시_한림읍_대림리	한림읍	대림리	2021-10-28	2021-01-01	1	c(126.283506794077	33.4192506168417)
416	5011025023	2021	10	28	2	6.4	493	35	2	1.03	7.6	1.12	제주특별자치도 제주시 한림읍 대림리 616	제주특별자치도	제주시_한림읍	제주_한림	제주특별자치도_제주시_한림읍_대림리	한림읍	대림리	2021-10-28	2021-01-01	1	c(126.284108931703	33.4190596206859)
417	5011025023	2021	10	28	2	5.9	244	29	2.4	1.34	7.2	3	제주특별자치도 제주시 한림읍 대림리 975	제주특별자치도	제주시_한림읍	제주_한림	제주특별자치도_제주시_한림읍_대림리	한림읍	대림리	2021-10-28	2021-01-01	1	c(126.28183369103	33.4298115123824)
418	5011025023	2021	10	28	2	6.5	511	32	2.9	1.13	8.4	1.68	제주특별자치도 제주시 한림읍 대림리 610	제주특별자치도	제주시_한림읍	제주_한림	제주특별자치도_제주시_한림읍_대림리	한림읍	대림리	2021-10-28	2021-01-01	1	c(126.283803659261	33.419287402938)
419	5011025023	2021	10	28	2	5.7	415	49	0.8	0.96	4.9	1.96	제주특별자치도 제주시 한림읍 대림리 922-2	제주특별자치도	제주시_한림읍	제주_한림	제주특별자치도_제주시_한림읍_대림리	한림읍	대림리	2021-10-28	2021-01-01	1	c(126.284023610915	33.4278296828572)
420	5011025023	2021	10	28	2	5.4	311	36	1.1	0.83	5.6	2.8	제주특별자치도 제주시 한림읍 대림리 10-2	제주특별자치도	제주시_한림읍	제주_한림	제주특별자치도_제주시_한림읍_대림리	한림읍	대림리	2021-10-28	2021-01-01	1	c(126.288031179931	33.425664869369)
421	5011025023	2021	10	28	2	5.6	360	42	0.8	0.86	4.5	1.87	제주특별자치도 제주시 한림읍 대림리 306-2	제주특별자치도	제주시_한림읍	제주_한림	제주특별자치도_제주시_한림읍_대림리	한림읍	대림리	2021-10-28	2021-01-01	1	c(126.285490016444	33.4153746761296)
422	5011025023	2021	10	28	2	6.5	619	30	2	0.9	7.5	1.37	제주특별자치도 제주시 한림읍 대림리 495-2	제주특별자치도	제주시_한림읍	제주_한림	제주특별자치도_제주시_한림읍_대림리	한림읍	대림리	2021-10-28	2021-01-01	1	c(126.279418236734	33.4193851629622)
423	5011025023	2021	10	28	2	5.6	292	39	0.8	0.78	4	1.55	제주특별자치도 제주시 한림읍 대림리 932	제주특별자치도	제주시_한림읍	제주_한림	제주특별자치도_제주시_한림읍_대림리	한림읍	대림리	2021-10-28	2021-01-01	1	c(126.28472201364	33.4283105618015)
424	5011025023	2021	10	28	2	6.1	265	37	2.2	1.41	9	2.39	제주특별자치도 제주시 한림읍 대림리 932-1	제주특별자치도	제주시_한림읍	제주_한림	제주특별자치도_제주시_한림읍_대림리	한림읍	대림리	2021-10-28	2021-01-01	1	c(126.284348774813	33.428313097063)
425	5011025023	2021	7	1	2	5	948	23	1.4	1.54	2.1	0.4	제주특별자치도 제주시 한림읍 대림리 419	제주특별자치도	제주시_한림읍	제주_한림	제주특별자치도_제주시_한림읍_대림리	한림읍	대림리	2021-07-01	2021-01-01	1	c(126.276397096222	33.4210970920329)
426	5011025023	2021	7	13	2	5.3	931	17	1.2	0.62	2.8	0.2	제주특별자치도 제주시 한림읍 대림리 1287-2	제주특별자치도	제주시_한림읍	제주_한림	제주특별자치도_제주시_한림읍_대림리	한림읍	대림리	2021-07-13	2021-01-01	1	c(126.279496347405	33.4292959530809)
427	5011025023	2021	11	2	2	5.1	553	23	1.2	0.55	3	1.36	제주특별자치도 제주시 한림읍 대림리 725-1	제주특별자치도	제주시_한림읍	제주_한림	제주특별자치도_제주시_한림읍_대림리	한림읍	대림리	2021-11-02	2021-01-01	1	c(126.28167363205	33.4250150447282)
428	5011025023	2021	11	2	2	5.4	461	21	1.3	0.52	4.3	0.99	제주특별자치도 제주시 한림읍 대림리 736-3	제주특별자치도	제주시_한림읍	제주_한림	제주특별자치도_제주시_한림읍_대림리	한림읍	대림리	2021-11-02	2021-01-01	1	c(126.283511114659	33.4243005255512)
429	5011025023	2021	11	2	2	5.7	526	21	1.5	0.62	5.1	0.76	제주특별자치도 제주시 한림읍 대림리 793-2	제주특별자치도	제주시_한림읍	제주_한림	제주특별자치도_제주시_한림읍_대림리	한림읍	대림리	2021-11-02	2021-01-01	1	c(126.28134164226	33.4242932943855)
430	5011025023	2021	11	2	2	5.6	484	27	0.8	0.35	2.9	0.81	제주특별자치도 제주시 한림읍 대림리 793-4	제주특별자치도	제주시_한림읍	제주_한림	제주특별자치도_제주시_한림읍_대림리	한림읍	대림리	2021-11-02	2021-01-01	1	c(126.281140704806	33.4240955839926)
431	5011025023	2021	11	2	3	5.5	450	35	3.3	1.74	5.6	2.57	제주특별자치도 제주시 한림읍 대림리 1276	제주특별자치도	제주시_한림읍	제주_한림	제주특별자치도_제주시_한림읍_대림리	한림읍	대림리	2021-11-02	2021-01-01	1	c(126.278573958107	33.4275193345029)
432	5011025023	2021	2	8	2	7.6	675	37	3	1.76	6.2	1.6	제주특별자치도 제주시 한림읍 대림리 1608-1	제주특별자치도	제주시_한림읍	제주_한림	제주특별자치도_제주시_한림읍_대림리	한림읍	대림리	2021-02-08	2021-01-01	1	c(126.270059396388	33.4227258216945)
433	5011025023	2021	2	8	2	5.8	670	37	1.3	0.83	4.9	0.8	제주특별자치도 제주시 한림읍 대림리 968	제주특별자치도	제주시_한림읍	제주_한림	제주특별자치도_제주시_한림읍_대림리	한림읍	대림리	2021-02-08	2021-01-01	1	c(126.282105102811	33.430501895767)
434	5011025023	2021	2	8	2	5.6	94	61	1	0.54	2	0.5	제주특별자치도 제주시 한림읍 대림리 1275	제주특별자치도	제주시_한림읍	제주_한림	제주특별자치도_제주시_한림읍_대림리	한림읍	대림리	2021-02-08	2021-01-01	1	c(126.279028083173	33.4273178558162)
435	5011025023	2021	2	8	2	5.5	459	43	1	0.43	1.5	0.3	제주특별자치도 제주시 한림읍 대림리 816-3	제주특별자치도	제주시_한림읍	제주_한림	제주특별자치도_제주시_한림읍_대림리	한림읍	대림리	2021-02-08	2021-01-01	1	c(126.280881108039	33.4254963178548)
436	5011025023	2021	2	8	2	5.1	495	30	1.1	0.57	1.1	1.2	제주특별자치도 제주시 한림읍 대림리 867-2	제주특별자치도	제주시_한림읍	제주_한림	제주특별자치도_제주시_한림읍_대림리	한림읍	대림리	2021-02-08	2021-01-01	1	c(126.282980908753	33.427860895032)
437	5011025023	2021	2	8	2	5.3	433	43	1	0.35	2.2	0.6	제주특별자치도 제주시 한림읍 대림리 650-1	제주특별자치도	제주시_한림읍	제주_한림	제주특별자치도_제주시_한림읍_대림리	한림읍	대림리	2021-02-08	2021-01-01	1	c(126.284405932514	33.4221072595697)
438	5011025023	2021	2	8	2	6.8	554	26	1.5	0.93	3	0.3	제주특별자치도 제주시 한림읍 대림리 976	제주특별자치도	제주시_한림읍	제주_한림	제주특별자치도_제주시_한림읍_대림리	한림읍	대림리	2021-02-08	2021-01-01	1	c(126.281670705825	33.4294560646932)
439	5011025023	2021	2	8	2	5.9	518	36	1.2	0.66	2.1	0.6	제주특별자치도 제주시 한림읍 대림리 818	제주특별자치도	제주시_한림읍	제주_한림	제주특별자치도_제주시_한림읍_대림리	한림읍	대림리	2021-02-08	2021-01-01	1	c(126.2809726157	33.4258475657306)
440	5011025023	2021	2	8	2	6.5	472	38	1.1	0.57	3.3	0.2	제주특별자치도 제주시 한림읍 대림리 1397	제주특별자치도	제주시_한림읍	제주_한림	제주특별자치도_제주시_한림읍_대림리	한림읍	대림리	2021-02-08	2021-01-01	1	c(126.278926435572	33.4234471126424)
441	5011025023	2021	2	8	2	6	561	27	1.3	0.52	2.6	0.3	제주특별자치도 제주시 한림읍 대림리 817-2	제주특별자치도	제주시_한림읍	제주_한림	제주특별자치도_제주시_한림읍_대림리	한림읍	대림리	2021-02-08	2021-01-01	1	c(126.281288978265	33.4261043680814)
442	5011025023	2021	2	8	2	5	451	29	1	0.62	1	1.2	제주특별자치도 제주시 한림읍 대림리 867-1	제주특별자치도	제주시_한림읍	제주_한림	제주특별자치도_제주시_한림읍_대림리	한림읍	대림리	2021-02-08	2021-01-01	1	c(126.282851577883	33.4281721865468)
443	5011025023	2021	2	8	2	6.1	158	34	1.8	1.03	3.3	0.7	제주특별자치도 제주시 한림읍 대림리 837-2	제주특별자치도	제주시_한림읍	제주_한림	제주특별자치도_제주시_한림읍_대림리	한림읍	대림리	2021-02-08	2021-01-01	1	c(126.281830500105	33.4274049785578)
444	5011025023	2021	3	2	2	6.7	2115	53	1.2	0.99	3.6	0.5	제주특별자치도 제주시 한림읍 대림리 1420-2	제주특별자치도	제주시_한림읍	제주_한림	제주특별자치도_제주시_한림읍_대림리	한림읍	대림리	2021-03-02	2021-01-01	1	c(126.277710752939	33.4228202886209)
445	5011025023	2021	3	2	2	6.8	2404	53	2.2	1.37	6.1	0.4	제주특별자치도 제주시 한림읍 대림리 1420-4	제주특별자치도	제주시_한림읍	제주_한림	제주특별자치도_제주시_한림읍_대림리	한림읍	대림리	2021-03-02	2021-01-01	1	c(126.277333091392	33.4229052724236)
446	5011025023	2021	3	2	2	6.9	3047	50	1.9	1.59	6	0.3	제주특별자치도 제주시 한림읍 대림리 1422	제주특별자치도	제주시_한림읍	제주_한림	제주특별자치도_제주시_한림읍_대림리	한림읍	대림리	2021-03-02	2021-01-01	1	c(126.277156017967	33.4231507346014)
447	5011025023	2021	5	21	2	5.4	657	40	0.6	0.48	4.1	0.9	제주특별자치도 제주시 한림읍 대림리 156	제주특별자치도	제주시_한림읍	제주_한림	제주특별자치도_제주시_한림읍_대림리	한림읍	대림리	2021-05-21	2021-01-01	1	c(126.287594109566	33.4169891711048)
448	5011025023	2021	5	21	2	5.6	712	48	0.8	0.7	5.3	1.7	제주특별자치도 제주시 한림읍 대림리 164	제주특별자치도	제주시_한림읍	제주_한림	제주특별자치도_제주시_한림읍_대림리	한림읍	대림리	2021-05-21	2021-01-01	1	c(126.287461423811	33.4157407902726)
449	5011025023	2021	5	21	2	5.7	792	44	0.7	0.65	4.8	1.1	제주특별자치도 제주시 한림읍 대림리 174	제주특별자치도	제주시_한림읍	제주_한림	제주특별자치도_제주시_한림읍_대림리	한림읍	대림리	2021-05-21	2021-01-01	1	c(126.287861853506	33.4159698392338)
450	5011025023	2021	5	21	2	5.4	559	40	0.7	0.44	4.3	0.9	제주특별자치도 제주시 한림읍 대림리 124	제주특별자치도	제주시_한림읍	제주_한림	제주특별자치도_제주시_한림읍_대림리	한림읍	대림리	2021-05-21	2021-01-01	1	c(126.286771630547	33.4181359541765)
451	5011025023	2021	5	21	2	6.8	970	49	1	0.71	10.8	0.8	제주특별자치도 제주시 한림읍 대림리 338	제주특별자치도	제주시_한림읍	제주_한림	제주특별자치도_제주시_한림읍_대림리	한림읍	대림리	2021-05-21	2021-01-01	1	c(126.284178990928	33.418225875431)
452	5011025023	2021	5	21	2	6.6	874	52	0.9	0.76	8.6	0.8	제주특별자치도 제주시 한림읍 대림리 342-1	제주특별자치도	제주시_한림읍	제주_한림	제주특별자치도_제주시_한림읍_대림리	한림읍	대림리	2021-05-21	2021-01-01	1	c(126.283660741872	33.4182569638788)
453	5011025023	2021	5	21	2	6	861	44	0.9	0.49	7.8	1.2	제주특별자치도 제주시 한림읍 대림리 349-2	제주특별자치도	제주시_한림읍	제주_한림	제주특별자치도_제주시_한림읍_대림리	한림읍	대림리	2021-05-21	2021-01-01	1	c(126.283147063444	33.4180719658444)
454	5011025023	2021	5	21	2	4.8	1056	34	0.4	0.33	1.8	0.6	제주특별자치도 제주시 한림읍 대림리 1088-2	제주특별자치도	제주시_한림읍	제주_한림	제주특별자치도_제주시_한림읍_대림리	한림읍	대림리	2021-05-21	2021-01-01	1	c(126.276764896622	33.4280999693287)
455	5011025023	2021	5	21	2	5	821	38	0.4	0.39	2.3	0.8	제주특별자치도 제주시 한림읍 대림리 1089-1	제주특별자치도	제주시_한림읍	제주_한림	제주특별자치도_제주시_한림읍_대림리	한림읍	대림리	2021-05-21	2021-01-01	1	c(126.276403589931	33.4277142369865)
456	5011025023	2021	5	21	2	6.7	894	39	1.2	0.51	7.4	0.6	제주특별자치도 제주시 한림읍 대림리 593-2	제주특별자치도	제주시_한림읍	제주_한림	제주특별자치도_제주시_한림읍_대림리	한림읍	대림리	2021-05-21	2021-01-01	1	c(126.284183886874	33.4207213196155)
457	5011025023	2021	5	21	2	6.6	890	35	1.1	0.49	6.7	0.5	제주특별자치도 제주시 한림읍 대림리 593-4	제주특별자치도	제주시_한림읍	제주_한림	제주특별자치도_제주시_한림읍_대림리	한림읍	대림리	2021-05-21	2021-01-01	1	c(126.283972583911	33.421184057285)
458	5011025023	2021	5	21	2	6.7	1024	40	1.5	0.42	6.8	1.6	제주특별자치도 제주시 한림읍 대림리 3-1	제주특별자치도	제주시_한림읍	제주_한림	제주특별자치도_제주시_한림읍_대림리	한림읍	대림리	2021-05-21	2021-01-01	1	c(126.286786876939	33.426501155947)
459	5011025023	2021	5	21	2	5.4	267	43	0.5	0.44	3.6	0.7	제주특별자치도 제주시 한림읍 대림리 727-4	제주특별자치도	제주시_한림읍	제주_한림	제주특별자치도_제주시_한림읍_대림리	한림읍	대림리	2021-05-21	2021-01-01	1	c(126.282147434612	33.4244451895928)
460	5011025023	2021	5	21	2	6.6	671	52	0.7	0.53	9.5	0.7	제주특별자치도 제주시 한림읍 대림리 728	제주특별자치도	제주시_한림읍	제주_한림	제주특별자치도_제주시_한림읍_대림리	한림읍	대림리	2021-05-21	2021-01-01	1	c(126.282408933969	33.4240387343914)
461	5011025023	2021	5	21	2	6	721	50	0.7	0.66	6.2	1	제주특별자치도 제주시 한림읍 대림리 729-2	제주특별자치도	제주시_한림읍	제주_한림	제주특별자치도_제주시_한림읍_대림리	한림읍	대림리	2021-05-21	2021-01-01	1	c(126.282729155842	33.4240090309576)
462	5011025023	2021	5	21	2	6.1	716	57	0.7	0.79	7.6	1.9	제주특별자치도 제주시 한림읍 대림리 792	제주특별자치도	제주시_한림읍	제주_한림	제주특별자치도_제주시_한림읍_대림리	한림읍	대림리	2021-05-21	2021-01-01	1	c(126.281890187749	33.4240867621134)
463	5011025023	2021	5	21	2	6.7	811	46	1.6	0.64	7.7	1.3	제주특별자치도 제주시 한림읍 대림리 1092-21	제주특별자치도	제주시_한림읍	제주_한림	제주특별자치도_제주시_한림읍_대림리	한림읍	대림리	2021-05-21	2021-01-01	1	c(126.273909275426	33.4250123917116)
464	5011025023	2021	5	21	2	5.8	233	36	0.8	0.68	4	0.5	제주특별자치도 제주시 한림읍 대림리 858	제주특별자치도	제주시_한림읍	제주_한림	제주특별자치도_제주시_한림읍_대림리	한림읍	대림리	2021-05-21	2021-01-01	1	c(126.281495302295	33.429094143576)
465	5011025023	2021	5	21	2	5.4	617	27	0.6	0.29	3	0.4	제주특별자치도 제주시 한림읍 대림리 557-2	제주특별자치도	제주시_한림읍	제주_한림	제주특별자치도_제주시_한림읍_대림리	한림읍	대림리	2021-05-21	2021-01-01	1	c(126.282351618008	33.4209296383623)
466	5011025023	2021	5	21	2	5.9	1429	46	1.5	0.85	5.9	2.2	제주특별자치도 제주시 한림읍 대림리 1092-17	제주특별자치도	제주시_한림읍	제주_한림	제주특별자치도_제주시_한림읍_대림리	한림읍	대림리	2021-05-21	2021-01-01	1	c(126.274922744175	33.4245232589227)
467	5011025023	2021	5	21	2	7.4	680	33	2.5	0.89	7.2	1.6	제주특별자치도 제주시 한림읍 대림리 1091-12	제주특별자치도	제주시_한림읍	제주_한림	제주특별자치도_제주시_한림읍_대림리	한림읍	대림리	2021-05-21	2021-01-01	1	c(126.275288743824	33.4244324442618)
468	5011025023	2021	5	21	2	5	1057	47	1.2	0.63	4	1.2	제주특별자치도 제주시 한림읍 대림리 1091-11	제주특별자치도	제주시_한림읍	제주_한림	제주특별자치도_제주시_한림읍_대림리	한림읍	대림리	2021-05-21	2021-01-01	1	c(126.275657478929	33.4244135009613)
469	5011025023	2021	5	21	2	7.1	741	30	2.3	0.65	5.6	0.7	제주특별자치도 제주시 한림읍 대림리 1091-13	제주특별자치도	제주시_한림읍	제주_한림	제주특별자치도_제주시_한림읍_대림리	한림읍	대림리	2021-05-21	2021-01-01	1	c(126.275268954261	33.4242778868112)
470	5011025023	2021	5	21	2	6	624	49	0.8	0.38	3.9	0.6	제주특별자치도 제주시 한림읍 대림리 185-2	제주특별자치도	제주시_한림읍	제주_한림	제주특별자치도_제주시_한림읍_대림리	한림읍	대림리	2021-05-21	2021-01-01	1	c(126.28927059158	33.4159383383715)
471	5011025023	2021	5	21	2	4.9	648	37	0.4	0.29	2	0.7	제주특별자치도 제주시 한림읍 대림리 161	제주특별자치도	제주시_한림읍	제주_한림	제주특별자치도_제주시_한림읍_대림리	한림읍	대림리	2021-05-21	2021-01-01	1	c(126.287830369089	33.4163893481705)
472	5011025023	2021	5	21	2	5.4	117	41	0.8	0.3	4.4	1.3	제주특별자치도 제주시 한림읍 대림리 599	제주특별자치도	제주시_한림읍	제주_한림	제주특별자치도_제주시_한림읍_대림리	한림읍	대림리	2021-05-21	2021-01-01	1	c(126.284486865301	33.4201314454789)
473	5011025023	2021	5	21	2	5.2	245	46	0.6	0.52	2.9	0.8	제주특별자치도 제주시 한림읍 대림리 604	제주특별자치도	제주시_한림읍	제주_한림	제주특별자치도_제주시_한림읍_대림리	한림읍	대림리	2021-05-21	2021-01-01	1	c(126.283827204995	33.4203873862752)
474	5011025023	2021	5	21	2	7.4	1021	66	7.6	1.8	14	0.7	제주특별자치도 제주시 한림읍 대림리 874-1	제주특별자치도	제주시_한림읍	제주_한림	제주특별자치도_제주시_한림읍_대림리	한림읍	대림리	2021-05-21	2021-01-01	1	c(126.282401838856	33.4265867592731)
475	5011025023	2021	5	21	2	5.3	188	60	3.1	0.9	8.7	3	제주특별자치도 제주시 한림읍 대림리 132	제주특별자치도	제주시_한림읍	제주_한림	제주특별자치도_제주시_한림읍_대림리	한림읍	대림리	2021-05-21	2021-01-01	1	c(126.286876120557	33.4173088063113)
476	5011025023	2021	5	21	2	7.8	995	43	6.5	1.44	10.1	0.9	제주특별자치도 제주시 한림읍 대림리 940	제주특별자치도	제주시_한림읍	제주_한림	제주특별자치도_제주시_한림읍_대림리	한림읍	대림리	2021-05-21	2021-01-01	1	c(126.285447412857	33.4288308114003)
477	5011025023	2021	5	21	2	6.8	993	33	4	1.42	7.6	0.6	제주특별자치도 제주시 한림읍 대림리 853-4	제주특별자치도	제주시_한림읍	제주_한림	제주특별자치도_제주시_한림읍_대림리	한림읍	대림리	2021-05-21	2021-01-01	1	c(126.280218571644	33.4286478485794)
478	5011025023	2021	5	21	2	6.8	927	37	4	1.28	7.5	0.7	제주특별자치도 제주시 한림읍 대림리 848	제주특별자치도	제주시_한림읍	제주_한림	제주특별자치도_제주시_한림읍_대림리	한림읍	대림리	2021-05-21	2021-01-01	1	c(126.280566210351	33.4281383052398)
479	5011025023	2021	5	21	2	5.2	944	31	1.6	1.28	5.1	1.9	제주특별자치도 제주시 한림읍 대림리 1367-1	제주특별자치도	제주시_한림읍	제주_한림	제주특별자치도_제주시_한림읍_대림리	한림읍	대림리	2021-05-21	2021-01-01	1	c(126.279758925279	33.4256637229209)
480	5011025023	2021	5	21	2	6.9	1115	47	6.2	1.4	8.6	0.5	제주특별자치도 제주시 한림읍 대림리 187	제주특별자치도	제주시_한림읍	제주_한림	제주특별자치도_제주시_한림읍_대림리	한림읍	대림리	2021-05-21	2021-01-01	1	c(126.289594964568	33.4167680354539)
481	5011025023	2021	5	21	2	5.1	772	33	1.4	0.88	3.7	0.7	제주특별자치도 제주시 한림읍 대림리 169	제주특별자치도	제주시_한림읍	제주_한림	제주특별자치도_제주시_한림읍_대림리	한림읍	대림리	2021-05-21	2021-01-01	1	c(126.28894116301	33.4156109769026)
482	5011025023	2021	5	21	2	6.4	510	24	5.7	1.63	6.4	0.7	제주특별자치도 제주시 한림읍 대림리 928	제주특별자치도	제주시_한림읍	제주_한림	제주특별자치도_제주시_한림읍_대림리	한림읍	대림리	2021-05-21	2021-01-01	1	c(126.283813668872	33.4285171930749)
483	5011025023	2021	5	21	2	6.3	675	24	3.9	0.91	5.5	0.5	제주특별자치도 제주시 한림읍 대림리 949-2	제주특별자치도	제주시_한림읍	제주_한림	제주특별자치도_제주시_한림읍_대림리	한림읍	대림리	2021-05-21	2021-01-01	1	c(126.283454837439	33.4286898481146)
484	5011025023	2021	5	21	2	6.5	573	30	4	1.46	8.2	1	제주특별자치도 제주시 한림읍 대림리 838-2	제주특별자치도	제주시_한림읍	제주_한림	제주특별자치도_제주시_한림읍_대림리	한림읍	대림리	2021-05-21	2021-01-01	1	c(126.282079294882	33.4276679692288)
485	5011025023	2021	5	21	2	7.2	738	29	5	1.32	8.7	0.6	제주특별자치도 제주시 한림읍 대림리 838-8	제주특별자치도	제주시_한림읍	제주_한림	제주특별자치도_제주시_한림읍_대림리	한림읍	대림리	2021-05-21	2021-01-01	1	c(126.282304572472	33.4282540422135)
486	5011025023	2021	5	21	2	5.3	742	36	1	0.92	3.3	0.4	제주특별자치도 제주시 한림읍 대림리 658-1	제주특별자치도	제주시_한림읍	제주_한림	제주특별자치도_제주시_한림읍_대림리	한림읍	대림리	2021-05-21	2021-01-01	1	c(126.284538288151	33.4226706138661)
487	5011025023	2021	5	21	2	6.8	232	25	3.9	0.77	10.5	0.6	제주특별자치도 제주시 한림읍 대림리 585-6	제주특별자치도	제주시_한림읍	제주_한림	제주특별자치도_제주시_한림읍_대림리	한림읍	대림리	2021-05-21	2021-01-01	1	c(126.282638205993	33.4220075214481)
488	5011025023	2021	5	21	2	4.9	537	41	1.1	0.95	3.2	0.9	제주특별자치도 제주시 한림읍 대림리 721-1	제주특별자치도	제주시_한림읍	제주_한림	제주특별자치도_제주시_한림읍_대림리	한림읍	대림리	2021-05-21	2021-01-01	1	c(126.281757104302	33.4260812041518)
489	5011025023	2021	5	21	2	6.5	1025	28	2.2	0.85	7.1	0.7	제주특별자치도 제주시 한림읍 대림리 719	제주특별자치도	제주시_한림읍	제주_한림	제주특별자치도_제주시_한림읍_대림리	한림읍	대림리	2021-05-21	2021-01-01	1	c(126.281834982252	33.4257639357825)
490	5011025023	2021	5	21	2	7.4	751	28	5.2	1.32	8.4	0.6	제주특별자치도 제주시 한림읍 대림리 838-9	제주특별자치도	제주시_한림읍	제주_한림	제주특별자치도_제주시_한림읍_대림리	한림읍	대림리	2021-05-21	2021-01-01	1	c(126.282345846012	33.4279032031062)
491	5011025023	2021	6	17	2	5.1	999	57	1.6	1.18	3.4	0.9	제주특별자치도 제주시 한림읍 대림리 936	제주특별자치도	제주시_한림읍	제주_한림	제주특별자치도_제주시_한림읍_대림리	한림읍	대림리	2021-06-17	2021-01-01	1	c(126.284876091233	33.4277867265828)
492	5011025023	2021	6	17	2	4.9	817	35	1.1	1.02	2.6	0.6	제주특별자치도 제주시 한림읍 대림리 937	제주특별자치도	제주시_한림읍	제주_한림	제주특별자치도_제주시_한림읍_대림리	한림읍	대림리	2021-06-17	2021-01-01	1	c(126.285042355963	33.4282286513317)
493	5011025023	2021	8	17	2	6.7	1206	36	2.1	2.52	9.8	3.7	제주특별자치도 제주시 한림읍 대림리 17-2	제주특별자치도	제주시_한림읍	제주_한림	제주특별자치도_제주시_한림읍_대림리	한림읍	대림리	2021-08-17	2021-01-01	1	c(126.287171741144	33.4254042429788)
494	5011025023	2021	8	17	2	5.5	557	19.7	1.2	1.01	4.8	1.3	제주특별자치도 제주시 한림읍 대림리 88-1	제주특별자치도	제주시_한림읍	제주_한림	제주특별자치도_제주시_한림읍_대림리	한림읍	대림리	2021-08-17	2021-01-01	1	c(126.286251149923	33.4207920152585)
495	5011025023	2021	8	17	2	7.4	56	9.6	1	0.4	6.4	0.7	제주특별자치도 제주시 한림읍 대림리 329	제주특별자치도	제주시_한림읍	제주_한림	제주특별자치도_제주시_한림읍_대림리	한림읍	대림리	2021-08-17	2021-01-01	1	c(126.283753519757	33.4176028562407)
496	5011025023	2021	8	17	2	6.3	701	23.2	0.8	1.24	4.5	0.5	제주특별자치도 제주시 한림읍 대림리 330-1	제주특별자치도	제주시_한림읍	제주_한림	제주특별자치도_제주시_한림읍_대림리	한림읍	대림리	2021-08-17	2021-01-01	1	c(126.283812101121	33.4177615133983)
497	5011025023	2021	8	17	2	6.6	30	31.4	1.8	0.84	5.4	2.2	제주특별자치도 제주시 한림읍 대림리 590-5	제주특별자치도	제주시_한림읍	제주_한림	제주특별자치도_제주시_한림읍_대림리	한림읍	대림리	2021-08-17	2021-01-01	1	c(126.282651044281	33.4214661922213)
498	5011025023	2021	8	17	2	6.8	1053	59.5	1.2	2.83	8	1.1	제주특별자치도 제주시 한림읍 대림리 699-3	제주특별자치도	제주시_한림읍	제주_한림	제주특별자치도_제주시_한림읍_대림리	한림읍	대림리	2021-08-17	2021-01-01	1	c(126.284363511244	33.4247746324841)
499	5011025023	2021	8	17	2	6.3	7	24.8	2	0.12	4.6	0.2	제주특별자치도 제주시 한림읍 대림리 759	제주특별자치도	제주시_한림읍	제주_한림	제주특별자치도_제주시_한림읍_대림리	한림읍	대림리	2021-08-17	2021-01-01	1	c(126.282575362835	33.4235695192222)
500	5011025023	2021	8	17	2	5.8	986	33.2	1.8	1.74	5.1	1.2	제주특별자치도 제주시 한림읍 대림리 1409-1	제주특별자치도	제주시_한림읍	제주_한림	제주특별자치도_제주시_한림읍_대림리	한림읍	대림리	2021-08-17	2021-01-01	1	c(126.280250606173	33.4226427434629)
501	5011025023	2021	2	8	3	5.5	1137	95	1.4	1.46	2.4	0.4	제주특별자치도 제주시 한림읍 대림리 1370-3	제주특별자치도	제주시_한림읍	제주_한림	제주특별자치도_제주시_한림읍_대림리	한림읍	대림리	2021-02-08	2021-01-01	1	c(126.280120417498	33.4252462228456)
502	5011025023	2021	3	2	3	7.7	2000	44	1.9	1.83	8.5	1.2	제주특별자치도 제주시 한림읍 대림리 1688	제주특별자치도	제주시_한림읍	제주_한림	제주특별자치도_제주시_한림읍_대림리	한림읍	대림리	2021-03-02	2021-01-01	1	c(126.274572994137	33.4219363641552)
503	5011025023	2021	6	8	3	5.1	514	84	3	1.46	12	4.4	제주특별자치도 제주시 한림읍 대림리 706	제주특별자치도	제주시_한림읍	제주_한림	제주특별자치도_제주시_한림읍_대림리	한림읍	대림리	2021-06-08	2021-01-01	1	c(126.282883441244	33.4255003371338)
504	5011025023	2021	8	17	3	6.7	204	40.8	2.1	1.45	11.1	3.7	제주특별자치도 제주시 한림읍 대림리 33	제주특별자치도	제주시_한림읍	제주_한림	제주특별자치도_제주시_한림읍_대림리	한림읍	대림리	2021-08-17	2021-01-01	1	c(126.28709759767	33.4241621502724)
505	5011025023	2021	8	17	3	7.3	47	12.3	1.7	0.41	7.4	0.4	제주특별자치도 제주시 한림읍 대림리 361	제주특별자치도	제주시_한림읍	제주_한림	제주특별자치도_제주시_한림읍_대림리	한림읍	대림리	2021-08-17	2021-01-01	1	c(126.282569726977	33.417914727109)
506	5011025023	2021	10	1	3	5.6	854	35	3.9	0.75	10.5	8.2	제주특별자치도 제주시 한림읍 대림리 33	제주특별자치도	제주시_한림읍	제주_한림	제주특별자치도_제주시_한림읍_대림리	한림읍	대림리	2021-10-01	2021-01-01	1	c(126.28709759767	33.4241621502724)
507	5011025023	2021	2	8	4	5.6	783	66	1.2	1.91	1.8	0.7	제주특별자치도 제주시 한림읍 대림리 1370-1	제주특별자치도	제주시_한림읍	제주_한림	제주특별자치도_제주시_한림읍_대림리	한림읍	대림리	2021-02-08	2021-01-01	1	c(126.280442720858	33.4255512967319)
508	5011025023	2021	11	26	4	5.8	517	34	2.4	0.96	3.2	1.52	제주특별자치도 제주시 한림읍 대림리 147-1	제주특별자치도	제주시_한림읍	제주_한림	제주특별자치도_제주시_한림읍_대림리	한림읍	대림리	2021-11-26	2021-01-01	1	c(126.286125903268	33.4153385768783)
509	5011025023	2022	2	11	2	6.6	784	47	2.4	1.11	7	1.34	제주특별자치도 제주시 한림읍 대림리 1420-2	제주특별자치도	제주시_한림읍	제주_한림	제주특별자치도_제주시_한림읍_대림리	한림읍	대림리	2022-02-11	2022-01-01	1	c(126.277710752939	33.4228202886209)
510	5011025023	2022	2	11	2	6.7	822	47	2.2	1.34	8.2	1.4	제주특별자치도 제주시 한림읍 대림리 1422	제주특별자치도	제주시_한림읍	제주_한림	제주특별자치도_제주시_한림읍_대림리	한림읍	대림리	2022-02-11	2022-01-01	1	c(126.277156017967	33.4231507346014)
511	5011025023	2022	2	11	2	7	740	35	6.9	0.79	12.2	1.95	제주특별자치도 제주시 한림읍 대림리 1688	제주특별자치도	제주시_한림읍	제주_한림	제주특별자치도_제주시_한림읍_대림리	한림읍	대림리	2022-02-11	2022-01-01	1	c(126.274572994137	33.4219363641552)
512	5011025023	2022	3	15	2	4.6	424	38	1	0.54	4.6	6.6	제주특별자치도 제주시 한림읍 대림리 650-1	제주특별자치도	제주시_한림읍	제주_한림	제주특별자치도_제주시_한림읍_대림리	한림읍	대림리	2022-03-15	2022-01-01	1	c(126.284405932514	33.4221072595697)
513	5011025023	2022	3	15	2	5.7	412	36	1.4	0.71	6.2	1.17	제주특별자치도 제주시 한림읍 대림리 810	제주특별자치도	제주시_한림읍	제주_한림	제주특별자치도_제주시_한림읍_대림리	한림읍	대림리	2022-03-15	2022-01-01	1	c(126.280463641366	33.4245924900029)
514	5011025023	2022	3	15	2	5.3	549	37	0.8	0.25	3.3	1.36	제주특별자치도 제주시 한림읍 대림리 816-3	제주특별자치도	제주시_한림읍	제주_한림	제주특별자치도_제주시_한림읍_대림리	한림읍	대림리	2022-03-15	2022-01-01	1	c(126.280881108039	33.4254963178548)
515	5011025023	2022	3	15	2	4	491	36	0.6	0.33	2.5	6.75	제주특별자치도 제주시 한림읍 대림리 817-4	제주특별자치도	제주시_한림읍	제주_한림	제주특별자치도_제주시_한림읍_대림리	한림읍	대림리	2022-03-15	2022-01-01	1	c(126.281183427865	33.4259825831351)
516	5011025023	2022	3	15	2	5	389	28	1.3	0.32	4.1	0.96	제주특별자치도 제주시 한림읍 대림리 818	제주특별자치도	제주시_한림읍	제주_한림	제주특별자치도_제주시_한림읍_대림리	한림읍	대림리	2022-03-15	2022-01-01	1	c(126.2809726157	33.4258475657306)
517	5011025023	2022	3	15	2	5	390	22	1	0.23	3.5	1	제주특별자치도 제주시 한림읍 대림리 867-1	제주특별자치도	제주시_한림읍	제주_한림	제주특별자치도_제주시_한림읍_대림리	한림읍	대림리	2022-03-15	2022-01-01	1	c(126.282851577883	33.4281721865468)
518	5011025023	2022	3	15	2	5.1	387	22	1.1	0.21	3.7	0.95	제주특별자치도 제주시 한림읍 대림리 867-2	제주특별자치도	제주시_한림읍	제주_한림	제주특별자치도_제주시_한림읍_대림리	한림읍	대림리	2022-03-15	2022-01-01	1	c(126.282980908753	33.427860895032)
519	5011025023	2022	3	15	2	5.3	345	25	1.2	0.31	3.6	0.96	제주특별자치도 제주시 한림읍 대림리 867-5	제주특별자치도	제주시_한림읍	제주_한림	제주특별자치도_제주시_한림읍_대림리	한림읍	대림리	2022-03-15	2022-01-01	1	c(126.282832726213	33.4279541639908)
520	5011025023	2022	3	15	2	5.7	437	27	1.8	0.34	7.7	2.15	제주특별자치도 제주시 한림읍 대림리 968	제주특별자치도	제주시_한림읍	제주_한림	제주특별자치도_제주시_한림읍_대림리	한림읍	대림리	2022-03-15	2022-01-01	1	c(126.282105102811	33.430501895767)
521	5011025023	2022	3	15	2	6.3	436	22	1.7	0.64	5.3	1.46	제주특별자치도 제주시 한림읍 대림리 976	제주특별자치도	제주시_한림읍	제주_한림	제주특별자치도_제주시_한림읍_대림리	한림읍	대림리	2022-03-15	2022-01-01	1	c(126.281670705825	33.4294560646932)
522	5011025023	2022	3	15	2	5.9	513	35	1.1	0.86	4.3	2.43	제주특별자치도 제주시 한림읍 대림리 1397	제주특별자치도	제주시_한림읍	제주_한림	제주특별자치도_제주시_한림읍_대림리	한림읍	대림리	2022-03-15	2022-01-01	1	c(126.278926435572	33.4234471126424)
523	5011025023	2022	7	19	2	6.3	571	37	1.6	0.78	7.9	0.55	제주특별자치도 제주시 한림읍 대림리 727-4	제주특별자치도	제주시_한림읍	제주_한림	제주특별자치도_제주시_한림읍_대림리	한림읍	대림리	2022-07-19	2022-01-01	1	c(126.282147434612	33.4244451895928)
524	5011025023	2022	7	19	2	6	693	37	1.7	1.01	7.2	1.5	제주특별자치도 제주시 한림읍 대림리 728	제주특별자치도	제주시_한림읍	제주_한림	제주특별자치도_제주시_한림읍_대림리	한림읍	대림리	2022-07-19	2022-01-01	1	c(126.282408933969	33.4240387343914)
525	5011025023	2022	7	19	2	5.9	554	36	1.6	0.94	7.4	0.93	제주특별자치도 제주시 한림읍 대림리 729-2	제주특별자치도	제주시_한림읍	제주_한림	제주특별자치도_제주시_한림읍_대림리	한림읍	대림리	2022-07-19	2022-01-01	1	c(126.282729155842	33.4240090309576)
526	5011025023	2022	7	20	2	5.4	357	35	1.4	1.05	6.4	0.74	제주특별자치도 제주시 한림읍 대림리 792	제주특별자치도	제주시_한림읍	제주_한림	제주특별자치도_제주시_한림읍_대림리	한림읍	대림리	2022-07-20	2022-01-01	1	c(126.281890187749	33.4240867621134)
527	5011025023	2022	7	19	2	6.1	615	31	1.8	1.05	4	0.38	제주특별자치도 제주시 한림읍 대림리 156	제주특별자치도	제주시_한림읍	제주_한림	제주특별자치도_제주시_한림읍_대림리	한림읍	대림리	2022-07-19	2022-01-01	1	c(126.287594109566	33.4169891711048)
528	5011025023	2022	7	19	2	6.1	582	32	1.9	1.06	4	0.45	제주특별자치도 제주시 한림읍 대림리 164	제주특별자치도	제주시_한림읍	제주_한림	제주특별자치도_제주시_한림읍_대림리	한림읍	대림리	2022-07-19	2022-01-01	1	c(126.287461423811	33.4157407902726)
529	5011025023	2022	7	19	2	6.1	587	31	1.8	1.04	3.9	0.37	제주특별자치도 제주시 한림읍 대림리 174	제주특별자치도	제주시_한림읍	제주_한림	제주특별자치도_제주시_한림읍_대림리	한림읍	대림리	2022-07-19	2022-01-01	1	c(126.287861853506	33.4159698392338)
530	5011025023	2022	7	19	2	6.2	596	31	1.8	1.06	3.9	0.36	제주특별자치도 제주시 한림읍 대림리 124	제주특별자치도	제주시_한림읍	제주_한림	제주특별자치도_제주시_한림읍_대림리	한림읍	대림리	2022-07-19	2022-01-01	1	c(126.286771630547	33.4181359541765)
531	5011025023	2022	7	19	2	6.2	369	38	2.8	0.72	5.1	0.8	제주특별자치도 제주시 한림읍 대림리 599	제주특별자치도	제주시_한림읍	제주_한림	제주특별자치도_제주시_한림읍_대림리	한림읍	대림리	2022-07-19	2022-01-01	1	c(126.284486865301	33.4201314454789)
532	5011025023	2022	7	19	2	6.2	374	38	2.8	0.72	5	0.75	제주특별자치도 제주시 한림읍 대림리 600	제주특별자치도	제주시_한림읍	제주_한림	제주특별자치도_제주시_한림읍_대림리	한림읍	대림리	2022-07-19	2022-01-01	1	c(126.284272353072	33.4200291399343)
533	5011025023	2022	7	19	2	5.7	638	32	2.1	0.77	3.9	0.76	제주특별자치도 제주시 한림읍 대림리 604	제주특별자치도	제주시_한림읍	제주_한림	제주특별자치도_제주시_한림읍_대림리	한림읍	대림리	2022-07-19	2022-01-01	1	c(126.283827204995	33.4203873862752)
534	5011025023	2022	8	23	2	6.5	1043	23	5.9	2.72	6	7.18	제주특별자치도 제주시 한림읍 대림리 88-1	제주특별자치도	제주시_한림읍	제주_한림	제주특별자치도_제주시_한림읍_대림리	한림읍	대림리	2022-08-23	2022-01-01	1	c(126.286251149923	33.4207920152585)
535	5011025023	2022	8	23	2	6.2	830	15	2.8	1.49	2.7	0.52	제주특별자치도 제주시 한림읍 대림리 330-1	제주특별자치도	제주시_한림읍	제주_한림	제주특별자치도_제주시_한림읍_대림리	한림읍	대림리	2022-08-23	2022-01-01	1	c(126.283812101121	33.4177615133983)
536	5011025023	2022	8	23	2	7.2	48	8	3.9	0.51	4	0.48	제주특별자치도 제주시 한림읍 대림리 1409-1	제주특별자치도	제주시_한림읍	제주_한림	제주특별자치도_제주시_한림읍_대림리	한림읍	대림리	2022-08-23	2022-01-01	1	c(126.280250606173	33.4226427434629)
537	5011025023	2022	8	23	2	5	601	21	1.4	1.34	1.6	0.84	제주특별자치도 제주시 한림읍 대림리 699-3	제주특별자치도	제주시_한림읍	제주_한림	제주특별자치도_제주시_한림읍_대림리	한림읍	대림리	2022-08-23	2022-01-01	1	c(126.284363511244	33.4247746324841)
538	5011025023	2022	8	23	2	6.9	64	4	4	0.3	3.5	1.09	제주특별자치도 제주시 한림읍 대림리 17-2	제주특별자치도	제주시_한림읍	제주_한림	제주특별자치도_제주시_한림읍_대림리	한림읍	대림리	2022-08-23	2022-01-01	1	c(126.287171741144	33.4254042429788)
539	5011025023	2022	11	1	2	5.9	446	36	1.2	0.93	5.3	0.4	제주특별자치도 제주시 한림읍 대림리 181-1	제주특별자치도	제주시_한림읍	제주_한림	제주특별자치도_제주시_한림읍_대림리	한림읍	대림리	2022-11-01	2022-01-01	1	c(126.28976416709	33.4172985976902)
540	5011025023	2022	11	11	2	5.9	228	64	2	1.36	7.9	0.7	제주특별자치도 제주시 한림읍 대림리 10-2	제주특별자치도	제주시_한림읍	제주_한림	제주특별자치도_제주시_한림읍_대림리	한림읍	대림리	2022-11-11	2022-01-01	1	c(126.288031179931	33.425664869369)
541	5011025023	2022	11	11	2	4.9	481	30	2	1.05	5.9	3.45	제주특별자치도 제주시 한림읍 대림리 306-2	제주특별자치도	제주시_한림읍	제주_한림	제주특별자치도_제주시_한림읍_대림리	한림읍	대림리	2022-11-11	2022-01-01	1	c(126.285490016444	33.4153746761296)
542	5011025023	2022	11	11	2	6.7	589	28	2.9	0.91	6.7	0.33	제주특별자치도 제주시 한림읍 대림리 610	제주특별자치도	제주시_한림읍	제주_한림	제주특별자치도_제주시_한림읍_대림리	한림읍	대림리	2022-11-11	2022-01-01	1	c(126.283803659261	33.419287402938)
543	5011025023	2022	11	11	2	5.8	497	32	2	1.16	5.9	0.93	제주특별자치도 제주시 한림읍 대림리 616	제주특별자치도	제주시_한림읍	제주_한림	제주특별자치도_제주시_한림읍_대림리	한림읍	대림리	2022-11-11	2022-01-01	1	c(126.284108931703	33.4190596206859)
545	5011025023	2022	11	11	2	5.9	647	35	1.5	1.14	5.6	1.03	제주특별자치도 제주시 한림읍 대림리 870-1	제주특별자치도	제주시_한림읍	제주_한림	제주특별자치도_제주시_한림읍_대림리	한림읍	대림리	2022-11-11	2022-01-01	1	c(126.282425034848	33.4270998965004)
546	5011025023	2022	11	11	2	5	208	35	2.2	1.3	6.4	2.42	제주특별자치도 제주시 한림읍 대림리 495-2	제주특별자치도	제주시_한림읍	제주_한림	제주특별자치도_제주시_한림읍_대림리	한림읍	대림리	2022-11-11	2022-01-01	1	c(126.279418236734	33.4193851629622)
547	5011025023	2022	11	11	2	5.3	315	38	1.5	1.1	4.3	1.05	제주특별자치도 제주시 한림읍 대림리 931	제주특별자치도	제주시_한림읍	제주_한림	제주특별자치도_제주시_한림읍_대림리	한림읍	대림리	2022-11-11	2022-01-01	1	c(126.284077198784	33.4279556734122)
548	5011025023	2022	11	11	2	5.8	567	34	1.9	0.79	5.7	0.51	제주특별자치도 제주시 한림읍 대림리 932	제주특별자치도	제주시_한림읍	제주_한림	제주특별자치도_제주시_한림읍_대림리	한림읍	대림리	2022-11-11	2022-01-01	1	c(126.28472201364	33.4283105618015)
549	5011025023	2022	11	11	2	4.6	352	28	2	1	4.7	2.81	제주특별자치도 제주시 한림읍 대림리 975	제주특별자치도	제주시_한림읍	제주_한림	제주특별자치도_제주시_한림읍_대림리	한림읍	대림리	2022-11-11	2022-01-01	1	c(126.28183369103	33.4298115123824)
550	5011025023	2022	11	11	2	5.2	322	44	1.3	1.06	4.2	0.62	제주특별자치도 제주시 한림읍 대림리 922-2	제주특별자치도	제주시_한림읍	제주_한림	제주특별자치도_제주시_한림읍_대림리	한림읍	대림리	2022-11-11	2022-01-01	1	c(126.284023610915	33.4278296828572)
551	5011025023	2022	3	15	3	6.3	435	39	0.8	0.68	1.9	1.45	제주특별자치도 제주시 한림읍 대림리 1370-1	제주특별자치도	제주시_한림읍	제주_한림	제주특별자치도_제주시_한림읍_대림리	한림읍	대림리	2022-03-15	2022-01-01	1	c(126.280442720858	33.4255512967319)
552	5011025023	2022	3	15	3	5.2	446	41	0.8	0.86	2	4.37	제주특별자치도 제주시 한림읍 대림리 1370-3	제주특별자치도	제주시_한림읍	제주_한림	제주특별자치도_제주시_한림읍_대림리	한림읍	대림리	2022-03-15	2022-01-01	1	c(126.280120417498	33.4252462228456)
553	5011025023	2022	8	23	3	6.6	192	27	3.8	1.66	7.5	5.45	제주특별자치도 제주시 한림읍 대림리 361	제주특별자치도	제주시_한림읍	제주_한림	제주특별자치도_제주시_한림읍_대림리	한림읍	대림리	2022-08-23	2022-01-01	1	c(126.282569726977	33.417914727109)
554	5011025023	2022	2	11	2	6.4	788	38	2.2	0.78	7.1	1.26	제주특별자치도 제주시 한림읍 대림리 1419	제주특별자치도	제주시_한림읍	제주_한림	제주특별자치도_제주시_한림읍_대림리	한림읍	대림리	2022-02-11	2022-01-01	1	c(126.277529269143	33.4225209866499)
555	5011025023	2022	2	11	2	6.6	469	30	3.1	0.58	6.9	1.25	제주특별자치도 제주시 한림읍 대림리 149-1	제주특별자치도	제주시_한림읍	제주_한림	제주특별자치도_제주시_한림읍_대림리	한림읍	대림리	2022-02-11	2022-01-01	1	c(126.28660368852	33.4158624437913)
556	5011025023	2022	7	19	2	6.7	1105	43	3.8	1.71	7.5	0.65	제주특별자치도 제주시 한림읍 대림리 338	제주특별자치도	제주시_한림읍	제주_한림	제주특별자치도_제주시_한림읍_대림리	한림읍	대림리	2022-07-19	2022-01-01	1	c(126.284178990928	33.418225875431)
557	5011025023	2022	7	19	2	6.4	879	36	2.4	1.52	6.5	0.71	제주특별자치도 제주시 한림읍 대림리 187	제주특별자치도	제주시_한림읍	제주_한림	제주특별자치도_제주시_한림읍_대림리	한림읍	대림리	2022-07-19	2022-01-01	1	c(126.289594964568	33.4167680354539)
558	5011025023	2022	7	19	2	6.1	984	31	2.5	1.24	4.5	0.68	제주특별자치도 제주시 한림읍 대림리 169	제주특별자치도	제주시_한림읍	제주_한림	제주특별자치도_제주시_한림읍_대림리	한림읍	대림리	2022-07-19	2022-01-01	1	c(126.28894116301	33.4156109769026)
559	5011025023	2022	7	19	2	6.1	378	25	2.4	1.07	6	0.66	제주특별자치도 제주시 한림읍 대림리 838-2	제주특별자치도	제주시_한림읍	제주_한림	제주특별자치도_제주시_한림읍_대림리	한림읍	대림리	2022-07-19	2022-01-01	1	c(126.282079294882	33.4276679692288)
560	5011025023	2022	7	19	2	7	834	18	3.2	0.83	6	0.76	제주특별자치도 제주시 한림읍 대림리 838-8	제주특별자치도	제주시_한림읍	제주_한림	제주특별자치도_제주시_한림읍_대림리	한림읍	대림리	2022-07-19	2022-01-01	1	c(126.282304572472	33.4282540422135)
561	5011025023	2022	7	19	2	6.9	836	18	3.1	0.94	5.4	0.78	제주특별자치도 제주시 한림읍 대림리 838-9	제주특별자치도	제주시_한림읍	제주_한림	제주특별자치도_제주시_한림읍_대림리	한림읍	대림리	2022-07-19	2022-01-01	1	c(126.282345846012	33.4279032031062)
562	5011025023	2022	7	19	2	6.9	1068	28	4.7	1.5	6.2	0.89	제주특별자치도 제주시 한림읍 대림리 928	제주특별자치도	제주시_한림읍	제주_한림	제주특별자치도_제주시_한림읍_대림리	한림읍	대림리	2022-07-19	2022-01-01	1	c(126.283813668872	33.4285171930749)
563	5011025023	2022	7	19	2	6.5	932	22	2.6	1.23	5.1	0.77	제주특별자치도 제주시 한림읍 대림리 949-2	제주특별자치도	제주시_한림읍	제주_한림	제주특별자치도_제주시_한림읍_대림리	한림읍	대림리	2022-07-19	2022-01-01	1	c(126.283454837439	33.4286898481146)
564	5011025023	2022	7	19	2	7.4	981	36	5.2	1.41	8.7	0.8	제주특별자치도 제주시 한림읍 대림리 1092-21	제주특별자치도	제주시_한림읍	제주_한림	제주특별자치도_제주시_한림읍_대림리	한림읍	대림리	2022-07-19	2022-01-01	1	c(126.273909275426	33.4250123917116)
565	5011025023	2022	7	19	2	5.8	88	55	1.5	0.54	5.9	0.5	제주특별자치도 제주시 한림읍 대림리 132	제주특별자치도	제주시_한림읍	제주_한림	제주특별자치도_제주시_한림읍_대림리	한림읍	대림리	2022-07-19	2022-01-01	1	c(126.286876120557	33.4173088063113)
566	5011025023	2022	7	19	2	5.6	965	27	0.7	0.71	3.8	0.6	제주특별자치도 제주시 한림읍 대림리 1367-1	제주특별자치도	제주시_한림읍	제주_한림	제주특별자치도_제주시_한림읍_대림리	한림읍	대림리	2022-07-19	2022-01-01	1	c(126.279758925279	33.4256637229209)
567	5011025023	2022	7	19	2	6	653	48	1.2	0.74	7	0.81	제주특별자치도 제주시 한림읍 대림리 847	제주특별자치도	제주시_한림읍	제주_한림	제주특별자치도_제주시_한림읍_대림리	한림읍	대림리	2022-07-19	2022-01-01	1	c(126.280430518762	33.4278902128631)
568	5011025023	2022	7	19	2	6	656	15	1.2	0.79	7	0.85	제주특별자치도 제주시 한림읍 대림리 848	제주특별자치도	제주시_한림읍	제주_한림	제주특별자치도_제주시_한림읍_대림리	한림읍	대림리	2022-07-19	2022-01-01	1	c(126.280566210351	33.4281383052398)
569	5011025023	2022	7	19	2	6.1	605	29	1.7	0.42	7.9	0.43	제주특별자치도 제주시 한림읍 대림리 853-4	제주특별자치도	제주시_한림읍	제주_한림	제주특별자치도_제주시_한림읍_대림리	한림읍	대림리	2022-07-19	2022-01-01	1	c(126.280218571644	33.4286478485794)
570	5011025023	2022	7	19	2	6.4	1175	48	3.6	1.75	6.8	1.61	제주특별자치도 제주시 한림읍 대림리 873	제주특별자치도	제주시_한림읍	제주_한림	제주특별자치도_제주시_한림읍_대림리	한림읍	대림리	2022-07-19	2022-01-01	1	c(126.28222686483	33.4266301950876)
571	5011025023	2022	7	19	2	6.3	931	30	0.8	0.54	5	0.35	제주특별자치도 제주시 한림읍 대림리 874-1	제주특별자치도	제주시_한림읍	제주_한림	제주특별자치도_제주시_한림읍_대림리	한림읍	대림리	2022-07-19	2022-01-01	1	c(126.282401838856	33.4265867592731)
572	5011025023	2022	7	19	2	6.4	1024	43	3.4	1.69	6.7	1.64	제주특별자치도 제주시 한림읍 대림리 940	제주특별자치도	제주시_한림읍	제주_한림	제주특별자치도_제주시_한림읍_대림리	한림읍	대림리	2022-07-19	2022-01-01	1	c(126.285447412857	33.4288308114003)
573	5011025023	2022	7	19	2	6.7	1149	45	3.7	1.66	7.2	0.69	제주특별자치도 제주시 한림읍 대림리 1088-2	제주특별자치도	제주시_한림읍	제주_한림	제주특별자치도_제주시_한림읍_대림리	한림읍	대림리	2022-07-19	2022-01-01	1	c(126.276764896622	33.4280999693287)
574	5011025023	2022	7	19	2	6.7	1239	43	3.6	1.68	7.1	0.66	제주특별자치도 제주시 한림읍 대림리 1089-1	제주특별자치도	제주시_한림읍	제주_한림	제주특별자치도_제주시_한림읍_대림리	한림읍	대림리	2022-07-19	2022-01-01	1	c(126.276403589931	33.4277142369865)
575	5011025023	2022	7	19	2	6.7	1176	44	3.7	1.68	7.2	0.71	제주특별자치도 제주시 한림읍 대림리 342-1	제주특별자치도	제주시_한림읍	제주_한림	제주특별자치도_제주시_한림읍_대림리	한림읍	대림리	2022-07-19	2022-01-01	1	c(126.283660741872	33.4182569638788)
576	5011025023	2022	7	19	2	6.7	1280	44	3.9	1.89	8	0.71	제주특별자치도 제주시 한림읍 대림리 349-2	제주특별자치도	제주시_한림읍	제주_한림	제주특별자치도_제주시_한림읍_대림리	한림읍	대림리	2022-07-19	2022-01-01	1	c(126.283147063444	33.4180719658444)
577	5011025023	2022	7	19	2	5.8	1321	28	1.9	1.24	4.7	0.59	제주특별자치도 제주시 한림읍 대림리 714-1	제주특별자치도	제주시_한림읍	제주_한림	제주특별자치도_제주시_한림읍_대림리	한림읍	대림리	2022-07-19	2022-01-01	1	c(126.282249851409	33.4249346229267)
578	5011025023	2022	7	19	2	5.6	1169	27	1.8	1.13	4.3	0.73	제주특별자치도 제주시 한림읍 대림리 713-1	제주특별자치도	제주시_한림읍	제주_한림	제주특별자치도_제주시_한림읍_대림리	한림읍	대림리	2022-07-19	2022-01-01	1	c(126.282379365674	33.4247836351511)
579	5011025023	2022	7	19	2	7.1	544	17	2.9	1.29	6.6	0.39	제주특별자치도 제주시 한림읍 대림리 593-4	제주특별자치도	제주시_한림읍	제주_한림	제주특별자치도_제주시_한림읍_대림리	한림읍	대림리	2022-07-19	2022-01-01	1	c(126.283972583911	33.421184057285)
580	5011025023	2022	7	19	2	7.1	541	19	2.9	1.27	6.8	0.4	제주특별자치도 제주시 한림읍 대림리 593-2	제주특별자치도	제주시_한림읍	제주_한림	제주특별자치도_제주시_한림읍_대림리	한림읍	대림리	2022-07-19	2022-01-01	1	c(126.284183886874	33.4207213196155)
581	5011025023	2022	7	19	2	6.4	943	22	2.7	1.06	5.8	0.69	제주특별자치도 제주시 한림읍 대림리 557-2	제주특별자치도	제주시_한림읍	제주_한림	제주특별자치도_제주시_한림읍_대림리	한림읍	대림리	2022-07-19	2022-01-01	1	c(126.282351618008	33.4209296383623)
582	5011025023	2022	7	19	2	6.9	1034	23	3.7	1.36	6.6	0.64	제주특별자치도 제주시 한림읍 대림리 1091-11	제주특별자치도	제주시_한림읍	제주_한림	제주특별자치도_제주시_한림읍_대림리	한림읍	대림리	2022-07-19	2022-01-01	1	c(126.275657478929	33.4244135009613)
583	5011025023	2022	7	19	2	5.1	1212	36	1.4	1.1	2.1	0.82	제주특별자치도 제주시 한림읍 대림리 1091-12	제주특별자치도	제주시_한림읍	제주_한림	제주특별자치도_제주시_한림읍_대림리	한림읍	대림리	2022-07-19	2022-01-01	1	c(126.275288743824	33.4244324442618)
584	5011025023	2022	7	19	2	5.1	1324	35	1.9	1.45	2.7	0.9	제주특별자치도 제주시 한림읍 대림리 1091-13	제주특별자치도	제주시_한림읍	제주_한림	제주특별자치도_제주시_한림읍_대림리	한림읍	대림리	2022-07-19	2022-01-01	1	c(126.275268954261	33.4242778868112)
585	5011025023	2022	7	19	2	6.7	984	31	3.3	2.02	6.9	0.89	제주특별자치도 제주시 한림읍 대림리 1092-17	제주특별자치도	제주시_한림읍	제주_한림	제주특별자치도_제주시_한림읍_대림리	한림읍	대림리	2022-07-19	2022-01-01	1	c(126.274922744175	33.4245232589227)
586	5011025023	2022	7	19	2	4.8	1185	32	0.8	0.78	2.8	0.97	제주특별자치도 제주시 한림읍 대림리 658-1	제주특별자치도	제주시_한림읍	제주_한림	제주특별자치도_제주시_한림읍_대림리	한림읍	대림리	2022-07-19	2022-01-01	1	c(126.284538288151	33.4226706138661)
587	5011025023	2022	7	19	2	4.6	877	30	0.7	0.66	1.6	0.78	제주특별자치도 제주시 한림읍 대림리 721-2	제주특별자치도	제주시_한림읍	제주_한림	제주특별자치도_제주시_한림읍_대림리	한림읍	대림리	2022-07-19	2022-01-01	1	c(126.28152757372	33.4257644996463)
588	5011025023	2022	7	19	2	7	283	22	2.8	0.79	8.4	0.53	제주특별자치도 제주시 한림읍 대림리 585-6	제주특별자치도	제주시_한림읍	제주_한림	제주특별자치도_제주시_한림읍_대림리	한림읍	대림리	2022-07-19	2022-01-01	1	c(126.282638205993	33.4220075214481)
589	5011025023	2022	7	19	2	6.2	805	37	2.7	1.63	5.1	1.04	제주특별자치도 제주시 한림읍 대림리 185-2	제주특별자치도	제주시_한림읍	제주_한림	제주특별자치도_제주시_한림읍_대림리	한림읍	대림리	2022-07-19	2022-01-01	1	c(126.28927059158	33.4159383383715)
591	5011025023	2022	7	19	2	6.6	1246	32	3.3	1.29	6.1	0.61	제주특별자치도 제주시 한림읍 대림리 3-1	제주특별자치도	제주시_한림읍	제주_한림	제주특별자치도_제주시_한림읍_대림리	한림읍	대림리	2022-07-19	2022-01-01	1	c(126.286786876939	33.426501155947)
592	5011025023	2022	7	19	2	7.5	19	11	3.5	0.31	7.2	0.36	제주특별자치도 제주시 한림읍 대림리 1287-2	제주특별자치도	제주시_한림읍	제주_한림	제주특별자치도_제주시_한림읍_대림리	한림읍	대림리	2022-07-19	2022-01-01	1	c(126.279496347405	33.4292959530809)
593	5011025023	2022	8	23	2	6.2	40	17	2.1	0.15	2.5	0.29	제주특별자치도 제주시 한림읍 대림리 329	제주특별자치도	제주시_한림읍	제주_한림	제주특별자치도_제주시_한림읍_대림리	한림읍	대림리	2022-08-23	2022-01-01	1	c(126.283753519757	33.4176028562407)
594	5011025023	2022	9	22	2	5	904	23	1.5	1	1.9	0.49	제주특별자치도 제주시 한림읍 대림리 419	제주특별자치도	제주시_한림읍	제주_한림	제주특별자치도_제주시_한림읍_대림리	한림읍	대림리	2022-09-22	2022-01-01	1	c(126.276397096222	33.4210970920329)
595	5011025023	2022	11	15	2	5.3	816	25	1.6	0.96	5.6	2.37	제주특별자치도 제주시 한림읍 대림리 793-2	제주특별자치도	제주시_한림읍	제주_한림	제주특별자치도_제주시_한림읍_대림리	한림읍	대림리	2022-11-15	2022-01-01	1	c(126.28134164226	33.4242932943855)
596	5011025023	2022	11	15	2	4.9	950	28	1.3	0.55	4.5	1.59	제주특별자치도 제주시 한림읍 대림리 725-1	제주특별자치도	제주시_한림읍	제주_한림	제주특별자치도_제주시_한림읍_대림리	한림읍	대림리	2022-11-15	2022-01-01	1	c(126.28167363205	33.4250150447282)
597	5011025023	2022	11	15	2	5.9	534	26	1.2	0.51	4.8	0.35	제주특별자치도 제주시 한림읍 대림리 736-3	제주특별자치도	제주시_한림읍	제주_한림	제주특별자치도_제주시_한림읍_대림리	한림읍	대림리	2022-11-15	2022-01-01	1	c(126.283511114659	33.4243005255512)
598	5011025023	2022	11	15	2	4.8	550	32	0.9	0.58	4.4	1.69	제주특별자치도 제주시 한림읍 대림리 793-4	제주특별자치도	제주시_한림읍	제주_한림	제주특별자치도_제주시_한림읍_대림리	한림읍	대림리	2022-11-15	2022-01-01	1	c(126.281140704806	33.4240955839926)
599	5011025023	2022	2	11	3	7	188	18	4.2	0.75	6.1	1.12	제주특별자치도 제주시 한림읍 대림리 1432	제주특별자치도	제주시_한림읍	제주_한림	제주특별자치도_제주시_한림읍_대림리	한림읍	대림리	2022-02-11	2022-01-01	1	c(126.275431338337	33.4228636144149)
600	5011025023	2022	5	26	3	4.9	810	70	1.8	1.37	4.3	4.44	제주특별자치도 제주시 한림읍 대림리 706	제주특별자치도	제주시_한림읍	제주_한림	제주특별자치도_제주시_한림읍_대림리	한림읍	대림리	2022-05-26	2022-01-01	1	c(126.282883441244	33.4255003371338)
601	5011025023	2022	7	19	3	5.3	700	32	1.2	1.22	2.9	1.6	제주특별자치도 제주시 한림읍 대림리 161	제주특별자치도	제주시_한림읍	제주_한림	제주특별자치도_제주시_한림읍_대림리	한림읍	대림리	2022-07-19	2022-01-01	1	c(126.287830369089	33.4163893481705)
602	5011025023	2022	8	23	3	6.7	1111	37	4.4	3.7	5.8	1.14	제주특별자치도 제주시 한림읍 대림리 34	제주특별자치도	제주시_한림읍	제주_한림	제주특별자치도_제주시_한림읍_대림리	한림읍	대림리	2022-08-23	2022-01-01	1	c(126.286737816159	33.4245065621167)
603	5011025023	2022	7	19	2	6.4	879	36	2.4	1.52	6.5	0.71	제주특별자치도 제주시 한림읍 대림리 187	제주특별자치도	제주시_한림읍	제주_한림	제주특별자치도_제주시_한림읍_대림리	한림읍	대림리	2022-07-19	2022-01-01	1	c(126.289594964568	33.4167680354539)
604	5011025023	2022	7	19	2	6.1	984	31	2.5	1.24	4.5	0.68	제주특별자치도 제주시 한림읍 대림리 169	제주특별자치도	제주시_한림읍	제주_한림	제주특별자치도_제주시_한림읍_대림리	한림읍	대림리	2022-07-19	2022-01-01	1	c(126.28894116301	33.4156109769026)
605	5011025023	2022	7	19	2	6.1	378	25	2.4	1.07	6	0.66	제주특별자치도 제주시 한림읍 대림리 838-2	제주특별자치도	제주시_한림읍	제주_한림	제주특별자치도_제주시_한림읍_대림리	한림읍	대림리	2022-07-19	2022-01-01	1	c(126.282079294882	33.4276679692288)
606	5011025023	2022	7	19	2	7	834	18	3.2	0.83	6	0.76	제주특별자치도 제주시 한림읍 대림리 838-8	제주특별자치도	제주시_한림읍	제주_한림	제주특별자치도_제주시_한림읍_대림리	한림읍	대림리	2022-07-19	2022-01-01	1	c(126.282304572472	33.4282540422135)
607	5011025023	2022	7	19	2	6.9	836	18	3.1	0.94	5.4	0.78	제주특별자치도 제주시 한림읍 대림리 838-9	제주특별자치도	제주시_한림읍	제주_한림	제주특별자치도_제주시_한림읍_대림리	한림읍	대림리	2022-07-19	2022-01-01	1	c(126.282345846012	33.4279032031062)
608	5011025023	2022	7	19	2	6.9	1068	28	4.7	1.5	6.2	0.89	제주특별자치도 제주시 한림읍 대림리 928	제주특별자치도	제주시_한림읍	제주_한림	제주특별자치도_제주시_한림읍_대림리	한림읍	대림리	2022-07-19	2022-01-01	1	c(126.283813668872	33.4285171930749)
609	5011025023	2022	7	19	2	6.5	932	22	2.6	1.23	5.1	0.77	제주특별자치도 제주시 한림읍 대림리 949-2	제주특별자치도	제주시_한림읍	제주_한림	제주특별자치도_제주시_한림읍_대림리	한림읍	대림리	2022-07-19	2022-01-01	1	c(126.283454837439	33.4286898481146)
610	5011025023	2022	7	19	2	7.4	981	36	5.2	1.41	8.7	0.8	제주특별자치도 제주시 한림읍 대림리 1092-21	제주특별자치도	제주시_한림읍	제주_한림	제주특별자치도_제주시_한림읍_대림리	한림읍	대림리	2022-07-19	2022-01-01	1	c(126.273909275426	33.4250123917116)
611	5011025023	2022	7	19	2	6.3	571	37	1.6	0.78	7.9	0.55	제주특별자치도 제주시 한림읍 대림리 727-4	제주특별자치도	제주시_한림읍	제주_한림	제주특별자치도_제주시_한림읍_대림리	한림읍	대림리	2022-07-19	2022-01-01	1	c(126.282147434612	33.4244451895928)
612	5011025023	2022	7	19	2	6	693	37	1.7	1.01	7.2	1.5	제주특별자치도 제주시 한림읍 대림리 728	제주특별자치도	제주시_한림읍	제주_한림	제주특별자치도_제주시_한림읍_대림리	한림읍	대림리	2022-07-19	2022-01-01	1	c(126.282408933969	33.4240387343914)
613	5011025023	2022	7	19	2	5.9	554	36	1.6	0.94	7.4	0.93	제주특별자치도 제주시 한림읍 대림리 729-2	제주특별자치도	제주시_한림읍	제주_한림	제주특별자치도_제주시_한림읍_대림리	한림읍	대림리	2022-07-19	2022-01-01	1	c(126.282729155842	33.4240090309576)
614	5011025023	2022	7	19	2	5.4	357	35	1.4	1.05	6.4	0.74	제주특별자치도 제주시 한림읍 대림리 792	제주특별자치도	제주시_한림읍	제주_한림	제주특별자치도_제주시_한림읍_대림리	한림읍	대림리	2022-07-19	2022-01-01	1	c(126.281890187749	33.4240867621134)
615	5011025023	2022	7	19	2	5.8	88	55	1.5	0.54	5.9	0.5	제주특별자치도 제주시 한림읍 대림리 132	제주특별자치도	제주시_한림읍	제주_한림	제주특별자치도_제주시_한림읍_대림리	한림읍	대림리	2022-07-19	2022-01-01	1	c(126.286876120557	33.4173088063113)
616	5011025023	2022	7	19	2	5.6	965	27	0.7	0.71	3.8	0.6	제주특별자치도 제주시 한림읍 대림리 1367-1	제주특별자치도	제주시_한림읍	제주_한림	제주특별자치도_제주시_한림읍_대림리	한림읍	대림리	2022-07-19	2022-01-01	1	c(126.279758925279	33.4256637229209)
617	5011025023	2022	7	19	2	6	653	48	1.2	0.74	7	0.81	제주특별자치도 제주시 한림읍 대림리 847	제주특별자치도	제주시_한림읍	제주_한림	제주특별자치도_제주시_한림읍_대림리	한림읍	대림리	2022-07-19	2022-01-01	1	c(126.280430518762	33.4278902128631)
618	5011025023	2022	7	19	2	6	656	45	1.2	0.79	7	0.85	제주특별자치도 제주시 한림읍 대림리 848	제주특별자치도	제주시_한림읍	제주_한림	제주특별자치도_제주시_한림읍_대림리	한림읍	대림리	2022-07-19	2022-01-01	1	c(126.280566210351	33.4281383052398)
619	5011025023	2022	7	19	2	6.1	605	29	1.7	0.42	7.9	0.43	제주특별자치도 제주시 한림읍 대림리 853-4	제주특별자치도	제주시_한림읍	제주_한림	제주특별자치도_제주시_한림읍_대림리	한림읍	대림리	2022-07-19	2022-01-01	1	c(126.280218571644	33.4286478485794)
620	5011025023	2022	7	19	2	6.4	1175	48	3.6	1.75	6.8	1.61	제주특별자치도 제주시 한림읍 대림리 873	제주특별자치도	제주시_한림읍	제주_한림	제주특별자치도_제주시_한림읍_대림리	한림읍	대림리	2022-07-19	2022-01-01	1	c(126.28222686483	33.4266301950876)
621	5011025023	2022	7	19	2	6.3	931	30	0.8	0.54	5	0.35	제주특별자치도 제주시 한림읍 대림리 874-1	제주특별자치도	제주시_한림읍	제주_한림	제주특별자치도_제주시_한림읍_대림리	한림읍	대림리	2022-07-19	2022-01-01	1	c(126.282401838856	33.4265867592731)
622	5011025023	2022	7	19	2	6.4	1024	43	3.4	1.69	6.7	1.64	제주특별자치도 제주시 한림읍 대림리 940	제주특별자치도	제주시_한림읍	제주_한림	제주특별자치도_제주시_한림읍_대림리	한림읍	대림리	2022-07-19	2022-01-01	1	c(126.285447412857	33.4288308114003)
623	5011025023	2022	7	19	2	6.1	615	31	1.8	1.05	4	0.38	제주특별자치도 제주시 한림읍 대림리 156	제주특별자치도	제주시_한림읍	제주_한림	제주특별자치도_제주시_한림읍_대림리	한림읍	대림리	2022-07-19	2022-01-01	1	c(126.287594109566	33.4169891711048)
624	5011025023	2022	7	19	2	6.1	582	32	1.9	1.06	4	0.45	제주특별자치도 제주시 한림읍 대림리 164	제주특별자치도	제주시_한림읍	제주_한림	제주특별자치도_제주시_한림읍_대림리	한림읍	대림리	2022-07-19	2022-01-01	1	c(126.287461423811	33.4157407902726)
625	5011025023	2022	7	19	2	6.1	587	31	1.8	1.04	3.9	0.37	제주특별자치도 제주시 한림읍 대림리 174	제주특별자치도	제주시_한림읍	제주_한림	제주특별자치도_제주시_한림읍_대림리	한림읍	대림리	2022-07-19	2022-01-01	1	c(126.287861853506	33.4159698392338)
626	5011025023	2022	7	19	2	6.2	596	31	1.8	1.06	3.9	0.36	제주특별자치도 제주시 한림읍 대림리 124	제주특별자치도	제주시_한림읍	제주_한림	제주특별자치도_제주시_한림읍_대림리	한림읍	대림리	2022-07-19	2022-01-01	1	c(126.286771630547	33.4181359541765)
627	5011025023	2022	7	19	2	6.7	1149	45	3.7	1.66	7.2	0.69	제주특별자치도 제주시 한림읍 대림리 1088-2	제주특별자치도	제주시_한림읍	제주_한림	제주특별자치도_제주시_한림읍_대림리	한림읍	대림리	2022-07-19	2022-01-01	1	c(126.276764896622	33.4280999693287)
628	5011025023	2022	7	19	2	6.7	1239	43	3.6	1.68	7.1	0.66	제주특별자치도 제주시 한림읍 대림리 1089-1	제주특별자치도	제주시_한림읍	제주_한림	제주특별자치도_제주시_한림읍_대림리	한림읍	대림리	2022-07-19	2022-01-01	1	c(126.276403589931	33.4277142369865)
629	5011025023	2022	7	19	2	6.7	1176	44	3.7	1.68	7.2	0.71	제주특별자치도 제주시 한림읍 대림리 342-1	제주특별자치도	제주시_한림읍	제주_한림	제주특별자치도_제주시_한림읍_대림리	한림읍	대림리	2022-07-19	2022-01-01	1	c(126.283660741872	33.4182569638788)
630	5011025023	2022	7	19	2	6.7	1280	44	3.9	1.89	8	0.71	제주특별자치도 제주시 한림읍 대림리 349-2	제주특별자치도	제주시_한림읍	제주_한림	제주특별자치도_제주시_한림읍_대림리	한림읍	대림리	2022-07-19	2022-01-01	1	c(126.283147063444	33.4180719658444)
631	5011025023	2022	7	19	2	5.8	1321	28	1.9	1.24	4.7	0.59	제주특별자치도 제주시 한림읍 대림리 714-1	제주특별자치도	제주시_한림읍	제주_한림	제주특별자치도_제주시_한림읍_대림리	한림읍	대림리	2022-07-19	2022-01-01	1	c(126.282249851409	33.4249346229267)
632	5011025023	2022	7	19	2	5.6	1169	27	1.8	1.13	4.3	0.73	제주특별자치도 제주시 한림읍 대림리 713-1	제주특별자치도	제주시_한림읍	제주_한림	제주특별자치도_제주시_한림읍_대림리	한림읍	대림리	2022-07-19	2022-01-01	1	c(126.282379365674	33.4247836351511)
633	5011025023	2022	7	19	2	7.1	544	17	2.9	1.29	6.6	0.39	제주특별자치도 제주시 한림읍 대림리 593-4	제주특별자치도	제주시_한림읍	제주_한림	제주특별자치도_제주시_한림읍_대림리	한림읍	대림리	2022-07-19	2022-01-01	1	c(126.283972583911	33.421184057285)
634	5011025023	2022	7	19	2	7.1	541	19	2.9	1.27	6.8	0.4	제주특별자치도 제주시 한림읍 대림리 593-2	제주특별자치도	제주시_한림읍	제주_한림	제주특별자치도_제주시_한림읍_대림리	한림읍	대림리	2022-07-19	2022-01-01	1	c(126.284183886874	33.4207213196155)
635	5011025023	2022	7	19	2	6.4	943	22	2.7	1.06	5.8	0.69	제주특별자치도 제주시 한림읍 대림리 557-2	제주특별자치도	제주시_한림읍	제주_한림	제주특별자치도_제주시_한림읍_대림리	한림읍	대림리	2022-07-19	2022-01-01	1	c(126.282351618008	33.4209296383623)
636	5011025023	2022	7	19	2	6.9	1034	23	3.7	1.36	6.6	0.64	제주특별자치도 제주시 한림읍 대림리 1091-11	제주특별자치도	제주시_한림읍	제주_한림	제주특별자치도_제주시_한림읍_대림리	한림읍	대림리	2022-07-19	2022-01-01	1	c(126.275657478929	33.4244135009613)
637	5011025023	2022	7	19	2	5.1	1212	36	1.4	1.1	2.1	0.82	제주특별자치도 제주시 한림읍 대림리 1091-12	제주특별자치도	제주시_한림읍	제주_한림	제주특별자치도_제주시_한림읍_대림리	한림읍	대림리	2022-07-19	2022-01-01	1	c(126.275288743824	33.4244324442618)
638	5011025023	2022	7	19	2	5.1	1324	35	1.9	1.45	2.7	0.9	제주특별자치도 제주시 한림읍 대림리 1091-13	제주특별자치도	제주시_한림읍	제주_한림	제주특별자치도_제주시_한림읍_대림리	한림읍	대림리	2022-07-19	2022-01-01	1	c(126.275268954261	33.4242778868112)
639	5011025023	2022	7	19	2	6.7	984	31	3.3	2.02	6.9	0.89	제주특별자치도 제주시 한림읍 대림리 1092-17	제주특별자치도	제주시_한림읍	제주_한림	제주특별자치도_제주시_한림읍_대림리	한림읍	대림리	2022-07-19	2022-01-01	1	c(126.274922744175	33.4245232589227)
640	5011025023	2022	7	19	2	4.8	1185	32	0.8	0.78	2.8	0.97	제주특별자치도 제주시 한림읍 대림리 658-1	제주특별자치도	제주시_한림읍	제주_한림	제주특별자치도_제주시_한림읍_대림리	한림읍	대림리	2022-07-19	2022-01-01	1	c(126.284538288151	33.4226706138661)
641	5011025023	2022	7	19	2	4.6	877	30	0.7	0.66	1.6	0.78	제주특별자치도 제주시 한림읍 대림리 721-2	제주특별자치도	제주시_한림읍	제주_한림	제주특별자치도_제주시_한림읍_대림리	한림읍	대림리	2022-07-19	2022-01-01	1	c(126.28152757372	33.4257644996463)
642	5011025023	2022	7	19	2	7	283	22	2.8	0.79	8.4	0.53	제주특별자치도 제주시 한림읍 대림리 585-6	제주특별자치도	제주시_한림읍	제주_한림	제주특별자치도_제주시_한림읍_대림리	한림읍	대림리	2022-07-19	2022-01-01	1	c(126.282638205993	33.4220075214481)
643	5011025023	2022	7	19	2	6.2	805	37	2.7	1.63	5.1	1.04	제주특별자치도 제주시 한림읍 대림리 185-2	제주특별자치도	제주시_한림읍	제주_한림	제주특별자치도_제주시_한림읍_대림리	한림읍	대림리	2022-07-19	2022-01-01	1	c(126.28927059158	33.4159383383715)
645	5011025023	2022	7	19	2	6.2	369	38	2.8	0.72	5.1	0.8	제주특별자치도 제주시 한림읍 대림리 599	제주특별자치도	제주시_한림읍	제주_한림	제주특별자치도_제주시_한림읍_대림리	한림읍	대림리	2022-07-19	2022-01-01	1	c(126.284486865301	33.4201314454789)
646	5011025023	2022	7	19	2	6.2	374	38	2.8	0.72	5	0.75	제주특별자치도 제주시 한림읍 대림리 600	제주특별자치도	제주시_한림읍	제주_한림	제주특별자치도_제주시_한림읍_대림리	한림읍	대림리	2022-07-19	2022-01-01	1	c(126.284272353072	33.4200291399343)
647	5011025023	2022	7	19	2	5.7	638	32	2.1	0.77	3.9	0.76	제주특별자치도 제주시 한림읍 대림리 604	제주특별자치도	제주시_한림읍	제주_한림	제주특별자치도_제주시_한림읍_대림리	한림읍	대림리	2022-07-19	2022-01-01	1	c(126.283827204995	33.4203873862752)
648	5011025023	2022	7	19	2	6.6	1246	32	3.3	1.29	6.1	0.61	제주특별자치도 제주시 한림읍 대림리 3-1	제주특별자치도	제주시_한림읍	제주_한림	제주특별자치도_제주시_한림읍_대림리	한림읍	대림리	2022-07-19	2022-01-01	1	c(126.286786876939	33.426501155947)
649	5011025023	2022	7	19	2	7.5	19	11	3.5	0.31	7.2	0.36	제주특별자치도 제주시 한림읍 대림리 1287-2	제주특별자치도	제주시_한림읍	제주_한림	제주특별자치도_제주시_한림읍_대림리	한림읍	대림리	2022-07-19	2022-01-01	1	c(126.279496347405	33.4292959530809)
650	5011025023	2022	7	19	3	5.3	700	32	1.2	1.22	2.9	1.6	제주특별자치도 제주시 한림읍 대림리 161	제주특별자치도	제주시_한림읍	제주_한림	제주특별자치도_제주시_한림읍_대림리	한림읍	대림리	2022-07-19	2022-01-01	1	c(126.287830369089	33.4163893481705)
651	5011025023	2022	1	4	2	6.8	627	64	4.1	1.58	6.8	2.42	제주특별자치도 제주시 한림읍 대림리 1089-10	제주특별자치도	제주시_한림읍	제주_한림	제주특별자치도_제주시_한림읍_대림리	한림읍	대림리	2022-01-04	2022-01-01	1	c(126.276289809592	33.4271984066354)
652	5011025023	2022	1	4	2	6.1	604	99	7.3	2.67	16.7	3.63	제주특별자치도 제주시 한림읍 대림리 1089-11	제주특별자치도	제주시_한림읍	제주_한림	제주특별자치도_제주시_한림읍_대림리	한림읍	대림리	2022-01-04	2022-01-01	1	c(126.276078859304	33.4273526091157)
653	5011025023	2022	5	26	2	4.9	862	64	1	0.84	2	1.24	제주특별자치도 제주시 한림읍 대림리 936	제주특별자치도	제주시_한림읍	제주_한림	제주특별자치도_제주시_한림읍_대림리	한림읍	대림리	2022-05-26	2022-01-01	1	c(126.284876091233	33.4277867265828)
654	5011025023	2022	5	26	2	4.9	859	108	1	0.65	2	1.33	제주특별자치도 제주시 한림읍 대림리 937	제주특별자치도	제주시_한림읍	제주_한림	제주특별자치도_제주시_한림읍_대림리	한림읍	대림리	2022-05-26	2022-01-01	1	c(126.285042355963	33.4282286513317)
655	5011025023	2022	2	4	3	6.3	698	27	3.4	1.81	7.1	2.3	제주특별자치도 제주시 한림읍 대림리 1094-11	제주특별자치도	제주시_한림읍	제주_한림	제주특별자치도_제주시_한림읍_대림리	한림읍	대림리	2022-02-04	2022-01-01	1	c(126.275044928068	33.4274932583664)
656	5011025023	2022	2	4	3	6.7	680	26	3.7	1.69	8.3	2.16	제주특별자치도 제주시 한림읍 대림리 1094-18	제주특별자치도	제주시_한림읍	제주_한림	제주특별자치도_제주시_한림읍_대림리	한림읍	대림리	2022-02-04	2022-01-01	1	c(126.275381047963	33.4272601789034)
657	5011025023	2022	3	29	3	5.8	347	18	2.4	1.14	5.6	2.02	제주특별자치도 제주시 한림읍 대림리 380-1	제주특별자치도	제주시_한림읍	제주_한림	제주특별자치도_제주시_한림읍_대림리	한림읍	대림리	2022-03-29	2022-01-01	1	c(126.281121631643	33.4170820216327)
658	5011025023	2022	3	29	3	5.8	358	20	1.6	1.21	4.3	1.64	제주특별자치도 제주시 한림읍 대림리 380-2	제주특별자치도	제주시_한림읍	제주_한림	제주특별자치도_제주시_한림읍_대림리	한림읍	대림리	2022-03-29	2022-01-01	1	c(126.281415389291	33.416999064451)
659	5011025023	2022	4	26	3	4.8	676	26	0.7	0.96	1.6	2.08	제주특별자치도 제주시 한림읍 대림리 1093-18	제주특별자치도	제주시_한림읍	제주_한림	제주특별자치도_제주시_한림읍_대림리	한림읍	대림리	2022-04-26	2022-01-01	1	c(126.272964832394	33.4259003317636)
660	5011025023	2022	11	8	3	5	1120	76	6.6	2.27	8.7	13.98	제주특별자치도 제주시 한림읍 대림리 35-1	제주특별자치도	제주시_한림읍	제주_한림	제주특별자치도_제주시_한림읍_대림리	한림읍	대림리	2022-11-08	2022-01-01	1	c(126.287617321401	33.4245865383771)
661	5011025023	2022	11	8	3	5.3	1002	88	2.9	1.62	6.3	1.65	제주특별자치도 제주시 한림읍 대림리 361	제주특별자치도	제주시_한림읍	제주_한림	제주특별자치도_제주시_한림읍_대림리	한림읍	대림리	2022-11-08	2022-01-01	1	c(126.282569726977	33.417914727109)
662	5011025023	2022	11	8	3	5.9	980	63	3	1.71	8.1	2.17	제주특별자치도 제주시 한림읍 대림리 759	제주특별자치도	제주시_한림읍	제주_한림	제주특별자치도_제주시_한림읍_대림리	한림읍	대림리	2022-11-08	2022-01-01	1	c(126.282575362835	33.4235695192222)
663	5011025023	2022	1	11	4	5.8	601	40	1.8	1.18	9.6	1.31	제주특별자치도 제주시 한림읍 대림리 731	제주특별자치도	제주시_한림읍	제주_한림	제주특별자치도_제주시_한림읍_대림리	한림읍	대림리	2022-01-11	2022-01-01	1	c(126.282981229175	33.4244347754014)
664	5011025023	2022	6	16	4	6.8	1341	68	5.8	1.19	8.8	1.03	제주특별자치도 제주시 한림읍 대림리 1342	제주특별자치도	제주시_한림읍	제주_한림	제주특별자치도_제주시_한림읍_대림리	한림읍	대림리	2022-06-16	2022-01-01	1	c(126.278546065581	33.4248861780712)
665	5011025023	2022	10	6	4	6.9	598	37	1.9	0.79	7.9	0.68	제주특별자치도 제주시 한림읍 대림리 149-1	제주특별자치도	제주시_한림읍	제주_한림	제주특별자치도_제주시_한림읍_대림리	한림읍	대림리	2022-10-06	2022-01-01	1	c(126.28660368852	33.4158624437913)
666	5011025024	2020	10	21	2	5.1	859	38	0.1	0.58	0.1	1.8	제주특별자치도 제주시 한림읍 한림리 218	제주특별자치도	제주시_한림읍	제주_한림	제주특별자치도_제주시_한림읍_한림리	한림읍	한림리	2020-10-21	2020-01-01	1	c(126.275298953571	33.4112580525195)
667	5011025024	2020	10	21	2	5.7	674	43	1.9	1.32	6.3	0.7	제주특별자치도 제주시 한림읍 한림리 253-1	제주특별자치도	제주시_한림읍	제주_한림	제주특별자치도_제주시_한림읍_한림리	한림읍	한림리	2020-10-21	2020-01-01	1	c(126.280249165954	33.414738242235)
668	5011025024	2020	10	21	2	5.1	764	27	1.5	1.25	3.4	0.3	제주특별자치도 제주시 한림읍 한림리 401-4	제주특별자치도	제주시_한림읍	제주_한림	제주특별자치도_제주시_한림읍_한림리	한림읍	한림리	2020-10-21	2020-01-01	1	c(126.277256638059	33.4163012381814)
669	5011025024	2020	10	21	2	6.4	898	34	1.3	1.35	9.6	0.5	제주특별자치도 제주시 한림읍 한림리 725-2	제주특별자치도	제주시_한림읍	제주_한림	제주특별자치도_제주시_한림읍_한림리	한림읍	한림리	2020-10-21	2020-01-01	1	c(126.272765051771	33.4107602441193)
670	5011025024	2020	10	21	2	5.5	773	51	1.5	1.57	9.6	2.2	제주특별자치도 제주시 한림읍 한림리 775	제주특별자치도	제주시_한림읍	제주_한림	제주특별자치도_제주시_한림읍_한림리	한림읍	한림리	2020-10-21	2020-01-01	1	c(126.275059044058	33.4105805494764)
671	5011025024	2020	10	21	2	4.9	700	41	0.7	1.18	3.1	0.9	제주특별자치도 제주시 한림읍 한림리 857-1	제주특별자치도	제주시_한림읍	제주_한림	제주특별자치도_제주시_한림읍_한림리	한림읍	한림리	2020-10-21	2020-01-01	1	c(126.270872180427	33.407037113047)
672	5011025024	2020	10	21	2	6.1	728	22	1	0.94	3.7	0.2	제주특별자치도 제주시 한림읍 한림리 18-2	제주특별자치도	제주시_한림읍	제주_한림	제주특별자치도_제주시_한림읍_한림리	한림읍	한림리	2020-10-21	2020-01-01	1	c(126.282053584308	33.4154037923278)
673	5011025024	2020	10	21	2	7.6	1235	30	2.2	1.03	9.9	0.5	제주특별자치도 제주시 한림읍 한림리 24-2	제주특별자치도	제주시_한림읍	제주_한림	제주특별자치도_제주시_한림읍_한림리	한림읍	한림리	2020-10-21	2020-01-01	1	c(126.28336808282	33.4145150331578)
674	5011025024	2020	10	21	2	5.9	1062	34	1.3	1.28	4.9	0.5	제주특별자치도 제주시 한림읍 한림리 861	제주특별자치도	제주시_한림읍	제주_한림	제주특별자치도_제주시_한림읍_한림리	한림읍	한림리	2020-10-21	2020-01-01	1	c(126.2703464992	33.4067945606284)
675	5011025024	2020	10	21	4	4.5	935	97	2.7	2.63	12.3	3.6	제주특별자치도 제주시 한림읍 한림리 4-1	제주특별자치도	제주시_한림읍	제주_한림	제주특별자치도_제주시_한림읍_한림리	한림읍	한림리	2020-10-21	2020-01-01	1	c(126.283238994423	33.4158333117845)
676	5011025024	2020	1	23	2	5.7	297	21	2	0.9	8.5	0.22	제주특별자치도 제주시 한림읍 한림리 2	제주특별자치도	제주시_한림읍	제주_한림	제주특별자치도_제주시_한림읍_한림리	한림읍	한림리	2020-01-23	2020-01-01	1	c(126.283899002722	33.4164216233674)
677	5011025024	2020	6	30	2	7.9	208	15	2.3	1.23	4.7	0.4	제주특별자치도 제주시 한림읍 한림리 825-7	제주특별자치도	제주시_한림읍	제주_한림	제주특별자치도_제주시_한림읍_한림리	한림읍	한림리	2020-06-30	2020-01-01	1	c(126.273648880789	33.4058723179033)
678	5011025024	2020	7	16	2	6.2	836	29	3.2	1.83	5	1	제주특별자치도 제주시 한림읍 한림리 253-1	제주특별자치도	제주시_한림읍	제주_한림	제주특별자치도_제주시_한림읍_한림리	한림읍	한림리	2020-07-16	2020-01-01	1	c(126.280249165954	33.414738242235)
679	5011025024	2020	7	16	2	6	5000	11	2.8	1.37	7.8	0.8	제주특별자치도 제주시 한림읍 한림리 446	제주특별자치도	제주시_한림읍	제주_한림	제주특별자치도_제주시_한림읍_한림리	한림읍	한림리	2020-07-16	2020-01-01	1	c(126.27449487235	33.418518530484)
680	5011025024	2020	7	22	2	6.7	801	55	3.9	2.68	4.7	5.9	제주특별자치도 제주시 한림읍 한림리 258	제주특별자치도	제주시_한림읍	제주_한림	제주특별자치도_제주시_한림읍_한림리	한림읍	한림리	2020-07-22	2020-01-01	1	c(126.278870894704	33.4141033636142)
681	5011025024	2020	7	31	2	6.8	38	36	1.8	0.88	3.4	1.5	제주특별자치도 제주시 한림읍 한림리 22	제주특별자치도	제주시_한림읍	제주_한림	제주특별자치도_제주시_한림읍_한림리	한림읍	한림리	2020-07-31	2020-01-01	1	c(126.283495306153	33.4150074044215)
682	5011025024	2020	8	28	2	7.3	590	66	2	1.27	6.1	0.3	제주특별자치도 제주시 한림읍 한림리 750	제주특별자치도	제주시_한림읍	제주_한림	제주특별자치도_제주시_한림읍_한림리	한림읍	한림리	2020-08-28	2020-01-01	1	c(126.274420083717	33.4085334531382)
683	5011025024	2020	8	28	2	7.4	336	21	0.6	0.91	5.2	0.3	제주특별자치도 제주시 한림읍 한림리 750	제주특별자치도	제주시_한림읍	제주_한림	제주특별자치도_제주시_한림읍_한림리	한림읍	한림리	2020-08-28	2020-01-01	1	c(126.274420083717	33.4085334531382)
684	5011025024	2020	8	28	2	6.6	697	32	1.2	0.13	2.9	0.4	제주특별자치도 제주시 한림읍 한림리 260	제주특별자치도	제주시_한림읍	제주_한림	제주특별자치도_제주시_한림읍_한림리	한림읍	한림리	2020-08-28	2020-01-01	1	c(126.27879611128	33.4134870536917)
685	5011025024	2020	9	29	2	7	504	22	2.6	1.92	10.1	0.9	제주특별자치도 제주시 한림읍 한림리 1253-1	제주특별자치도	제주시_한림읍	제주_한림	제주특별자치도_제주시_한림읍_한림리	한림읍	한림리	2020-09-29	2020-01-01	1	c(126.270130404472	33.4165138535251)
686	5011025024	2020	10	23	3	6	248	36	1.2	1.08	6.4	0.4	제주특별자치도 제주시 한림읍 한림리 510	제주특별자치도	제주시_한림읍	제주_한림	제주특별자치도_제주시_한림읍_한림리	한림읍	한림리	2020-10-23	2020-01-01	1	c(126.271448684084	33.4179952475102)
687	5011025024	2020	11	26	3	4	1760	71	1.9	1.54	0.7	2.3	제주특별자치도 제주시 한림읍 한림리 3	제주특별자치도	제주시_한림읍	제주_한림	제주특별자치도_제주시_한림읍_한림리	한림읍	한림리	2020-11-26	2020-01-01	1	c(126.283416323346	33.4163905262721)
688	5011025024	2020	11	26	3	4.3	1987	187	1.9	1.68	1.3	1.6	제주특별자치도 제주시 한림읍 한림리 5	제주특별자치도	제주시_한림읍	제주_한림	제주특별자치도_제주시_한림읍_한림리	한림읍	한림리	2020-11-26	2020-01-01	1	c(126.283147553588	33.4164553303793)
689	5011025024	2020	11	26	3	4	1537	98	0.2	1.3	0.8	1.9	제주특별자치도 제주시 한림읍 한림리 6	제주특별자치도	제주시_한림읍	제주_한림	제주특별자치도_제주시_한림읍_한림리	한림읍	한림리	2020-11-26	2020-01-01	1	c(126.282780586113	33.4164989198274)
690	5011025024	2020	11	26	3	4	2007	296	0.2	2.59	0.1	9.2	제주특별자치도 제주시 한림읍 한림리 18-1	제주특별자치도	제주시_한림읍	제주_한림	제주특별자치도_제주시_한림읍_한림리	한림읍	한림리	2020-11-26	2020-01-01	1	c(126.282735184228	33.4158882818457)
691	5011025024	2020	9	23	2	6.2	668.7	19.9	2.21	0.988	5.82	0.49	제주특별자치도 제주시 한림읍 한림리 22	제주특별자치도	제주시_한림읍	제주_한림	제주특별자치도_제주시_한림읍_한림리	한림읍	한림리	2020-09-23	2020-01-01	1	c(126.283495306153	33.4150074044215)
692	5011025024	2020	9	23	2	6.6	911.6	21.4	2.92	0.933	6.21	0.45	제주특별자치도 제주시 한림읍 한림리 141-1	제주특별자치도	제주시_한림읍	제주_한림	제주특별자치도_제주시_한림읍_한림리	한림읍	한림리	2020-09-23	2020-01-01	1	c(126.280754941745	33.4094098993418)
693	5011025024	2020	9	24	2	4.7	1083.9	51.4	0.64	1.057	0.82	0.72	제주특별자치도 제주시 한림읍 한림리 733-11	제주특별자치도	제주시_한림읍	제주_한림	제주특별자치도_제주시_한림읍_한림리	한림읍	한림리	2020-09-24	2020-01-01	1	c(126.271749026827	33.4077992370416)
694	5011025024	2020	9	24	2	6.6	678.5	16.8	3.32	0.913	6.71	0.3	제주특별자치도 제주시 한림읍 한림리 428	제주특별자치도	제주시_한림읍	제주_한림	제주특별자치도_제주시_한림읍_한림리	한림읍	한림리	2020-09-24	2020-01-01	1	c(126.276224646834	33.4178309863872)
695	5011025024	2020	9	28	2	6	438.5	33.2	2.67	0.906	6.74	0.85	제주특별자치도 제주시 한림읍 한림리 2	제주특별자치도	제주시_한림읍	제주_한림	제주특별자치도_제주시_한림읍_한림리	한림읍	한림리	2020-09-28	2020-01-01	1	c(126.283899002722	33.4164216233674)
696	5011025024	2021	10	28	2	5.6	368	30	4.1	1.6	4.7	0.88	제주특별자치도 제주시 한림읍 한림리 2	제주특별자치도	제주시_한림읍	제주_한림	제주특별자치도_제주시_한림읍_한림리	한림읍	한림리	2021-10-28	2021-01-01	1	c(126.283899002722	33.4164216233674)
697	5011025024	2021	7	6	2	7.2	606	61	4.6	1.11	10.1	0.3	제주특별자치도 제주시 한림읍 한림리 750	제주특별자치도	제주시_한림읍	제주_한림	제주특별자치도_제주시_한림읍_한림리	한림읍	한림리	2021-07-06	2021-01-01	1	c(126.274420083717	33.4085334531382)
698	5011025024	2021	7	6	2	6.8	318	31	2.4	1.43	5.7	0.3	제주특별자치도 제주시 한림읍 한림리 247-1	제주특별자치도	제주시_한림읍	제주_한림	제주특별자치도_제주시_한림읍_한림리	한림읍	한림리	2021-07-06	2021-01-01	1	c(126.279401810507	33.4133037641986)
699	5011025024	2021	7	6	2	6	411	28	2.4	1.33	3.3	0.2	제주특별자치도 제주시 한림읍 한림리 260	제주특별자치도	제주시_한림읍	제주_한림	제주특별자치도_제주시_한림읍_한림리	한림읍	한림리	2021-07-06	2021-01-01	1	c(126.27879611128	33.4134870536917)
700	5011025024	2021	7	6	2	7	341	25	3.3	1.35	4.7	0.3	제주특별자치도 제주시 한림읍 한림리 412-1	제주특별자치도	제주시_한림읍	제주_한림	제주특별자치도_제주시_한림읍_한림리	한림읍	한림리	2021-07-06	2021-01-01	1	c(126.279884657854	33.4153442483688)
701	5011025024	2021	8	6	2	4.4	1106	34	2.4	1.41	3.5	3.08	제주특별자치도 제주시 한림읍 한림리 1097-1	제주특별자치도	제주시_한림읍	제주_한림	제주특별자치도_제주시_한림읍_한림리	한림읍	한림리	2021-08-06	2021-01-01	1	c(126.265690209511	33.4140654454085)
702	5011025024	2021	8	18	2	7.3	437	19.5	1.9	1.83	9.2	0.5	제주특별자치도 제주시 한림읍 한림리 1253-1	제주특별자치도	제주시_한림읍	제주_한림	제주특별자치도_제주시_한림읍_한림리	한림읍	한림리	2021-08-18	2021-01-01	1	c(126.270130404472	33.4165138535251)
703	5011025024	2021	7	6	3	6.2	762	54	6.3	3.04	13.4	18.4	제주특별자치도 제주시 한림읍 한림리 258	제주특별자치도	제주시_한림읍	제주_한림	제주특별자치도_제주시_한림읍_한림리	한림읍	한림리	2021-07-06	2021-01-01	1	c(126.278870894704	33.4141033636142)
704	5011025024	2021	5	21	2	6	516	25	1	0.52	5.2	0.3	제주특별자치도 제주시 한림읍 한림리 253-1	제주특별자치도	제주시_한림읍	제주_한림	제주특별자치도_제주시_한림읍_한림리	한림읍	한림리	2021-05-21	2021-01-01	1	c(126.280249165954	33.414738242235)
705	5011025024	2021	5	21	2	5.4	356	28	0.7	0.33	5.2	1	제주특별자치도 제주시 한림읍 한림리 446	제주특별자치도	제주시_한림읍	제주_한림	제주특별자치도_제주시_한림읍_한림리	한림읍	한림리	2021-05-21	2021-01-01	1	c(126.27449487235	33.418518530484)
706	5011025024	2021	5	27	2	5.5	555	35	1.9	1.98	5.7	0.8	제주특별자치도 제주시 한림읍 한림리 348-2	제주특별자치도	제주시_한림읍	제주_한림	제주특별자치도_제주시_한림읍_한림리	한림읍	한림리	2021-05-27	2021-01-01	1	c(126.278355477751	33.4138857884222)
707	5011025024	2021	5	27	2	6.9	550	44	2.8	1.99	7	0.4	제주특별자치도 제주시 한림읍 한림리 348-1	제주특별자치도	제주시_한림읍	제주_한림	제주특별자치도_제주시_한림읍_한림리	한림읍	한림리	2021-05-27	2021-01-01	1	c(126.278439403732	33.4142412320087)
708	5011025024	2021	8	17	2	6.2	264	17.8	2.8	0.99	6.4	0.3	제주특별자치도 제주시 한림읍 한림리 22	제주특별자치도	제주시_한림읍	제주_한림	제주특별자치도_제주시_한림읍_한림리	한림읍	한림리	2021-08-17	2021-01-01	1	c(126.283495306153	33.4150074044215)
709	5011025024	2021	4	7	3	6.3	386	19	1.1	0.43	4.7	1.4	제주특별자치도 제주시 한림읍 한림리 319	제주특별자치도	제주시_한림읍	제주_한림	제주특별자치도_제주시_한림읍_한림리	한림읍	한림리	2021-04-07	2021-01-01	1	c(126.277537811332	33.4134406935235)
710	5011025024	2022	7	19	2	6.2	437	24	2.6	0.97	5.3	0.27	제주특별자치도 제주시 한림읍 한림리 253-1	제주특별자치도	제주시_한림읍	제주_한림	제주특별자치도_제주시_한림읍_한림리	한림읍	한림리	2022-07-19	2022-01-01	1	c(126.280249165954	33.414738242235)
711	5011025024	2022	8	23	2	6	197	10	2.7	1.12	3.7	0.33	제주특별자치도 제주시 한림읍 한림리 22	제주특별자치도	제주시_한림읍	제주_한림	제주특별자치도_제주시_한림읍_한림리	한림읍	한림리	2022-08-23	2022-01-01	1	c(126.283495306153	33.4150074044215)
712	5011025024	2022	8	23	2	6.4	548	30	3.9	1.17	5.7	0.74	제주특별자치도 제주시 한림읍 한림리 750	제주특별자치도	제주시_한림읍	제주_한림	제주특별자치도_제주시_한림읍_한림리	한림읍	한림리	2022-08-23	2022-01-01	1	c(126.274420083717	33.4085334531382)
713	5011025024	2022	5	31	3	7.2	72	21	3.9	2.04	8.6	0.77	제주특별자치도 제주시 한림읍 한림리 258	제주특별자치도	제주시_한림읍	제주_한림	제주특별자치도_제주시_한림읍_한림리	한림읍	한림리	2022-05-31	2022-01-01	1	c(126.278870894704	33.4141033636142)
714	5011025024	2022	8	23	2	6.1	677	14	3.2	1.38	3.7	1.12	제주특별자치도 제주시 한림읍 한림리 260	제주특별자치도	제주시_한림읍	제주_한림	제주특별자치도_제주시_한림읍_한림리	한림읍	한림리	2022-08-23	2022-01-01	1	c(126.27879611128	33.4134870536917)
715	5011025024	2022	8	23	2	6.2	185	14	2.1	0.78	4.3	0.49	제주특별자치도 제주시 한림읍 한림리 247-1	제주특별자치도	제주시_한림읍	제주_한림	제주특별자치도_제주시_한림읍_한림리	한림읍	한림리	2022-08-23	2022-01-01	1	c(126.279401810507	33.4133037641986)
716	5011025024	2022	8	30	2	7.9	188	16	2	1.05	10.5	0.39	제주특별자치도 제주시 한림읍 한림리 1253-1	제주특별자치도	제주시_한림읍	제주_한림	제주특별자치도_제주시_한림읍_한림리	한림읍	한림리	2022-08-30	2022-01-01	1	c(126.270130404472	33.4165138535251)
717	5011025024	2022	11	29	2	6.1	481	27	2	1.28	6	0.95	제주특별자치도 제주시 한림읍 한림리 347	제주특별자치도	제주시_한림읍	제주_한림	제주특별자치도_제주시_한림읍_한림리	한림읍	한림리	2022-11-29	2022-01-01	1	c(126.278049461283	33.4141779258152)
718	5011025024	2022	6	24	4	7.2	369	162	6.8	2.92	23.4	1.9	제주특별자치도 제주시 한림읍 한림리 186-2	제주특별자치도	제주시_한림읍	제주_한림	제주특별자치도_제주시_한림읍_한림리	한림읍	한림리	2022-06-24	2022-01-01	1	c(126.276652518616	33.4096384034896)
719	5011025024	2022	7	19	2	6.2	437	24	2.6	0.97	5.3	0.27	제주특별자치도 제주시 한림읍 한림리 253-1	제주특별자치도	제주시_한림읍	제주_한림	제주특별자치도_제주시_한림읍_한림리	한림읍	한림리	2022-07-19	2022-01-01	1	c(126.280249165954	33.414738242235)
720	5011025024	2022	4	5	2	6.2	603	29	1.3	1.39	3.2	1.14	제주특별자치도 제주시 한림읍 한림리 347	제주특별자치도	제주시_한림읍	제주_한림	제주특별자치도_제주시_한림읍_한림리	한림읍	한림리	2022-04-05	2022-01-01	1	c(126.278049461283	33.4141779258152)
721	5011025024	2022	4	12	2	7.4	324	18	2.4	0.98	10.9	1.13	제주특별자치도 제주시 한림읍 한림리 825-7	제주특별자치도	제주시_한림읍	제주_한림	제주특별자치도_제주시_한림읍_한림리	한림읍	한림리	2022-04-12	2022-01-01	1	c(126.273648880789	33.4058723179033)
722	5011025025	2020	10	21	2	6.8	199	54	2.3	1.09	11.3	0.1	제주특별자치도 제주시 한림읍 금악리 1232-2	제주특별자치도	제주시_한림읍	제주_한림	제주특별자치도_제주시_한림읍_금악리	한림읍	금악리	2020-10-21	2020-01-01	1	c(126.303115650494	33.3500121137614)
723	5011025025	2020	10	21	2	5.5	364	62	1.2	1.41	4.6	0.3	제주특별자치도 제주시 한림읍 금악리 1696	제주특별자치도	제주시_한림읍	제주_한림	제주특별자치도_제주시_한림읍_금악리	한림읍	금악리	2020-10-21	2020-01-01	1	c(126.301940867517	33.3503418118982)
724	5011025025	2020	10	21	2	6.1	274	51	1.2	0.99	4.6	0.1	제주특별자치도 제주시 한림읍 금악리 2931-1	제주특별자치도	제주시_한림읍	제주_한림	제주특별자치도_제주시_한림읍_금악리	한림읍	금악리	2020-10-21	2020-01-01	1	c(126.285211127	33.3574881807896)
725	5011025025	2020	10	21	2	5.8	228	56	0.8	0.91	4.7	0.1	제주특별자치도 제주시 한림읍 금악리 3049-4	제주특별자치도	제주시_한림읍	제주_한림	제주특별자치도_제주시_한림읍_금악리	한림읍	금악리	2020-10-21	2020-01-01	1	c(126.284731940828	33.357253620609)
726	5011025025	2020	10	21	2	7.7	196	43	2.6	1.01	11	0.2	제주특별자치도 제주시 한림읍 금악리 3235-1	제주특별자치도	제주시_한림읍	제주_한림	제주특별자치도_제주시_한림읍_금악리	한림읍	금악리	2020-10-21	2020-01-01	1	c(126.289352470613	33.3532241340289)
727	5011025025	2020	10	21	2	6.1	145	43	2	2.31	13.7	0.2	제주특별자치도 제주시 한림읍 금악리 2163	제주특별자치도	제주시_한림읍	제주_한림	제주특별자치도_제주시_한림읍_금악리	한림읍	금악리	2020-10-21	2020-01-01	1	c(126.293738365657	33.3605832964164)
728	5011025025	2020	12	31	2	7.1	245	31	4	1.25	5.9	0.2	제주특별자치도 제주시 한림읍 금악리 1971-1	제주특별자치도	제주시_한림읍	제주_한림	제주특별자치도_제주시_한림읍_금악리	한림읍	금악리	2020-12-31	2020-01-01	1	c(126.299565039172	33.3562219149977)
729	5011025025	2020	12	31	2	7	534	50	4.4	1.74	5.2	0.3	제주특별자치도 제주시 한림읍 금악리 3142	제주특별자치도	제주시_한림읍	제주_한림	제주특별자치도_제주시_한림읍_금악리	한림읍	금악리	2020-12-31	2020-01-01	1	c(126.283706323051	33.3498325182189)
730	5011025025	2020	12	31	2	6.5	512	53	2.8	2.31	4.8	0.2	제주특별자치도 제주시 한림읍 금악리 3190-3	제주특별자치도	제주시_한림읍	제주_한림	제주특별자치도_제주시_한림읍_금악리	한림읍	금악리	2020-12-31	2020-01-01	1	c(126.284977903824	33.3490758322051)
731	5011025025	2020	10	21	4	5	886	109	1	0.83	4.4	0.2	제주특별자치도 제주시 한림읍 금악리 2159	제주특별자치도	제주시_한림읍	제주_한림	제주특별자치도_제주시_한림읍_금악리	한림읍	금악리	2020-10-21	2020-01-01	1	c(126.293045998617	33.360040381051)
732	5011025025	2020	12	31	4	7.5	278	38	0.8	2.67	5.7	0.2	제주특별자치도 제주시 한림읍 금악리 2021-2	제주특별자치도	제주시_한림읍	제주_한림	제주특별자치도_제주시_한림읍_금악리	한림읍	금악리	2020-12-31	2020-01-01	1	c(126.299467705022	33.3580721669808)
733	5011025025	2020	12	31	4	5.6	476	78	1.7	0.69	2.6	0.2	제주특별자치도 제주시 한림읍 금악리 3020	제주특별자치도	제주시_한림읍	제주_한림	제주특별자치도_제주시_한림읍_금악리	한림읍	금악리	2020-12-31	2020-01-01	1	c(126.289656123063	33.354091045043)
734	5011025025	2020	3	9	4	5.5	1067	109	1.8	1.02	9.9	0.5	제주특별자치도 제주시 한림읍 금악리 2301-1	제주특별자치도	제주시_한림읍	제주_한림	제주특별자치도_제주시_한림읍_금악리	한림읍	금악리	2020-03-09	2020-01-01	1	c(126.2998267982	33.3624146652894)
735	5011025025	2020	5	4	4	5.2	203	83	0.9	0.36	5.4	0.3	제주특별자치도 제주시 한림읍 금악리 2898	제주특별자치도	제주시_한림읍	제주_한림	제주특별자치도_제주시_한림읍_금악리	한림읍	금악리	2020-05-04	2020-01-01	1	c(126.288194931381	33.3634600099356)
736	5011025025	2020	1	23	2	4.9	35	56	8.4	0.96	8.4	0.51	제주특별자치도 제주시 한림읍 금악리 961	제주특별자치도	제주시_한림읍	제주_한림	제주특별자치도_제주시_한림읍_금악리	한림읍	금악리	2020-01-23	2020-01-01	1	c(126.306034796343	33.3667850338152)
737	5011025025	2020	2	17	2	6.3	97	82	2.8	3.15	9.9	1	제주특별자치도 제주시 한림읍 금악리 196-10	제주특별자치도	제주시_한림읍	제주_한림	제주특별자치도_제주시_한림읍_금악리	한림읍	금악리	2020-02-17	2020-01-01	1	c(126.328815547048	33.3662505863205)
738	5011025025	2020	2	17	2	5.8	10	135	1.1	0.57	4.7	0.3	제주특별자치도 제주시 한림읍 금악리 788-1	제주특별자치도	제주시_한림읍	제주_한림	제주특별자치도_제주시_한림읍_금악리	한림읍	금악리	2020-02-17	2020-01-01	1	c(126.306904585468	33.3790071587265)
739	5011025025	2020	2	17	2	5.8	10	170	0.9	0.57	4	0.4	제주특별자치도 제주시 한림읍 금악리 14-1	제주특별자치도	제주시_한림읍	제주_한림	제주특별자치도_제주시_한림읍_금악리	한림읍	금악리	2020-02-17	2020-01-01	1	c(126.335153301041	33.3506793308642)
742	5011025025	2020	2	17	2	5.8	10	140	1	0.62	4.5	0.3	제주특별자치도 제주시 한림읍 금악리 198-22	제주특별자치도	제주시_한림읍	제주_한림	제주특별자치도_제주시_한림읍_금악리	한림읍	금악리	2020-02-17	2020-01-01	1	c(126.339239999797	33.3599108239225)
743	5011025025	2020	2	17	2	5.9	10	193	1.3	0.63	5.1	0.4	제주특별자치도 제주시 한림읍 금악리 198-205	제주특별자치도	제주시_한림읍	제주_한림	제주특별자치도_제주시_한림읍_금악리	한림읍	금악리	2020-02-17	2020-01-01	1	c(126.334060924321	33.3606294983047)
744	5011025025	2020	2	17	2	5.8	10	171	1	0.88	4.4	0.3	제주특별자치도 제주시 한림읍 금악리 715-21	제주특별자치도	제주시_한림읍	제주_한림	제주특별자치도_제주시_한림읍_금악리	한림읍	금악리	2020-02-17	2020-01-01	1	c(126.312112767449	33.3780739481289)
745	5011025025	2020	2	17	2	5.9	10	135	1	0.9	4.8	0.3	제주특별자치도 제주시 한림읍 금악리 249-8	제주특별자치도	제주시_한림읍	제주_한림	제주특별자치도_제주시_한림읍_금악리	한림읍	금악리	2020-02-17	2020-01-01	1	c(126.313458232656	33.3781387388033)
746	5011025025	2020	2	17	2	5.9	10	160	1.1	1.08	5.6	0.4	제주특별자치도 제주시 한림읍 금악리 249-10	제주특별자치도	제주시_한림읍	제주_한림	제주특별자치도_제주시_한림읍_금악리	한림읍	금악리	2020-02-17	2020-01-01	1	c(126.313451002248	33.3769801473242)
747	5011025025	2020	2	17	2	5.8	32	181	0.9	0.72	4.7	0.3	제주특별자치도 제주시 한림읍 금악리 747	제주특별자치도	제주시_한림읍	제주_한림	제주특별자치도_제주시_한림읍_금악리	한림읍	금악리	2020-02-17	2020-01-01	1	c(126.307864765766	33.3789543636705)
748	5011025025	2020	2	17	2	6	34	130	1.2	1.03	5.8	0.5	제주특별자치도 제주시 한림읍 금악리 204-3	제주특별자치도	제주시_한림읍	제주_한림	제주특별자치도_제주시_한림읍_금악리	한림읍	금악리	2020-02-17	2020-01-01	1	c(126.323518885675	33.374563785399)
749	5011025025	2020	2	17	2	5.9	32	129	1.1	0.87	5.9	0.4	제주특별자치도 제주시 한림읍 금악리 204-5	제주특별자치도	제주시_한림읍	제주_한림	제주특별자치도_제주시_한림읍_금악리	한림읍	금악리	2020-02-17	2020-01-01	1	c(126.323992598145	33.3744482567931)
750	5011025025	2020	2	17	2	5.8	10	135	1.2	0.91	5.4	0.4	제주특별자치도 제주시 한림읍 금악리 204-6	제주특별자치도	제주시_한림읍	제주_한림	제주특별자치도_제주시_한림읍_금악리	한림읍	금악리	2020-02-17	2020-01-01	1	c(126.323762540008	33.3740719390534)
751	5011025025	2020	2	17	2	5.9	10	142	1.3	0.87	5.9	0.4	제주특별자치도 제주시 한림읍 금악리 204-7	제주특별자치도	제주시_한림읍	제주_한림	제주특별자치도_제주시_한림읍_금악리	한림읍	금악리	2020-02-17	2020-01-01	1	c(126.323435579035	33.3742062986896)
752	5011025025	2020	2	17	2	5.9	10	131	1.2	3.14	6.2	0.3	제주특별자치도 제주시 한림읍 금악리 204-8	제주특별자치도	제주시_한림읍	제주_한림	제주특별자치도_제주시_한림읍_금악리	한림읍	금악리	2020-02-17	2020-01-01	1	c(126.323094396925	33.3743313836093)
753	5011025025	2020	2	17	2	5.9	10	129	1	1.15	5.8	0.4	제주특별자치도 제주시 한림읍 금악리 204-9	제주특별자치도	제주시_한림읍	제주_한림	제주특별자치도_제주시_한림읍_금악리	한림읍	금악리	2020-02-17	2020-01-01	1	c(126.324519418355	33.3744268717)
754	5011025025	2020	2	17	2	5.9	10	141	1.1	1.1	5.8	0.4	제주특별자치도 제주시 한림읍 금악리 204-10	제주특별자치도	제주시_한림읍	제주_한림	제주특별자치도_제주시_한림읍_금악리	한림읍	금악리	2020-02-17	2020-01-01	1	c(126.324875107758	33.3742876165101)
755	5011025025	2020	2	17	2	5.8	10	148	1	1.12	5.2	0.4	제주특별자치도 제주시 한림읍 금악리 204-11	제주특별자치도	제주시_한림읍	제주_한림	제주특별자치도_제주시_한림읍_금악리	한림읍	금악리	2020-02-17	2020-01-01	1	c(126.325245058607	33.3741382497568)
756	5011025025	2020	2	17	2	5.8	10	140	1.3	1.1	5.8	0.4	제주특별자치도 제주시 한림읍 금악리 204-12	제주특별자치도	제주시_한림읍	제주_한림	제주특별자치도_제주시_한림읍_금악리	한림읍	금악리	2020-02-17	2020-01-01	1	c(126.325605490758	33.3739828796286)
757	5011025025	2020	2	17	2	5.8	10	165	1.1	1.15	5.3	0.3	제주특별자치도 제주시 한림읍 금악리 204-13	제주특별자치도	제주시_한림읍	제주_한림	제주특별자치도_제주시_한림읍_금악리	한림읍	금악리	2020-02-17	2020-01-01	1	c(126.325985683334	33.3738288779742)
758	5011025025	2020	2	17	2	5.9	10	142	1	1.21	5.3	0.4	제주특별자치도 제주시 한림읍 금악리 204-14	제주특별자치도	제주시_한림읍	제주_한림	제주특별자치도_제주시_한림읍_금악리	한림읍	금악리	2020-02-17	2020-01-01	1	c(126.326379334734	33.3736712516264)
759	5011025025	2020	2	17	2	5.9	10	116	1.3	1.31	6.1	0.4	제주특별자치도 제주시 한림읍 금악리 204-15	제주특별자치도	제주시_한림읍	제주_한림	제주특별자치도_제주시_한림읍_금악리	한림읍	금악리	2020-02-17	2020-01-01	1	c(126.326762983957	33.3735145615275)
760	5011025025	2020	2	17	2	5.9	10	166	1.2	1.24	5.4	0.3	제주특별자치도 제주시 한림읍 금악리 204-16	제주특별자치도	제주시_한림읍	제주_한림	제주특별자치도_제주시_한림읍_금악리	한림읍	금악리	2020-02-17	2020-01-01	1	c(126.327159612649	33.3733746201471)
761	5011025025	2020	2	17	2	5.9	10	129	1.2	1.33	5.8	0.3	제주특별자치도 제주시 한림읍 금악리 204-17	제주특별자치도	제주시_한림읍	제주_한림	제주특별자치도_제주시_한림읍_금악리	한림읍	금악리	2020-02-17	2020-01-01	1	c(126.327560660992	33.3732187431411)
762	5011025025	2020	2	17	2	5.8	10	154	1.1	1.38	5.5	0.3	제주특별자치도 제주시 한림읍 금악리 204-18	제주특별자치도	제주시_한림읍	제주_한림	제주특별자치도_제주시_한림읍_금악리	한림읍	금악리	2020-02-17	2020-01-01	1	c(126.327974600201	33.3729933312308)
763	5011025025	2020	2	17	2	5.9	10	152	1.1	1.45	5.6	0.4	제주특별자치도 제주시 한림읍 금악리 204-19	제주특별자치도	제주시_한림읍	제주_한림	제주특별자치도_제주시_한림읍_금악리	한림읍	금악리	2020-02-17	2020-01-01	1	c(126.327832783713	33.3727384028585)
764	5011025025	2020	2	17	2	5.8	10	135	1.2	1.46	6	0.3	제주특별자치도 제주시 한림읍 금악리 204-20	제주특별자치도	제주시_한림읍	제주_한림	제주특별자치도_제주시_한림읍_금악리	한림읍	금악리	2020-02-17	2020-01-01	1	c(126.327673760611	33.3724574150983)
765	5011025025	2020	2	17	2	5.8	10	193	1.5	1.51	7.2	0.3	제주특별자치도 제주시 한림읍 금악리 204-21	제주특별자치도	제주시_한림읍	제주_한림	제주특별자치도_제주시_한림읍_금악리	한림읍	금악리	2020-02-17	2020-01-01	1	c(126.327974552176	33.3723288530467)
766	5011025025	2020	2	17	2	5.9	10	160	1.3	1.5	5.9	0.4	제주특별자치도 제주시 한림읍 금악리 204-22	제주특별자치도	제주시_한림읍	제주_한림	제주특별자치도_제주시_한림읍_금악리	한림읍	금악리	2020-02-17	2020-01-01	1	c(126.328158871729	33.3727020305286)
767	5011025025	2020	2	17	2	5.9	10	146	1.6	1.67	7	0.4	제주특별자치도 제주시 한림읍 금악리 204-23	제주특별자치도	제주시_한림읍	제주_한림	제주특별자치도_제주시_한림읍_금악리	한림읍	금악리	2020-02-17	2020-01-01	1	c(126.327379157696	33.3729126589774)
768	5011025025	2020	2	17	2	5.8	10	125	1.8	1.07	0.6	0.4	제주특별자치도 제주시 한림읍 금악리 204-24	제주특별자치도	제주시_한림읍	제주_한림	제주특별자치도_제주시_한림읍_금악리	한림읍	금악리	2020-02-17	2020-01-01	1	c(126.326992297657	33.3730681615374)
769	5011025025	2020	2	17	2	5.8	10	160	1.5	1.66	6.3	0.3	제주특별자치도 제주시 한림읍 금악리 204-25	제주특별자치도	제주시_한림읍	제주_한림	제주특별자치도_제주시_한림읍_금악리	한림읍	금악리	2020-02-17	2020-01-01	1	c(126.326604148909	33.3732233854075)
770	5011025025	2020	2	17	2	5.9	10	150	1.2	1.71	6.1	0.3	제주특별자치도 제주시 한림읍 금악리 204-26	제주특별자치도	제주시_한림읍	제주_한림	제주특별자치도_제주시_한림읍_금악리	한림읍	금악리	2020-02-17	2020-01-01	1	c(126.326216105557	33.373378698782)
771	5011025025	2020	2	17	2	5.9	10	127	1.3	1.74	6.6	0.4	제주특별자치도 제주시 한림읍 금악리 204-27	제주특별자치도	제주시_한림읍	제주_한림	제주특별자치도_제주시_한림읍_금악리	한림읍	금악리	2020-02-17	2020-01-01	1	c(126.325815592115	33.3735344841624)
772	5011025025	2020	2	17	2	5.8	10	147	1.2	1.76	6.2	0.3	제주특별자치도 제주시 한림읍 금악리 204-28	제주특별자치도	제주시_한림읍	제주_한림	제주특별자치도_제주시_한림읍_금악리	한림읍	금악리	2020-02-17	2020-01-01	1	c(126.3254392612	33.3736894980527)
773	5011025025	2020	2	17	2	5.9	10	150	1.3	1.88	7.1	0.5	제주특별자치도 제주시 한림읍 금악리 204-29	제주특별자치도	제주시_한림읍	제주_한림	제주특별자치도_제주시_한림읍_금악리	한림읍	금악리	2020-02-17	2020-01-01	1	c(126.325073526944	33.3738358229049)
774	5011025025	2020	2	17	2	5.8	10	152	1.4	1.81	6.8	0.3	제주특별자치도 제주시 한림읍 금악리 204-30	제주특별자치도	제주시_한림읍	제주_한림	제주특별자치도_제주시_한림읍_금악리	한림읍	금악리	2020-02-17	2020-01-01	1	c(126.324707899628	33.3739820570893)
775	5011025025	2020	2	17	2	5.7	10	171	1.2	1.87	6.2	0.3	제주특별자치도 제주시 한림읍 금악리 204-31	제주특별자치도	제주시_한림읍	제주_한림	제주특별자치도_제주시_한림읍_금악리	한림읍	금악리	2020-02-17	2020-01-01	1	c(126.324344971389	33.3741265016799)
776	5011025025	2020	2	17	2	5.8	10	167	1.4	1.91	5.6	0.4	제주특별자치도 제주시 한림읍 금악리 204-32	제주특별자치도	제주시_한림읍	제주_한림	제주특별자치도_제주시_한림읍_금악리	한림읍	금악리	2020-02-17	2020-01-01	1	c(126.324182161404	33.3738499969472)
777	5011025025	2020	2	17	2	5.8	10	162	1.5	1.95	6.4	0.4	제주특별자치도 제주시 한림읍 금악리 204-33	제주특별자치도	제주시_한림읍	제주_한림	제주특별자치도_제주시_한림읍_금악리	한림읍	금악리	2020-02-17	2020-01-01	1	c(126.324550994494	33.3737061259091)
778	5011025025	2020	2	17	2	5.9	10	166	0.9	0.65	5.8	0.4	제주특별자치도 제주시 한림읍 금악리 204-34	제주특별자치도	제주시_한림읍	제주_한림	제주특별자치도_제주시_한림읍_금악리	한림읍	금악리	2020-02-17	2020-01-01	1	c(126.324916621598	33.3735598020133)
779	5011025025	2020	2	17	2	5.8	10	150	1.3	0.58	5.4	0.4	제주특별자치도 제주시 한림읍 금악리 204-35	제주특별자치도	제주시_한림읍	제주_한림	제주특별자치도_제주시_한림읍_금악리	한림읍	금악리	2020-02-17	2020-01-01	1	c(126.325282354945	33.3734134776056)
780	5011025025	2020	2	17	2	5.7	10	187	1.3	0.62	6.2	0.3	제주특별자치도 제주시 한림읍 금악리 204-36	제주특별자치도	제주시_한림읍	제주_한림	제주특별자치도_제주시_한림읍_금악리	한림읍	금악리	2020-02-17	2020-01-01	1	c(126.325665333086	33.3732603034838)
781	5011025025	2020	2	17	2	5.8	10	124	1.1	0.56	5.6	0.3	제주특별자치도 제주시 한림읍 금악리 204-37	제주특별자치도	제주시_한림읍	제주_한림	제주특별자치도_제주시_한림읍_금악리	한림읍	금악리	2020-02-17	2020-01-01	1	c(126.326059197371	33.3731026792794)
782	5011025025	2020	2	17	2	5.9	10	146	1	0.79	5.4	0.2	제주특별자치도 제주시 한림읍 금악리 204-38	제주특별자치도	제주시_한림읍	제주_한림	제주특별자치도_제주시_한림읍_금악리	한림읍	금악리	2020-02-17	2020-01-01	1	c(126.326447346516	33.3729474571157)
783	5011025025	2020	2	17	2	5.7	10	128	1.2	0.67	5.4	0.3	제주특별자치도 제주시 한림읍 금악리 204-39	제주특별자치도	제주시_한림읍	제주_한림	제주특별자치도_제주시_한림읍_금악리	한림읍	금악리	2020-02-17	2020-01-01	1	c(126.326835387542	33.3727921429784)
784	5011025025	2020	2	17	2	5.7	10	140	1	0.75	5.1	0.3	제주특별자치도 제주시 한림읍 금악리 204-40	제주특별자치도	제주시_한림읍	제주_한림	제주특별자치도_제주시_한림읍_금악리	한림읍	금악리	2020-02-17	2020-01-01	1	c(126.327222881616	33.3726379065678)
785	5011025025	2020	2	17	2	5.8	10	186	1	0.78	5.2	0.3	제주특별자치도 제주시 한림읍 금악리 204-41	제주특별자치도	제주시_한림읍	제주_한림	제주특별자치도_제주시_한림읍_금악리	한림읍	금악리	2020-02-17	2020-01-01	1	c(126.327816235795	33.372025870279)
786	5011025025	2020	2	17	2	5.8	10	151	1.3	0.83	5.3	0.4	제주특별자치도 제주시 한림읍 금악리 204-42	제주특별자치도	제주시_한림읍	제주_한림	제주특별자치도_제주시_한림읍_금악리	한림읍	금악리	2020-02-17	2020-01-01	1	c(126.32745385589	33.3721705975487)
787	5011025025	2020	2	17	2	5.8	10	148	0.8	0.87	5.3	0.4	제주특별자치도 제주시 한림읍 금악리 204-43	제주특별자치도	제주시_한림읍	제주_한림	제주특별자치도_제주시_한림읍_금악리	한림읍	금악리	2020-02-17	2020-01-01	1	c(126.327031155424	33.3723340204742)
788	5011025025	2020	2	17	2	5.8	10	176	1.1	1.05	5.9	0.4	제주특별자치도 제주시 한림읍 금악리 204-44	제주특별자치도	제주시_한림읍	제주_한림	제주특별자치도_제주시_한림읍_금악리	한림읍	금악리	2020-02-17	2020-01-01	1	c(126.326612804733	33.3725044980064)
789	5011025025	2020	2	17	2	5.7	10	186	1.3	0.94	5.2	0.4	제주특별자치도 제주시 한림읍 금악리 204-45	제주특별자치도	제주시_한림읍	제주_한림	제주특별자치도_제주시_한림읍_금악리	한림읍	금악리	2020-02-17	2020-01-01	1	c(126.326209717858	33.3726601805941)
790	5011025025	2020	2	17	2	5.8	10	131	1.4	1.03	5.1	0.3	제주특별자치도 제주시 한림읍 금악리 204-46	제주특별자치도	제주시_한림읍	제주_한림	제주특별자치도_제주시_한림읍_금악리	한림읍	금악리	2020-02-17	2020-01-01	1	c(126.325822945601	33.3728181143)
791	5011025025	2020	2	17	2	5.7	10	138	1.2	1.02	5.3	0.4	제주특별자치도 제주시 한림읍 금악리 204-47	제주특별자치도	제주시_한림읍	제주_한림	제주특별자치도_제주시_한림읍_금악리	한림읍	금악리	2020-02-17	2020-01-01	1	c(126.32542682848	33.3729753648864)
792	5011025025	2020	2	17	2	5.7	10	136	1.3	1.09	5.5	0.4	제주특별자치도 제주시 한림읍 금악리 204-48	제주특별자치도	제주시_한림읍	제주_한림	제주특별자치도_제주시_한림읍_금악리	한림읍	금악리	2020-02-17	2020-01-01	1	c(126.325045045703	33.3731269219083)
793	5011025025	2020	2	17	2	5.7	10	159	1.5	1.08	5.6	0.4	제주특별자치도 제주시 한림읍 금악리 204-49	제주특별자치도	제주시_한림읍	제주_한림	제주특별자치도_제주시_한림읍_금악리	한림읍	금악리	2020-02-17	2020-01-01	1	c(126.324682878627	33.3732707405562)
794	5011025025	2020	2	17	2	5.7	10	143	1.2	1.19	5.5	0.3	제주특별자치도 제주시 한림읍 금악리 204-50	제주특별자치도	제주시_한림읍	제주_한림	제주특별자치도_제주시_한림읍_금악리	한림읍	금악리	2020-02-17	2020-01-01	1	c(126.324323405756	33.3734134007233)
795	5011025025	2020	2	17	2	5.8	10	150	1.3	1.27	5.4	0.4	제주특별자치도 제주시 한림읍 금악리 204-51	제주특별자치도	제주시_한림읍	제주_한림	제주특별자치도_제주시_한림읍_금악리	한림읍	금악리	2020-02-17	2020-01-01	1	c(126.323923867127	33.3735677427225)
796	5011025025	2020	2	17	2	5.8	10	153	0.9	1.21	4.2	0.4	제주특별자치도 제주시 한림읍 금악리 204-52	제주특별자치도	제주시_한림읍	제주_한림	제주특별자치도_제주시_한림읍_금악리	한림읍	금악리	2020-02-17	2020-01-01	1	c(126.323536035319	33.3737226881773)
797	5011025025	2020	2	17	2	5.8	10	112	0.8	1.32	5.1	0.4	제주특별자치도 제주시 한림읍 금악리 204-53	제주특별자치도	제주시_한림읍	제주_한림	제주특별자치도_제주시_한림읍_금악리	한림읍	금악리	2020-02-17	2020-01-01	1	c(126.323193977386	33.3738639973816)
798	5011025025	2020	2	17	2	5.6	10	136	1.2	1.39	5.4	0.4	제주특별자치도 제주시 한림읍 금악리 204-54	제주특별자치도	제주시_한림읍	제주_한림	제주특별자치도_제주시_한림읍_금악리	한림읍	금악리	2020-02-17	2020-01-01	1	c(126.322829775939	33.374006086434)
799	5011025025	2020	2	17	2	5.6	10	115	1.3	1.38	5.4	0.4	제주특별자치도 제주시 한림읍 금악리 204-55	제주특별자치도	제주시_한림읍	제주_한림	제주특별자치도_제주시_한림읍_금악리	한림읍	금악리	2020-02-17	2020-01-01	1	c(126.32540421136	33.373162954686)
800	5011025025	2020	4	7	2	6.3	30	141	2.6	0.87	4.4	0.4	제주특별자치도 제주시 한림읍 금악리 2124-6	제주특별자치도	제주시_한림읍	제주_한림	제주특별자치도_제주시_한림읍_금악리	한림읍	금악리	2020-04-07	2020-01-01	1	c(126.296027629169	33.3591275048938)
801	5011025025	2020	4	13	2	6.1	43	112	3.3	1.61	8	0.4	제주특별자치도 제주시 한림읍 금악리 9	제주특별자치도	제주시_한림읍	제주_한림	제주특별자치도_제주시_한림읍_금악리	한림읍	금악리	2020-04-13	2020-01-01	1	c(126.337161190861	33.3494418869595)
803	5011025025	2020	5	4	2	5.9	360	60	1	0.99	5.2	0.2	제주특별자치도 제주시 한림읍 금악리 3404	제주특별자치도	제주시_한림읍	제주_한림	제주특별자치도_제주시_한림읍_금악리	한림읍	금악리	2020-05-04	2020-01-01	1	c(126.281743161695	33.3454524837513)
804	5011025025	2020	5	15	2	6.9	288	124	2.4	1.09	8.8	0.2	제주특별자치도 제주시 한림읍 금악리 514	제주특별자치도	제주시_한림읍	제주_한림	제주특별자치도_제주시_한림읍_금악리	한림읍	금악리	2020-05-15	2020-01-01	1	c(126.308279995748	33.3451432250862)
805	5011025025	2020	5	15	2	6.9	288	124	2.4	1.09	8.8	0.2	제주특별자치도 제주시 한림읍 금악리 1384	제주특별자치도	제주시_한림읍	제주_한림	제주특별자치도_제주시_한림읍_금악리	한림읍	금악리	2020-05-15	2020-01-01	1	c(126.307100592545	33.3445343808869)
806	5011025025	2020	5	15	2	6.9	288	124	2.4	1.09	8.8	0.2	제주특별자치도 제주시 한림읍 금악리 1385	제주특별자치도	제주시_한림읍	제주_한림	제주특별자치도_제주시_한림읍_금악리	한림읍	금악리	2020-05-15	2020-01-01	1	c(126.307386540788	33.3440062855332)
807	5011025025	2020	5	15	2	6.9	288	124	2.4	1.09	8.8	0.2	제주특별자치도 제주시 한림읍 금악리 1386	제주특별자치도	제주시_한림읍	제주_한림	제주특별자치도_제주시_한림읍_금악리	한림읍	금악리	2020-05-15	2020-01-01	1	c(126.307604323014	33.3436755305019)
808	5011025025	2020	5	15	2	6.9	288	124	2.4	1.09	8.8	0.2	제주특별자치도 제주시 한림읍 금악리 511	제주특별자치도	제주시_한림읍	제주_한림	제주특별자치도_제주시_한림읍_금악리	한림읍	금악리	2020-05-15	2020-01-01	1	c(126.307987472317	33.3440311838242)
809	5011025025	2020	5	15	2	6.9	288	124	2.4	1.09	8.8	0.2	제주특별자치도 제주시 한림읍 금악리 513	제주특별자치도	제주시_한림읍	제주_한림	제주특별자치도_제주시_한림읍_금악리	한림읍	금악리	2020-05-15	2020-01-01	1	c(126.308056209711	33.3448068533863)
810	5011025025	2020	5	15	2	6.9	288	124	2.4	1.09	8.8	0.2	제주특별자치도 제주시 한림읍 금악리 508-2	제주특별자치도	제주시_한림읍	제주_한림	제주특별자치도_제주시_한림읍_금악리	한림읍	금악리	2020-05-15	2020-01-01	1	c(126.307809683117	33.3445887347136)
811	5011025025	2020	5	15	2	6.9	288	124	2.4	1.09	8.8	0.2	제주특별자치도 제주시 한림읍 금악리 504	제주특별자치도	제주시_한림읍	제주_한림	제주특별자치도_제주시_한림읍_금악리	한림읍	금악리	2020-05-15	2020-01-01	1	c(126.309437541243	33.3440731557895)
812	5011025025	2020	5	15	2	6.9	288	124	2.4	1.09	8.8	0.2	제주특별자치도 제주시 한림읍 금악리 505	제주특별자치도	제주시_한림읍	제주_한림	제주특별자치도_제주시_한림읍_금악리	한림읍	금악리	2020-05-15	2020-01-01	1	c(126.309688278077	33.3447382182571)
813	5011025025	2020	5	15	2	6.9	288	124	2.4	1.09	8.8	0.2	제주특별자치도 제주시 한림읍 금악리 506	제주특별자치도	제주시_한림읍	제주_한림	제주특별자치도_제주시_한림읍_금악리	한림읍	금악리	2020-05-15	2020-01-01	1	c(126.310011316926	33.3450079692958)
814	5011025025	2020	5	15	2	6.9	288	124	2.4	1.09	8.8	0.2	제주특별자치도 제주시 한림읍 금악리 507	제주특별자치도	제주시_한림읍	제주_한림	제주특별자치도_제주시_한림읍_금악리	한림읍	금악리	2020-05-15	2020-01-01	1	c(126.309322285082	33.3453784837181)
815	5011025025	2020	5	15	2	6.9	288	124	2.4	1.09	8.8	0.2	제주특별자치도 제주시 한림읍 금악리 508-1	제주특별자치도	제주시_한림읍	제주_한림	제주특별자치도_제주시_한림읍_금악리	한림읍	금악리	2020-05-15	2020-01-01	1	c(126.308819762389	33.3446577431145)
816	5011025025	2020	5	15	2	6.9	288	124	2.4	1.09	8.8	0.2	제주특별자치도 제주시 한림읍 금악리 1383	제주특별자치도	제주시_한림읍	제주_한림	제주특별자치도_제주시_한림읍_금악리	한림읍	금악리	2020-05-15	2020-01-01	1	c(126.307000551233	33.344253605152)
817	5011025025	2020	5	15	2	6.9	288	124	2.4	1.09	8.8	0.2	제주특별자치도 제주시 한림읍 금악리 509	제주특별자치도	제주시_한림읍	제주_한림	제주특별자치도_제주시_한림읍_금악리	한림읍	금악리	2020-05-15	2020-01-01	1	c(126.308764651085	33.3438017269456)
818	5011025025	2020	5	15	2	6.9	288	124	2.4	1.09	8.8	0.2	제주특별자치도 제주시 한림읍 금악리 510	제주특별자치도	제주시_한림읍	제주_한림	제주특별자치도_제주시_한림읍_금악리	한림읍	금악리	2020-05-15	2020-01-01	1	c(126.308031067892	33.3436531150019)
819	5011025025	2020	5	15	2	6.3	369	122	0.9	1.56	2.8	0.5	제주특별자치도 제주시 한림읍 금악리 388	제주특별자치도	제주시_한림읍	제주_한림	제주특별자치도_제주시_한림읍_금악리	한림읍	금악리	2020-05-15	2020-01-01	1	c(126.316839972012	33.3491169921674)
820	5011025025	2020	5	15	2	6.6	316	125	1.9	1.09	5.5	0.2	제주특별자치도 제주시 한림읍 금악리 1387	제주특별자치도	제주시_한림읍	제주_한림	제주특별자치도_제주시_한림읍_금악리	한림읍	금악리	2020-05-15	2020-01-01	1	c(126.307359170396	33.3433658159339)
821	5011025025	2020	5	15	2	6.6	316	125	1.9	1.09	5.5	0.2	제주특별자치도 제주시 한림읍 금악리 1388	제주특별자치도	제주시_한림읍	제주_한림	제주특별자치도_제주시_한림읍_금악리	한림읍	금악리	2020-05-15	2020-01-01	1	c(126.306910324147	33.343140886821)
822	5011025025	2020	5	15	2	6.6	316	125	1.9	1.09	5.5	0.2	제주특별자치도 제주시 한림읍 금악리 1389	제주특별자치도	제주시_한림읍	제주_한림	제주특별자치도_제주시_한림읍_금악리	한림읍	금악리	2020-05-15	2020-01-01	1	c(126.306482759609	33.3426300871199)
823	5011025025	2020	5	15	2	6.6	316	125	1.9	1.09	5.5	0.2	제주특별자치도 제주시 한림읍 금악리 1380	제주특별자치도	제주시_한림읍	제주_한림	제주특별자치도_제주시_한림읍_금악리	한림읍	금악리	2020-05-15	2020-01-01	1	c(126.305975073821	33.3434317494653)
824	5011025025	2020	5	15	2	6.6	316	125	1.9	1.09	5.5	0.2	제주특별자치도 제주시 한림읍 금악리 1381-3	제주특별자치도	제주시_한림읍	제주_한림	제주특별자치도_제주시_한림읍_금악리	한림읍	금악리	2020-05-15	2020-01-01	1	c(126.30687379603	33.3436838974893)
825	5011025025	2020	5	15	2	6.6	316	125	1.9	1.09	5.5	0.2	제주특별자치도 제주시 한림읍 금악리 1381-1	제주특별자치도	제주시_한림읍	제주_한림	제주특별자치도_제주시_한림읍_금악리	한림읍	금악리	2020-05-15	2020-01-01	1	c(126.306097231414	33.3438354476343)
826	5011025025	2020	5	15	2	6.6	316	125	1.9	1.09	5.5	0.2	제주특별자치도 제주시 한림읍 금악리 1404	제주특별자치도	제주시_한림읍	제주_한림	제주특별자치도_제주시_한림읍_금악리	한림읍	금악리	2020-05-15	2020-01-01	1	c(126.305184084226	33.3429921238277)
827	5011025025	2020	5	15	2	6.6	316	125	1.9	1.09	5.5	0.2	제주특별자치도 제주시 한림읍 금악리 1403-1	제주특별자치도	제주시_한림읍	제주_한림	제주특별자치도_제주시_한림읍_금악리	한림읍	금악리	2020-05-15	2020-01-01	1	c(126.305768956281	33.3427927148154)
828	5011025025	2020	5	15	2	6.6	316	125	1.9	1.09	5.5	0.2	제주특별자치도 제주시 한림읍 금악리 1403-2	제주특별자치도	제주시_한림읍	제주_한림	제주특별자치도_제주시_한림읍_금악리	한림읍	금악리	2020-05-15	2020-01-01	1	c(126.306276738776	33.3419786116636)
829	5011025025	2020	5	15	2	6.9	123	93	1.4	1.12	9.5	0.2	제주특별자치도 제주시 한림읍 금악리 563-1	제주특별자치도	제주시_한림읍	제주_한림	제주특별자치도_제주시_한림읍_금악리	한림읍	금악리	2020-05-15	2020-01-01	1	c(126.311975648511	33.3499921873101)
830	5011025025	2020	5	15	2	6.9	123	93	1.4	1.12	9.5	0.2	제주특별자치도 제주시 한림읍 금악리 561	제주특별자치도	제주시_한림읍	제주_한림	제주특별자치도_제주시_한림읍_금악리	한림읍	금악리	2020-05-15	2020-01-01	1	c(126.310690841445	33.3495512119031)
831	5011025025	2020	5	15	2	6.9	123	93	1.4	1.12	9.5	0.2	제주특별자치도 제주시 한림읍 금악리 562	제주특별자치도	제주시_한림읍	제주_한림	제주특별자치도_제주시_한림읍_금악리	한림읍	금악리	2020-05-15	2020-01-01	1	c(126.3110559478	33.3486290075121)
832	5011025025	2020	5	15	2	6.9	108	53	3.5	1.67	6.8	0.2	제주특별자치도 제주시 한림읍 금악리 1733	제주특별자치도	제주시_한림읍	제주_한림	제주특별자치도_제주시_한림읍_금악리	한림읍	금악리	2020-05-15	2020-01-01	1	c(126.299504993361	33.3506410397767)
833	5011025025	2020	5	15	2	6.9	108	53	3.5	1.67	6.8	0.2	제주특별자치도 제주시 한림읍 금악리 1659	제주특별자치도	제주시_한림읍	제주_한림	제주특별자치도_제주시_한림읍_금악리	한림읍	금악리	2020-05-15	2020-01-01	1	c(126.297559950754	33.3494017134237)
834	5011025025	2020	5	15	2	6.9	108	53	3.5	1.67	6.8	0.2	제주특별자치도 제주시 한림읍 금악리 1660	제주특별자치도	제주시_한림읍	제주_한림	제주특별자치도_제주시_한림읍_금악리	한림읍	금악리	2020-05-15	2020-01-01	1	c(126.297687026948	33.3502325346399)
835	5011025025	2020	5	15	2	6.9	108	53	3.5	1.67	6.8	0.2	제주특별자치도 제주시 한림읍 금악리 1661	제주특별자치도	제주시_한림읍	제주_한림	제주특별자치도_제주시_한림읍_금악리	한림읍	금악리	2020-05-15	2020-01-01	1	c(126.298689246827	33.3499757433786)
836	5011025025	2020	5	15	2	6.9	108	53	3.5	1.67	6.8	0.2	제주특별자치도 제주시 한림읍 금악리 1662	제주특별자치도	제주시_한림읍	제주_한림	제주특별자치도_제주시_한림읍_금악리	한림읍	금악리	2020-05-15	2020-01-01	1	c(126.299014255329	33.3497029513345)
837	5011025025	2020	5	15	2	6.9	108	53	3.5	1.67	6.8	0.2	제주특별자치도 제주시 한림읍 금악리 1663	제주특별자치도	제주시_한림읍	제주_한림	제주특별자치도_제주시_한림읍_금악리	한림읍	금악리	2020-05-15	2020-01-01	1	c(126.298758438786	33.3494655584152)
838	5011025025	2020	5	15	2	6.9	108	53	3.5	1.67	6.8	0.2	제주특별자치도 제주시 한림읍 금악리 1732	제주특별자치도	제주시_한림읍	제주_한림	제주특별자치도_제주시_한림읍_금악리	한림읍	금악리	2020-05-15	2020-01-01	1	c(126.299736245939	33.3504450741671)
839	5011025025	2020	5	15	2	6.9	108	53	3.5	1.67	6.8	0.2	제주특별자치도 제주시 한림읍 금악리 1738	제주특별자치도	제주시_한림읍	제주_한림	제주특별자치도_제주시_한림읍_금악리	한림읍	금악리	2020-05-15	2020-01-01	1	c(126.299203202328	33.3503220641638)
840	5011025025	2020	5	15	2	6.9	108	53	3.5	1.67	6.8	0.2	제주특별자치도 제주시 한림읍 금악리 1739	제주특별자치도	제주시_한림읍	제주_한림	제주특별자치도_제주시_한림읍_금악리	한림읍	금악리	2020-05-15	2020-01-01	1	c(126.298645630574	33.350310711657)
841	5011025025	2020	5	15	2	5.7	391	159	1	0.7	3.2	0.2	제주특별자치도 제주시 한림읍 금악리 493	제주특별자치도	제주시_한림읍	제주_한림	제주특별자치도_제주시_한림읍_금악리	한림읍	금악리	2020-05-15	2020-01-01	1	c(126.313092741994	33.3428308247086)
842	5011025025	2020	5	15	2	5.7	391	159	1	0.7	3.2	0.2	제주특별자치도 제주시 한림읍 금악리 494	제주특별자치도	제주시_한림읍	제주_한림	제주특별자치도_제주시_한림읍_금악리	한림읍	금악리	2020-05-15	2020-01-01	1	c(126.312335933245	33.3433411803075)
843	5011025025	2020	5	15	2	5.7	391	159	1	0.7	3.2	0.2	제주특별자치도 제주시 한림읍 금악리 495	제주특별자치도	제주시_한림읍	제주_한림	제주특별자치도_제주시_한림읍_금악리	한림읍	금악리	2020-05-15	2020-01-01	1	c(126.312283039628	33.3438385713129)
844	5011025025	2020	5	15	2	5.7	391	159	1	0.7	3.2	0.2	제주특별자치도 제주시 한림읍 금악리 498	제주특별자치도	제주시_한림읍	제주_한림	제주특별자치도_제주시_한림읍_금악리	한림읍	금악리	2020-05-15	2020-01-01	1	c(126.311559893408	33.3445059870023)
845	5011025025	2020	5	15	2	5.7	391	159	1	0.7	3.2	0.2	제주특별자치도 제주시 한림읍 금악리 419	제주특별자치도	제주시_한림읍	제주_한림	제주특별자치도_제주시_한림읍_금악리	한림읍	금악리	2020-05-15	2020-01-01	1	c(126.313684043668	33.3434662967769)
846	5011025025	2020	5	15	2	5.7	391	159	1	0.7	3.2	0.2	제주특별자치도 제주시 한림읍 금악리 420	제주특별자치도	제주시_한림읍	제주_한림	제주특별자치도_제주시_한림읍_금악리	한림읍	금악리	2020-05-15	2020-01-01	1	c(126.314078174979	33.3427257349788)
847	5011025025	2020	5	15	2	7	414	69	1.2	0.49	10.2	0.3	제주특별자치도 제주시 한림읍 금악리 425	제주특별자치도	제주시_한림읍	제주_한림	제주특별자치도_제주시_한림읍_금악리	한림읍	금악리	2020-05-15	2020-01-01	1	c(126.31476333406	33.3402796850381)
848	5011025025	2020	5	15	2	7	414	69	1.2	0.49	10.2	0.3	제주특별자치도 제주시 한림읍 금악리 423	제주특별자치도	제주시_한림읍	제주_한림	제주특별자치도_제주시_한림읍_금악리	한림읍	금악리	2020-05-15	2020-01-01	1	c(126.314570277628	33.3416956672844)
849	5011025025	2020	5	15	2	6.5	146	85	0.8	0.43	2.9	0.2	제주특별자치도 제주시 한림읍 금악리 417	제주특별자치도	제주시_한림읍	제주_한림	제주특별자치도_제주시_한림읍_금악리	한림읍	금악리	2020-05-15	2020-01-01	1	c(126.315256020026	33.3438799735651)
850	5011025025	2020	5	15	2	5.9	125	119	1.1	0.6	3	0.3	제주특별자치도 제주시 한림읍 금악리 1350	제주특별자치도	제주시_한림읍	제주_한림	제주특별자치도_제주시_한림읍_금악리	한림읍	금악리	2020-05-15	2020-01-01	1	c(126.304700623561	33.3457718475771)
851	5011025025	2020	5	15	2	5.9	125	119	1.1	0.6	3	0.3	제주특별자치도 제주시 한림읍 금악리 1351	제주특별자치도	제주시_한림읍	제주_한림	제주특별자치도_제주시_한림읍_금악리	한림읍	금악리	2020-05-15	2020-01-01	1	c(126.304398559717	33.3456354568816)
852	5011025025	2020	5	15	2	5.9	125	119	1.1	0.6	3	0.3	제주특별자치도 제주시 한림읍 금악리 1353	제주특별자치도	제주시_한림읍	제주_한림	제주특별자치도_제주시_한림읍_금악리	한림읍	금악리	2020-05-15	2020-01-01	1	c(126.304309925758	33.3458123051712)
853	5011025025	2020	5	15	2	5.9	125	119	1.1	0.6	3	0.3	제주특별자치도 제주시 한림읍 금악리 1362	제주특별자치도	제주시_한림읍	제주_한림	제주특별자치도_제주시_한림읍_금악리	한림읍	금악리	2020-05-15	2020-01-01	1	c(126.304207122303	33.3451774533453)
854	5011025025	2020	5	15	2	5.9	125	119	1.1	0.6	3	0.3	제주특별자치도 제주시 한림읍 금악리 1363	제주특별자치도	제주시_한림읍	제주_한림	제주특별자치도_제주시_한림읍_금악리	한림읍	금악리	2020-05-15	2020-01-01	1	c(126.304642048853	33.3447889554389)
855	5011025025	2020	5	15	2	6.6	107	60	2	0.8	7	0.2	제주특별자치도 제주시 한림읍 금악리 431	제주특별자치도	제주시_한림읍	제주_한림	제주특별자치도_제주시_한림읍_금악리	한림읍	금악리	2020-05-15	2020-01-01	1	c(126.31773580923	33.339571612532)
856	5011025025	2020	5	15	2	6.6	107	60	2	0.8	7	0.2	제주특별자치도 제주시 한림읍 금악리 437	제주특별자치도	제주시_한림읍	제주_한림	제주특별자치도_제주시_한림읍_금악리	한림읍	금악리	2020-05-15	2020-01-01	1	c(126.317933697152	33.3385345043605)
857	5011025025	2020	5	15	2	6.6	107	60	2	0.8	7	0.2	제주특별자치도 제주시 한림읍 금악리 434	제주특별자치도	제주시_한림읍	제주_한림	제주특별자치도_제주시_한림읍_금악리	한림읍	금악리	2020-05-15	2020-01-01	1	c(126.31826147619	33.3380721590576)
858	5011025025	2020	5	15	2	6.6	107	60	2	0.8	7	0.2	제주특별자치도 제주시 한림읍 금악리 93	제주특별자치도	제주시_한림읍	제주_한림	제주특별자치도_제주시_한림읍_금악리	한림읍	금악리	2020-05-15	2020-01-01	1	c(126.32057694417	33.3389921299833)
859	5011025025	2020	5	15	2	6.6	107	60	2	0.8	7	0.2	제주특별자치도 제주시 한림읍 금악리 90	제주특별자치도	제주시_한림읍	제주_한림	제주특별자치도_제주시_한림읍_금악리	한림읍	금악리	2020-05-15	2020-01-01	1	c(126.321657608521	33.3389416869069)
860	5011025025	2020	5	15	2	6.6	107	60	2	0.8	7	0.2	제주특별자치도 제주시 한림읍 금악리 439	제주특별자치도	제주시_한림읍	제주_한림	제주특별자치도_제주시_한림읍_금악리	한림읍	금악리	2020-05-15	2020-01-01	1	c(126.317538850611	33.3379273600974)
861	5011025025	2020	5	15	2	6.6	107	60	2	0.8	7	0.2	제주특별자치도 제주시 한림읍 금악리 440	제주특별자치도	제주시_한림읍	제주_한림	제주특별자치도_제주시_한림읍_금악리	한림읍	금악리	2020-05-15	2020-01-01	1	c(126.316986315905	33.3377620343098)
862	5011025025	2020	5	15	2	6.6	107	60	2	0.8	7	0.2	제주특별자치도 제주시 한림읍 금악리 442	제주특별자치도	제주시_한림읍	제주_한림	제주특별자치도_제주시_한림읍_금악리	한림읍	금악리	2020-05-15	2020-01-01	1	c(126.317237135069	33.3385731425256)
863	5011025025	2020	5	15	2	7.1	947	83	1.2	0.75	8.4	0.3	제주특별자치도 제주시 한림읍 금악리 198-18	제주특별자치도	제주시_한림읍	제주_한림	제주특별자치도_제주시_한림읍_금악리	한림읍	금악리	2020-05-15	2020-01-01	1	c(126.335682068695	33.3624169504872)
864	5011025025	2020	5	15	2	7.1	947	83	1.2	0.75	8.4	0.3	제주특별자치도 제주시 한림읍 금악리 198-20	제주특별자치도	제주시_한림읍	제주_한림	제주특별자치도_제주시_한림읍_금악리	한림읍	금악리	2020-05-15	2020-01-01	1	c(126.337138417689	33.3626933212624)
865	5011025025	2020	5	15	2	7.1	947	83	1.2	0.75	8.4	0.3	제주특별자치도 제주시 한림읍 금악리 198-178	제주특별자치도	제주시_한림읍	제주_한림	제주특별자치도_제주시_한림읍_금악리	한림읍	금악리	2020-05-15	2020-01-01	1	c(126.336870126262	33.3618721534626)
868	5011025025	2020	5	15	2	7.1	947	83	1.2	0.75	8.4	0.3	제주특별자치도 제주시 한림읍 금악리 9-2	제주특별자치도	제주시_한림읍	제주_한림	제주특별자치도_제주시_한림읍_금악리	한림읍	금악리	2020-05-15	2020-01-01	1	c(126.340612797024	33.348594454026)
870	5011025025	2020	5	15	2	7.2	161	38	1.1	1.11	9.5	0.1	제주특별자치도 제주시 한림읍 금악리 1270-1	제주특별자치도	제주시_한림읍	제주_한림	제주특별자치도_제주시_한림읍_금악리	한림읍	금악리	2020-05-15	2020-01-01	1	c(126.306183010314	33.3485957460555)
871	5011025025	2020	5	15	2	7.2	161	38	1.1	1.11	9.5	0.1	제주특별자치도 제주시 한림읍 금악리 1251	제주특별자치도	제주시_한림읍	제주_한림	제주특별자치도_제주시_한림읍_금악리	한림읍	금악리	2020-05-15	2020-01-01	1	c(126.307854249761	33.3490435205661)
872	5011025025	2020	5	15	2	7.2	161	38	1.1	1.11	9.5	0.1	제주특별자치도 제주시 한림읍 금악리 548	제주특별자치도	제주시_한림읍	제주_한림	제주특별자치도_제주시_한림읍_금악리	한림읍	금악리	2020-05-15	2020-01-01	1	c(126.308833291576	33.3484381395067)
873	5011025025	2020	5	15	2	7.2	161	38	1.1	1.11	9.5	0.1	제주특별자치도 제주시 한림읍 금악리 549	제주특별자치도	제주시_한림읍	제주_한림	제주특별자치도_제주시_한림읍_금악리	한림읍	금악리	2020-05-15	2020-01-01	1	c(126.30806907881	33.3487072488419)
874	5011025025	2020	5	15	2	7.2	161	38	1.1	1.11	9.5	0.1	제주특별자치도 제주시 한림읍 금악리 550	제주특별자치도	제주시_한림읍	제주_한림	제주특별자치도_제주시_한림읍_금악리	한림읍	금악리	2020-05-15	2020-01-01	1	c(126.308430821635	33.3490830674119)
875	5011025025	2020	5	15	2	7.2	161	38	1.1	1.11	9.5	0.1	제주특별자치도 제주시 한림읍 금악리 1260	제주특별자치도	제주시_한림읍	제주_한림	제주특별자치도_제주시_한림읍_금악리	한림읍	금악리	2020-05-15	2020-01-01	1	c(126.306938707694	33.3473953379331)
876	5011025025	2020	5	15	2	7.2	161	38	1.1	1.11	9.5	0.1	제주특별자치도 제주시 한림읍 금악리 1250	제주특별자치도	제주시_한림읍	제주_한림	제주특별자치도_제주시_한림읍_금악리	한림읍	금악리	2020-05-15	2020-01-01	1	c(126.307091389502	33.348815398884)
877	5011025025	2020	5	15	2	7.2	161	38	1.1	1.11	9.5	0.1	제주특별자치도 제주시 한림읍 금악리 1276	제주특별자치도	제주시_한림읍	제주_한림	제주특별자치도_제주시_한림읍_금악리	한림읍	금악리	2020-05-15	2020-01-01	1	c(126.305668956821	33.3476640444178)
878	5011025025	2020	5	15	2	7.2	161	38	1.1	1.11	9.5	0.1	제주특별자치도 제주시 한림읍 금악리 1277	제주특별자치도	제주시_한림읍	제주_한림	제주특별자치도_제주시_한림읍_금악리	한림읍	금악리	2020-05-15	2020-01-01	1	c(126.305834668731	33.3470335801996)
879	5011025025	2020	5	15	2	7.2	161	38	1.1	1.11	9.5	0.1	제주특별자치도 제주시 한림읍 금악리 1254-1	제주특별자치도	제주시_한림읍	제주_한림	제주특별자치도_제주시_한림읍_금악리	한림읍	금악리	2020-05-15	2020-01-01	1	c(126.306310365786	33.3494151103915)
880	5011025025	2020	5	15	2	7.2	161	38	1.1	1.11	9.5	0.1	제주특별자치도 제주시 한림읍 금악리 1262	제주특별자치도	제주시_한림읍	제주_한림	제주특별자치도_제주시_한림읍_금악리	한림읍	금악리	2020-05-15	2020-01-01	1	c(126.306386555448	33.3468652697386)
881	5011025025	2020	5	15	2	7.2	161	38	1.1	1.11	9.5	0.1	제주특별자치도 제주시 한림읍 금악리 1268	제주특별자치도	제주시_한림읍	제주_한림	제주특별자치도_제주시_한림읍_금악리	한림읍	금악리	2020-05-15	2020-01-01	1	c(126.305756809647	33.3480727801506)
882	5011025025	2020	5	15	2	7.2	161	38	1.1	1.11	9.5	0.1	제주특별자치도 제주시 한림읍 금악리 1270	제주특별자치도	제주시_한림읍	제주_한림	제주특별자치도_제주시_한림읍_금악리	한림읍	금악리	2020-05-15	2020-01-01	1	c(126.306010840395	33.3484694615724)
883	5011025025	2020	5	15	2	7.2	161	38	1.1	1.11	9.5	0.1	제주특별자치도 제주시 한림읍 금악리 1272-3	제주특별자치도	제주시_한림읍	제주_한림	제주특별자치도_제주시_한림읍_금악리	한림읍	금악리	2020-05-15	2020-01-01	1	c(126.304978041982	33.3485505094625)
884	5011025025	2020	5	15	2	7.2	161	38	1.1	1.11	9.5	0.1	제주특별자치도 제주시 한림읍 금악리 1272-4	제주특별자치도	제주시_한림읍	제주_한림	제주특별자치도_제주시_한림읍_금악리	한림읍	금악리	2020-05-15	2020-01-01	1	c(126.305113492821	33.3488227392555)
885	5011025025	2020	5	15	2	7.2	161	38	1.1	1.11	9.5	0.1	제주특별자치도 제주시 한림읍 금악리 1273	제주특별자치도	제주시_한림읍	제주_한림	제주특별자치도_제주시_한림읍_금악리	한림읍	금악리	2020-05-15	2020-01-01	1	c(126.30501151874	33.3479606897518)
886	5011025025	2020	5	15	2	7.2	161	38	1.1	1.11	9.5	0.1	제주특별자치도 제주시 한림읍 금악리 1274	제주특별자치도	제주시_한림읍	제주_한림	제주특별자치도_제주시_한림읍_금악리	한림읍	금악리	2020-05-15	2020-01-01	1	c(126.305336254456	33.348029946433)
887	5011025025	2020	5	15	2	7.2	161	38	1.1	1.11	9.5	0.1	제주특별자치도 제주시 한림읍 금악리 1275	제주특별자치도	제주시_한림읍	제주_한림	제주특별자치도_제주시_한림읍_금악리	한림읍	금악리	2020-05-15	2020-01-01	1	c(126.305709911922	33.3478773215236)
888	5011025025	2020	5	15	2	7.2	161	38	1.1	1.11	9.5	0.1	제주특별자치도 제주시 한림읍 금악리 1279-1	제주특별자치도	제주시_한림읍	제주_한림	제주특별자치도_제주시_한림읍_금악리	한림읍	금악리	2020-05-15	2020-01-01	1	c(126.305222042516	33.3474641845121)
889	5011025025	2020	5	15	2	7.2	161	38	1.1	1.11	9.5	0.1	제주특별자치도 제주시 한림읍 금악리 1279-2	제주특별자치도	제주시_한림읍	제주_한림	제주특별자치도_제주시_한림읍_금악리	한림읍	금악리	2020-05-15	2020-01-01	1	c(126.305504878599	33.3472495628884)
890	5011025025	2020	5	15	2	6.8	118	65	0.8	1.53	2.8	0.2	제주특별자치도 제주시 한림읍 금악리 191-2	제주특별자치도	제주시_한림읍	제주_한림	제주특별자치도_제주시_한림읍_금악리	한림읍	금악리	2020-05-15	2020-01-01	1	c(126.325556706666	33.3667977767996)
891	5011025025	2020	5	15	2	6.7	116	65	0.9	1.62	2	0.2	제주특별자치도 제주시 한림읍 금악리 191-1	제주특별자치도	제주시_한림읍	제주_한림	제주특별자치도_제주시_한림읍_금악리	한림읍	금악리	2020-05-15	2020-01-01	1	c(126.326137301674	33.3669589799204)
892	5011025025	2020	5	15	2	6.5	122	168	3.2	1.81	10.1	0.4	제주특별자치도 제주시 한림읍 금악리 198-9	제주특별자치도	제주시_한림읍	제주_한림	제주특별자치도_제주시_한림읍_금악리	한림읍	금악리	2020-05-15	2020-01-01	1	c(126.332156053129	33.3638410442926)
893	5011025025	2020	5	15	2	6.5	122	168	3.2	1.81	10.1	0.4	제주특별자치도 제주시 한림읍 금악리 198-10	제주특별자치도	제주시_한림읍	제주_한림	제주특별자치도_제주시_한림읍_금악리	한림읍	금악리	2020-05-15	2020-01-01	1	c(126.331595053096	33.3641817150896)
894	5011025025	2020	5	15	2	6.5	122	168	3.2	1.81	10.1	0.4	제주특별자치도 제주시 한림읍 금악리 198-11	제주특별자치도	제주시_한림읍	제주_한림	제주특별자치도_제주시_한림읍_금악리	한림읍	금악리	2020-05-15	2020-01-01	1	c(126.331843372488	33.3628728468264)
896	5011025025	2020	5	15	2	6.4	262	122	2.7	1.79	5.4	0.2	제주특별자치도 제주시 한림읍 금악리 198-13	제주특별자치도	제주시_한림읍	제주_한림	제주특별자치도_제주시_한림읍_금악리	한림읍	금악리	2020-05-15	2020-01-01	1	c(126.329730025139	33.3632400371629)
898	5011025025	2020	5	15	2	6.2	114	63	1.2	1.7	3.8	0.2	제주특별자치도 제주시 한림읍 금악리 194-1	제주특별자치도	제주시_한림읍	제주_한림	제주특별자치도_제주시_한림읍_금악리	한림읍	금악리	2020-05-15	2020-01-01	1	c(126.326930121111	33.3677190010605)
899	5011025025	2020	5	15	2	6	162	19	0.7	0.49	2.4	0.1	제주특별자치도 제주시 한림읍 금악리 203-1	제주특별자치도	제주시_한림읍	제주_한림	제주특별자치도_제주시_한림읍_금악리	한림읍	금악리	2020-05-15	2020-01-01	1	c(126.328353540995	33.3721482403489)
900	5011025025	2020	5	15	2	6	162	19	0.7	0.49	2.4	0.1	제주특별자치도 제주시 한림읍 금악리 203-2	제주특별자치도	제주시_한림읍	제주_한림	제주특별자치도_제주시_한림읍_금악리	한림읍	금악리	2020-05-15	2020-01-01	1	c(126.328682563208	33.3718414931322)
901	5011025025	2020	5	15	2	6	162	19	0.7	0.49	2.4	0.1	제주특별자치도 제주시 한림읍 금악리 203-3	제주특별자치도	제주시_한림읍	제주_한림	제주특별자치도_제주시_한림읍_금악리	한림읍	금악리	2020-05-15	2020-01-01	1	c(126.328975355094	33.3709210113619)
902	5011025025	2020	5	15	2	6	162	19	0.7	0.49	2.4	0.1	제주특별자치도 제주시 한림읍 금악리 203-4	제주특별자치도	제주시_한림읍	제주_한림	제주특별자치도_제주시_한림읍_금악리	한림읍	금악리	2020-05-15	2020-01-01	1	c(126.328222412405	33.371048121662)
903	5011025025	2020	5	15	2	6	162	19	0.7	0.49	2.4	0.1	제주특별자치도 제주시 한림읍 금악리 203-5	제주특별자치도	제주시_한림읍	제주_한림	제주특별자치도_제주시_한림읍_금악리	한림읍	금악리	2020-05-15	2020-01-01	1	c(126.327879317826	33.370823569687)
904	5011025025	2020	5	15	2	6	162	19	0.7	0.49	2.4	0.1	제주특별자치도 제주시 한림읍 금악리 203-6	제주특별자치도	제주시_한림읍	제주_한림	제주특별자치도_제주시_한림읍_금악리	한림읍	금악리	2020-05-15	2020-01-01	1	c(126.327368869538	33.3701866205174)
905	5011025025	2020	5	15	2	6	162	19	0.7	0.49	2.4	0.1	제주특별자치도 제주시 한림읍 금악리 203-9	제주특별자치도	제주시_한림읍	제주_한림	제주특별자치도_제주시_한림읍_금악리	한림읍	금악리	2020-05-15	2020-01-01	1	c(126.326230113042	33.3696663536363)
906	5011025025	2020	5	15	2	6	162	19	0.7	0.49	2.4	0.1	제주특별자치도 제주시 한림읍 금악리 203-10	제주특별자치도	제주시_한림읍	제주_한림	제주특별자치도_제주시_한림읍_금악리	한림읍	금악리	2020-05-15	2020-01-01	1	c(126.326845283812	33.3693450252668)
907	5011025025	2020	5	15	2	6.5	161	23	0.5	0.51	2	0.1	제주특별자치도 제주시 한림읍 금악리 184-1	제주특별자치도	제주시_한림읍	제주_한림	제주특별자치도_제주시_한림읍_금악리	한림읍	금악리	2020-05-15	2020-01-01	1	c(126.328221578566	33.3654806536724)
908	5011025025	2020	5	15	2	6.5	161	23	0.5	0.51	2	0.1	제주특별자치도 제주시 한림읍 금악리 196-53	제주특별자치도	제주시_한림읍	제주_한림	제주특별자치도_제주시_한림읍_금악리	한림읍	금악리	2020-05-15	2020-01-01	1	c(126.327866348765	33.3661663807239)
909	5011025025	2020	5	15	2	6.1	106	78	0.6	0.55	2.3	0.3	제주특별자치도 제주시 한림읍 금악리 7-2	제주특별자치도	제주시_한림읍	제주_한림	제주특별자치도_제주시_한림읍_금악리	한림읍	금악리	2020-05-15	2020-01-01	1	c(126.340748270341	33.3498334342679)
910	5011025025	2020	5	15	2	6.1	106	78	0.6	0.55	2.3	0.3	제주특별자치도 제주시 한림읍 금악리 198-12	제주특별자치도	제주시_한림읍	제주_한림	제주특별자치도_제주시_한림읍_금악리	한림읍	금악리	2020-05-15	2020-01-01	1	c(126.330513088492	33.3635761411467)
911	5011025025	2020	5	15	2	6.5	217	32	1	0.65	3.2	0.1	제주특별자치도 제주시 한림읍 금악리 204	제주특별자치도	제주시_한림읍	제주_한림	제주특별자치도_제주시_한림읍_금악리	한림읍	금악리	2020-05-15	2020-01-01	1	c(126.325144821732	33.3714359761573)
912	5011025025	2020	5	15	2	7	142	137	3.2	1.89	13.7	0.4	제주특별자치도 제주시 한림읍 금악리 198-136	제주특별자치도	제주시_한림읍	제주_한림	제주특별자치도_제주시_한림읍_금악리	한림읍	금악리	2020-05-15	2020-01-01	1	c(126.335271566771	33.3594721998166)
913	5011025025	2020	5	15	2	5.9	161	81	0.6	0.74	2	0.2	제주특별자치도 제주시 한림읍 금악리 1005	제주특별자치도	제주시_한림읍	제주_한림	제주특별자치도_제주시_한림읍_금악리	한림읍	금악리	2020-05-15	2020-01-01	1	c(126.311862763384	33.3630543844798)
914	5011025025	2020	5	15	2	5.9	161	81	0.6	0.74	2	0.2	제주특별자치도 제주시 한림읍 금악리 1006	제주특별자치도	제주시_한림읍	제주_한림	제주특별자치도_제주시_한림읍_금악리	한림읍	금악리	2020-05-15	2020-01-01	1	c(126.312009547866	33.3634210666158)
915	5011025025	2020	5	15	2	5.9	161	81	0.6	0.74	2	0.2	제주특별자치도 제주시 한림읍 금악리 1007	제주특별자치도	제주시_한림읍	제주_한림	제주특별자치도_제주시_한림읍_금악리	한림읍	금악리	2020-05-15	2020-01-01	1	c(126.312771235541	33.3629140788395)
916	5011025025	2020	5	15	2	5.7	271	108	2.1	2.54	12	0.4	제주특별자치도 제주시 한림읍 금악리 275	제주특별자치도	제주시_한림읍	제주_한림	제주특별자치도_제주시_한림읍_금악리	한림읍	금악리	2020-05-15	2020-01-01	1	c(126.315599432786	33.3718416383303)
917	5011025025	2020	5	15	2	5.7	271	108	2.1	2.54	12	0.4	제주특별자치도 제주시 한림읍 금악리 249-31	제주특별자치도	제주시_한림읍	제주_한림	제주특별자치도_제주시_한림읍_금악리	한림읍	금악리	2020-05-15	2020-01-01	1	c(126.315659393106	33.3728158744101)
918	5011025025	2020	5	15	2	5.7	271	108	2.1	2.54	12	0.4	제주특별자치도 제주시 한림읍 금악리 249-32	제주특별자치도	제주시_한림읍	제주_한림	제주특별자치도_제주시_한림읍_금악리	한림읍	금악리	2020-05-15	2020-01-01	1	c(126.314722622205	33.3729072676231)
919	5011025025	2020	5	15	2	5.7	271	108	2.1	2.54	12	0.4	제주특별자치도 제주시 한림읍 금악리 249-36	제주특별자치도	제주시_한림읍	제주_한림	제주특별자치도_제주시_한림읍_금악리	한림읍	금악리	2020-05-15	2020-01-01	1	c(126.314683162415	33.3724032372191)
920	5011025025	2020	5	15	2	5.7	271	108	2.1	2.54	12	0.4	제주특별자치도 제주시 한림읍 금악리 249-37	제주특별자치도	제주시_한림읍	제주_한림	제주특별자치도_제주시_한림읍_금악리	한림읍	금악리	2020-05-15	2020-01-01	1	c(126.315436357533	33.3724398506224)
921	5011025025	2020	5	15	2	5.7	271	108	2.1	2.54	12	0.4	제주특별자치도 제주시 한림읍 금악리 249-29	제주특별자치도	제주시_한림읍	제주_한림	제주특별자치도_제주시_한림읍_금악리	한림읍	금악리	2020-05-15	2020-01-01	1	c(126.315031418405	33.3732543738384)
922	5011025025	2020	5	15	2	5.7	271	108	2.1	2.54	12	0.4	제주특별자치도 제주시 한림읍 금악리 274-8	제주특별자치도	제주시_한림읍	제주_한림	제주특별자치도_제주시_한림읍_금악리	한림읍	금악리	2020-05-15	2020-01-01	1	c(126.314517584015	33.3726483688962)
923	5011025025	2020	5	15	2	5.7	271	108	2.1	2.54	12	0.4	제주특별자치도 제주시 한림읍 금악리 274-9	제주특별자치도	제주시_한림읍	제주_한림	제주특별자치도_제주시_한림읍_금악리	한림읍	금악리	2020-05-15	2020-01-01	1	c(126.314355134837	33.3721795427373)
924	5011025025	2020	5	15	2	5.7	271	108	2.1	2.54	12	0.4	제주특별자치도 제주시 한림읍 금악리 274-11	제주특별자치도	제주시_한림읍	제주_한림	제주특별자치도_제주시_한림읍_금악리	한림읍	금악리	2020-05-15	2020-01-01	1	c(126.314519961551	33.3725918518759)
925	5011025025	2020	5	15	2	5.7	271	108	2.1	2.54	12	0.4	제주특별자치도 제주시 한림읍 금악리 278-6	제주특별자치도	제주시_한림읍	제주_한림	제주특별자치도_제주시_한림읍_금악리	한림읍	금악리	2020-05-15	2020-01-01	1	c(126.316685219751	33.3718754792116)
926	5011025025	2020	5	15	2	4.9	113	123	0.3	0.61	0.9	0.1	제주특별자치도 제주시 한림읍 금악리 284	제주특별자치도	제주시_한림읍	제주_한림	제주특별자치도_제주시_한림읍_금악리	한림읍	금악리	2020-05-15	2020-01-01	1	c(126.315293627309	33.3684248802232)
927	5011025025	2020	5	15	2	7	297	116	2	2.22	11.5	0.4	제주특별자치도 제주시 한림읍 금악리 278-8	제주특별자치도	제주시_한림읍	제주_한림	제주특별자치도_제주시_한림읍_금악리	한림읍	금악리	2020-05-15	2020-01-01	1	c(126.317419065472	33.3714998537738)
928	5011025025	2020	5	15	2	7	297	116	2	2.22	11.5	0.4	제주특별자치도 제주시 한림읍 금악리 278-10	제주특별자치도	제주시_한림읍	제주_한림	제주특별자치도_제주시_한림읍_금악리	한림읍	금악리	2020-05-15	2020-01-01	1	c(126.317825855962	33.3715730456264)
929	5011025025	2020	5	15	2	7	82	77	1.1	1.52	6.4	0.2	제주특별자치도 제주시 한림읍 금악리 647	제주특별자치도	제주시_한림읍	제주_한림	제주특별자치도_제주시_한림읍_금악리	한림읍	금악리	2020-05-15	2020-01-01	1	c(126.31372997756	33.3663883719532)
930	5011025025	2020	5	15	2	5.2	71	128	0.4	0.26	0.4	0.2	제주특별자치도 제주시 한림읍 금악리 285	제주특별자치도	제주시_한림읍	제주_한림	제주특별자치도_제주시_한림읍_금악리	한림읍	금악리	2020-05-15	2020-01-01	1	c(126.317079922839	33.3697415859118)
931	5011025025	2020	5	15	2	5.3	66	129	0.4	0.26	0.3	0.2	제주특별자치도 제주시 한림읍 금악리 285-1	제주특별자치도	제주시_한림읍	제주_한림	제주특별자치도_제주시_한림읍_금악리	한림읍	금악리	2020-05-15	2020-01-01	1	c(126.318688586746	33.3670413929736)
932	5011025025	2020	5	15	2	5.3	66	129	0.4	0.26	0.3	0.2	제주특별자치도 제주시 한림읍 금악리 285-2	제주특별자치도	제주시_한림읍	제주_한림	제주특별자치도_제주시_한림읍_금악리	한림읍	금악리	2020-05-15	2020-01-01	1	c(126.317784571944	33.3676249917901)
933	5011025025	2020	5	15	2	5.8	86	75	1	0.43	3.2	0.2	제주특별자치도 제주시 한림읍 금악리 1442	제주특별자치도	제주시_한림읍	제주_한림	제주특별자치도_제주시_한림읍_금악리	한림읍	금악리	2020-05-15	2020-01-01	1	c(126.301494393072	33.3448935478277)
934	5011025025	2020	5	15	2	5.8	86	75	1	0.43	3.2	0.2	제주특별자치도 제주시 한림읍 금악리 1431	제주특별자치도	제주시_한림읍	제주_한림	제주특별자치도_제주시_한림읍_금악리	한림읍	금악리	2020-05-15	2020-01-01	1	c(126.302522858832	33.3436936180997)
935	5011025025	2020	5	15	2	5.8	86	75	1	0.43	3.2	0.2	제주특별자치도 제주시 한림읍 금악리 1433	제주특별자치도	제주시_한림읍	제주_한림	제주특별자치도_제주시_한림읍_금악리	한림읍	금악리	2020-05-15	2020-01-01	1	c(126.30213575252	33.3438908774194)
936	5011025025	2020	5	15	2	5.8	86	75	1	0.43	3.2	0.2	제주특별자치도 제주시 한림읍 금악리 1430	제주특별자치도	제주시_한림읍	제주_한림	제주특별자치도_제주시_한림읍_금악리	한림읍	금악리	2020-05-15	2020-01-01	1	c(126.302400629076	33.3432471802564)
937	5011025025	2020	5	15	2	5.8	86	75	1	0.43	3.2	0.2	제주특별자치도 제주시 한림읍 금악리 1439	제주특별자치도	제주시_한림읍	제주_한림	제주특별자치도_제주시_한림읍_금악리	한림읍	금악리	2020-05-15	2020-01-01	1	c(126.301474362636	33.3445500156122)
938	5011025025	2020	5	15	2	5.8	86	75	1	0.43	3.2	0.2	제주특별자치도 제주시 한림읍 금악리 1423	제주특별자치도	제주시_한림읍	제주_한림	제주특별자치도_제주시_한림읍_금악리	한림읍	금악리	2020-05-15	2020-01-01	1	c(126.301087153564	33.3436433515651)
939	5011025025	2020	5	15	2	5.8	86	75	1	0.43	3.2	0.2	제주특별자치도 제주시 한림읍 금악리 1424	제주특별자치도	제주시_한림읍	제주_한림	제주특별자치도_제주시_한림읍_금악리	한림읍	금악리	2020-05-15	2020-01-01	1	c(126.30135455373	33.3436933622675)
940	5011025025	2020	5	15	2	5.8	86	75	1	0.43	3.2	0.2	제주특별자치도 제주시 한림읍 금악리 1425	제주특별자치도	제주시_한림읍	제주_한림	제주특별자치도_제주시_한림읍_금악리	한림읍	금악리	2020-05-15	2020-01-01	1	c(126.301242740354	33.343853308221)
941	5011025025	2020	5	15	2	4.8	93	80	3.7	0.87	4.6	0.2	제주특별자치도 제주시 한림읍 금악리 2440	제주특별자치도	제주시_한림읍	제주_한림	제주특별자치도_제주시_한림읍_금악리	한림읍	금악리	2020-05-15	2020-01-01	1	c(126.295982793976	33.3665229629348)
942	5011025025	2020	5	15	2	6.4	135	66	2.9	0.79	3.7	0.3	제주특별자치도 제주시 한림읍 금악리 2577	제주특별자치도	제주시_한림읍	제주_한림	제주특별자치도_제주시_한림읍_금악리	한림읍	금악리	2020-05-15	2020-01-01	1	c(126.298709486243	33.3705713277782)
943	5011025025	2020	5	15	2	6.8	171	62	1.9	1.63	4.5	0.2	제주특별자치도 제주시 한림읍 금악리 1777	제주특별자치도	제주시_한림읍	제주_한림	제주특별자치도_제주시_한림읍_금악리	한림읍	금악리	2020-05-15	2020-01-01	1	c(126.294561004235	33.3506666965653)
944	5011025025	2020	5	15	2	6.8	145	100	2.1	2.88	7	0.5	제주특별자치도 제주시 한림읍 금악리 945	제주특별자치도	제주시_한림읍	제주_한림	제주특별자치도_제주시_한림읍_금악리	한림읍	금악리	2020-05-15	2020-01-01	1	c(126.303067859818	33.3666164942467)
945	5011025025	2020	5	15	2	5.6	338	112	0.8	1.02	2.1	0.2	제주특별자치도 제주시 한림읍 금악리 104-1	제주특별자치도	제주시_한림읍	제주_한림	제주특별자치도_제주시_한림읍_금악리	한림읍	금악리	2020-05-15	2020-01-01	1	c(126.320391632221	33.3405160864388)
946	5011025025	2020	5	15	2	5.9	75	80	0.9	0.84	1.8	0.1	제주특별자치도 제주시 한림읍 금악리 825	제주특별자치도	제주시_한림읍	제주_한림	제주특별자치도_제주시_한림읍_금악리	한림읍	금악리	2020-05-15	2020-01-01	1	c(126.302833905352	33.3759694255207)
947	5011025025	2020	6	9	2	5.8	84	131	1	0.51	2	0.3	제주특별자치도 제주시 한림읍 금악리 196-10	제주특별자치도	제주시_한림읍	제주_한림	제주특별자치도_제주시_한림읍_금악리	한림읍	금악리	2020-06-09	2020-01-01	1	c(126.328815547048	33.3662505863205)
948	5011025025	2020	6	9	2	5.7	82	123	1.1	0.62	2.7	0.3	제주특별자치도 제주시 한림읍 금악리 708	제주특별자치도	제주시_한림읍	제주_한림	제주특별자치도_제주시_한림읍_금악리	한림읍	금악리	2020-06-09	2020-01-01	1	c(126.311853501405	33.3705772660902)
949	5011025025	2020	6	9	2	6.1	95	79	1.3	1.23	4.4	0.4	제주특별자치도 제주시 한림읍 금악리 788-1	제주특별자치도	제주시_한림읍	제주_한림	제주특별자치도_제주시_한림읍_금악리	한림읍	금악리	2020-06-09	2020-01-01	1	c(126.306904585468	33.3790071587265)
950	5011025025	2020	6	9	2	6.1	99	79	1.7	1.15	4.4	0.4	제주특별자치도 제주시 한림읍 금악리 14-1	제주특별자치도	제주시_한림읍	제주_한림	제주특별자치도_제주시_한림읍_금악리	한림읍	금악리	2020-06-09	2020-01-01	1	c(126.335153301041	33.3506793308642)
953	5011025025	2020	6	9	2	6.1	107	78	1.3	1.43	3.6	0.4	제주특별자치도 제주시 한림읍 금악리 198-22	제주특별자치도	제주시_한림읍	제주_한림	제주특별자치도_제주시_한림읍_금악리	한림읍	금악리	2020-06-09	2020-01-01	1	c(126.339239999797	33.3599108239225)
954	5011025025	2020	6	9	2	6.2	109	80	1.7	1.49	4.9	0.4	제주특별자치도 제주시 한림읍 금악리 198-205	제주특별자치도	제주시_한림읍	제주_한림	제주특별자치도_제주시_한림읍_금악리	한림읍	금악리	2020-06-09	2020-01-01	1	c(126.334060924321	33.3606294983047)
955	5011025025	2020	6	9	2	5.8	98	122	0.1	0.61	1.4	0.4	제주특별자치도 제주시 한림읍 금악리 715-21	제주특별자치도	제주시_한림읍	제주_한림	제주특별자치도_제주시_한림읍_금악리	한림읍	금악리	2020-06-09	2020-01-01	1	c(126.312112767449	33.3780739481289)
956	5011025025	2020	6	9	2	5.7	100	118	0.1	0.7	1.4	0.4	제주특별자치도 제주시 한림읍 금악리 249-8	제주특별자치도	제주시_한림읍	제주_한림	제주특별자치도_제주시_한림읍_금악리	한림읍	금악리	2020-06-09	2020-01-01	1	c(126.313458232656	33.3781387388033)
957	5011025025	2020	6	9	2	5.6	92	120	0.1	0.57	1	0.4	제주특별자치도 제주시 한림읍 금악리 249-10	제주특별자치도	제주시_한림읍	제주_한림	제주특별자치도_제주시_한림읍_금악리	한림읍	금악리	2020-06-09	2020-01-01	1	c(126.313451002248	33.3769801473242)
958	5011025025	2020	6	9	2	5.6	96	124	1.2	0.65	2.3	0.3	제주특별자치도 제주시 한림읍 금악리 747	제주특별자치도	제주시_한림읍	제주_한림	제주특별자치도_제주시_한림읍_금악리	한림읍	금악리	2020-06-09	2020-01-01	1	c(126.307864765766	33.3789543636705)
959	5011025025	2020	6	9	2	5.5	36	47	0.3	0.15	0.3	0.1	제주특별자치도 제주시 한림읍 금악리 204-3	제주특별자치도	제주시_한림읍	제주_한림	제주특별자치도_제주시_한림읍_금악리	한림읍	금악리	2020-06-09	2020-01-01	1	c(126.323518885675	33.374563785399)
960	5011025025	2020	6	9	2	5.5	36	47	0.2	0.15	0.3	0.1	제주특별자치도 제주시 한림읍 금악리 204-5	제주특별자치도	제주시_한림읍	제주_한림	제주특별자치도_제주시_한림읍_금악리	한림읍	금악리	2020-06-09	2020-01-01	1	c(126.323992598145	33.3744482567931)
961	5011025025	2020	6	9	2	5.4	36	47	0.1	0.1	0.2	0.1	제주특별자치도 제주시 한림읍 금악리 204-6	제주특별자치도	제주시_한림읍	제주_한림	제주특별자치도_제주시_한림읍_금악리	한림읍	금악리	2020-06-09	2020-01-01	1	c(126.323762540008	33.3740719390534)
962	5011025025	2020	6	9	2	5.4	35	45	0.3	0.17	0.4	0.1	제주특별자치도 제주시 한림읍 금악리 204-7	제주특별자치도	제주시_한림읍	제주_한림	제주특별자치도_제주시_한림읍_금악리	한림읍	금악리	2020-06-09	2020-01-01	1	c(126.323435579035	33.3742062986896)
963	5011025025	2020	6	9	2	5.4	35	45	0.4	0.17	0.4	0.1	제주특별자치도 제주시 한림읍 금악리 204-8	제주특별자치도	제주시_한림읍	제주_한림	제주특별자치도_제주시_한림읍_금악리	한림읍	금악리	2020-06-09	2020-01-01	1	c(126.323094396925	33.3743313836093)
964	5011025025	2020	6	9	2	5.4	34	45	0.4	0.17	0.4	0.1	제주특별자치도 제주시 한림읍 금악리 204-9	제주특별자치도	제주시_한림읍	제주_한림	제주특별자치도_제주시_한림읍_금악리	한림읍	금악리	2020-06-09	2020-01-01	1	c(126.324519418355	33.3744268717)
965	5011025025	2020	6	9	2	5.5	35	46	0.3	0.17	0.4	0.1	제주특별자치도 제주시 한림읍 금악리 204-10	제주특별자치도	제주시_한림읍	제주_한림	제주특별자치도_제주시_한림읍_금악리	한림읍	금악리	2020-06-09	2020-01-01	1	c(126.324875107758	33.3742876165101)
966	5011025025	2020	6	9	2	5.4	35	45	0.3	0.17	0.4	0.1	제주특별자치도 제주시 한림읍 금악리 204-11	제주특별자치도	제주시_한림읍	제주_한림	제주특별자치도_제주시_한림읍_금악리	한림읍	금악리	2020-06-09	2020-01-01	1	c(126.325245058607	33.3741382497568)
967	5011025025	2020	6	9	2	5.3	36	45	0.3	0.18	0.4	0.1	제주특별자치도 제주시 한림읍 금악리 204-12	제주특별자치도	제주시_한림읍	제주_한림	제주특별자치도_제주시_한림읍_금악리	한림읍	금악리	2020-06-09	2020-01-01	1	c(126.325605490758	33.3739828796286)
968	5011025025	2020	6	9	2	5.4	35	46	0.4	0.17	0.4	0.1	제주특별자치도 제주시 한림읍 금악리 204-13	제주특별자치도	제주시_한림읍	제주_한림	제주특별자치도_제주시_한림읍_금악리	한림읍	금악리	2020-06-09	2020-01-01	1	c(126.325985683334	33.3738288779742)
969	5011025025	2020	6	9	2	5.4	36	43	0.3	0.19	0.4	0.1	제주특별자치도 제주시 한림읍 금악리 204-14	제주특별자치도	제주시_한림읍	제주_한림	제주특별자치도_제주시_한림읍_금악리	한림읍	금악리	2020-06-09	2020-01-01	1	c(126.326379334734	33.3736712516264)
970	5011025025	2020	6	9	2	5.4	35	42	0.3	0.18	0.4	0.1	제주특별자치도 제주시 한림읍 금악리 204-15	제주특별자치도	제주시_한림읍	제주_한림	제주특별자치도_제주시_한림읍_금악리	한림읍	금악리	2020-06-09	2020-01-01	1	c(126.326762983957	33.3735145615275)
971	5011025025	2020	6	9	2	5.5	36	44	0.4	0.17	0.4	0.1	제주특별자치도 제주시 한림읍 금악리 204-16	제주특별자치도	제주시_한림읍	제주_한림	제주특별자치도_제주시_한림읍_금악리	한림읍	금악리	2020-06-09	2020-01-01	1	c(126.327159612649	33.3733746201471)
972	5011025025	2020	6	9	2	5.4	36	43	0.4	0.17	0.5	0.1	제주특별자치도 제주시 한림읍 금악리 204-17	제주특별자치도	제주시_한림읍	제주_한림	제주특별자치도_제주시_한림읍_금악리	한림읍	금악리	2020-06-09	2020-01-01	1	c(126.327560660992	33.3732187431411)
973	5011025025	2020	6	9	2	5.3	46	46	1.1	0.44	0.7	0.2	제주특별자치도 제주시 한림읍 금악리 204-18	제주특별자치도	제주시_한림읍	제주_한림	제주특별자치도_제주시_한림읍_금악리	한림읍	금악리	2020-06-09	2020-01-01	1	c(126.327974600201	33.3729933312308)
974	5011025025	2020	6	9	2	5.3	33	43	1.1	0.43	0.7	0.1	제주특별자치도 제주시 한림읍 금악리 204-19	제주특별자치도	제주시_한림읍	제주_한림	제주특별자치도_제주시_한림읍_금악리	한림읍	금악리	2020-06-09	2020-01-01	1	c(126.327832783713	33.3727384028585)
975	5011025025	2020	6	9	2	5.4	29	40	1.1	0.44	0.7	0.1	제주특별자치도 제주시 한림읍 금악리 204-20	제주특별자치도	제주시_한림읍	제주_한림	제주특별자치도_제주시_한림읍_금악리	한림읍	금악리	2020-06-09	2020-01-01	1	c(126.327673760611	33.3724574150983)
976	5011025025	2020	6	9	2	5.3	29	41	1.1	0.45	0.7	0.1	제주특별자치도 제주시 한림읍 금악리 204-21	제주특별자치도	제주시_한림읍	제주_한림	제주특별자치도_제주시_한림읍_금악리	한림읍	금악리	2020-06-09	2020-01-01	1	c(126.327974552176	33.3723288530467)
977	5011025025	2020	6	9	2	5.2	32	42	1.1	0.45	0.7	0.1	제주특별자치도 제주시 한림읍 금악리 204-22	제주특별자치도	제주시_한림읍	제주_한림	제주특별자치도_제주시_한림읍_금악리	한림읍	금악리	2020-06-09	2020-01-01	1	c(126.328158871729	33.3727020305286)
978	5011025025	2020	6	9	2	5.3	29	42	1.1	0.43	0.6	0.1	제주특별자치도 제주시 한림읍 금악리 204-23	제주특별자치도	제주시_한림읍	제주_한림	제주특별자치도_제주시_한림읍_금악리	한림읍	금악리	2020-06-09	2020-01-01	1	c(126.327379157696	33.3729126589774)
979	5011025025	2020	6	9	2	5.3	29	41	1.1	0.46	0.6	0.1	제주특별자치도 제주시 한림읍 금악리 204-24	제주특별자치도	제주시_한림읍	제주_한림	제주특별자치도_제주시_한림읍_금악리	한림읍	금악리	2020-06-09	2020-01-01	1	c(126.326992297657	33.3730681615374)
980	5011025025	2020	6	9	2	5.4	29	43	1.1	0.44	0.6	0.1	제주특별자치도 제주시 한림읍 금악리 204-25	제주특별자치도	제주시_한림읍	제주_한림	제주특별자치도_제주시_한림읍_금악리	한림읍	금악리	2020-06-09	2020-01-01	1	c(126.326604148909	33.3732233854075)
981	5011025025	2020	6	9	2	5.3	29	41	1.1	0.44	0.6	0.1	제주특별자치도 제주시 한림읍 금악리 204-26	제주특별자치도	제주시_한림읍	제주_한림	제주특별자치도_제주시_한림읍_금악리	한림읍	금악리	2020-06-09	2020-01-01	1	c(126.326216105557	33.373378698782)
982	5011025025	2020	6	9	2	5.3	32	41	1.1	0.42	0.6	0.1	제주특별자치도 제주시 한림읍 금악리 204-27	제주특별자치도	제주시_한림읍	제주_한림	제주특별자치도_제주시_한림읍_금악리	한림읍	금악리	2020-06-09	2020-01-01	1	c(126.325815592115	33.3735344841624)
983	5011025025	2020	6	9	2	5.3	36	42	1.1	0.45	0.6	0.1	제주특별자치도 제주시 한림읍 금악리 204-28	제주특별자치도	제주시_한림읍	제주_한림	제주특별자치도_제주시_한림읍_금악리	한림읍	금악리	2020-06-09	2020-01-01	1	c(126.3254392612	33.3736894980527)
984	5011025025	2020	6	9	2	5.4	35	43	1.1	0.45	0.6	0.1	제주특별자치도 제주시 한림읍 금악리 204-29	제주특별자치도	제주시_한림읍	제주_한림	제주특별자치도_제주시_한림읍_금악리	한림읍	금악리	2020-06-09	2020-01-01	1	c(126.325073526944	33.3738358229049)
985	5011025025	2020	6	9	2	5.1	35	42	1.1	0.46	0.6	0.1	제주특별자치도 제주시 한림읍 금악리 204-30	제주특별자치도	제주시_한림읍	제주_한림	제주특별자치도_제주시_한림읍_금악리	한림읍	금악리	2020-06-09	2020-01-01	1	c(126.324707899628	33.3739820570893)
986	5011025025	2020	6	9	2	5.2	34	43	1	0.44	0.6	0.1	제주특별자치도 제주시 한림읍 금악리 204-31	제주특별자치도	제주시_한림읍	제주_한림	제주특별자치도_제주시_한림읍_금악리	한림읍	금악리	2020-06-09	2020-01-01	1	c(126.324344971389	33.3741265016799)
987	5011025025	2020	6	9	2	5.4	36	44	1	0.42	0.6	0.1	제주특별자치도 제주시 한림읍 금악리 204-32	제주특별자치도	제주시_한림읍	제주_한림	제주특별자치도_제주시_한림읍_금악리	한림읍	금악리	2020-06-09	2020-01-01	1	c(126.324182161404	33.3738499969472)
988	5011025025	2020	6	9	2	5.3	36	43	1	0.43	0.6	0.1	제주특별자치도 제주시 한림읍 금악리 204-33	제주특별자치도	제주시_한림읍	제주_한림	제주특별자치도_제주시_한림읍_금악리	한림읍	금악리	2020-06-09	2020-01-01	1	c(126.324550994494	33.3737061259091)
989	5011025025	2020	6	9	2	5.4	40	42	1	0.44	0.6	0.1	제주특별자치도 제주시 한림읍 금악리 204-34	제주특별자치도	제주시_한림읍	제주_한림	제주특별자치도_제주시_한림읍_금악리	한림읍	금악리	2020-06-09	2020-01-01	1	c(126.324916621598	33.3735598020133)
990	5011025025	2020	6	9	2	5.4	34	43	1	0.42	0.6	0.1	제주특별자치도 제주시 한림읍 금악리 204-35	제주특별자치도	제주시_한림읍	제주_한림	제주특별자치도_제주시_한림읍_금악리	한림읍	금악리	2020-06-09	2020-01-01	1	c(126.325282354945	33.3734134776056)
991	5011025025	2020	6	9	2	5.4	35	43	1	0.42	0.6	0.1	제주특별자치도 제주시 한림읍 금악리 204-36	제주특별자치도	제주시_한림읍	제주_한림	제주특별자치도_제주시_한림읍_금악리	한림읍	금악리	2020-06-09	2020-01-01	1	c(126.325665333086	33.3732603034838)
992	5011025025	2020	6	9	2	4	30	44	1	0.43	0.6	0.1	제주특별자치도 제주시 한림읍 금악리 204-37	제주특별자치도	제주시_한림읍	제주_한림	제주특별자치도_제주시_한림읍_금악리	한림읍	금악리	2020-06-09	2020-01-01	1	c(126.326059197371	33.3731026792794)
993	5011025025	2020	6	9	2	5.4	33	43	1.1	0.44	0.6	0.1	제주특별자치도 제주시 한림읍 금악리 204-38	제주특별자치도	제주시_한림읍	제주_한림	제주특별자치도_제주시_한림읍_금악리	한림읍	금악리	2020-06-09	2020-01-01	1	c(126.326447346516	33.3729474571157)
994	5011025025	2020	6	9	2	5.4	39	44	1	0.43	0.6	0.1	제주특별자치도 제주시 한림읍 금악리 204-39	제주특별자치도	제주시_한림읍	제주_한림	제주특별자치도_제주시_한림읍_금악리	한림읍	금악리	2020-06-09	2020-01-01	1	c(126.326835387542	33.3727921429784)
995	5011025025	2020	6	9	2	5.4	36	43	1	0.42	0.6	0.1	제주특별자치도 제주시 한림읍 금악리 204-40	제주특별자치도	제주시_한림읍	제주_한림	제주특별자치도_제주시_한림읍_금악리	한림읍	금악리	2020-06-09	2020-01-01	1	c(126.327222881616	33.3726379065678)
996	5011025025	2020	6	9	2	5.2	35	40	1	0.44	0.6	0.1	제주특별자치도 제주시 한림읍 금악리 204-41	제주특별자치도	제주시_한림읍	제주_한림	제주특별자치도_제주시_한림읍_금악리	한림읍	금악리	2020-06-09	2020-01-01	1	c(126.327816235795	33.372025870279)
997	5011025025	2020	6	9	2	5.4	35	42	1	0.41	0.6	0.1	제주특별자치도 제주시 한림읍 금악리 204-42	제주특별자치도	제주시_한림읍	제주_한림	제주특별자치도_제주시_한림읍_금악리	한림읍	금악리	2020-06-09	2020-01-01	1	c(126.32745385589	33.3721705975487)
998	5011025025	2020	6	9	2	5.3	33	42	1	0.4	0.6	0.1	제주특별자치도 제주시 한림읍 금악리 204-43	제주특별자치도	제주시_한림읍	제주_한림	제주특별자치도_제주시_한림읍_금악리	한림읍	금악리	2020-06-09	2020-01-01	1	c(126.327031155424	33.3723340204742)
999	5011025025	2020	6	9	2	5.3	34	42	1	0.42	0.6	0.1	제주특별자치도 제주시 한림읍 금악리 204-44	제주특별자치도	제주시_한림읍	제주_한림	제주특별자치도_제주시_한림읍_금악리	한림읍	금악리	2020-06-09	2020-01-01	1	c(126.326612804733	33.3725044980064)
1000	5011025025	2020	6	9	2	5.3	24	43	1	0.41	0.6	0.1	제주특별자치도 제주시 한림읍 금악리 204-45	제주특별자치도	제주시_한림읍	제주_한림	제주특별자치도_제주시_한림읍_금악리	한림읍	금악리	2020-06-09	2020-01-01	1	c(126.326209717858	33.3726601805941)
1001	5011025025	2020	6	9	2	5.3	22	41	1	0.41	0.6	0.1	제주특별자치도 제주시 한림읍 금악리 204-46	제주특별자치도	제주시_한림읍	제주_한림	제주특별자치도_제주시_한림읍_금악리	한림읍	금악리	2020-06-09	2020-01-01	1	c(126.325822945601	33.3728181143)
1002	5011025025	2020	6	9	2	5.3	24	43	1	0.42	0.6	0.1	제주특별자치도 제주시 한림읍 금악리 204-47	제주특별자치도	제주시_한림읍	제주_한림	제주특별자치도_제주시_한림읍_금악리	한림읍	금악리	2020-06-09	2020-01-01	1	c(126.32542682848	33.3729753648864)
1003	5011025025	2020	6	9	2	5.3	21	43	1	0.43	0.7	0.1	제주특별자치도 제주시 한림읍 금악리 204-48	제주특별자치도	제주시_한림읍	제주_한림	제주특별자치도_제주시_한림읍_금악리	한림읍	금악리	2020-06-09	2020-01-01	1	c(126.325045045703	33.3731269219083)
1004	5011025025	2020	6	9	2	5.3	27	42	1	0.42	0.6	0.1	제주특별자치도 제주시 한림읍 금악리 204-49	제주특별자치도	제주시_한림읍	제주_한림	제주특별자치도_제주시_한림읍_금악리	한림읍	금악리	2020-06-09	2020-01-01	1	c(126.324682878627	33.3732707405562)
1005	5011025025	2020	6	9	2	5.3	23	42	1	0.44	0.6	0.1	제주특별자치도 제주시 한림읍 금악리 204-50	제주특별자치도	제주시_한림읍	제주_한림	제주특별자치도_제주시_한림읍_금악리	한림읍	금악리	2020-06-09	2020-01-01	1	c(126.324323405756	33.3734134007233)
1006	5011025025	2020	6	9	2	5.3	22	42	1	0.43	0.7	0.1	제주특별자치도 제주시 한림읍 금악리 204-51	제주특별자치도	제주시_한림읍	제주_한림	제주특별자치도_제주시_한림읍_금악리	한림읍	금악리	2020-06-09	2020-01-01	1	c(126.323923867127	33.3735677427225)
1007	5011025025	2020	6	9	2	5.3	26	42	1	0.43	0.6	0.1	제주특별자치도 제주시 한림읍 금악리 204-52	제주특별자치도	제주시_한림읍	제주_한림	제주특별자치도_제주시_한림읍_금악리	한림읍	금악리	2020-06-09	2020-01-01	1	c(126.323536035319	33.3737226881773)
1008	5011025025	2020	6	9	2	5.3	26	41	1	0.42	0.6	0.1	제주특별자치도 제주시 한림읍 금악리 204-53	제주특별자치도	제주시_한림읍	제주_한림	제주특별자치도_제주시_한림읍_금악리	한림읍	금악리	2020-06-09	2020-01-01	1	c(126.323193977386	33.3738639973816)
1009	5011025025	2020	6	9	2	5.3	22	42	1	0.43	0.6	0.1	제주특별자치도 제주시 한림읍 금악리 204-54	제주특별자치도	제주시_한림읍	제주_한림	제주특별자치도_제주시_한림읍_금악리	한림읍	금악리	2020-06-09	2020-01-01	1	c(126.322829775939	33.374006086434)
1010	5011025025	2020	6	9	2	5.3	22	41	1	0.42	0.7	0.1	제주특별자치도 제주시 한림읍 금악리 204-55	제주특별자치도	제주시_한림읍	제주_한림	제주특별자치도_제주시_한림읍_금악리	한림읍	금악리	2020-06-09	2020-01-01	1	c(126.32540421136	33.373162954686)
1011	5011025025	2020	7	8	2	6.5	137	165	1.5	2.74	2.7	0.9	제주특별자치도 제주시 한림읍 금악리 9	제주특별자치도	제주시_한림읍	제주_한림	제주특별자치도_제주시_한림읍_금악리	한림읍	금악리	2020-07-08	2020-01-01	1	c(126.337161190861	33.3494418869595)
1012	5011025025	2020	7	28	2	7.4	94	68	1.8	1.12	6	0.2	제주특별자치도 제주시 한림읍 금악리 1628	제주특별자치도	제주시_한림읍	제주_한림	제주특별자치도_제주시_한림읍_금악리	한림읍	금악리	2020-07-28	2020-01-01	1	c(126.29870984949	33.3477544989325)
1013	5011025025	2020	7	29	2	6.3	299	134	6.6	4.91	17.3	4.9	제주특별자치도 제주시 한림읍 금악리 280-4	제주특별자치도	제주시_한림읍	제주_한림	제주특별자치도_제주시_한림읍_금악리	한림읍	금악리	2020-07-29	2020-01-01	1	c(126.314918332947	33.371038975833)
1014	5011025025	2020	7	29	2	6.5	303	97	5.7	4.95	11.6	3.3	제주특별자치도 제주시 한림읍 금악리 280-7	제주특별자치도	제주시_한림읍	제주_한림	제주특별자치도_제주시_한림읍_금악리	한림읍	금악리	2020-07-29	2020-01-01	1	c(126.31342239538	33.3711703686006)
1015	5011025025	2020	7	29	2	6.6	210	115	5.6	3.55	13	1.9	제주특별자치도 제주시 한림읍 금악리 280-1	제주특별자치도	제주시_한림읍	제주_한림	제주특별자치도_제주시_한림읍_금악리	한림읍	금악리	2020-07-29	2020-01-01	1	c(126.313376266919	33.3719264634777)
1016	5011025025	2020	8	7	2	6.7	833	65	0.8	1.48	6	0.2	제주특별자치도 제주시 한림읍 금악리 2382	제주특별자치도	제주시_한림읍	제주_한림	제주특별자치도_제주시_한림읍_금악리	한림읍	금악리	2020-08-07	2020-01-01	1	c(126.300824041755	33.3668403664935)
1017	5011025025	2020	8	7	2	6.8	868	73	1.3	1.35	6.7	0.2	제주특별자치도 제주시 한림읍 금악리 2383	제주특별자치도	제주시_한림읍	제주_한림	제주특별자치도_제주시_한림읍_금악리	한림읍	금악리	2020-08-07	2020-01-01	1	c(126.300443308995	33.3667111866312)
1018	5011025025	2020	8	7	2	7.2	2028	89	11	2.16	8.2	0.3	제주특별자치도 제주시 한림읍 금악리 2399-1	제주특별자치도	제주시_한림읍	제주_한림	제주특별자치도_제주시_한림읍_금악리	한림읍	금악리	2020-08-07	2020-01-01	1	c(126.301687898034	33.3666160426571)
1019	5011025025	2020	8	7	2	7.2	1088	73	1.7	1.67	7.3	0.2	제주특별자치도 제주시 한림읍 금악리 2400	제주특별자치도	제주시_한림읍	제주_한림	제주특별자치도_제주시_한림읍_금악리	한림읍	금악리	2020-08-07	2020-01-01	1	c(126.302002327439	33.366948156106)
1020	5011025025	2020	8	7	2	7.5	1393	55	1.5	1.6	7.3	0.2	제주특별자치도 제주시 한림읍 금악리 2401	제주특별자치도	제주시_한림읍	제주_한림	제주특별자치도_제주시_한림읍_금악리	한림읍	금악리	2020-08-07	2020-01-01	1	c(126.30202290022	33.3675339492509)
1021	5011025025	2020	8	7	2	6.4	282	81	1.4	1.55	4.5	0.1	제주특별자치도 제주시 한림읍 금악리 2818-1	제주특별자치도	제주시_한림읍	제주_한림	제주특별자치도_제주시_한림읍_금악리	한림읍	금악리	2020-08-07	2020-01-01	1	c(126.29176139967	33.36578768265)
1022	5011025025	2020	8	7	2	7.2	478	62	1.5	1.38	6.8	0.9	제주특별자치도 제주시 한림읍 금악리 2398-1	제주특별자치도	제주시_한림읍	제주_한림	제주특별자치도_제주시_한림읍_금악리	한림읍	금악리	2020-08-07	2020-01-01	1	c(126.302269035207	33.3661650854657)
1023	5011025025	2020	8	7	2	6.8	802	50	1.5	0.82	5.9	0.4	제주특별자치도 제주시 한림읍 금악리 2398-2	제주특별자치도	제주시_한림읍	제주_한림	제주특별자치도_제주시_한림읍_금악리	한림읍	금악리	2020-08-07	2020-01-01	1	c(126.301935168671	33.3662758181098)
1025	5011025025	2020	8	18	2	6	24	219	2.7	1.08	3.6	1	제주특별자치도 제주시 한림읍 금악리 71	제주특별자치도	제주시_한림읍	제주_한림	제주특별자치도_제주시_한림읍_금악리	한림읍	금악리	2020-08-18	2020-01-01	1	c(126.332778586846	33.3437340837214)
1026	5011025025	2020	10	14	2	5.6	19	114	2.1	1.29	4.7	0.2	제주특별자치도 제주시 한림읍 금악리 53	제주특별자치도	제주시_한림읍	제주_한림	제주특별자치도_제주시_한림읍_금악리	한림읍	금악리	2020-10-14	2020-01-01	1	c(126.330853582677	33.3489046936683)
1027	5011025025	2020	10	14	2	6.1	12	70	2.3	1.11	4.7	0.2	제주특별자치도 제주시 한림읍 금악리 54	제주특별자치도	제주시_한림읍	제주_한림	제주특별자치도_제주시_한림읍_금악리	한림읍	금악리	2020-10-14	2020-01-01	1	c(126.33196389483	33.3488417892971)
1028	5011025025	2020	10	14	2	5.7	10	91	1	1.19	2.4	0.2	제주특별자치도 제주시 한림읍 금악리 55	제주특별자치도	제주시_한림읍	제주_한림	제주특별자치도_제주시_한림읍_금악리	한림읍	금악리	2020-10-14	2020-01-01	1	c(126.332545766101	33.3492722775192)
1029	5011025025	2020	10	14	2	5.7	10	101	1.1	1.21	2.9	0.2	제주특별자치도 제주시 한림읍 금악리 58	제주특별자치도	제주시_한림읍	제주_한림	제주특별자치도_제주시_한림읍_금악리	한림읍	금악리	2020-10-14	2020-01-01	1	c(126.333588174183	33.3487881258026)
1030	5011025025	2020	10	14	2	5.7	10	97	1.1	1.19	2.7	0.2	제주특별자치도 제주시 한림읍 금악리 59	제주특별자치도	제주시_한림읍	제주_한림	제주특별자치도_제주시_한림읍_금악리	한림읍	금악리	2020-10-14	2020-01-01	1	c(126.333216950307	33.3477958132642)
1031	5011025025	2020	10	14	2	6.4	50	96	3.4	1.66	7.7	0.2	제주특별자치도 제주시 한림읍 금악리 60	제주특별자치도	제주시_한림읍	제주_한림	제주특별자치도_제주시_한림읍_금악리	한림읍	금악리	2020-10-14	2020-01-01	1	c(126.331658465297	33.347507938637)
1032	5011025025	2020	10	14	2	6.2	10	41	2.2	1.28	3.9	0.2	제주특별자치도 제주시 한림읍 금악리 61	제주특별자치도	제주시_한림읍	제주_한림	제주특별자치도_제주시_한림읍_금악리	한림읍	금악리	2020-10-14	2020-01-01	1	c(126.331179060642	33.3480511874676)
1033	5011025025	2020	10	14	2	7.3	10	34	0.4	2.5	6.7	0.2	제주특별자치도 제주시 한림읍 금악리 62	제주특별자치도	제주시_한림읍	제주_한림	제주특별자치도_제주시_한림읍_금악리	한림읍	금악리	2020-10-14	2020-01-01	1	c(126.330087630197	33.3475716026835)
1034	5011025025	2020	10	14	2	5.8	14	125	1.4	0.92	1.1	0.3	제주특별자치도 제주시 한림읍 금악리 63	제주특별자치도	제주시_한림읍	제주_한림	제주특별자치도_제주시_한림읍_금악리	한림읍	금악리	2020-10-14	2020-01-01	1	c(126.330807797771	33.3466045502765)
1035	5011025025	2020	10	14	2	6.3	10	50	3.2	0.45	3.3	0.1	제주특별자치도 제주시 한림읍 금악리 64	제주특별자치도	제주시_한림읍	제주_한림	제주특별자치도_제주시_한림읍_금악리	한림읍	금악리	2020-10-14	2020-01-01	1	c(126.331284054433	33.3458821373779)
1036	5011025025	2020	10	14	2	6.4	30	149	1.6	2.07	2.1	0.2	제주특별자치도 제주시 한림읍 금악리 65	제주특별자치도	제주시_한림읍	제주_한림	제주특별자치도_제주시_한림읍_금악리	한림읍	금악리	2020-10-14	2020-01-01	1	c(126.331418131311	33.3452480410336)
1037	5011025025	2020	10	14	2	6.2	46	83	1.6	1.71	2.8	0.3	제주특별자치도 제주시 한림읍 금악리 66-1	제주특별자치도	제주시_한림읍	제주_한림	제주특별자치도_제주시_한림읍_금악리	한림읍	금악리	2020-10-14	2020-01-01	1	c(126.330298158948	33.3454280970932)
1038	5011025025	2020	10	14	2	6.3	26	79	1.5	1.88	2	0.2	제주특별자치도 제주시 한림읍 금악리 66-3	제주특별자치도	제주시_한림읍	제주_한림	제주특별자치도_제주시_한림읍_금악리	한림읍	금악리	2020-10-14	2020-01-01	1	c(126.329215396384	33.3438789805111)
1039	5011025025	2020	10	14	2	5.8	83	135	1.1	1.42	1.1	0.3	제주특별자치도 제주시 한림읍 금악리 67	제주특별자치도	제주시_한림읍	제주_한림	제주특별자치도_제주시_한림읍_금악리	한림읍	금악리	2020-10-14	2020-01-01	1	c(126.331019670256	33.344310753087)
1040	5011025025	2020	10	14	2	6.4	35	76	3.2	3	6.2	0.2	제주특별자치도 제주시 한림읍 금악리 68	제주특별자치도	제주시_한림읍	제주_한림	제주특별자치도_제주시_한림읍_금악리	한림읍	금악리	2020-10-14	2020-01-01	1	c(126.332474504097	33.3448569284689)
1041	5011025025	2020	10	14	2	6.4	21	58	3.1	2.61	5.6	0.2	제주특별자치도 제주시 한림읍 금악리 69	제주특별자치도	제주시_한림읍	제주_한림	제주특별자치도_제주시_한림읍_금악리	한림읍	금악리	2020-10-14	2020-01-01	1	c(126.332688383872	33.3462085883209)
1042	5011025025	2020	10	14	2	6.3	38	76	2.8	2.55	4.7	0.2	제주특별자치도 제주시 한림읍 금악리 70	제주특별자치도	제주시_한림읍	제주_한림	제주특별자치도_제주시_한림읍_금악리	한림읍	금악리	2020-10-14	2020-01-01	1	c(126.333703176102	33.3453397532403)
1043	5011025025	2020	10	14	2	5.9	57	151	1.1	1.13	1.3	0.2	제주특별자치도 제주시 한림읍 금악리 71	제주특별자치도	제주시_한림읍	제주_한림	제주특별자치도_제주시_한림읍_금악리	한림읍	금악리	2020-10-14	2020-01-01	1	c(126.332778586846	33.3437340837214)
1044	5011025025	2020	10	14	2	5.8	44	160	1	0.87	1	0.2	제주특별자치도 제주시 한림읍 금악리 72	제주특별자치도	제주시_한림읍	제주_한림	제주특별자치도_제주시_한림읍_금악리	한림읍	금악리	2020-10-14	2020-01-01	1	c(126.334043454851	33.3434254922735)
1045	5011025025	2020	10	14	2	5.4	119	151	1.2	0.89	1.3	0.4	제주특별자치도 제주시 한림읍 금악리 73	제주특별자치도	제주시_한림읍	제주_한림	제주특별자치도_제주시_한림읍_금악리	한림읍	금악리	2020-10-14	2020-01-01	1	c(126.331345174063	33.3432264355364)
1046	5011025025	2020	10	14	2	5.6	130	129	1	0.84	1.3	0.3	제주특별자치도 제주시 한림읍 금악리 74	제주특별자치도	제주시_한림읍	제주_한림	제주특별자치도_제주시_한림읍_금악리	한림읍	금악리	2020-10-14	2020-01-01	1	c(126.330593718875	33.3432891059179)
1048	5011025025	2020	10	14	2	5.8	155	98	1.5	0.55	2.1	0.3	제주특별자치도 제주시 한림읍 금악리 103-1	제주특별자치도	제주시_한림읍	제주_한림	제주특별자치도_제주시_한림읍_금악리	한림읍	금악리	2020-10-14	2020-01-01	1	c(126.319895817281	33.3423374035956)
1049	5011025025	2020	10	14	2	6.3	73	114	2.2	0.75	4.3	0.3	제주특별자치도 제주시 한림읍 금악리 109-7	제주특별자치도	제주시_한림읍	제주_한림	제주특별자치도_제주시_한림읍_금악리	한림읍	금악리	2020-10-14	2020-01-01	1	c(126.320423479137	33.3434551229418)
1050	5011025025	2020	10	14	2	5.8	71	178	1.5	0.33	3.2	0.3	제주특별자치도 제주시 한림읍 금악리 111-4	제주특별자치도	제주시_한림읍	제주_한림	제주특별자치도_제주시_한림읍_금악리	한림읍	금악리	2020-10-14	2020-01-01	1	c(126.319935862374	33.3452422232931)
1051	5011025025	2020	10	14	2	6	25	132	1.3	0.15	2.6	0.2	제주특별자치도 제주시 한림읍 금악리 111-6	제주특별자치도	제주시_한림읍	제주_한림	제주특별자치도_제주시_한림읍_금악리	한림읍	금악리	2020-10-14	2020-01-01	1	c(126.320728319092	33.3452423228787)
1052	5011025025	2020	10	14	2	6	22	90	1.4	0.15	2.5	0.3	제주특별자치도 제주시 한림읍 금악리 111-7	제주특별자치도	제주시_한림읍	제주_한림	제주특별자치도_제주시_한림읍_금악리	한림읍	금악리	2020-10-14	2020-01-01	1	c(126.320593177171	33.3449385552814)
1053	5011025025	2020	10	14	2	5.6	86	143	1.5	0.2	1.9	0.3	제주특별자치도 제주시 한림읍 금악리 112	제주특별자치도	제주시_한림읍	제주_한림	제주특별자치도_제주시_한림읍_금악리	한림읍	금악리	2020-10-14	2020-01-01	1	c(126.319887080909	33.3456582255934)
1054	5011025025	2020	10	14	2	5.6	97	109	1.4	0.14	2.4	0.4	제주특별자치도 제주시 한림읍 금악리 113-1	제주특별자치도	제주시_한림읍	제주_한림	제주특별자치도_제주시_한림읍_금악리	한림읍	금악리	2020-10-14	2020-01-01	1	c(126.319308528971	33.3458891114847)
1055	5011025025	2020	10	14	2	5.7	10	110	1	0.21	0.8	0.4	제주특별자치도 제주시 한림읍 금악리 114-1	제주특별자치도	제주시_한림읍	제주_한림	제주특별자치도_제주시_한림읍_금악리	한림읍	금악리	2020-10-14	2020-01-01	1	c(126.319141436291	33.3463784863403)
1056	5011025025	2020	10	14	2	5.7	82	158	1.4	0.2	2	0.4	제주특별자치도 제주시 한림읍 금악리 115	제주특별자치도	제주시_한림읍	제주_한림	제주특별자치도_제주시_한림읍_금악리	한림읍	금악리	2020-10-14	2020-01-01	1	c(126.32068392859	33.3461031997519)
1057	5011025025	2020	10	14	2	6.5	10	68	2.6	3.22	3.6	0.2	제주특별자치도 제주시 한림읍 금악리 154-2	제주특별자치도	제주시_한림읍	제주_한림	제주특별자치도_제주시_한림읍_금악리	한림읍	금악리	2020-10-14	2020-01-01	1	c(126.328652103625	33.3500206248521)
1058	5011025025	2020	10	14	2	6.5	10	63	2.7	3.18	4	0.1	제주특별자치도 제주시 한림읍 금악리 155-2	제주특별자치도	제주시_한림읍	제주_한림	제주특별자치도_제주시_한림읍_금악리	한림읍	금악리	2020-10-14	2020-01-01	1	c(126.328486942514	33.3509357589311)
1059	5011025025	2020	10	14	2	6	169	181	2.2	0.99	5	0.3	제주특별자치도 제주시 한림읍 금악리 157-1	제주특별자치도	제주시_한림읍	제주_한림	제주특별자치도_제주시_한림읍_금악리	한림읍	금악리	2020-10-14	2020-01-01	1	c(126.327381606496	33.3526667113394)
1060	5011025025	2020	10	14	2	6	164	174	2.4	1.1	4.8	0.3	제주특별자치도 제주시 한림읍 금악리 157-2	제주특별자치도	제주시_한림읍	제주_한림	제주특별자치도_제주시_한림읍_금악리	한림읍	금악리	2020-10-14	2020-01-01	1	c(126.328053144065	33.3525713513195)
1061	5011025025	2020	10	14	2	5.5	182	152	1.5	1.23	1.3	0.4	제주특별자치도 제주시 한림읍 금악리 158	제주특별자치도	제주시_한림읍	제주_한림	제주특별자치도_제주시_한림읍_금악리	한림읍	금악리	2020-10-14	2020-01-01	1	c(126.326690050119	33.3535340902404)
1062	5011025025	2020	10	14	2	5.5	165	174	1.2	1.07	1	0.3	제주특별자치도 제주시 한림읍 금악리 159	제주특별자치도	제주시_한림읍	제주_한림	제주특별자치도_제주시_한림읍_금악리	한림읍	금악리	2020-10-14	2020-01-01	1	c(126.32571101012	33.3536181262125)
1063	5011025025	2020	10	14	2	6	41	95	1.4	0.79	1.6	0.2	제주특별자치도 제주시 한림읍 금악리 160	제주특별자치도	제주시_한림읍	제주_한림	제주특별자치도_제주시_한림읍_금악리	한림읍	금악리	2020-10-14	2020-01-01	1	c(126.32810439754	33.3539545945301)
1064	5011025025	2020	10	14	2	6	50	111	1.5	0.82	2.1	0.2	제주특별자치도 제주시 한림읍 금악리 161	제주특별자치도	제주시_한림읍	제주_한림	제주특별자치도_제주시_한림읍_금악리	한림읍	금악리	2020-10-14	2020-01-01	1	c(126.329112839153	33.3543654971945)
1065	5011025025	2020	10	14	2	5.9	63	166	1.7	0.47	2	0.2	제주특별자치도 제주시 한림읍 금악리 162-1	제주특별자치도	제주시_한림읍	제주_한림	제주특별자치도_제주시_한림읍_금악리	한림읍	금악리	2020-10-14	2020-01-01	1	c(126.328667220459	33.3550489365095)
1066	5011025025	2020	10	14	2	5.9	59	153	1.6	0.4	2.2	0.2	제주특별자치도 제주시 한림읍 금악리 162-2	제주특별자치도	제주시_한림읍	제주_한림	제주특별자치도_제주시_한림읍_금악리	한림읍	금악리	2020-10-14	2020-01-01	1	c(126.327620532763	33.3554057165084)
1067	5011025025	2020	10	14	2	5.9	54	155	1.7	0.34	2.4	0.2	제주특별자치도 제주시 한림읍 금악리 162-3	제주특별자치도	제주시_한림읍	제주_한림	제주특별자치도_제주시_한림읍_금악리	한림읍	금악리	2020-10-14	2020-01-01	1	c(126.327511735107	33.3545770070012)
1068	5011025025	2020	10	14	2	6	62	127	1.9	0.42	3.3	0.2	제주특별자치도 제주시 한림읍 금악리 162-4	제주특별자치도	제주시_한림읍	제주_한림	제주특별자치도_제주시_한림읍_금악리	한림읍	금악리	2020-10-14	2020-01-01	1	c(126.326390650443	33.3549964857596)
1069	5011025025	2020	10	14	2	6	85	143	2.1	0.53	4.5	0.2	제주특별자치도 제주시 한림읍 금악리 162-5	제주특별자치도	제주시_한림읍	제주_한림	제주특별자치도_제주시_한림읍_금악리	한림읍	금악리	2020-10-14	2020-01-01	1	c(126.325876131917	33.3549424825155)
1070	5011025025	2020	10	14	2	6.1	78	138	2	0.73	3.9	0.2	제주특별자치도 제주시 한림읍 금악리 162-6	제주특별자치도	제주시_한림읍	제주_한림	제주특별자치도_제주시_한림읍_금악리	한림읍	금악리	2020-10-14	2020-01-01	1	c(126.325551138486	33.3543160887077)
1071	5011025025	2020	10	14	2	5.9	65	127	1.3	0.24	2.5	0.2	제주특별자치도 제주시 한림읍 금악리 163	제주특별자치도	제주시_한림읍	제주_한림	제주특별자치도_제주시_한림읍_금악리	한림읍	금악리	2020-10-14	2020-01-01	1	c(126.328500308949	33.3563165862086)
1072	5011025025	2020	10	14	2	5.9	75	126	1.9	0.28	3.4	0.2	제주특별자치도 제주시 한림읍 금악리 164	제주특별자치도	제주시_한림읍	제주_한림	제주특별자치도_제주시_한림읍_금악리	한림읍	금악리	2020-10-14	2020-01-01	1	c(126.328579613314	33.3567762002684)
1073	5011025025	2020	10	14	2	5.9	57	78	1.5	0.83	2.1	0.2	제주특별자치도 제주시 한림읍 금악리 165	제주특별자치도	제주시_한림읍	제주_한림	제주특별자치도_제주시_한림읍_금악리	한림읍	금악리	2020-10-14	2020-01-01	1	c(126.327088675655	33.3566690431642)
1074	5011025025	2020	10	14	2	5.9	76	87	1.6	1.03	2.5	0.2	제주특별자치도 제주시 한림읍 금악리 166	제주특별자치도	제주시_한림읍	제주_한림	제주특별자치도_제주시_한림읍_금악리	한림읍	금악리	2020-10-14	2020-01-01	1	c(126.326338302243	33.3561575534915)
1075	5011025025	2020	10	14	2	6	63	136	1.6	0.58	3.1	0.2	제주특별자치도 제주시 한림읍 금악리 167-1	제주특별자치도	제주시_한림읍	제주_한림	제주특별자치도_제주시_한림읍_금악리	한림읍	금악리	2020-10-14	2020-01-01	1	c(126.325406826046	33.3561442015385)
1076	5011025025	2020	10	14	2	6.1	74	132	1.7	0.73	3.7	0.2	제주특별자치도 제주시 한림읍 금악리 167-2	제주특별자치도	제주시_한림읍	제주_한림	제주특별자치도_제주시_한림읍_금악리	한림읍	금악리	2020-10-14	2020-01-01	1	c(126.325526447767	33.3556926085813)
1077	5011025025	2020	10	14	2	6	60	150	1.7	0.92	2.8	0.3	제주특별자치도 제주시 한림읍 금악리 168	제주특별자치도	제주시_한림읍	제주_한림	제주특별자치도_제주시_한림읍_금악리	한림읍	금악리	2020-10-14	2020-01-01	1	c(126.325389008538	33.3570332630331)
1078	5011025025	2020	10	14	2	6	66	151	2.1	1.04	3.6	0.3	제주특별자치도 제주시 한림읍 금악리 169	제주특별자치도	제주시_한림읍	제주_한림	제주특별자치도_제주시_한림읍_금악리	한림읍	금악리	2020-10-14	2020-01-01	1	c(126.326357121279	33.3573406455203)
1079	5011025025	2020	10	14	2	6	43	141	1.6	0.9	2.8	0.2	제주특별자치도 제주시 한림읍 금악리 36	제주특별자치도	제주시_한림읍	제주_한림	제주특별자치도_제주시_한림읍_금악리	한림읍	금악리	2020-10-14	2020-01-01	1	c(126.329991646213	33.3561607315483)
1080	5011025025	2020	10	14	2	5.7	67	124	1.7	0.59	2.8	0.3	제주특별자치도 제주시 한림읍 금악리 361-1	제주특별자치도	제주시_한림읍	제주_한림	제주특별자치도_제주시_한림읍_금악리	한림읍	금악리	2020-10-14	2020-01-01	1	c(126.322065412787	33.3536550766293)
1081	5011025025	2020	10	14	2	5.7	72	129	1.7	0.68	2.9	0.3	제주특별자치도 제주시 한림읍 금악리 361-2	제주특별자치도	제주시_한림읍	제주_한림	제주특별자치도_제주시_한림읍_금악리	한림읍	금악리	2020-10-14	2020-01-01	1	c(126.321623422402	33.3533379139457)
1082	5011025025	2020	10	14	2	6	213	139	2.8	2.01	5.8	0.4	제주특별자치도 제주시 한림읍 금악리 365-1	제주특별자치도	제주시_한림읍	제주_한림	제주특별자치도_제주시_한림읍_금악리	한림읍	금악리	2020-10-14	2020-01-01	1	c(126.323111843794	33.3511662363112)
1083	5011025025	2020	10	14	2	6.2	20	64	1.8	1.27	3.6	0.2	제주특별자치도 제주시 한림읍 금악리 368	제주특별자치도	제주시_한림읍	제주_한림	제주특별자치도_제주시_한림읍_금악리	한림읍	금악리	2020-10-14	2020-01-01	1	c(126.321255239324	33.3470683324542)
1084	5011025025	2020	10	14	2	6.3	20	58	1.9	1.32	3.5	0.2	제주특별자치도 제주시 한림읍 금악리 369-1	제주특별자치도	제주시_한림읍	제주_한림	제주특별자치도_제주시_한림읍_금악리	한림읍	금악리	2020-10-14	2020-01-01	1	c(126.320377818157	33.3476871712656)
1085	5011025025	2020	10	14	2	6	42	149	1.6	1	2.9	0.2	제주특별자치도 제주시 한림읍 금악리 37	제주특별자치도	제주시_한림읍	제주_한림	제주특별자치도_제주시_한림읍_금악리	한림읍	금악리	2020-10-14	2020-01-01	1	c(126.329600282452	33.3554986473113)
1086	5011025025	2020	10	14	2	6	29	152	1.8	0.89	3.2	0.3	제주특별자치도 제주시 한림읍 금악리 370-1	제주특별자치도	제주시_한림읍	제주_한림	제주특별자치도_제주시_한림읍_금악리	한림읍	금악리	2020-10-14	2020-01-01	1	c(126.320373271523	33.3482861702501)
1087	5011025025	2020	10	14	2	5.9	31	161	1.9	1.01	3.3	0.4	제주특별자치도 제주시 한림읍 금악리 371-5	제주특별자치도	제주시_한림읍	제주_한림	제주특별자치도_제주시_한림읍_금악리	한림읍	금악리	2020-10-14	2020-01-01	1	c(126.320738427949	33.3480907175106)
1088	5011025025	2020	10	14	2	5.6	91	146	1.8	0.5	2.9	0.4	제주특별자치도 제주시 한림읍 금악리 374-2	제주특별자치도	제주시_한림읍	제주_한림	제주특별자치도_제주시_한림읍_금악리	한림읍	금악리	2020-10-14	2020-01-01	1	c(126.320063723428	33.3468003498569)
1089	5011025025	2020	10	14	2	5.8	23	145	1.4	0.53	2.1	0.3	제주특별자치도 제주시 한림읍 금악리 375-1	제주특별자치도	제주시_한림읍	제주_한림	제주특별자치도_제주시_한림읍_금악리	한림읍	금악리	2020-10-14	2020-01-01	1	c(126.319559786333	33.3467875818598)
1090	5011025025	2020	10	14	2	5.8	40	128	1.8	0.63	2.8	0.3	제주특별자치도 제주시 한림읍 금악리 378	제주특별자치도	제주시_한림읍	제주_한림	제주특별자치도_제주시_한림읍_금악리	한림읍	금악리	2020-10-14	2020-01-01	1	c(126.316672766812	33.3471292141726)
1091	5011025025	2020	10	14	2	5.9	46	130	1.6	0.71	2.9	0.2	제주특별자치도 제주시 한림읍 금악리 379	제주특별자치도	제주시_한림읍	제주_한림	제주특별자치도_제주시_한림읍_금악리	한림읍	금악리	2020-10-14	2020-01-01	1	c(126.31616765739	33.3471425723782)
1092	5011025025	2020	10	14	2	5.8	94	151	1.4	1.09	2.7	0.3	제주특별자치도 제주시 한림읍 금악리 38	제주특별자치도	제주시_한림읍	제주_한림	제주특별자치도_제주시_한림읍_금악리	한림읍	금악리	2020-10-14	2020-01-01	1	c(126.331020544627	33.3552924476964)
1093	5011025025	2020	10	14	2	5.8	47	128	1.4	0.37	2.1	0.2	제주특별자치도 제주시 한림읍 금악리 380	제주특별자치도	제주시_한림읍	제주_한림	제주특별자치도_제주시_한림읍_금악리	한림읍	금악리	2020-10-14	2020-01-01	1	c(126.316061675121	33.3467519560974)
1094	5011025025	2020	10	14	2	5.7	147	122	1.2	0.2	2.2	0.3	제주특별자치도 제주시 한림읍 금악리 381	제주특별자치도	제주시_한림읍	제주_한림	제주특별자치도_제주시_한림읍_금악리	한림읍	금악리	2020-10-14	2020-01-01	1	c(126.315677610279	33.347262851251)
1095	5011025025	2020	10	14	2	5.6	146	128	1.1	0.25	2.6	0.4	제주특별자치도 제주시 한림읍 금악리 382	제주특별자치도	제주시_한림읍	제주_한림	제주특별자치도_제주시_한림읍_금악리	한림읍	금악리	2020-10-14	2020-01-01	1	c(126.315257861437	33.347432472756)
1096	5011025025	2020	10	14	2	6	73	109	1.1	0.2	3.2	0.4	제주특별자치도 제주시 한림읍 금악리 383	제주특별자치도	제주시_한림읍	제주_한림	제주특별자치도_제주시_한림읍_금악리	한림읍	금악리	2020-10-14	2020-01-01	1	c(126.315311232881	33.3477093782013)
1097	5011025025	2020	10	14	2	5.7	94	148	1	0.49	1.4	0.2	제주특별자치도 제주시 한림읍 금악리 384	제주특별자치도	제주시_한림읍	제주_한림	제주특별자치도_제주시_한림읍_금악리	한림읍	금악리	2020-10-14	2020-01-01	1	c(126.315051307152	33.3484033495201)
1098	5011025025	2020	10	14	2	6.1	82	116	1.3	0.2	3.7	0.3	제주특별자치도 제주시 한림읍 금악리 385	제주특별자치도	제주시_한림읍	제주_한림	제주특별자치도_제주시_한림읍_금악리	한림읍	금악리	2020-10-14	2020-01-01	1	c(126.315774835942	33.3481273010136)
1099	5011025025	2020	10	14	2	6.1	85	114	1.5	0.2	3.9	0.3	제주특별자치도 제주시 한림읍 금악리 386	제주특별자치도	제주시_한림읍	제주_한림	제주특별자치도_제주시_한림읍_금악리	한림읍	금악리	2020-10-14	2020-01-01	1	c(126.31589760333	33.3475393221439)
1100	5011025025	2020	10	14	2	6.1	78	112	1.2	0.19	4	0.2	제주특별자치도 제주시 한림읍 금악리 387	제주특별자치도	제주시_한림읍	제주_한림	제주특별자치도_제주시_한림읍_금악리	한림읍	금악리	2020-10-14	2020-01-01	1	c(126.317215231062	33.3480416429596)
1101	5011025025	2020	10	14	2	5.7	81	145	1.1	0.66	1.7	0.2	제주특별자치도 제주시 한림읍 금악리 39	제주특별자치도	제주시_한림읍	제주_한림	제주특별자치도_제주시_한림읍_금악리	한림읍	금악리	2020-10-14	2020-01-01	1	c(126.331769228011	33.354200042024)
1102	5011025025	2020	10	14	2	5.7	113	153	1.1	0.79	1.9	0.3	제주특별자치도 제주시 한림읍 금악리 391-3	제주특별자치도	제주시_한림읍	제주_한림	제주특별자치도_제주시_한림읍_금악리	한림읍	금악리	2020-10-14	2020-01-01	1	c(126.315585568289	33.3490723978964)
1103	5011025025	2020	10	14	2	6.4	114	132	1.5	0.73	6.2	0.3	제주특별자치도 제주시 한림읍 금악리 392	제주특별자치도	제주시_한림읍	제주_한림	제주특별자치도_제주시_한림읍_금악리	한림읍	금악리	2020-10-14	2020-01-01	1	c(126.315310031296	33.3497430222531)
1104	5011025025	2020	10	14	2	6.4	126	131	2.1	0.75	7.8	0.3	제주특별자치도 제주시 한림읍 금악리 393	제주특별자치도	제주시_한림읍	제주_한림	제주특별자치도_제주시_한림읍_금악리	한림읍	금악리	2020-10-14	2020-01-01	1	c(126.314430808278	33.3497332124675)
1105	5011025025	2020	10	14	2	5.5	110	146	0.9	0.23	1.5	0.3	제주특별자치도 제주시 한림읍 금악리 394	제주특별자치도	제주시_한림읍	제주_한림	제주특별자치도_제주시_한림읍_금악리	한림읍	금악리	2020-10-14	2020-01-01	1	c(126.31376721506	33.3495016224573)
1106	5011025025	2020	10	14	2	5.7	182	152	1.1	0.28	2.3	0.3	제주특별자치도 제주시 한림읍 금악리 395	제주특별자치도	제주시_한림읍	제주_한림	제주특별자치도_제주시_한림읍_금악리	한림읍	금악리	2020-10-14	2020-01-01	1	c(126.313309384567	33.3488823967703)
1107	5011025025	2020	10	14	2	5.7	142	141	0.9	0.24	2	0.2	제주특별자치도 제주시 한림읍 금악리 396	제주특별자치도	제주시_한림읍	제주_한림	제주특별자치도_제주시_한림읍_금악리	한림읍	금악리	2020-10-14	2020-01-01	1	c(126.314147508167	33.348611319157)
1108	5011025025	2020	10	14	2	5.5	149	164	0.4	0.26	1.5	0.3	제주특별자치도 제주시 한림읍 금악리 398	제주특별자치도	제주시_한림읍	제주_한림	제주특별자치도_제주시_한림읍_금악리	한림읍	금악리	2020-10-14	2020-01-01	1	c(126.314556849885	33.3476458911816)
1109	5011025025	2020	10	14	2	5.5	153	167	0.6	0.26	1.6	0.2	제주특별자치도 제주시 한림읍 금악리 399	제주특별자치도	제주시_한림읍	제주_한림	제주특별자치도_제주시_한림읍_금악리	한림읍	금악리	2020-10-14	2020-01-01	1	c(126.313643865021	33.3478069232823)
1110	5011025025	2020	10	14	2	5.6	74	138	0.4	0.28	1.5	0.3	제주특별자치도 제주시 한림읍 금악리 40	제주특별자치도	제주시_한림읍	제주_한림	제주특별자치도_제주시_한림읍_금악리	한림읍	금악리	2020-10-14	2020-01-01	1	c(126.334058416127	33.3541875464038)
1111	5011025025	2020	10	14	2	5.7	74	152	0.4	0.32	1.5	0.2	제주특별자치도 제주시 한림읍 금악리 400	제주특별자치도	제주시_한림읍	제주_한림	제주특별자치도_제주시_한림읍_금악리	한림읍	금악리	2020-10-14	2020-01-01	1	c(126.313495798685	33.3474005647874)
1112	5011025025	2020	10	14	2	5.8	99	141	0.9	0.26	1.8	0.2	제주특별자치도 제주시 한림읍 금악리 401	제주특별자치도	제주시_한림읍	제주_한림	제주특별자치도_제주시_한림읍_금악리	한림읍	금악리	2020-10-14	2020-01-01	1	c(126.314840255687	33.3468619804382)
1113	5011025025	2020	10	14	2	5.6	112	167	0.6	0.27	1.9	0.3	제주특별자치도 제주시 한림읍 금악리 402-1	제주특별자치도	제주시_한림읍	제주_한림	제주특별자치도_제주시_한림읍_금악리	한림읍	금악리	2020-10-14	2020-01-01	1	c(126.314945160597	33.3461000751791)
1114	5011025025	2020	10	14	2	5.8	117	142	0.8	0.27	2.7	0.2	제주특별자치도 제주시 한림읍 금악리 405	제주특별자치도	제주시_한림읍	제주_한림	제주특별자치도_제주시_한림읍_금악리	한림읍	금악리	2020-10-14	2020-01-01	1	c(126.316053133919	33.3460857159684)
1115	5011025025	2020	10	14	2	5.5	212	139	0.7	0.42	2.1	0.4	제주특별자치도 제주시 한림읍 금악리 406	제주특별자치도	제주시_한림읍	제주_한림	제주특별자치도_제주시_한림읍_금악리	한림읍	금악리	2020-10-14	2020-01-01	1	c(126.31681361359	33.3463986102622)
1116	5011025025	2020	10	14	2	5.6	200	135	0.5	0.36	1.8	0.3	제주특별자치도 제주시 한림읍 금악리 408	제주특별자치도	제주시_한림읍	제주_한림	제주특별자치도_제주시_한림읍_금악리	한림읍	금악리	2020-10-14	2020-01-01	1	c(126.317541852317	33.3457776244536)
1117	5011025025	2020	10	14	2	5.6	89	141	0.7	0.36	2.2	0.3	제주특별자치도 제주시 한림읍 금악리 41	제주특별자치도	제주시_한림읍	제주_한림	제주특별자치도_제주시_한림읍_금악리	한림읍	금악리	2020-10-14	2020-01-01	1	c(126.333035215332	33.3532297832304)
1118	5011025025	2020	10	14	2	5.8	85	138	0.8	0.78	1.9	0.3	제주특별자치도 제주시 한림읍 금악리 410	제주특별자치도	제주시_한림읍	제주_한림	제주특별자치도_제주시_한림읍_금악리	한림읍	금악리	2020-10-14	2020-01-01	1	c(126.318513271525	33.3444137870297)
1119	5011025025	2020	10	14	2	5.8	88	140	0.6	0.77	2	0.4	제주특별자치도 제주시 한림읍 금악리 413	제주특별자치도	제주시_한림읍	제주_한림	제주특별자치도_제주시_한림읍_금악리	한림읍	금악리	2020-10-14	2020-01-01	1	c(126.31816275779	33.3439585377667)
1120	5011025025	2020	10	14	2	6.3	23	89	0.9	1.64	2.9	0.2	제주특별자치도 제주시 한림읍 금악리 42	제주특별자치도	제주시_한림읍	제주_한림	제주특별자치도_제주시_한림읍_금악리	한림읍	금악리	2020-10-14	2020-01-01	1	c(126.334033942008	33.3529010101864)
1121	5011025025	2020	10	14	2	5.6	22	194	0.4	0.78	1.8	0.3	제주특별자치도 제주시 한림읍 금악리 43-2	제주특별자치도	제주시_한림읍	제주_한림	제주특별자치도_제주시_한림읍_금악리	한림읍	금악리	2020-10-14	2020-01-01	1	c(126.333786427137	33.3517433783836)
1122	5011025025	2020	10	14	2	5.6	19	191	0.8	0.86	2.1	0.3	제주특별자치도 제주시 한림읍 금악리 44	제주특별자치도	제주시_한림읍	제주_한림	제주특별자치도_제주시_한림읍_금악리	한림읍	금악리	2020-10-14	2020-01-01	1	c(126.332985711024	33.3509590140408)
1123	5011025025	2020	10	14	2	5.6	19	194	0.5	0.83	2.1	0.3	제주특별자치도 제주시 한림읍 금악리 46	제주특별자치도	제주시_한림읍	제주_한림	제주특별자치도_제주시_한림읍_금악리	한림읍	금악리	2020-10-14	2020-01-01	1	c(126.332342756709	33.3521252966533)
1124	5011025025	2020	10	14	2	5.9	49	173	1	0.53	2.4	0.2	제주특별자치도 제주시 한림읍 금악리 49	제주특별자치도	제주시_한림읍	제주_한림	제주특별자치도_제주시_한림읍_금악리	한림읍	금악리	2020-10-14	2020-01-01	1	c(126.32969807318	33.3523698080679)
1125	5011025025	2020	10	14	2	5.9	46	112	1.3	1.31	5.5	0.2	제주특별자치도 제주시 한림읍 금악리 49-2	제주특별자치도	제주시_한림읍	제주_한림	제주특별자치도_제주시_한림읍_금악리	한림읍	금악리	2020-10-14	2020-01-01	1	c(126.328794679756	33.3532378583933)
1126	5011025025	2020	10	14	2	6.7	33	70	3.2	2.27	7.4	0.2	제주특별자치도 제주시 한림읍 금악리 50	제주특별자치도	제주시_한림읍	제주_한림	제주특별자치도_제주시_한림읍_금악리	한림읍	금악리	2020-10-14	2020-01-01	1	c(126.330968331694	33.3503912418571)
1127	5011025025	2020	10	14	2	6.6	31	72	2.5	2.25	6.2	0.2	제주특별자치도 제주시 한림읍 금악리 51	제주특별자치도	제주시_한림읍	제주_한림	제주특별자치도_제주시_한림읍_금악리	한림읍	금악리	2020-10-14	2020-01-01	1	c(126.329557272698	33.349995852547)
1128	5011025025	2020	10	14	2	5.7	79	160	0.8	0.66	3.7	0.2	제주특별자치도 제주시 한림읍 금악리 532-3	제주특별자치도	제주시_한림읍	제주_한림	제주특별자치도_제주시_한림읍_금악리	한림읍	금악리	2020-10-14	2020-01-01	1	c(126.314049424143	33.3467624055603)
1129	5011025025	2020	10	14	2	5.6	258	140	1.1	0.77	6	0.4	제주특별자치도 제주시 한림읍 금악리 584	제주특별자치도	제주시_한림읍	제주_한림	제주특별자치도_제주시_한림읍_금악리	한림읍	금악리	2020-10-14	2020-01-01	1	c(126.313038215979	33.3508138381133)
1130	5011025025	2020	10	14	2	5.5	129	165	0.9	0.84	3.8	0.4	제주특별자치도 제주시 한림읍 금악리 585-1	제주특별자치도	제주시_한림읍	제주_한림	제주특별자치도_제주시_한림읍_금악리	한림읍	금악리	2020-10-14	2020-01-01	1	c(126.314530237285	33.3518367443151)
1131	5011025025	2020	10	14	2	5.8	89	153	1	0.91	4.2	0.3	제주특별자치도 제주시 한림읍 금악리 585-2	제주특별자치도	제주시_한림읍	제주_한림	제주특별자치도_제주시_한림읍_금악리	한림읍	금악리	2020-10-14	2020-01-01	1	c(126.313757196388	33.3520792424885)
1132	5011025025	2020	10	14	2	5.6	96	157	1.3	1.02	5.7	0.6	제주특별자치도 제주시 한림읍 금악리 585-3	제주특별자치도	제주시_한림읍	제주_한림	제주특별자치도_제주시_한림읍_금악리	한림읍	금악리	2020-10-14	2020-01-01	1	c(126.313781532431	33.3516201919984)
1133	5011025025	2020	10	14	2	5.7	114	125	1.2	0.64	5.8	0.2	제주특별자치도 제주시 한림읍 금악리 585-4	제주특별자치도	제주시_한림읍	제주_한림	제주특별자치도_제주시_한림읍_금악리	한림읍	금악리	2020-10-14	2020-01-01	1	c(126.313119157956	33.3516285210497)
1134	5011025025	2020	10	14	2	5.7	101	127	1.2	0.64	5.3	0.3	제주특별자치도 제주시 한림읍 금악리 585-5	제주특별자치도	제주시_한림읍	제주_한림	제주특별자치도_제주시_한림읍_금악리	한림읍	금악리	2020-10-14	2020-01-01	1	c(126.314154475571	33.3507779037256)
1135	5011025025	2020	10	14	2	5.6	124	122	0.9	0.82	4.3	0.3	제주특별자치도 제주시 한림읍 금악리 586-1	제주특별자치도	제주시_한림읍	제주_한림	제주특별자치도_제주시_한림읍_금악리	한림읍	금악리	2020-10-14	2020-01-01	1	c(126.315606562633	33.3522653514739)
1136	5011025025	2020	10	14	2	5.5	108	170	0.8	0.64	3.5	0.2	제주특별자치도 제주시 한림읍 금악리 587-1	제주특별자치도	제주시_한림읍	제주_한림	제주특별자치도_제주시_한림읍_금악리	한림읍	금악리	2020-10-14	2020-01-01	1	c(126.316273762297	33.351544230496)
1137	5011025025	2020	10	14	2	5.7	241	115	1.2	1.09	5.3	0.3	제주특별자치도 제주시 한림읍 금악리 587-2	제주특별자치도	제주시_한림읍	제주_한림	제주특별자치도_제주시_한림읍_금악리	한림읍	금악리	2020-10-14	2020-01-01	1	c(126.315416223067	33.3515342764722)
1138	5011025025	2020	10	14	2	5.8	224	149	1.1	1.13	5	0.3	제주특별자치도 제주시 한림읍 금악리 587-3	제주특별자치도	제주시_한림읍	제주_한림	제주특별자치도_제주시_한림읍_금악리	한림읍	금악리	2020-10-14	2020-01-01	1	c(126.315408109652	33.3509924600585)
1139	5011025025	2020	10	14	2	5.5	104	144	0.8	0.63	3.2	0.2	제주특별자치도 제주시 한림읍 금악리 588-3	제주특별자치도	제주시_한림읍	제주_한림	제주특별자치도_제주시_한림읍_금악리	한림읍	금악리	2020-10-14	2020-01-01	1	c(126.316954029705	33.3510329801042)
1140	5011025025	2020	10	14	2	5.8	79	114	0.1	0.37	0.1	0.3	제주특별자치도 제주시 한림읍 금악리 30	제주특별자치도	제주시_한림읍	제주_한림	제주특별자치도_제주시_한림읍_금악리	한림읍	금악리	2020-10-14	2020-01-01	1	c(126.335304959192	33.3543869879596)
1142	5011025025	2020	10	14	2	5.8	80	152	0.9	0.61	3.2	0.2	제주특별자치도 제주시 한림읍 금악리 31	제주특별자치도	제주시_한림읍	제주_한림	제주특별자치도_제주시_한림읍_금악리	한림읍	금악리	2020-10-14	2020-01-01	1	c(126.335355999918	33.3555448271476)
1145	5011025025	2020	10	14	2	5.8	24	182	1.1	1.07	3.1	0.2	제주특별자치도 제주시 한림읍 금악리 49	제주특별자치도	제주시_한림읍	제주_한림	제주특별자치도_제주시_한림읍_금악리	한림읍	금악리	2020-10-14	2020-01-01	1	c(126.32969807318	33.3523698080679)
1147	5011025025	2020	10	14	2	6	236	132	2.8	1.06	13.3	0.4	제주특별자치도 제주시 한림읍 금악리 142	제주특별자치도	제주시_한림읍	제주_한림	제주특별자치도_제주시_한림읍_금악리	한림읍	금악리	2020-10-14	2020-01-01	1	c(126.327101251752	33.3477739145061)
1148	5011025025	2020	10	14	2	5.9	233	185	2.7	1.12	12.6	0.4	제주특별자치도 제주시 한림읍 금악리 145	제주특별자치도	제주시_한림읍	제주_한림	제주특별자치도_제주시_한림읍_금악리	한림읍	금악리	2020-10-14	2020-01-01	1	c(126.324856517635	33.348200540191)
1149	5011025025	2020	10	14	2	6	225	183	2.6	1.03	12	0.3	제주특별자치도 제주시 한림읍 금악리 146	제주특별자치도	제주시_한림읍	제주_한림	제주특별자치도_제주시_한림읍_금악리	한림읍	금악리	2020-10-14	2020-01-01	1	c(126.325951448088	33.3482231679127)
1150	5011025025	2020	10	14	2	5.6	83	179	0.1	3.85	0.1	0.2	제주특별자치도 제주시 한림읍 금악리 147	제주특별자치도	제주시_한림읍	제주_한림	제주특별자치도_제주시_한림읍_금악리	한림읍	금악리	2020-10-14	2020-01-01	1	c(126.326556802009	33.3490874818243)
1151	5011025025	2020	10	14	2	5.7	85	169	1	0.73	4.2	0.2	제주특별자치도 제주시 한림읍 금악리 148	제주특별자치도	제주시_한림읍	제주_한림	제주특별자치도_제주시_한림읍_금악리	한림읍	금악리	2020-10-14	2020-01-01	1	c(126.325821750059	33.3491475070358)
1152	5011025025	2020	10	14	2	5.7	80	176	0.8	0.68	3.2	0.2	제주특별자치도 제주시 한림읍 금악리 149	제주특별자치도	제주시_한림읍	제주_한림	제주특별자치도_제주시_한림읍_금악리	한림읍	금악리	2020-10-14	2020-01-01	1	c(126.327132649887	33.3505210843322)
1153	5011025025	2020	10	14	2	6.1	121	169	1.5	1.08	5.6	0.2	제주특별자치도 제주시 한림읍 금악리 150	제주특별자치도	제주시_한림읍	제주_한림	제주특별자치도_제주시_한림읍_금악리	한림읍	금악리	2020-10-14	2020-01-01	1	c(126.327359676934	33.3488549826176)
1154	5011025025	2020	10	14	2	6.1	122	101	1.6	1.07	6.2	0.1	제주특별자치도 제주시 한림읍 금악리 151-3	제주특별자치도	제주시_한림읍	제주_한림	제주특별자치도_제주시_한림읍_금악리	한림읍	금악리	2020-10-14	2020-01-01	1	c(126.327922649843	33.34827469448)
1155	5011025025	2020	10	14	2	6.1	113	99	1.6	1.1	6	0.2	제주특별자치도 제주시 한림읍 금악리 151-4	제주특별자치도	제주시_한림읍	제주_한림	제주특별자치도_제주시_한림읍_금악리	한림읍	금악리	2020-10-14	2020-01-01	1	c(126.327271875402	33.3482447537791)
1156	5011025025	2020	10	14	2	6.1	117	95	1.5	1.12	6	0.2	제주특별자치도 제주시 한림읍 금악리 153-2	제주특별자치도	제주시_한림읍	제주_한림	제주특별자치도_제주시_한림읍_금악리	한림읍	금악리	2020-10-14	2020-01-01	1	c(126.328360247136	33.3489258546535)
1157	5011025025	2020	10	14	2	6	54	175	1.5	0.86	5.4	0.4	제주특별자치도 제주시 한림읍 금악리 66-6	제주특별자치도	제주시_한림읍	제주_한림	제주특별자치도_제주시_한림읍_금악리	한림읍	금악리	2020-10-14	2020-01-01	1	c(126.330061853147	33.3445551533376)
1158	5011025025	2020	10	23	2	6.9	104	43	1.1	0.95	10.1	0.2	제주특별자치도 제주시 한림읍 금악리 540-1	제주특별자치도	제주시_한림읍	제주_한림	제주특별자치도_제주시_한림읍_금악리	한림읍	금악리	2020-10-23	2020-01-01	1	c(126.309436125543	33.3467291737001)
1159	5011025025	2020	10	23	2	5.3	69	17	0.3	0.98	1.9	0.2	제주특별자치도 제주시 한림읍 금악리 610-1	제주특별자치도	제주시_한림읍	제주_한림	제주특별자치도_제주시_한림읍_금악리	한림읍	금악리	2020-10-23	2020-01-01	1	c(126.313979986956	33.3599973295859)
1160	5011025025	2020	11	2	2	6.9	258	16	0.7	0.8	3.8	0.1	제주특별자치도 제주시 한림읍 금악리 167-5	제주특별자치도	제주시_한림읍	제주_한림	제주특별자치도_제주시_한림읍_금악리	한림읍	금악리	2020-11-02	2020-01-01	1	c(126.325172563394	33.3556218936542)
1161	5011025025	2020	11	2	2	7	230	15	0.7	0.84	3.6	0.1	제주특별자치도 제주시 한림읍 금악리 168-1	제주특별자치도	제주시_한림읍	제주_한림	제주특별자치도_제주시_한림읍_금악리	한림읍	금악리	2020-11-02	2020-01-01	1	c(126.324493671174	33.3568744920669)
1162	5011025025	2020	11	2	2	6.1	11	96	0.7	0.73	5.6	0.2	제주특별자치도 제주시 한림읍 금악리 353	제주특별자치도	제주시_한림읍	제주_한림	제주특별자치도_제주시_한림읍_금악리	한림읍	금악리	2020-11-02	2020-01-01	1	c(126.322677334771	33.3543091913284)
1163	5011025025	2020	11	2	2	6.6	77	29	0.6	0.79	3.8	0.1	제주특별자치도 제주시 한림읍 금악리 358-3	제주특별자치도	제주시_한림읍	제주_한림	제주특별자치도_제주시_한림읍_금악리	한림읍	금악리	2020-11-02	2020-01-01	1	c(126.319677445136	33.3548771182659)
1164	5011025025	2020	11	2	2	7.9	10	69	0.8	0.86	26.8	0.3	제주특별자치도 제주시 한림읍 금악리 360	제주특별자치도	제주시_한림읍	제주_한림	제주특별자치도_제주시_한림읍_금악리	한림읍	금악리	2020-11-02	2020-01-01	1	c(126.319543002684	33.3543026031845)
1165	5011025025	2020	11	2	2	7.8	10	66	0.8	0.83	26.1	0.4	제주특별자치도 제주시 한림읍 금악리 361	제주특별자치도	제주시_한림읍	제주_한림	제주특별자치도_제주시_한림읍_금악리	한림읍	금악리	2020-11-02	2020-01-01	1	c(126.324199585402	33.3539729840365)
1166	5011025025	2020	11	2	2	6.3	10	102	0.7	0.74	8.1	0.2	제주특별자치도 제주시 한림읍 금악리 361-3	제주특별자치도	제주시_한림읍	제주_한림	제주특별자치도_제주시_한림읍_금악리	한림읍	금악리	2020-11-02	2020-01-01	1	c(126.319644323348	33.353638408464)
1167	5011025025	2020	11	2	2	5.6	10	65	0.5	0.6	2.8	0.2	제주특별자치도 제주시 한림읍 금악리 362	제주특별자치도	제주시_한림읍	제주_한림	제주특별자치도_제주시_한림읍_금악리	한림읍	금악리	2020-11-02	2020-01-01	1	c(126.319069821948	33.3525142995131)
1168	5011025025	2020	11	2	2	6.1	22	68	0.5	0.77	3.8	0.2	제주특별자치도 제주시 한림읍 금악리 605-3	제주특별자치도	제주시_한림읍	제주_한림	제주특별자치도_제주시_한림읍_금악리	한림읍	금악리	2020-11-02	2020-01-01	1	c(126.318524038582	33.3536073809525)
1169	5011025025	2020	11	2	2	5	10	131	0.2	0.61	1.2	0.3	제주특별자치도 제주시 한림읍 금악리 345	제주특별자치도	제주시_한림읍	제주_한림	제주특별자치도_제주시_한림읍_금악리	한림읍	금악리	2020-11-02	2020-01-01	1	c(126.323829865065	33.3578686797969)
1170	5011025025	2020	11	2	2	4.9	10	117	0.2	0.59	1	0.2	제주특별자치도 제주시 한림읍 금악리 346-4	제주특별자치도	제주시_한림읍	제주_한림	제주특별자치도_제주시_한림읍_금악리	한림읍	금악리	2020-11-02	2020-01-01	1	c(126.323386588713	33.3571448947435)
1171	5011025025	2020	11	2	2	4.8	10	117	0.2	0.58	0.9	0.2	제주특별자치도 제주시 한림읍 금악리 348-3	제주특별자치도	제주시_한림읍	제주_한림	제주특별자치도_제주시_한림읍_금악리	한림읍	금악리	2020-11-02	2020-01-01	1	c(126.322626737478	33.3567080738075)
1172	5011025025	2020	11	2	2	5	10	131	0.3	0.61	1.4	0.3	제주특별자치도 제주시 한림읍 금악리 350	제주특별자치도	제주시_한림읍	제주_한림	제주특별자치도_제주시_한림읍_금악리	한림읍	금악리	2020-11-02	2020-01-01	1	c(126.323424807885	33.3561071808193)
1173	5011025025	2020	11	2	2	5	10	120	0.3	0.61	1.3	0.3	제주특별자치도 제주시 한림읍 금악리 351	제주특별자치도	제주시_한림읍	제주_한림	제주특별자치도_제주시_한림읍_금악리	한림읍	금악리	2020-11-02	2020-01-01	1	c(126.323893725866	33.3555288339285)
1174	5011025025	2020	11	2	2	5	10	121	0.3	0.6	1.4	0.3	제주특별자치도 제주시 한림읍 금악리 352-1	제주특별자치도	제주시_한림읍	제주_한림	제주특별자치도_제주시_한림읍_금악리	한림읍	금악리	2020-11-02	2020-01-01	1	c(126.323808447962	33.354955853256)
1175	5011025025	2020	11	2	2	6.6	10	97	0.5	0.83	23	0.4	제주특별자치도 제주시 한림읍 금악리 355	제주특별자치도	제주시_한림읍	제주_한림	제주특별자치도_제주시_한림읍_금악리	한림읍	금악리	2020-11-02	2020-01-01	1	c(126.320962173464	33.3541128316146)
1176	5011025025	2020	11	2	2	7.2	10	77	0.5	0.86	23.9	0.3	제주특별자치도 제주시 한림읍 금악리 357-4	제주특별자치도	제주시_한림읍	제주_한림	제주특별자치도_제주시_한림읍_금악리	한림읍	금악리	2020-11-02	2020-01-01	1	c(126.321162427344	33.3556216727821)
1177	5011025025	2020	11	2	2	6.3	10	100	0.4	0.77	15.7	0.4	제주특별자치도 제주시 한림읍 금악리 359-2	제주특별자치도	제주시_한림읍	제주_한림	제주특별자치도_제주시_한림읍_금악리	한림읍	금악리	2020-11-02	2020-01-01	1	c(126.318896937192	33.3541041350319)
1178	5011025025	2020	11	2	2	7.3	10	77	0.5	0.88	25.6	0.3	제주특별자치도 제주시 한림읍 금악리 593-2	제주특별자치도	제주시_한림읍	제주_한림	제주특별자치도_제주시_한림읍_금악리	한림읍	금악리	2020-11-02	2020-01-01	1	c(126.31701023352	33.3528327935464)
1179	5011025025	2020	11	2	2	6.5	39	59	1.1	1	6.9	0.1	제주특별자치도 제주시 한림읍 금악리 1628	제주특별자치도	제주시_한림읍	제주_한림	제주특별자치도_제주시_한림읍_금악리	한림읍	금악리	2020-11-02	2020-01-01	1	c(126.29870984949	33.3477544989325)
1180	5011025025	2020	11	25	2	4.8	271	165	1	0.64	0.8	0.3	제주특별자치도 제주시 한림읍 금악리 3-6	제주특별자치도	제주시_한림읍	제주_한림	제주특별자치도_제주시_한림읍_금악리	한림읍	금악리	2020-11-25	2020-01-01	1	c(126.341967863753	33.3511528165469)
1181	5011025025	2020	11	25	2	4.8	213	169	0.8	0.61	0.4	0.3	제주특별자치도 제주시 한림읍 금악리 34	제주특별자치도	제주시_한림읍	제주_한림	제주특별자치도_제주시_한림읍_금악리	한림읍	금악리	2020-11-25	2020-01-01	1	c(126.330876818641	33.357142840103)
1182	5011025025	2020	11	25	2	5.6	22	124	1	0.86	0.7	0.2	제주특별자치도 제주시 한림읍 금악리 198-24	제주특별자치도	제주시_한림읍	제주_한림	제주특별자치도_제주시_한림읍_금악리	한림읍	금악리	2020-11-25	2020-01-01	1	c(126.331634117228	33.3601683626526)
1183	5011025025	2020	11	25	2	5.6	17	143	0.7	0.89	0.5	0.2	제주특별자치도 제주시 한림읍 금악리 198-63	제주특별자치도	제주시_한림읍	제주_한림	제주특별자치도_제주시_한림읍_금악리	한림읍	금악리	2020-11-25	2020-01-01	1	c(126.332502031481	33.3595767132285)
1184	5011025025	2020	11	25	2	5.6	15	146	1	0.82	0.7	0.2	제주특별자치도 제주시 한림읍 금악리 198-64	제주특별자치도	제주시_한림읍	제주_한림	제주특별자치도_제주시_한림읍_금악리	한림읍	금악리	2020-11-25	2020-01-01	1	c(126.330991076041	33.3591441074587)
1185	5011025025	2020	11	25	2	6.2	378	113	3.1	2.06	5.8	0.6	제주특별자치도 제주시 한림읍 금악리 204-10	제주특별자치도	제주시_한림읍	제주_한림	제주특별자치도_제주시_한림읍_금악리	한림읍	금악리	2020-11-25	2020-01-01	1	c(126.324875107758	33.3742876165101)
1186	5011025025	2020	11	25	2	6.2	396	116	2.7	2.27	5.3	0.6	제주특별자치도 제주시 한림읍 금악리 204-11	제주특별자치도	제주시_한림읍	제주_한림	제주특별자치도_제주시_한림읍_금악리	한림읍	금악리	2020-11-25	2020-01-01	1	c(126.325245058607	33.3741382497568)
1187	5011025025	2020	11	25	2	6.2	381	114	2.8	2	5.1	0.6	제주특별자치도 제주시 한림읍 금악리 204-12	제주특별자치도	제주시_한림읍	제주_한림	제주특별자치도_제주시_한림읍_금악리	한림읍	금악리	2020-11-25	2020-01-01	1	c(126.325605490758	33.3739828796286)
1188	5011025025	2020	11	25	2	6.5	500	125	3.2	2.36	6.7	0.7	제주특별자치도 제주시 한림읍 금악리 204-13	제주특별자치도	제주시_한림읍	제주_한림	제주특별자치도_제주시_한림읍_금악리	한림읍	금악리	2020-11-25	2020-01-01	1	c(126.325985683334	33.3738288779742)
1189	5011025025	2020	11	25	2	6.3	428	123	3.4	2.31	6.2	0.6	제주특별자치도 제주시 한림읍 금악리 204-14	제주특별자치도	제주시_한림읍	제주_한림	제주특별자치도_제주시_한림읍_금악리	한림읍	금악리	2020-11-25	2020-01-01	1	c(126.326379334734	33.3736712516264)
1190	5011025025	2020	11	25	2	5.8	158	156	1.5	1.21	1.6	0.5	제주특별자치도 제주시 한림읍 금악리 204-15	제주특별자치도	제주시_한림읍	제주_한림	제주특별자치도_제주시_한림읍_금악리	한림읍	금악리	2020-11-25	2020-01-01	1	c(126.326762983957	33.3735145615275)
1191	5011025025	2020	11	25	2	6.3	428	117	3.5	2.48	6.1	0.6	제주특별자치도 제주시 한림읍 금악리 204-16	제주특별자치도	제주시_한림읍	제주_한림	제주특별자치도_제주시_한림읍_금악리	한림읍	금악리	2020-11-25	2020-01-01	1	c(126.327159612649	33.3733746201471)
1192	5011025025	2020	11	25	2	6.3	439	118	2.9	2.49	5.2	0.6	제주특별자치도 제주시 한림읍 금악리 204-17	제주특별자치도	제주시_한림읍	제주_한림	제주특별자치도_제주시_한림읍_금악리	한림읍	금악리	2020-11-25	2020-01-01	1	c(126.327560660992	33.3732187431411)
1193	5011025025	2020	11	25	2	5.9	279	112	2	2.26	2.3	0.6	제주특별자치도 제주시 한림읍 금악리 204-18	제주특별자치도	제주시_한림읍	제주_한림	제주특별자치도_제주시_한림읍_금악리	한림읍	금악리	2020-11-25	2020-01-01	1	c(126.327974600201	33.3729933312308)
1194	5011025025	2020	11	25	2	5.9	279	110	2.3	1.96	3.4	0.6	제주특별자치도 제주시 한림읍 금악리 204-30	제주특별자치도	제주시_한림읍	제주_한림	제주특별자치도_제주시_한림읍_금악리	한림읍	금악리	2020-11-25	2020-01-01	1	c(126.324707899628	33.3739820570893)
1195	5011025025	2020	11	25	2	5.9	280	111	2.1	2.23	3.1	0.6	제주특별자치도 제주시 한림읍 금악리 204-32	제주특별자치도	제주시_한림읍	제주_한림	제주특별자치도_제주시_한림읍_금악리	한림읍	금악리	2020-11-25	2020-01-01	1	c(126.324182161404	33.3738499969472)
1196	5011025025	2020	11	25	2	5.9	279	114	1.4	2.26	2.5	0.6	제주특별자치도 제주시 한림읍 금악리 204-39	제주특별자치도	제주시_한림읍	제주_한림	제주특별자치도_제주시_한림읍_금악리	한림읍	금악리	2020-11-25	2020-01-01	1	c(126.326835387542	33.3727921429784)
1197	5011025025	2020	11	25	2	5.8	275	113	1.7	2.34	2.5	0.6	제주특별자치도 제주시 한림읍 금악리 204-6	제주특별자치도	제주시_한림읍	제주_한림	제주특별자치도_제주시_한림읍_금악리	한림읍	금악리	2020-11-25	2020-01-01	1	c(126.323762540008	33.3740719390534)
1198	5011025025	2020	11	25	2	5.8	271	108	2	2.38	2.5	0.6	제주특별자치도 제주시 한림읍 금악리 204-7	제주특별자치도	제주시_한림읍	제주_한림	제주특별자치도_제주시_한림읍_금악리	한림읍	금악리	2020-11-25	2020-01-01	1	c(126.323435579035	33.3742062986896)
1199	5011025025	2020	11	25	2	5.8	284	111	1.9	2.48	2.4	0.6	제주특별자치도 제주시 한림읍 금악리 204-8	제주특별자치도	제주시_한림읍	제주_한림	제주특별자치도_제주시_한림읍_금악리	한림읍	금악리	2020-11-25	2020-01-01	1	c(126.323094396925	33.3743313836093)
1200	5011025025	2020	11	25	2	5.9	282	110	1.9	2.42	2.8	0.6	제주특별자치도 제주시 한림읍 금악리 204-9	제주특별자치도	제주시_한림읍	제주_한림	제주특별자치도_제주시_한림읍_금악리	한림읍	금악리	2020-11-25	2020-01-01	1	c(126.324519418355	33.3744268717)
1201	5011025025	2020	11	25	2	5.8	273	113	1.1	2.45	1.5	0.6	제주특별자치도 제주시 한림읍 금악리 249-10	제주특별자치도	제주시_한림읍	제주_한림	제주특별자치도_제주시_한림읍_금악리	한림읍	금악리	2020-11-25	2020-01-01	1	c(126.313451002248	33.3769801473242)
1202	5011025025	2020	11	25	2	5.1	231	126	0.6	1.9	0.9	0.6	제주특별자치도 제주시 한림읍 금악리 354-1	제주특별자치도	제주시_한림읍	제주_한림	제주특별자치도_제주시_한림읍_금악리	한림읍	금악리	2020-11-25	2020-01-01	1	c(126.3224639739	33.3553903985944)
1204	5011025025	2020	11	27	2	5.4	81	131	0.4	0.64	1.7	0.9	제주특별자치도 제주시 한림읍 금악리 17	제주특별자치도	제주시_한림읍	제주_한림	제주특별자치도_제주시_한림읍_금악리	한림읍	금악리	2020-11-27	2020-01-01	1	c(126.335794849096	33.3527191220357)
1205	5011025025	2020	11	27	2	5.9	35	153	0.6	0.34	3.4	0.9	제주특별자치도 제주시 한림읍 금악리 21	제주특별자치도	제주시_한림읍	제주_한림	제주특별자치도_제주시_한림읍_금악리	한림읍	금악리	2020-11-27	2020-01-01	1	c(126.34001514864	33.3515172493481)
1206	5011025025	2020	11	27	2	5.1	35	90	0.2	0.2	0.9	0.4	제주특별자치도 제주시 한림읍 금악리 23	제주특별자치도	제주시_한림읍	제주_한림	제주특별자치도_제주시_한림읍_금악리	한림읍	금악리	2020-11-27	2020-01-01	1	c(126.338962647783	33.3535928186565)
1207	5011025025	2020	11	27	2	5.4	41	185	0.3	0.22	1.2	0.9	제주특별자치도 제주시 한림읍 금악리 24	제주특별자치도	제주시_한림읍	제주_한림	제주특별자치도_제주시_한림읍_금악리	한림읍	금악리	2020-11-27	2020-01-01	1	c(126.337762176756	33.3533533579465)
1208	5011025025	2020	11	27	2	6.2	34	136	0.3	0.24	2.1	0.5	제주특별자치도 제주시 한림읍 금악리 26	제주특별자치도	제주시_한림읍	제주_한림	제주특별자치도_제주시_한림읍_금악리	한림읍	금악리	2020-11-27	2020-01-01	1	c(126.335749828282	33.3534979551874)
1209	5011025025	2020	11	27	2	5.4	87	164	0.7	0.68	2.7	1.3	제주특별자치도 제주시 한림읍 금악리 27	제주특별자치도	제주시_한림읍	제주_한림	제주특별자치도_제주시_한림읍_금악리	한림읍	금악리	2020-11-27	2020-01-01	1	c(126.33646976669	33.353862174571)
1210	5011025025	2020	11	27	2	5.2	362	162	0.5	1.04	3.5	2.1	제주특별자치도 제주시 한림읍 금악리 28	제주특별자치도	제주시_한림읍	제주_한림	제주특별자치도_제주시_한림읍_금악리	한림읍	금악리	2020-11-27	2020-01-01	1	c(126.337741987153	33.3540900391768)
1212	5011025025	2020	11	27	2	5.4	74	156	0.4	0.56	1.5	0.7	제주특별자치도 제주시 한림읍 금악리 198-204	제주특별자치도	제주시_한림읍	제주_한림	제주특별자치도_제주시_한림읍_금악리	한림읍	금악리	2020-11-27	2020-01-01	1	c(126.333475308499	33.3610599354916)
1213	5011025025	2020	11	27	2	6.2	10	82	0.8	0.7	6.1	0.8	제주특별자치도 제주시 한림읍 금악리 23	제주특별자치도	제주시_한림읍	제주_한림	제주특별자치도_제주시_한림읍_금악리	한림읍	금악리	2020-11-27	2020-01-01	1	c(126.338962647783	33.3535928186565)
1217	5011025025	2020	11	27	2	5.8	35	149	0.5	0.33	2.9	0.7	제주특별자치도 제주시 한림읍 금악리 2	제주특별자치도	제주시_한림읍	제주_한림	제주특별자치도_제주시_한림읍_금악리	한림읍	금악리	2020-11-27	2020-01-01	1	c(126.34106662726	33.3519947320903)
1218	5011025025	2020	11	27	2	6.2	34	145	0.4	0.25	2.4	0.5	제주특별자치도 제주시 한림읍 금악리 7	제주특별자치도	제주시_한림읍	제주_한림	제주특별자치도_제주시_한림읍_금악리	한림읍	금악리	2020-11-27	2020-01-01	1	c(126.340982056574	33.350315319476)
1219	5011025025	2020	11	27	2	5.9	34	153	0.2	0.16	0.6	0.3	제주특별자치도 제주시 한림읍 금악리 25	제주특별자치도	제주시_한림읍	제주_한림	제주특별자치도_제주시_한림읍_금악리	한림읍	금악리	2020-11-27	2020-01-01	1	c(126.336804554311	33.3531222154436)
1220	5011025025	2020	11	27	2	4.9	493	177	0.4	0.87	2.8	1.5	제주특별자치도 제주시 한림읍 금악리 29	제주특별자치도	제주시_한림읍	제주_한림	제주특별자치도_제주시_한림읍_금악리	한림읍	금악리	2020-11-27	2020-01-01	1	c(126.336654560397	33.354470120088)
1223	5011025025	2020	11	27	2	5.9	304	178	1.9	1.4	12.2	3	제주특별자치도 제주시 한림읍 금악리 215	제주특별자치도	제주시_한림읍	제주_한림	제주특별자치도_제주시_한림읍_금악리	한림읍	금악리	2020-11-27	2020-01-01	1	c(126.320774349977	33.3772229356352)
1227	5011025025	2020	11	27	2	5.8	303	174	1.4	1	11.7	2.2	제주특별자치도 제주시 한림읍 금악리 215-1	제주특별자치도	제주시_한림읍	제주_한림	제주특별자치도_제주시_한림읍_금악리	한림읍	금악리	2020-11-27	2020-01-01	1	c(126.323342647462	33.3764517617881)
1228	5011025025	2020	11	27	2	5.6	95	189	0.9	0.79	3.5	1.2	제주특별자치도 제주시 한림읍 금악리 198-57	제주특별자치도	제주시_한림읍	제주_한림	제주특별자치도_제주시_한림읍_금악리	한림읍	금악리	2020-11-27	2020-01-01	1	c(126.332833290377	33.3614466998026)
1229	5011025025	2020	11	27	2	5.5	96	181	0.9	0.72	3.7	1.3	제주특별자치도 제주시 한림읍 금악리 198-206	제주특별자치도	제주시_한림읍	제주_한림	제주특별자치도_제주시_한림읍_금악리	한림읍	금악리	2020-11-27	2020-01-01	1	c(126.334979336946	33.3615475618944)
1230	5011025025	2020	11	30	2	4.8	330	95	1.2	0.78	0.1	0.4	제주특별자치도 제주시 한림읍 금악리 709-1	제주특별자치도	제주시_한림읍	제주_한림	제주특별자치도_제주시_한림읍_금악리	한림읍	금악리	2020-11-30	2020-01-01	1	c(126.311081826102	33.3718512705473)
1231	5011025025	2020	11	30	2	5.6	46	48	2.4	0.72	0.2	0.3	제주특별자치도 제주시 한림읍 금악리 263-1	제주특별자치도	제주시_한림읍	제주_한림	제주특별자치도_제주시_한림읍_금악리	한림읍	금악리	2020-11-30	2020-01-01	1	c(126.317783571179	33.3741402924122)
1232	5011025025	2020	12	2	2	5.5	290	62	1.7	1.14	3.9	0.5	제주특별자치도 제주시 한림읍 금악리 2234-1	제주특별자치도	제주시_한림읍	제주_한림	제주특별자치도_제주시_한림읍_금악리	한림읍	금악리	2020-12-02	2020-01-01	1	c(126.295935933469	33.3613484313765)
1234	5011025025	2020	12	7	2	5.4	255	131	2.2	2.32	2.9	1	제주특별자치도 제주시 한림읍 금악리 1181-9	제주특별자치도	제주시_한림읍	제주_한림	제주특별자치도_제주시_한림읍_금악리	한림읍	금악리	2020-12-07	2020-01-01	1	c(126.313086473156	33.3542989695666)
1235	5011025025	2020	12	15	2	5.6	10	177	2.3	0.35	2.2	0.4	제주특별자치도 제주시 한림읍 금악리 22-1	제주특별자치도	제주시_한림읍	제주_한림	제주특별자치도_제주시_한림읍_금악리	한림읍	금악리	2020-12-15	2020-01-01	1	c(126.339787517507	33.352824624528)
1236	5011025025	2020	12	15	2	5.6	10	177	2.3	0.35	2.2	0.4	제주특별자치도 제주시 한림읍 금악리 23	제주특별자치도	제주시_한림읍	제주_한림	제주특별자치도_제주시_한림읍_금악리	한림읍	금악리	2020-12-15	2020-01-01	1	c(126.338962647783	33.3535928186565)
1237	5011025025	2020	12	15	2	5.6	10	177	2.3	0.35	2.2	0.4	제주특별자치도 제주시 한림읍 금악리 24	제주특별자치도	제주시_한림읍	제주_한림	제주특별자치도_제주시_한림읍_금악리	한림읍	금악리	2020-12-15	2020-01-01	1	c(126.337762176756	33.3533533579465)
1238	5011025025	2020	12	15	2	5.6	10	177	2.3	0.35	2.2	0.4	제주특별자치도 제주시 한림읍 금악리 25	제주특별자치도	제주시_한림읍	제주_한림	제주특별자치도_제주시_한림읍_금악리	한림읍	금악리	2020-12-15	2020-01-01	1	c(126.336804554311	33.3531222154436)
1239	5011025025	2020	12	15	2	5.6	10	177	2.3	0.35	2.2	0.4	제주특별자치도 제주시 한림읍 금악리 27	제주특별자치도	제주시_한림읍	제주_한림	제주특별자치도_제주시_한림읍_금악리	한림읍	금악리	2020-12-15	2020-01-01	1	c(126.33646976669	33.353862174571)
1240	5011025025	2020	12	15	2	5.6	10	177	2.3	0.35	2.2	0.4	제주특별자치도 제주시 한림읍 금악리 28	제주특별자치도	제주시_한림읍	제주_한림	제주특별자치도_제주시_한림읍_금악리	한림읍	금악리	2020-12-15	2020-01-01	1	c(126.337741987153	33.3540900391768)
1241	5011025025	2020	12	15	2	5.6	10	177	2.3	0.35	2.2	0.4	제주특별자치도 제주시 한림읍 금악리 29	제주특별자치도	제주시_한림읍	제주_한림	제주특별자치도_제주시_한림읍_금악리	한림읍	금악리	2020-12-15	2020-01-01	1	c(126.336654560397	33.354470120088)
1242	5011025025	2020	12	15	2	5.6	10	177	2.3	0.35	2.2	0.4	제주특별자치도 제주시 한림읍 금악리 30	제주특별자치도	제주시_한림읍	제주_한림	제주특별자치도_제주시_한림읍_금악리	한림읍	금악리	2020-12-15	2020-01-01	1	c(126.335304959192	33.3543869879596)
1243	5011025025	2020	12	15	2	6	10	166	2	0.33	1.9	0.4	제주특별자치도 제주시 한림읍 금악리 31	제주특별자치도	제주시_한림읍	제주_한림	제주특별자치도_제주시_한림읍_금악리	한림읍	금악리	2020-12-15	2020-01-01	1	c(126.335355999918	33.3555448271476)
1244	5011025025	2020	12	15	2	6	10	166	2	0.33	1.9	0.4	제주특별자치도 제주시 한림읍 금악리 32	제주특별자치도	제주시_한림읍	제주_한림	제주특별자치도_제주시_한림읍_금악리	한림읍	금악리	2020-12-15	2020-01-01	1	c(126.333625649844	33.35578367345)
1245	5011025025	2020	12	15	2	5.6	10	165	1.9	0.29	1.6	0.4	제주특별자치도 제주시 한림읍 금악리 606-2	제주특별자치도	제주시_한림읍	제주_한림	제주특별자치도_제주시_한림읍_금악리	한림읍	금악리	2020-12-15	2020-01-01	1	c(126.318154357473	33.3556196163532)
1246	5011025025	2020	12	15	2	5.6	10	176	2.1	0.31	1.4	0.4	제주특별자치도 제주시 한림읍 금악리 651	제주특별자치도	제주시_한림읍	제주_한림	제주특별자치도_제주시_한림읍_금악리	한림읍	금악리	2020-12-15	2020-01-01	1	c(126.312487583535	33.3658511779188)
1247	5011025025	2020	12	15	2	5.6	10	172	2	0.3	1.3	0.4	제주특별자치도 제주시 한림읍 금악리 654-4	제주특별자치도	제주시_한림읍	제주_한림	제주특별자치도_제주시_한림읍_금악리	한림읍	금악리	2020-12-15	2020-01-01	1	c(126.311135541261	33.3675039756039)
1248	5011025025	2020	2	27	3	6.4	805	76	0.2	5.05	0.9	2.2	제주특별자치도 제주시 한림읍 금악리 1978-2	제주특별자치도	제주시_한림읍	제주_한림	제주특별자치도_제주시_한림읍_금악리	한림읍	금악리	2020-02-27	2020-01-01	1	c(126.299851371925	33.3541401157248)
1249	5011025025	2020	7	8	3	5.7	75	28	2.4	0.55	3.5	0.2	제주특별자치도 제주시 한림읍 금악리 3087-1	제주특별자치도	제주시_한림읍	제주_한림	제주특별자치도_제주시_한림읍_금악리	한림읍	금악리	2020-07-08	2020-01-01	1	c(126.281577073303	33.3531314256953)
1250	5011025025	2020	10	23	3	4.7	117	65	1.6	1.14	7.6	2.7	제주특별자치도 제주시 한림읍 금악리 2992	제주특별자치도	제주시_한림읍	제주_한림	제주특별자치도_제주시_한림읍_금악리	한림읍	금악리	2020-10-23	2020-01-01	1	c(126.291380144046	33.3577851855091)
1251	5011025025	2020	10	23	3	5.8	286	52	1.4	1.15	9.8	1.9	제주특별자치도 제주시 한림읍 금악리 2993	제주특별자치도	제주시_한림읍	제주_한림	제주특별자치도_제주시_한림읍_금악리	한림읍	금악리	2020-10-23	2020-01-01	1	c(126.291314495594	33.3575205525497)
1252	5011025025	2020	11	26	3	6.8	1031	62	0.1	4.37	0.1	6.6	제주특별자치도 제주시 한림읍 금악리 2910	제주특별자치도	제주시_한림읍	제주_한림	제주특별자치도_제주시_한림읍_금악리	한림읍	금악리	2020-11-26	2020-01-01	1	c(126.28715470925	33.3620692793923)
1253	5011025025	2020	4	23	4	5.8	506	65	1.6	0.72	6.7	0.2	제주특별자치도 제주시 한림읍 금악리 1886-4	제주특별자치도	제주시_한림읍	제주_한림	제주특별자치도_제주시_한림읍_금악리	한림읍	금악리	2020-04-23	2020-01-01	1	c(126.292067065739	33.3561308853333)
1254	5011025025	2020	4	23	4	5.6	826	72	1.3	0.55	5.2	0.2	제주특별자치도 제주시 한림읍 금악리 1882-7	제주특별자치도	제주시_한림읍	제주_한림	제주특별자치도_제주시_한림읍_금악리	한림읍	금악리	2020-04-23	2020-01-01	1	c(126.292706267352	33.355936807688)
1255	5011025025	2020	4	23	4	6	481	60	2	0.58	7.5	0.3	제주특별자치도 제주시 한림읍 금악리 1882-2	제주특별자치도	제주시_한림읍	제주_한림	제주특별자치도_제주시_한림읍_금악리	한림읍	금악리	2020-04-23	2020-01-01	1	c(126.293576991995	33.3564339469853)
1256	5011025025	2020	8	7	4	6.1	203	88	0.6	1.74	2.7	0.2	제주특별자치도 제주시 한림읍 금악리 2470	제주특별자치도	제주시_한림읍	제주_한림	제주특별자치도_제주시_한림읍_금악리	한림읍	금악리	2020-08-07	2020-01-01	1	c(126.292061377604	33.3664132082296)
1257	5011025025	2020	8	28	4	6.3	239	47	1.1	1.57	4.6	0.2	제주특별자치도 제주시 한림읍 금악리 3043-1	제주특별자치도	제주시_한림읍	제주_한림	제주특별자치도_제주시_한림읍_금악리	한림읍	금악리	2020-08-28	2020-01-01	1	c(126.286910749876	33.3570449010196)
1258	5011025025	2020	9	22	2	6.4	55.7	79.7	5.09	2.349	9.82	0.45	제주특별자치도 제주시 한림읍 금악리 1219	제주특별자치도	제주시_한림읍	제주_한림	제주특별자치도_제주시_한림읍_금악리	한림읍	금악리	2020-09-22	2020-01-01	1	c(126.306323232908	33.3509623276525)
1259	5011025025	2020	9	23	2	5.4	474.4	54.9	1.78	1.687	5.21	0.52	제주특별자치도 제주시 한림읍 금악리 3192-1	제주특별자치도	제주시_한림읍	제주_한림	제주특별자치도_제주시_한림읍_금악리	한림읍	금악리	2020-09-23	2020-01-01	1	c(126.285507914915	33.3504740161524)
1260	5011025025	2020	9	23	2	7.4	262.9	45.1	3.36	1.18	13.47	0.55	제주특별자치도 제주시 한림읍 금악리 3017-1	제주특별자치도	제주시_한림읍	제주_한림	제주특별자치도_제주시_한림읍_금악리	한림읍	금악리	2020-09-23	2020-01-01	1	c(126.291577822457	33.3539005166225)
1261	5011025025	2020	9	23	2	7.2	76.3	36.4	2.55	1.133	11.99	0.48	제주특별자치도 제주시 한림읍 금악리 1858-1	제주특별자치도	제주시_한림읍	제주_한림	제주특별자치도_제주시_한림읍_금악리	한림읍	금악리	2020-09-23	2020-01-01	1	c(126.294735836141	33.3559764821663)
1262	5011025025	2020	9	23	2	6.9	449.5	71.2	5.78	2.674	11.09	0.71	제주특별자치도 제주시 한림읍 금악리 2212-1	제주특별자치도	제주시_한림읍	제주_한림	제주특별자치도_제주시_한림읍_금악리	한림읍	금악리	2020-09-23	2020-01-01	1	c(126.295886827035	33.3625763990143)
1263	5011025025	2020	9	23	2	6.3	222.4	45.5	2.35	1.076	8.55	0.22	제주특별자치도 제주시 한림읍 금악리 2241-2	제주특별자치도	제주시_한림읍	제주_한림	제주특별자치도_제주시_한림읍_금악리	한림읍	금악리	2020-09-23	2020-01-01	1	c(126.298747058946	33.3620577597083)
1264	5011025025	2020	9	23	2	5.7	48.6	80.9	1.38	1.008	5.77	0.54	제주특별자치도 제주시 한림읍 금악리 907	제주특별자치도	제주시_한림읍	제주_한림	제주특별자치도_제주시_한림읍_금악리	한림읍	금악리	2020-09-23	2020-01-01	1	c(126.302897327033	33.3688004672062)
1265	5011025025	2020	9	28	2	6.2	84.7	71	1.93	1.109	7.48	0.55	제주특별자치도 제주시 한림읍 금악리 723-3	제주특별자치도	제주시_한림읍	제주_한림	제주특별자치도_제주시_한림읍_금악리	한림읍	금악리	2020-09-28	2020-01-01	1	c(126.310413581366	33.3733058031409)
1266	5011025025	2021	10	13	2	7.1	80	126	2.6	0.48	12.8	1.34	제주특별자치도 제주시 한림읍 금악리 9	제주특별자치도	제주시_한림읍	제주_한림	제주특별자치도_제주시_한림읍_금악리	한림읍	금악리	2021-10-13	2021-01-01	1	c(126.337161190861	33.3494418869595)
1268	5011025025	2021	10	13	2	4.8	129	113	0.6	1.76	1.3	2.12	제주특별자치도 제주시 한림읍 금악리 215	제주특별자치도	제주시_한림읍	제주_한림	제주특별자치도_제주시_한림읍_금악리	한림읍	금악리	2021-10-13	2021-01-01	1	c(126.320774349977	33.3772229356352)
1269	5011025025	2021	10	13	2	4.8	141	109	0.4	1.6	0.7	1.62	제주특별자치도 제주시 한림읍 금악리 215-1	제주특별자치도	제주시_한림읍	제주_한림	제주특별자치도_제주시_한림읍_금악리	한림읍	금악리	2021-10-13	2021-01-01	1	c(126.323342647462	33.3764517617881)
1270	5011025025	2021	11	2	2	6	22	152	4.7	1.94	9.3	3.13	제주특별자치도 제주시 한림읍 금악리 69	제주특별자치도	제주시_한림읍	제주_한림	제주특별자치도_제주시_한림읍_금악리	한림읍	금악리	2021-11-02	2021-01-01	1	c(126.332688383872	33.3462085883209)
1271	5011025025	2021	11	2	2	6	7	162	4.1	1.72	8.6	2.72	제주특별자치도 제주시 한림읍 금악리 63	제주특별자치도	제주시_한림읍	제주_한림	제주특별자치도_제주시_한림읍_금악리	한림읍	금악리	2021-11-02	2021-01-01	1	c(126.330807797771	33.3466045502765)
1272	5011025025	2021	11	2	2	5.9	19	162	5.5	2.12	10.4	2.74	제주특별자치도 제주시 한림읍 금악리 71	제주특별자치도	제주시_한림읍	제주_한림	제주특별자치도_제주시_한림읍_금악리	한림읍	금악리	2021-11-02	2021-01-01	1	c(126.332778586846	33.3437340837214)
1273	5011025025	2021	11	2	2	5.7	21	149	3.6	1.64	9.8	2.88	제주특별자치도 제주시 한림읍 금악리 59	제주특별자치도	제주시_한림읍	제주_한림	제주특별자치도_제주시_한림읍_금악리	한림읍	금악리	2021-11-02	2021-01-01	1	c(126.333216950307	33.3477958132642)
1274	5011025025	2021	11	22	2	6.2	12	191	0.7	0.42	1.9	1.98	제주특별자치도 제주시 한림읍 금악리 651	제주특별자치도	제주시_한림읍	제주_한림	제주특별자치도_제주시_한림읍_금악리	한림읍	금악리	2021-11-22	2021-01-01	1	c(126.312487583535	33.3658511779188)
1275	5011025025	2021	11	22	2	6.2	2	191	0.6	0.4	1.8	1.86	제주특별자치도 제주시 한림읍 금악리 654-4	제주특별자치도	제주시_한림읍	제주_한림	제주특별자치도_제주시_한림읍_금악리	한림읍	금악리	2021-11-22	2021-01-01	1	c(126.311135541261	33.3675039756039)
1276	5011025025	2021	12	22	2	5.8	2	88	0.9	0.24	3.5	1.38	제주특별자치도 제주시 한림읍 금악리 167-5	제주특별자치도	제주시_한림읍	제주_한림	제주특별자치도_제주시_한림읍_금악리	한림읍	금악리	2021-12-22	2021-01-01	1	c(126.325172563394	33.3556218936542)
1277	5011025025	2021	12	22	2	5.7	3	86	0.9	0.23	3.3	1.37	제주특별자치도 제주시 한림읍 금악리 168-1	제주특별자치도	제주시_한림읍	제주_한림	제주특별자치도_제주시_한림읍_금악리	한림읍	금악리	2021-12-22	2021-01-01	1	c(126.324493671174	33.3568744920669)
1278	5011025025	2021	12	22	2	5.6	1	75	0.8	0.24	3.2	1.28	제주특별자치도 제주시 한림읍 금악리 353	제주특별자치도	제주시_한림읍	제주_한림	제주특별자치도_제주시_한림읍_금악리	한림읍	금악리	2021-12-22	2021-01-01	1	c(126.322677334771	33.3543091913284)
1279	5011025025	2021	12	22	2	5.6	4	85	0.9	0.23	2.7	1.41	제주특별자치도 제주시 한림읍 금악리 358-3	제주특별자치도	제주시_한림읍	제주_한림	제주특별자치도_제주시_한림읍_금악리	한림읍	금악리	2021-12-22	2021-01-01	1	c(126.319677445136	33.3548771182659)
1280	5011025025	2021	12	22	2	5.6	6	85	0.9	0.22	3.2	1.39	제주특별자치도 제주시 한림읍 금악리 360	제주특별자치도	제주시_한림읍	제주_한림	제주특별자치도_제주시_한림읍_금악리	한림읍	금악리	2021-12-22	2021-01-01	1	c(126.319543002684	33.3543026031845)
1281	5011025025	2021	12	22	2	5.6	5	84	0.8	0.22	3.2	1.37	제주특별자치도 제주시 한림읍 금악리 361	제주특별자치도	제주시_한림읍	제주_한림	제주특별자치도_제주시_한림읍_금악리	한림읍	금악리	2021-12-22	2021-01-01	1	c(126.324199585402	33.3539729840365)
1282	5011025025	2021	12	22	2	5.6	5	87	0.9	0.24	3.7	1.39	제주특별자치도 제주시 한림읍 금악리 361-3	제주특별자치도	제주시_한림읍	제주_한림	제주특별자치도_제주시_한림읍_금악리	한림읍	금악리	2021-12-22	2021-01-01	1	c(126.319644323348	33.353638408464)
1283	5011025025	2021	12	22	2	5.6	1	83	1.1	0.25	2.9	1.34	제주특별자치도 제주시 한림읍 금악리 362	제주특별자치도	제주시_한림읍	제주_한림	제주특별자치도_제주시_한림읍_금악리	한림읍	금악리	2021-12-22	2021-01-01	1	c(126.319069821948	33.3525142995131)
1284	5011025025	2021	12	22	2	5.6	5	87	0.9	0.26	4.3	1.36	제주특별자치도 제주시 한림읍 금악리 605-3	제주특별자치도	제주시_한림읍	제주_한림	제주특별자치도_제주시_한림읍_금악리	한림읍	금악리	2021-12-22	2021-01-01	1	c(126.318524038582	33.3536073809525)
1285	5011025025	2021	12	22	2	5.6	4	84	1.2	0.21	3.1	1.38	제주특별자치도 제주시 한림읍 금악리 345	제주특별자치도	제주시_한림읍	제주_한림	제주특별자치도_제주시_한림읍_금악리	한림읍	금악리	2021-12-22	2021-01-01	1	c(126.323829865065	33.3578686797969)
1286	5011025025	2021	12	22	2	5.6	3	85	1	0.23	3.9	1.4	제주특별자치도 제주시 한림읍 금악리 346-4	제주특별자치도	제주시_한림읍	제주_한림	제주특별자치도_제주시_한림읍_금악리	한림읍	금악리	2021-12-22	2021-01-01	1	c(126.323386588713	33.3571448947435)
1287	5011025025	2021	12	22	2	5.6	4	86	1.2	0.24	3.2	1.4	제주특별자치도 제주시 한림읍 금악리 348-3	제주특별자치도	제주시_한림읍	제주_한림	제주특별자치도_제주시_한림읍_금악리	한림읍	금악리	2021-12-22	2021-01-01	1	c(126.322626737478	33.3567080738075)
1288	5011025025	2021	12	22	2	5.6	3	86	1.1	0.26	3.5	1.39	제주특별자치도 제주시 한림읍 금악리 350	제주특별자치도	제주시_한림읍	제주_한림	제주특별자치도_제주시_한림읍_금악리	한림읍	금악리	2021-12-22	2021-01-01	1	c(126.323424807885	33.3561071808193)
1289	5011025025	2021	12	22	2	5.6	1	77	1	0.22	2.7	1.37	제주특별자치도 제주시 한림읍 금악리 351	제주특별자치도	제주시_한림읍	제주_한림	제주특별자치도_제주시_한림읍_금악리	한림읍	금악리	2021-12-22	2021-01-01	1	c(126.323893725866	33.3555288339285)
1290	5011025025	2021	12	22	2	5.6	3	84	0.8	0.24	2.9	1.39	제주특별자치도 제주시 한림읍 금악리 352-1	제주특별자치도	제주시_한림읍	제주_한림	제주특별자치도_제주시_한림읍_금악리	한림읍	금악리	2021-12-22	2021-01-01	1	c(126.323808447962	33.354955853256)
1291	5011025025	2021	12	22	2	5.6	1	84	1	0.24	3.6	1.42	제주특별자치도 제주시 한림읍 금악리 355	제주특별자치도	제주시_한림읍	제주_한림	제주특별자치도_제주시_한림읍_금악리	한림읍	금악리	2021-12-22	2021-01-01	1	c(126.320962173464	33.3541128316146)
1292	5011025025	2021	12	22	2	5.6	1	82	0.8	0.21	3.8	1.45	제주특별자치도 제주시 한림읍 금악리 357-4	제주특별자치도	제주시_한림읍	제주_한림	제주특별자치도_제주시_한림읍_금악리	한림읍	금악리	2021-12-22	2021-01-01	1	c(126.321162427344	33.3556216727821)
1293	5011025025	2021	12	22	2	5.6	1	81	1	0.23	2.6	1.4	제주특별자치도 제주시 한림읍 금악리 359-2	제주특별자치도	제주시_한림읍	제주_한림	제주특별자치도_제주시_한림읍_금악리	한림읍	금악리	2021-12-22	2021-01-01	1	c(126.318896937192	33.3541041350319)
1294	5011025025	2021	12	22	2	5.5	1	83	0.9	0.3	2.8	1.45	제주특별자치도 제주시 한림읍 금악리 593-2	제주특별자치도	제주시_한림읍	제주_한림	제주특별자치도_제주시_한림읍_금악리	한림읍	금악리	2021-12-22	2021-01-01	1	c(126.31701023352	33.3528327935464)
1295	5011025025	2021	12	22	2	5.6	1	85	0.9	0.24	2.4	1.38	제주특별자치도 제주시 한림읍 금악리 1628	제주특별자치도	제주시_한림읍	제주_한림	제주특별자치도_제주시_한림읍_금악리	한림읍	금악리	2021-12-22	2021-01-01	1	c(126.29870984949	33.3477544989325)
1296	5011025025	2021	12	24	2	5.4	1	80	1.3	0.65	2.7	1.7	제주특별자치도 제주시 한림읍 금악리 514	제주특별자치도	제주시_한림읍	제주_한림	제주특별자치도_제주시_한림읍_금악리	한림읍	금악리	2021-12-24	2021-01-01	1	c(126.308279995748	33.3451432250862)
1297	5011025025	2021	12	24	2	4.9	1	118	0.3	0.41	1.5	1.37	제주특별자치도 제주시 한림읍 금악리 388	제주특별자치도	제주시_한림읍	제주_한림	제주특별자치도_제주시_한림읍_금악리	한림읍	금악리	2021-12-24	2021-01-01	1	c(126.316839972012	33.3491169921674)
1298	5011025025	2021	12	24	2	5.5	1	74	1.3	0.57	2.3	1.64	제주특별자치도 제주시 한림읍 금악리 1387	제주특별자치도	제주시_한림읍	제주_한림	제주특별자치도_제주시_한림읍_금악리	한림읍	금악리	2021-12-24	2021-01-01	1	c(126.307359170396	33.3433658159339)
1299	5011025025	2021	12	24	2	5.9	201	114	4.2	1.41	7.4	3.54	제주특별자치도 제주시 한림읍 금악리 563-1	제주특별자치도	제주시_한림읍	제주_한림	제주특별자치도_제주시_한림읍_금악리	한림읍	금악리	2021-12-24	2021-01-01	1	c(126.311975648511	33.3499921873101)
1300	5011025025	2021	12	24	2	6.4	1	72	2	1.28	6.9	1.53	제주특별자치도 제주시 한림읍 금악리 1733	제주특별자치도	제주시_한림읍	제주_한림	제주특별자치도_제주시_한림읍_금악리	한림읍	금악리	2021-12-24	2021-01-01	1	c(126.299504993361	33.3506410397767)
1301	5011025025	2021	12	24	2	5.9	206	88	1.7	1.15	5	1.94	제주특별자치도 제주시 한림읍 금악리 493	제주특별자치도	제주시_한림읍	제주_한림	제주특별자치도_제주시_한림읍_금악리	한림읍	금악리	2021-12-24	2021-01-01	1	c(126.313092741994	33.3428308247086)
1302	5011025025	2021	12	24	2	5.9	111	68	2.1	1.48	5.1	1.92	제주특별자치도 제주시 한림읍 금악리 425	제주특별자치도	제주시_한림읍	제주_한림	제주특별자치도_제주시_한림읍_금악리	한림읍	금악리	2021-12-24	2021-01-01	1	c(126.31476333406	33.3402796850381)
1303	5011025025	2021	12	24	2	5.8	7	86	1.1	0.58	2.7	1.44	제주특별자치도 제주시 한림읍 금악리 417	제주특별자치도	제주시_한림읍	제주_한림	제주특별자치도_제주시_한림읍_금악리	한림읍	금악리	2021-12-24	2021-01-01	1	c(126.315256020026	33.3438799735651)
1304	5011025025	2021	12	24	2	6.1	13	58	1.2	0.3	4.7	1.2	제주특별자치도 제주시 한림읍 금악리 1350	제주특별자치도	제주시_한림읍	제주_한림	제주특별자치도_제주시_한림읍_금악리	한림읍	금악리	2021-12-24	2021-01-01	1	c(126.304700623561	33.3457718475771)
1305	5011025025	2021	12	24	2	6.2	145	79	3.1	0.92	9.1	1.75	제주특별자치도 제주시 한림읍 금악리 431	제주특별자치도	제주시_한림읍	제주_한림	제주특별자치도_제주시_한림읍_금악리	한림읍	금악리	2021-12-24	2021-01-01	1	c(126.31773580923	33.339571612532)
1306	5011025025	2021	12	24	2	6.7	193	111	4.5	1.97	11.2	2.18	제주특별자치도 제주시 한림읍 금악리 198-18	제주특별자치도	제주시_한림읍	제주_한림	제주특별자치도_제주시_한림읍_금악리	한림읍	금악리	2021-12-24	2021-01-01	1	c(126.335682068695	33.3624169504872)
1307	5011025025	2021	12	24	2	6.9	4	33	1.1	0.7	13.7	1.59	제주특별자치도 제주시 한림읍 금악리 1270-1	제주특별자치도	제주시_한림읍	제주_한림	제주특별자치도_제주시_한림읍_금악리	한림읍	금악리	2021-12-24	2021-01-01	1	c(126.306183010314	33.3485957460555)
1308	5011025025	2021	12	24	2	6.2	87	94	1.8	0.99	6.1	1.97	제주특별자치도 제주시 한림읍 금악리 191-2	제주특별자치도	제주시_한림읍	제주_한림	제주특별자치도_제주시_한림읍_금악리	한림읍	금악리	2021-12-24	2021-01-01	1	c(126.325556706666	33.3667977767996)
1309	5011025025	2021	12	24	2	5.9	74	91	1.7	1	5.4	1.89	제주특별자치도 제주시 한림읍 금악리 191-1	제주특별자치도	제주시_한림읍	제주_한림	제주특별자치도_제주시_한림읍_금악리	한림읍	금악리	2021-12-24	2021-01-01	1	c(126.326137301674	33.3669589799204)
1310	5011025025	2021	12	24	2	5.3	1	104	0.6	0.16	1.1	1.73	제주특별자치도 제주시 한림읍 금악리 198-9	제주특별자치도	제주시_한림읍	제주_한림	제주특별자치도_제주시_한림읍_금악리	한림읍	금악리	2021-12-24	2021-01-01	1	c(126.332156053129	33.3638410442926)
1311	5011025025	2021	12	24	2	5.9	35	100	2.1	1.22	6.5	1.83	제주특별자치도 제주시 한림읍 금악리 198-13	제주특별자치도	제주시_한림읍	제주_한림	제주특별자치도_제주시_한림읍_금악리	한림읍	금악리	2021-12-24	2021-01-01	1	c(126.329730025139	33.3632400371629)
1313	5011025025	2021	12	24	2	6	81	93	2	1.11	5.6	2.31	제주특별자치도 제주시 한림읍 금악리 194-1	제주특별자치도	제주시_한림읍	제주_한림	제주특별자치도_제주시_한림읍_금악리	한림읍	금악리	2021-12-24	2021-01-01	1	c(126.326930121111	33.3677190010605)
1314	5011025025	2021	12	24	2	5.2	49	85	1	0.25	1.7	1.44	제주특별자치도 제주시 한림읍 금악리 203-1	제주특별자치도	제주시_한림읍	제주_한림	제주특별자치도_제주시_한림읍_금악리	한림읍	금악리	2021-12-24	2021-01-01	1	c(126.328353540995	33.3721482403489)
1315	5011025025	2021	12	24	2	5.5	80	74	1.4	0.34	2.4	1.18	제주특별자치도 제주시 한림읍 금악리 184-1	제주특별자치도	제주시_한림읍	제주_한림	제주특별자치도_제주시_한림읍_금악리	한림읍	금악리	2021-12-24	2021-01-01	1	c(126.328221578566	33.3654806536724)
1316	5011025025	2021	12	24	2	5.3	76	80	1.3	0.31	2.2	1.23	제주특별자치도 제주시 한림읍 금악리 7-2	제주특별자치도	제주시_한림읍	제주_한림	제주특별자치도_제주시_한림읍_금악리	한림읍	금악리	2021-12-24	2021-01-01	1	c(126.340748270341	33.3498334342679)
1317	5011025025	2021	12	24	2	5.3	50	86	1.4	0.27	2.4	1.42	제주특별자치도 제주시 한림읍 금악리 204	제주특별자치도	제주시_한림읍	제주_한림	제주특별자치도_제주시_한림읍_금악리	한림읍	금악리	2021-12-24	2021-01-01	1	c(126.325144821732	33.3714359761573)
1318	5011025025	2021	12	24	2	6.2	3	79	4.5	1.18	9.5	1.6	제주특별자치도 제주시 한림읍 금악리 198-136	제주특별자치도	제주시_한림읍	제주_한림	제주특별자치도_제주시_한림읍_금악리	한림읍	금악리	2021-12-24	2021-01-01	1	c(126.335271566771	33.3594721998166)
1319	5011025025	2021	12	24	2	6.4	285	61	2.5	1.25	4.1	1.64	제주특별자치도 제주시 한림읍 금악리 1005	제주특별자치도	제주시_한림읍	제주_한림	제주특별자치도_제주시_한림읍_금악리	한림읍	금악리	2021-12-24	2021-01-01	1	c(126.311862763384	33.3630543844798)
1320	5011025025	2021	12	24	2	5.3	64	109	1.1	1.29	1.9	1.49	제주특별자치도 제주시 한림읍 금악리 275	제주특별자치도	제주시_한림읍	제주_한림	제주특별자치도_제주시_한림읍_금악리	한림읍	금악리	2021-12-24	2021-01-01	1	c(126.315599432786	33.3718416383303)
1321	5011025025	2021	12	24	2	5	26	108	0.9	1.37	1.3	1.89	제주특별자치도 제주시 한림읍 금악리 284	제주특별자치도	제주시_한림읍	제주_한림	제주특별자치도_제주시_한림읍_금악리	한림읍	금악리	2021-12-24	2021-01-01	1	c(126.315293627309	33.3684248802232)
1322	5011025025	2021	12	24	2	5.2	59	106	1.2	1.23	1.6	1.61	제주특별자치도 제주시 한림읍 금악리 278-8	제주특별자치도	제주시_한림읍	제주_한림	제주특별자치도_제주시_한림읍_금악리	한림읍	금악리	2021-12-24	2021-01-01	1	c(126.317419065472	33.3714998537738)
1323	5011025025	2021	12	24	2	5	35	120	0.9	1.42	1.6	2	제주특별자치도 제주시 한림읍 금악리 647	제주특별자치도	제주시_한림읍	제주_한림	제주특별자치도_제주시_한림읍_금악리	한림읍	금악리	2021-12-24	2021-01-01	1	c(126.31372997756	33.3663883719532)
1324	5011025025	2021	12	24	2	5.5	66	112	1.3	1.29	1.8	1.52	제주특별자치도 제주시 한림읍 금악리 285	제주특별자치도	제주시_한림읍	제주_한림	제주특별자치도_제주시_한림읍_금악리	한림읍	금악리	2021-12-24	2021-01-01	1	c(126.317079922839	33.3697415859118)
1325	5011025025	2021	12	24	2	5.3	58	103	0.9	1.15	1.4	1.55	제주특별자치도 제주시 한림읍 금악리 285-1	제주특별자치도	제주시_한림읍	제주_한림	제주특별자치도_제주시_한림읍_금악리	한림읍	금악리	2021-12-24	2021-01-01	1	c(126.318688586746	33.3670413929736)
1326	5011025025	2021	12	24	2	6.1	21	61	1.6	0.34	4.4	0.68	제주특별자치도 제주시 한림읍 금악리 1442	제주특별자치도	제주시_한림읍	제주_한림	제주특별자치도_제주시_한림읍_금악리	한림읍	금악리	2021-12-24	2021-01-01	1	c(126.301494393072	33.3448935478277)
1327	5011025025	2021	12	24	2	6.2	1	70	4	0.77	4.7	0.81	제주특별자치도 제주시 한림읍 금악리 2440	제주특별자치도	제주시_한림읍	제주_한림	제주특별자치도_제주시_한림읍_금악리	한림읍	금악리	2021-12-24	2021-01-01	1	c(126.295982793976	33.3665229629348)
1328	5011025025	2021	12	24	2	6.1	257	45	1.9	1.1	4.3	0.99	제주특별자치도 제주시 한림읍 금악리 2577	제주특별자치도	제주시_한림읍	제주_한림	제주특별자치도_제주시_한림읍_금악리	한림읍	금악리	2021-12-24	2021-01-01	1	c(126.298709486243	33.3705713277782)
1329	5011025025	2021	12	24	2	7.1	526	55	5.2	1.54	9.9	1.29	제주특별자치도 제주시 한림읍 금악리 1777	제주특별자치도	제주시_한림읍	제주_한림	제주특별자치도_제주시_한림읍_금악리	한림읍	금악리	2021-12-24	2021-01-01	1	c(126.294561004235	33.3506666965653)
1330	5011025025	2021	12	24	2	7.1	352	28	5.2	1.15	6.1	0.98	제주특별자치도 제주시 한림읍 금악리 945	제주특별자치도	제주시_한림읍	제주_한림	제주특별자치도_제주시_한림읍_금악리	한림읍	금악리	2021-12-24	2021-01-01	1	c(126.303067859818	33.3666164942467)
1331	5011025025	2021	12	24	2	6.8	329	72	2.4	1.5	12.6	0.82	제주특별자치도 제주시 한림읍 금악리 104-1	제주특별자치도	제주시_한림읍	제주_한림	제주특별자치도_제주시_한림읍_금악리	한림읍	금악리	2021-12-24	2021-01-01	1	c(126.320391632221	33.3405160864388)
1332	5011025025	2021	12	24	2	5.6	1	54	1.3	0.74	2.4	0.78	제주특별자치도 제주시 한림읍 금악리 825	제주특별자치도	제주시_한림읍	제주_한림	제주특별자치도_제주시_한림읍_금악리	한림읍	금악리	2021-12-24	2021-01-01	1	c(126.302833905352	33.3759694255207)
1333	5011025025	2021	12	24	2	6.3	143	62	4.4	1.11	7.6	0.91	제주특별자치도 제주시 한림읍 금악리 3440	제주특별자치도	제주시_한림읍	제주_한림	제주특별자치도_제주시_한림읍_금악리	한림읍	금악리	2021-12-24	2021-01-01	1	c(126.293895111231	33.3253280232706)
1335	5011025025	2021	12	24	2	6.2	1	109	2.2	1.3	4.5	0.89	제주특별자치도 제주시 한림읍 금악리 56-1	제주특별자치도	제주시_한림읍	제주_한림	제주특별자치도_제주시_한림읍_금악리	한림읍	금악리	2021-12-24	2021-01-01	1	c(126.334671802014	33.3505380855738)
1337	5011025025	2021	12	24	2	4.4	61	203	0.5	1.54	1	1.28	제주특별자치도 제주시 한림읍 금악리 23	제주특별자치도	제주시_한림읍	제주_한림	제주특별자치도_제주시_한림읍_금악리	한림읍	금악리	2021-12-24	2021-01-01	1	c(126.338962647783	33.3535928186565)
1338	5011025025	2021	12	24	2	4.5	65	138	0.4	1.33	0.9	1.3	제주특별자치도 제주시 한림읍 금악리 24	제주특별자치도	제주시_한림읍	제주_한림	제주특별자치도_제주시_한림읍_금악리	한림읍	금악리	2021-12-24	2021-01-01	1	c(126.337762176756	33.3533533579465)
1339	5011025025	2021	12	24	2	4.5	45	161	0.4	1.22	0.6	1.29	제주특별자치도 제주시 한림읍 금악리 25	제주특별자치도	제주시_한림읍	제주_한림	제주특별자치도_제주시_한림읍_금악리	한림읍	금악리	2021-12-24	2021-01-01	1	c(126.336804554311	33.3531222154436)
1340	5011025025	2021	12	24	2	4.5	54	145	0.4	1.33	0.6	1.3	제주특별자치도 제주시 한림읍 금악리 26	제주특별자치도	제주시_한림읍	제주_한림	제주특별자치도_제주시_한림읍_금악리	한림읍	금악리	2021-12-24	2021-01-01	1	c(126.335749828282	33.3534979551874)
1341	5011025025	2021	12	24	2	4.4	55	163	0.3	1.47	0.4	1.37	제주특별자치도 제주시 한림읍 금악리 27	제주특별자치도	제주시_한림읍	제주_한림	제주특별자치도_제주시_한림읍_금악리	한림읍	금악리	2021-12-24	2021-01-01	1	c(126.33646976669	33.353862174571)
1342	5011025025	2021	12	24	2	4.4	53	154	0.3	1.21	0.6	1.35	제주특별자치도 제주시 한림읍 금악리 29	제주특별자치도	제주시_한림읍	제주_한림	제주특별자치도_제주시_한림읍_금악리	한림읍	금악리	2021-12-24	2021-01-01	1	c(126.336654560397	33.354470120088)
1343	5011025025	2021	12	24	2	5.7	96	80	1.9	1.42	4	0.76	제주특별자치도 제주시 한림읍 금악리 1625	제주특별자치도	제주시_한림읍	제주_한림	제주특별자치도_제주시_한림읍_금악리	한림읍	금악리	2021-12-24	2021-01-01	1	c(126.298165913829	33.3471971224946)
1344	5011025025	2021	12	24	2	5.7	232	53	2.1	1.27	4	0.81	제주특별자치도 제주시 한림읍 금악리 1696	제주특별자치도	제주시_한림읍	제주_한림	제주특별자치도_제주시_한림읍_금악리	한림읍	금악리	2021-12-24	2021-01-01	1	c(126.301940867517	33.3503418118982)
1345	5011025025	2021	8	12	2	7	242	43.1	4.8	1.09	9.4	0.5	제주특별자치도 제주시 한림읍 금악리 1628	제주특별자치도	제주시_한림읍	제주_한림	제주특별자치도_제주시_한림읍_금악리	한림읍	금악리	2021-08-12	2021-01-01	1	c(126.29870984949	33.3477544989325)
1346	5011025025	2021	6	21	2	7.2	317	104	4.2	0.93	13.1	0.2	제주특별자치도 제주시 한림읍 금악리 2818-1	제주특별자치도	제주시_한림읍	제주_한림	제주특별자치도_제주시_한림읍_금악리	한림읍	금악리	2021-06-21	2021-01-01	1	c(126.29176139967	33.36578768265)
1347	5011025025	2021	6	21	2	6.3	144	58	2.6	0.91	8.5	0.2	제주특별자치도 제주시 한림읍 금악리 2382	제주특별자치도	제주시_한림읍	제주_한림	제주특별자치도_제주시_한림읍_금악리	한림읍	금악리	2021-06-21	2021-01-01	1	c(126.300824041755	33.3668403664935)
1348	5011025025	2021	6	21	2	6	710	70	3.3	1.53	11.8	0.3	제주특별자치도 제주시 한림읍 금악리 2383	제주특별자치도	제주시_한림읍	제주_한림	제주특별자치도_제주시_한림읍_금악리	한림읍	금악리	2021-06-21	2021-01-01	1	c(126.300443308995	33.3667111866312)
1349	5011025025	2021	6	21	2	7.1	889	71	3.1	1.45	12.2	0.3	제주특별자치도 제주시 한림읍 금악리 2401	제주특별자치도	제주시_한림읍	제주_한림	제주특별자치도_제주시_한림읍_금악리	한림읍	금악리	2021-06-21	2021-01-01	1	c(126.30202290022	33.3675339492509)
1350	5011025025	2021	6	21	2	7.2	803	91	3.7	1.46	15.1	0.3	제주특별자치도 제주시 한림읍 금악리 2400	제주특별자치도	제주시_한림읍	제주_한림	제주특별자치도_제주시_한림읍_금악리	한림읍	금악리	2021-06-21	2021-01-01	1	c(126.302002327439	33.366948156106)
1351	5011025025	2021	6	21	2	6.6	696	87	3.7	1.36	12.3	0.3	제주특별자치도 제주시 한림읍 금악리 2399-1	제주특별자치도	제주시_한림읍	제주_한림	제주특별자치도_제주시_한림읍_금악리	한림읍	금악리	2021-06-21	2021-01-01	1	c(126.301687898034	33.3666160426571)
1352	5011025025	2021	6	21	2	7.1	413	64	4.5	2.39	12	0.5	제주특별자치도 제주시 한림읍 금악리 2398-2	제주특별자치도	제주시_한림읍	제주_한림	제주특별자치도_제주시_한림읍_금악리	한림읍	금악리	2021-06-21	2021-01-01	1	c(126.301935168671	33.3662758181098)
1353	5011025025	2021	6	21	2	7.6	326	67	3.8	1.37	14	0.7	제주특별자치도 제주시 한림읍 금악리 2398-1	제주특별자치도	제주시_한림읍	제주_한림	제주특별자치도_제주시_한림읍_금악리	한림읍	금악리	2021-06-21	2021-01-01	1	c(126.302269035207	33.3661650854657)
1354	5011025025	2021	11	5	2	5.6	35	68	1.9	1.42	3.8	1.21	제주특별자치도 제주시 한림읍 금악리 530	제주특별자치도	제주시_한림읍	제주_한림	제주특별자치도_제주시_한림읍_금악리	한림읍	금악리	2021-11-05	2021-01-01	1	c(126.310300473128	33.3465916144676)
1355	5011025025	2021	4	22	4	5.8	11	82	0.4	0.21	2.5	0.4	제주특별자치도 제주시 한림읍 금악리 683	제주특별자치도	제주시_한림읍	제주_한림	제주특별자치도_제주시_한림읍_금악리	한림읍	금악리	2021-04-22	2021-01-01	1	c(126.309449800301	33.3678386597941)
1356	5011025025	2021	6	4	4	5.4	454	69	0.7	0.38	3.2	0.5	제주특별자치도 제주시 한림읍 금악리 2898	제주특별자치도	제주시_한림읍	제주_한림	제주특별자치도_제주시_한림읍_금악리	한림읍	금악리	2021-06-04	2021-01-01	1	c(126.288194931381	33.3634600099356)
1357	5011025025	2021	6	21	4	6.3	207	81	2.6	1.22	10.3	0.3	제주특별자치도 제주시 한림읍 금악리 2470	제주특별자치도	제주시_한림읍	제주_한림	제주특별자치도_제주시_한림읍_금악리	한림읍	금악리	2021-06-21	2021-01-01	1	c(126.292061377604	33.3664132082296)
1358	5011025025	2021	8	31	4	5.5	392	45	2.8	1.54	2.7	1.06	제주특별자치도 제주시 한림읍 금악리 3043-1	제주특별자치도	제주시_한림읍	제주_한림	제주특별자치도_제주시_한림읍_금악리	한림읍	금악리	2021-08-31	2021-01-01	1	c(126.286910749876	33.3570449010196)
1359	5011025025	2021	1	29	2	5.5	82	80	1.7	1.31	1.7	0.4	제주특별자치도 제주시 한림읍 금악리 204-56	제주특별자치도	제주시_한림읍	제주_한림	제주특별자치도_제주시_한림읍_금악리	한림읍	금악리	2021-01-29	2021-01-01	1	c(126.322716040506	33.3728195042189)
1360	5011025025	2021	1	29	2	5.6	78	87	2.3	1.36	2	0.3	제주특별자치도 제주시 한림읍 금악리 208-2	제주특별자치도	제주시_한림읍	제주_한림	제주특별자치도_제주시_한림읍_금악리	한림읍	금악리	2021-01-29	2021-01-01	1	c(126.321472641809	33.3742472459996)
1361	5011025025	2021	1	29	2	5.7	80	83	2.5	1.46	2.2	0.5	제주특별자치도 제주시 한림읍 금악리 208-3	제주특별자치도	제주시_한림읍	제주_한림	제주특별자치도_제주시_한림읍_금악리	한림읍	금악리	2021-01-29	2021-01-01	1	c(126.321630691168	33.3732395826985)
1362	5011025025	2021	1	29	2	5.5	87	79	1.5	1.11	1.6	0.4	제주특별자치도 제주시 한림읍 금악리 215-2	제주특별자치도	제주시_한림읍	제주_한림	제주특별자치도_제주시_한림읍_금악리	한림읍	금악리	2021-01-29	2021-01-01	1	c(126.320422554717	33.3747866074128)
1363	5011025025	2021	1	29	2	5.5	79	79	1.8	1.25	1.8	0.5	제주특별자치도 제주시 한림읍 금악리 322	제주특별자치도	제주시_한림읍	제주_한림	제주특별자치도_제주시_한림읍_금악리	한림읍	금악리	2021-01-29	2021-01-01	1	c(126.319532837163	33.36266335177)
1364	5011025025	2021	1	29	2	5.5	80	79	1.6	1.17	1.6	0.3	제주특별자치도 제주시 한림읍 금악리 321	제주특별자치도	제주시_한림읍	제주_한림	제주특별자치도_제주시_한림읍_금악리	한림읍	금악리	2021-01-29	2021-01-01	1	c(126.319536725176	33.3630334794906)
1365	5011025025	2021	1	29	2	5.6	86	77	2	1.29	2	0.5	제주특별자치도 제주시 한림읍 금악리 320	제주특별자치도	제주시_한림읍	제주_한림	제주특별자치도_제주시_한림읍_금악리	한림읍	금악리	2021-01-29	2021-01-01	1	c(126.320019475158	33.3633233738899)
1366	5011025025	2021	1	29	2	5.5	80	79	2.1	1.39	1.4	0.5	제주특별자치도 제주시 한림읍 금악리 313	제주특별자치도	제주시_한림읍	제주_한림	제주특별자치도_제주시_한림읍_금악리	한림읍	금악리	2021-01-29	2021-01-01	1	c(126.321131265463	33.3629700807658)
1367	5011025025	2021	1	29	2	5.5	86	76	2.1	1.52	1.6	0.5	제주특별자치도 제주시 한림읍 금악리 326	제주특별자치도	제주시_한림읍	제주_한림	제주특별자치도_제주시_한림읍_금악리	한림읍	금악리	2021-01-29	2021-01-01	1	c(126.321092465513	33.362266080265)
1368	5011025025	2021	1	29	2	6.1	273	5	3	2.19	4.2	0.4	제주특별자치도 제주시 한림읍 금악리 255-13	제주특별자치도	제주시_한림읍	제주_한림	제주특별자치도_제주시_한림읍_금악리	한림읍	금악리	2021-01-29	2021-01-01	1	c(126.315683271478	33.3803045788948)
1369	5011025025	2021	1	29	2	6.1	264	5	2.1	1.58	4.7	0.3	제주특별자치도 제주시 한림읍 금악리 306-2	제주특별자치도	제주시_한림읍	제주_한림	제주특별자치도_제주시_한림읍_금악리	한림읍	금악리	2021-01-29	2021-01-01	1	c(126.32221995288	33.3659834026264)
1370	5011025025	2021	1	29	2	6.1	283	127	2.6	1.84	4.5	0.3	제주특별자치도 제주시 한림읍 금악리 304-8	제주특별자치도	제주시_한림읍	제주_한림	제주특별자치도_제주시_한림읍_금악리	한림읍	금악리	2021-01-29	2021-01-01	1	c(126.321646168038	33.3647941252916)
1371	5011025025	2021	1	29	2	6.1	286	132	2.7	1.9	4.8	0.3	제주특별자치도 제주시 한림읍 금악리 315	제주특별자치도	제주시_한림읍	제주_한림	제주특별자치도_제주시_한림읍_금악리	한림읍	금악리	2021-01-29	2021-01-01	1	c(126.321248773628	33.3639849320613)
1372	5011025025	2021	1	29	2	6	347	121	1.7	1.6	4.5	0.4	제주특별자치도 제주시 한림읍 금악리 316	제주특별자치도	제주시_한림읍	제주_한림	제주특별자치도_제주시_한림읍_금악리	한림읍	금악리	2021-01-29	2021-01-01	1	c(126.320786570146	33.3643546744771)
1373	5011025025	2021	1	29	2	6.1	173	102	1.9	1.49	3.2	0.3	제주특별자치도 제주시 한림읍 금악리 317-1	제주특별자치도	제주시_한림읍	제주_한림	제주특별자치도_제주시_한림읍_금악리	한림읍	금악리	2021-01-29	2021-01-01	1	c(126.319940830621	33.3646071806344)
1374	5011025025	2021	1	29	2	6.1	281	133	2.6	1.71	4.4	0.4	제주특별자치도 제주시 한림읍 금악리 317-2	제주특별자치도	제주시_한림읍	제주_한림	제주특별자치도_제주시_한림읍_금악리	한림읍	금악리	2021-01-29	2021-01-01	1	c(126.319489231347	33.3648282124118)
1375	5011025025	2021	1	29	2	6.1	176	94	1.9	1.62	2.8	0.3	제주특별자치도 제주시 한림읍 금악리 317-3	제주특별자치도	제주시_한림읍	제주_한림	제주특별자치도_제주시_한림읍_금악리	한림읍	금악리	2021-01-29	2021-01-01	1	c(126.31939116571	33.3640511277795)
1376	5011025025	2021	1	29	2	6	344	122	2.1	1.91	4.3	0.3	제주특별자치도 제주시 한림읍 금악리 319	제주특별자치도	제주시_한림읍	제주_한림	제주특별자치도_제주시_한림읍_금악리	한림읍	금악리	2021-01-29	2021-01-01	1	c(126.319830420663	33.3638004562309)
1377	5011025025	2021	1	29	2	6.1	347	116	2.2	1.98	4.1	0.3	제주특별자치도 제주시 한림읍 금악리 310-6	제주특별자치도	제주시_한림읍	제주_한림	제주특별자치도_제주시_한림읍_금악리	한림읍	금악리	2021-01-29	2021-01-01	1	c(126.322046997901	33.3654937916984)
1378	5011025025	2021	1	29	2	6	189	100	1.7	1.7	3.4	0.3	제주특별자치도 제주시 한림읍 금악리 304-7	제주특별자치도	제주시_한림읍	제주_한림	제주특별자치도_제주시_한림읍_금악리	한림읍	금악리	2021-01-29	2021-01-01	1	c(126.321547194917	33.3652528589367)
1379	5011025025	2021	1	29	2	5	104	111	0.5	0.53	0.1	0.4	제주특별자치도 제주시 한림읍 금악리 622-1	제주특별자치도	제주시_한림읍	제주_한림	제주특별자치도_제주시_한림읍_금악리	한림읍	금악리	2021-01-29	2021-01-01	1	c(126.314109825899	33.3622368973016)
1380	5011025025	2021	1	29	2	5.3	122	115	1	0.83	0.1	0.2	제주특별자치도 제주시 한림읍 금악리 255-13	제주특별자치도	제주시_한림읍	제주_한림	제주특별자치도_제주시_한림읍_금악리	한림읍	금악리	2021-01-29	2021-01-01	1	c(126.315683271478	33.3803045788948)
1382	5011025025	2021	1	29	2	6.5	19	109	1.3	0.34	7.5	0.2	제주특별자치도 제주시 한림읍 금악리 9	제주특별자치도	제주시_한림읍	제주_한림	제주특별자치도_제주시_한림읍_금악리	한림읍	금악리	2021-01-29	2021-01-01	1	c(126.337161190861	33.3494418869595)
1385	5011025025	2021	2	25	2	6.7	170	69	1.8	3.44	2.7	0.9	제주특별자치도 제주시 한림읍 금악리 316	제주특별자치도	제주시_한림읍	제주_한림	제주특별자치도_제주시_한림읍_금악리	한림읍	금악리	2021-02-25	2021-01-01	1	c(126.320786570146	33.3643546744771)
1386	5011025025	2021	2	25	2	6.8	185	63	1.6	3.5	2.1	0.9	제주특별자치도 제주시 한림읍 금악리 317-1	제주특별자치도	제주시_한림읍	제주_한림	제주특별자치도_제주시_한림읍_금악리	한림읍	금악리	2021-02-25	2021-01-01	1	c(126.319940830621	33.3646071806344)
1387	5011025025	2021	2	25	2	6.5	159	81	1.5	2.71	2.3	0.5	제주특별자치도 제주시 한림읍 금악리 317-2	제주특별자치도	제주시_한림읍	제주_한림	제주특별자치도_제주시_한림읍_금악리	한림읍	금악리	2021-02-25	2021-01-01	1	c(126.319489231347	33.3648282124118)
1388	5011025025	2021	5	7	2	5.6	111	57	1.2	0.99	3.8	0.2	제주특별자치도 제주시 한림읍 금악리 976	제주특별자치도	제주시_한림읍	제주_한림	제주특별자치도_제주시_한림읍_금악리	한림읍	금악리	2021-05-07	2021-01-01	1	c(126.304581033769	33.365769183414)
1389	5011025025	2021	5	7	2	7.2	116	65	4.6	1.13	9.4	0.2	제주특별자치도 제주시 한림읍 금악리 984	제주특별자치도	제주시_한림읍	제주_한림	제주특별자치도_제주시_한림읍_금악리	한림읍	금악리	2021-05-07	2021-01-01	1	c(126.304209686144	33.3652032436436)
1390	5011025025	2021	5	7	2	5.5	84	70	1.1	0.99	3	0.3	제주특별자치도 제주시 한림읍 금악리 993	제주특별자치도	제주시_한림읍	제주_한림	제주특별자치도_제주시_한림읍_금악리	한림읍	금악리	2021-05-07	2021-01-01	1	c(126.308890559563	33.3643683633024)
1391	5011025025	2021	5	7	2	4.8	28	50	1.3	0.98	2.9	5	제주특별자치도 제주시 한림읍 금악리 1043-3	제주특별자치도	제주시_한림읍	제주_한림	제주특별자치도_제주시_한림읍_금악리	한림읍	금악리	2021-05-07	2021-01-01	1	c(126.305280665975	33.3622219771592)
1392	5011025025	2021	6	8	2	5.7	11	178	0.8	0.63	10.6	0.4	제주특별자치도 제주시 한림읍 금악리 71	제주특별자치도	제주시_한림읍	제주_한림	제주특별자치도_제주시_한림읍_금악리	한림읍	금악리	2021-06-08	2021-01-01	1	c(126.332778586846	33.3437340837214)
1394	5011025025	2021	6	8	2	6	162	55	3.5	2.09	3.7	0.4	제주특별자치도 제주시 한림읍 금악리 1625	제주특별자치도	제주시_한림읍	제주_한림	제주특별자치도_제주시_한림읍_금악리	한림읍	금악리	2021-06-08	2021-01-01	1	c(126.298165913829	33.3471971224946)
1395	5011025025	2021	6	8	2	6	162	55	3.5	2.09	3.7	0.4	제주특별자치도 제주시 한림읍 금악리 1626-1	제주특별자치도	제주시_한림읍	제주_한림	제주특별자치도_제주시_한림읍_금악리	한림읍	금악리	2021-06-08	2021-01-01	1	c(126.297845053322	33.347609774029)
1396	5011025025	2021	6	8	2	6	162	55	3.5	2.09	3.7	0.4	제주특별자치도 제주시 한림읍 금악리 1627	제주특별자치도	제주시_한림읍	제주_한림	제주특별자치도_제주시_한림읍_금악리	한림읍	금악리	2021-06-08	2021-01-01	1	c(126.29845094285	33.3475817325989)
1397	5011025025	2021	6	8	2	6	162	55	3.5	2.09	3.7	0.4	제주특별자치도 제주시 한림읍 금악리 1629	제주특별자치도	제주시_한림읍	제주_한림	제주특별자치도_제주시_한림읍_금악리	한림읍	금악리	2021-06-08	2021-01-01	1	c(126.298786393913	33.3471577115472)
1398	5011025025	2021	6	8	2	8.1	176	52	6.1	1.45	0.2	0.4	제주특별자치도 제주시 한림읍 금악리 1696	제주특별자치도	제주시_한림읍	제주_한림	제주특별자치도_제주시_한림읍_금악리	한림읍	금악리	2021-06-08	2021-01-01	1	c(126.301940867517	33.3503418118982)
1402	5011025025	2021	6	8	2	7	12	127	4.4	2.86	3.1	0.4	제주특별자치도 제주시 한림읍 금악리 56-1	제주특별자치도	제주시_한림읍	제주_한림	제주특별자치도_제주시_한림읍_금악리	한림읍	금악리	2021-06-08	2021-01-01	1	c(126.334671802014	33.3505380855738)
1403	5011025025	2021	6	8	2	7	12	127	4.4	2.86	3.1	0.4	제주특별자치도 제주시 한림읍 금악리 56-2	제주특별자치도	제주시_한림읍	제주_한림	제주특별자치도_제주시_한림읍_금악리	한림읍	금악리	2021-06-08	2021-01-01	1	c(126.334054571787	33.3504174785504)
1404	5011025025	2021	6	8	2	7	12	127	4.4	2.86	3.1	0.4	제주특별자치도 제주시 한림읍 금악리 56-3	제주특별자치도	제주시_한림읍	제주_한림	제주특별자치도_제주시_한림읍_금악리	한림읍	금악리	2021-06-08	2021-01-01	1	c(126.333790561179	33.3500723717584)
1405	5011025025	2021	6	8	2	7	12	127	4.4	2.86	3.1	0.4	제주특별자치도 제주시 한림읍 금악리 56-4	제주특별자치도	제주시_한림읍	제주_한림	제주특별자치도_제주시_한림읍_금악리	한림읍	금악리	2021-06-08	2021-01-01	1	c(126.333387887403	33.3501327819326)
1406	5011025025	2021	6	8	2	7	12	127	4.4	2.86	3.1	0.4	제주특별자치도 제주시 한림읍 금악리 56-5	제주특별자치도	제주시_한림읍	제주_한림	제주특별자치도_제주시_한림읍_금악리	한림읍	금악리	2021-06-08	2021-01-01	1	c(126.332949673261	33.3499934753923)
1407	5011025025	2021	6	8	2	7	12	127	4.4	2.86	3.1	0.4	제주특별자치도 제주시 한림읍 금악리 57	제주특별자치도	제주시_한림읍	제주_한림	제주특별자치도_제주시_한림읍_금악리	한림읍	금악리	2021-06-08	2021-01-01	1	c(126.333202205328	33.3494904755536)
1408	5011025025	2021	6	8	2	7	12	127	4.4	2.86	3.1	0.4	제주특별자치도 제주시 한림읍 금악리 14-1	제주특별자치도	제주시_한림읍	제주_한림	제주특별자치도_제주시_한림읍_금악리	한림읍	금악리	2021-06-08	2021-01-01	1	c(126.335153301041	33.3506793308642)
1410	5011025025	2021	6	8	2	6	69	156	2.2	1.78	2.5	0.2	제주특별자치도 제주시 한림읍 금악리 23	제주특별자치도	제주시_한림읍	제주_한림	제주특별자치도_제주시_한림읍_금악리	한림읍	금악리	2021-06-08	2021-01-01	1	c(126.338962647783	33.3535928186565)
1411	5011025025	2021	6	8	2	6	68	152	2	1.59	2.4	0.2	제주특별자치도 제주시 한림읍 금악리 24	제주특별자치도	제주시_한림읍	제주_한림	제주특별자치도_제주시_한림읍_금악리	한림읍	금악리	2021-06-08	2021-01-01	1	c(126.337762176756	33.3533533579465)
1412	5011025025	2021	6	8	2	6	58	157	2	1.65	2.7	0.2	제주특별자치도 제주시 한림읍 금악리 25	제주특별자치도	제주시_한림읍	제주_한림	제주특별자치도_제주시_한림읍_금악리	한림읍	금악리	2021-06-08	2021-01-01	1	c(126.336804554311	33.3531222154436)
1413	5011025025	2021	6	8	2	6	64	162	2.2	1.76	2.6	0.3	제주특별자치도 제주시 한림읍 금악리 26	제주특별자치도	제주시_한림읍	제주_한림	제주특별자치도_제주시_한림읍_금악리	한림읍	금악리	2021-06-08	2021-01-01	1	c(126.335749828282	33.3534979551874)
1414	5011025025	2021	6	8	2	6	62	153	2.1	1.63	2.5	0.3	제주특별자치도 제주시 한림읍 금악리 27	제주특별자치도	제주시_한림읍	제주_한림	제주특별자치도_제주시_한림읍_금악리	한림읍	금악리	2021-06-08	2021-01-01	1	c(126.33646976669	33.353862174571)
1415	5011025025	2021	6	8	2	6	75	161	2.4	1.61	2.3	0.2	제주특별자치도 제주시 한림읍 금악리 29	제주특별자치도	제주시_한림읍	제주_한림	제주특별자치도_제주시_한림읍_금악리	한림읍	금악리	2021-06-08	2021-01-01	1	c(126.336654560397	33.354470120088)
1416	5011025025	2021	6	8	2	6	75	161	2.4	1.61	2.3	0.2	제주특별자치도 제주시 한림읍 금악리 28	제주특별자치도	제주시_한림읍	제주_한림	제주특별자치도_제주시_한림읍_금악리	한림읍	금악리	2021-06-08	2021-01-01	1	c(126.337741987153	33.3540900391768)
1417	5011025025	2021	6	18	2	5.9	10	70	1.3	0.76	1.8	0.2	제주특별자치도 제주시 한림읍 금악리 50	제주특별자치도	제주시_한림읍	제주_한림	제주특별자치도_제주시_한림읍_금악리	한림읍	금악리	2021-06-18	2021-01-01	1	c(126.330968331694	33.3503912418571)
1418	5011025025	2021	6	18	2	5.8	10	88	1.1	0.57	1.5	0.2	제주특별자치도 제주시 한림읍 금악리 53	제주특별자치도	제주시_한림읍	제주_한림	제주특별자치도_제주시_한림읍_금악리	한림읍	금악리	2021-06-18	2021-01-01	1	c(126.330853582677	33.3489046936683)
1419	5011025025	2021	6	18	2	5.8	10	86	1.4	0.79	1.9	0.2	제주특별자치도 제주시 한림읍 금악리 54	제주특별자치도	제주시_한림읍	제주_한림	제주특별자치도_제주시_한림읍_금악리	한림읍	금악리	2021-06-18	2021-01-01	1	c(126.33196389483	33.3488417892971)
1420	5011025025	2021	6	18	2	5.9	10	81	1.5	0.81	1.9	0.2	제주특별자치도 제주시 한림읍 금악리 55	제주특별자치도	제주시_한림읍	제주_한림	제주특별자치도_제주시_한림읍_금악리	한림읍	금악리	2021-06-18	2021-01-01	1	c(126.332545766101	33.3492722775192)
1421	5011025025	2021	6	18	2	5.9	10	78	1.4	0.67	2.3	0.2	제주특별자치도 제주시 한림읍 금악리 58	제주특별자치도	제주시_한림읍	제주_한림	제주특별자치도_제주시_한림읍_금악리	한림읍	금악리	2021-06-18	2021-01-01	1	c(126.333588174183	33.3487881258026)
1422	5011025025	2021	6	18	2	6	10	89	1.6	0.79	2.5	0.2	제주특별자치도 제주시 한림읍 금악리 59	제주특별자치도	제주시_한림읍	제주_한림	제주특별자치도_제주시_한림읍_금악리	한림읍	금악리	2021-06-18	2021-01-01	1	c(126.333216950307	33.3477958132642)
1423	5011025025	2021	6	18	2	5.9	10	86	1.4	0.69	2.3	0.2	제주특별자치도 제주시 한림읍 금악리 60	제주특별자치도	제주시_한림읍	제주_한림	제주특별자치도_제주시_한림읍_금악리	한림읍	금악리	2021-06-18	2021-01-01	1	c(126.331658465297	33.347507938637)
1424	5011025025	2021	6	18	2	5.9	10	88	1.3	0.69	2.5	0.2	제주특별자치도 제주시 한림읍 금악리 61	제주특별자치도	제주시_한림읍	제주_한림	제주특별자치도_제주시_한림읍_금악리	한림읍	금악리	2021-06-18	2021-01-01	1	c(126.331179060642	33.3480511874676)
1425	5011025025	2021	6	18	2	5.9	10	87	1.2	0.69	2.2	0.2	제주특별자치도 제주시 한림읍 금악리 62	제주특별자치도	제주시_한림읍	제주_한림	제주특별자치도_제주시_한림읍_금악리	한림읍	금악리	2021-06-18	2021-01-01	1	c(126.330087630197	33.3475716026835)
1426	5011025025	2021	6	18	2	6	10	101	1.5	0.82	3.3	0.2	제주특별자치도 제주시 한림읍 금악리 63	제주특별자치도	제주시_한림읍	제주_한림	제주특별자치도_제주시_한림읍_금악리	한림읍	금악리	2021-06-18	2021-01-01	1	c(126.330807797771	33.3466045502765)
1427	5011025025	2021	6	18	2	6	10	91	1.4	0.7	3	0.2	제주특별자치도 제주시 한림읍 금악리 64	제주특별자치도	제주시_한림읍	제주_한림	제주특별자치도_제주시_한림읍_금악리	한림읍	금악리	2021-06-18	2021-01-01	1	c(126.331284054433	33.3458821373779)
1428	5011025025	2021	6	18	2	6	10	91	1.6	0.82	3.3	0.2	제주특별자치도 제주시 한림읍 금악리 65	제주특별자치도	제주시_한림읍	제주_한림	제주특별자치도_제주시_한림읍_금악리	한림읍	금악리	2021-06-18	2021-01-01	1	c(126.331418131311	33.3452480410336)
1429	5011025025	2021	6	18	2	5.9	10	99	1.3	0.78	2.7	0.2	제주특별자치도 제주시 한림읍 금악리 66-1	제주특별자치도	제주시_한림읍	제주_한림	제주특별자치도_제주시_한림읍_금악리	한림읍	금악리	2021-06-18	2021-01-01	1	c(126.330298158948	33.3454280970932)
1430	5011025025	2021	6	18	2	5.9	10	94	1.2	0.72	3	0.2	제주특별자치도 제주시 한림읍 금악리 66-2	제주특별자치도	제주시_한림읍	제주_한림	제주특별자치도_제주시_한림읍_금악리	한림읍	금악리	2021-06-18	2021-01-01	1	c(126.329363341785	33.3447443261048)
1431	5011025025	2021	6	18	2	5.9	10	98	1.4	0.76	2.7	0.2	제주특별자치도 제주시 한림읍 금악리 66-3	제주특별자치도	제주시_한림읍	제주_한림	제주특별자치도_제주시_한림읍_금악리	한림읍	금악리	2021-06-18	2021-01-01	1	c(126.329215396384	33.3438789805111)
1432	5011025025	2021	6	18	2	5.9	10	97	1.1	0.7	2.5	0.2	제주특별자치도 제주시 한림읍 금악리 67	제주특별자치도	제주시_한림읍	제주_한림	제주특별자치도_제주시_한림읍_금악리	한림읍	금악리	2021-06-18	2021-01-01	1	c(126.331019670256	33.344310753087)
1433	5011025025	2021	6	18	2	5.8	10	90	1.1	0.66	2.6	0.2	제주특별자치도 제주시 한림읍 금악리 68	제주특별자치도	제주시_한림읍	제주_한림	제주특별자치도_제주시_한림읍_금악리	한림읍	금악리	2021-06-18	2021-01-01	1	c(126.332474504097	33.3448569284689)
1434	5011025025	2021	6	18	2	5.8	10	90	1.2	0.74	2.6	0.2	제주특별자치도 제주시 한림읍 금악리 69	제주특별자치도	제주시_한림읍	제주_한림	제주특별자치도_제주시_한림읍_금악리	한림읍	금악리	2021-06-18	2021-01-01	1	c(126.332688383872	33.3462085883209)
1435	5011025025	2021	6	18	2	5.9	10	101	1.3	0.76	3	0.2	제주특별자치도 제주시 한림읍 금악리 70	제주특별자치도	제주시_한림읍	제주_한림	제주특별자치도_제주시_한림읍_금악리	한림읍	금악리	2021-06-18	2021-01-01	1	c(126.333703176102	33.3453397532403)
1436	5011025025	2021	6	18	2	5.9	10	86	1.2	0.8	3.2	0.2	제주특별자치도 제주시 한림읍 금악리 71	제주특별자치도	제주시_한림읍	제주_한림	제주특별자치도_제주시_한림읍_금악리	한림읍	금악리	2021-06-18	2021-01-01	1	c(126.332778586846	33.3437340837214)
1437	5011025025	2021	6	18	2	5.9	10	100	1.3	0.82	2.9	0.2	제주특별자치도 제주시 한림읍 금악리 72	제주특별자치도	제주시_한림읍	제주_한림	제주특별자치도_제주시_한림읍_금악리	한림읍	금악리	2021-06-18	2021-01-01	1	c(126.334043454851	33.3434254922735)
1438	5011025025	2021	6	18	2	6	10	106	1.5	0.91	3.7	0.2	제주특별자치도 제주시 한림읍 금악리 73	제주특별자치도	제주시_한림읍	제주_한림	제주특별자치도_제주시_한림읍_금악리	한림읍	금악리	2021-06-18	2021-01-01	1	c(126.331345174063	33.3432264355364)
1439	5011025025	2021	6	18	2	5.9	10	86	1.3	0.87	2.9	0.2	제주특별자치도 제주시 한림읍 금악리 74	제주특별자치도	제주시_한림읍	제주_한림	제주특별자치도_제주시_한림읍_금악리	한림읍	금악리	2021-06-18	2021-01-01	1	c(126.330593718875	33.3432891059179)
1441	5011025025	2021	6	18	2	5.9	10	86	1.4	0.76	3.9	0.2	제주특별자치도 제주시 한림읍 금악리 9	제주특별자치도	제주시_한림읍	제주_한림	제주특별자치도_제주시_한림읍_금악리	한림읍	금악리	2021-06-18	2021-01-01	1	c(126.337161190861	33.3494418869595)
1442	5011025025	2021	6	18	2	5.7	11	178	0.8	0.63	10.6	0.4	제주특별자치도 제주시 한림읍 금악리 71	제주특별자치도	제주시_한림읍	제주_한림	제주특별자치도_제주시_한림읍_금악리	한림읍	금악리	2021-06-18	2021-01-01	1	c(126.332778586846	33.3437340837214)
1444	5011025025	2021	6	23	2	5.7	3	66	2.4	0.37	0.9	0.2	제주특별자치도 제주시 한림읍 금악리 50	제주특별자치도	제주시_한림읍	제주_한림	제주특별자치도_제주시_한림읍_금악리	한림읍	금악리	2021-06-23	2021-01-01	1	c(126.330968331694	33.3503912418571)
1445	5011025025	2021	6	23	2	5.9	3	71.7	3.8	0.64	2.2	0.2	제주특별자치도 제주시 한림읍 금악리 53	제주특별자치도	제주시_한림읍	제주_한림	제주특별자치도_제주시_한림읍_금악리	한림읍	금악리	2021-06-23	2021-01-01	1	c(126.330853582677	33.3489046936683)
1446	5011025025	2021	6	23	2	5.8	3	61.7	3.6	0.72	1.8	0.2	제주특별자치도 제주시 한림읍 금악리 54	제주특별자치도	제주시_한림읍	제주_한림	제주특별자치도_제주시_한림읍_금악리	한림읍	금악리	2021-06-23	2021-01-01	1	c(126.33196389483	33.3488417892971)
1447	5011025025	2021	6	23	2	5.8	3	47.7	2.7	0.7	1.1	0.2	제주특별자치도 제주시 한림읍 금악리 55	제주특별자치도	제주시_한림읍	제주_한림	제주특별자치도_제주시_한림읍_금악리	한림읍	금악리	2021-06-23	2021-01-01	1	c(126.332545766101	33.3492722775192)
1448	5011025025	2021	6	23	2	5.8	3	56.6	3	0.63	2.5	0.1	제주특별자치도 제주시 한림읍 금악리 58	제주특별자치도	제주시_한림읍	제주_한림	제주특별자치도_제주시_한림읍_금악리	한림읍	금악리	2021-06-23	2021-01-01	1	c(126.333588174183	33.3487881258026)
1449	5011025025	2021	6	23	2	5.9	3	78.7	4.1	0.56	3.5	0.2	제주특별자치도 제주시 한림읍 금악리 59	제주특별자치도	제주시_한림읍	제주_한림	제주특별자치도_제주시_한림읍_금악리	한림읍	금악리	2021-06-23	2021-01-01	1	c(126.333216950307	33.3477958132642)
1450	5011025025	2021	6	23	2	5.9	3	64.5	3.5	0.81	3.5	0.2	제주특별자치도 제주시 한림읍 금악리 60	제주특별자치도	제주시_한림읍	제주_한림	제주특별자치도_제주시_한림읍_금악리	한림읍	금악리	2021-06-23	2021-01-01	1	c(126.331658465297	33.347507938637)
1451	5011025025	2021	6	23	2	5.8	3	58.6	3.3	0.59	3.5	0.1	제주특별자치도 제주시 한림읍 금악리 61	제주특별자치도	제주시_한림읍	제주_한림	제주특별자치도_제주시_한림읍_금악리	한림읍	금악리	2021-06-23	2021-01-01	1	c(126.331179060642	33.3480511874676)
1452	5011025025	2021	6	23	2	5.8	3	82.4	3.4	0.6	4	0.2	제주특별자치도 제주시 한림읍 금악리 62	제주특별자치도	제주시_한림읍	제주_한림	제주특별자치도_제주시_한림읍_금악리	한림읍	금악리	2021-06-23	2021-01-01	1	c(126.330087630197	33.3475716026835)
1453	5011025025	2021	6	23	2	5.7	3	46.2	2.8	0.5	3.6	0.1	제주특별자치도 제주시 한림읍 금악리 63	제주특별자치도	제주시_한림읍	제주_한림	제주특별자치도_제주시_한림읍_금악리	한림읍	금악리	2021-06-23	2021-01-01	1	c(126.330807797771	33.3466045502765)
1454	5011025025	2021	6	23	2	5.9	3	64.7	3.8	0.74	4.4	0.2	제주특별자치도 제주시 한림읍 금악리 64	제주특별자치도	제주시_한림읍	제주_한림	제주특별자치도_제주시_한림읍_금악리	한림읍	금악리	2021-06-23	2021-01-01	1	c(126.331284054433	33.3458821373779)
1455	5011025025	2021	6	23	2	5.8	3	65.9	3.7	0.64	5	0.2	제주특별자치도 제주시 한림읍 금악리 65	제주특별자치도	제주시_한림읍	제주_한림	제주특별자치도_제주시_한림읍_금악리	한림읍	금악리	2021-06-23	2021-01-01	1	c(126.331418131311	33.3452480410336)
1456	5011025025	2021	6	23	2	5.9	3	72	4.2	0.71	5	0.2	제주특별자치도 제주시 한림읍 금악리 66-1	제주특별자치도	제주시_한림읍	제주_한림	제주특별자치도_제주시_한림읍_금악리	한림읍	금악리	2021-06-23	2021-01-01	1	c(126.330298158948	33.3454280970932)
1457	5011025025	2021	6	23	2	6	3	94.8	3.6	1.14	5.5	0.2	제주특별자치도 제주시 한림읍 금악리 66-2	제주특별자치도	제주시_한림읍	제주_한림	제주특별자치도_제주시_한림읍_금악리	한림읍	금악리	2021-06-23	2021-01-01	1	c(126.329363341785	33.3447443261048)
1458	5011025025	2021	6	23	2	6	3	93.5	2.8	1.08	4.8	0.2	제주특별자치도 제주시 한림읍 금악리 66-3	제주특별자치도	제주시_한림읍	제주_한림	제주특별자치도_제주시_한림읍_금악리	한림읍	금악리	2021-06-23	2021-01-01	1	c(126.329215396384	33.3438789805111)
1459	5011025025	2021	6	23	2	5.9	3	80.7	2.5	0.86	4.8	0.2	제주특별자치도 제주시 한림읍 금악리 67	제주특별자치도	제주시_한림읍	제주_한림	제주특별자치도_제주시_한림읍_금악리	한림읍	금악리	2021-06-23	2021-01-01	1	c(126.331019670256	33.344310753087)
1460	5011025025	2021	6	23	2	6	3	91.8	3	0.94	5.7	0.2	제주특별자치도 제주시 한림읍 금악리 68	제주특별자치도	제주시_한림읍	제주_한림	제주특별자치도_제주시_한림읍_금악리	한림읍	금악리	2021-06-23	2021-01-01	1	c(126.332474504097	33.3448569284689)
1461	5011025025	2021	6	23	2	6.1	3	91.4	3.2	1.05	6.9	0.2	제주특별자치도 제주시 한림읍 금악리 69	제주특별자치도	제주시_한림읍	제주_한림	제주특별자치도_제주시_한림읍_금악리	한림읍	금악리	2021-06-23	2021-01-01	1	c(126.332688383872	33.3462085883209)
1462	5011025025	2021	6	23	2	5.9	3	69.2	2.2	0.72	6.4	0.2	제주특별자치도 제주시 한림읍 금악리 70	제주특별자치도	제주시_한림읍	제주_한림	제주특별자치도_제주시_한림읍_금악리	한림읍	금악리	2021-06-23	2021-01-01	1	c(126.333703176102	33.3453397532403)
1463	5011025025	2021	6	23	2	6	3	93.2	3.1	0.85	6.6	0.2	제주특별자치도 제주시 한림읍 금악리 71	제주특별자치도	제주시_한림읍	제주_한림	제주특별자치도_제주시_한림읍_금악리	한림읍	금악리	2021-06-23	2021-01-01	1	c(126.332778586846	33.3437340837214)
1464	5011025025	2021	6	23	2	6.1	3	101.2	3.3	0.89	7.4	0.2	제주특별자치도 제주시 한림읍 금악리 72	제주특별자치도	제주시_한림읍	제주_한림	제주특별자치도_제주시_한림읍_금악리	한림읍	금악리	2021-06-23	2021-01-01	1	c(126.334043454851	33.3434254922735)
1465	5011025025	2021	6	23	2	6	3	95.7	3.3	0.99	7.8	0.2	제주특별자치도 제주시 한림읍 금악리 73	제주특별자치도	제주시_한림읍	제주_한림	제주특별자치도_제주시_한림읍_금악리	한림읍	금악리	2021-06-23	2021-01-01	1	c(126.331345174063	33.3432264355364)
1466	5011025025	2021	6	23	2	5.9	3	86.9	2.7	0.9	7.3	0.2	제주특별자치도 제주시 한림읍 금악리 74	제주특별자치도	제주시_한림읍	제주_한림	제주특별자치도_제주시_한림읍_금악리	한림읍	금악리	2021-06-23	2021-01-01	1	c(126.330593718875	33.3432891059179)
1468	5011025025	2021	6	23	2	5.9	3	78	2	0.7	7.3	0.1	제주특별자치도 제주시 한림읍 금악리 9	제주특별자치도	제주시_한림읍	제주_한림	제주특별자치도_제주시_한림읍_금악리	한림읍	금악리	2021-06-23	2021-01-01	1	c(126.337161190861	33.3494418869595)
1470	5011025025	2021	6	22	2	5.9	42	120	2.2	0.83	4.1	0.7	제주특별자치도 제주시 한림읍 금악리 53	제주특별자치도	제주시_한림읍	제주_한림	제주특별자치도_제주시_한림읍_금악리	한림읍	금악리	2021-06-22	2021-01-01	1	c(126.330853582677	33.3489046936683)
1471	5011025025	2021	6	22	2	5.9	28	124	2.5	0.79	4.6	0.7	제주특별자치도 제주시 한림읍 금악리 54	제주특별자치도	제주시_한림읍	제주_한림	제주특별자치도_제주시_한림읍_금악리	한림읍	금악리	2021-06-22	2021-01-01	1	c(126.33196389483	33.3488417892971)
1472	5011025025	2021	6	22	2	5.9	30	180	2.3	0.77	4.4	0.6	제주특별자치도 제주시 한림읍 금악리 55	제주특별자치도	제주시_한림읍	제주_한림	제주특별자치도_제주시_한림읍_금악리	한림읍	금악리	2021-06-22	2021-01-01	1	c(126.332545766101	33.3492722775192)
1473	5011025025	2021	6	22	2	5.9	8	107	1.9	0.72	2.5	0.4	제주특별자치도 제주시 한림읍 금악리 58	제주특별자치도	제주시_한림읍	제주_한림	제주특별자치도_제주시_한림읍_금악리	한림읍	금악리	2021-06-22	2021-01-01	1	c(126.333588174183	33.3487881258026)
1474	5011025025	2021	6	22	2	5.9	92	117	2.3	0.78	3.9	0.6	제주특별자치도 제주시 한림읍 금악리 59	제주특별자치도	제주시_한림읍	제주_한림	제주특별자치도_제주시_한림읍_금악리	한림읍	금악리	2021-06-22	2021-01-01	1	c(126.333216950307	33.3477958132642)
1475	5011025025	2021	6	22	2	6.4	15	69	1.6	0.68	0.3	0.4	제주특별자치도 제주시 한림읍 금악리 60	제주특별자치도	제주시_한림읍	제주_한림	제주특별자치도_제주시_한림읍_금악리	한림읍	금악리	2021-06-22	2021-01-01	1	c(126.331658465297	33.347507938637)
1476	5011025025	2021	6	22	2	6	3	90	2.9	0.19	2.6	0.4	제주특별자치도 제주시 한림읍 금악리 61	제주특별자치도	제주시_한림읍	제주_한림	제주특별자치도_제주시_한림읍_금악리	한림읍	금악리	2021-06-22	2021-01-01	1	c(126.331179060642	33.3480511874676)
1477	5011025025	2021	6	22	2	5.8	7	124	2.4	0.46	3.8	0.5	제주특별자치도 제주시 한림읍 금악리 62	제주특별자치도	제주시_한림읍	제주_한림	제주특별자치도_제주시_한림읍_금악리	한림읍	금악리	2021-06-22	2021-01-01	1	c(126.330087630197	33.3475716026835)
1478	5011025025	2021	6	22	2	5.7	50	108	3.5	0.54	4.7	0.6	제주특별자치도 제주시 한림읍 금악리 63	제주특별자치도	제주시_한림읍	제주_한림	제주특별자치도_제주시_한림읍_금악리	한림읍	금악리	2021-06-22	2021-01-01	1	c(126.330807797771	33.3466045502765)
1479	5011025025	2021	6	22	2	5.8	29	109	4.1	0.71	6.7	0.6	제주특별자치도 제주시 한림읍 금악리 64	제주특별자치도	제주시_한림읍	제주_한림	제주특별자치도_제주시_한림읍_금악리	한림읍	금악리	2021-06-22	2021-01-01	1	c(126.331284054433	33.3458821373779)
1480	5011025025	2021	6	22	2	5.9	39	102	2.3	0.77	2.9	0.5	제주특별자치도 제주시 한림읍 금악리 65	제주특별자치도	제주시_한림읍	제주_한림	제주특별자치도_제주시_한림읍_금악리	한림읍	금악리	2021-06-22	2021-01-01	1	c(126.331418131311	33.3452480410336)
1481	5011025025	2021	6	22	2	5.9	15	108	2.5	0.74	3.6	0.5	제주특별자치도 제주시 한림읍 금악리 66-1	제주특별자치도	제주시_한림읍	제주_한림	제주특별자치도_제주시_한림읍_금악리	한림읍	금악리	2021-06-22	2021-01-01	1	c(126.330298158948	33.3454280970932)
1482	5011025025	2021	6	22	2	6.2	24	90	4.3	0.74	0.8	0.4	제주특별자치도 제주시 한림읍 금악리 66-3	제주특별자치도	제주시_한림읍	제주_한림	제주특별자치도_제주시_한림읍_금악리	한림읍	금악리	2021-06-22	2021-01-01	1	c(126.329215396384	33.3438789805111)
1483	5011025025	2021	6	22	2	6	15	97	4.2	0.58	5.1	0.5	제주특별자치도 제주시 한림읍 금악리 67	제주특별자치도	제주시_한림읍	제주_한림	제주특별자치도_제주시_한림읍_금악리	한림읍	금악리	2021-06-22	2021-01-01	1	c(126.331019670256	33.344310753087)
1484	5011025025	2021	6	22	2	6	17	99	4.2	0.6	5.1	0.5	제주특별자치도 제주시 한림읍 금악리 68	제주특별자치도	제주시_한림읍	제주_한림	제주특별자치도_제주시_한림읍_금악리	한림읍	금악리	2021-06-22	2021-01-01	1	c(126.332474504097	33.3448569284689)
1485	5011025025	2021	6	22	2	5.8	12	152	2.3	0.61	3.4	0.4	제주특별자치도 제주시 한림읍 금악리 69	제주특별자치도	제주시_한림읍	제주_한림	제주특별자치도_제주시_한림읍_금악리	한림읍	금악리	2021-06-22	2021-01-01	1	c(126.332688383872	33.3462085883209)
1486	5011025025	2021	6	22	2	6	27	95	3.3	0.22	4.9	0.5	제주특별자치도 제주시 한림읍 금악리 70	제주특별자치도	제주시_한림읍	제주_한림	제주특별자치도_제주시_한림읍_금악리	한림읍	금악리	2021-06-22	2021-01-01	1	c(126.333703176102	33.3453397532403)
1487	5011025025	2021	6	22	2	5.8	53	117	2.9	0.45	5.3	0.5	제주특별자치도 제주시 한림읍 금악리 71	제주특별자치도	제주시_한림읍	제주_한림	제주특별자치도_제주시_한림읍_금악리	한림읍	금악리	2021-06-22	2021-01-01	1	c(126.332778586846	33.3437340837214)
1488	5011025025	2021	6	22	2	5.7	60	118	2.3	0.4	3.6	0.6	제주특별자치도 제주시 한림읍 금악리 72	제주특별자치도	제주시_한림읍	제주_한림	제주특별자치도_제주시_한림읍_금악리	한림읍	금악리	2021-06-22	2021-01-01	1	c(126.334043454851	33.3434254922735)
1489	5011025025	2021	6	22	2	5.8	43	104	4.6	0.64	7	0.5	제주특별자치도 제주시 한림읍 금악리 73	제주특별자치도	제주시_한림읍	제주_한림	제주특별자치도_제주시_한림읍_금악리	한림읍	금악리	2021-06-22	2021-01-01	1	c(126.331345174063	33.3432264355364)
1490	5011025025	2021	6	22	2	5.7	35	11	3.3	0.53	5.3	0.5	제주특별자치도 제주시 한림읍 금악리 74	제주특별자치도	제주시_한림읍	제주_한림	제주특별자치도_제주시_한림읍_금악리	한림읍	금악리	2021-06-22	2021-01-01	1	c(126.330593718875	33.3432891059179)
1492	5011025025	2021	6	22	2	5.4	56	168	2.1	0.32	3.2	0.6	제주특별자치도 제주시 한림읍 금악리 103-1	제주특별자치도	제주시_한림읍	제주_한림	제주특별자치도_제주시_한림읍_금악리	한림읍	금악리	2021-06-22	2021-01-01	1	c(126.319895817281	33.3423374035956)
1493	5011025025	2021	6	22	2	5.4	53	169	2.1	0.34	3.4	0.7	제주특별자치도 제주시 한림읍 금악리 109-7	제주특별자치도	제주시_한림읍	제주_한림	제주특별자치도_제주시_한림읍_금악리	한림읍	금악리	2021-06-22	2021-01-01	1	c(126.320423479137	33.3434551229418)
1494	5011025025	2021	6	22	2	5.5	61	156	3.1	0.45	6.1	1	제주특별자치도 제주시 한림읍 금악리 111-4	제주특별자치도	제주시_한림읍	제주_한림	제주특별자치도_제주시_한림읍_금악리	한림읍	금악리	2021-06-22	2021-01-01	1	c(126.319935862374	33.3452422232931)
1495	5011025025	2021	6	22	2	5.4	88	135	2.2	0.26	3.4	0.7	제주특별자치도 제주시 한림읍 금악리 111-6	제주특별자치도	제주시_한림읍	제주_한림	제주특별자치도_제주시_한림읍_금악리	한림읍	금악리	2021-06-22	2021-01-01	1	c(126.320728319092	33.3452423228787)
1496	5011025025	2021	6	22	2	5.4	30	142	2.3	0.21	4.1	0.7	제주특별자치도 제주시 한림읍 금악리 111-7	제주특별자치도	제주시_한림읍	제주_한림	제주특별자치도_제주시_한림읍_금악리	한림읍	금악리	2021-06-22	2021-01-01	1	c(126.320593177171	33.3449385552814)
1497	5011025025	2021	6	22	2	5.6	28	153	2.5	0.2	4.7	0.7	제주특별자치도 제주시 한림읍 금악리 112	제주특별자치도	제주시_한림읍	제주_한림	제주특별자치도_제주시_한림읍_금악리	한림읍	금악리	2021-06-22	2021-01-01	1	c(126.319887080909	33.3456582255934)
1498	5011025025	2021	6	22	2	5.5	56	158	2.7	0.21	5.1	0.7	제주특별자치도 제주시 한림읍 금악리 113-1	제주특별자치도	제주시_한림읍	제주_한림	제주특별자치도_제주시_한림읍_금악리	한림읍	금악리	2021-06-22	2021-01-01	1	c(126.319308528971	33.3458891114847)
1499	5011025025	2021	6	22	2	5.5	61	128	2.5	0.4	4.5	0.7	제주특별자치도 제주시 한림읍 금악리 114-1	제주특별자치도	제주시_한림읍	제주_한림	제주특별자치도_제주시_한림읍_금악리	한림읍	금악리	2021-06-22	2021-01-01	1	c(126.319141436291	33.3463784863403)
1500	5011025025	2021	6	22	2	5.5	20	129	2.4	0.39	4.7	0.7	제주특별자치도 제주시 한림읍 금악리 115	제주특별자치도	제주시_한림읍	제주_한림	제주특별자치도_제주시_한림읍_금악리	한림읍	금악리	2021-06-22	2021-01-01	1	c(126.32068392859	33.3461031997519)
1501	5011025025	2021	6	22	2	6.2	24	58	11.7	0.94	7.9	0.6	제주특별자치도 제주시 한림읍 금악리 154-2	제주특별자치도	제주시_한림읍	제주_한림	제주특별자치도_제주시_한림읍_금악리	한림읍	금악리	2021-06-22	2021-01-01	1	c(126.328652103625	33.3500206248521)
1502	5011025025	2021	6	22	2	5.7	4	148	2.8	0.23	4.4	0.5	제주특별자치도 제주시 한림읍 금악리 155-2	제주특별자치도	제주시_한림읍	제주_한림	제주특별자치도_제주시_한림읍_금악리	한림읍	금악리	2021-06-22	2021-01-01	1	c(126.328486942514	33.3509357589311)
1503	5011025025	2021	6	22	2	5.5	92	78	1	0.95	1.7	0.5	제주특별자치도 제주시 한림읍 금악리 157-1	제주특별자치도	제주시_한림읍	제주_한림	제주특별자치도_제주시_한림읍_금악리	한림읍	금악리	2021-06-22	2021-01-01	1	c(126.327381606496	33.3526667113394)
1504	5011025025	2021	6	22	2	5.5	31	96	2.4	1.15	4.4	0.6	제주특별자치도 제주시 한림읍 금악리 157-2	제주특별자치도	제주시_한림읍	제주_한림	제주특별자치도_제주시_한림읍_금악리	한림읍	금악리	2021-06-22	2021-01-01	1	c(126.328053144065	33.3525713513195)
1505	5011025025	2021	6	22	2	5.7	56	54	1.3	1.22	1.6	0.3	제주특별자치도 제주시 한림읍 금악리 158	제주특별자치도	제주시_한림읍	제주_한림	제주특별자치도_제주시_한림읍_금악리	한림읍	금악리	2021-06-22	2021-01-01	1	c(126.326690050119	33.3535340902404)
1506	5011025025	2021	6	22	2	5.4	56	143	2.9	1.2	5.3	1.2	제주특별자치도 제주시 한림읍 금악리 159	제주특별자치도	제주시_한림읍	제주_한림	제주특별자치도_제주시_한림읍_금악리	한림읍	금악리	2021-06-22	2021-01-01	1	c(126.32571101012	33.3536181262125)
1507	5011025025	2021	6	22	2	5.5	2	84	1	1.04	1.7	0.5	제주특별자치도 제주시 한림읍 금악리 160	제주특별자치도	제주시_한림읍	제주_한림	제주특별자치도_제주시_한림읍_금악리	한림읍	금악리	2021-06-22	2021-01-01	1	c(126.32810439754	33.3539545945301)
1508	5011025025	2021	6	22	2	5.7	1	54	1.2	1.35	1.7	0.3	제주특별자치도 제주시 한림읍 금악리 161	제주특별자치도	제주시_한림읍	제주_한림	제주특별자치도_제주시_한림읍_금악리	한림읍	금악리	2021-06-22	2021-01-01	1	c(126.329112839153	33.3543654971945)
1509	5011025025	2021	6	22	2	5.7	10	107	2.3	0.45	4.4	0.7	제주특별자치도 제주시 한림읍 금악리 162-1	제주특별자치도	제주시_한림읍	제주_한림	제주특별자치도_제주시_한림읍_금악리	한림읍	금악리	2021-06-22	2021-01-01	1	c(126.328667220459	33.3550489365095)
1510	5011025025	2021	6	22	2	5.7	9	107	2.1	0.4	4.2	0.6	제주특별자치도 제주시 한림읍 금악리 162-2	제주특별자치도	제주시_한림읍	제주_한림	제주특별자치도_제주시_한림읍_금악리	한림읍	금악리	2021-06-22	2021-01-01	1	c(126.327620532763	33.3554057165084)
1511	5011025025	2021	6	22	2	5.6	10	107	2.3	1.12	4.3	0.7	제주특별자치도 제주시 한림읍 금악리 162-3	제주특별자치도	제주시_한림읍	제주_한림	제주특별자치도_제주시_한림읍_금악리	한림읍	금악리	2021-06-22	2021-01-01	1	c(126.327511735107	33.3545770070012)
1512	5011025025	2021	6	22	2	5.7	10	101	2.3	0.44	3.1	0.6	제주특별자치도 제주시 한림읍 금악리 162-4	제주특별자치도	제주시_한림읍	제주_한림	제주특별자치도_제주시_한림읍_금악리	한림읍	금악리	2021-06-22	2021-01-01	1	c(126.326390650443	33.3549964857596)
1513	5011025025	2021	6	22	2	5.8	6	103	2.3	0.48	3.7	0.6	제주특별자치도 제주시 한림읍 금악리 162-5	제주특별자치도	제주시_한림읍	제주_한림	제주특별자치도_제주시_한림읍_금악리	한림읍	금악리	2021-06-22	2021-01-01	1	c(126.325876131917	33.3549424825155)
1514	5011025025	2021	6	22	2	5.9	18	100	2.5	0.6	3.7	0.6	제주특별자치도 제주시 한림읍 금악리 162-6	제주특별자치도	제주시_한림읍	제주_한림	제주특별자치도_제주시_한림읍_금악리	한림읍	금악리	2021-06-22	2021-01-01	1	c(126.325551138486	33.3543160887077)
1515	5011025025	2021	6	22	2	5.9	11	97	2.5	0.51	4.8	0.6	제주특별자치도 제주시 한림읍 금악리 163	제주특별자치도	제주시_한림읍	제주_한림	제주특별자치도_제주시_한림읍_금악리	한림읍	금악리	2021-06-22	2021-01-01	1	c(126.328500308949	33.3563165862086)
1516	5011025025	2021	6	22	2	5.9	46	92	2.4	0.48	4.1	0.6	제주특별자치도 제주시 한림읍 금악리 164	제주특별자치도	제주시_한림읍	제주_한림	제주특별자치도_제주시_한림읍_금악리	한림읍	금악리	2021-06-22	2021-01-01	1	c(126.328579613314	33.3567762002684)
1517	5011025025	2021	6	22	2	5.7	32	111	2.3	0.62	3.5	0.7	제주특별자치도 제주시 한림읍 금악리 165	제주특별자치도	제주시_한림읍	제주_한림	제주특별자치도_제주시_한림읍_금악리	한림읍	금악리	2021-06-22	2021-01-01	1	c(126.327088675655	33.3566690431642)
1518	5011025025	2021	6	22	2	5.7	34	113	2.4	0.72	3.7	0.6	제주특별자치도 제주시 한림읍 금악리 166	제주특별자치도	제주시_한림읍	제주_한림	제주특별자치도_제주시_한림읍_금악리	한림읍	금악리	2021-06-22	2021-01-01	1	c(126.326338302243	33.3561575534915)
1519	5011025025	2021	6	22	2	5.8	32	97	2.5	0.92	3.9	0.6	제주특별자치도 제주시 한림읍 금악리 167-1	제주특별자치도	제주시_한림읍	제주_한림	제주특별자치도_제주시_한림읍_금악리	한림읍	금악리	2021-06-22	2021-01-01	1	c(126.325406826046	33.3561442015385)
1520	5011025025	2021	6	22	2	5.7	50	91	2.4	0.83	4.7	0.6	제주특별자치도 제주시 한림읍 금악리 167-2	제주특별자치도	제주시_한림읍	제주_한림	제주특별자치도_제주시_한림읍_금악리	한림읍	금악리	2021-06-22	2021-01-01	1	c(126.325526447767	33.3556926085813)
1521	5011025025	2021	6	22	2	5.9	33	99	2.6	1.59	4.3	0.6	제주특별자치도 제주시 한림읍 금악리 168	제주특별자치도	제주시_한림읍	제주_한림	제주특별자치도_제주시_한림읍_금악리	한림읍	금악리	2021-06-22	2021-01-01	1	c(126.325389008538	33.3570332630331)
1522	5011025025	2021	6	22	2	5.9	27	99	2.6	1.27	4.2	0.6	제주특별자치도 제주시 한림읍 금악리 169	제주특별자치도	제주시_한림읍	제주_한림	제주특별자치도_제주시_한림읍_금악리	한림읍	금악리	2021-06-22	2021-01-01	1	c(126.326357121279	33.3573406455203)
1523	5011025025	2021	6	22	2	5.7	65	132	3.2	0.56	6	0.7	제주특별자치도 제주시 한림읍 금악리 36	제주특별자치도	제주시_한림읍	제주_한림	제주특별자치도_제주시_한림읍_금악리	한림읍	금악리	2021-06-22	2021-01-01	1	c(126.329991646213	33.3561607315483)
1524	5011025025	2021	6	22	2	6.5	3	54	3.9	1.96	0.9	0.4	제주특별자치도 제주시 한림읍 금악리 361-1	제주특별자치도	제주시_한림읍	제주_한림	제주특별자치도_제주시_한림읍_금악리	한림읍	금악리	2021-06-22	2021-01-01	1	c(126.322065412787	33.3536550766293)
1525	5011025025	2021	6	22	2	6.5	3	55	7.2	2.11	0.9	0.4	제주특별자치도 제주시 한림읍 금악리 361-2	제주특별자치도	제주시_한림읍	제주_한림	제주특별자치도_제주시_한림읍_금악리	한림읍	금악리	2021-06-22	2021-01-01	1	c(126.321623422402	33.3533379139457)
1526	5011025025	2021	6	22	2	5.5	85	140	2.1	1.39	5.3	1.1	제주특별자치도 제주시 한림읍 금악리 365-1	제주특별자치도	제주시_한림읍	제주_한림	제주특별자치도_제주시_한림읍_금악리	한림읍	금악리	2021-06-22	2021-01-01	1	c(126.323111843794	33.3511662363112)
1527	5011025025	2021	6	22	2	5.5	34	129	1.8	0.87	4.4	1	제주특별자치도 제주시 한림읍 금악리 368	제주특별자치도	제주시_한림읍	제주_한림	제주특별자치도_제주시_한림읍_금악리	한림읍	금악리	2021-06-22	2021-01-01	1	c(126.321255239324	33.3470683324542)
1528	5011025025	2021	6	22	2	5.6	25	134	2.3	1.22	5	0.9	제주특별자치도 제주시 한림읍 금악리 369-1	제주특별자치도	제주시_한림읍	제주_한림	제주특별자치도_제주시_한림읍_금악리	한림읍	금악리	2021-06-22	2021-01-01	1	c(126.320377818157	33.3476871712656)
1529	5011025025	2021	6	22	2	5.7	66	132	2.4	0.61	4.3	0.7	제주특별자치도 제주시 한림읍 금악리 37	제주특별자치도	제주시_한림읍	제주_한림	제주특별자치도_제주시_한림읍_금악리	한림읍	금악리	2021-06-22	2021-01-01	1	c(126.329600282452	33.3554986473113)
1530	5011025025	2021	6	22	2	5.3	49	126	1.6	0.88	3.7	1	제주특별자치도 제주시 한림읍 금악리 370-1	제주특별자치도	제주시_한림읍	제주_한림	제주특별자치도_제주시_한림읍_금악리	한림읍	금악리	2021-06-22	2021-01-01	1	c(126.320373271523	33.3482861702501)
1531	5011025025	2021	6	22	2	5.6	42	124	1.9	0.58	4.2	0.8	제주특별자치도 제주시 한림읍 금악리 371-5	제주특별자치도	제주시_한림읍	제주_한림	제주특별자치도_제주시_한림읍_금악리	한림읍	금악리	2021-06-22	2021-01-01	1	c(126.320738427949	33.3480907175106)
1532	5011025025	2021	6	22	2	5.5	4	124	1.8	0.59	4.1	0.8	제주특별자치도 제주시 한림읍 금악리 374-2	제주특별자치도	제주시_한림읍	제주_한림	제주특별자치도_제주시_한림읍_금악리	한림읍	금악리	2021-06-22	2021-01-01	1	c(126.320063723428	33.3468003498569)
1533	5011025025	2021	6	22	2	5.5	43	113	1.9	0.9	3.6	0.7	제주특별자치도 제주시 한림읍 금악리 375-1	제주특별자치도	제주시_한림읍	제주_한림	제주특별자치도_제주시_한림읍_금악리	한림읍	금악리	2021-06-22	2021-01-01	1	c(126.319559786333	33.3467875818598)
1534	5011025025	2021	6	22	2	5.5	58	110	1.9	0.66	3.9	0.7	제주특별자치도 제주시 한림읍 금악리 378	제주특별자치도	제주시_한림읍	제주_한림	제주특별자치도_제주시_한림읍_금악리	한림읍	금악리	2021-06-22	2021-01-01	1	c(126.316672766812	33.3471292141726)
1535	5011025025	2021	6	22	2	5.5	68	114	2.4	0.48	4.2	0.8	제주특별자치도 제주시 한림읍 금악리 379	제주특별자치도	제주시_한림읍	제주_한림	제주특별자치도_제주시_한림읍_금악리	한림읍	금악리	2021-06-22	2021-01-01	1	c(126.31616765739	33.3471425723782)
1536	5011025025	2021	6	22	2	5.3	36	138	1.4	0.75	3	0.7	제주특별자치도 제주시 한림읍 금악리 38	제주특별자치도	제주시_한림읍	제주_한림	제주특별자치도_제주시_한림읍_금악리	한림읍	금악리	2021-06-22	2021-01-01	1	c(126.331020544627	33.3552924476964)
1537	5011025025	2021	6	22	2	5.4	86	111	2.2	0.58	4.4	0.9	제주특별자치도 제주시 한림읍 금악리 380	제주특별자치도	제주시_한림읍	제주_한림	제주특별자치도_제주시_한림읍_금악리	한림읍	금악리	2021-06-22	2021-01-01	1	c(126.316061675121	33.3467519560974)
1538	5011025025	2021	6	22	2	5.4	85	107	2.1	0.51	4.3	0.9	제주특별자치도 제주시 한림읍 금악리 381	제주특별자치도	제주시_한림읍	제주_한림	제주특별자치도_제주시_한림읍_금악리	한림읍	금악리	2021-06-22	2021-01-01	1	c(126.315677610279	33.347262851251)
1539	5011025025	2021	6	22	2	5.5	86	112	2.2	0.47	4.3	0.7	제주특별자치도 제주시 한림읍 금악리 382	제주특별자치도	제주시_한림읍	제주_한림	제주특별자치도_제주시_한림읍_금악리	한림읍	금악리	2021-06-22	2021-01-01	1	c(126.315257861437	33.347432472756)
1540	5011025025	2021	6	22	2	5.5	128	117	2.2	0.52	5.8	0.7	제주특별자치도 제주시 한림읍 금악리 383	제주특별자치도	제주시_한림읍	제주_한림	제주특별자치도_제주시_한림읍_금악리	한림읍	금악리	2021-06-22	2021-01-01	1	c(126.315311232881	33.3477093782013)
1541	5011025025	2021	6	22	2	5.6	117	118	2.3	0.42	5.6	0.5	제주특별자치도 제주시 한림읍 금악리 384	제주특별자치도	제주시_한림읍	제주_한림	제주특별자치도_제주시_한림읍_금악리	한림읍	금악리	2021-06-22	2021-01-01	1	c(126.315051307152	33.3484033495201)
1542	5011025025	2021	6	22	2	5.5	118	114	2.1	0.46	5.6	0.7	제주특별자치도 제주시 한림읍 금악리 385	제주특별자치도	제주시_한림읍	제주_한림	제주특별자치도_제주시_한림읍_금악리	한림읍	금악리	2021-06-22	2021-01-01	1	c(126.315774835942	33.3481273010136)
1543	5011025025	2021	6	22	2	5.6	93	114	2.1	0.33	5	0.6	제주특별자치도 제주시 한림읍 금악리 386	제주특별자치도	제주시_한림읍	제주_한림	제주특별자치도_제주시_한림읍_금악리	한림읍	금악리	2021-06-22	2021-01-01	1	c(126.31589760333	33.3475393221439)
1544	5011025025	2021	6	22	2	5.6	75	113	2.4	0.31	5	0.5	제주특별자치도 제주시 한림읍 금악리 387	제주특별자치도	제주시_한림읍	제주_한림	제주특별자치도_제주시_한림읍_금악리	한림읍	금악리	2021-06-22	2021-01-01	1	c(126.317215231062	33.3480416429596)
1545	5011025025	2021	6	22	2	5.7	45	125	2.4	0.45	5.6	0.8	제주특별자치도 제주시 한림읍 금악리 39	제주특별자치도	제주시_한림읍	제주_한림	제주특별자치도_제주시_한림읍_금악리	한림읍	금악리	2021-06-22	2021-01-01	1	c(126.331769228011	33.354200042024)
1546	5011025025	2021	6	22	2	5.6	115	112	2.2	0.34	4.8	0.6	제주특별자치도 제주시 한림읍 금악리 391-3	제주특별자치도	제주시_한림읍	제주_한림	제주특별자치도_제주시_한림읍_금악리	한림읍	금악리	2021-06-22	2021-01-01	1	c(126.315585568289	33.3490723978964)
1547	5011025025	2021	6	22	2	5.7	119	101	2.8	0.26	5.8	0.6	제주특별자치도 제주시 한림읍 금악리 392	제주특별자치도	제주시_한림읍	제주_한림	제주특별자치도_제주시_한림읍_금악리	한림읍	금악리	2021-06-22	2021-01-01	1	c(126.315310031296	33.3497430222531)
1548	5011025025	2021	6	22	2	5.6	237	102	2.8	0.27	5.3	0.7	제주특별자치도 제주시 한림읍 금악리 393	제주특별자치도	제주시_한림읍	제주_한림	제주특별자치도_제주시_한림읍_금악리	한림읍	금악리	2021-06-22	2021-01-01	1	c(126.314430808278	33.3497332124675)
1549	5011025025	2021	6	22	2	5.5	117	121	2.5	0.59	3.2	0.8	제주특별자치도 제주시 한림읍 금악리 394	제주특별자치도	제주시_한림읍	제주_한림	제주특별자치도_제주시_한림읍_금악리	한림읍	금악리	2021-06-22	2021-01-01	1	c(126.31376721506	33.3495016224573)
1550	5011025025	2021	6	22	2	5.5	141	121	2.2	0.69	2.9	0.8	제주특별자치도 제주시 한림읍 금악리 395	제주특별자치도	제주시_한림읍	제주_한림	제주특별자치도_제주시_한림읍_금악리	한림읍	금악리	2021-06-22	2021-01-01	1	c(126.313309384567	33.3488823967703)
1551	5011025025	2021	6	22	2	5.6	45	116	2.6	0.57	3.2	0.8	제주특별자치도 제주시 한림읍 금악리 396	제주특별자치도	제주시_한림읍	제주_한림	제주특별자치도_제주시_한림읍_금악리	한림읍	금악리	2021-06-22	2021-01-01	1	c(126.314147508167	33.348611319157)
1552	5011025025	2021	6	22	2	5.5	95	107	2.1	1.34	2.3	0.8	제주특별자치도 제주시 한림읍 금악리 398	제주특별자치도	제주시_한림읍	제주_한림	제주특별자치도_제주시_한림읍_금악리	한림읍	금악리	2021-06-22	2021-01-01	1	c(126.314556849885	33.3476458911816)
1553	5011025025	2021	6	22	2	5.5	99	115	2.1	1.26	2	0.8	제주특별자치도 제주시 한림읍 금악리 399	제주특별자치도	제주시_한림읍	제주_한림	제주특별자치도_제주시_한림읍_금악리	한림읍	금악리	2021-06-22	2021-01-01	1	c(126.313643865021	33.3478069232823)
1554	5011025025	2021	6	22	2	5.6	48	102	2.5	0.49	1.8	0.6	제주특별자치도 제주시 한림읍 금악리 40	제주특별자치도	제주시_한림읍	제주_한림	제주특별자치도_제주시_한림읍_금악리	한림읍	금악리	2021-06-22	2021-01-01	1	c(126.334058416127	33.3541875464038)
1555	5011025025	2021	6	22	2	5.5	61	110	2.1	1.26	1.9	0.9	제주특별자치도 제주시 한림읍 금악리 400	제주특별자치도	제주시_한림읍	제주_한림	제주특별자치도_제주시_한림읍_금악리	한림읍	금악리	2021-06-22	2021-01-01	1	c(126.313495798685	33.3474005647874)
1556	5011025025	2021	6	22	2	5.5	175	107	2.7	0.37	4.2	0.7	제주특별자치도 제주시 한림읍 금악리 401	제주특별자치도	제주시_한림읍	제주_한림	제주특별자치도_제주시_한림읍_금악리	한림읍	금악리	2021-06-22	2021-01-01	1	c(126.314840255687	33.3468619804382)
1557	5011025025	2021	6	22	2	5.2	266	102	1.9	0.31	1.2	0.7	제주특별자치도 제주시 한림읍 금악리 402-1	제주특별자치도	제주시_한림읍	제주_한림	제주특별자치도_제주시_한림읍_금악리	한림읍	금악리	2021-06-22	2021-01-01	1	c(126.314945160597	33.3461000751791)
1558	5011025025	2021	6	22	2	5.2	133	100	2	0.29	1.3	0.8	제주특별자치도 제주시 한림읍 금악리 405	제주특별자치도	제주시_한림읍	제주_한림	제주특별자치도_제주시_한림읍_금악리	한림읍	금악리	2021-06-22	2021-01-01	1	c(126.316053133919	33.3460857159684)
1559	5011025025	2021	6	22	2	5.5	105	114	2.9	0.55	1.5	0.8	제주특별자치도 제주시 한림읍 금악리 406	제주특별자치도	제주시_한림읍	제주_한림	제주특별자치도_제주시_한림읍_금악리	한림읍	금악리	2021-06-22	2021-01-01	1	c(126.31681361359	33.3463986102622)
1560	5011025025	2021	6	22	2	5.5	98	108	2.9	0.49	2	0.9	제주특별자치도 제주시 한림읍 금악리 408	제주특별자치도	제주시_한림읍	제주_한림	제주특별자치도_제주시_한림읍_금악리	한림읍	금악리	2021-06-22	2021-01-01	1	c(126.317541852317	33.3457776244536)
1561	5011025025	2021	6	22	2	5.3	54	117	2.1	0.32	0.6	0.7	제주특별자치도 제주시 한림읍 금악리 41	제주특별자치도	제주시_한림읍	제주_한림	제주특별자치도_제주시_한림읍_금악리	한림읍	금악리	2021-06-22	2021-01-01	1	c(126.333035215332	33.3532297832304)
1562	5011025025	2021	6	22	2	5.9	56	108	2.9	0.35	4	0.6	제주특별자치도 제주시 한림읍 금악리 410	제주특별자치도	제주시_한림읍	제주_한림	제주특별자치도_제주시_한림읍_금악리	한림읍	금악리	2021-06-22	2021-01-01	1	c(126.318513271525	33.3444137870297)
1563	5011025025	2021	6	22	2	5.9	59	110	3.1	0.38	3.5	0.6	제주특별자치도 제주시 한림읍 금악리 413	제주특별자치도	제주시_한림읍	제주_한림	제주특별자치도_제주시_한림읍_금악리	한림읍	금악리	2021-06-22	2021-01-01	1	c(126.31816275779	33.3439585377667)
1564	5011025025	2021	6	22	2	5.2	3	127	2.1	0.62	0.3	1	제주특별자치도 제주시 한림읍 금악리 42	제주특별자치도	제주시_한림읍	제주_한림	제주특별자치도_제주시_한림읍_금악리	한림읍	금악리	2021-06-22	2021-01-01	1	c(126.334033942008	33.3529010101864)
1565	5011025025	2021	6	22	2	6.2	4	40	2.7	0.99	1.2	0.2	제주특별자치도 제주시 한림읍 금악리 43-2	제주특별자치도	제주시_한림읍	제주_한림	제주특별자치도_제주시_한림읍_금악리	한림읍	금악리	2021-06-22	2021-01-01	1	c(126.333786427137	33.3517433783836)
1566	5011025025	2021	6	22	2	6.1	2	38.1	2.7	1.07	0.7	0.3	제주특별자치도 제주시 한림읍 금악리 44	제주특별자치도	제주시_한림읍	제주_한림	제주특별자치도_제주시_한림읍_금악리	한림읍	금악리	2021-06-22	2021-01-01	1	c(126.332985711024	33.3509590140408)
1567	5011025025	2021	6	22	2	5.7	73	120	3.2	0.56	2.8	0.8	제주특별자치도 제주시 한림읍 금악리 46	제주특별자치도	제주시_한림읍	제주_한림	제주특별자치도_제주시_한림읍_금악리	한림읍	금악리	2021-06-22	2021-01-01	1	c(126.332342756709	33.3521252966533)
1568	5011025025	2021	6	22	2	5.2	40	127	2.4	0.67	0.8	0.9	제주특별자치도 제주시 한림읍 금악리 49	제주특별자치도	제주시_한림읍	제주_한림	제주특별자치도_제주시_한림읍_금악리	한림읍	금악리	2021-06-22	2021-01-01	1	c(126.32969807318	33.3523698080679)
1569	5011025025	2021	6	22	2	5.6	54	96	3.2	1.49	2.6	0.7	제주특별자치도 제주시 한림읍 금악리 49-2	제주특별자치도	제주시_한림읍	제주_한림	제주특별자치도_제주시_한림읍_금악리	한림읍	금악리	2021-06-22	2021-01-01	1	c(126.328794679756	33.3532378583933)
1570	5011025025	2021	6	22	2	5.8	5	88	3.4	0.89	1.3	0.7	제주특별자치도 제주시 한림읍 금악리 50	제주특별자치도	제주시_한림읍	제주_한림	제주특별자치도_제주시_한림읍_금악리	한림읍	금악리	2021-06-22	2021-01-01	1	c(126.330968331694	33.3503912418571)
1571	5011025025	2021	6	22	2	6.2	16	52	3.8	2.27	0.1	0.7	제주특별자치도 제주시 한림읍 금악리 51	제주특별자치도	제주시_한림읍	제주_한림	제주특별자치도_제주시_한림읍_금악리	한림읍	금악리	2021-06-22	2021-01-01	1	c(126.329557272698	33.349995852547)
1572	5011025025	2021	6	22	2	5.5	179	106	2	0.4	3.2	0.6	제주특별자치도 제주시 한림읍 금악리 532-3	제주특별자치도	제주시_한림읍	제주_한림	제주특별자치도_제주시_한림읍_금악리	한림읍	금악리	2021-06-22	2021-01-01	1	c(126.314049424143	33.3467624055603)
1573	5011025025	2021	6	22	2	5.7	44	109	2.5	0.68	2.4	0.8	제주특별자치도 제주시 한림읍 금악리 584	제주특별자치도	제주시_한림읍	제주_한림	제주특별자치도_제주시_한림읍_금악리	한림읍	금악리	2021-06-22	2021-01-01	1	c(126.313038215979	33.3508138381133)
1574	5011025025	2021	6	22	2	5.6	36	106	2.2	0.39	1.4	0.7	제주특별자치도 제주시 한림읍 금악리 585-1	제주특별자치도	제주시_한림읍	제주_한림	제주특별자치도_제주시_한림읍_금악리	한림읍	금악리	2021-06-22	2021-01-01	1	c(126.314530237285	33.3518367443151)
1575	5011025025	2021	6	22	2	5.6	16	100	2.1	0.49	1.4	0.7	제주특별자치도 제주시 한림읍 금악리 585-2	제주특별자치도	제주시_한림읍	제주_한림	제주특별자치도_제주시_한림읍_금악리	한림읍	금악리	2021-06-22	2021-01-01	1	c(126.313757196388	33.3520792424885)
1576	5011025025	2021	6	22	2	5.6	35	103	2.2	0.37	1.4	0.7	제주특별자치도 제주시 한림읍 금악리 585-3	제주특별자치도	제주시_한림읍	제주_한림	제주특별자치도_제주시_한림읍_금악리	한림읍	금악리	2021-06-22	2021-01-01	1	c(126.313781532431	33.3516201919984)
1577	5011025025	2021	6	22	2	5.5	27	95	2.1	0.29	1.8	0.8	제주특별자치도 제주시 한림읍 금악리 585-4	제주특별자치도	제주시_한림읍	제주_한림	제주특별자치도_제주시_한림읍_금악리	한림읍	금악리	2021-06-22	2021-01-01	1	c(126.313119157956	33.3516285210497)
1578	5011025025	2021	6	22	2	5.6	15	100	2.2	0.38	1.8	0.7	제주특별자치도 제주시 한림읍 금악리 585-5	제주특별자치도	제주시_한림읍	제주_한림	제주특별자치도_제주시_한림읍_금악리	한림읍	금악리	2021-06-22	2021-01-01	1	c(126.314154475571	33.3507779037256)
1579	5011025025	2021	6	22	2	5.8	3	105	2.6	0.68	2.1	0.7	제주특별자치도 제주시 한림읍 금악리 586-1	제주특별자치도	제주시_한림읍	제주_한림	제주특별자치도_제주시_한림읍_금악리	한림읍	금악리	2021-06-22	2021-01-01	1	c(126.315606562633	33.3522653514739)
1580	5011025025	2021	6	22	2	5.8	3	108	2.9	0.63	2.4	0.8	제주특별자치도 제주시 한림읍 금악리 587-1	제주특별자치도	제주시_한림읍	제주_한림	제주특별자치도_제주시_한림읍_금악리	한림읍	금악리	2021-06-22	2021-01-01	1	c(126.316273762297	33.351544230496)
1581	5011025025	2021	6	22	2	5.8	3	105	2.8	0.7	2.1	0.8	제주특별자치도 제주시 한림읍 금악리 587-2	제주특별자치도	제주시_한림읍	제주_한림	제주특별자치도_제주시_한림읍_금악리	한림읍	금악리	2021-06-22	2021-01-01	1	c(126.315416223067	33.3515342764722)
1582	5011025025	2021	6	22	2	5.8	57	100	3	0.82	4.4	0.9	제주특별자치도 제주시 한림읍 금악리 587-3	제주특별자치도	제주시_한림읍	제주_한림	제주특별자치도_제주시_한림읍_금악리	한림읍	금악리	2021-06-22	2021-01-01	1	c(126.315408109652	33.3509924600585)
1583	5011025025	2021	6	22	2	5.8	46	101	3	0.85	4	0.8	제주특별자치도 제주시 한림읍 금악리 588-3	제주특별자치도	제주시_한림읍	제주_한림	제주특별자치도_제주시_한림읍_금악리	한림읍	금악리	2021-06-22	2021-01-01	1	c(126.316954029705	33.3510329801042)
1584	5011025025	2021	6	22	2	5.6	31	120	2.5	0.77	2.8	0.8	제주특별자치도 제주시 한림읍 금악리 30	제주특별자치도	제주시_한림읍	제주_한림	제주특별자치도_제주시_한림읍_금악리	한림읍	금악리	2021-06-22	2021-01-01	1	c(126.335304959192	33.3543869879596)
1586	5011025025	2021	6	22	2	5	112	151	1.7	0.86	1.6	0.9	제주특별자치도 제주시 한림읍 금악리 31	제주특별자치도	제주시_한림읍	제주_한림	제주특별자치도_제주시_한림읍_금악리	한림읍	금악리	2021-06-22	2021-01-01	1	c(126.335355999918	33.3555448271476)
1589	5011025025	2021	6	22	2	5.5	5	125	1.5	0.34	1.7	0.3	제주특별자치도 제주시 한림읍 금악리 49	제주특별자치도	제주시_한림읍	제주_한림	제주특별자치도_제주시_한림읍_금악리	한림읍	금악리	2021-06-22	2021-01-01	1	c(126.32969807318	33.3523698080679)
1591	5011025025	2021	6	22	2	6.7	519	117	2.4	5.32	9.5	3.8	제주특별자치도 제주시 한림읍 금악리 142	제주특별자치도	제주시_한림읍	제주_한림	제주특별자치도_제주시_한림읍_금악리	한림읍	금악리	2021-06-22	2021-01-01	1	c(126.327101251752	33.3477739145061)
1592	5011025025	2021	6	22	2	5.2	73	130	1.6	1	3.2	0.6	제주특별자치도 제주시 한림읍 금악리 145	제주특별자치도	제주시_한림읍	제주_한림	제주특별자치도_제주시_한림읍_금악리	한림읍	금악리	2021-06-22	2021-01-01	1	c(126.324856517635	33.348200540191)
1593	5011025025	2021	6	22	2	5.1	74	129	1.6	0.56	2.2	0.7	제주특별자치도 제주시 한림읍 금악리 146	제주특별자치도	제주시_한림읍	제주_한림	제주특별자치도_제주시_한림읍_금악리	한림읍	금악리	2021-06-22	2021-01-01	1	c(126.325951448088	33.3482231679127)
1594	5011025025	2021	6	22	2	5.6	218	129	4.3	0.72	2.2	1.4	제주특별자치도 제주시 한림읍 금악리 147	제주특별자치도	제주시_한림읍	제주_한림	제주특별자치도_제주시_한림읍_금악리	한림읍	금악리	2021-06-22	2021-01-01	1	c(126.326556802009	33.3490874818243)
1595	5011025025	2021	6	22	2	5.7	217	126	4	1.1	7.2	1.3	제주특별자치도 제주시 한림읍 금악리 148	제주특별자치도	제주시_한림읍	제주_한림	제주특별자치도_제주시_한림읍_금악리	한림읍	금악리	2021-06-22	2021-01-01	1	c(126.325821750059	33.3491475070358)
1596	5011025025	2021	6	22	2	5.9	540	180	4.7	0.95	7.2	4	제주특별자치도 제주시 한림읍 금악리 149	제주특별자치도	제주시_한림읍	제주_한림	제주특별자치도_제주시_한림읍_금악리	한림읍	금악리	2021-06-22	2021-01-01	1	c(126.327132649887	33.3505210843322)
1597	5011025025	2021	6	22	2	6.7	565	123	5.8	2.68	10.2	3.9	제주특별자치도 제주시 한림읍 금악리 150	제주특별자치도	제주시_한림읍	제주_한림	제주특별자치도_제주시_한림읍_금악리	한림읍	금악리	2021-06-22	2021-01-01	1	c(126.327359676934	33.3488549826176)
1598	5011025025	2021	6	22	2	6.6	316	116	5	5.39	9.4	1.8	제주특별자치도 제주시 한림읍 금악리 151-3	제주특별자치도	제주시_한림읍	제주_한림	제주특별자치도_제주시_한림읍_금악리	한림읍	금악리	2021-06-22	2021-01-01	1	c(126.327922649843	33.34827469448)
1599	5011025025	2021	6	22	2	6.6	285	114	5.2	4.79	7.6	1.9	제주특별자치도 제주시 한림읍 금악리 151-4	제주특별자치도	제주시_한림읍	제주_한림	제주특별자치도_제주시_한림읍_금악리	한림읍	금악리	2021-06-22	2021-01-01	1	c(126.327271875402	33.3482447537791)
1600	5011025025	2021	6	22	2	6.6	246	114	5.1	5.23	8	1.7	제주특별자치도 제주시 한림읍 금악리 153-2	제주특별자치도	제주시_한림읍	제주_한림	제주특별자치도_제주시_한림읍_금악리	한림읍	금악리	2021-06-22	2021-01-01	1	c(126.328360247136	33.3489258546535)
1601	5011025025	2021	6	22	2	5.7	45	104	2.7	5.02	8	0.6	제주특별자치도 제주시 한림읍 금악리 66-6	제주특별자치도	제주시_한림읍	제주_한림	제주특별자치도_제주시_한림읍_금악리	한림읍	금악리	2021-06-22	2021-01-01	1	c(126.330061853147	33.3445551533376)
1602	5011025025	2021	6	22	2	5.7	37	93	3.6	1.08	4.1	0.6	제주특별자치도 제주시 한림읍 금악리 81	제주특별자치도	제주시_한림읍	제주_한림	제주특별자치도_제주시_한림읍_금악리	한림읍	금악리	2021-06-22	2021-01-01	1	c(126.325608737949	33.3365337446483)
1603	5011025025	2021	6	22	2	5.7	49	89	4.4	1.4	5.5	0.7	제주특별자치도 제주시 한림읍 금악리 82-1	제주특별자치도	제주시_한림읍	제주_한림	제주특별자치도_제주시_한림읍_금악리	한림읍	금악리	2021-06-22	2021-01-01	1	c(126.324490596848	33.3384932531527)
1604	5011025025	2021	6	22	2	5.7	43	90	3.9	1.49	4.5	0.7	제주특별자치도 제주시 한림읍 금악리 82-2	제주특별자치도	제주시_한림읍	제주_한림	제주특별자치도_제주시_한림읍_금악리	한림읍	금악리	2021-06-22	2021-01-01	1	c(126.324091289867	33.3381378326768)
1605	5011025025	2021	6	22	2	5.7	61	101	3.7	1.72	4.1	0.7	제주특별자치도 제주시 한림읍 금악리 82-6	제주특별자치도	제주시_한림읍	제주_한림	제주특별자치도_제주시_한림읍_금악리	한림읍	금악리	2021-06-22	2021-01-01	1	c(126.323885181895	33.3378155598683)
1606	5011025025	2021	6	22	2	5.7	63	99	3.8	1.48	4.5	0.8	제주특별자치도 제주시 한림읍 금악리 82-8	제주특별자치도	제주시_한림읍	제주_한림	제주특별자치도_제주시_한림읍_금악리	한림읍	금악리	2021-06-22	2021-01-01	1	c(126.32428022621	33.3374568882457)
1607	5011025025	2021	6	22	2	5.7	52	97	3.3	1.28	4.3	0.7	제주특별자치도 제주시 한림읍 금악리 86	제주특별자치도	제주시_한림읍	제주_한림	제주특별자치도_제주시_한림읍_금악리	한림읍	금악리	2021-06-22	2021-01-01	1	c(126.32344151054	33.338322549463)
1608	5011025025	2021	6	22	2	5.2	3	127	2.1	0.62	0.3	1	제주특별자치도 제주시 한림읍 금악리 42	제주특별자치도	제주시_한림읍	제주_한림	제주특별자치도_제주시_한림읍_금악리	한림읍	금악리	2021-06-22	2021-01-01	1	c(126.334033942008	33.3529010101864)
1609	5011025025	2021	6	22	2	6.2	4	40	2.7	0.99	1.2	0.2	제주특별자치도 제주시 한림읍 금악리 43-2	제주특별자치도	제주시_한림읍	제주_한림	제주특별자치도_제주시_한림읍_금악리	한림읍	금악리	2021-06-22	2021-01-01	1	c(126.333786427137	33.3517433783836)
1610	5011025025	2021	6	22	2	6.1	2	38.1	2.7	1.07	0.7	0.3	제주특별자치도 제주시 한림읍 금악리 44	제주특별자치도	제주시_한림읍	제주_한림	제주특별자치도_제주시_한림읍_금악리	한림읍	금악리	2021-06-22	2021-01-01	1	c(126.332985711024	33.3509590140408)
1611	5011025025	2021	6	22	2	5.7	73	120	3.2	0.56	2.8	0.8	제주특별자치도 제주시 한림읍 금악리 46	제주특별자치도	제주시_한림읍	제주_한림	제주특별자치도_제주시_한림읍_금악리	한림읍	금악리	2021-06-22	2021-01-01	1	c(126.332342756709	33.3521252966533)
1612	5011025025	2021	6	22	2	5.2	40	127	2.4	0.67	0.8	0.9	제주특별자치도 제주시 한림읍 금악리 49	제주특별자치도	제주시_한림읍	제주_한림	제주특별자치도_제주시_한림읍_금악리	한림읍	금악리	2021-06-22	2021-01-01	1	c(126.32969807318	33.3523698080679)
1613	5011025025	2021	6	22	2	5.6	54	96	3.2	1.49	2.6	0.7	제주특별자치도 제주시 한림읍 금악리 49-2	제주특별자치도	제주시_한림읍	제주_한림	제주특별자치도_제주시_한림읍_금악리	한림읍	금악리	2021-06-22	2021-01-01	1	c(126.328794679756	33.3532378583933)
1614	5011025025	2021	6	22	2	5.8	5	88	3.4	0.89	1.3	0.7	제주특별자치도 제주시 한림읍 금악리 50	제주특별자치도	제주시_한림읍	제주_한림	제주특별자치도_제주시_한림읍_금악리	한림읍	금악리	2021-06-22	2021-01-01	1	c(126.330968331694	33.3503912418571)
1615	5011025025	2021	6	22	2	6.2	16	52	3.8	2.27	0.1	0.7	제주특별자치도 제주시 한림읍 금악리 51	제주특별자치도	제주시_한림읍	제주_한림	제주특별자치도_제주시_한림읍_금악리	한림읍	금악리	2021-06-22	2021-01-01	1	c(126.329557272698	33.349995852547)
1616	5011025025	2021	6	22	2	5.5	179	106	2	0.4	3.2	0.6	제주특별자치도 제주시 한림읍 금악리 532-3	제주특별자치도	제주시_한림읍	제주_한림	제주특별자치도_제주시_한림읍_금악리	한림읍	금악리	2021-06-22	2021-01-01	1	c(126.314049424143	33.3467624055603)
1617	5011025025	2021	6	22	2	5.7	44	109	2.5	0.68	2.4	0.8	제주특별자치도 제주시 한림읍 금악리 584	제주특별자치도	제주시_한림읍	제주_한림	제주특별자치도_제주시_한림읍_금악리	한림읍	금악리	2021-06-22	2021-01-01	1	c(126.313038215979	33.3508138381133)
1618	5011025025	2021	6	22	2	5.6	36	106	2.2	0.39	1.4	0.7	제주특별자치도 제주시 한림읍 금악리 585-1	제주특별자치도	제주시_한림읍	제주_한림	제주특별자치도_제주시_한림읍_금악리	한림읍	금악리	2021-06-22	2021-01-01	1	c(126.314530237285	33.3518367443151)
1619	5011025025	2021	6	22	2	5.6	16	100	2.1	0.49	1.4	0.7	제주특별자치도 제주시 한림읍 금악리 585-2	제주특별자치도	제주시_한림읍	제주_한림	제주특별자치도_제주시_한림읍_금악리	한림읍	금악리	2021-06-22	2021-01-01	1	c(126.313757196388	33.3520792424885)
1620	5011025025	2021	6	22	2	5.6	35	103	2.2	0.37	1.4	0.7	제주특별자치도 제주시 한림읍 금악리 585-3	제주특별자치도	제주시_한림읍	제주_한림	제주특별자치도_제주시_한림읍_금악리	한림읍	금악리	2021-06-22	2021-01-01	1	c(126.313781532431	33.3516201919984)
1621	5011025025	2021	6	22	2	5.5	27	95	2.1	0.29	1.8	0.8	제주특별자치도 제주시 한림읍 금악리 585-4	제주특별자치도	제주시_한림읍	제주_한림	제주특별자치도_제주시_한림읍_금악리	한림읍	금악리	2021-06-22	2021-01-01	1	c(126.313119157956	33.3516285210497)
1622	5011025025	2021	6	22	2	5.6	15	100	2.2	0.38	1.8	0.7	제주특별자치도 제주시 한림읍 금악리 585-5	제주특별자치도	제주시_한림읍	제주_한림	제주특별자치도_제주시_한림읍_금악리	한림읍	금악리	2021-06-22	2021-01-01	1	c(126.314154475571	33.3507779037256)
1623	5011025025	2021	6	22	2	5.8	3	105	2.6	0.68	2.1	0.7	제주특별자치도 제주시 한림읍 금악리 586-1	제주특별자치도	제주시_한림읍	제주_한림	제주특별자치도_제주시_한림읍_금악리	한림읍	금악리	2021-06-22	2021-01-01	1	c(126.315606562633	33.3522653514739)
1624	5011025025	2021	6	22	2	5.8	3	108	2.9	0.63	2.4	0.8	제주특별자치도 제주시 한림읍 금악리 587-1	제주특별자치도	제주시_한림읍	제주_한림	제주특별자치도_제주시_한림읍_금악리	한림읍	금악리	2021-06-22	2021-01-01	1	c(126.316273762297	33.351544230496)
1625	5011025025	2021	6	22	2	5.8	3	105	2.8	0.7	2.1	0.8	제주특별자치도 제주시 한림읍 금악리 587-2	제주특별자치도	제주시_한림읍	제주_한림	제주특별자치도_제주시_한림읍_금악리	한림읍	금악리	2021-06-22	2021-01-01	1	c(126.315416223067	33.3515342764722)
1626	5011025025	2021	6	22	2	5.8	57	100	3	0.82	4.4	0.9	제주특별자치도 제주시 한림읍 금악리 587-3	제주특별자치도	제주시_한림읍	제주_한림	제주특별자치도_제주시_한림읍_금악리	한림읍	금악리	2021-06-22	2021-01-01	1	c(126.315408109652	33.3509924600585)
1627	5011025025	2021	6	22	2	5.8	46	101	3	0.85	4	0.8	제주특별자치도 제주시 한림읍 금악리 588-3	제주특별자치도	제주시_한림읍	제주_한림	제주특별자치도_제주시_한림읍_금악리	한림읍	금악리	2021-06-22	2021-01-01	1	c(126.316954029705	33.3510329801042)
1628	5011025025	2021	6	22	2	5.6	31	120	2.5	0.77	2.8	0.8	제주특별자치도 제주시 한림읍 금악리 30	제주특별자치도	제주시_한림읍	제주_한림	제주특별자치도_제주시_한림읍_금악리	한림읍	금악리	2021-06-22	2021-01-01	1	c(126.335304959192	33.3543869879596)
1630	5011025025	2021	6	22	2	5	112	151	1.7	0.86	1.6	0.9	제주특별자치도 제주시 한림읍 금악리 31	제주특별자치도	제주시_한림읍	제주_한림	제주특별자치도_제주시_한림읍_금악리	한림읍	금악리	2021-06-22	2021-01-01	1	c(126.335355999918	33.3555448271476)
1633	5011025025	2021	6	22	2	5.5	5	125	1.5	0.34	1.7	0.3	제주특별자치도 제주시 한림읍 금악리 49	제주특별자치도	제주시_한림읍	제주_한림	제주특별자치도_제주시_한림읍_금악리	한림읍	금악리	2021-06-22	2021-01-01	1	c(126.32969807318	33.3523698080679)
1635	5011025025	2021	6	22	2	6.7	519	117	2.4	5.32	9.5	3.8	제주특별자치도 제주시 한림읍 금악리 142	제주특별자치도	제주시_한림읍	제주_한림	제주특별자치도_제주시_한림읍_금악리	한림읍	금악리	2021-06-22	2021-01-01	1	c(126.327101251752	33.3477739145061)
1636	5011025025	2021	6	22	2	5.2	73	130	1.6	1	3.2	0.6	제주특별자치도 제주시 한림읍 금악리 145	제주특별자치도	제주시_한림읍	제주_한림	제주특별자치도_제주시_한림읍_금악리	한림읍	금악리	2021-06-22	2021-01-01	1	c(126.324856517635	33.348200540191)
1637	5011025025	2021	6	22	2	5.1	74	129	1.6	0.56	2.2	0.7	제주특별자치도 제주시 한림읍 금악리 146	제주특별자치도	제주시_한림읍	제주_한림	제주특별자치도_제주시_한림읍_금악리	한림읍	금악리	2021-06-22	2021-01-01	1	c(126.325951448088	33.3482231679127)
1638	5011025025	2021	6	22	2	5.6	218	129	4.3	0.72	2.2	1.4	제주특별자치도 제주시 한림읍 금악리 147	제주특별자치도	제주시_한림읍	제주_한림	제주특별자치도_제주시_한림읍_금악리	한림읍	금악리	2021-06-22	2021-01-01	1	c(126.326556802009	33.3490874818243)
1639	5011025025	2021	6	22	2	5.7	217	126	4	1.1	7.2	1.3	제주특별자치도 제주시 한림읍 금악리 148	제주특별자치도	제주시_한림읍	제주_한림	제주특별자치도_제주시_한림읍_금악리	한림읍	금악리	2021-06-22	2021-01-01	1	c(126.325821750059	33.3491475070358)
1640	5011025025	2021	6	22	2	5.9	540	180	4.7	0.95	7.2	4	제주특별자치도 제주시 한림읍 금악리 149	제주특별자치도	제주시_한림읍	제주_한림	제주특별자치도_제주시_한림읍_금악리	한림읍	금악리	2021-06-22	2021-01-01	1	c(126.327132649887	33.3505210843322)
1641	5011025025	2021	6	22	2	6.7	565	123	5.8	2.68	10.2	3.9	제주특별자치도 제주시 한림읍 금악리 150	제주특별자치도	제주시_한림읍	제주_한림	제주특별자치도_제주시_한림읍_금악리	한림읍	금악리	2021-06-22	2021-01-01	1	c(126.327359676934	33.3488549826176)
1642	5011025025	2021	6	22	2	6.6	316	116	5	5.39	9.4	1.8	제주특별자치도 제주시 한림읍 금악리 151-3	제주특별자치도	제주시_한림읍	제주_한림	제주특별자치도_제주시_한림읍_금악리	한림읍	금악리	2021-06-22	2021-01-01	1	c(126.327922649843	33.34827469448)
1643	5011025025	2021	6	22	2	6.6	285	114	5.2	4.79	7.6	1.9	제주특별자치도 제주시 한림읍 금악리 151-4	제주특별자치도	제주시_한림읍	제주_한림	제주특별자치도_제주시_한림읍_금악리	한림읍	금악리	2021-06-22	2021-01-01	1	c(126.327271875402	33.3482447537791)
1644	5011025025	2021	6	22	2	6.6	246	114	5.1	5.23	8	1.7	제주특별자치도 제주시 한림읍 금악리 153-2	제주특별자치도	제주시_한림읍	제주_한림	제주특별자치도_제주시_한림읍_금악리	한림읍	금악리	2021-06-22	2021-01-01	1	c(126.328360247136	33.3489258546535)
1645	5011025025	2021	6	22	2	5.7	45	104	2.7	5.02	8	0.6	제주특별자치도 제주시 한림읍 금악리 66-6	제주특별자치도	제주시_한림읍	제주_한림	제주특별자치도_제주시_한림읍_금악리	한림읍	금악리	2021-06-22	2021-01-01	1	c(126.330061853147	33.3445551533376)
1646	5011025025	2021	6	22	2	5.7	37	93	3.6	1.08	4.1	0.6	제주특별자치도 제주시 한림읍 금악리 81	제주특별자치도	제주시_한림읍	제주_한림	제주특별자치도_제주시_한림읍_금악리	한림읍	금악리	2021-06-22	2021-01-01	1	c(126.325608737949	33.3365337446483)
1647	5011025025	2021	6	22	2	5.7	49	89	4.4	1.4	5.5	0.7	제주특별자치도 제주시 한림읍 금악리 82-1	제주특별자치도	제주시_한림읍	제주_한림	제주특별자치도_제주시_한림읍_금악리	한림읍	금악리	2021-06-22	2021-01-01	1	c(126.324490596848	33.3384932531527)
1648	5011025025	2021	6	22	2	5.7	43	90	3.9	1.49	4.5	0.7	제주특별자치도 제주시 한림읍 금악리 82-2	제주특별자치도	제주시_한림읍	제주_한림	제주특별자치도_제주시_한림읍_금악리	한림읍	금악리	2021-06-22	2021-01-01	1	c(126.324091289867	33.3381378326768)
1649	5011025025	2021	6	22	2	5.7	61	101	3.7	1.72	4.1	0.7	제주특별자치도 제주시 한림읍 금악리 82-6	제주특별자치도	제주시_한림읍	제주_한림	제주특별자치도_제주시_한림읍_금악리	한림읍	금악리	2021-06-22	2021-01-01	1	c(126.323885181895	33.3378155598683)
1650	5011025025	2021	6	22	2	5.7	63	99	3.8	1.48	4.5	0.8	제주특별자치도 제주시 한림읍 금악리 82-8	제주특별자치도	제주시_한림읍	제주_한림	제주특별자치도_제주시_한림읍_금악리	한림읍	금악리	2021-06-22	2021-01-01	1	c(126.32428022621	33.3374568882457)
1651	5011025025	2021	6	22	2	5.7	52	97	3.3	1.28	4.3	0.7	제주특별자치도 제주시 한림읍 금악리 86	제주특별자치도	제주시_한림읍	제주_한림	제주특별자치도_제주시_한림읍_금악리	한림읍	금악리	2021-06-22	2021-01-01	1	c(126.32344151054	33.338322549463)
1652	5011025025	2021	6	22	2	5.9	42	120	2.2	0.83	4.1	0.7	제주특별자치도 제주시 한림읍 금악리 53	제주특별자치도	제주시_한림읍	제주_한림	제주특별자치도_제주시_한림읍_금악리	한림읍	금악리	2021-06-22	2021-01-01	1	c(126.330853582677	33.3489046936683)
1653	5011025025	2021	6	22	2	5.9	28	124	2.5	0.79	4.6	0.7	제주특별자치도 제주시 한림읍 금악리 54	제주특별자치도	제주시_한림읍	제주_한림	제주특별자치도_제주시_한림읍_금악리	한림읍	금악리	2021-06-22	2021-01-01	1	c(126.33196389483	33.3488417892971)
1654	5011025025	2021	6	22	2	5.9	30	180	2.3	0.77	4.4	0.6	제주특별자치도 제주시 한림읍 금악리 55	제주특별자치도	제주시_한림읍	제주_한림	제주특별자치도_제주시_한림읍_금악리	한림읍	금악리	2021-06-22	2021-01-01	1	c(126.332545766101	33.3492722775192)
1655	5011025025	2021	6	22	2	5.9	8	107	1.9	0.72	2.5	0.4	제주특별자치도 제주시 한림읍 금악리 58	제주특별자치도	제주시_한림읍	제주_한림	제주특별자치도_제주시_한림읍_금악리	한림읍	금악리	2021-06-22	2021-01-01	1	c(126.333588174183	33.3487881258026)
1656	5011025025	2021	6	22	2	5.9	92	117	2.3	0.78	3.9	0.6	제주특별자치도 제주시 한림읍 금악리 59	제주특별자치도	제주시_한림읍	제주_한림	제주특별자치도_제주시_한림읍_금악리	한림읍	금악리	2021-06-22	2021-01-01	1	c(126.333216950307	33.3477958132642)
1657	5011025025	2021	6	22	2	6.4	15	69	1.6	0.68	0.3	0.4	제주특별자치도 제주시 한림읍 금악리 60	제주특별자치도	제주시_한림읍	제주_한림	제주특별자치도_제주시_한림읍_금악리	한림읍	금악리	2021-06-22	2021-01-01	1	c(126.331658465297	33.347507938637)
1658	5011025025	2021	6	22	2	6	3	90	2.9	0.19	2.6	0.4	제주특별자치도 제주시 한림읍 금악리 61	제주특별자치도	제주시_한림읍	제주_한림	제주특별자치도_제주시_한림읍_금악리	한림읍	금악리	2021-06-22	2021-01-01	1	c(126.331179060642	33.3480511874676)
1659	5011025025	2021	6	22	2	5.8	7	124	2.4	0.46	3.8	0.5	제주특별자치도 제주시 한림읍 금악리 62	제주특별자치도	제주시_한림읍	제주_한림	제주특별자치도_제주시_한림읍_금악리	한림읍	금악리	2021-06-22	2021-01-01	1	c(126.330087630197	33.3475716026835)
1660	5011025025	2021	6	22	2	5.7	50	108	3.5	0.54	4.7	0.6	제주특별자치도 제주시 한림읍 금악리 63	제주특별자치도	제주시_한림읍	제주_한림	제주특별자치도_제주시_한림읍_금악리	한림읍	금악리	2021-06-22	2021-01-01	1	c(126.330807797771	33.3466045502765)
1661	5011025025	2021	6	22	2	5.8	29	109	4.1	0.71	6.7	0.6	제주특별자치도 제주시 한림읍 금악리 64	제주특별자치도	제주시_한림읍	제주_한림	제주특별자치도_제주시_한림읍_금악리	한림읍	금악리	2021-06-22	2021-01-01	1	c(126.331284054433	33.3458821373779)
1662	5011025025	2021	6	22	2	5.9	39	102	2.3	0.77	2.9	0.5	제주특별자치도 제주시 한림읍 금악리 65	제주특별자치도	제주시_한림읍	제주_한림	제주특별자치도_제주시_한림읍_금악리	한림읍	금악리	2021-06-22	2021-01-01	1	c(126.331418131311	33.3452480410336)
1663	5011025025	2021	6	22	2	5.9	15	108	2.5	0.74	3.6	0.5	제주특별자치도 제주시 한림읍 금악리 66-1	제주특별자치도	제주시_한림읍	제주_한림	제주특별자치도_제주시_한림읍_금악리	한림읍	금악리	2021-06-22	2021-01-01	1	c(126.330298158948	33.3454280970932)
1664	5011025025	2021	6	22	2	6.2	24	90	4.3	0.74	0.8	0.4	제주특별자치도 제주시 한림읍 금악리 66-3	제주특별자치도	제주시_한림읍	제주_한림	제주특별자치도_제주시_한림읍_금악리	한림읍	금악리	2021-06-22	2021-01-01	1	c(126.329215396384	33.3438789805111)
1665	5011025025	2021	6	22	2	6	15	97	4.2	0.58	5.1	0.5	제주특별자치도 제주시 한림읍 금악리 67	제주특별자치도	제주시_한림읍	제주_한림	제주특별자치도_제주시_한림읍_금악리	한림읍	금악리	2021-06-22	2021-01-01	1	c(126.331019670256	33.344310753087)
1666	5011025025	2021	6	22	2	6	17	99	4.2	0.6	5.1	0.5	제주특별자치도 제주시 한림읍 금악리 68	제주특별자치도	제주시_한림읍	제주_한림	제주특별자치도_제주시_한림읍_금악리	한림읍	금악리	2021-06-22	2021-01-01	1	c(126.332474504097	33.3448569284689)
1667	5011025025	2021	6	22	2	5.8	12	152	2.3	0.61	3.4	0.4	제주특별자치도 제주시 한림읍 금악리 69	제주특별자치도	제주시_한림읍	제주_한림	제주특별자치도_제주시_한림읍_금악리	한림읍	금악리	2021-06-22	2021-01-01	1	c(126.332688383872	33.3462085883209)
1668	5011025025	2021	6	22	2	6	27	95	3.3	0.22	4.9	0.5	제주특별자치도 제주시 한림읍 금악리 70	제주특별자치도	제주시_한림읍	제주_한림	제주특별자치도_제주시_한림읍_금악리	한림읍	금악리	2021-06-22	2021-01-01	1	c(126.333703176102	33.3453397532403)
1669	5011025025	2021	6	22	2	5.8	53	117	2.9	0.45	5.3	0.5	제주특별자치도 제주시 한림읍 금악리 71	제주특별자치도	제주시_한림읍	제주_한림	제주특별자치도_제주시_한림읍_금악리	한림읍	금악리	2021-06-22	2021-01-01	1	c(126.332778586846	33.3437340837214)
1670	5011025025	2021	6	22	2	5.7	60	118	2.3	0.4	3.6	0.6	제주특별자치도 제주시 한림읍 금악리 72	제주특별자치도	제주시_한림읍	제주_한림	제주특별자치도_제주시_한림읍_금악리	한림읍	금악리	2021-06-22	2021-01-01	1	c(126.334043454851	33.3434254922735)
1671	5011025025	2021	6	22	2	5.8	43	104	4.6	0.64	7	0.5	제주특별자치도 제주시 한림읍 금악리 73	제주특별자치도	제주시_한림읍	제주_한림	제주특별자치도_제주시_한림읍_금악리	한림읍	금악리	2021-06-22	2021-01-01	1	c(126.331345174063	33.3432264355364)
1672	5011025025	2021	6	22	2	5.7	35	11	3.3	0.53	5.3	0.5	제주특별자치도 제주시 한림읍 금악리 74	제주특별자치도	제주시_한림읍	제주_한림	제주특별자치도_제주시_한림읍_금악리	한림읍	금악리	2021-06-22	2021-01-01	1	c(126.330593718875	33.3432891059179)
1674	5011025025	2021	6	22	2	5.4	56	168	2.1	0.32	3.2	0.6	제주특별자치도 제주시 한림읍 금악리 103-1	제주특별자치도	제주시_한림읍	제주_한림	제주특별자치도_제주시_한림읍_금악리	한림읍	금악리	2021-06-22	2021-01-01	1	c(126.319895817281	33.3423374035956)
1675	5011025025	2021	6	22	2	5.4	53	169	2.1	0.34	3.4	0.7	제주특별자치도 제주시 한림읍 금악리 109-7	제주특별자치도	제주시_한림읍	제주_한림	제주특별자치도_제주시_한림읍_금악리	한림읍	금악리	2021-06-22	2021-01-01	1	c(126.320423479137	33.3434551229418)
1676	5011025025	2021	6	22	2	5.5	61	156	3.1	0.45	6.1	1	제주특별자치도 제주시 한림읍 금악리 111-4	제주특별자치도	제주시_한림읍	제주_한림	제주특별자치도_제주시_한림읍_금악리	한림읍	금악리	2021-06-22	2021-01-01	1	c(126.319935862374	33.3452422232931)
1677	5011025025	2021	6	22	2	5.4	88	135	2.2	0.26	3.4	0.7	제주특별자치도 제주시 한림읍 금악리 111-6	제주특별자치도	제주시_한림읍	제주_한림	제주특별자치도_제주시_한림읍_금악리	한림읍	금악리	2021-06-22	2021-01-01	1	c(126.320728319092	33.3452423228787)
1678	5011025025	2021	6	22	2	5.4	30	142	2.3	0.21	4.1	0.7	제주특별자치도 제주시 한림읍 금악리 111-7	제주특별자치도	제주시_한림읍	제주_한림	제주특별자치도_제주시_한림읍_금악리	한림읍	금악리	2021-06-22	2021-01-01	1	c(126.320593177171	33.3449385552814)
1679	5011025025	2021	6	22	2	5.6	28	153	2.5	0.2	4.7	0.7	제주특별자치도 제주시 한림읍 금악리 112	제주특별자치도	제주시_한림읍	제주_한림	제주특별자치도_제주시_한림읍_금악리	한림읍	금악리	2021-06-22	2021-01-01	1	c(126.319887080909	33.3456582255934)
1680	5011025025	2021	6	22	2	5.5	56	158	2.7	0.21	5.1	0.7	제주특별자치도 제주시 한림읍 금악리 113-1	제주특별자치도	제주시_한림읍	제주_한림	제주특별자치도_제주시_한림읍_금악리	한림읍	금악리	2021-06-22	2021-01-01	1	c(126.319308528971	33.3458891114847)
1681	5011025025	2021	6	22	2	5.5	61	128	2.5	0.4	4.5	0.7	제주특별자치도 제주시 한림읍 금악리 114-1	제주특별자치도	제주시_한림읍	제주_한림	제주특별자치도_제주시_한림읍_금악리	한림읍	금악리	2021-06-22	2021-01-01	1	c(126.319141436291	33.3463784863403)
1682	5011025025	2021	6	22	2	5.5	20	129	2.4	0.39	4.7	0.7	제주특별자치도 제주시 한림읍 금악리 115	제주특별자치도	제주시_한림읍	제주_한림	제주특별자치도_제주시_한림읍_금악리	한림읍	금악리	2021-06-22	2021-01-01	1	c(126.32068392859	33.3461031997519)
1683	5011025025	2021	6	22	2	6.2	24	58	11.7	0.94	7.9	0.6	제주특별자치도 제주시 한림읍 금악리 154-2	제주특별자치도	제주시_한림읍	제주_한림	제주특별자치도_제주시_한림읍_금악리	한림읍	금악리	2021-06-22	2021-01-01	1	c(126.328652103625	33.3500206248521)
1684	5011025025	2021	6	22	2	5.7	4	148	2.8	0.23	4.4	0.5	제주특별자치도 제주시 한림읍 금악리 155-2	제주특별자치도	제주시_한림읍	제주_한림	제주특별자치도_제주시_한림읍_금악리	한림읍	금악리	2021-06-22	2021-01-01	1	c(126.328486942514	33.3509357589311)
1685	5011025025	2021	6	22	2	5.5	92	78	1	0.95	1.7	0.5	제주특별자치도 제주시 한림읍 금악리 157-1	제주특별자치도	제주시_한림읍	제주_한림	제주특별자치도_제주시_한림읍_금악리	한림읍	금악리	2021-06-22	2021-01-01	1	c(126.327381606496	33.3526667113394)
1686	5011025025	2021	6	22	2	5.5	31	96	2.4	1.15	4.4	0.6	제주특별자치도 제주시 한림읍 금악리 157-2	제주특별자치도	제주시_한림읍	제주_한림	제주특별자치도_제주시_한림읍_금악리	한림읍	금악리	2021-06-22	2021-01-01	1	c(126.328053144065	33.3525713513195)
1687	5011025025	2021	6	22	2	5.7	56	54	1.3	1.22	1.6	0.3	제주특별자치도 제주시 한림읍 금악리 158	제주특별자치도	제주시_한림읍	제주_한림	제주특별자치도_제주시_한림읍_금악리	한림읍	금악리	2021-06-22	2021-01-01	1	c(126.326690050119	33.3535340902404)
1688	5011025025	2021	6	22	2	5.4	56	143	2.9	1.2	5.3	1.2	제주특별자치도 제주시 한림읍 금악리 159	제주특별자치도	제주시_한림읍	제주_한림	제주특별자치도_제주시_한림읍_금악리	한림읍	금악리	2021-06-22	2021-01-01	1	c(126.32571101012	33.3536181262125)
1689	5011025025	2021	6	22	2	5.5	2	84	1	1.04	1.7	0.5	제주특별자치도 제주시 한림읍 금악리 160	제주특별자치도	제주시_한림읍	제주_한림	제주특별자치도_제주시_한림읍_금악리	한림읍	금악리	2021-06-22	2021-01-01	1	c(126.32810439754	33.3539545945301)
1690	5011025025	2021	6	22	2	5.7	1	54	1.2	1.35	1.7	0.3	제주특별자치도 제주시 한림읍 금악리 161	제주특별자치도	제주시_한림읍	제주_한림	제주특별자치도_제주시_한림읍_금악리	한림읍	금악리	2021-06-22	2021-01-01	1	c(126.329112839153	33.3543654971945)
1691	5011025025	2021	6	22	2	5.7	10	107	2.3	0.45	4.4	0.7	제주특별자치도 제주시 한림읍 금악리 162-1	제주특별자치도	제주시_한림읍	제주_한림	제주특별자치도_제주시_한림읍_금악리	한림읍	금악리	2021-06-22	2021-01-01	1	c(126.328667220459	33.3550489365095)
1692	5011025025	2021	6	22	2	5.7	9	107	2.1	0.4	4.2	0.6	제주특별자치도 제주시 한림읍 금악리 162-2	제주특별자치도	제주시_한림읍	제주_한림	제주특별자치도_제주시_한림읍_금악리	한림읍	금악리	2021-06-22	2021-01-01	1	c(126.327620532763	33.3554057165084)
1693	5011025025	2021	6	22	2	5.6	10	107	2.3	1.12	4.3	0.7	제주특별자치도 제주시 한림읍 금악리 162-3	제주특별자치도	제주시_한림읍	제주_한림	제주특별자치도_제주시_한림읍_금악리	한림읍	금악리	2021-06-22	2021-01-01	1	c(126.327511735107	33.3545770070012)
1694	5011025025	2021	6	22	2	5.7	10	101	2.3	0.44	3.1	0.6	제주특별자치도 제주시 한림읍 금악리 162-4	제주특별자치도	제주시_한림읍	제주_한림	제주특별자치도_제주시_한림읍_금악리	한림읍	금악리	2021-06-22	2021-01-01	1	c(126.326390650443	33.3549964857596)
1695	5011025025	2021	6	22	2	5.8	6	103	2.3	0.48	3.7	0.6	제주특별자치도 제주시 한림읍 금악리 162-5	제주특별자치도	제주시_한림읍	제주_한림	제주특별자치도_제주시_한림읍_금악리	한림읍	금악리	2021-06-22	2021-01-01	1	c(126.325876131917	33.3549424825155)
1696	5011025025	2021	6	22	2	5.9	18	100	2.5	0.6	3.7	0.6	제주특별자치도 제주시 한림읍 금악리 162-6	제주특별자치도	제주시_한림읍	제주_한림	제주특별자치도_제주시_한림읍_금악리	한림읍	금악리	2021-06-22	2021-01-01	1	c(126.325551138486	33.3543160887077)
1697	5011025025	2021	6	22	2	5.9	11	97	2.5	0.51	4.8	0.6	제주특별자치도 제주시 한림읍 금악리 163	제주특별자치도	제주시_한림읍	제주_한림	제주특별자치도_제주시_한림읍_금악리	한림읍	금악리	2021-06-22	2021-01-01	1	c(126.328500308949	33.3563165862086)
1698	5011025025	2021	6	22	2	5.9	46	92	2.4	0.48	4.1	0.6	제주특별자치도 제주시 한림읍 금악리 164	제주특별자치도	제주시_한림읍	제주_한림	제주특별자치도_제주시_한림읍_금악리	한림읍	금악리	2021-06-22	2021-01-01	1	c(126.328579613314	33.3567762002684)
1699	5011025025	2021	6	22	2	5.7	32	111	2.3	0.62	3.5	0.7	제주특별자치도 제주시 한림읍 금악리 165	제주특별자치도	제주시_한림읍	제주_한림	제주특별자치도_제주시_한림읍_금악리	한림읍	금악리	2021-06-22	2021-01-01	1	c(126.327088675655	33.3566690431642)
1700	5011025025	2021	6	22	2	5.7	34	113	2.4	0.72	3.7	0.6	제주특별자치도 제주시 한림읍 금악리 166	제주특별자치도	제주시_한림읍	제주_한림	제주특별자치도_제주시_한림읍_금악리	한림읍	금악리	2021-06-22	2021-01-01	1	c(126.326338302243	33.3561575534915)
1701	5011025025	2021	6	22	2	5.8	32	97	2.5	0.92	3.9	0.6	제주특별자치도 제주시 한림읍 금악리 167-1	제주특별자치도	제주시_한림읍	제주_한림	제주특별자치도_제주시_한림읍_금악리	한림읍	금악리	2021-06-22	2021-01-01	1	c(126.325406826046	33.3561442015385)
1702	5011025025	2021	6	22	2	5.7	50	91	2.4	0.83	4.7	0.6	제주특별자치도 제주시 한림읍 금악리 167-2	제주특별자치도	제주시_한림읍	제주_한림	제주특별자치도_제주시_한림읍_금악리	한림읍	금악리	2021-06-22	2021-01-01	1	c(126.325526447767	33.3556926085813)
1703	5011025025	2021	6	22	2	5.9	33	99	2.6	1.59	4.3	0.6	제주특별자치도 제주시 한림읍 금악리 168	제주특별자치도	제주시_한림읍	제주_한림	제주특별자치도_제주시_한림읍_금악리	한림읍	금악리	2021-06-22	2021-01-01	1	c(126.325389008538	33.3570332630331)
1704	5011025025	2021	6	22	2	5.9	27	99	2.6	1.27	4.2	0.6	제주특별자치도 제주시 한림읍 금악리 169	제주특별자치도	제주시_한림읍	제주_한림	제주특별자치도_제주시_한림읍_금악리	한림읍	금악리	2021-06-22	2021-01-01	1	c(126.326357121279	33.3573406455203)
1705	5011025025	2021	6	22	2	5.7	65	132	3.2	0.56	6	0.7	제주특별자치도 제주시 한림읍 금악리 36	제주특별자치도	제주시_한림읍	제주_한림	제주특별자치도_제주시_한림읍_금악리	한림읍	금악리	2021-06-22	2021-01-01	1	c(126.329991646213	33.3561607315483)
1706	5011025025	2021	6	22	2	6.5	3	54	3.9	1.96	0.9	0.4	제주특별자치도 제주시 한림읍 금악리 361-1	제주특별자치도	제주시_한림읍	제주_한림	제주특별자치도_제주시_한림읍_금악리	한림읍	금악리	2021-06-22	2021-01-01	1	c(126.322065412787	33.3536550766293)
1707	5011025025	2021	6	22	2	6.5	3	55	7.2	2.11	0.9	0.4	제주특별자치도 제주시 한림읍 금악리 361-2	제주특별자치도	제주시_한림읍	제주_한림	제주특별자치도_제주시_한림읍_금악리	한림읍	금악리	2021-06-22	2021-01-01	1	c(126.321623422402	33.3533379139457)
1708	5011025025	2021	6	22	2	5.5	85	140	2.1	1.39	5.3	1.1	제주특별자치도 제주시 한림읍 금악리 365-1	제주특별자치도	제주시_한림읍	제주_한림	제주특별자치도_제주시_한림읍_금악리	한림읍	금악리	2021-06-22	2021-01-01	1	c(126.323111843794	33.3511662363112)
1709	5011025025	2021	6	22	2	5.5	34	129	1.8	0.87	4.4	1	제주특별자치도 제주시 한림읍 금악리 368	제주특별자치도	제주시_한림읍	제주_한림	제주특별자치도_제주시_한림읍_금악리	한림읍	금악리	2021-06-22	2021-01-01	1	c(126.321255239324	33.3470683324542)
1710	5011025025	2021	6	22	2	5.6	25	134	2.3	1.22	5	0.9	제주특별자치도 제주시 한림읍 금악리 369-1	제주특별자치도	제주시_한림읍	제주_한림	제주특별자치도_제주시_한림읍_금악리	한림읍	금악리	2021-06-22	2021-01-01	1	c(126.320377818157	33.3476871712656)
1711	5011025025	2021	6	22	2	5.7	66	132	2.4	0.61	4.3	0.7	제주특별자치도 제주시 한림읍 금악리 37	제주특별자치도	제주시_한림읍	제주_한림	제주특별자치도_제주시_한림읍_금악리	한림읍	금악리	2021-06-22	2021-01-01	1	c(126.329600282452	33.3554986473113)
1712	5011025025	2021	6	22	2	5.3	49	126	1.6	0.88	3.7	1	제주특별자치도 제주시 한림읍 금악리 370-1	제주특별자치도	제주시_한림읍	제주_한림	제주특별자치도_제주시_한림읍_금악리	한림읍	금악리	2021-06-22	2021-01-01	1	c(126.320373271523	33.3482861702501)
1713	5011025025	2021	6	22	2	5.6	42	124	1.9	0.58	4.2	0.8	제주특별자치도 제주시 한림읍 금악리 371-5	제주특별자치도	제주시_한림읍	제주_한림	제주특별자치도_제주시_한림읍_금악리	한림읍	금악리	2021-06-22	2021-01-01	1	c(126.320738427949	33.3480907175106)
1714	5011025025	2021	6	22	2	5.5	4	124	1.8	0.59	4.1	0.8	제주특별자치도 제주시 한림읍 금악리 374-2	제주특별자치도	제주시_한림읍	제주_한림	제주특별자치도_제주시_한림읍_금악리	한림읍	금악리	2021-06-22	2021-01-01	1	c(126.320063723428	33.3468003498569)
1715	5011025025	2021	6	22	2	5.5	43	113	1.9	0.9	3.6	0.7	제주특별자치도 제주시 한림읍 금악리 375-1	제주특별자치도	제주시_한림읍	제주_한림	제주특별자치도_제주시_한림읍_금악리	한림읍	금악리	2021-06-22	2021-01-01	1	c(126.319559786333	33.3467875818598)
1716	5011025025	2021	6	22	2	5.5	58	110	1.9	0.66	3.9	0.7	제주특별자치도 제주시 한림읍 금악리 378	제주특별자치도	제주시_한림읍	제주_한림	제주특별자치도_제주시_한림읍_금악리	한림읍	금악리	2021-06-22	2021-01-01	1	c(126.316672766812	33.3471292141726)
1717	5011025025	2021	6	22	2	5.5	68	114	2.4	0.48	4.2	0.8	제주특별자치도 제주시 한림읍 금악리 379	제주특별자치도	제주시_한림읍	제주_한림	제주특별자치도_제주시_한림읍_금악리	한림읍	금악리	2021-06-22	2021-01-01	1	c(126.31616765739	33.3471425723782)
1718	5011025025	2021	6	22	2	5.3	36	138	1.4	0.75	3	0.7	제주특별자치도 제주시 한림읍 금악리 38	제주특별자치도	제주시_한림읍	제주_한림	제주특별자치도_제주시_한림읍_금악리	한림읍	금악리	2021-06-22	2021-01-01	1	c(126.331020544627	33.3552924476964)
1719	5011025025	2021	6	22	2	5.4	86	111	2.2	0.58	4.4	0.9	제주특별자치도 제주시 한림읍 금악리 380	제주특별자치도	제주시_한림읍	제주_한림	제주특별자치도_제주시_한림읍_금악리	한림읍	금악리	2021-06-22	2021-01-01	1	c(126.316061675121	33.3467519560974)
1720	5011025025	2021	6	22	2	5.4	85	107	2.1	0.51	4.3	0.9	제주특별자치도 제주시 한림읍 금악리 381	제주특별자치도	제주시_한림읍	제주_한림	제주특별자치도_제주시_한림읍_금악리	한림읍	금악리	2021-06-22	2021-01-01	1	c(126.315677610279	33.347262851251)
1721	5011025025	2021	6	22	2	5.5	86	112	2.2	0.47	4.3	0.7	제주특별자치도 제주시 한림읍 금악리 382	제주특별자치도	제주시_한림읍	제주_한림	제주특별자치도_제주시_한림읍_금악리	한림읍	금악리	2021-06-22	2021-01-01	1	c(126.315257861437	33.347432472756)
1722	5011025025	2021	6	22	2	5.5	128	117	2.2	0.52	5.8	0.7	제주특별자치도 제주시 한림읍 금악리 383	제주특별자치도	제주시_한림읍	제주_한림	제주특별자치도_제주시_한림읍_금악리	한림읍	금악리	2021-06-22	2021-01-01	1	c(126.315311232881	33.3477093782013)
1723	5011025025	2021	6	22	2	5.6	117	118	2.3	0.42	5.6	0.5	제주특별자치도 제주시 한림읍 금악리 384	제주특별자치도	제주시_한림읍	제주_한림	제주특별자치도_제주시_한림읍_금악리	한림읍	금악리	2021-06-22	2021-01-01	1	c(126.315051307152	33.3484033495201)
1724	5011025025	2021	6	22	2	5.5	118	114	2.1	0.46	5.6	0.7	제주특별자치도 제주시 한림읍 금악리 385	제주특별자치도	제주시_한림읍	제주_한림	제주특별자치도_제주시_한림읍_금악리	한림읍	금악리	2021-06-22	2021-01-01	1	c(126.315774835942	33.3481273010136)
1725	5011025025	2021	6	22	2	5.6	93	114	2.1	0.33	5	0.6	제주특별자치도 제주시 한림읍 금악리 386	제주특별자치도	제주시_한림읍	제주_한림	제주특별자치도_제주시_한림읍_금악리	한림읍	금악리	2021-06-22	2021-01-01	1	c(126.31589760333	33.3475393221439)
1726	5011025025	2021	6	22	2	5.6	75	113	2.4	0.31	5	0.5	제주특별자치도 제주시 한림읍 금악리 387	제주특별자치도	제주시_한림읍	제주_한림	제주특별자치도_제주시_한림읍_금악리	한림읍	금악리	2021-06-22	2021-01-01	1	c(126.317215231062	33.3480416429596)
1727	5011025025	2021	6	22	2	5.7	45	125	2.4	0.45	5.6	0.8	제주특별자치도 제주시 한림읍 금악리 39	제주특별자치도	제주시_한림읍	제주_한림	제주특별자치도_제주시_한림읍_금악리	한림읍	금악리	2021-06-22	2021-01-01	1	c(126.331769228011	33.354200042024)
1728	5011025025	2021	6	22	2	5.6	115	112	2.2	0.34	4.8	0.6	제주특별자치도 제주시 한림읍 금악리 391-3	제주특별자치도	제주시_한림읍	제주_한림	제주특별자치도_제주시_한림읍_금악리	한림읍	금악리	2021-06-22	2021-01-01	1	c(126.315585568289	33.3490723978964)
1729	5011025025	2021	6	22	2	5.7	119	101	2.8	0.26	5.8	0.6	제주특별자치도 제주시 한림읍 금악리 392	제주특별자치도	제주시_한림읍	제주_한림	제주특별자치도_제주시_한림읍_금악리	한림읍	금악리	2021-06-22	2021-01-01	1	c(126.315310031296	33.3497430222531)
1730	5011025025	2021	6	22	2	5.6	237	102	2.8	0.27	5.3	0.7	제주특별자치도 제주시 한림읍 금악리 393	제주특별자치도	제주시_한림읍	제주_한림	제주특별자치도_제주시_한림읍_금악리	한림읍	금악리	2021-06-22	2021-01-01	1	c(126.314430808278	33.3497332124675)
1731	5011025025	2021	6	22	2	5.5	117	121	2.5	0.59	3.2	0.8	제주특별자치도 제주시 한림읍 금악리 394	제주특별자치도	제주시_한림읍	제주_한림	제주특별자치도_제주시_한림읍_금악리	한림읍	금악리	2021-06-22	2021-01-01	1	c(126.31376721506	33.3495016224573)
1732	5011025025	2021	6	22	2	5.5	141	121	2.2	0.69	2.9	0.8	제주특별자치도 제주시 한림읍 금악리 395	제주특별자치도	제주시_한림읍	제주_한림	제주특별자치도_제주시_한림읍_금악리	한림읍	금악리	2021-06-22	2021-01-01	1	c(126.313309384567	33.3488823967703)
1733	5011025025	2021	6	22	2	5.6	45	116	2.6	0.57	3.2	0.8	제주특별자치도 제주시 한림읍 금악리 396	제주특별자치도	제주시_한림읍	제주_한림	제주특별자치도_제주시_한림읍_금악리	한림읍	금악리	2021-06-22	2021-01-01	1	c(126.314147508167	33.348611319157)
1734	5011025025	2021	6	22	2	5.5	95	107	2.1	1.34	2.3	0.8	제주특별자치도 제주시 한림읍 금악리 398	제주특별자치도	제주시_한림읍	제주_한림	제주특별자치도_제주시_한림읍_금악리	한림읍	금악리	2021-06-22	2021-01-01	1	c(126.314556849885	33.3476458911816)
1735	5011025025	2021	6	22	2	5.5	99	115	2.1	1.26	2	0.8	제주특별자치도 제주시 한림읍 금악리 399	제주특별자치도	제주시_한림읍	제주_한림	제주특별자치도_제주시_한림읍_금악리	한림읍	금악리	2021-06-22	2021-01-01	1	c(126.313643865021	33.3478069232823)
1736	5011025025	2021	6	22	2	5.6	48	102	2.5	0.49	1.8	0.6	제주특별자치도 제주시 한림읍 금악리 40	제주특별자치도	제주시_한림읍	제주_한림	제주특별자치도_제주시_한림읍_금악리	한림읍	금악리	2021-06-22	2021-01-01	1	c(126.334058416127	33.3541875464038)
1737	5011025025	2021	6	22	2	5.5	61	110	2.1	1.26	1.9	0.9	제주특별자치도 제주시 한림읍 금악리 400	제주특별자치도	제주시_한림읍	제주_한림	제주특별자치도_제주시_한림읍_금악리	한림읍	금악리	2021-06-22	2021-01-01	1	c(126.313495798685	33.3474005647874)
1738	5011025025	2021	6	22	2	5.5	175	107	2.7	0.37	4.2	0.7	제주특별자치도 제주시 한림읍 금악리 401	제주특별자치도	제주시_한림읍	제주_한림	제주특별자치도_제주시_한림읍_금악리	한림읍	금악리	2021-06-22	2021-01-01	1	c(126.314840255687	33.3468619804382)
1739	5011025025	2021	6	22	2	5.2	266	102	1.9	0.31	1.2	0.7	제주특별자치도 제주시 한림읍 금악리 402-1	제주특별자치도	제주시_한림읍	제주_한림	제주특별자치도_제주시_한림읍_금악리	한림읍	금악리	2021-06-22	2021-01-01	1	c(126.314945160597	33.3461000751791)
1740	5011025025	2021	6	22	2	5.2	133	100	2	0.29	1.3	0.8	제주특별자치도 제주시 한림읍 금악리 405	제주특별자치도	제주시_한림읍	제주_한림	제주특별자치도_제주시_한림읍_금악리	한림읍	금악리	2021-06-22	2021-01-01	1	c(126.316053133919	33.3460857159684)
1741	5011025025	2021	6	22	2	5.5	105	114	2.9	0.55	1.5	0.8	제주특별자치도 제주시 한림읍 금악리 406	제주특별자치도	제주시_한림읍	제주_한림	제주특별자치도_제주시_한림읍_금악리	한림읍	금악리	2021-06-22	2021-01-01	1	c(126.31681361359	33.3463986102622)
1742	5011025025	2021	6	22	2	5.5	98	108	2.9	0.49	2	0.9	제주특별자치도 제주시 한림읍 금악리 408	제주특별자치도	제주시_한림읍	제주_한림	제주특별자치도_제주시_한림읍_금악리	한림읍	금악리	2021-06-22	2021-01-01	1	c(126.317541852317	33.3457776244536)
1743	5011025025	2021	6	22	2	5.3	54	117	2.1	0.32	0.6	0.7	제주특별자치도 제주시 한림읍 금악리 41	제주특별자치도	제주시_한림읍	제주_한림	제주특별자치도_제주시_한림읍_금악리	한림읍	금악리	2021-06-22	2021-01-01	1	c(126.333035215332	33.3532297832304)
1744	5011025025	2021	6	22	2	5.9	56	108	2.9	0.35	4	0.6	제주특별자치도 제주시 한림읍 금악리 410	제주특별자치도	제주시_한림읍	제주_한림	제주특별자치도_제주시_한림읍_금악리	한림읍	금악리	2021-06-22	2021-01-01	1	c(126.318513271525	33.3444137870297)
1745	5011025025	2021	6	22	2	5.9	59	110	3.1	0.38	3.5	0.6	제주특별자치도 제주시 한림읍 금악리 413	제주특별자치도	제주시_한림읍	제주_한림	제주특별자치도_제주시_한림읍_금악리	한림읍	금악리	2021-06-22	2021-01-01	1	c(126.31816275779	33.3439585377667)
1746	5011025025	2021	6	22	2	5.2	3	127	2.1	0.62	0.3	1	제주특별자치도 제주시 한림읍 금악리 42	제주특별자치도	제주시_한림읍	제주_한림	제주특별자치도_제주시_한림읍_금악리	한림읍	금악리	2021-06-22	2021-01-01	1	c(126.334033942008	33.3529010101864)
1747	5011025025	2021	6	22	2	6.2	4	40	2.7	0.99	1.2	0.2	제주특별자치도 제주시 한림읍 금악리 43-2	제주특별자치도	제주시_한림읍	제주_한림	제주특별자치도_제주시_한림읍_금악리	한림읍	금악리	2021-06-22	2021-01-01	1	c(126.333786427137	33.3517433783836)
1748	5011025025	2021	6	22	2	6.1	2	38.1	2.7	1.07	0.7	0.3	제주특별자치도 제주시 한림읍 금악리 44	제주특별자치도	제주시_한림읍	제주_한림	제주특별자치도_제주시_한림읍_금악리	한림읍	금악리	2021-06-22	2021-01-01	1	c(126.332985711024	33.3509590140408)
1749	5011025025	2021	6	22	2	5.7	73	120	3.2	0.56	2.8	0.8	제주특별자치도 제주시 한림읍 금악리 46	제주특별자치도	제주시_한림읍	제주_한림	제주특별자치도_제주시_한림읍_금악리	한림읍	금악리	2021-06-22	2021-01-01	1	c(126.332342756709	33.3521252966533)
1750	5011025025	2021	6	22	2	5.2	40	127	2.4	0.67	0.8	0.9	제주특별자치도 제주시 한림읍 금악리 49	제주특별자치도	제주시_한림읍	제주_한림	제주특별자치도_제주시_한림읍_금악리	한림읍	금악리	2021-06-22	2021-01-01	1	c(126.32969807318	33.3523698080679)
1751	5011025025	2021	6	22	2	5.6	54	96	3.2	1.49	2.6	0.7	제주특별자치도 제주시 한림읍 금악리 49-2	제주특별자치도	제주시_한림읍	제주_한림	제주특별자치도_제주시_한림읍_금악리	한림읍	금악리	2021-06-22	2021-01-01	1	c(126.328794679756	33.3532378583933)
1752	5011025025	2021	6	22	2	5.8	5	88	3.4	0.89	1.3	0.7	제주특별자치도 제주시 한림읍 금악리 50	제주특별자치도	제주시_한림읍	제주_한림	제주특별자치도_제주시_한림읍_금악리	한림읍	금악리	2021-06-22	2021-01-01	1	c(126.330968331694	33.3503912418571)
1753	5011025025	2021	6	22	2	6.2	16	52	3.8	2.27	0.1	0.7	제주특별자치도 제주시 한림읍 금악리 51	제주특별자치도	제주시_한림읍	제주_한림	제주특별자치도_제주시_한림읍_금악리	한림읍	금악리	2021-06-22	2021-01-01	1	c(126.329557272698	33.349995852547)
1754	5011025025	2021	6	22	2	5.5	179	106	2	0.4	3.2	0.6	제주특별자치도 제주시 한림읍 금악리 532-3	제주특별자치도	제주시_한림읍	제주_한림	제주특별자치도_제주시_한림읍_금악리	한림읍	금악리	2021-06-22	2021-01-01	1	c(126.314049424143	33.3467624055603)
1755	5011025025	2021	6	22	2	5.7	44	109	2.5	0.68	2.4	0.8	제주특별자치도 제주시 한림읍 금악리 584	제주특별자치도	제주시_한림읍	제주_한림	제주특별자치도_제주시_한림읍_금악리	한림읍	금악리	2021-06-22	2021-01-01	1	c(126.313038215979	33.3508138381133)
1756	5011025025	2021	6	22	2	5.6	36	106	2.2	0.39	1.4	0.7	제주특별자치도 제주시 한림읍 금악리 585-1	제주특별자치도	제주시_한림읍	제주_한림	제주특별자치도_제주시_한림읍_금악리	한림읍	금악리	2021-06-22	2021-01-01	1	c(126.314530237285	33.3518367443151)
1757	5011025025	2021	6	22	2	5.6	16	100	2.1	0.49	1.4	0.7	제주특별자치도 제주시 한림읍 금악리 585-2	제주특별자치도	제주시_한림읍	제주_한림	제주특별자치도_제주시_한림읍_금악리	한림읍	금악리	2021-06-22	2021-01-01	1	c(126.313757196388	33.3520792424885)
1758	5011025025	2021	6	22	2	5.6	35	103	2.2	0.37	1.4	0.7	제주특별자치도 제주시 한림읍 금악리 585-3	제주특별자치도	제주시_한림읍	제주_한림	제주특별자치도_제주시_한림읍_금악리	한림읍	금악리	2021-06-22	2021-01-01	1	c(126.313781532431	33.3516201919984)
1759	5011025025	2021	6	22	2	5.5	27	95	2.1	0.29	1.8	0.8	제주특별자치도 제주시 한림읍 금악리 585-4	제주특별자치도	제주시_한림읍	제주_한림	제주특별자치도_제주시_한림읍_금악리	한림읍	금악리	2021-06-22	2021-01-01	1	c(126.313119157956	33.3516285210497)
1760	5011025025	2021	6	22	2	5.6	15	100	2.2	0.38	1.8	0.7	제주특별자치도 제주시 한림읍 금악리 585-5	제주특별자치도	제주시_한림읍	제주_한림	제주특별자치도_제주시_한림읍_금악리	한림읍	금악리	2021-06-22	2021-01-01	1	c(126.314154475571	33.3507779037256)
1761	5011025025	2021	6	22	2	5.8	3	105	2.6	0.68	2.1	0.7	제주특별자치도 제주시 한림읍 금악리 586-1	제주특별자치도	제주시_한림읍	제주_한림	제주특별자치도_제주시_한림읍_금악리	한림읍	금악리	2021-06-22	2021-01-01	1	c(126.315606562633	33.3522653514739)
1762	5011025025	2021	6	22	2	5.8	3	108	2.9	0.63	2.4	0.8	제주특별자치도 제주시 한림읍 금악리 587-1	제주특별자치도	제주시_한림읍	제주_한림	제주특별자치도_제주시_한림읍_금악리	한림읍	금악리	2021-06-22	2021-01-01	1	c(126.316273762297	33.351544230496)
1763	5011025025	2021	6	22	2	5.8	3	105	2.8	0.7	2.1	0.8	제주특별자치도 제주시 한림읍 금악리 587-2	제주특별자치도	제주시_한림읍	제주_한림	제주특별자치도_제주시_한림읍_금악리	한림읍	금악리	2021-06-22	2021-01-01	1	c(126.315416223067	33.3515342764722)
1764	5011025025	2021	6	22	2	5.8	57	100	3	0.82	4.4	0.9	제주특별자치도 제주시 한림읍 금악리 587-3	제주특별자치도	제주시_한림읍	제주_한림	제주특별자치도_제주시_한림읍_금악리	한림읍	금악리	2021-06-22	2021-01-01	1	c(126.315408109652	33.3509924600585)
1765	5011025025	2021	6	22	2	5.8	46	101	3	0.85	4	0.8	제주특별자치도 제주시 한림읍 금악리 588-3	제주특별자치도	제주시_한림읍	제주_한림	제주특별자치도_제주시_한림읍_금악리	한림읍	금악리	2021-06-22	2021-01-01	1	c(126.316954029705	33.3510329801042)
1766	5011025025	2021	6	22	2	5.6	31	120	2.5	0.77	2.8	0.8	제주특별자치도 제주시 한림읍 금악리 30	제주특별자치도	제주시_한림읍	제주_한림	제주특별자치도_제주시_한림읍_금악리	한림읍	금악리	2021-06-22	2021-01-01	1	c(126.335304959192	33.3543869879596)
1768	5011025025	2021	6	22	2	5	112	151	1.7	0.86	1.6	0.9	제주특별자치도 제주시 한림읍 금악리 31	제주특별자치도	제주시_한림읍	제주_한림	제주특별자치도_제주시_한림읍_금악리	한림읍	금악리	2021-06-22	2021-01-01	1	c(126.335355999918	33.3555448271476)
1771	5011025025	2021	6	22	2	5.5	5	125	1.5	0.34	1.7	0.3	제주특별자치도 제주시 한림읍 금악리 49	제주특별자치도	제주시_한림읍	제주_한림	제주특별자치도_제주시_한림읍_금악리	한림읍	금악리	2021-06-22	2021-01-01	1	c(126.32969807318	33.3523698080679)
1773	5011025025	2021	6	22	2	6.7	519	117	2.4	5.32	9.5	3.8	제주특별자치도 제주시 한림읍 금악리 142	제주특별자치도	제주시_한림읍	제주_한림	제주특별자치도_제주시_한림읍_금악리	한림읍	금악리	2021-06-22	2021-01-01	1	c(126.327101251752	33.3477739145061)
1774	5011025025	2021	6	22	2	5.2	73	130	1.6	1	3.2	0.6	제주특별자치도 제주시 한림읍 금악리 145	제주특별자치도	제주시_한림읍	제주_한림	제주특별자치도_제주시_한림읍_금악리	한림읍	금악리	2021-06-22	2021-01-01	1	c(126.324856517635	33.348200540191)
1775	5011025025	2021	6	22	2	5.1	74	129	1.6	0.56	2.2	0.7	제주특별자치도 제주시 한림읍 금악리 146	제주특별자치도	제주시_한림읍	제주_한림	제주특별자치도_제주시_한림읍_금악리	한림읍	금악리	2021-06-22	2021-01-01	1	c(126.325951448088	33.3482231679127)
1776	5011025025	2021	6	22	2	5.6	218	129	4.3	0.72	2.2	1.4	제주특별자치도 제주시 한림읍 금악리 147	제주특별자치도	제주시_한림읍	제주_한림	제주특별자치도_제주시_한림읍_금악리	한림읍	금악리	2021-06-22	2021-01-01	1	c(126.326556802009	33.3490874818243)
1777	5011025025	2021	6	22	2	5.7	217	126	4	1.1	7.2	1.3	제주특별자치도 제주시 한림읍 금악리 148	제주특별자치도	제주시_한림읍	제주_한림	제주특별자치도_제주시_한림읍_금악리	한림읍	금악리	2021-06-22	2021-01-01	1	c(126.325821750059	33.3491475070358)
1778	5011025025	2021	6	22	2	5.9	540	180	4.7	0.95	7.2	4	제주특별자치도 제주시 한림읍 금악리 149	제주특별자치도	제주시_한림읍	제주_한림	제주특별자치도_제주시_한림읍_금악리	한림읍	금악리	2021-06-22	2021-01-01	1	c(126.327132649887	33.3505210843322)
1779	5011025025	2021	6	22	2	6.7	565	123	5.8	2.68	10.2	3.9	제주특별자치도 제주시 한림읍 금악리 150	제주특별자치도	제주시_한림읍	제주_한림	제주특별자치도_제주시_한림읍_금악리	한림읍	금악리	2021-06-22	2021-01-01	1	c(126.327359676934	33.3488549826176)
1780	5011025025	2021	6	22	2	6.6	316	116	5	5.39	9.4	1.8	제주특별자치도 제주시 한림읍 금악리 151-3	제주특별자치도	제주시_한림읍	제주_한림	제주특별자치도_제주시_한림읍_금악리	한림읍	금악리	2021-06-22	2021-01-01	1	c(126.327922649843	33.34827469448)
1781	5011025025	2021	6	22	2	6.6	285	114	5.2	4.79	7.6	1.9	제주특별자치도 제주시 한림읍 금악리 151-4	제주특별자치도	제주시_한림읍	제주_한림	제주특별자치도_제주시_한림읍_금악리	한림읍	금악리	2021-06-22	2021-01-01	1	c(126.327271875402	33.3482447537791)
1782	5011025025	2021	6	22	2	6.6	246	114	5.1	5.23	8	1.7	제주특별자치도 제주시 한림읍 금악리 153-2	제주특별자치도	제주시_한림읍	제주_한림	제주특별자치도_제주시_한림읍_금악리	한림읍	금악리	2021-06-22	2021-01-01	1	c(126.328360247136	33.3489258546535)
1783	5011025025	2021	6	22	2	5.7	45	104	2.7	5.02	8	0.6	제주특별자치도 제주시 한림읍 금악리 66-6	제주특별자치도	제주시_한림읍	제주_한림	제주특별자치도_제주시_한림읍_금악리	한림읍	금악리	2021-06-22	2021-01-01	1	c(126.330061853147	33.3445551533376)
1784	5011025025	2021	6	22	2	5.7	37	93	3.6	1.08	4.1	0.6	제주특별자치도 제주시 한림읍 금악리 81	제주특별자치도	제주시_한림읍	제주_한림	제주특별자치도_제주시_한림읍_금악리	한림읍	금악리	2021-06-22	2021-01-01	1	c(126.325608737949	33.3365337446483)
1785	5011025025	2021	6	22	2	5.7	49	89	4.4	1.4	5.5	0.7	제주특별자치도 제주시 한림읍 금악리 82-1	제주특별자치도	제주시_한림읍	제주_한림	제주특별자치도_제주시_한림읍_금악리	한림읍	금악리	2021-06-22	2021-01-01	1	c(126.324490596848	33.3384932531527)
1786	5011025025	2021	6	22	2	5.7	43	90	3.9	1.49	4.5	0.7	제주특별자치도 제주시 한림읍 금악리 82-2	제주특별자치도	제주시_한림읍	제주_한림	제주특별자치도_제주시_한림읍_금악리	한림읍	금악리	2021-06-22	2021-01-01	1	c(126.324091289867	33.3381378326768)
1787	5011025025	2021	6	22	2	5.7	61	101	3.7	1.72	4.1	0.7	제주특별자치도 제주시 한림읍 금악리 82-6	제주특별자치도	제주시_한림읍	제주_한림	제주특별자치도_제주시_한림읍_금악리	한림읍	금악리	2021-06-22	2021-01-01	1	c(126.323885181895	33.3378155598683)
1788	5011025025	2021	6	22	2	5.7	63	99	3.8	1.48	4.5	0.8	제주특별자치도 제주시 한림읍 금악리 82-8	제주특별자치도	제주시_한림읍	제주_한림	제주특별자치도_제주시_한림읍_금악리	한림읍	금악리	2021-06-22	2021-01-01	1	c(126.32428022621	33.3374568882457)
1789	5011025025	2021	6	22	2	5.7	52	97	3.3	1.28	4.3	0.7	제주특별자치도 제주시 한림읍 금악리 86	제주특별자치도	제주시_한림읍	제주_한림	제주특별자치도_제주시_한림읍_금악리	한림읍	금악리	2021-06-22	2021-01-01	1	c(126.32344151054	33.338322549463)
1790	5011025025	2021	6	22	2	5.1	47	70.7	0.7	1.3	0.3	0.4	제주특별자치도 제주시 한림읍 금악리 215-1	제주특별자치도	제주시_한림읍	제주_한림	제주특별자치도_제주시_한림읍_금악리	한림읍	금악리	2021-06-22	2021-01-01	1	c(126.323342647462	33.3764517617881)
1791	5011025025	2021	6	22	2	5.2	22	72.1	0.7	0.75	0.1	0.3	제주특별자치도 제주시 한림읍 금악리 2	제주특별자치도	제주시_한림읍	제주_한림	제주특별자치도_제주시_한림읍_금악리	한림읍	금악리	2021-06-22	2021-01-01	1	c(126.34106662726	33.3519947320903)
1792	5011025025	2021	6	22	2	5.2	16	72.1	0.7	0.73	0.1	0.2	제주특별자치도 제주시 한림읍 금악리 7	제주특별자치도	제주시_한림읍	제주_한림	제주특별자치도_제주시_한림읍_금악리	한림읍	금악리	2021-06-22	2021-01-01	1	c(126.340982056574	33.350315319476)
1793	5011025025	2021	6	22	2	5.2	17	72.1	0.7	0.72	0.1	0.3	제주특별자치도 제주시 한림읍 금악리 21	제주특별자치도	제주시_한림읍	제주_한림	제주특별자치도_제주시_한림읍_금악리	한림읍	금악리	2021-06-22	2021-01-01	1	c(126.34001514864	33.3515172493481)
1794	5011025025	2021	6	22	2	5.2	16	72.1	0.7	0.72	0.1	0.3	제주특별자치도 제주시 한림읍 금악리 23	제주특별자치도	제주시_한림읍	제주_한림	제주특별자치도_제주시_한림읍_금악리	한림읍	금악리	2021-06-22	2021-01-01	1	c(126.338962647783	33.3535928186565)
1795	5011025025	2021	6	22	2	5.3	16	73.5	0.6	0.43	0.1	0.2	제주특별자치도 제주시 한림읍 금악리 24	제주특별자치도	제주시_한림읍	제주_한림	제주특별자치도_제주시_한림읍_금악리	한림읍	금악리	2021-06-22	2021-01-01	1	c(126.337762176756	33.3533533579465)
1796	5011025025	2021	6	22	2	5.3	25	73.5	0.7	0.6	0.1	0.2	제주특별자치도 제주시 한림읍 금악리 25	제주특별자치도	제주시_한림읍	제주_한림	제주특별자치도_제주시_한림읍_금악리	한림읍	금악리	2021-06-22	2021-01-01	1	c(126.336804554311	33.3531222154436)
1797	5011025025	2021	6	22	2	5.2	17	72.1	0.7	0.64	0.1	0.3	제주특별자치도 제주시 한림읍 금악리 26	제주특별자치도	제주시_한림읍	제주_한림	제주특별자치도_제주시_한림읍_금악리	한림읍	금악리	2021-06-22	2021-01-01	1	c(126.335749828282	33.3534979551874)
1798	5011025025	2021	6	22	2	5.3	17	73.5	0.7	0.69	0.1	0.2	제주특별자치도 제주시 한림읍 금악리 27	제주특별자치도	제주시_한림읍	제주_한림	제주특별자치도_제주시_한림읍_금악리	한림읍	금악리	2021-06-22	2021-01-01	1	c(126.33646976669	33.353862174571)
1799	5011025025	2021	6	22	2	5.2	16	72.1	0.7	0.7	0.1	0.3	제주특별자치도 제주시 한림읍 금악리 28	제주특별자치도	제주시_한림읍	제주_한림	제주특별자치도_제주시_한림읍_금악리	한림읍	금악리	2021-06-22	2021-01-01	1	c(126.337741987153	33.3540900391768)
1800	5011025025	2021	6	22	2	5.2	15	72.1	0.6	0.63	0.1	0.2	제주특별자치도 제주시 한림읍 금악리 29	제주특별자치도	제주시_한림읍	제주_한림	제주특별자치도_제주시_한림읍_금악리	한림읍	금악리	2021-06-22	2021-01-01	1	c(126.336654560397	33.354470120088)
1803	5011025025	2021	6	22	2	5.2	18	72.1	0.8	0.76	0.1	0.3	제주특별자치도 제주시 한림읍 금악리 14	제주특별자치도	제주시_한림읍	제주_한림	제주특별자치도_제주시_한림읍_금악리	한림읍	금악리	2021-06-22	2021-01-01	1	c(126.335315888109	33.3514648653971)
1806	5011025025	2021	6	22	2	5.3	15	73.5	0.6	0.65	0.4	0.2	제주특별자치도 제주시 한림읍 금악리 17	제주특별자치도	제주시_한림읍	제주_한림	제주특별자치도_제주시_한림읍_금악리	한림읍	금악리	2021-06-22	2021-01-01	1	c(126.335794849096	33.3527191220357)
1808	5011025025	2021	6	22	2	6.2	56	85.9	1.3	1.63	5.7	0.2	제주특별자치도 제주시 한림읍 금악리 215	제주특별자치도	제주시_한림읍	제주_한림	제주특별자치도_제주시_한림읍_금악리	한림읍	금악리	2021-06-22	2021-01-01	1	c(126.320774349977	33.3772229356352)
1809	5011025025	2021	9	30	2	4.6	366	70	1.1	1.44	4.9	5.8	제주특별자치도 제주시 한림읍 금악리 1181-23	제주특별자치도	제주시_한림읍	제주_한림	제주특별자치도_제주시_한림읍_금악리	한림읍	금악리	2021-09-30	2021-01-01	1	c(126.313391428444	33.3551125468177)
1810	5011025025	2021	9	30	2	4.3	338	61	0.6	1.26	3.6	3.83	제주특별자치도 제주시 한림읍 금악리 1181-23	제주특별자치도	제주시_한림읍	제주_한림	제주특별자치도_제주시_한림읍_금악리	한림읍	금악리	2021-09-30	2021-01-01	1	c(126.313391428444	33.3551125468177)
1811	5011025025	2021	3	8	3	7.1	945	77	8.1	3.54	12.2	1.4	제주특별자치도 제주시 한림읍 금악리 1978-2	제주특별자치도	제주시_한림읍	제주_한림	제주특별자치도_제주시_한림읍_금악리	한림읍	금악리	2021-03-08	2021-01-01	1	c(126.299851371925	33.3541401157248)
1812	5011025025	2021	3	8	3	7.4	326	65	10.3	3.26	12.5	0.5	제주특별자치도 제주시 한림읍 금악리 1978-2	제주특별자치도	제주시_한림읍	제주_한림	제주특별자치도_제주시_한림읍_금악리	한림읍	금악리	2021-03-08	2021-01-01	1	c(126.299851371925	33.3541401157248)
1813	5011025025	2021	9	30	3	6.5	878	53	4.1	2.67	14.9	3.05	제주특별자치도 제주시 한림읍 금악리 1978-2	제주특별자치도	제주시_한림읍	제주_한림	제주특별자치도_제주시_한림읍_금악리	한림읍	금악리	2021-09-30	2021-01-01	1	c(126.299851371925	33.3541401157248)
1814	5011025025	2021	3	8	4	5.8	573	91	3	1.67	6	0.2	제주특별자치도 제주시 한림읍 금악리 2301-1	제주특별자치도	제주시_한림읍	제주_한림	제주특별자치도_제주시_한림읍_금악리	한림읍	금악리	2021-03-08	2021-01-01	1	c(126.2998267982	33.3624146652894)
1815	5011025025	2021	4	7	4	6.5	285	94	1.4	0.7	7.4	0.5	제주특별자치도 제주시 한림읍 금악리 2463-1	제주특별자치도	제주시_한림읍	제주_한림	제주특별자치도_제주시_한림읍_금악리	한림읍	금악리	2021-04-07	2021-01-01	1	c(126.292265909544	33.3661008892976)
1816	5011025025	2021	4	7	4	6.5	377	97	1.9	0.82	9.2	0.6	제주특별자치도 제주시 한림읍 금악리 2463-2	제주특별자치도	제주시_한림읍	제주_한림	제주특별자치도_제주시_한림읍_금악리	한림읍	금악리	2021-04-07	2021-01-01	1	c(126.292256101038	33.36577292272)
1817	5011025025	2021	4	23	4	5.6	57	99	0.5	0.21	3.3	0.1	제주특별자치도 제주시 한림읍 금악리 1882-3	제주특별자치도	제주시_한림읍	제주_한림	제주특별자치도_제주시_한림읍_금악리	한림읍	금악리	2021-04-23	2021-01-01	1	c(126.292974354932	33.3563177269663)
1818	5011025025	2021	4	23	4	5.4	389	92	0.6	0.2	4.6	0.2	제주특별자치도 제주시 한림읍 금악리 1882-7	제주특별자치도	제주시_한림읍	제주_한림	제주특별자치도_제주시_한림읍_금악리	한림읍	금악리	2021-04-23	2021-01-01	1	c(126.292706267352	33.355936807688)
1819	5011025025	2021	4	23	4	5.6	943	72	0.7	0.46	5.3	0.2	제주특별자치도 제주시 한림읍 금악리 1886-4	제주특별자치도	제주시_한림읍	제주_한림	제주특별자치도_제주시_한림읍_금악리	한림읍	금악리	2021-04-23	2021-01-01	1	c(126.292067065739	33.3561308853333)
1820	5011025025	2021	5	7	4	6.8	246	87	4.1	1.08	10.5	0.4	제주특별자치도 제주시 한림읍 금악리 1043-5	제주특별자치도	제주시_한림읍	제주_한림	제주특별자치도_제주시_한림읍_금악리	한림읍	금악리	2021-05-07	2021-01-01	1	c(126.305310034006	33.3626366061083)
1821	5011025025	2022	1	24	2	6.7	36	110	1.8	5.22	8.6	1.09	제주특별자치도 제주시 한림읍 금악리 184-1	제주특별자치도	제주시_한림읍	제주_한림	제주특별자치도_제주시_한림읍_금악리	한림읍	금악리	2022-01-24	2022-01-01	1	c(126.328221578566	33.3654806536724)
1822	5011025025	2022	2	17	2	4.8	7	153	0.6	0.31	1.4	1.61	제주특별자치도 제주시 한림읍 금악리 391-1	제주특별자치도	제주시_한림읍	제주_한림	제주특별자치도_제주시_한림읍_금악리	한림읍	금악리	2022-02-17	2022-01-01	1	c(126.316156482362	33.3500147406548)
1823	5011025025	2022	2	17	2	6.3	222	166	3.4	1.63	12	1.42	제주특별자치도 제주시 한림읍 금악리 200	제주특별자치도	제주시_한림읍	제주_한림	제주특별자치도_제주시_한림읍_금악리	한림읍	금악리	2022-02-17	2022-01-01	1	c(126.331582935874	33.3683939224719)
1824	5011025025	2022	2	17	2	4.8	319	83	0.7	0.73	1.4	1.23	제주특별자치도 제주시 한림읍 금악리 709-1	제주특별자치도	제주시_한림읍	제주_한림	제주특별자치도_제주시_한림읍_금악리	한림읍	금악리	2022-02-17	2022-01-01	1	c(126.311081826102	33.3718512705473)
1825	5011025025	2022	2	17	2	5.2	21	101	0.4	0.55	0.7	1.05	제주특별자치도 제주시 한림읍 금악리 209	제주특별자치도	제주시_한림읍	제주_한림	제주특별자치도_제주시_한림읍_금악리	한림읍	금악리	2022-02-17	2022-01-01	1	c(126.321222595977	33.3721708518656)
1826	5011025025	2022	2	17	2	6	1	107	0.9	0.61	3.9	0.89	제주특별자치도 제주시 한림읍 금악리 47	제주특별자치도	제주시_한림읍	제주_한림	제주특별자치도_제주시_한림읍_금악리	한림읍	금악리	2022-02-17	2022-01-01	1	c(126.33135289552	33.3520817424951)
1827	5011025025	2022	2	17	2	5.9	1	108	0.8	0.61	3.7	0.89	제주특별자치도 제주시 한림읍 금악리 46	제주특별자치도	제주시_한림읍	제주_한림	제주특별자치도_제주시_한림읍_금악리	한림읍	금악리	2022-02-17	2022-01-01	1	c(126.332342756709	33.3521252966533)
1831	5011025025	2022	2	17	2	5.3	43	92	0.6	0.88	1.9	1.22	제주특별자치도 제주시 한림읍 금악리 280-3	제주특별자치도	제주시_한림읍	제주_한림	제주특별자치도_제주시_한림읍_금악리	한림읍	금악리	2022-02-17	2022-01-01	1	c(126.314140410887	33.3716627330328)
1832	5011025025	2022	2	17	2	5.3	46	90	0.7	0.88	1.9	1.2	제주특별자치도 제주시 한림읍 금악리 280-4	제주특별자치도	제주시_한림읍	제주_한림	제주특별자치도_제주시_한림읍_금악리	한림읍	금악리	2022-02-17	2022-01-01	1	c(126.314918332947	33.371038975833)
1833	5011025025	2022	2	17	2	5.3	47	86	0.7	0.89	2	1.22	제주특별자치도 제주시 한림읍 금악리 280-5	제주특별자치도	제주시_한림읍	제주_한림	제주특별자치도_제주시_한림읍_금악리	한림읍	금악리	2022-02-17	2022-01-01	1	c(126.314071423479	33.3711152625417)
1834	5011025025	2022	2	17	2	5.3	48	91	0.7	0.9	1.9	1.25	제주특별자치도 제주시 한림읍 금악리 280-2	제주특별자치도	제주시_한림읍	제주_한림	제주특별자치도_제주시_한림읍_금악리	한림읍	금악리	2022-02-17	2022-01-01	1	c(126.313891320552	33.3720471500511)
1835	5011025025	2022	2	17	2	5.2	51	88	0.7	0.95	2	1.26	제주특별자치도 제주시 한림읍 금악리 280-6	제주특별자치도	제주시_한림읍	제주_한림	제주특별자치도_제주시_한림읍_금악리	한림읍	금악리	2022-02-17	2022-01-01	1	c(126.313823937646	33.3707070038624)
1836	5011025025	2022	2	17	2	5.2	49	91	0.7	0.95	2	1.24	제주특별자치도 제주시 한림읍 금악리 280-7	제주특별자치도	제주시_한림읍	제주_한림	제주특별자치도_제주시_한림읍_금악리	한림읍	금악리	2022-02-17	2022-01-01	1	c(126.31342239538	33.3711703686006)
1837	5011025025	2022	2	17	2	5.4	46	91	0.4	0.53	1.2	1.19	제주특별자치도 제주시 한림읍 금악리 280-8	제주특별자치도	제주시_한림읍	제주_한림	제주특별자치도_제주시_한림읍_금악리	한림읍	금악리	2022-02-17	2022-01-01	1	c(126.313279229466	33.370723736773)
1838	5011025025	2022	2	17	2	5.3	46	93	0.7	0.89	1.9	1.21	제주특별자치도 제주시 한림읍 금악리 280-9	제주특별자치도	제주시_한림읍	제주_한림	제주특별자치도_제주시_한림읍_금악리	한림읍	금악리	2022-02-17	2022-01-01	1	c(126.312823860291	33.3712540609357)
1839	5011025025	2022	2	17	2	5.2	49	91	0.6	0.93	1.9	1.24	제주특별자치도 제주시 한림읍 금악리 280-1	제주특별자치도	제주시_한림읍	제주_한림	제주특별자치도_제주시_한림읍_금악리	한림읍	금악리	2022-02-17	2022-01-01	1	c(126.313376266919	33.3719264634777)
1840	5011025025	2022	2	17	2	5.4	180	87	1.3	1.16	2.9	1.09	제주특별자치도 제주시 한림읍 금악리 194-1	제주특별자치도	제주시_한림읍	제주_한림	제주특별자치도_제주시_한림읍_금악리	한림읍	금악리	2022-02-17	2022-01-01	1	c(126.326930121111	33.3677190010605)
1841	5011025025	2022	3	8	2	6	38	68	1.3	1.38	4.4	0.98	제주특별자치도 제주시 한림읍 금악리 788-1	제주특별자치도	제주시_한림읍	제주_한림	제주특별자치도_제주시_한림읍_금악리	한림읍	금악리	2022-03-08	2022-01-01	1	c(126.306904585468	33.3790071587265)
1842	5011025025	2022	3	8	2	5.8	67	75	1.2	1.43	4.4	1	제주특별자치도 제주시 한림읍 금악리 784	제주특별자치도	제주시_한림읍	제주_한림	제주특별자치도_제주시_한림읍_금악리	한림읍	금악리	2022-03-08	2022-01-01	1	c(126.30588372296	33.3793665101837)
1843	5011025025	2022	3	8	2	5.9	57	72	1.1	1.51	4	1.03	제주특별자치도 제주시 한림읍 금악리 790	제주특별자치도	제주시_한림읍	제주_한림	제주특별자치도_제주시_한림읍_금악리	한림읍	금악리	2022-03-08	2022-01-01	1	c(126.307477705525	33.3784224270044)
1844	5011025025	2022	4	1	2	5.3	92	69	1.2	0.84	3.1	1.57	제주특별자치도 제주시 한림읍 금악리 1384	제주특별자치도	제주시_한림읍	제주_한림	제주특별자치도_제주시_한림읍_금악리	한림읍	금악리	2022-04-01	2022-01-01	1	c(126.307100592545	33.3445343808869)
1845	5011025025	2022	4	1	2	5.4	89.6	71	1.1	0.742	3.02	1.301	제주특별자치도 제주시 한림읍 금악리 1385	제주특별자치도	제주시_한림읍	제주_한림	제주특별자치도_제주시_한림읍_금악리	한림읍	금악리	2022-04-01	2022-01-01	1	c(126.307386540788	33.3440062855332)
1846	5011025025	2022	4	1	2	5.3	77.8	68.5	1.07	0.885	2.77	1.51	제주특별자치도 제주시 한림읍 금악리 1386	제주특별자치도	제주시_한림읍	제주_한림	제주특별자치도_제주시_한림읍_금악리	한림읍	금악리	2022-04-01	2022-01-01	1	c(126.307604323014	33.3436755305019)
1847	5011025025	2022	4	1	2	5.3	77.1	69.2	1.14	1.008	3.08	1.65	제주특별자치도 제주시 한림읍 금악리 511	제주특별자치도	제주시_한림읍	제주_한림	제주특별자치도_제주시_한림읍_금악리	한림읍	금악리	2022-04-01	2022-01-01	1	c(126.307987472317	33.3440311838242)
1848	5011025025	2022	4	1	2	5.2	83.8	70.3	1.1	1.018	2.89	1.815	제주특별자치도 제주시 한림읍 금악리 513	제주특별자치도	제주시_한림읍	제주_한림	제주특별자치도_제주시_한림읍_금악리	한림읍	금악리	2022-04-01	2022-01-01	1	c(126.308056209711	33.3448068533863)
1849	5011025025	2022	4	1	2	5.2	84.2	68.1	1.19	1.049	2.88	2.5	제주특별자치도 제주시 한림읍 금악리 508-2	제주특별자치도	제주시_한림읍	제주_한림	제주특별자치도_제주시_한림읍_금악리	한림읍	금악리	2022-04-01	2022-01-01	1	c(126.307809683117	33.3445887347136)
1850	5011025025	2022	4	1	2	5.1	83.8	69.6	1.12	0.992	2.84	2.25	제주특별자치도 제주시 한림읍 금악리 504	제주특별자치도	제주시_한림읍	제주_한림	제주특별자치도_제주시_한림읍_금악리	한림읍	금악리	2022-04-01	2022-01-01	1	c(126.309437541243	33.3440731557895)
1851	5011025025	2022	4	1	2	5.2	89.7	69	1.28	0.91	3.01	2.175	제주특별자치도 제주시 한림읍 금악리 505	제주특별자치도	제주시_한림읍	제주_한림	제주특별자치도_제주시_한림읍_금악리	한림읍	금악리	2022-04-01	2022-01-01	1	c(126.309688278077	33.3447382182571)
1852	5011025025	2022	4	1	2	5.4	83.6	68.3	1.15	0.946	3.23	1.71	제주특별자치도 제주시 한림읍 금악리 506	제주특별자치도	제주시_한림읍	제주_한림	제주특별자치도_제주시_한림읍_금악리	한림읍	금악리	2022-04-01	2022-01-01	1	c(126.310011316926	33.3450079692958)
1853	5011025025	2022	4	1	2	5.4	74.3	70.9	1.1	0.696	2.81	1.5	제주특별자치도 제주시 한림읍 금악리 507	제주특별자치도	제주시_한림읍	제주_한림	제주특별자치도_제주시_한림읍_금악리	한림읍	금악리	2022-04-01	2022-01-01	1	c(126.309322285082	33.3453784837181)
1854	5011025025	2022	4	1	2	5.4	84.5	71	1.47	0.783	3.08	1.575	제주특별자치도 제주시 한림읍 금악리 508-1	제주특별자치도	제주시_한림읍	제주_한림	제주특별자치도_제주시_한림읍_금악리	한림읍	금악리	2022-04-01	2022-01-01	1	c(126.308819762389	33.3446577431145)
1855	5011025025	2022	4	1	2	5.3	86	70.2	1.27	0.824	3.01	1.85	제주특별자치도 제주시 한림읍 금악리 1383	제주특별자치도	제주시_한림읍	제주_한림	제주특별자치도_제주시_한림읍_금악리	한림읍	금악리	2022-04-01	2022-01-01	1	c(126.307000551233	33.344253605152)
1856	5011025025	2022	4	1	2	5.4	82.9	69.3	1.1	0.726	2.82	1.535	제주특별자치도 제주시 한림읍 금악리 509	제주특별자치도	제주시_한림읍	제주_한림	제주특별자치도_제주시_한림읍_금악리	한림읍	금악리	2022-04-01	2022-01-01	1	c(126.308764651085	33.3438017269456)
1857	5011025025	2022	4	1	2	5.4	75.8	70.7	1.1	0.788	2.9	1.605	제주특별자치도 제주시 한림읍 금악리 510	제주특별자치도	제주시_한림읍	제주_한림	제주특별자치도_제주시_한림읍_금악리	한림읍	금악리	2022-04-01	2022-01-01	1	c(126.308031067892	33.3436531150019)
1858	5011025025	2022	4	1	2	5.2	83.8	73.6	1.09	0.864	2.63	2.09	제주특별자치도 제주시 한림읍 금악리 1388	제주특별자치도	제주시_한림읍	제주_한림	제주특별자치도_제주시_한림읍_금악리	한림읍	금악리	2022-04-01	2022-01-01	1	c(126.306910324147	33.343140886821)
1859	5011025025	2022	4	1	2	5.1	85.2	69.9	1.1	0.798	2.7	2.08	제주특별자치도 제주시 한림읍 금악리 1389	제주특별자치도	제주시_한림읍	제주_한림	제주특별자치도_제주시_한림읍_금악리	한림읍	금악리	2022-04-01	2022-01-01	1	c(126.306482759609	33.3426300871199)
1860	5011025025	2022	4	1	2	5.3	82.7	68.2	1.02	0.655	2.55	1.47	제주특별자치도 제주시 한림읍 금악리 1380	제주특별자치도	제주시_한림읍	제주_한림	제주특별자치도_제주시_한림읍_금악리	한림읍	금악리	2022-04-01	2022-01-01	1	c(126.305975073821	33.3434317494653)
1861	5011025025	2022	4	1	2	5.2	84.2	65.4	1.07	0.701	2.44	1.77	제주특별자치도 제주시 한림읍 금악리 1381-3	제주특별자치도	제주시_한림읍	제주_한림	제주특별자치도_제주시_한림읍_금악리	한림읍	금악리	2022-04-01	2022-01-01	1	c(126.30687379603	33.3436838974893)
1862	5011025025	2022	4	1	2	5.4	84.7	71	1.07	0.752	2.61	1.73	제주특별자치도 제주시 한림읍 금악리 1381-1	제주특별자치도	제주시_한림읍	제주_한림	제주특별자치도_제주시_한림읍_금악리	한림읍	금악리	2022-04-01	2022-01-01	1	c(126.306097231414	33.3438354476343)
1863	5011025025	2022	4	1	2	5.5	72.8	68.1	1.09	0.588	2.42	1.237	제주특별자치도 제주시 한림읍 금악리 1404	제주특별자치도	제주시_한림읍	제주_한림	제주특별자치도_제주시_한림읍_금악리	한림읍	금악리	2022-04-01	2022-01-01	1	c(126.305184084226	33.3429921238277)
1864	5011025025	2022	4	1	2	5.2	82	69.6	1.09	0.921	2.46	2.16	제주특별자치도 제주시 한림읍 금악리 1403-1	제주특별자치도	제주시_한림읍	제주_한림	제주특별자치도_제주시_한림읍_금악리	한림읍	금악리	2022-04-01	2022-01-01	1	c(126.305768956281	33.3427927148154)
1865	5011025025	2022	4	1	2	5.3	85	70.9	1.07	0.757	2.48	1.73	제주특별자치도 제주시 한림읍 금악리 1403-2	제주특별자치도	제주시_한림읍	제주_한림	제주특별자치도_제주시_한림읍_금악리	한림읍	금악리	2022-04-01	2022-01-01	1	c(126.306276738776	33.3419786116636)
1866	5011025025	2022	4	1	2	5.9	167.7	93.8	2.68	2.455	4.63	1.925	제주특별자치도 제주시 한림읍 금악리 561	제주특별자치도	제주시_한림읍	제주_한림	제주특별자치도_제주시_한림읍_금악리	한림읍	금악리	2022-04-01	2022-01-01	1	c(126.310690841445	33.3495512119031)
1867	5011025025	2022	4	1	2	6.1	173.5	94	2.47	2.414	4.23	1.7	제주특별자치도 제주시 한림읍 금악리 562	제주특별자치도	제주시_한림읍	제주_한림	제주특별자치도_제주시_한림읍_금악리	한림읍	금악리	2022-04-01	2022-01-01	1	c(126.3110559478	33.3486290075121)
1868	5011025025	2022	4	1	2	6	266.5	45.6	2.07	1.33	4.73	1.193	제주특별자치도 제주시 한림읍 금악리 1659	제주특별자치도	제주시_한림읍	제주_한림	제주특별자치도_제주시_한림읍_금악리	한림읍	금악리	2022-04-01	2022-01-01	1	c(126.297559950754	33.3494017134237)
1869	5011025025	2022	4	1	2	6	256.9	46.2	2.06	1.325	4.44	1.309	제주특별자치도 제주시 한림읍 금악리 1660	제주특별자치도	제주시_한림읍	제주_한림	제주특별자치도_제주시_한림읍_금악리	한림읍	금악리	2022-04-01	2022-01-01	1	c(126.297687026948	33.3502325346399)
1870	5011025025	2022	4	1	2	6.1	265.1	43.9	2.06	1.35	4.57	1.205	제주특별자치도 제주시 한림읍 금악리 1661	제주특별자치도	제주시_한림읍	제주_한림	제주특별자치도_제주시_한림읍_금악리	한림읍	금악리	2022-04-01	2022-01-01	1	c(126.298689246827	33.3499757433786)
1871	5011025025	2022	4	1	2	6.1	243.5	45.2	1.94	1.32	4.39	1.211	제주특별자치도 제주시 한림읍 금악리 1662	제주특별자치도	제주시_한림읍	제주_한림	제주특별자치도_제주시_한림읍_금악리	한림읍	금악리	2022-04-01	2022-01-01	1	c(126.299014255329	33.3497029513345)
1872	5011025025	2022	4	1	2	5.9	248.7	43.9	2.04	1.304	4.4	1.268	제주특별자치도 제주시 한림읍 금악리 1663	제주특별자치도	제주시_한림읍	제주_한림	제주특별자치도_제주시_한림읍_금악리	한림읍	금악리	2022-04-01	2022-01-01	1	c(126.298758438786	33.3494655584152)
1873	5011025025	2022	4	1	2	6	258.7	43.7	2.17	1.422	4.96	1.38	제주특별자치도 제주시 한림읍 금악리 1732	제주특별자치도	제주시_한림읍	제주_한림	제주특별자치도_제주시_한림읍_금악리	한림읍	금악리	2022-04-01	2022-01-01	1	c(126.299736245939	33.3504450741671)
1874	5011025025	2022	4	1	2	6	243.6	45.4	2.22	1.391	4.88	1.383	제주특별자치도 제주시 한림읍 금악리 1738	제주특별자치도	제주시_한림읍	제주_한림	제주특별자치도_제주시_한림읍_금악리	한림읍	금악리	2022-04-01	2022-01-01	1	c(126.299203202328	33.3503220641638)
1875	5011025025	2022	4	1	2	5.9	127.9	100.1	1.24	0.757	5.21	1.565	제주특별자치도 제주시 한림읍 금악리 494	제주특별자치도	제주시_한림읍	제주_한림	제주특별자치도_제주시_한림읍_금악리	한림읍	금악리	2022-04-01	2022-01-01	1	c(126.312335933245	33.3433411803075)
1876	5011025025	2022	4	1	2	6	138.2	107.4	1.22	0.68	6.04	1.55	제주특별자치도 제주시 한림읍 금악리 495	제주특별자치도	제주시_한림읍	제주_한림	제주특별자치도_제주시_한림읍_금악리	한림읍	금악리	2022-04-01	2022-01-01	1	c(126.312283039628	33.3438385713129)
1877	5011025025	2022	4	1	2	6	627.6	93.4	3.74	5.76	7.58	7.67	제주특별자치도 제주시 한림읍 금악리 498	제주특별자치도	제주시_한림읍	제주_한림	제주특별자치도_제주시_한림읍_금악리	한림읍	금악리	2022-04-01	2022-01-01	1	c(126.311559893408	33.3445059870023)
1878	5011025025	2022	4	1	2	5.9	228.6	94.1	2.35	1.033	4.7	2	제주특별자치도 제주시 한림읍 금악리 419	제주특별자치도	제주시_한림읍	제주_한림	제주특별자치도_제주시_한림읍_금악리	한림읍	금악리	2022-04-01	2022-01-01	1	c(126.313684043668	33.3434662967769)
1879	5011025025	2022	4	1	2	6.6	190.6	90.8	2.85	0.87	5.8	1.885	제주특별자치도 제주시 한림읍 금악리 420	제주특별자치도	제주시_한림읍	제주_한림	제주특별자치도_제주시_한림읍_금악리	한림읍	금악리	2022-04-01	2022-01-01	1	c(126.314078174979	33.3427257349788)
1880	5011025025	2022	4	1	2	6.2	134.7	67.2	3.28	1.309	5.77	2.43	제주특별자치도 제주시 한림읍 금악리 423	제주특별자치도	제주시_한림읍	제주_한림	제주특별자치도_제주시_한림읍_금악리	한림읍	금악리	2022-04-01	2022-01-01	1	c(126.314570277628	33.3416956672844)
1883	5011025025	2022	4	11	2	5.8	109.9	141.9	2.39	1.77	7.55	2.253	제주특별자치도 제주시 한림읍 금악리 198-20	제주특별자치도	제주시_한림읍	제주_한림	제주특별자치도_제주시_한림읍_금악리	한림읍	금악리	2022-04-11	2022-01-01	1	c(126.337138417689	33.3626933212624)
1884	5011025025	2022	4	11	2	5.9	138.1	149.5	2.42	1.841	7.45	1.695	제주특별자치도 제주시 한림읍 금악리 198-178	제주특별자치도	제주시_한림읍	제주_한림	제주특별자치도_제주시_한림읍_금악리	한림읍	금악리	2022-04-11	2022-01-01	1	c(126.336870126262	33.3618721534626)
1887	5011025025	2022	4	11	2	5.9	107.4	134.4	1.86	1.478	7.04	1.725	제주특별자치도 제주시 한림읍 금악리 9-2	제주특별자치도	제주시_한림읍	제주_한림	제주특별자치도_제주시_한림읍_금악리	한림읍	금악리	2022-04-11	2022-01-01	1	c(126.340612797024	33.348594454026)
1889	5011025025	2022	4	11	2	5.5	101.6	93.6	1.14	1.335	2.48	1.14	제주특별자치도 제주시 한림읍 금악리 198-10	제주특별자치도	제주시_한림읍	제주_한림	제주특별자치도_제주시_한림읍_금악리	한림읍	금악리	2022-04-11	2022-01-01	1	c(126.331595053096	33.3641817150896)
1890	5011025025	2022	4	11	2	5.4	98.2	91.1	1.1	1.197	2.38	0.999	제주특별자치도 제주시 한림읍 금악리 198-11	제주특별자치도	제주시_한림읍	제주_한림	제주특별자치도_제주시_한림읍_금악리	한림읍	금악리	2022-04-11	2022-01-01	1	c(126.331843372488	33.3628728468264)
1892	5011025025	2022	4	11	2	5.5	33.2	45	0.3	0.481	0.84	1.324	제주특별자치도 제주시 한림읍 금악리 203-2	제주특별자치도	제주시_한림읍	제주_한림	제주특별자치도_제주시_한림읍_금악리	한림읍	금악리	2022-04-11	2022-01-01	1	c(126.328682563208	33.3718414931322)
1893	5011025025	2022	4	11	2	5.3	25.1	39.4	0.43	0.762	1.01	1.189	제주특별자치도 제주시 한림읍 금악리 203-3	제주특별자치도	제주시_한림읍	제주_한림	제주특별자치도_제주시_한림읍_금악리	한림읍	금악리	2022-04-11	2022-01-01	1	c(126.328975355094	33.3709210113619)
1894	5011025025	2022	4	11	2	5.5	23.5	38.8	0.36	0.721	0.95	1.13	제주특별자치도 제주시 한림읍 금악리 203-4	제주특별자치도	제주시_한림읍	제주_한림	제주특별자치도_제주시_한림읍_금악리	한림읍	금악리	2022-04-11	2022-01-01	1	c(126.328222412405	33.371048121662)
1895	5011025025	2022	4	11	2	5.5	25.5	42.7	0.4	0.711	1.03	1.179	제주특별자치도 제주시 한림읍 금악리 203-5	제주특별자치도	제주시_한림읍	제주_한림	제주특별자치도_제주시_한림읍_금악리	한림읍	금악리	2022-04-11	2022-01-01	1	c(126.327879317826	33.370823569687)
1896	5011025025	2022	4	11	2	5.5	29.9	46	0.41	0.731	0.98	1.196	제주특별자치도 제주시 한림읍 금악리 203-6	제주특별자치도	제주시_한림읍	제주_한림	제주특별자치도_제주시_한림읍_금악리	한림읍	금악리	2022-04-11	2022-01-01	1	c(126.327368869538	33.3701866205174)
1897	5011025025	2022	4	11	2	5.7	27.4	41.2	0.41	0.737	1.08	1.16	제주특별자치도 제주시 한림읍 금악리 203-9	제주특별자치도	제주시_한림읍	제주_한림	제주특별자치도_제주시_한림읍_금악리	한림읍	금악리	2022-04-11	2022-01-01	1	c(126.326230113042	33.3696663536363)
1898	5011025025	2022	4	11	2	5.5	26.5	40.5	0.43	0.849	1.06	1.251	제주특별자치도 제주시 한림읍 금악리 203-10	제주특별자치도	제주시_한림읍	제주_한림	제주특별자치도_제주시_한림읍_금악리	한림읍	금악리	2022-04-11	2022-01-01	1	c(126.326845283812	33.3693450252668)
1899	5011025025	2022	4	11	2	5.5	23.4	34.8	0.36	0.665	0.92	1.148	제주특별자치도 제주시 한림읍 금악리 196-53	제주특별자치도	제주시_한림읍	제주_한림	제주특별자치도_제주시_한림읍_금악리	한림읍	금악리	2022-04-11	2022-01-01	1	c(126.327866348765	33.3661663807239)
1900	5011025025	2022	4	11	2	5.5	23.4	37.3	0.36	0.68	0.96	1.125	제주특별자치도 제주시 한림읍 금악리 198-12	제주특별자치도	제주시_한림읍	제주_한림	제주특별자치도_제주시_한림읍_금악리	한림읍	금악리	2022-04-11	2022-01-01	1	c(126.330513088492	33.3635761411467)
1901	5011025025	2022	4	11	2	6.1	141.4	57.4	1.37	1.136	3.22	1.117	제주특별자치도 제주시 한림읍 금악리 1006	제주특별자치도	제주시_한림읍	제주_한림	제주특별자치도_제주시_한림읍_금악리	한림읍	금악리	2022-04-11	2022-01-01	1	c(126.312009547866	33.3634210666158)
1902	5011025025	2022	4	11	2	6.1	152.3	60.4	1.51	1.223	3.48	1.103	제주특별자치도 제주시 한림읍 금악리 1007	제주특별자치도	제주시_한림읍	제주_한림	제주특별자치도_제주시_한림읍_금악리	한림읍	금악리	2022-04-11	2022-01-01	1	c(126.312771235541	33.3629140788395)
1903	5011025025	2022	4	11	2	5.5	63.9	87.9	1.08	1.1	3.21	1.077	제주특별자치도 제주시 한림읍 금악리 249-31	제주특별자치도	제주시_한림읍	제주_한림	제주특별자치도_제주시_한림읍_금악리	한림읍	금악리	2022-04-11	2022-01-01	1	c(126.315659393106	33.3728158744101)
1904	5011025025	2022	4	11	2	6	97.4	94.4	1.56	1.432	4.22	1.303	제주특별자치도 제주시 한림읍 금악리 249-32	제주특별자치도	제주시_한림읍	제주_한림	제주특별자치도_제주시_한림읍_금악리	한림읍	금악리	2022-04-11	2022-01-01	1	c(126.314722622205	33.3729072676231)
1905	5011025025	2022	4	11	2	5.7	59.6	87.2	0.97	0.926	2.88	1.04	제주특별자치도 제주시 한림읍 금악리 249-36	제주특별자치도	제주시_한림읍	제주_한림	제주특별자치도_제주시_한림읍_금악리	한림읍	금악리	2022-04-11	2022-01-01	1	c(126.314683162415	33.3724032372191)
1906	5011025025	2022	4	11	2	5.7	54.9	86.3	1.02	1.018	3.03	1.029	제주특별자치도 제주시 한림읍 금악리 249-37	제주특별자치도	제주시_한림읍	제주_한림	제주특별자치도_제주시_한림읍_금악리	한림읍	금악리	2022-04-11	2022-01-01	1	c(126.315436357533	33.3724398506224)
1907	5011025025	2022	4	11	2	5.7	57.4	88.4	0.99	0.89	2.83	1.045	제주특별자치도 제주시 한림읍 금악리 249-29	제주특별자치도	제주시_한림읍	제주_한림	제주특별자치도_제주시_한림읍_금악리	한림읍	금악리	2022-04-11	2022-01-01	1	c(126.315031418405	33.3732543738384)
1908	5011025025	2022	4	11	2	5.7	68.9	85.6	0.89	1.064	2.61	1.055	제주특별자치도 제주시 한림읍 금악리 274-8	제주특별자치도	제주시_한림읍	제주_한림	제주특별자치도_제주시_한림읍_금악리	한림읍	금악리	2022-04-11	2022-01-01	1	c(126.314517584015	33.3726483688962)
1909	5011025025	2022	4	11	2	5.8	66.6	86.5	1.09	1.09	3.12	1.041	제주특별자치도 제주시 한림읍 금악리 274-9	제주특별자치도	제주시_한림읍	제주_한림	제주특별자치도_제주시_한림읍_금악리	한림읍	금악리	2022-04-11	2022-01-01	1	c(126.314355134837	33.3721795427373)
1910	5011025025	2022	4	11	2	5.7	48.5	84.1	0.91	0.849	2.64	1.02	제주특별자치도 제주시 한림읍 금악리 274-11	제주특별자치도	제주시_한림읍	제주_한림	제주특별자치도_제주시_한림읍_금악리	한림읍	금악리	2022-04-11	2022-01-01	1	c(126.314519961551	33.3725918518759)
1911	5011025025	2022	4	11	2	5.7	59.2	87.7	0.99	0.91	2.88	1.033	제주특별자치도 제주시 한림읍 금악리 278-6	제주특별자치도	제주시_한림읍	제주_한림	제주특별자치도_제주시_한림읍_금악리	한림읍	금악리	2022-04-11	2022-01-01	1	c(126.316685219751	33.3718754792116)
1912	5011025025	2022	4	11	2	5.9	83.5	92.3	1.32	1.202	3.66	1.081	제주특별자치도 제주시 한림읍 금악리 278-10	제주특별자치도	제주시_한림읍	제주_한림	제주특별자치도_제주시_한림읍_금악리	한림읍	금악리	2022-04-11	2022-01-01	1	c(126.317825855962	33.3715730456264)
1913	5011025025	2022	4	11	2	5.9	82.3	90.4	1.51	1.407	4.19	1.118	제주특별자치도 제주시 한림읍 금악리 285-2	제주특별자치도	제주시_한림읍	제주_한림	제주특별자치도_제주시_한림읍_금악리	한림읍	금악리	2022-04-11	2022-01-01	1	c(126.317784571944	33.3676249917901)
1914	5011025025	2022	4	11	2	6.1	123.7	58.9	3.72	1.003	5.94	2.513	제주특별자치도 제주시 한림읍 금악리 3433	제주특별자치도	제주시_한림읍	제주_한림	제주특별자치도_제주시_한림읍_금악리	한림읍	금악리	2022-04-11	2022-01-01	1	c(126.296568894333	33.3269852815915)
1915	5011025025	2022	4	11	2	6.3	118.3	54.6	3.74	1.263	5.85	2.919	제주특별자치도 제주시 한림읍 금악리 3437	제주특별자치도	제주시_한림읍	제주_한림	제주특별자치도_제주시_한림읍_금악리	한림읍	금악리	2022-04-11	2022-01-01	1	c(126.29388631893	33.3280824584263)
1916	5011025025	2022	4	11	2	6.2	91.1	53.1	3.59	1.018	5.6	2.606	제주특별자치도 제주시 한림읍 금악리 3438	제주특별자치도	제주시_한림읍	제주_한림	제주특별자치도_제주시_한림읍_금악리	한림읍	금악리	2022-04-11	2022-01-01	1	c(126.293321012291	33.3270113860975)
1917	5011025025	2022	4	11	2	6.2	98	52.8	3.7	1.043	5.83	2.637	제주특별자치도 제주시 한림읍 금악리 3432	제주특별자치도	제주시_한림읍	제주_한림	제주특별자치도_제주시_한림읍_금악리	한림읍	금악리	2022-04-11	2022-01-01	1	c(126.295278593965	33.3283321747334)
1919	5011025025	2022	4	12	2	5.6	103.4	56.8	1.28	1.616	2.75	1.174	제주특별자치도 제주시 한림읍 금악리 313	제주특별자치도	제주시_한림읍	제주_한림	제주특별자치도_제주시_한림읍_금악리	한림읍	금악리	2022-04-12	2022-01-01	1	c(126.321131265463	33.3629700807658)
1920	5011025025	2022	4	12	2	5.8	119.9	57.8	1.43	1.708	2.99	1.08	제주특별자치도 제주시 한림읍 금악리 320	제주특별자치도	제주시_한림읍	제주_한림	제주특별자치도_제주시_한림읍_금악리	한림읍	금악리	2022-04-12	2022-01-01	1	c(126.320019475158	33.3633233738899)
1921	5011025025	2022	4	12	2	6.2	128.1	62.3	2.19	2.496	4.32	1.283	제주특별자치도 제주시 한림읍 금악리 321	제주특별자치도	제주시_한림읍	제주_한림	제주특별자치도_제주시_한림읍_금악리	한림읍	금악리	2022-04-12	2022-01-01	1	c(126.319536725176	33.3630334794906)
1922	5011025025	2022	4	12	2	6.2	101.7	54.4	2.34	1.795	4.65	1.1	제주특별자치도 제주시 한림읍 금악리 322	제주특별자치도	제주시_한림읍	제주_한림	제주특별자치도_제주시_한림읍_금악리	한림읍	금악리	2022-04-12	2022-01-01	1	c(126.319532837163	33.36266335177)
1923	5011025025	2022	4	12	2	5.9	118.8	56.6	1.91	2.348	3.53	1.299	제주특별자치도 제주시 한림읍 금악리 326	제주특별자치도	제주시_한림읍	제주_한림	제주특별자치도_제주시_한림읍_금악리	한림읍	금악리	2022-04-12	2022-01-01	1	c(126.321092465513	33.362266080265)
1924	5011025025	2022	4	18	2	5.8	89.1	139.8	2.06	1.074	4	0.978	제주특별자치도 제주시 한림읍 금악리 255-13	제주특별자치도	제주시_한림읍	제주_한림	제주특별자치도_제주시_한림읍_금악리	한림읍	금악리	2022-04-18	2022-01-01	1	c(126.315683271478	33.3803045788948)
1925	5011025025	2022	4	18	2	5.7	94.1	135.7	1.88	1.115	3.48	0.983	제주특별자치도 제주시 한림읍 금악리 304-7	제주특별자치도	제주시_한림읍	제주_한림	제주특별자치도_제주시_한림읍_금악리	한림읍	금악리	2022-04-18	2022-01-01	1	c(126.321547194917	33.3652528589367)
1926	5011025025	2022	4	18	2	5.8	86	144	2.11	1.064	3.97	0.965	제주특별자치도 제주시 한림읍 금악리 304-8	제주특별자치도	제주시_한림읍	제주_한림	제주특별자치도_제주시_한림읍_금악리	한림읍	금악리	2022-04-18	2022-01-01	1	c(126.321646168038	33.3647941252916)
1927	5011025025	2022	4	18	2	5.8	90.1	138.3	1.96	1.074	3.66	0.965	제주특별자치도 제주시 한림읍 금악리 306-2	제주특별자치도	제주시_한림읍	제주_한림	제주특별자치도_제주시_한림읍_금악리	한림읍	금악리	2022-04-18	2022-01-01	1	c(126.32221995288	33.3659834026264)
1928	5011025025	2022	4	18	2	5.8	101.1	141.4	2.12	1.064	3.89	1.023	제주특별자치도 제주시 한림읍 금악리 317-1	제주특별자치도	제주시_한림읍	제주_한림	제주특별자치도_제주시_한림읍_금악리	한림읍	금악리	2022-04-18	2022-01-01	1	c(126.319940830621	33.3646071806344)
1929	5011025025	2022	4	18	2	5.7	89.7	139.1	1.89	1.1	3.71	0.983	제주특별자치도 제주시 한림읍 금악리 317-2	제주특별자치도	제주시_한림읍	제주_한림	제주특별자치도_제주시_한림읍_금악리	한림읍	금악리	2022-04-18	2022-01-01	1	c(126.319489231347	33.3648282124118)
1931	5011025025	2022	6	14	2	6.1	75.1	79.3	2.21	2.259	6.72	1.56	제주특별자치도 제주시 한림읍 금악리 334	제주특별자치도	제주시_한림읍	제주_한림	제주특별자치도_제주시_한림읍_금악리	한림읍	금악리	2022-06-14	2022-01-01	1	c(126.320282476464	33.3608942829069)
1932	5011025025	2022	6	14	2	6.7	97.5	85	3.05	3.34	11.04	2.2	제주특별자치도 제주시 한림읍 금악리 617-1	제주특별자치도	제주시_한림읍	제주_한림	제주특별자치도_제주시_한림읍_금악리	한림읍	금악리	2022-06-14	2022-01-01	1	c(126.319059155958	33.3610442775538)
1933	5011025025	2022	6	14	2	5.6	43.6	59.3	0.96	1.274	2.84	1.205	제주특별자치도 제주시 한림읍 금악리 312	제주특별자치도	제주시_한림읍	제주_한림	제주특별자치도_제주시_한림읍_금악리	한림읍	금악리	2022-06-14	2022-01-01	1	c(126.323369595934	33.3622700362935)
1934	5011025025	2022	6	14	2	6.9	138.8	93.1	4.18	4.082	14.16	3.355	제주특별자치도 제주시 한림읍 금악리 333-1	제주특별자치도	제주시_한림읍	제주_한림	제주특별자치도_제주시_한림읍_금악리	한림읍	금악리	2022-06-14	2022-01-01	1	c(126.321257626987	33.3607134374183)
1935	5011025025	2022	6	14	2	5	60.6	88.1	0.46	0.322	1.58	0.78	제주특별자치도 제주시 한림읍 금악리 333-2	제주특별자치도	제주시_한림읍	제주_한림	제주특별자치도_제주시_한림읍_금악리	한림읍	금악리	2022-06-14	2022-01-01	1	c(126.320805021922	33.360071187285)
1936	5011025025	2022	6	14	2	5.1	100.8	88.6	0.54	0.322	1.95	0.853	제주특별자치도 제주시 한림읍 금악리 627-2	제주특별자치도	제주시_한림읍	제주_한림	제주특별자치도_제주시_한림읍_금악리	한림읍	금악리	2022-06-14	2022-01-01	1	c(126.316575101843	33.3628025412515)
1937	5011025025	2022	6	14	2	5.5	26.6	57.1	0.54	0.731	1.79	1.332	제주특별자치도 제주시 한림읍 금악리 627-3	제주특별자치도	제주시_한림읍	제주_한림	제주특별자치도_제주시_한림읍_금악리	한림읍	금악리	2022-06-14	2022-01-01	1	c(126.315854120705	33.3627240081569)
1938	5011025025	2022	6	14	2	7	140.5	99.8	4.07	4.113	12.97	2.455	제주특별자치도 제주시 한림읍 금악리 628	제주특별자치도	제주시_한림읍	제주_한림	제주특별자치도_제주시_한림읍_금악리	한림읍	금악리	2022-06-14	2022-01-01	1	c(126.317016048234	33.362596878721)
1939	5011025025	2022	6	14	2	5.7	67.4	65	1.42	1.893	5.29	1.805	제주특별자치도 제주시 한림읍 금악리 173	제주특별자치도	제주시_한림읍	제주_한림	제주특별자치도_제주시_한림읍_금악리	한림읍	금악리	2022-06-14	2022-01-01	1	c(126.325308463929	33.3584770086073)
1940	5011025025	2022	6	14	2	5.2	52.4	79.6	0.46	0.251	1.57	0.745	제주특별자치도 제주시 한림읍 금악리 174	제주특별자치도	제주시_한림읍	제주_한림	제주특별자치도_제주시_한림읍_금악리	한림읍	금악리	2022-06-14	2022-01-01	1	c(126.326153820579	33.3582226598188)
1941	5011025025	2022	6	14	2	5	64.8	99.6	0.41	0.256	1.25	0.802	제주특별자치도 제주시 한림읍 금악리 329	제주특별자치도	제주시_한림읍	제주_한림	제주특별자치도_제주시_한림읍_금악리	한림읍	금악리	2022-06-14	2022-01-01	1	c(126.323145274129	33.3594223734342)
1942	5011025025	2022	6	14	2	5.1	80.2	93.6	0.54	0.266	1.82	0.816	제주특별자치도 제주시 한림읍 금악리 331	제주특별자치도	제주시_한림읍	제주_한림	제주특별자치도_제주시_한림읍_금악리	한림읍	금악리	2022-06-14	2022-01-01	1	c(126.32251854512	33.3598561409533)
1943	5011025025	2022	6	14	2	6.9	100.6	86.3	2.85	3.35	12.17	2.56	제주특별자치도 제주시 한림읍 금악리 176-2	제주특별자치도	제주시_한림읍	제주_한림	제주특별자치도_제주시_한림읍_금악리	한림읍	금악리	2022-06-14	2022-01-01	1	c(126.327998091392	33.3583094716308)
1944	5011025025	2022	6	14	2	6.9	116.9	93.6	3.47	3.627	11.62	2.215	제주특별자치도 제주시 한림읍 금악리 618	제주특별자치도	제주시_한림읍	제주_한림	제주특별자치도_제주시_한림읍_금악리	한림읍	금악리	2022-06-14	2022-01-01	1	c(126.318083507179	33.3620593526299)
1945	5011025025	2022	6	14	2	5.2	124.8	101.6	0.71	0.322	3.04	0.81	제주특별자치도 제주시 한림읍 금악리 330	제주특별자치도	제주시_한림읍	제주_한림	제주특별자치도_제주시_한림읍_금악리	한림읍	금악리	2022-06-14	2022-01-01	1	c(126.323222209108	33.358893914346)
1946	5011025025	2022	6	14	2	5.1	111.2	80.2	0.53	0.256	1.91	0.815	제주특별자치도 제주시 한림읍 금악리 332-2	제주특별자치도	제주시_한림읍	제주_한림	제주특별자치도_제주시_한림읍_금악리	한림읍	금악리	2022-06-14	2022-01-01	1	c(126.322252513631	33.359344383605)
1947	5011025025	2022	6	14	2	6.4	84.4	80.1	2.4	2.547	7.63	1.82	제주특별자치도 제주시 한림읍 금악리 332-1	제주특별자치도	제주시_한림읍	제주_한림	제주특별자치도_제주시_한림읍_금악리	한림읍	금악리	2022-06-14	2022-01-01	1	c(126.321870547685	33.3603023213052)
1948	5011025025	2022	6	14	2	5.1	70.9	107.7	0.46	0.322	1.63	0.879	제주특별자치도 제주시 한림읍 금악리 179-2	제주특별자치도	제주시_한림읍	제주_한림	제주특별자치도_제주시_한림읍_금악리	한림읍	금악리	2022-06-14	2022-01-01	1	c(126.325018429694	33.3610311073083)
1949	5011025025	2022	6	14	2	5.1	116.1	93.1	0.46	0.271	1.76	0.894	제주특별자치도 제주시 한림읍 금악리 176-3	제주특별자치도	제주시_한림읍	제주_한림	제주특별자치도_제주시_한림읍_금악리	한림읍	금악리	2022-06-14	2022-01-01	1	c(126.328905486846	33.3576978650457)
1950	5011025025	2022	6	14	2	5.5	30.2	51.6	0.48	0.91	1.27	1.103	제주특별자치도 제주시 한림읍 금악리 327-2	제주특별자치도	제주시_한림읍	제주_한림	제주특별자치도_제주시_한림읍_금악리	한림읍	금악리	2022-06-14	2022-01-01	1	c(126.324067232872	33.3595733650835)
1951	5011025025	2022	6	14	2	5.1	141.2	83	0.48	0.256	1.82	0.803	제주특별자치도 제주시 한림읍 금악리 175-1	제주특별자치도	제주시_한림읍	제주_한림	제주특별자치도_제주시_한림읍_금악리	한림읍	금악리	2022-06-14	2022-01-01	1	c(126.326864542502	33.3582905286074)
1952	5011025025	2022	6	14	2	6.1	83.1	66.1	1.7	2.251	6.56	2.14	제주특별자치도 제주시 한림읍 금악리 175-7	제주특별자치도	제주시_한림읍	제주_한림	제주특별자치도_제주시_한림읍_금악리	한림읍	금악리	2022-06-14	2022-01-01	1	c(126.326569002211	33.3576038901102)
1953	5011025025	2022	6	14	2	5.2	35.4	116.6	1.14	1.161	2.47	1.251	제주특별자치도 제주시 한림읍 금악리 175-8	제주특별자치도	제주시_한림읍	제주_한림	제주특별자치도_제주시_한림읍_금악리	한림읍	금악리	2022-06-14	2022-01-01	1	c(126.327317577342	33.3580017669867)
1954	5011025025	2022	6	14	2	6.1	75.9	76.2	1.96	2.051	5.78	1.52	제주특별자치도 제주시 한림읍 금악리 325	제주특별자치도	제주시_한림읍	제주_한림	제주특별자치도_제주시_한림읍_금악리	한림읍	금악리	2022-06-14	2022-01-01	1	c(126.320429905353	33.3616659573834)
1955	5011025025	2022	6	14	2	6.7	106.4	87.5	3.23	2.721	11.11	2.025	제주특별자치도 제주시 한림읍 금악리 323	제주특별자치도	제주시_한림읍	제주_한림	제주특별자치도_제주시_한림읍_금악리	한림읍	금악리	2022-06-14	2022-01-01	1	c(126.31982294961	33.3621368748812)
1956	5011025025	2022	6	14	2	6.2	86.9	76.8	2.11	1.703	6.61	1.58	제주특별자치도 제주시 한림읍 금악리 324	제주특별자치도	제주시_한림읍	제주_한림	제주특별자치도_제주시_한림읍_금악리	한림읍	금악리	2022-06-14	2022-01-01	1	c(126.319482708781	33.3616771783477)
1957	5011025025	2022	6	16	2	5	111.5	93	1.2	1.63	3.3	2.27	제주특별자치도 제주시 한림읍 금악리 563-1	제주특별자치도	제주시_한림읍	제주_한림	제주특별자치도_제주시_한림읍_금악리	한림읍	금악리	2022-06-16	2022-01-01	1	c(126.311975648511	33.3499921873101)
1958	5011025025	2022	6	21	2	5	111	93	1.1	1.59	3.1	2.2	제주특별자치도 제주시 한림읍 금악리 562	제주특별자치도	제주시_한림읍	제주_한림	제주특별자치도_제주시_한림읍_금악리	한림읍	금악리	2022-06-21	2022-01-01	1	c(126.3110559478	33.3486290075121)
1959	5011025025	2022	7	8	2	5.4	97	84	2.1	1.39	4.4	1.46	제주특별자치도 제주시 한림읍 금악리 71	제주특별자치도	제주시_한림읍	제주_한림	제주특별자치도_제주시_한림읍_금악리	한림읍	금악리	2022-07-08	2022-01-01	1	c(126.332778586846	33.3437340837214)
1961	5011025025	2022	7	25	2	5.1	99.7	69	1.07	0.895	5.24	1.58	제주특별자치도 제주시 한림읍 금악리 514	제주특별자치도	제주시_한림읍	제주_한림	제주특별자치도_제주시_한림읍_금악리	한림읍	금악리	2022-07-25	2022-01-01	1	c(126.308279995748	33.3451432250862)
1962	5011025025	2022	7	25	2	5.1	77.8	70	0.99	0.972	3.94	1.615	제주특별자치도 제주시 한림읍 금악리 1384	제주특별자치도	제주시_한림읍	제주_한림	제주특별자치도_제주시_한림읍_금악리	한림읍	금악리	2022-07-25	2022-01-01	1	c(126.307100592545	33.3445343808869)
1963	5011025025	2022	7	25	2	5.1	79.7	72	1.07	1.049	3.69	1.465	제주특별자치도 제주시 한림읍 금악리 1385	제주특별자치도	제주시_한림읍	제주_한림	제주특별자치도_제주시_한림읍_금악리	한림읍	금악리	2022-07-25	2022-01-01	1	c(126.307386540788	33.3440062855332)
1964	5011025025	2022	7	25	2	5.1	79	69	0.99	0.87	3.39	1.397	제주특별자치도 제주시 한림읍 금악리 1386	제주특별자치도	제주시_한림읍	제주_한림	제주특별자치도_제주시_한림읍_금악리	한림읍	금악리	2022-07-25	2022-01-01	1	c(126.307604323014	33.3436755305019)
1965	5011025025	2022	7	25	2	5.1	79.4	70	1.07	0.895	3.49	1.4	제주특별자치도 제주시 한림읍 금악리 511	제주특별자치도	제주시_한림읍	제주_한림	제주특별자치도_제주시_한림읍_금악리	한림읍	금악리	2022-07-25	2022-01-01	1	c(126.307987472317	33.3440311838242)
1966	5011025025	2022	7	25	2	5.1	81.6	72	1.07	0.921	3.54	1.327	제주특별자치도 제주시 한림읍 금악리 513	제주특별자치도	제주시_한림읍	제주_한림	제주특별자치도_제주시_한림읍_금악리	한림읍	금악리	2022-07-25	2022-01-01	1	c(126.308056209711	33.3448068533863)
1967	5011025025	2022	7	25	2	5.1	80.4	73	1.07	0.972	3.34	1.415	제주특별자치도 제주시 한림읍 금악리 508-2	제주특별자치도	제주시_한림읍	제주_한림	제주특별자치도_제주시_한림읍_금악리	한림읍	금악리	2022-07-25	2022-01-01	1	c(126.307809683117	33.3445887347136)
1968	5011025025	2022	7	25	2	5.1	83	74	0.99	0.87	3.29	1.373	제주특별자치도 제주시 한림읍 금악리 504	제주특별자치도	제주시_한림읍	제주_한림	제주특별자치도_제주시_한림읍_금악리	한림읍	금악리	2022-07-25	2022-01-01	1	c(126.309437541243	33.3440731557895)
1969	5011025025	2022	7	25	2	5.1	83.9	71	1.07	0.946	3.44	1.52	제주특별자치도 제주시 한림읍 금악리 505	제주특별자치도	제주시_한림읍	제주_한림	제주특별자치도_제주시_한림읍_금악리	한림읍	금악리	2022-07-25	2022-01-01	1	c(126.309688278077	33.3447382182571)
1970	5011025025	2022	7	25	2	5.1	81.4	73	1.07	0.921	3.29	1.595	제주특별자치도 제주시 한림읍 금악리 506	제주특별자치도	제주시_한림읍	제주_한림	제주특별자치도_제주시_한림읍_금악리	한림읍	금악리	2022-07-25	2022-01-01	1	c(126.310011316926	33.3450079692958)
1971	5011025025	2022	7	25	2	5.1	84	74	1.07	0.921	3.34	1.46	제주특별자치도 제주시 한림읍 금악리 507	제주특별자치도	제주시_한림읍	제주_한림	제주특별자치도_제주시_한림읍_금악리	한림읍	금악리	2022-07-25	2022-01-01	1	c(126.309322285082	33.3453784837181)
1972	5011025025	2022	7	25	2	5.1	82.3	71	1.07	0.957	3.24	1.575	제주특별자치도 제주시 한림읍 금악리 508-1	제주특별자치도	제주시_한림읍	제주_한림	제주특별자치도_제주시_한림읍_금악리	한림읍	금악리	2022-07-25	2022-01-01	1	c(126.308819762389	33.3446577431145)
1973	5011025025	2022	7	25	2	5.1	85.5	72	0.99	1.023	3.24	1.49	제주특별자치도 제주시 한림읍 금악리 1383	제주특별자치도	제주시_한림읍	제주_한림	제주특별자치도_제주시_한림읍_금악리	한림읍	금악리	2022-07-25	2022-01-01	1	c(126.307000551233	33.344253605152)
1974	5011025025	2022	7	25	2	5.1	85.1	74	0.99	0.921	3.14	1.515	제주특별자치도 제주시 한림읍 금악리 509	제주특별자치도	제주시_한림읍	제주_한림	제주특별자치도_제주시_한림읍_금악리	한림읍	금악리	2022-07-25	2022-01-01	1	c(126.308764651085	33.3438017269456)
1975	5011025025	2022	7	25	2	5	85.8	73	1.07	0.997	1.9	1.655	제주특별자치도 제주시 한림읍 금악리 510	제주특별자치도	제주시_한림읍	제주_한림	제주특별자치도_제주시_한림읍_금악리	한림읍	금악리	2022-07-25	2022-01-01	1	c(126.308031067892	33.3436531150019)
1976	5011025025	2022	7	25	2	5.1	87.6	73	0.99	0.895	3.34	1.32	제주특별자치도 제주시 한림읍 금악리 388	제주특별자치도	제주시_한림읍	제주_한림	제주특별자치도_제주시_한림읍_금악리	한림읍	금악리	2022-07-25	2022-01-01	1	c(126.316839972012	33.3491169921674)
1977	5011025025	2022	7	25	2	5.1	88.6	72	0.99	0.972	3.24	1.442	제주특별자치도 제주시 한림읍 금악리 1387	제주특별자치도	제주시_한림읍	제주_한림	제주특별자치도_제주시_한림읍_금악리	한림읍	금악리	2022-07-25	2022-01-01	1	c(126.307359170396	33.3433658159339)
1978	5011025025	2022	7	25	2	5.1	85.5	72	0.99	0.946	3.29	1.336	제주특별자치도 제주시 한림읍 금악리 1388	제주특별자치도	제주시_한림읍	제주_한림	제주특별자치도_제주시_한림읍_금악리	한림읍	금악리	2022-07-25	2022-01-01	1	c(126.306910324147	33.343140886821)
1979	5011025025	2022	7	25	2	5.1	83.5	72	1.07	0.997	3.29	1.505	제주특별자치도 제주시 한림읍 금악리 1389	제주특별자치도	제주시_한림읍	제주_한림	제주특별자치도_제주시_한림읍_금악리	한림읍	금악리	2022-07-25	2022-01-01	1	c(126.306482759609	33.3426300871199)
1980	5011025025	2022	7	25	2	5.1	85.1	73	1.07	0.997	3.44	1.444	제주특별자치도 제주시 한림읍 금악리 1380	제주특별자치도	제주시_한림읍	제주_한림	제주특별자치도_제주시_한림읍_금악리	한림읍	금악리	2022-07-25	2022-01-01	1	c(126.305975073821	33.3434317494653)
1981	5011025025	2022	7	25	2	5.1	84.7	73	1.07	0.972	3.29	1.318	제주특별자치도 제주시 한림읍 금악리 1381-3	제주특별자치도	제주시_한림읍	제주_한림	제주특별자치도_제주시_한림읍_금악리	한림읍	금악리	2022-07-25	2022-01-01	1	c(126.30687379603	33.3436838974893)
1982	5011025025	2022	7	25	2	5	72.6	75	0.99	1.202	3.29	1.77	제주특별자치도 제주시 한림읍 금악리 1381-1	제주특별자치도	제주시_한림읍	제주_한림	제주특별자치도_제주시_한림읍_금악리	한림읍	금악리	2022-07-25	2022-01-01	1	c(126.306097231414	33.3438354476343)
1983	5011025025	2022	7	25	2	5	84.9	75	1.07	1.228	3.54	2.165	제주특별자치도 제주시 한림읍 금악리 1404	제주특별자치도	제주시_한림읍	제주_한림	제주특별자치도_제주시_한림읍_금악리	한림읍	금악리	2022-07-25	2022-01-01	1	c(126.305184084226	33.3429921238277)
1984	5011025025	2022	7	25	2	5.1	83.2	76	1.07	1.33	3.69	2.095	제주특별자치도 제주시 한림읍 금악리 1403-1	제주특별자치도	제주시_한림읍	제주_한림	제주특별자치도_제주시_한림읍_금악리	한림읍	금악리	2022-07-25	2022-01-01	1	c(126.305768956281	33.3427927148154)
1985	5011025025	2022	7	25	2	5	84.7	85	1.07	1.228	3.34	2.14	제주특별자치도 제주시 한림읍 금악리 1403-2	제주특별자치도	제주시_한림읍	제주_한림	제주특별자치도_제주시_한림읍_금악리	한림읍	금악리	2022-07-25	2022-01-01	1	c(126.306276738776	33.3419786116636)
1986	5011025025	2022	7	25	2	6.4	181.4	46	2.06	1.176	8.33	0.935	제주특별자치도 제주시 한림읍 금악리 1733	제주특별자치도	제주시_한림읍	제주_한림	제주특별자치도_제주시_한림읍_금악리	한림읍	금악리	2022-07-25	2022-01-01	1	c(126.299504993361	33.3506410397767)
1987	5011025025	2022	7	25	2	6.5	182	46	1.98	1.176	8.58	0.829	제주특별자치도 제주시 한림읍 금악리 1659	제주특별자치도	제주시_한림읍	제주_한림	제주특별자치도_제주시_한림읍_금악리	한림읍	금악리	2022-07-25	2022-01-01	1	c(126.297559950754	33.3494017134237)
1988	5011025025	2022	7	25	2	6.5	179.4	45	1.98	1.176	8.58	0.77	제주특별자치도 제주시 한림읍 금악리 1660	제주특별자치도	제주시_한림읍	제주_한림	제주특별자치도_제주시_한림읍_금악리	한림읍	금악리	2022-07-25	2022-01-01	1	c(126.297687026948	33.3502325346399)
1989	5011025025	2022	7	25	2	6.5	190.7	45	2.8	1.586	9.31	0.78	제주특별자치도 제주시 한림읍 금악리 1661	제주특별자치도	제주시_한림읍	제주_한림	제주특별자치도_제주시_한림읍_금악리	한림읍	금악리	2022-07-25	2022-01-01	1	c(126.298689246827	33.3499757433786)
1990	5011025025	2022	7	25	2	6.5	201.6	46	2.77	1.611	10.16	0.808	제주특별자치도 제주시 한림읍 금악리 1662	제주특별자치도	제주시_한림읍	제주_한림	제주특별자치도_제주시_한림읍_금악리	한림읍	금악리	2022-07-25	2022-01-01	1	c(126.299014255329	33.3497029513345)
1991	5011025025	2022	7	25	2	6.5	178.8	45	2.77	1.524	9.36	0.867	제주특별자치도 제주시 한림읍 금악리 1663	제주특별자치도	제주시_한림읍	제주_한림	제주특별자치도_제주시_한림읍_금악리	한림읍	금악리	2022-07-25	2022-01-01	1	c(126.298758438786	33.3494655584152)
1992	5011025025	2022	7	25	2	6.5	198.3	45	2.88	1.688	10.83	0.81	제주특별자치도 제주시 한림읍 금악리 1732	제주특별자치도	제주시_한림읍	제주_한림	제주특별자치도_제주시_한림읍_금악리	한림읍	금악리	2022-07-25	2022-01-01	1	c(126.299736245939	33.3504450741671)
1993	5011025025	2022	7	25	2	6.5	197.2	44	2.93	1.867	11.33	0.857	제주특별자치도 제주시 한림읍 금악리 1738	제주특별자치도	제주시_한림읍	제주_한림	제주특별자치도_제주시_한림읍_금악리	한림읍	금악리	2022-07-25	2022-01-01	1	c(126.299203202328	33.3503220641638)
1994	5011025025	2022	7	25	2	6.5	211	46	2.63	1.703	10.28	0.827	제주특별자치도 제주시 한림읍 금악리 1739	제주특별자치도	제주시_한림읍	제주_한림	제주특별자치도_제주시_한림읍_금악리	한림읍	금악리	2022-07-25	2022-01-01	1	c(126.298645630574	33.350310711657)
1995	5011025025	2022	7	25	2	4.7	144.2	70	1.48	2.302	3.87	2.6	제주특별자치도 제주시 한림읍 금악리 493	제주특별자치도	제주시_한림읍	제주_한림	제주특별자치도_제주시_한림읍_금악리	한림읍	금악리	2022-07-25	2022-01-01	1	c(126.313092741994	33.3428308247086)
1996	5011025025	2022	7	25	2	4.7	136.1	72	1.73	2.66	4.59	2.735	제주특별자치도 제주시 한림읍 금악리 494	제주특별자치도	제주시_한림읍	제주_한림	제주특별자치도_제주시_한림읍_금악리	한림읍	금악리	2022-07-25	2022-01-01	1	c(126.312335933245	33.3433411803075)
1997	5011025025	2022	7	25	2	4.7	161.9	72	1.7	2.522	4.54	2.98	제주특별자치도 제주시 한림읍 금악리 495	제주특별자치도	제주시_한림읍	제주_한림	제주특별자치도_제주시_한림읍_금악리	한림읍	금악리	2022-07-25	2022-01-01	1	c(126.312283039628	33.3438385713129)
1998	5011025025	2022	7	25	2	4.7	171.9	74	1.73	2.547	4.44	2.69	제주특별자치도 제주시 한림읍 금악리 498	제주특별자치도	제주시_한림읍	제주_한림	제주특별자치도_제주시_한림읍_금악리	한림읍	금악리	2022-07-25	2022-01-01	1	c(126.311559893408	33.3445059870023)
1999	5011025025	2022	7	25	2	4.7	191.6	72	1.61	2.496	4.02	2.57	제주특별자치도 제주시 한림읍 금악리 419	제주특별자치도	제주시_한림읍	제주_한림	제주특별자치도_제주시_한림읍_금악리	한림읍	금악리	2022-07-25	2022-01-01	1	c(126.313684043668	33.3434662967769)
2000	5011025025	2022	7	25	2	4.9	169.4	74	1.78	2.506	4.39	2.91	제주특별자치도 제주시 한림읍 금악리 420	제주특별자치도	제주시_한림읍	제주_한림	제주특별자치도_제주시_한림읍_금악리	한림읍	금악리	2022-07-25	2022-01-01	1	c(126.314078174979	33.3427257349788)
2001	5011025025	2022	7	25	2	6	120.9	84	2.47	2.404	7.24	0.868	제주특별자치도 제주시 한림읍 금악리 425	제주특별자치도	제주시_한림읍	제주_한림	제주특별자치도_제주시_한림읍_금악리	한림읍	금악리	2022-07-25	2022-01-01	1	c(126.31476333406	33.3402796850381)
2002	5011025025	2022	7	25	2	6	119.7	77	2.77	1.985	7.72	0.795	제주특별자치도 제주시 한림읍 금악리 423	제주특별자치도	제주시_한림읍	제주_한림	제주특별자치도_제주시_한림읍_금악리	한림읍	금악리	2022-07-25	2022-01-01	1	c(126.314570277628	33.3416956672844)
2003	5011025025	2022	7	25	2	5.1	40.7	122	0.87	0.537	1.98	0.539	제주특별자치도 제주시 한림읍 금악리 417	제주특별자치도	제주시_한림읍	제주_한림	제주특별자치도_제주시_한림읍_금악리	한림읍	금악리	2022-07-25	2022-01-01	1	c(126.315256020026	33.3438799735651)
2004	5011025025	2022	7	25	2	5.2	37.5	113	0.82	0.563	1.75	0.548	제주특별자치도 제주시 한림읍 금악리 1350	제주특별자치도	제주시_한림읍	제주_한림	제주특별자치도_제주시_한림읍_금악리	한림읍	금악리	2022-07-25	2022-01-01	1	c(126.304700623561	33.3457718475771)
2005	5011025025	2022	7	25	2	5.1	37	117	0.74	0.537	1.58	0.678	제주특별자치도 제주시 한림읍 금악리 1351	제주특별자치도	제주시_한림읍	제주_한림	제주특별자치도_제주시_한림읍_금악리	한림읍	금악리	2022-07-25	2022-01-01	1	c(126.304398559717	33.3456354568816)
2006	5011025025	2022	7	25	2	5	33.6	74	0.71	0.399	1.55	0.603	제주특별자치도 제주시 한림읍 금악리 1353	제주특별자치도	제주시_한림읍	제주_한림	제주특별자치도_제주시_한림읍_금악리	한림읍	금악리	2022-07-25	2022-01-01	1	c(126.304309925758	33.3458123051712)
2007	5011025025	2022	7	25	2	5.1	33.7	114	0.79	0.46	1.63	0.538	제주특별자치도 제주시 한림읍 금악리 1362	제주특별자치도	제주시_한림읍	제주_한림	제주특별자치도_제주시_한림읍_금악리	한림읍	금악리	2022-07-25	2022-01-01	1	c(126.304207122303	33.3451774533453)
2008	5011025025	2022	7	25	2	5	33.5	114	0.63	0.384	1.28	0.496	제주특별자치도 제주시 한림읍 금악리 1363	제주특별자치도	제주시_한림읍	제주_한림	제주특별자치도_제주시_한림읍_금악리	한림읍	금악리	2022-07-25	2022-01-01	1	c(126.304642048853	33.3447889554389)
2009	5011025025	2022	7	25	2	6	36.6	56	3.01	1.192	6.34	0.47	제주특별자치도 제주시 한림읍 금악리 431	제주특별자치도	제주시_한림읍	제주_한림	제주특별자치도_제주시_한림읍_금악리	한림읍	금악리	2022-07-25	2022-01-01	1	c(126.31773580923	33.339571612532)
2010	5011025025	2022	7	25	2	6.1	25.8	55	3.01	1.176	6.47	0.44	제주특별자치도 제주시 한림읍 금악리 437	제주특별자치도	제주시_한림읍	제주_한림	제주특별자치도_제주시_한림읍_금악리	한림읍	금악리	2022-07-25	2022-01-01	1	c(126.317933697152	33.3385345043605)
2011	5011025025	2022	7	25	2	6	34.5	53	3.05	1.217	6.54	0.482	제주특별자치도 제주시 한림읍 금악리 434	제주특별자치도	제주시_한림읍	제주_한림	제주특별자치도_제주시_한림읍_금악리	한림읍	금악리	2022-07-25	2022-01-01	1	c(126.31826147619	33.3380721590576)
2012	5011025025	2022	7	25	2	6	35.7	54	3.01	1.202	6.54	0.491	제주특별자치도 제주시 한림읍 금악리 93	제주특별자치도	제주시_한림읍	제주_한림	제주특별자치도_제주시_한림읍_금악리	한림읍	금악리	2022-07-25	2022-01-01	1	c(126.32057694417	33.3389921299833)
2013	5011025025	2022	7	25	2	6	35.1	52	2.96	1.355	6.34	0.493	제주특별자치도 제주시 한림읍 금악리 90	제주특별자치도	제주시_한림읍	제주_한림	제주특별자치도_제주시_한림읍_금악리	한림읍	금악리	2022-07-25	2022-01-01	1	c(126.321657608521	33.3389416869069)
2014	5011025025	2022	7	25	2	6	31.1	53	2.96	1.192	6.27	0.493	제주특별자치도 제주시 한림읍 금악리 439	제주특별자치도	제주시_한림읍	제주_한림	제주특별자치도_제주시_한림읍_금악리	한림읍	금악리	2022-07-25	2022-01-01	1	c(126.317538850611	33.3379273600974)
2015	5011025025	2022	7	25	2	6.1	36.8	51	2.96	1.125	6.32	0.429	제주특별자치도 제주시 한림읍 금악리 440	제주특별자치도	제주시_한림읍	제주_한림	제주특별자치도_제주시_한림읍_금악리	한림읍	금악리	2022-07-25	2022-01-01	1	c(126.316986315905	33.3377620343098)
2016	5011025025	2022	7	25	2	6	37.8	53	2.88	1.176	6.32	0.446	제주특별자치도 제주시 한림읍 금악리 442	제주특별자치도	제주시_한림읍	제주_한림	제주특별자치도_제주시_한림읍_금악리	한림읍	금악리	2022-07-25	2022-01-01	1	c(126.317237135069	33.3385731425256)
2017	5011025025	2022	7	25	2	6	162.8	124	2.14	1.074	13.8	1.135	제주특별자치도 제주시 한림읍 금악리 198-18	제주특별자치도	제주시_한림읍	제주_한림	제주특별자치도_제주시_한림읍_금악리	한림읍	금악리	2022-07-25	2022-01-01	1	c(126.335682068695	33.3624169504872)
2018	5011025025	2022	7	25	2	6	132.3	109	1.81	0.972	11.78	0.895	제주특별자치도 제주시 한림읍 금악리 198-20	제주특별자치도	제주시_한림읍	제주_한림	제주특별자치도_제주시_한림읍_금악리	한림읍	금악리	2022-07-25	2022-01-01	1	c(126.337138417689	33.3626933212624)
2019	5011025025	2022	7	25	2	6	145.6	112	1.81	0.962	12.23	1.056	제주특별자치도 제주시 한림읍 금악리 198-178	제주특별자치도	제주시_한림읍	제주_한림	제주특별자치도_제주시_한림읍_금악리	한림읍	금악리	2022-07-25	2022-01-01	1	c(126.336870126262	33.3618721534626)
2022	5011025025	2022	7	25	2	6.1	154.6	122	1.94	1.049	13.4	1.062	제주특별자치도 제주시 한림읍 금악리 9-2	제주특별자치도	제주시_한림읍	제주_한림	제주특별자치도_제주시_한림읍_금악리	한림읍	금악리	2022-07-25	2022-01-01	1	c(126.340612797024	33.348594454026)
2024	5011025025	2022	7	25	2	6.7	194.9	61	5.65	3.248	11.71	2.02	제주특별자치도 제주시 한림읍 금악리 1270-1	제주특별자치도	제주시_한림읍	제주_한림	제주특별자치도_제주시_한림읍_금악리	한림읍	금악리	2022-07-25	2022-01-01	1	c(126.306183010314	33.3485957460555)
2025	5011025025	2022	7	25	2	6.9	216.4	57	5.93	2.905	11.93	1.75	제주특별자치도 제주시 한림읍 금악리 1251	제주특별자치도	제주시_한림읍	제주_한림	제주특별자치도_제주시_한림읍_금악리	한림읍	금악리	2022-07-25	2022-01-01	1	c(126.307854249761	33.3490435205661)
2026	5011025025	2022	7	25	2	6.9	242.6	59	6.42	3.084	12.73	2.015	제주특별자치도 제주시 한림읍 금악리 548	제주특별자치도	제주시_한림읍	제주_한림	제주특별자치도_제주시_한림읍_금악리	한림읍	금악리	2022-07-25	2022-01-01	1	c(126.308833291576	33.3484381395067)
2027	5011025025	2022	7	25	2	6.9	236.4	60	6.55	3.299	12.46	2.255	제주특별자치도 제주시 한림읍 금악리 549	제주특별자치도	제주시_한림읍	제주_한림	제주특별자치도_제주시_한림읍_금악리	한림읍	금악리	2022-07-25	2022-01-01	1	c(126.30806907881	33.3487072488419)
2028	5011025025	2022	7	25	2	6.9	239	61	6.34	3.494	12.31	2.155	제주특별자치도 제주시 한림읍 금악리 550	제주특별자치도	제주시_한림읍	제주_한림	제주특별자치도_제주시_한림읍_금악리	한림읍	금악리	2022-07-25	2022-01-01	1	c(126.308430821635	33.3490830674119)
2029	5011025025	2022	7	25	2	6.9	255.9	61	6.47	3.504	13.2	2.23	제주특별자치도 제주시 한림읍 금악리 1260	제주특별자치도	제주시_한림읍	제주_한림	제주특별자치도_제주시_한림읍_금악리	한림읍	금악리	2022-07-25	2022-01-01	1	c(126.306938707694	33.3473953379331)
2030	5011025025	2022	7	25	2	6.9	233.1	61	6.34	2.916	13.15	1.925	제주특별자치도 제주시 한림읍 금악리 1250	제주특별자치도	제주시_한림읍	제주_한림	제주특별자치도_제주시_한림읍_금악리	한림읍	금악리	2022-07-25	2022-01-01	1	c(126.307091389502	33.348815398884)
2031	5011025025	2022	7	25	2	6.7	227.4	60	6.17	3.504	11.91	2.875	제주특별자치도 제주시 한림읍 금악리 1276	제주특별자치도	제주시_한림읍	제주_한림	제주특별자치도_제주시_한림읍_금악리	한림읍	금악리	2022-07-25	2022-01-01	1	c(126.305668956821	33.3476640444178)
2032	5011025025	2022	7	25	2	6.7	236.1	60	6.47	3.442	11.71	2.84	제주특별자치도 제주시 한림읍 금악리 1277	제주특별자치도	제주시_한림읍	제주_한림	제주특별자치도_제주시_한림읍_금악리	한림읍	금악리	2022-07-25	2022-01-01	1	c(126.305834668731	33.3470335801996)
2033	5011025025	2022	7	25	2	6.7	252.2	59	6.26	3.657	11.46	3.5	제주특별자치도 제주시 한림읍 금악리 1254-1	제주특별자치도	제주시_한림읍	제주_한림	제주특별자치도_제주시_한림읍_금악리	한림읍	금악리	2022-07-25	2022-01-01	1	c(126.306310365786	33.3494151103915)
2034	5011025025	2022	7	25	2	6.8	259.4	59	2.31	1.703	7.14	3.5	제주특별자치도 제주시 한림읍 금악리 1262	제주특별자치도	제주시_한림읍	제주_한림	제주특별자치도_제주시_한림읍_금악리	한림읍	금악리	2022-07-25	2022-01-01	1	c(126.306386555448	33.3468652697386)
2035	5011025025	2022	7	25	2	6.9	205.6	61	1.86	0.91	9.38	1.855	제주특별자치도 제주시 한림읍 금악리 1268	제주특별자치도	제주시_한림읍	제주_한림	제주특별자치도_제주시_한림읍_금악리	한림읍	금악리	2022-07-25	2022-01-01	1	c(126.305756809647	33.3480727801506)
2036	5011025025	2022	7	25	2	6.9	235.1	58	0.96	1.228	5.92	1.7	제주특별자치도 제주시 한림읍 금악리 1270	제주특별자치도	제주시_한림읍	제주_한림	제주특별자치도_제주시_한림읍_금악리	한림읍	금악리	2022-07-25	2022-01-01	1	c(126.306010840395	33.3484694615724)
2037	5011025025	2022	7	25	2	6.8	240.6	60	2.44	2.404	7.74	1.69	제주특별자치도 제주시 한림읍 금악리 1272-3	제주특별자치도	제주시_한림읍	제주_한림	제주특별자치도_제주시_한림읍_금악리	한림읍	금악리	2022-07-25	2022-01-01	1	c(126.304978041982	33.3485505094625)
2038	5011025025	2022	7	25	2	6.7	225	61	2.68	1.754	10.26	2.03	제주특별자치도 제주시 한림읍 금악리 1272-4	제주특별자치도	제주시_한림읍	제주_한림	제주특별자치도_제주시_한림읍_금악리	한림읍	금악리	2022-07-25	2022-01-01	1	c(126.305113492821	33.3488227392555)
2039	5011025025	2022	7	25	2	6.8	175	58	1.65	0.629	5.34	1.57	제주특별자치도 제주시 한림읍 금악리 1273	제주특별자치도	제주시_한림읍	제주_한림	제주특별자치도_제주시_한림읍_금악리	한림읍	금악리	2022-07-25	2022-01-01	1	c(126.30501151874	33.3479606897518)
2040	5011025025	2022	7	25	2	6.8	172.2	57	2.88	2.113	6.24	1.835	제주특별자치도 제주시 한림읍 금악리 1274	제주특별자치도	제주시_한림읍	제주_한림	제주특별자치도_제주시_한림읍_금악리	한림읍	금악리	2022-07-25	2022-01-01	1	c(126.305336254456	33.348029946433)
2041	5011025025	2022	7	25	2	6.8	174.6	58	2.19	1.831	11.48	1.394	제주특별자치도 제주시 한림읍 금악리 1275	제주특별자치도	제주시_한림읍	제주_한림	제주특별자치도_제주시_한림읍_금악리	한림읍	금악리	2022-07-25	2022-01-01	1	c(126.305709911922	33.3478773215236)
2042	5011025025	2022	7	25	2	6.9	180.3	59	2.55	0.665	8.18	1.412	제주특별자치도 제주시 한림읍 금악리 1279-1	제주특별자치도	제주시_한림읍	제주_한림	제주특별자치도_제주시_한림읍_금악리	한림읍	금악리	2022-07-25	2022-01-01	1	c(126.305222042516	33.3474641845121)
2043	5011025025	2022	7	25	2	6.9	177.5	59	7.74	8.123	15.5	1.3	제주특별자치도 제주시 한림읍 금악리 1279-2	제주특별자치도	제주시_한림읍	제주_한림	제주특별자치도_제주시_한림읍_금악리	한림읍	금악리	2022-07-25	2022-01-01	1	c(126.305504878599	33.3472495628884)
2044	5011025025	2022	7	25	2	5.7	451.2	111	3.54	2.138	11.83	9.755	제주특별자치도 제주시 한림읍 금악리 191-2	제주특별자치도	제주시_한림읍	제주_한림	제주특별자치도_제주시_한림읍_금악리	한림읍	금악리	2022-07-25	2022-01-01	1	c(126.325556706666	33.3667977767996)
2045	5011025025	2022	7	25	2	5.6	407.8	116	2.11	1.345	7.62	9.8	제주특별자치도 제주시 한림읍 금악리 191-1	제주특별자치도	제주시_한림읍	제주_한림	제주특별자치도_제주시_한림읍_금악리	한림읍	금악리	2022-07-25	2022-01-01	1	c(126.326137301674	33.3669589799204)
2046	5011025025	2022	7	25	2	5.5	465.8	114	2.27	0.501	5.72	9.755	제주특별자치도 제주시 한림읍 금악리 185-1	제주특별자치도	제주시_한림읍	제주_한림	제주특별자치도_제주시_한림읍_금악리	한림읍	금악리	2022-07-25	2022-01-01	1	c(126.327292031129	33.3650222060441)
2047	5011025025	2022	7	25	2	5.6	413.9	112	3.7	1.739	29.32	9.935	제주특별자치도 제주시 한림읍 금악리 198-9	제주특별자치도	제주시_한림읍	제주_한림	제주특별자치도_제주시_한림읍_금악리	한림읍	금악리	2022-07-25	2022-01-01	1	c(126.332156053129	33.3638410442926)
2048	5011025025	2022	7	25	2	5.6	440.4	112	3.05	1.688	26.25	9.615	제주특별자치도 제주시 한림읍 금악리 198-10	제주특별자치도	제주시_한림읍	제주_한림	제주특별자치도_제주시_한림읍_금악리	한림읍	금악리	2022-07-25	2022-01-01	1	c(126.331595053096	33.3641817150896)
2050	5011025025	2022	7	25	2	5.5	492.1	115	1.24	1.422	5.14	9.695	제주특별자치도 제주시 한림읍 금악리 198-13	제주특별자치도	제주시_한림읍	제주_한림	제주특별자치도_제주시_한림읍_금악리	한림읍	금악리	2022-07-25	2022-01-01	1	c(126.329730025139	33.3632400371629)
2052	5011025025	2022	7	25	2	5.5	118.6	42	4.17	1.253	26.38	0.36	제주특별자치도 제주시 한림읍 금악리 196-53	제주특별자치도	제주시_한림읍	제주_한림	제주특별자치도_제주시_한림읍_금악리	한림읍	금악리	2022-07-25	2022-01-01	1	c(126.327866348765	33.3661663807239)
2053	5011025025	2022	7	25	2	5.5	455.6	114	2.22	1.381	12.01	9.725	제주특별자치도 제주시 한림읍 금악리 198-11	제주특별자치도	제주시_한림읍	제주_한림	제주특별자치도_제주시_한림읍_금악리	한림읍	금악리	2022-07-25	2022-01-01	1	c(126.331843372488	33.3628728468264)
2054	5011025025	2022	7	25	2	5.6	580.2	120	3.1	2.01	14.42	10.715	제주특별자치도 제주시 한림읍 금악리 198-136	제주특별자치도	제주시_한림읍	제주_한림	제주특별자치도_제주시_한림읍_금악리	한림읍	금악리	2022-07-25	2022-01-01	1	c(126.335271566771	33.3594721998166)
2055	5011025025	2022	7	25	2	5.6	533	113	4.12	2.343	13.07	10.35	제주특별자치도 제주시 한림읍 금악리 198-208	제주특별자치도	제주시_한림읍	제주_한림	제주특별자치도_제주시_한림읍_금악리	한림읍	금악리	2022-07-25	2022-01-01	1	c(126.33492674989	33.3600566641374)
2056	5011025025	2022	7	25	2	5.4	122.7	44	3.46	1.678	14.22	0.359	제주특별자치도 제주시 한림읍 금악리 203-1	제주특별자치도	제주시_한림읍	제주_한림	제주특별자치도_제주시_한림읍_금악리	한림읍	금악리	2022-07-25	2022-01-01	1	c(126.328353540995	33.3721482403489)
2057	5011025025	2022	7	25	2	5.5	115	44	0.99	1.688	2.1	0.324	제주특별자치도 제주시 한림읍 금악리 203-2	제주특별자치도	제주시_한림읍	제주_한림	제주특별자치도_제주시_한림읍_금악리	한림읍	금악리	2022-07-25	2022-01-01	1	c(126.328682563208	33.3718414931322)
2058	5011025025	2022	7	25	2	5.5	116.3	44	0.99	1.678	1.83	0.329	제주특별자치도 제주시 한림읍 금악리 203-3	제주특별자치도	제주시_한림읍	제주_한림	제주특별자치도_제주시_한림읍_금악리	한림읍	금악리	2022-07-25	2022-01-01	1	c(126.328975355094	33.3709210113619)
2059	5011025025	2022	7	25	2	5.5	116.4	44	1.24	2.113	2.25	0.307	제주특별자치도 제주시 한림읍 금악리 203-4	제주특별자치도	제주시_한림읍	제주_한림	제주특별자치도_제주시_한림읍_금악리	한림읍	금악리	2022-07-25	2022-01-01	1	c(126.328222412405	33.371048121662)
2060	5011025025	2022	7	25	2	5.5	121.1	44	1.04	1.739	1.88	0.31	제주특별자치도 제주시 한림읍 금악리 203-5	제주특별자치도	제주시_한림읍	제주_한림	제주특별자치도_제주시_한림읍_금악리	한림읍	금악리	2022-07-25	2022-01-01	1	c(126.327879317826	33.370823569687)
2061	5011025025	2022	7	25	2	5.5	107	44	1.04	1.729	1.8	0.359	제주특별자치도 제주시 한림읍 금악리 203-6	제주특별자치도	제주시_한림읍	제주_한림	제주특별자치도_제주시_한림읍_금악리	한림읍	금악리	2022-07-25	2022-01-01	1	c(126.327368869538	33.3701866205174)
2062	5011025025	2022	7	25	2	5.5	112.9	43	0.99	1.703	1.75	0.323	제주특별자치도 제주시 한림읍 금악리 203-9	제주특별자치도	제주시_한림읍	제주_한림	제주특별자치도_제주시_한림읍_금악리	한림읍	금악리	2022-07-25	2022-01-01	1	c(126.326230113042	33.3696663536363)
2063	5011025025	2022	7	25	2	5.5	109.6	42	1.37	2.276	2.25	0.36	제주특별자치도 제주시 한림읍 금악리 203-10	제주특별자치도	제주시_한림읍	제주_한림	제주특별자치도_제주시_한림읍_금악리	한림읍	금악리	2022-07-25	2022-01-01	1	c(126.326845283812	33.3693450252668)
2064	5011025025	2022	7	25	2	5.5	113.8	44	1.28	2.251	2.1	0.346	제주특별자치도 제주시 한림읍 금악리 184-1	제주특별자치도	제주시_한림읍	제주_한림	제주특별자치도_제주시_한림읍_금악리	한림읍	금악리	2022-07-25	2022-01-01	1	c(126.328221578566	33.3654806536724)
2065	5011025025	2022	7	25	2	5.5	115.4	43	1.15	1.995	1.95	0.366	제주특별자치도 제주시 한림읍 금악리 701	제주특별자치도	제주시_한림읍	제주_한림	제주특별자치도_제주시_한림읍_금악리	한림읍	금악리	2022-07-25	2022-01-01	1	c(126.31101193599	33.3695124999258)
2066	5011025025	2022	7	25	2	5.5	117.6	44	1.12	1.882	1.9	0.335	제주특별자치도 제주시 한림읍 금악리 7-2	제주특별자치도	제주시_한림읍	제주_한림	제주특별자치도_제주시_한림읍_금악리	한림읍	금악리	2022-07-25	2022-01-01	1	c(126.340748270341	33.3498334342679)
2067	5011025025	2022	7	25	2	5.5	117.2	43	2.77	1.729	9.03	0.361	제주특별자치도 제주시 한림읍 금악리 198-12	제주특별자치도	제주시_한림읍	제주_한림	제주특별자치도_제주시_한림읍_금악리	한림읍	금악리	2022-07-25	2022-01-01	1	c(126.330513088492	33.3635761411467)
2068	5011025025	2022	7	25	2	5.5	114.5	44	2.88	2.138	10.53	0.361	제주특별자치도 제주시 한림읍 금악리 204	제주특별자치도	제주시_한림읍	제주_한림	제주특별자치도_제주시_한림읍_금악리	한림읍	금악리	2022-07-25	2022-01-01	1	c(126.325144821732	33.3714359761573)
2069	5011025025	2022	7	25	2	5.9	86.6	61	2.85	1.893	10.01	0.63	제주특별자치도 제주시 한림읍 금악리 1005	제주특별자치도	제주시_한림읍	제주_한림	제주특별자치도_제주시_한림읍_금악리	한림읍	금악리	2022-07-25	2022-01-01	1	c(126.311862763384	33.3630543844798)
2070	5011025025	2022	7	25	2	5.9	89.9	60	2.85	1.867	10.03	0.653	제주특별자치도 제주시 한림읍 금악리 1006	제주특별자치도	제주시_한림읍	제주_한림	제주특별자치도_제주시_한림읍_금악리	한림읍	금악리	2022-07-25	2022-01-01	1	c(126.312009547866	33.3634210666158)
2071	5011025025	2022	7	25	2	5.9	84.8	62	2.85	1.78	9.98	0.585	제주특별자치도 제주시 한림읍 금악리 1007	제주특별자치도	제주시_한림읍	제주_한림	제주특별자치도_제주시_한림읍_금악리	한림읍	금악리	2022-07-25	2022-01-01	1	c(126.312771235541	33.3629140788395)
2072	5011025025	2022	7	25	2	4.9	25	124	2.77	1.79	9.86	1.56	제주특별자치도 제주시 한림읍 금악리 275	제주특별자치도	제주시_한림읍	제주_한림	제주특별자치도_제주시_한림읍_금악리	한림읍	금악리	2022-07-25	2022-01-01	1	c(126.315599432786	33.3718416383303)
2073	5011025025	2022	7	25	2	4.9	24.6	125	2.93	1.918	9.73	1.695	제주특별자치도 제주시 한림읍 금악리 249-31	제주특별자치도	제주시_한림읍	제주_한림	제주특별자치도_제주시_한림읍_금악리	한림읍	금악리	2022-07-25	2022-01-01	1	c(126.315659393106	33.3728158744101)
2074	5011025025	2022	7	25	2	5	25	133	3.05	1.816	11.86	1.685	제주특별자치도 제주시 한림읍 금악리 249-32	제주특별자치도	제주시_한림읍	제주_한림	제주특별자치도_제주시_한림읍_금악리	한림읍	금악리	2022-07-25	2022-01-01	1	c(126.314722622205	33.3729072676231)
2075	5011025025	2022	7	25	2	5.1	25.3	133	2.8	1.32	7.83	1.565	제주특별자치도 제주시 한림읍 금악리 249-36	제주특별자치도	제주시_한림읍	제주_한림	제주특별자치도_제주시_한림읍_금악리	한림읍	금악리	2022-07-25	2022-01-01	1	c(126.314683162415	33.3724032372191)
2076	5011025025	2022	7	25	2	4.9	25.7	129	2.85	1.422	6.69	1.94	제주특별자치도 제주시 한림읍 금악리 249-37	제주특별자치도	제주시_한림읍	제주_한림	제주특별자치도_제주시_한림읍_금악리	한림읍	금악리	2022-07-25	2022-01-01	1	c(126.315436357533	33.3724398506224)
2077	5011025025	2022	7	25	2	5	25.6	135	2.8	1.422	6.52	1.84	제주특별자치도 제주시 한림읍 금악리 249-29	제주특별자치도	제주시_한림읍	제주_한림	제주특별자치도_제주시_한림읍_금악리	한림읍	금악리	2022-07-25	2022-01-01	1	c(126.315031418405	33.3732543738384)
2078	5011025025	2022	7	25	2	5	25.3	133	2.77	1.407	6.32	1.56	제주특별자치도 제주시 한림읍 금악리 274-8	제주특별자치도	제주시_한림읍	제주_한림	제주특별자치도_제주시_한림읍_금악리	한림읍	금악리	2022-07-25	2022-01-01	1	c(126.314517584015	33.3726483688962)
2079	5011025025	2022	7	25	2	5	25.8	135	0.87	0.665	3.09	1.695	제주특별자치도 제주시 한림읍 금악리 274-9	제주특별자치도	제주시_한림읍	제주_한림	제주특별자치도_제주시_한림읍_금악리	한림읍	금악리	2022-07-25	2022-01-01	1	c(126.314355134837	33.3721795427373)
2080	5011025025	2022	7	25	2	5	26.9	132	0.91	0.639	3.17	1.695	제주특별자치도 제주시 한림읍 금악리 274-11	제주특별자치도	제주시_한림읍	제주_한림	제주특별자치도_제주시_한림읍_금악리	한림읍	금악리	2022-07-25	2022-01-01	1	c(126.314519961551	33.3725918518759)
2081	5011025025	2022	7	25	2	5.1	26.7	137	0.91	0.655	3.17	1.89	제주특별자치도 제주시 한림읍 금악리 278-6	제주특별자치도	제주시_한림읍	제주_한림	제주특별자치도_제주시_한림읍_금악리	한림읍	금악리	2022-07-25	2022-01-01	1	c(126.316685219751	33.3718754792116)
2082	5011025025	2022	7	25	2	5.1	26.3	137	0.91	0.665	3.34	1.449	제주특별자치도 제주시 한림읍 금악리 284	제주특별자치도	제주시_한림읍	제주_한림	제주특별자치도_제주시_한림읍_금악리	한림읍	금악리	2022-07-25	2022-01-01	1	c(126.315293627309	33.3684248802232)
[truncated: 23,739 more rows]
