# Supplementary material for: An agricultural digital twin for mandarins demonstrates the potential for individualized agriculture
Source: Nat Commun. 2024 Feb 20;15:1561. doi: 10.1038/s41467-024-45725-x (PMC10879191; doi:10.1038/s41467-024-45725-x)
Supplement: Supplementary file 17 — Source Data [file 41467_2024_45725_MOESM17_ESM.zip]

Archive with 1 entries (1 files):
- Source Data 2024-01-24.xlsx
