# Supplementary material for: An agricultural digital twin for mandarins demonstrates the potential for individualized agriculture
Source: Nat Commun. 2024 Feb 20;15:1561. doi: 10.1038/s41467-024-45725-x (PMC10879191; doi:10.1038/s41467-024-45725-x)
Supplement: Supplementary file 17 — Source Data [file 41467_2024_45725_MOESM17_ESM.zip › Source Data 2024-01-24.xlsx]

## Sheet: Fig1
All Locations													Farm Locations
code	acid	phosphate	OM	Mg	K	Ca	EC	ymd	geometry				farm	latitude	longitude
5011025021	6.3	655	63	3.1	1.02	5.1	0.2	2020-12-31	c(126.297662929694	33.4205670214556)			aab	33.3018	126.751
5011025021	4.9	1371	50	1.3	0.97	1	0.9	2020-12-31	c(126.295964800238	33.4324650304285)			abb	33.2632	126.301
5011025021	6.1	963	59	3.4	1.67	4.8	1.2	2020-12-31	c(126.296076918246	33.4316303461394)			bab	33.3221	126.756
5011025021	5.4	1084	59	1.3	1.19	1.3	1.7	2020-12-31	c(126.296770288908	33.4292140576377)			bbb	33.2671	126.434
5011025021	6.2	1350	52	2.5	1.23	4.7	1	2020-12-31	c(126.295084935989	33.4446926660485)			cab	33.494	126.555
5011025021	8.2	819	50	2.3	1.49	9.7	0.4	2020-12-31	c(126.294500238185	33.4375949414466)			cbb	33.2711	126.447
5011025021	5.8	1291	56	2.5	1.1	2.6	0.9	2020-12-31	c(126.293764020578	33.4372661799356)			dab	33.5154	126.605
5011025021	6.4	2108	76	4	2.48	5.5	2	2020-12-31	c(126.287178218418	33.4272690336087)			dbb	33.3551	126.849
5011025021	5.9	1369	16	2	1.75	3.2	0.2	2020-12-31	c(126.28844122614	33.4378051053107)			eab	33.3544	126.853
5011025021	6.8	1356	25	2.4	3.37	2.2	3.3	2020-12-31	c(126.288862666396	33.4369740064074)			fab	33.5041	126.598
5011025021	6.4	1400	50	4.5	5.15	25.2	1.7	2020-03-31	c(126.302775094057	33.424813585144)			gab	33.5136	126.632
5011025021	7.2	1512	34	1.8	1.33	12.5	0.9	2020-05-28	c(126.296430943661	33.4428573790786)			hab	33.279	126.368
5011025021	5.4	1083	35	3.2	2.22	7.1	3.1	2020-06-22	c(126.297947703209	33.4428735487694)			iab	33.3252	126.743
5011025021	5.8	1019	32	4.3	2.19	8.8	2.5	2020-06-22	c(126.297723324737	33.4428256662609)			kab	33.3347	126.826
5011025021	6.6	961	33	3.3	1.55	11.9	0.4	2020-06-22	c(126.298425806176	33.4429443243562)			lab	33.2784	126.615
5011025021	5.4	1083	35	3.2	2.22	7.1	3.1	2020-06-22	c(126.297947703209	33.4428735487694)			mab	33.2677	126.448
5011025021	5.8	1019	32	4.3	2.19	8.8	2.5	2020-06-22	c(126.297723324737	33.4428256662609)			nab	33.2485	126.446
5011025021	6.6	961	33	3.3	1.55	11.9	0.4	2020-06-22	c(126.298425806176	33.4429443243562)			pab	33.242	126.38
5011025021	5.8	495	154	1.8	1.77	8.4	0.6	2020-09-08	c(126.290564666951	33.4155039668528)			qab	33.3275	126.721
5011025021	6.8	587	152	3.4	2.16	13.7	0.6	2020-09-08	c(126.301265220566	33.4182860575999)			rab	33.314	126.763
5011025021	7.2	772	49	1.1	1.57	11.4	0.7	2020-10-08	c(126.302775094057	33.424813585144)			sab	33.3	126.63
5011025021	6.4	683	31	2.3	1.68	9.5	0.7	2020-10-13	c(126.294934879397	33.4320394908523)			tab	33.4352	126.345
5011025021	8	991	119	3.2	0.96	10.3	0.28	2020-01-10	c(126.298668168849	33.4248360523544)			uab	33.3376	126.61
5011025021	7.4	359	126	1.9	0.99	8.6	0.36	2020-01-10	c(126.29934339494	33.4242608680961)			wab	33.3269	126.714
5011025021	6	644	113	1.3	0.81	5.2	0.58	2020-01-10	c(126.299326889686	33.4237992515785)			xab	33.311	126.726
5011025021	5.8	814	115	2.2	0.86	5	0.95	2020-01-10	c(126.300067670464	33.4232398506432)			yab	33.2369	126.376
5011025021	7.1	756	111	2.4	1.14	9.1	0.84	2020-01-10	c(126.300513983077	33.4227299952379)			zab	33.306	126.658
5011025021	7.5	1015	118	2.5	0.73	8.8	0.34	2020-01-10	c(126.300534986408	33.4236370220197)
5011025021	6.6	1225	32	2.3	0.91	7.4	0.6	2020-02-13	c(126.298127765665	33.4421746668367)
5011025021	6.1	954	37	1.9	1.06	6.34	1.1	2020-02-13	c(126.297582716855	33.4424448514)
5011025021	5.9	1167	40	1.8	1.14	6.6	1.2	2020-02-13	c(126.297350669252	33.4428681837514)
5011025021	6.2	814	36	2	1.64	5.8	0.7	2020-02-13	c(126.297211884107	33.4431284063876)
5011025021	6.6	1225	32	2.3	0.91	7.4	0.6	2020-02-13	c(126.298127765665	33.4421746668367)
5011025021	5.9	1167	40	1.8	1.14	6.6	1.2	2020-02-13	c(126.297350669252	33.4428681837514)
5011025021	6.2	814	36	2	1.64	5.8	0.7	2020-02-13	c(126.297211884107	33.4431284063876)
5011025021	5	1128	30	2	1.26	4.3	2.7	2020-06-22	c(126.295974027953	33.4456755766901)
5011025021	5	1128	30	2	1.26	4.3	2.7	2020-06-22	c(126.295974027953	33.4456755766901)
5011025021	6.6	589	33	1.7	0.68	20	0.4	2020-08-20	c(126.286622315363	33.4347481964126)
5011025021	6.6	589	33	1.7	0.68	20	0.4	2020-08-20	c(126.286622315363	33.4347481964126)
5011025021	5.8	190	28	3.4	0.71	30	0.3	2020-08-20	c(126.282435192313	33.4311836923073)
5011025021	5.8	190	28	3.4	0.71	30	0.3	2020-08-20	c(126.282435192313	33.4311836923073)
5011025021	8.2	590	68	4.1	1.8	30	0.9	2020-08-20	c(126.284243109774	33.435055182265)
5011025021	5.6	10	25	1.7	0.48	5.1	0.3	2020-08-20	c(126.286352515413	33.4347088677344)
5011025021	5.6	10	25	1.7	0.48	5.1	0.3	2020-08-20	c(126.286352515413	33.4347088677344)
5011025021	5.6	684	37	1.3	0.72	5	0.4	2020-08-20	c(126.286163746359	33.4343997093423)
5011025021	5.6	684	37	1.3	0.72	5	0.4	2020-08-20	c(126.286163746359	33.4343997093423)
5011025021	5.8	604	27	0.9	0.51	3.9	0.4	2020-08-20	c(126.286040171187	33.4347305112621)
5011025021	5.8	604	27	0.9	0.51	3.9	0.4	2020-08-20	c(126.286040171187	33.4347305112621)
5011025021	5.7	810	60	4.7	0.9	9.7	0.9	2020-08-24	c(126.298453614248	33.4193081888193)
5011025021	5.7	810	60	4.7	0.9	9.7	0.9	2020-08-24	c(126.298453614248	33.4193081888193)
5011025021	4.7	605	43	0.3	0.87	1	1.2	2020-10-13	c(126.299911623792	33.4305307464419)
5011025021	5.6	703	21	0.7	1.28	3	0.8	2020-10-13	c(126.297634734402	33.4242554421509)
5011025021	5.3	897	37	0.5	1.07	1.7	0.6	2020-10-13	c(126.297903049632	33.441608190432)
5011025021	6.2	770	31	1.2	1.16	4.6	0.7	2020-10-13	c(126.297525431603	33.4391580648389)
5011025021	5.7	733	33	0.8	1.19	3.1	0.7	2020-10-13	c(126.293775580997	33.4376577145854)
5011025021	7.1	771	39	6.2	1.51	8.3	0.8	2020-08-24	c(126.298998477874	33.4433179345193)
5011025021	7.1	771	39	6.2	1.51	8.3	0.8	2020-08-24	c(126.298998477874	33.4433179345193)
5011025021	6.1	282	30	7	1.1	7	0.54	2020-01-23	c(126.29778698384	33.4289423091905)
5011025021	6.1	312	28	2.2	0.8	6.9	0.16	2020-01-23	c(126.296258496871	33.4251330014919)
5011025021	6.3	310	25	1.1	1.28	6.7	0.1	2020-02-25	c(126.290867775237	33.4161867604091)
5011025021	6.5	273	36	1.1	1.3	6.3	0.1	2020-02-25	c(126.290733945311	33.4158801762522)
5011025021	5.5	689	20	1.6	0.84	4.4	0.4	2020-05-22	c(126.287251318622	33.4379650656351)
5011025021	5.6	714	21	1.6	0.86	4.8	0.5	2020-05-22	c(126.286829341054	33.4382415903154)
5011025021	5.4	619	17	1.8	0.73	3.7	0.2	2020-05-22	c(126.285047764025	33.4404327333383)
5011025021	5.3	488	25	1.3	1.78	1.5	0.9	2020-06-26	c(126.28419750261	33.4417094316947)
5011025021	5	310	20	1.8	1.36	2.6	1.3	2020-06-26	c(126.284412626782	33.4393072273199)
5011025021	5.2	1058	19	1.4	2.34	2.1	1.7	2020-06-26	c(126.284664880912	33.4401889004517)
5011025021	6.5	1046	43	3.4	1.62	6	1.7	2020-07-16	c(126.293217621224	33.4252622195556)
5011025021	6.4	296	39	2.6	1.03	4.4	0.3	2020-07-16	c(126.287770178639	33.4209174118622)
5011025021	5.4	1098	34	1.6	2.12	2.3	0.8	2020-07-16	c(126.288884035932	33.419533102024)
5011025021	6.1	769	31	2.5	1.5	8.5	0.5	2020-07-16	c(126.288413807182	33.4213473766697)
5011025021	5.3	3369	8	2	1.12	4.6	1.1	2020-07-16	c(126.286729620609	33.4270993905722)
5011025021	5.5	2658	11	2.3	1.08	5.5	1	2020-07-16	c(126.290775216266	33.4265661292852)
5011025021	6.1	601	5	3.1	1.09	6.5	0.4	2020-07-16	c(126.284357746983	33.4398616561127)
5011025021	6.6	1068	13	3.1	1.18	8.4	0.3	2020-07-16	c(126.288880400302	33.4251617864354)
5011025021	6.2	1063	28	2	1.16	5.3	0.4	2020-07-22	c(126.289746398042	33.424749403229)
5011025021	7.3	280.1	28.3	2.25	1.34	10.82	0.6	2020-07-17	c(126.297279785001	33.4349462630769)
5011025021	6.2	243	24	1.6	0.92	3.4	0.2	2020-07-31	c(126.291329735231	33.4324374603834)
5011025021	6.6	749	22	0.7	0.82	2.9	0.2	2020-08-07	c(126.277441860495	33.4372875581879)
5011025021	6.1	373	23	3.9	1.32	5.8	1.8	2020-09-08	c(126.280816013532	33.4326852821485)
5011025021	5.2	259	30	1.5	1.24	3.6	0.4	2020-09-29	c(126.284930540265	33.4379951620863)
5011025021	5.7	439	23	2.9	1.48	6.4	1.1	2020-09-29	c(126.28397720724	33.4412443845342)
5011025021	7.1	612	35	2.7	1.07	7.1	0.4	2020-12-02	c(126.282361594464	33.4407256499169)
5011025021	7	926	49	2.7	1.09	7.1	0.4	2020-12-11	c(126.296875481278	33.4438892409577)
5011025021	6.8	982	42	3	0.89	6.6	0.9	2020-12-11	c(126.296258496871	33.4251330014919)
5011025021	7.3	339	48	1.1	1.67	4.9	0.2	2020-08-07	c(126.291711954741	33.4209786598304)
5011025021	6.9	323	32	0.8	1.41	4	0.2	2020-08-07	c(126.291304535439	33.4208515529722)
5011025021	7.6	387	59	2.7	0.01	0.1	0.4	2020-08-07	c(126.291799951472	33.4207077840737)
5011025021	6.9	406	54	3	2.5	9.5	0.3	2020-08-07	c(126.291395644201	33.4206080134206)
5011025021	6.7	1386	160	1.2	1.67	7.1	0.5	2020-08-07	c(126.291880039706	33.4202587993227)
5011025021	6.8	332	69	1.4	1.73	6.1	0.3	2020-08-07	c(126.291763528636	33.4204266410937)
5011025021	6.8	1367	105	3	2.41	11.6	2.5	2020-02-28	c(126.298916845493	33.422403889718)
5011025021	5.7	142	33	3	0.39	2.3	0.1	2020-11-13	c(126.286282684206	33.4313775547116)
5011025021	5	723.6	40.1	1.06	0.867	2.16	0.37	2020-09-23	c(126.296258985585	33.4196221331423)
5011025021	5.5	1042.1	41.1	1.57	1.074	3.43	0.56	2020-09-23	c(126.295707417676	33.4202639094528)
5011025021	5.2	1037.5	41.1	1.26	1.187	3.33	0.59	2020-09-23	c(126.297012914054	33.4223786887714)
5011025021	5.7	1003.9	33.7	1.85	1.216	4.75	0.48	2020-09-23	c(126.293472225436	33.4256212399058)
5011025021	4.2	933.4	28.9	0.76	1.095	0.91	0.93	2020-09-23	c(126.298610253698	33.4303391995129)
5011025021	6.6	57.9	25.2	2.66	0.572	10.96	0.82	2020-09-23	c(126.300542806416	33.4316035907863)
5011025021	5.2	697	26.9	1.51	0.921	3.72	0.49	2020-09-23	c(126.298166396504	33.4337704748848)
5011025021	6	1077.8	26	2.06	1.057	5.04	0.43	2020-09-23	c(126.295974027953	33.4456755766901)
5011025021	7.1	394.2	16.6	5.37	0.924	8.69	0.5	2020-09-23	c(126.28496064365	33.439306962322)
5011025021	6.2	650.2	26.8	2.84	2.011	8.92	0.5	2020-09-23	c(126.289883321717	33.4369826498104)
5011025021	4.9	1298.9	29.5	1.07	0.933	1.93	0.57	2020-09-23	c(126.292660869589	33.4351119531871)
5011025021	6.4	892.5	30.6	2.57	1.357	7.06	0.47	2020-09-23	c(126.289073814562	33.425295608871)
5011025021	6	622.9	45.5	1.67	0.963	6.62	0.56	2020-09-23	c(126.289012380108	33.4217393033669)
5011025021	5.7	1261	30	0.6	0.44	4.2	0.8	2021-02-26	c(126.298127765665	33.4421746668367)
5011025021	5.7	1261	30	0.6	0.44	4.2	0.8	2021-02-26	c(126.298127765665	33.4421746668367)
5011025021	6.1	1227	34	0.7	0.54	5.8	4.4	2021-02-26	c(126.297350669252	33.4428681837514)
5011025021	6.1	1227	34	0.7	0.54	5.8	4.4	2021-02-26	c(126.297350669252	33.4428681837514)
5011025021	6.7	1138	32	0.7	0.4	4.7	1.2	2021-02-26	c(126.297211884107	33.4431284063876)
5011025021	6.7	1138	32	0.7	0.4	4.7	1.2	2021-02-26	c(126.297211884107	33.4431284063876)
5011025021	6.5	1082	33	0.7	0.47	6.5	1	2021-02-26	c(126.297582716855	33.4424448514)
5011025021	6.5	1082	33	0.7	0.47	6.5	1	2021-02-26	c(126.297582716855	33.4424448514)
5011025021	6.4	1025	30	2.7	1.87	8.8	1.6	2021-06-18	c(126.296430943661	33.4428573790786)
5011025021	6	694	38	1.2	1.53	3.9	0.6	2021-07-12	c(126.297947703209	33.4428735487694)
5011025021	6.6	795	37	3	1.76	7.6	0.7	2021-07-12	c(126.297723324737	33.4428256662609)
5011025021	6	698	34	1.7	1.45	3.5	0.8	2021-07-12	c(126.298425806176	33.4429443243562)
5011025021	6.3	595	37	3.4	1.19	8.7	1.05	2021-08-27	c(126.290564666951	33.4155039668528)
5011025021	6.8	775	37	1.5	1.28	12.1	1.27	2021-09-28	c(126.302775094057	33.424813585144)
5011025021	5.6	803	30	1.2	0.66	5.9	2.07	2021-10-27	c(126.297634734402	33.4242554421509)
5011025021	6.5	593	33	2.5	0.67	9	1.54	2021-10-27	c(126.294934879397	33.4320394908523)
5011025021	6.4	605	37	1.7	0.56	8	4.01	2021-10-27	c(126.299911623792	33.4305307464419)
5011025021	6.3	536	31	1.7	1.06	7.5	1.93	2021-10-27	c(126.297525431603	33.4391580648389)
5011025021	5.7	1122	31	1.3	1.45	5.2	2.85	2021-10-27	c(126.297903049632	33.441608190432)
5011025021	6.7	764	21	2.1	1.44	12.3	3.16	2021-10-27	c(126.293775580997	33.4376577145854)
5011025021	6.3	374	31	1.7	0.88	8.5	1.67	2021-10-28	c(126.296258496871	33.4251330014919)
5011025021	6.7	689	28	2.8	0.99	11.1	1.4	2021-10-28	c(126.296875481278	33.4438892409577)
5011025021	7	491	30	4	1.3	9.9	1.15	2021-10-13	c(126.301265220566	33.4182860575999)
5011025021	7.3	283	36	2.3	1.19	10.5	0.3	2021-06-21	c(126.287770178639	33.4209174118622)
5011025021	4.8	376	35	1.2	1.08	1.7	0.3	2021-07-01	c(126.284930540265	33.4379951620863)
5011025021	5.1	624	26	1	0.99	1.6	0.3	2021-07-01	c(126.28419750261	33.4417094316947)
5011025021	4.5	301	32	1.4	1.32	2.6	0.6	2021-07-01	c(126.284412626782	33.4393072273199)
5011025021	6.7	703	93	3.2	0.69	4.3	0.3	2021-07-26	c(126.277441860495	33.4372875581879)
5011025021	6.8	155	14	5	0.44	5.2	0.2	2021-08-09	c(126.280433092279	33.4409457312188)
5011025021	5.3	443	16	2.6	0.46	2.9	0.4	2021-08-09	c(126.283147028662	33.438755721022)
5011025021	6.3	1369	34	4.2	0.68	6.1	0.5	2021-08-09	c(126.276781553567	33.4362033397074)
5011025021	6.7	64	23	2.4	0.61	3.7	0.75	2021-11-02	c(126.286282684206	33.4313775547116)
5011025021	6.6	1360	68	4.9	2.75	12.1	1.9	2021-08-04	c(126.298998477874	33.4433179345193)
5011025021	5.4	873	26	2.3	1.93	2.2	0.3	2021-01-29	c(126.281509468515	33.4315377053133)
5011025021	6.4	437	44	0.9	0.4	3	0.4	2021-02-08	c(126.290867775237	33.4161867604091)
5011025021	6.4	355	47	1.2	0.56	3.6	0.2	2021-02-08	c(126.290733945311	33.4158801762522)
5011025021	6.6	2395	32	1.7	1.71	4.1	0.4	2021-03-02	c(126.288856165561	33.4337634202253)
5011025021	6.5	1318	30	1.5	1.58	3.5	0.3	2021-03-02	c(126.288656552678	33.4343739117589)
5011025021	6.7	1268	73	1.6	1.74	14.5	4	2021-04-22	c(126.298916845493	33.422403889718)
5011025021	6.8	853	49	0.9	0.48	9.4	0.5	2021-05-21	c(126.293217621224	33.4252622195556)
5011025021	6.6	884	36	1.1	0.5	6.8	0.5	2021-05-21	c(126.287966994092	33.420435651032)
5011025021	6.9	633	47	1.3	0.56	6.9	0.4	2021-05-21	c(126.288413807182	33.4213473766697)
5011025021	6.4	985	56	1.4	0.66	4.4	0.7	2021-05-21	c(126.288884035932	33.419533102024)
5011025021	5.9	739	36	0.5	0.36	3.2	0.3	2021-05-21	c(126.286729620609	33.4270993905722)
5011025021	4.9	552	39	0.6	0.24	3.2	2	2021-05-21	c(126.290775216266	33.4265661292852)
5011025021	5.9	711	21	1.6	1.09	5	0.3	2021-06-17	c(126.289746398042	33.424749403229)
5011025021	4.5	1278	36	0.4	0.66	0.8	0.9	2021-07-23	c(126.297302854892	33.4402351912766)
5011025021	7.1	1169	39	1.7	1.63	6.5	0.4	2021-03-02	c(126.289197477383	33.4337361654403)
5011025021	7.1	1060	78	1.3	1.46	18.4	1.7	2021-01-22	c(126.298916845493	33.422403889718)
5011025021	7	386	41	0.9	0.44	7.7	1.6	2021-01-22	c(126.298141022303	33.4224678428209)
5011025021	6.6	384	29	1.2	0.6	3.3	0.41	2022-08-04	c(126.293434560518	33.4299780383831)
5011025021	6.9	649	24	2.5	1.03	6.4	1.43	2022-02-11	c(126.288856165561	33.4337634202253)
5011025021	6.4	510	28	2.2	0.7	7.3	1.7	2022-02-07	c(126.297582716855	33.4424448514)
5011025021	7.1	516	25	2.2	1.15	9.3	1.43	2022-02-07	c(126.297211884107	33.4431284063876)
5011025021	7.2	595	26	2.5	1.42	12.2	1.55	2022-02-07	c(126.297350669252	33.4428681837514)
5011025021	6.7	901	28	1.6	1.31	6.4	1.79	2022-02-07	c(126.298127765665	33.4421746668367)
5011025021	5	318	43	1	0.41	5.7	0.98	2022-03-15	c(126.290867775237	33.4161867604091)
5011025021	5.2	295	43	1.3	0.69	5.3	1.21	2022-03-15	c(126.290733945311	33.4158801762522)
5011025021	6.7	1123	43	3.7	1.69	7.5	0.67	2022-07-19	c(126.293217621224	33.4252622195556)
5011025021	4.8	929	27	1.2	0.99	3.2	1.89	2022-07-19	c(126.286729620609	33.4270993905722)
5011025021	7.9	177	18	2.8	0.81	12.4	0.56	2022-09-01	c(126.29778698384	33.4289423091905)
5011025021	5.2	613	31	1.1	1.09	4.3	1.45	2022-10-19	c(126.297634734402	33.4242554421509)
5011025021	5.9	453	32	2.1	1.31	5.9	2.3	2022-10-19	c(126.294934879397	33.4320394908523)
5011025021	6.7	501	33	1.9	1.05	8.3	1.23	2022-10-19	c(126.299911623792	33.4305307464419)
5011025021	6	645	27	1.4	0.86	4.8	0.54	2022-10-19	c(126.297525431603	33.4391580648389)
5011025021	5.8	738	27	2.4	0.98	3.9	1	2022-10-19	c(126.297903049632	33.441608190432)
5011025021	6.2	652	27	1.8	0.85	5.8	1	2022-10-19	c(126.293775580997	33.4376577145854)
5011025021	5.3	493	35	1.1	0.63	5.3	1.13	2022-11-01	c(126.290564666951	33.4155039668528)
5011025021	5.2	526	38	1.6	1.07	4	0.5	2022-11-11	c(126.296258496871	33.4251330014919)
5011025021	6.7	920	31	2.7	1.27	7.5	0.43	2022-11-11	c(126.296875481278	33.4438892409577)
5011025021	5.9	602	34	4.9	2.84	8.2	9.05	2022-07-29	c(126.298998477874	33.4433179345193)
5011025021	6.6	593	28	3	1.13	7.1	1.9	2022-02-11	c(126.282361594464	33.4407256499169)
5011025021	4.7	511	19	1.2	1.1	4	0.52	2022-07-05	c(126.28419750261	33.4417094316947)
5011025021	4.2	786	22	0.9	0.95	2.5	1.13	2022-07-05	c(126.284664880912	33.4401889004517)
5011025021	5.1	632	23	1.7	1.18	4.6	0.55	2022-07-05	c(126.284412626782	33.4393072273199)
5011025021	7.4	403	17	2.3	0.63	9.2	0.63	2022-07-19	c(126.283767840685	33.4347901670522)
5011025021	6.2	180	12	3.5	0.36	6	0.54	2022-07-19	c(126.284507841689	33.4356465273934)
5011025021	5.9	1084	34	2.3	1.48	4.4	0.4	2022-07-19	c(126.276898536035	33.4364125585177)
5011025021	7.1	355	24	3.1	0.97	8.1	0.54	2022-07-19	c(126.284243109774	33.435055182265)
5011025021	5.2	446	23	1.9	0.61	3.5	0.46	2022-07-19	c(126.282435192313	33.4311836923073)
5011025021	6.7	1390	46	3.9	1.82	7.7	0.69	2022-07-19	c(126.297705012137	33.4316036927052)
5011025021	7.2	871	34	4.2	0.84	7.1	0.49	2022-07-19	c(126.287770178639	33.4209174118622)
5011025021	7.6	1016	25	3.1	1.12	8.4	0.53	2022-07-19	c(126.287966994092	33.420435651032)
5011025021	6.6	1037	38	3.6	1.24	5.7	0.73	2022-07-19	c(126.288884035932	33.419533102024)
5011025021	7	886	20	3.8	2.14	21.4	0.41	2022-08-11	c(126.277441860495	33.4372875581879)
5011025021	5.4	570	26	1.2	1.63	2	1.67	2022-09-22	c(126.284930540265	33.4379951620863)
5011025021	6.2	797	37	2.6	2.18	8	2.25	2022-10-06	c(126.302775094057	33.424813585144)
5011025021	5.8	77	20	1.8	0.17	2.9	0.15	2022-11-15	c(126.286282684206	33.4313775547116)
5011025021	6.7	1123	43	3.7	1.69	7.5	0.67	2022-07-19	c(126.293217621224	33.4252622195556)
5011025021	6.7	1390	46	3.9	1.82	7.7	0.69	2022-07-19	c(126.297705012137	33.4316036927052)
5011025021	7.2	871	34	4.2	0.84	7.1	0.49	2022-07-19	c(126.287770178639	33.4209174118622)
5011025021	7.6	1016	25	3.1	1.12	8.4	0.53	2022-07-19	c(126.287966994092	33.420435651032)
5011025021	6.6	1037	38	3.6	1.24	5.7	0.73	2022-07-19	c(126.288884035932	33.419533102024)
5011025021	4.8	929	27	1.2	0.99	3.2	1.89	2022-07-19	c(126.286729620609	33.4270993905722)
5011025021	5.6	774	45	1.6	1.15	7.3	1	2022-06-30	c(126.291711954741	33.4209786598304)
5011025021	6.3	239	45	1.9	0.66	6.8	0.49	2022-06-30	c(126.291304535439	33.4208515529722)
5011025021	5.8	579	36	2	1.25	6.1	0.64	2022-06-30	c(126.291799951472	33.4207077840737)
5011025021	5.6	527	32	1.9	1.38	5.9	0.58	2022-06-30	c(126.291395644201	33.4206080134206)
5011025021	6.1	448	37	2	1.38	7.5	0.57	2022-06-30	c(126.291880039706	33.4202587993227)
5011025021	5.5	724	47	1.4	1.2	6.2	0.87	2022-06-30	c(126.291763528636	33.4204266410937)
5011025021	7.1	446	27	1.5	0.6	7.3	1.17	2022-01-05	c(126.289449289072	33.4190910464551)
5011025021	5.2	438	22	1.6	1.26	7.2	1.2	2022-01-13	c(126.293969603198	33.4257560645273)
5011025021	5.7	219	24	1.3	1.73	7.5	2.39	2022-01-13	c(126.294285799349	33.4269948427302)
5011025021	5.2	731	27	1.3	1.58	7.7	1.46	2022-01-13	c(126.293472225436	33.4256212399058)
5011025021	6.8	510	46	2.9	2.08	9.1	1.36	2022-02-04	c(126.299559228923	33.4217386298506)
5011025021	5.6	811	35	1.7	0.74	3.2	0.97	2022-02-04	c(126.298713299649	33.4216702882222)
5011025021	5.2	798	26	1.2	1.04	2.7	1.46	2022-04-05	c(126.302835649277	33.4253220610015)
5011025021	5.6	977	43	1.3	0.93	3.7	0.85	2022-05-26	c(126.289746398042	33.424749403229)
5011025021	5.7	846	23	2.2	1.59	4.9	1.57	2022-06-07	c(126.288686764921	33.4350993211456)
5011025021	6	667	20	2.3	1.51	5.1	0.38	2022-08-09	c(126.298062619613	33.4244879496988)
5011025021	6.1	129	51	2.9	1.2	7.1	0.51	2022-09-01	c(126.297681089311	33.4275115205239)
5011025021	5.6	605	16	2.3	1.34	4.1	0.74	2022-09-01	c(126.30076098136	33.4308260294445)
5011025021	5.6	1000	6	1.5	0.95	3	0.48	2022-09-01	c(126.281575573619	33.4351946507755)
5011025021	4.6	823	29	1.2	1.11	1.9	2.08	2022-09-01	c(126.295697724395	33.4269234381717)
5011025021	4.7	752	16	1.3	1.02	2.4	1.29	2022-09-01	c(126.298281283565	33.4358225061718)
5011025021	5.2	840	29	1.6	1.52	3.2	3.03	2022-10-19	c(126.299359145071	33.4217648180232)
5011025021	4.5	599	18	1	1.36	2.8	1.43	2022-10-25	c(126.29062163264	33.4363648708201)
5011025021	4.2	438	30	0.8	0.63	1.8	1.72	2022-11-17	c(126.300662133286	33.4218595348703)
5011025021	5	408	22	1.5	1.39	4.4	1.51	2022-11-17	c(126.300662133286	33.4218595348703)
5011025021	5.6	849	54	3	1.6	7.9	1.22	2022-01-13	c(126.291235269323	33.423051213316)
5011025021	5.8	825	63	3	1.6	7.9	1.16	2022-01-13	c(126.292594040865	33.4220888606311)
5011025021	6.6	1404	69	3.6	2.35	15.6	4.51	2022-02-04	c(126.298916845493	33.422403889718)
5011025021	6.8	579	39	2.6	1.24	7.2	1.41	2022-02-04	c(126.298141022303	33.4224678428209)
5011025021	7.1	350	29	3	0.86	9.2	1.43	2022-02-11	c(126.289197477383	33.4337361654403)
5011025021	5.4	647	59	4.3	3.06	9.8	1.19	2022-10-28	c(126.291667913735	33.4222579427711)
5011025022	5.6	831	35	1.7	1.36	4.6	0.7	2020-10-21	c(126.273109047538	33.4344100736837)
5011025022	4.9	626	39	1.1	1.5	4	1.1	2020-10-21	c(126.275562037499	33.4321879533569)
5011025022	5	689	33	1.1	1.54	3.9	1.1	2020-10-21	c(126.274812925858	33.4313292328128)
5011025022	6	573	22	0.9	1.05	4.9	0.3	2020-10-21	c(126.271937144551	33.429158315973)
5011025022	5.2	805	28	1.1	1.42	5.8	1.4	2020-10-21	c(126.272460906107	33.4337197160395)
5011025022	6.9	832	28	1.6	1.4	14.5	2.4	2020-10-21	c(126.27113401412	33.4290194429782)
5011025022	4.8	899	37	0.9	1.33	2.7	1.3	2020-10-21	c(126.266294549718	33.4300245769958)
5011025022	5	672	26	0.8	1.21	3.3	1.1	2020-10-21	c(126.266322891432	33.4307200472123)
5011025022	4.7	801	37	0.6	1.06	2.9	0.9	2020-10-21	c(126.265808065511	33.43288909935)
5011025022	7	755	28	1.2	1.09	9.2	0.2	2020-10-21	c(126.266179138602	33.4282399271091)
5011025022	6.8	889	38	0.8	1.1	12.3	0.5	2020-10-21	c(126.264260637354	33.4291253685838)
5011025022	7.6	733	98	0.2	1.9	16.6	0.4	2020-02-21	c(126.270076677505	33.4279965066619)
5011025022	6.6	663	36	1.1	1.22	3.5	0.2	2020-08-07	c(126.272760913952	33.4310516104696)
5011025022	7.1	437	36	1	1.72	4.4	0.4	2020-08-07	c(126.272476859455	33.4312537029247)
5011025022	7.3	2238	87	0.9	3.8	10.1	2.8	2020-12-28	c(126.270076677505	33.4279965066619)
5011025022	6	945.6	29.5	2.05	1.15	4.74	0.58	2020-09-24	c(126.273814922088	33.4321725067951)
5011025022	5.9	657.4	27.5	2.35	1.29	5.33	0.45	2020-09-25	c(126.270646978278	33.4289486905337)
5011025022	5.7	783.6	27.1	1.92	0.921	3.37	0.54	2020-09-25	c(126.27062756684	33.4313079358666)
5011025022	5.3	1058.9	32	1.16	0.72	2.59	0.6	2020-09-25	c(126.270173718738	33.4329231609145)
5011025022	5.2	1282.4	30.7	1.28	1.001	2.64	0.75	2020-09-25	c(126.270794584048	33.4334776814774)
5011025022	5.8	567.1	28	1.81	1.123	3.24	0.43	2020-09-25	c(126.264399134804	33.4344779079455)
5011025022	5.7	994.2	31.1	2.02	0.886	4.29	1.95	2020-09-25	c(126.266581112428	33.432900344957)
5011025022	6.4	694	89	2.8	0.3	4.6	0.4	2021-07-26	c(126.272760913952	33.4310516104696)
5011025022	6.6	633	91	2.8	0.64	4.4	0.5	2021-07-26	c(126.272476859455	33.4312537029247)
5011025022	7.4	5000	142	13.5	7.18	9.4	3.7	2021-07-29	c(126.269318719488	33.4285507565213)
5011025022	6.8	660	22	2.1	1.18	11.6	2.03	2021-09-30	c(126.274602806606	33.4317051373806)
5011025022	6.6	806	28	3.8	1.18	9.9	2.46	2021-12-20	c(126.264745626972	33.4299100993147)
5011025022	6.7	757	34	4.9	1.14	6.1	0.61	2022-08-11	c(126.272760913952	33.4310516104696)
5011025022	6.6	761	25	4.5	0.81	5.6	0.51	2022-08-11	c(126.272476859455	33.4312537029247)
5011025022	7.2	1787	239	8.7	1.59	10.7	4.82	2022-01-04	c(126.269318719488	33.4285507565213)
5011025023	6	985	50	2.4	0.74	5.7	0.5	2020-12-31	c(126.286786876939	33.426501155947)
5011025023	5.4	803	34	1.5	1.06	3.5	0.4	2020-12-31	c(126.286364420263	33.4256077773276)
5011025023	6.4	238	26	2.5	0.62	4.4	0.2	2020-12-31	c(126.284796414248	33.4171135405365)
5011025023	6.1	843	31	3.5	1.01	5.7	1.4	2020-12-31	c(126.282477780136	33.4226753913299)
5011025023	6	951	44	2.1	1.12	7.7	1.7	2020-12-31	c(126.281719276016	33.4228933329333)
5011025023	6	1232	48	2.7	1.03	6.1	1.2	2020-12-31	c(126.274936416214	33.4294743106047)
5011025023	6.3	897	33	3.2	1.49	8.9	2	2020-12-31	c(126.275736055248	33.4288955662155)
5011025023	6.3	667	33	2.7	0.94	6.1	0.4	2020-12-31	c(126.273756990579	33.4271213026902)
5011025023	5.3	846	30	2	1	4.1	0.9	2020-12-31	c(126.272673197452	33.4272455018088)
5011025023	4.9	394	36	1.5	0.84	3.1	0.9	2020-12-31	c(126.278984419004	33.4225069137938)
5011025023	5.9	1252	61	2.2	0.9	5.1	0.4	2020-12-31	c(126.28555448718	33.4193304070116)
5011025023	6.3	733	35	1.6	0.62	5.1	0.2	2020-12-31	c(126.279268796347	33.4218961180912)
5011025023	5.3	545	162	2.5	2.36	7.9	1.4	2020-09-08	c(126.28976416709	33.4172985976902)
5011025023	5.6	233	41	2.8	0.88	8.9	0.19	2020-01-28	c(126.284023610915	33.4278296828572)
5011025023	6	223	25	3.3	0.96	8.3	0.36	2020-01-28	c(126.28183369103	33.4298115123824)
5011025023	5.7	330	37	3.3	0.83	9.1	0.69	2020-01-28	c(126.284108931703	33.4190596206859)
5011025023	6.4	564	41	2.5	1.01	9.2	0.53	2020-01-28	c(126.283803659261	33.419287402938)
5011025023	6.2	1331	141	4	0.91	9.9	0.8	2020-02-13	c(126.282981229175	33.4244347754014)
5011025023	7.1	227	26	2.9	0.74	6.2	0.4	2020-03-25	c(126.27349977401	33.4245424310653)
5011025023	7.5	258	26	3.9	0.7	9	0.4	2020-03-25	c(126.273264972435	33.4243075446483)
5011025023	7.8	404	30	3.3	1.08	7.9	0.6	2020-03-25	c(126.273342895962	33.4240786375125)
5011025023	5.5	413	47	8.8	1.41	8.8	1.21	2020-01-23	c(126.285043837298	33.4270381140543)
5011025023	5.7	488	39	4.4	1.1	4.4	0.52	2020-01-23	c(126.285298036796	33.4277316373783)
5011025023	5.3	537	30	7	1.28	7	0.17	2020-01-23	c(126.283120006964	33.4175572729923)
5011025023	5.7	625	33	2.1	1.44	9.7	0.65	2020-01-23	c(126.28113293964	33.423615804348)
5011025023	5.4	368	32	2.4	0.98	7.5	0.75	2020-01-23	c(126.288031179931	33.425664869369)
5011025023	6	215	53	3.1	0.8	8.4	0.19	2020-01-23	c(126.279418236734	33.4193851629622)
5011025023	6.2	305	35	2.2	0.95	6.9	0.26	2020-01-23	c(126.285490016444	33.4153746761296)
5011025023	5.9	233	27	2.2	1.13	7.3	0.21	2020-01-23	c(126.28472201364	33.4283105618015)
5011025023	6.3	403	29	1.7	0.71	5.4	0.43	2020-01-23	c(126.282425034848	33.4270998965004)
5011025023	5.8	222	24	1.9	2.34	6.5	0.17	2020-01-23	c(126.284077198784	33.4279556734122)
5011025023	6.5	389	41	2	1.46	8.5	0.1	2020-02-25	c(126.280463641366	33.4245924900029)
5011025023	6.4	288	26	1.5	1.22	5.7	0.1	2020-02-25	c(126.280881108039	33.4254963178548)
5011025023	5.4	464	32	1	1.37	5.1	0.2	2020-02-25	c(126.281288978265	33.4261043680814)
5011025023	5.7	400	33	1.4	1.37	5.6	0.1	2020-02-25	c(126.2809726157	33.4258475657306)
5011025023	4.7	418	22	1.2	1.58	2.9	1.7	2020-02-25	c(126.281830500105	33.4274049785578)
5011025023	4.6	359	17	1.4	1.57	3.6	1.2	2020-02-25	c(126.282851577883	33.4281721865468)
5011025023	5.1	437	19	1.8	1.45	7.7	0.7	2020-02-25	c(126.282105102811	33.430501895767)
5011025023	6.3	418	16	2.2	1.89	7.9	0.3	2020-02-25	c(126.281670705825	33.4294560646932)
5011025023	5.7	174	47	1.5	1.77	6	0.2	2020-02-25	c(126.279028083173	33.4273178558162)
5011025023	6.2	341	35	1.6	2.07	7.6	0.1	2020-02-25	c(126.278926435572	33.4234471126424)
5011025023	5.9	344	35	1.3	1.6	5.8	0.3	2020-02-25	c(126.284405932514	33.4221072595697)
5011025023	4.8	403	29	1.2	1.66	3.2	1.5	2020-02-25	c(126.282832726213	33.4279541639908)
5011025023	6.3	1062	33	2.1	1.49	7.2	0.5	2020-04-23	c(126.277090551557	33.4258863088776)
5011025023	6.4	751	19	2.9	1.49	3.5	0.4	2020-06-30	c(126.27899039568	33.4218229141365)
5011025023	6.5	797	18	2.9	1.03	3.5	0.2	2020-06-30	c(126.279268796347	33.4218961180912)
5011025023	6.7	853	20	3	1.52	3.6	0.3	2020-06-30	c(126.279452380367	33.4214211464056)
5011025023	6.2	1101	43	2.3	1.6	4.2	1	2020-07-16	c(126.286771630547	33.4181359541765)
5011025023	5.5	1099	50	2.1	1.42	2.6	1.2	2020-07-16	c(126.284178990928	33.418225875431)
5011025023	6.2	1140	49	3.1	2	4.6	1.1	2020-07-16	c(126.283660741872	33.4182569638788)
5011025023	6.3	1331	52	3.4	2.39	4.9	1.1	2020-07-16	c(126.283147063444	33.4180719658444)
5011025023	5.8	1208	46	2.9	1.43	3.9	2.1	2020-07-16	c(126.287594109566	33.4169891711048)
5011025023	5.8	670	46	1.4	1.48	2	1.1	2020-07-16	c(126.287461423811	33.4157407902726)
5011025023	5.7	697	49	1.9	1.37	4.2	1	2020-07-16	c(126.287861853506	33.4159698392338)
5011025023	5.7	1104	50	2.2	1.52	3.6	1.3	2020-07-16	c(126.276403589931	33.4277142369865)
5011025023	5.9	1051	48	2.2	1.62	4.2	1.4	2020-07-16	c(126.276764896622	33.4280999693287)
5011025023	5.3	1148	52	1.9	1.21	2.1	1.2	2020-07-16	c(126.284876091233	33.4277867265828)
5011025023	5.9	101	74	1.4	0.72	4.6	0.3	2020-07-16	c(126.286876120557	33.4173088063113)
5011025023	5.5	1000	32	0.8	0.93	3.2	0.5	2020-07-16	c(126.279758925279	33.4256637229209)
5011025023	6.3	887	34	0.7	0.72	4.4	0.2	2020-07-16	c(126.285447412857	33.4288308114003)
5011025023	6.4	1305	50	4.4	2.15	5.5	1.2	2020-07-16	c(126.28222686483	33.4266301950876)
5011025023	6.2	579	33	2.5	0.46	5.4	0.3	2020-07-16	c(126.280218571644	33.4286478485794)
5011025023	6	605	61	1.6	0.88	4	0.6	2020-07-16	c(126.280430518762	33.4278902128631)
5011025023	5.1	905	40	1.7	1.44	1.1	0.5	2020-07-16	c(126.275657478929	33.4244135009613)
5011025023	4.8	869	43	1.7	1.6	1.2	1.1	2020-07-16	c(126.274922744175	33.4245232589227)
5011025023	5.9	685	22	2.1	1.39	2.9	0.3	2020-07-16	c(126.275288743824	33.4244324442618)
5011025023	5.8	801	27	2.2	1.63	2.7	0.3	2020-07-16	c(126.275268954261	33.4242778868112)
5011025023	6.1	1427	48	3.3	1.69	3.2	0.5	2020-07-16	c(126.289594964568	33.4167680354539)
5011025023	4.9	790	18	1.4	1.1	1.7	1.1	2020-07-16	c(126.283813668872	33.4285171930749)
5011025023	6	803	20	2.7	1.89	2.7	0.7	2020-07-16	c(126.283454837439	33.4286898481146)
5011025023	5.6	1025	18	2	1.24	2.6	1.1	2020-07-16	c(126.282079294882	33.4276679692288)
5011025023	5.7	1035	13	1.9	1.25	2.6	1	2020-07-16	c(126.282304572472	33.4282540422135)
5011025023	5.7	982	23	2	2.04	2.6	1	2020-07-16	c(126.28894116301	33.4156109769026)
5011025023	5.3	907	20	1.3	1.98	1.9	1.1	2020-07-16	c(126.282351618008	33.4209296383623)
5011025023	6.3	927	25	2	1.19	4.5	0.6	2020-07-16	c(126.280635783767	33.4222717206034)
5011025023	7.5	318	30	2.2	0.96	6.3	0.4	2020-07-16	c(126.282273042942	33.4182616551159)
5011025023	6.2	481	28	1.5	1.03	4	0.3	2020-07-16	c(126.282734736045	33.418505770854)
5011025023	6.4	191	13	3.1	1.21	5.7	0.7	2020-07-16	c(126.282638205993	33.4220075214481)
5011025023	5.5	475	12	1.9	1.66	3.3	0.6	2020-07-16	c(126.275055711209	33.4200645157462)
5011025023	6	191	9	3.7	1.3	4.6	1.3	2020-07-16	c(126.277347405213	33.4223845088603)
5011025023	6.3	150	7	3.1	1	4.3	0.4	2020-07-16	c(126.276935600562	33.4224509903317)
5011025023	6.6	1025	40	3	1.61	4.4	0.4	2020-07-16	c(126.273909275426	33.4250123917116)
5011025023	5.1	381	27	1.4	1.41	2.9	1.2	2020-07-16	c(126.282147434612	33.4244451895928)
5011025023	5.8	1056	33	2.4	1.11	3.8	1.1	2020-07-16	c(126.274936416214	33.4294743106047)
5011025023	6.4	1325	47	3.2	1.93	5.6	1.2	2020-07-16	c(126.281890187749	33.4240867621134)
5011025023	6.3	920	38	2.1	1.43	4.8	0.8	2020-07-16	c(126.282729155842	33.4240090309576)
5011025023	5.9	738	29	2	1.44	4.4	0.8	2020-07-16	c(126.282408933969	33.4240387343914)
5011025023	5.1	3178	26	1.1	0.99	2.7	0.4	2020-07-16	c(126.287388171022	33.4165484636976)
5011025023	4.9	5000	23	2.4	1.66	4.7	3.7	2020-07-16	c(126.287830369089	33.4163893481705)
5011025023	5.4	2333	26	2.1	1.23	5.1	1.1	2020-07-16	c(126.28927059158	33.4159383383715)
5011025023	5.2	1524	17	2	1.11	4.9	0.7	2020-07-16	c(126.284486865301	33.4201314454789)
5011025023	5.2	1457	13	2	1.15	5.3	1.2	2020-07-16	c(126.283827204995	33.4203873862752)
5011025023	5.4	1942	14	2.1	1.04	6	0.5	2020-07-16	c(126.286786876939	33.426501155947)
5011025023	5.8	512	6	2.6	0.94	5	0.2	2020-07-16	c(126.280077664163	33.4310111707324)
5011025023	5.9	882	43	1.4	1.72	2.3	1	2020-07-31	c(126.287171741144	33.4254042429788)
5011025023	6.8	205	51	1.8	1.28	7.9	2	2020-07-31	c(126.286251149923	33.4207920152585)
5011025023	6.8	1058	64	2.8	3.16	5	0.8	2020-07-31	c(126.283753519757	33.4176028562407)
5011025023	6.5	14	32	1.6	0.1	2	0.2	2020-07-31	c(126.282651044281	33.4214661922213)
5011025023	7	1456	44	3.1	2.46	6	3.4	2020-07-31	c(126.284363511244	33.4247746324841)
5011025023	7.3	37	8	2.8	0.22	3.1	0.4	2020-07-31	c(126.280250606173	33.4226427434629)
5011025023	5.5	927	31	1.2	1.21	3.3	0.4	2020-09-04	c(126.284538288151	33.4226706138661)
5011025023	6.6	1275	18	2.2	1	5.1	0.2	2020-09-04	c(126.281834982252	33.4257639357825)
5011025023	5.3	842	36	1.5	1.26	3	0.3	2020-09-04	c(126.28152757372	33.4257644996463)
5011025023	6.2	704	22	2.2	1.77	6.9	0.4	2020-09-29	c(126.276397096222	33.4210970920329)
5011025023	5.4	725	22	1.4	1.51	2.7	0.9	2020-09-29	c(126.276077531654	33.4214372897139)
5011025023	4.9	1043	33	2.8	0.61	3.9	1.4	2020-11-13	c(126.28167363205	33.4250150447282)
5011025023	5.3	755	32	2.1	0.67	3.6	0.8	2020-11-13	c(126.283511114659	33.4243005255512)
5011025023	5.1	980	31	2.2	0.68	3.2	1.2	2020-11-13	c(126.28134164226	33.4242932943855)
5011025023	4.5	812	37	1.8	0.53	1.7	1.5	2020-11-13	c(126.281140704806	33.4240955839926)
5011025023	4.8	723	35	2	0.51	1.9	1.5	2020-11-13	c(126.278573958107	33.4275193345029)
5011025023	6.2	1004	61	2.2	0.88	8.4	1.2	2020-12-02	c(126.28660368852	33.4158624437913)
5011025023	6.9	668	36	2.5	1.26	7	0.2	2020-12-02	c(126.278546065581	33.4248861780712)
5011025023	6.7	1177	54	2.4	0.97	9.4	0.9	2020-12-02	c(126.277529269143	33.4225209866499)
5011025023	5.7	447	49	1.9	0.6	3.6	0.2	2020-12-11	c(126.286401377068	33.4261371316518)
5011025023	5.9	496	54	1.5	0.61	3.8	0.4	2020-12-11	c(126.288031179931	33.425664869369)
5011025023	6.4	283	43	3.5	0.58	4.7	0.4	2020-12-11	c(126.285490016444	33.4153746761296)
5011025023	5.3	481	45	2.1	1.24	4	0.8	2020-12-11	c(126.279418236734	33.4193851629622)
5011025023	7	833	44	3.3	0.65	4.8	0.2	2020-12-11	c(126.283803659261	33.419287402938)
5011025023	6.6	780	53	2.6	0.9	4.3	0.2	2020-12-11	c(126.284108931703	33.4190596206859)
5011025023	6.5	877	57	3	0.76	3.9	0.5	2020-12-11	c(126.283506794077	33.4192506168417)
5011025023	6.6	479	47	2	0.99	6.1	1.3	2020-12-11	c(126.282425034848	33.4270998965004)
5011025023	5.9	348	58	2.6	0.82	2.8	0.9	2020-12-11	c(126.284023610915	33.4278296828572)
5011025023	5.7	483	64	1.2	0.58	2.5	0.3	2020-12-11	c(126.284077198784	33.4279556734122)
5011025023	5.6	376	56	1.3	0.7	2.1	0.3	2020-12-11	c(126.28472201364	33.4283105618015)
5011025023	5.4	374	42	2.5	0.97	3.2	2.7	2020-12-11	c(126.28183369103	33.4298115123824)
5011025023	5.8	612	48	1.4	1.38	6.3	0.2	2020-02-25	c(126.280442720858	33.4255512967319)
5011025023	5.1	441	40	0.9	1.12	2.4	0.2	2020-02-25	c(126.280120417498	33.4252462228456)
5011025023	5.7	1532	32	2.9	2.27	7.3	4.5	2020-04-23	c(126.277090551557	33.4258863088776)
5011025023	5.9	599	40	1.9	0.7	3.7	0.4	2020-06-05	c(126.282883441244	33.4255003371338)
5011025023	6.4	765	25	1.9	1.25	2.4	0.3	2020-07-31	c(126.282569726977	33.417914727109)
5011025023	6.3	1216	77	0.3	1.07	5.2	0.4	2020-08-07	c(126.279965588926	33.422094276517)
5011025023	4.9	730	30	0.4	0.84	1.3	0.5	2020-08-07	c(126.279406976948	33.4231298416997)
5011025023	6.1	634	30	4.1	0.85	6.9	0.3	2020-11-13	c(126.286125903268	33.4153385768783)
5011025023	6.3	555	43	4.3	1.24	5.6	0.4	2020-11-13	c(126.286039497845	33.4150456943186)
5011025023	6.2	220	29	4.9	0.47	6.2	0.6	2020-11-13	c(126.285610930341	33.4149717311051)
5011025023	6.2	1331	141	4	0.91	9.9	0.8	2020-02-13	c(126.282981229175	33.4244347754014)
5011025023	6.2	932	23	1.8	1.54	3.9	0.7	2020-07-16	c(126.28235821439	33.4217483182753)
5011025023	7.3	46	36	1.6	0.51	7	0.3	2020-07-31	c(126.28709759767	33.4241621502724)
5011025023	7.2	44	19	2.7	0.36	4.2	0.3	2020-07-31	c(126.282575362835	33.4235695192222)
5011025023	5.9	456.7	20.3	2.54	0.946	6.34	0.31	2020-09-23	c(126.283812101121	33.4177615133983)
5011025023	6.4	323.2	29.1	3.43	1.435	8.35	0.79	2020-09-24	c(126.273876426891	33.4214286619877)
5011025023	6.3	639.8	32.9	1.64	1.282	7.22	0.68	2020-09-24	c(126.279619762026	33.4225432426647)
5011025023	6.4	687.3	34.9	1.69	0.798	7.13	0.44	2020-09-24	c(126.278926435572	33.4234471126424)
5011025023	6.4	833.1	28.6	3.91	1.528	7.07	0.48	2020-09-24	c(126.275268954261	33.4242778868112)
5011025023	7.1	743.7	31.6	2.13	1.094	10.39	0.55	2020-09-24	c(126.275950643618	33.4247034499148)
5011025023	5.8	1201.5	34	1.44	1.189	4.09	0.43	2020-09-24	c(126.276403589931	33.4277142369865)
5011025023	6.3	1088.5	29.5	1.93	0.81	6.78	0.53	2020-09-24	c(126.272713360199	33.4283990463099)
5011025023	4.8	1118.1	37.3	0.95	0.999	2.65	0.88	2020-09-24	c(126.27495931724	33.4304832290687)
5011025023	5.9	740	42	4	3.12	3.4	1.15	2021-08-27	c(126.28976416709	33.4172985976902)
5011025023	6.5	446	32	1.8	0.88	8.4	1.69	2021-10-28	c(126.282425034848	33.4270998965004)
5011025023	6.4	483	31	2.2	1.13	8.1	1.4	2021-10-28	c(126.284077198784	33.4279556734122)
5011025023	6.2	429	28	1.8	0.92	6	1.29	2021-10-28	c(126.283995392494	33.4282282918937)
5011025023	6.6	772	31	2.5	0.88	8.1	1.33	2021-10-28	c(126.283506794077	33.4192506168417)
5011025023	6.4	493	35	2	1.03	7.6	1.12	2021-10-28	c(126.284108931703	33.4190596206859)
5011025023	5.9	244	29	2.4	1.34	7.2	3	2021-10-28	c(126.28183369103	33.4298115123824)
5011025023	6.5	511	32	2.9	1.13	8.4	1.68	2021-10-28	c(126.283803659261	33.419287402938)
5011025023	5.7	415	49	0.8	0.96	4.9	1.96	2021-10-28	c(126.284023610915	33.4278296828572)
5011025023	5.4	311	36	1.1	0.83	5.6	2.8	2021-10-28	c(126.288031179931	33.425664869369)
5011025023	5.6	360	42	0.8	0.86	4.5	1.87	2021-10-28	c(126.285490016444	33.4153746761296)
5011025023	6.5	619	30	2	0.9	7.5	1.37	2021-10-28	c(126.279418236734	33.4193851629622)
5011025023	5.6	292	39	0.8	0.78	4	1.55	2021-10-28	c(126.28472201364	33.4283105618015)
5011025023	6.1	265	37	2.2	1.41	9	2.39	2021-10-28	c(126.284348774813	33.428313097063)
5011025023	5	948	23	1.4	1.54	2.1	0.4	2021-07-01	c(126.276397096222	33.4210970920329)
5011025023	5.3	931	17	1.2	0.62	2.8	0.2	2021-07-13	c(126.279496347405	33.4292959530809)
5011025023	5.1	553	23	1.2	0.55	3	1.36	2021-11-02	c(126.28167363205	33.4250150447282)
5011025023	5.4	461	21	1.3	0.52	4.3	0.99	2021-11-02	c(126.283511114659	33.4243005255512)
5011025023	5.7	526	21	1.5	0.62	5.1	0.76	2021-11-02	c(126.28134164226	33.4242932943855)
5011025023	5.6	484	27	0.8	0.35	2.9	0.81	2021-11-02	c(126.281140704806	33.4240955839926)
5011025023	5.5	450	35	3.3	1.74	5.6	2.57	2021-11-02	c(126.278573958107	33.4275193345029)
5011025023	7.6	675	37	3	1.76	6.2	1.6	2021-02-08	c(126.270059396388	33.4227258216945)
5011025023	5.8	670	37	1.3	0.83	4.9	0.8	2021-02-08	c(126.282105102811	33.430501895767)
5011025023	5.6	94	61	1	0.54	2	0.5	2021-02-08	c(126.279028083173	33.4273178558162)
5011025023	5.5	459	43	1	0.43	1.5	0.3	2021-02-08	c(126.280881108039	33.4254963178548)
5011025023	5.1	495	30	1.1	0.57	1.1	1.2	2021-02-08	c(126.282980908753	33.427860895032)
5011025023	5.3	433	43	1	0.35	2.2	0.6	2021-02-08	c(126.284405932514	33.4221072595697)
5011025023	6.8	554	26	1.5	0.93	3	0.3	2021-02-08	c(126.281670705825	33.4294560646932)
5011025023	5.9	518	36	1.2	0.66	2.1	0.6	2021-02-08	c(126.2809726157	33.4258475657306)
5011025023	6.5	472	38	1.1	0.57	3.3	0.2	2021-02-08	c(126.278926435572	33.4234471126424)
5011025023	6	561	27	1.3	0.52	2.6	0.3	2021-02-08	c(126.281288978265	33.4261043680814)
5011025023	5	451	29	1	0.62	1	1.2	2021-02-08	c(126.282851577883	33.4281721865468)
5011025023	6.1	158	34	1.8	1.03	3.3	0.7	2021-02-08	c(126.281830500105	33.4274049785578)
5011025023	6.7	2115	53	1.2	0.99	3.6	0.5	2021-03-02	c(126.277710752939	33.4228202886209)
5011025023	6.8	2404	53	2.2	1.37	6.1	0.4	2021-03-02	c(126.277333091392	33.4229052724236)
5011025023	6.9	3047	50	1.9	1.59	6	0.3	2021-03-02	c(126.277156017967	33.4231507346014)
5011025023	5.4	657	40	0.6	0.48	4.1	0.9	2021-05-21	c(126.287594109566	33.4169891711048)
5011025023	5.6	712	48	0.8	0.7	5.3	1.7	2021-05-21	c(126.287461423811	33.4157407902726)
5011025023	5.7	792	44	0.7	0.65	4.8	1.1	2021-05-21	c(126.287861853506	33.4159698392338)
5011025023	5.4	559	40	0.7	0.44	4.3	0.9	2021-05-21	c(126.286771630547	33.4181359541765)
5011025023	6.8	970	49	1	0.71	10.8	0.8	2021-05-21	c(126.284178990928	33.418225875431)
5011025023	6.6	874	52	0.9	0.76	8.6	0.8	2021-05-21	c(126.283660741872	33.4182569638788)
5011025023	6	861	44	0.9	0.49	7.8	1.2	2021-05-21	c(126.283147063444	33.4180719658444)
5011025023	4.8	1056	34	0.4	0.33	1.8	0.6	2021-05-21	c(126.276764896622	33.4280999693287)
5011025023	5	821	38	0.4	0.39	2.3	0.8	2021-05-21	c(126.276403589931	33.4277142369865)
5011025023	6.7	894	39	1.2	0.51	7.4	0.6	2021-05-21	c(126.284183886874	33.4207213196155)
5011025023	6.6	890	35	1.1	0.49	6.7	0.5	2021-05-21	c(126.283972583911	33.421184057285)
5011025023	6.7	1024	40	1.5	0.42	6.8	1.6	2021-05-21	c(126.286786876939	33.426501155947)
5011025023	5.4	267	43	0.5	0.44	3.6	0.7	2021-05-21	c(126.282147434612	33.4244451895928)
5011025023	6.6	671	52	0.7	0.53	9.5	0.7	2021-05-21	c(126.282408933969	33.4240387343914)
5011025023	6	721	50	0.7	0.66	6.2	1	2021-05-21	c(126.282729155842	33.4240090309576)
5011025023	6.1	716	57	0.7	0.79	7.6	1.9	2021-05-21	c(126.281890187749	33.4240867621134)
5011025023	6.7	811	46	1.6	0.64	7.7	1.3	2021-05-21	c(126.273909275426	33.4250123917116)
5011025023	5.8	233	36	0.8	0.68	4	0.5	2021-05-21	c(126.281495302295	33.429094143576)
5011025023	5.4	617	27	0.6	0.29	3	0.4	2021-05-21	c(126.282351618008	33.4209296383623)
5011025023	5.9	1429	46	1.5	0.85	5.9	2.2	2021-05-21	c(126.274922744175	33.4245232589227)
5011025023	7.4	680	33	2.5	0.89	7.2	1.6	2021-05-21	c(126.275288743824	33.4244324442618)
5011025023	5	1057	47	1.2	0.63	4	1.2	2021-05-21	c(126.275657478929	33.4244135009613)
5011025023	7.1	741	30	2.3	0.65	5.6	0.7	2021-05-21	c(126.275268954261	33.4242778868112)
5011025023	6	624	49	0.8	0.38	3.9	0.6	2021-05-21	c(126.28927059158	33.4159383383715)
5011025023	4.9	648	37	0.4	0.29	2	0.7	2021-05-21	c(126.287830369089	33.4163893481705)
5011025023	5.4	117	41	0.8	0.3	4.4	1.3	2021-05-21	c(126.284486865301	33.4201314454789)
5011025023	5.2	245	46	0.6	0.52	2.9	0.8	2021-05-21	c(126.283827204995	33.4203873862752)
5011025023	7.4	1021	66	7.6	1.8	14	0.7	2021-05-21	c(126.282401838856	33.4265867592731)
5011025023	5.3	188	60	3.1	0.9	8.7	3	2021-05-21	c(126.286876120557	33.4173088063113)
5011025023	7.8	995	43	6.5	1.44	10.1	0.9	2021-05-21	c(126.285447412857	33.4288308114003)
5011025023	6.8	993	33	4	1.42	7.6	0.6	2021-05-21	c(126.280218571644	33.4286478485794)
5011025023	6.8	927	37	4	1.28	7.5	0.7	2021-05-21	c(126.280566210351	33.4281383052398)
5011025023	5.2	944	31	1.6	1.28	5.1	1.9	2021-05-21	c(126.279758925279	33.4256637229209)
5011025023	6.9	1115	47	6.2	1.4	8.6	0.5	2021-05-21	c(126.289594964568	33.4167680354539)
5011025023	5.1	772	33	1.4	0.88	3.7	0.7	2021-05-21	c(126.28894116301	33.4156109769026)
5011025023	6.4	510	24	5.7	1.63	6.4	0.7	2021-05-21	c(126.283813668872	33.4285171930749)
5011025023	6.3	675	24	3.9	0.91	5.5	0.5	2021-05-21	c(126.283454837439	33.4286898481146)
5011025023	6.5	573	30	4	1.46	8.2	1	2021-05-21	c(126.282079294882	33.4276679692288)
5011025023	7.2	738	29	5	1.32	8.7	0.6	2021-05-21	c(126.282304572472	33.4282540422135)
5011025023	5.3	742	36	1	0.92	3.3	0.4	2021-05-21	c(126.284538288151	33.4226706138661)
5011025023	6.8	232	25	3.9	0.77	10.5	0.6	2021-05-21	c(126.282638205993	33.4220075214481)
5011025023	4.9	537	41	1.1	0.95	3.2	0.9	2021-05-21	c(126.281757104302	33.4260812041518)
5011025023	6.5	1025	28	2.2	0.85	7.1	0.7	2021-05-21	c(126.281834982252	33.4257639357825)
5011025023	7.4	751	28	5.2	1.32	8.4	0.6	2021-05-21	c(126.282345846012	33.4279032031062)
5011025023	5.1	999	57	1.6	1.18	3.4	0.9	2021-06-17	c(126.284876091233	33.4277867265828)
5011025023	4.9	817	35	1.1	1.02	2.6	0.6	2021-06-17	c(126.285042355963	33.4282286513317)
5011025023	6.7	1206	36	2.1	2.52	9.8	3.7	2021-08-17	c(126.287171741144	33.4254042429788)
5011025023	5.5	557	19.7	1.2	1.01	4.8	1.3	2021-08-17	c(126.286251149923	33.4207920152585)
5011025023	7.4	56	9.6	1	0.4	6.4	0.7	2021-08-17	c(126.283753519757	33.4176028562407)
5011025023	6.3	701	23.2	0.8	1.24	4.5	0.5	2021-08-17	c(126.283812101121	33.4177615133983)
5011025023	6.6	30	31.4	1.8	0.84	5.4	2.2	2021-08-17	c(126.282651044281	33.4214661922213)
5011025023	6.8	1053	59.5	1.2	2.83	8	1.1	2021-08-17	c(126.284363511244	33.4247746324841)
5011025023	6.3	7	24.8	2	0.12	4.6	0.2	2021-08-17	c(126.282575362835	33.4235695192222)
5011025023	5.8	986	33.2	1.8	1.74	5.1	1.2	2021-08-17	c(126.280250606173	33.4226427434629)
5011025023	5.5	1137	95	1.4	1.46	2.4	0.4	2021-02-08	c(126.280120417498	33.4252462228456)
5011025023	7.7	2000	44	1.9	1.83	8.5	1.2	2021-03-02	c(126.274572994137	33.4219363641552)
5011025023	5.1	514	84	3	1.46	12	4.4	2021-06-08	c(126.282883441244	33.4255003371338)
5011025023	6.7	204	40.8	2.1	1.45	11.1	3.7	2021-08-17	c(126.28709759767	33.4241621502724)
5011025023	7.3	47	12.3	1.7	0.41	7.4	0.4	2021-08-17	c(126.282569726977	33.417914727109)
5011025023	5.6	854	35	3.9	0.75	10.5	8.2	2021-10-01	c(126.28709759767	33.4241621502724)
5011025023	5.6	783	66	1.2	1.91	1.8	0.7	2021-02-08	c(126.280442720858	33.4255512967319)
5011025023	5.8	517	34	2.4	0.96	3.2	1.52	2021-11-26	c(126.286125903268	33.4153385768783)
5011025023	6.6	784	47	2.4	1.11	7	1.34	2022-02-11	c(126.277710752939	33.4228202886209)
5011025023	6.7	822	47	2.2	1.34	8.2	1.4	2022-02-11	c(126.277156017967	33.4231507346014)
5011025023	7	740	35	6.9	0.79	12.2	1.95	2022-02-11	c(126.274572994137	33.4219363641552)
5011025023	4.6	424	38	1	0.54	4.6	6.6	2022-03-15	c(126.284405932514	33.4221072595697)
5011025023	5.7	412	36	1.4	0.71	6.2	1.17	2022-03-15	c(126.280463641366	33.4245924900029)
5011025023	5.3	549	37	0.8	0.25	3.3	1.36	2022-03-15	c(126.280881108039	33.4254963178548)
5011025023	4	491	36	0.6	0.33	2.5	6.75	2022-03-15	c(126.281183427865	33.4259825831351)
5011025023	5	389	28	1.3	0.32	4.1	0.96	2022-03-15	c(126.2809726157	33.4258475657306)
5011025023	5	390	22	1	0.23	3.5	1	2022-03-15	c(126.282851577883	33.4281721865468)
5011025023	5.1	387	22	1.1	0.21	3.7	0.95	2022-03-15	c(126.282980908753	33.427860895032)
5011025023	5.3	345	25	1.2	0.31	3.6	0.96	2022-03-15	c(126.282832726213	33.4279541639908)
5011025023	5.7	437	27	1.8	0.34	7.7	2.15	2022-03-15	c(126.282105102811	33.430501895767)
5011025023	6.3	436	22	1.7	0.64	5.3	1.46	2022-03-15	c(126.281670705825	33.4294560646932)
5011025023	5.9	513	35	1.1	0.86	4.3	2.43	2022-03-15	c(126.278926435572	33.4234471126424)
5011025023	6.3	571	37	1.6	0.78	7.9	0.55	2022-07-19	c(126.282147434612	33.4244451895928)
5011025023	6	693	37	1.7	1.01	7.2	1.5	2022-07-19	c(126.282408933969	33.4240387343914)
5011025023	5.9	554	36	1.6	0.94	7.4	0.93	2022-07-19	c(126.282729155842	33.4240090309576)
5011025023	5.4	357	35	1.4	1.05	6.4	0.74	2022-07-20	c(126.281890187749	33.4240867621134)
5011025023	6.1	615	31	1.8	1.05	4	0.38	2022-07-19	c(126.287594109566	33.4169891711048)
5011025023	6.1	582	32	1.9	1.06	4	0.45	2022-07-19	c(126.287461423811	33.4157407902726)
5011025023	6.1	587	31	1.8	1.04	3.9	0.37	2022-07-19	c(126.287861853506	33.4159698392338)
5011025023	6.2	596	31	1.8	1.06	3.9	0.36	2022-07-19	c(126.286771630547	33.4181359541765)
5011025023	6.2	369	38	2.8	0.72	5.1	0.8	2022-07-19	c(126.284486865301	33.4201314454789)
5011025023	6.2	374	38	2.8	0.72	5	0.75	2022-07-19	c(126.284272353072	33.4200291399343)
5011025023	5.7	638	32	2.1	0.77	3.9	0.76	2022-07-19	c(126.283827204995	33.4203873862752)
5011025023	6.5	1043	23	5.9	2.72	6	7.18	2022-08-23	c(126.286251149923	33.4207920152585)
5011025023	6.2	830	15	2.8	1.49	2.7	0.52	2022-08-23	c(126.283812101121	33.4177615133983)
5011025023	7.2	48	8	3.9	0.51	4	0.48	2022-08-23	c(126.280250606173	33.4226427434629)
5011025023	5	601	21	1.4	1.34	1.6	0.84	2022-08-23	c(126.284363511244	33.4247746324841)
5011025023	6.9	64	4	4	0.3	3.5	1.09	2022-08-23	c(126.287171741144	33.4254042429788)
5011025023	5.9	446	36	1.2	0.93	5.3	0.4	2022-11-01	c(126.28976416709	33.4172985976902)
5011025023	5.9	228	64	2	1.36	7.9	0.7	2022-11-11	c(126.288031179931	33.425664869369)
5011025023	4.9	481	30	2	1.05	5.9	3.45	2022-11-11	c(126.285490016444	33.4153746761296)
5011025023	6.7	589	28	2.9	0.91	6.7	0.33	2022-11-11	c(126.283803659261	33.419287402938)
5011025023	5.8	497	32	2	1.16	5.9	0.93	2022-11-11	c(126.284108931703	33.4190596206859)
5011025023	5.9	647	35	1.5	1.14	5.6	1.03	2022-11-11	c(126.282425034848	33.4270998965004)
5011025023	5	208	35	2.2	1.3	6.4	2.42	2022-11-11	c(126.279418236734	33.4193851629622)
5011025023	5.3	315	38	1.5	1.1	4.3	1.05	2022-11-11	c(126.284077198784	33.4279556734122)
5011025023	5.8	567	34	1.9	0.79	5.7	0.51	2022-11-11	c(126.28472201364	33.4283105618015)
5011025023	4.6	352	28	2	1	4.7	2.81	2022-11-11	c(126.28183369103	33.4298115123824)
5011025023	5.2	322	44	1.3	1.06	4.2	0.62	2022-11-11	c(126.284023610915	33.4278296828572)
5011025023	6.3	435	39	0.8	0.68	1.9	1.45	2022-03-15	c(126.280442720858	33.4255512967319)
5011025023	5.2	446	41	0.8	0.86	2	4.37	2022-03-15	c(126.280120417498	33.4252462228456)
5011025023	6.6	192	27	3.8	1.66	7.5	5.45	2022-08-23	c(126.282569726977	33.417914727109)
5011025023	6.4	788	38	2.2	0.78	7.1	1.26	2022-02-11	c(126.277529269143	33.4225209866499)
5011025023	6.6	469	30	3.1	0.58	6.9	1.25	2022-02-11	c(126.28660368852	33.4158624437913)
5011025023	6.7	1105	43	3.8	1.71	7.5	0.65	2022-07-19	c(126.284178990928	33.418225875431)
5011025023	6.4	879	36	2.4	1.52	6.5	0.71	2022-07-19	c(126.289594964568	33.4167680354539)
5011025023	6.1	984	31	2.5	1.24	4.5	0.68	2022-07-19	c(126.28894116301	33.4156109769026)
5011025023	6.1	378	25	2.4	1.07	6	0.66	2022-07-19	c(126.282079294882	33.4276679692288)
5011025023	7	834	18	3.2	0.83	6	0.76	2022-07-19	c(126.282304572472	33.4282540422135)
5011025023	6.9	836	18	3.1	0.94	5.4	0.78	2022-07-19	c(126.282345846012	33.4279032031062)
5011025023	6.9	1068	28	4.7	1.5	6.2	0.89	2022-07-19	c(126.283813668872	33.4285171930749)
5011025023	6.5	932	22	2.6	1.23	5.1	0.77	2022-07-19	c(126.283454837439	33.4286898481146)
5011025023	7.4	981	36	5.2	1.41	8.7	0.8	2022-07-19	c(126.273909275426	33.4250123917116)
5011025023	5.8	88	55	1.5	0.54	5.9	0.5	2022-07-19	c(126.286876120557	33.4173088063113)
5011025023	5.6	965	27	0.7	0.71	3.8	0.6	2022-07-19	c(126.279758925279	33.4256637229209)
5011025023	6	653	48	1.2	0.74	7	0.81	2022-07-19	c(126.280430518762	33.4278902128631)
5011025023	6	656	15	1.2	0.79	7	0.85	2022-07-19	c(126.280566210351	33.4281383052398)
5011025023	6.1	605	29	1.7	0.42	7.9	0.43	2022-07-19	c(126.280218571644	33.4286478485794)
5011025023	6.4	1175	48	3.6	1.75	6.8	1.61	2022-07-19	c(126.28222686483	33.4266301950876)
5011025023	6.3	931	30	0.8	0.54	5	0.35	2022-07-19	c(126.282401838856	33.4265867592731)
5011025023	6.4	1024	43	3.4	1.69	6.7	1.64	2022-07-19	c(126.285447412857	33.4288308114003)
5011025023	6.7	1149	45	3.7	1.66	7.2	0.69	2022-07-19	c(126.276764896622	33.4280999693287)
5011025023	6.7	1239	43	3.6	1.68	7.1	0.66	2022-07-19	c(126.276403589931	33.4277142369865)
5011025023	6.7	1176	44	3.7	1.68	7.2	0.71	2022-07-19	c(126.283660741872	33.4182569638788)
5011025023	6.7	1280	44	3.9	1.89	8	0.71	2022-07-19	c(126.283147063444	33.4180719658444)
5011025023	5.8	1321	28	1.9	1.24	4.7	0.59	2022-07-19	c(126.282249851409	33.4249346229267)
5011025023	5.6	1169	27	1.8	1.13	4.3	0.73	2022-07-19	c(126.282379365674	33.4247836351511)
5011025023	7.1	544	17	2.9	1.29	6.6	0.39	2022-07-19	c(126.283972583911	33.421184057285)
5011025023	7.1	541	19	2.9	1.27	6.8	0.4	2022-07-19	c(126.284183886874	33.4207213196155)
5011025023	6.4	943	22	2.7	1.06	5.8	0.69	2022-07-19	c(126.282351618008	33.4209296383623)
5011025023	6.9	1034	23	3.7	1.36	6.6	0.64	2022-07-19	c(126.275657478929	33.4244135009613)
5011025023	5.1	1212	36	1.4	1.1	2.1	0.82	2022-07-19	c(126.275288743824	33.4244324442618)
5011025023	5.1	1324	35	1.9	1.45	2.7	0.9	2022-07-19	c(126.275268954261	33.4242778868112)
5011025023	6.7	984	31	3.3	2.02	6.9	0.89	2022-07-19	c(126.274922744175	33.4245232589227)
5011025023	4.8	1185	32	0.8	0.78	2.8	0.97	2022-07-19	c(126.284538288151	33.4226706138661)
5011025023	4.6	877	30	0.7	0.66	1.6	0.78	2022-07-19	c(126.28152757372	33.4257644996463)
5011025023	7	283	22	2.8	0.79	8.4	0.53	2022-07-19	c(126.282638205993	33.4220075214481)
5011025023	6.2	805	37	2.7	1.63	5.1	1.04	2022-07-19	c(126.28927059158	33.4159383383715)
5011025023	6.6	1246	32	3.3	1.29	6.1	0.61	2022-07-19	c(126.286786876939	33.426501155947)
5011025023	7.5	19	11	3.5	0.31	7.2	0.36	2022-07-19	c(126.279496347405	33.4292959530809)
5011025023	6.2	40	17	2.1	0.15	2.5	0.29	2022-08-23	c(126.283753519757	33.4176028562407)
5011025023	5	904	23	1.5	1	1.9	0.49	2022-09-22	c(126.276397096222	33.4210970920329)
5011025023	5.3	816	25	1.6	0.96	5.6	2.37	2022-11-15	c(126.28134164226	33.4242932943855)
5011025023	4.9	950	28	1.3	0.55	4.5	1.59	2022-11-15	c(126.28167363205	33.4250150447282)
5011025023	5.9	534	26	1.2	0.51	4.8	0.35	2022-11-15	c(126.283511114659	33.4243005255512)
5011025023	4.8	550	32	0.9	0.58	4.4	1.69	2022-11-15	c(126.281140704806	33.4240955839926)
5011025023	7	188	18	4.2	0.75	6.1	1.12	2022-02-11	c(126.275431338337	33.4228636144149)
5011025023	4.9	810	70	1.8	1.37	4.3	4.44	2022-05-26	c(126.282883441244	33.4255003371338)
5011025023	5.3	700	32	1.2	1.22	2.9	1.6	2022-07-19	c(126.287830369089	33.4163893481705)
5011025023	6.7	1111	37	4.4	3.7	5.8	1.14	2022-08-23	c(126.286737816159	33.4245065621167)
5011025023	6.4	879	36	2.4	1.52	6.5	0.71	2022-07-19	c(126.289594964568	33.4167680354539)
5011025023	6.1	984	31	2.5	1.24	4.5	0.68	2022-07-19	c(126.28894116301	33.4156109769026)
5011025023	6.1	378	25	2.4	1.07	6	0.66	2022-07-19	c(126.282079294882	33.4276679692288)
5011025023	7	834	18	3.2	0.83	6	0.76	2022-07-19	c(126.282304572472	33.4282540422135)
5011025023	6.9	836	18	3.1	0.94	5.4	0.78	2022-07-19	c(126.282345846012	33.4279032031062)
5011025023	6.9	1068	28	4.7	1.5	6.2	0.89	2022-07-19	c(126.283813668872	33.4285171930749)
5011025023	6.5	932	22	2.6	1.23	5.1	0.77	2022-07-19	c(126.283454837439	33.4286898481146)
5011025023	7.4	981	36	5.2	1.41	8.7	0.8	2022-07-19	c(126.273909275426	33.4250123917116)
5011025023	6.3	571	37	1.6	0.78	7.9	0.55	2022-07-19	c(126.282147434612	33.4244451895928)
5011025023	6	693	37	1.7	1.01	7.2	1.5	2022-07-19	c(126.282408933969	33.4240387343914)
5011025023	5.9	554	36	1.6	0.94	7.4	0.93	2022-07-19	c(126.282729155842	33.4240090309576)
5011025023	5.4	357	35	1.4	1.05	6.4	0.74	2022-07-19	c(126.281890187749	33.4240867621134)
5011025023	5.8	88	55	1.5	0.54	5.9	0.5	2022-07-19	c(126.286876120557	33.4173088063113)
5011025023	5.6	965	27	0.7	0.71	3.8	0.6	2022-07-19	c(126.279758925279	33.4256637229209)
5011025023	6	653	48	1.2	0.74	7	0.81	2022-07-19	c(126.280430518762	33.4278902128631)
5011025023	6	656	45	1.2	0.79	7	0.85	2022-07-19	c(126.280566210351	33.4281383052398)
5011025023	6.1	605	29	1.7	0.42	7.9	0.43	2022-07-19	c(126.280218571644	33.4286478485794)
5011025023	6.4	1175	48	3.6	1.75	6.8	1.61	2022-07-19	c(126.28222686483	33.4266301950876)
5011025023	6.3	931	30	0.8	0.54	5	0.35	2022-07-19	c(126.282401838856	33.4265867592731)
5011025023	6.4	1024	43	3.4	1.69	6.7	1.64	2022-07-19	c(126.285447412857	33.4288308114003)
5011025023	6.1	615	31	1.8	1.05	4	0.38	2022-07-19	c(126.287594109566	33.4169891711048)
5011025023	6.1	582	32	1.9	1.06	4	0.45	2022-07-19	c(126.287461423811	33.4157407902726)
5011025023	6.1	587	31	1.8	1.04	3.9	0.37	2022-07-19	c(126.287861853506	33.4159698392338)
5011025023	6.2	596	31	1.8	1.06	3.9	0.36	2022-07-19	c(126.286771630547	33.4181359541765)
5011025023	6.7	1149	45	3.7	1.66	7.2	0.69	2022-07-19	c(126.276764896622	33.4280999693287)
5011025023	6.7	1239	43	3.6	1.68	7.1	0.66	2022-07-19	c(126.276403589931	33.4277142369865)
5011025023	6.7	1176	44	3.7	1.68	7.2	0.71	2022-07-19	c(126.283660741872	33.4182569638788)
5011025023	6.7	1280	44	3.9	1.89	8	0.71	2022-07-19	c(126.283147063444	33.4180719658444)
5011025023	5.8	1321	28	1.9	1.24	4.7	0.59	2022-07-19	c(126.282249851409	33.4249346229267)
5011025023	5.6	1169	27	1.8	1.13	4.3	0.73	2022-07-19	c(126.282379365674	33.4247836351511)
5011025023	7.1	544	17	2.9	1.29	6.6	0.39	2022-07-19	c(126.283972583911	33.421184057285)
5011025023	7.1	541	19	2.9	1.27	6.8	0.4	2022-07-19	c(126.284183886874	33.4207213196155)
5011025023	6.4	943	22	2.7	1.06	5.8	0.69	2022-07-19	c(126.282351618008	33.4209296383623)
5011025023	6.9	1034	23	3.7	1.36	6.6	0.64	2022-07-19	c(126.275657478929	33.4244135009613)
5011025023	5.1	1212	36	1.4	1.1	2.1	0.82	2022-07-19	c(126.275288743824	33.4244324442618)
5011025023	5.1	1324	35	1.9	1.45	2.7	0.9	2022-07-19	c(126.275268954261	33.4242778868112)
5011025023	6.7	984	31	3.3	2.02	6.9	0.89	2022-07-19	c(126.274922744175	33.4245232589227)
5011025023	4.8	1185	32	0.8	0.78	2.8	0.97	2022-07-19	c(126.284538288151	33.4226706138661)
5011025023	4.6	877	30	0.7	0.66	1.6	0.78	2022-07-19	c(126.28152757372	33.4257644996463)
5011025023	7	283	22	2.8	0.79	8.4	0.53	2022-07-19	c(126.282638205993	33.4220075214481)
5011025023	6.2	805	37	2.7	1.63	5.1	1.04	2022-07-19	c(126.28927059158	33.4159383383715)
5011025023	6.2	369	38	2.8	0.72	5.1	0.8	2022-07-19	c(126.284486865301	33.4201314454789)
5011025023	6.2	374	38	2.8	0.72	5	0.75	2022-07-19	c(126.284272353072	33.4200291399343)
5011025023	5.7	638	32	2.1	0.77	3.9	0.76	2022-07-19	c(126.283827204995	33.4203873862752)
5011025023	6.6	1246	32	3.3	1.29	6.1	0.61	2022-07-19	c(126.286786876939	33.426501155947)
5011025023	7.5	19	11	3.5	0.31	7.2	0.36	2022-07-19	c(126.279496347405	33.4292959530809)
5011025023	5.3	700	32	1.2	1.22	2.9	1.6	2022-07-19	c(126.287830369089	33.4163893481705)
5011025023	6.8	627	64	4.1	1.58	6.8	2.42	2022-01-04	c(126.276289809592	33.4271984066354)
5011025023	6.1	604	99	7.3	2.67	16.7	3.63	2022-01-04	c(126.276078859304	33.4273526091157)
5011025023	4.9	862	64	1	0.84	2	1.24	2022-05-26	c(126.284876091233	33.4277867265828)
5011025023	4.9	859	108	1	0.65	2	1.33	2022-05-26	c(126.285042355963	33.4282286513317)
5011025023	6.3	698	27	3.4	1.81	7.1	2.3	2022-02-04	c(126.275044928068	33.4274932583664)
5011025023	6.7	680	26	3.7	1.69	8.3	2.16	2022-02-04	c(126.275381047963	33.4272601789034)
5011025023	5.8	347	18	2.4	1.14	5.6	2.02	2022-03-29	c(126.281121631643	33.4170820216327)
5011025023	5.8	358	20	1.6	1.21	4.3	1.64	2022-03-29	c(126.281415389291	33.416999064451)
5011025023	4.8	676	26	0.7	0.96	1.6	2.08	2022-04-26	c(126.272964832394	33.4259003317636)
5011025023	5	1120	76	6.6	2.27	8.7	13.98	2022-11-08	c(126.287617321401	33.4245865383771)
5011025023	5.3	1002	88	2.9	1.62	6.3	1.65	2022-11-08	c(126.282569726977	33.417914727109)
5011025023	5.9	980	63	3	1.71	8.1	2.17	2022-11-08	c(126.282575362835	33.4235695192222)
5011025023	5.8	601	40	1.8	1.18	9.6	1.31	2022-01-11	c(126.282981229175	33.4244347754014)
5011025023	6.8	1341	68	5.8	1.19	8.8	1.03	2022-06-16	c(126.278546065581	33.4248861780712)
5011025023	6.9	598	37	1.9	0.79	7.9	0.68	2022-10-06	c(126.28660368852	33.4158624437913)
5011025024	5.1	859	38	0.1	0.58	0.1	1.8	2020-10-21	c(126.275298953571	33.4112580525195)
5011025024	5.7	674	43	1.9	1.32	6.3	0.7	2020-10-21	c(126.280249165954	33.414738242235)
5011025024	5.1	764	27	1.5	1.25	3.4	0.3	2020-10-21	c(126.277256638059	33.4163012381814)
5011025024	6.4	898	34	1.3	1.35	9.6	0.5	2020-10-21	c(126.272765051771	33.4107602441193)
5011025024	5.5	773	51	1.5	1.57	9.6	2.2	2020-10-21	c(126.275059044058	33.4105805494764)
5011025024	4.9	700	41	0.7	1.18	3.1	0.9	2020-10-21	c(126.270872180427	33.407037113047)
5011025024	6.1	728	22	1	0.94	3.7	0.2	2020-10-21	c(126.282053584308	33.4154037923278)
5011025024	7.6	1235	30	2.2	1.03	9.9	0.5	2020-10-21	c(126.28336808282	33.4145150331578)
5011025024	5.9	1062	34	1.3	1.28	4.9	0.5	2020-10-21	c(126.2703464992	33.4067945606284)
5011025024	4.5	935	97	2.7	2.63	12.3	3.6	2020-10-21	c(126.283238994423	33.4158333117845)
5011025024	5.7	297	21	2	0.9	8.5	0.22	2020-01-23	c(126.283899002722	33.4164216233674)
5011025024	7.9	208	15	2.3	1.23	4.7	0.4	2020-06-30	c(126.273648880789	33.4058723179033)
5011025024	6.2	836	29	3.2	1.83	5	1	2020-07-16	c(126.280249165954	33.414738242235)
5011025024	6	5000	11	2.8	1.37	7.8	0.8	2020-07-16	c(126.27449487235	33.418518530484)
5011025024	6.7	801	55	3.9	2.68	4.7	5.9	2020-07-22	c(126.278870894704	33.4141033636142)
5011025024	6.8	38	36	1.8	0.88	3.4	1.5	2020-07-31	c(126.283495306153	33.4150074044215)
5011025024	7.3	590	66	2	1.27	6.1	0.3	2020-08-28	c(126.274420083717	33.4085334531382)
5011025024	7.4	336	21	0.6	0.91	5.2	0.3	2020-08-28	c(126.274420083717	33.4085334531382)
5011025024	6.6	697	32	1.2	0.13	2.9	0.4	2020-08-28	c(126.27879611128	33.4134870536917)
5011025024	7	504	22	2.6	1.92	10.1	0.9	2020-09-29	c(126.270130404472	33.4165138535251)
5011025024	6	248	36	1.2	1.08	6.4	0.4	2020-10-23	c(126.271448684084	33.4179952475102)
5011025024	4	1760	71	1.9	1.54	0.7	2.3	2020-11-26	c(126.283416323346	33.4163905262721)
5011025024	4.3	1987	187	1.9	1.68	1.3	1.6	2020-11-26	c(126.283147553588	33.4164553303793)
5011025024	4	1537	98	0.2	1.3	0.8	1.9	2020-11-26	c(126.282780586113	33.4164989198274)
5011025024	4	2007	296	0.2	2.59	0.1	9.2	2020-11-26	c(126.282735184228	33.4158882818457)
5011025024	6.2	668.7	19.9	2.21	0.988	5.82	0.49	2020-09-23	c(126.283495306153	33.4150074044215)
5011025024	6.6	911.6	21.4	2.92	0.933	6.21	0.45	2020-09-23	c(126.280754941745	33.4094098993418)
5011025024	4.7	1083.9	51.4	0.64	1.057	0.82	0.72	2020-09-24	c(126.271749026827	33.4077992370416)
5011025024	6.6	678.5	16.8	3.32	0.913	6.71	0.3	2020-09-24	c(126.276224646834	33.4178309863872)
5011025024	6	438.5	33.2	2.67	0.906	6.74	0.85	2020-09-28	c(126.283899002722	33.4164216233674)
5011025024	5.6	368	30	4.1	1.6	4.7	0.88	2021-10-28	c(126.283899002722	33.4164216233674)
5011025024	7.2	606	61	4.6	1.11	10.1	0.3	2021-07-06	c(126.274420083717	33.4085334531382)
5011025024	6.8	318	31	2.4	1.43	5.7	0.3	2021-07-06	c(126.279401810507	33.4133037641986)
5011025024	6	411	28	2.4	1.33	3.3	0.2	2021-07-06	c(126.27879611128	33.4134870536917)
5011025024	7	341	25	3.3	1.35	4.7	0.3	2021-07-06	c(126.279884657854	33.4153442483688)
5011025024	4.4	1106	34	2.4	1.41	3.5	3.08	2021-08-06	c(126.265690209511	33.4140654454085)
5011025024	7.3	437	19.5	1.9	1.83	9.2	0.5	2021-08-18	c(126.270130404472	33.4165138535251)
5011025024	6.2	762	54	6.3	3.04	13.4	18.4	2021-07-06	c(126.278870894704	33.4141033636142)
5011025024	6	516	25	1	0.52	5.2	0.3	2021-05-21	c(126.280249165954	33.414738242235)
5011025024	5.4	356	28	0.7	0.33	5.2	1	2021-05-21	c(126.27449487235	33.418518530484)
5011025024	5.5	555	35	1.9	1.98	5.7	0.8	2021-05-27	c(126.278355477751	33.4138857884222)
5011025024	6.9	550	44	2.8	1.99	7	0.4	2021-05-27	c(126.278439403732	33.4142412320087)
5011025024	6.2	264	17.8	2.8	0.99	6.4	0.3	2021-08-17	c(126.283495306153	33.4150074044215)
5011025024	6.3	386	19	1.1	0.43	4.7	1.4	2021-04-07	c(126.277537811332	33.4134406935235)
5011025024	6.2	437	24	2.6	0.97	5.3	0.27	2022-07-19	c(126.280249165954	33.414738242235)
5011025024	6	197	10	2.7	1.12	3.7	0.33	2022-08-23	c(126.283495306153	33.4150074044215)
5011025024	6.4	548	30	3.9	1.17	5.7	0.74	2022-08-23	c(126.274420083717	33.4085334531382)
5011025024	7.2	72	21	3.9	2.04	8.6	0.77	2022-05-31	c(126.278870894704	33.4141033636142)
5011025024	6.1	677	14	3.2	1.38	3.7	1.12	2022-08-23	c(126.27879611128	33.4134870536917)
5011025024	6.2	185	14	2.1	0.78	4.3	0.49	2022-08-23	c(126.279401810507	33.4133037641986)
5011025024	7.9	188	16	2	1.05	10.5	0.39	2022-08-30	c(126.270130404472	33.4165138535251)
5011025024	6.1	481	27	2	1.28	6	0.95	2022-11-29	c(126.278049461283	33.4141779258152)
5011025024	7.2	369	162	6.8	2.92	23.4	1.9	2022-06-24	c(126.276652518616	33.4096384034896)
5011025024	6.2	437	24	2.6	0.97	5.3	0.27	2022-07-19	c(126.280249165954	33.414738242235)
5011025024	6.2	603	29	1.3	1.39	3.2	1.14	2022-04-05	c(126.278049461283	33.4141779258152)
5011025024	7.4	324	18	2.4	0.98	10.9	1.13	2022-04-12	c(126.273648880789	33.4058723179033)
5011025025	6.8	199	54	2.3	1.09	11.3	0.1	2020-10-21	c(126.303115650494	33.3500121137614)
5011025025	5.5	364	62	1.2	1.41	4.6	0.3	2020-10-21	c(126.301940867517	33.3503418118982)
5011025025	6.1	274	51	1.2	0.99	4.6	0.1	2020-10-21	c(126.285211127	33.3574881807896)
5011025025	5.8	228	56	0.8	0.91	4.7	0.1	2020-10-21	c(126.284731940828	33.357253620609)
5011025025	7.7	196	43	2.6	1.01	11	0.2	2020-10-21	c(126.289352470613	33.3532241340289)
5011025025	6.1	145	43	2	2.31	13.7	0.2	2020-10-21	c(126.293738365657	33.3605832964164)
5011025025	7.1	245	31	4	1.25	5.9	0.2	2020-12-31	c(126.299565039172	33.3562219149977)
5011025025	7	534	50	4.4	1.74	5.2	0.3	2020-12-31	c(126.283706323051	33.3498325182189)
5011025025	6.5	512	53	2.8	2.31	4.8	0.2	2020-12-31	c(126.284977903824	33.3490758322051)
5011025025	5	886	109	1	0.83	4.4	0.2	2020-10-21	c(126.293045998617	33.360040381051)
5011025025	7.5	278	38	0.8	2.67	5.7	0.2	2020-12-31	c(126.299467705022	33.3580721669808)
5011025025	5.6	476	78	1.7	0.69	2.6	0.2	2020-12-31	c(126.289656123063	33.354091045043)
5011025025	5.5	1067	109	1.8	1.02	9.9	0.5	2020-03-09	c(126.2998267982	33.3624146652894)
5011025025	5.2	203	83	0.9	0.36	5.4	0.3	2020-05-04	c(126.288194931381	33.3634600099356)
5011025025	4.9	35	56	8.4	0.96	8.4	0.51	2020-01-23	c(126.306034796343	33.3667850338152)
5011025025	6.3	97	82	2.8	3.15	9.9	1	2020-02-17	c(126.328815547048	33.3662505863205)
5011025025	5.8	10	135	1.1	0.57	4.7	0.3	2020-02-17	c(126.306904585468	33.3790071587265)
5011025025	5.8	10	170	0.9	0.57	4	0.4	2020-02-17	c(126.335153301041	33.3506793308642)
5011025025	5.8	10	140	1	0.62	4.5	0.3	2020-02-17	c(126.339239999797	33.3599108239225)
5011025025	5.9	10	193	1.3	0.63	5.1	0.4	2020-02-17	c(126.334060924321	33.3606294983047)
5011025025	5.8	10	171	1	0.88	4.4	0.3	2020-02-17	c(126.312112767449	33.3780739481289)
5011025025	5.9	10	135	1	0.9	4.8	0.3	2020-02-17	c(126.313458232656	33.3781387388033)
5011025025	5.9	10	160	1.1	1.08	5.6	0.4	2020-02-17	c(126.313451002248	33.3769801473242)
5011025025	5.8	32	181	0.9	0.72	4.7	0.3	2020-02-17	c(126.307864765766	33.3789543636705)
5011025025	6	34	130	1.2	1.03	5.8	0.5	2020-02-17	c(126.323518885675	33.374563785399)
5011025025	5.9	32	129	1.1	0.87	5.9	0.4	2020-02-17	c(126.323992598145	33.3744482567931)
5011025025	5.8	10	135	1.2	0.91	5.4	0.4	2020-02-17	c(126.323762540008	33.3740719390534)
5011025025	5.9	10	142	1.3	0.87	5.9	0.4	2020-02-17	c(126.323435579035	33.3742062986896)
5011025025	5.9	10	131	1.2	3.14	6.2	0.3	2020-02-17	c(126.323094396925	33.3743313836093)
5011025025	5.9	10	129	1	1.15	5.8	0.4	2020-02-17	c(126.324519418355	33.3744268717)
5011025025	5.9	10	141	1.1	1.1	5.8	0.4	2020-02-17	c(126.324875107758	33.3742876165101)
5011025025	5.8	10	148	1	1.12	5.2	0.4	2020-02-17	c(126.325245058607	33.3741382497568)
5011025025	5.8	10	140	1.3	1.1	5.8	0.4	2020-02-17	c(126.325605490758	33.3739828796286)
5011025025	5.8	10	165	1.1	1.15	5.3	0.3	2020-02-17	c(126.325985683334	33.3738288779742)
5011025025	5.9	10	142	1	1.21	5.3	0.4	2020-02-17	c(126.326379334734	33.3736712516264)
5011025025	5.9	10	116	1.3	1.31	6.1	0.4	2020-02-17	c(126.326762983957	33.3735145615275)
5011025025	5.9	10	166	1.2	1.24	5.4	0.3	2020-02-17	c(126.327159612649	33.3733746201471)
5011025025	5.9	10	129	1.2	1.33	5.8	0.3	2020-02-17	c(126.327560660992	33.3732187431411)
5011025025	5.8	10	154	1.1	1.38	5.5	0.3	2020-02-17	c(126.327974600201	33.3729933312308)
5011025025	5.9	10	152	1.1	1.45	5.6	0.4	2020-02-17	c(126.327832783713	33.3727384028585)
5011025025	5.8	10	135	1.2	1.46	6	0.3	2020-02-17	c(126.327673760611	33.3724574150983)
5011025025	5.8	10	193	1.5	1.51	7.2	0.3	2020-02-17	c(126.327974552176	33.3723288530467)
5011025025	5.9	10	160	1.3	1.5	5.9	0.4	2020-02-17	c(126.328158871729	33.3727020305286)
5011025025	5.9	10	146	1.6	1.67	7	0.4	2020-02-17	c(126.327379157696	33.3729126589774)
5011025025	5.8	10	125	1.8	1.07	0.6	0.4	2020-02-17	c(126.326992297657	33.3730681615374)
5011025025	5.8	10	160	1.5	1.66	6.3	0.3	2020-02-17	c(126.326604148909	33.3732233854075)
5011025025	5.9	10	150	1.2	1.71	6.1	0.3	2020-02-17	c(126.326216105557	33.373378698782)
5011025025	5.9	10	127	1.3	1.74	6.6	0.4	2020-02-17	c(126.325815592115	33.3735344841624)
5011025025	5.8	10	147	1.2	1.76	6.2	0.3	2020-02-17	c(126.3254392612	33.3736894980527)
5011025025	5.9	10	150	1.3	1.88	7.1	0.5	2020-02-17	c(126.325073526944	33.3738358229049)
5011025025	5.8	10	152	1.4	1.81	6.8	0.3	2020-02-17	c(126.324707899628	33.3739820570893)
5011025025	5.7	10	171	1.2	1.87	6.2	0.3	2020-02-17	c(126.324344971389	33.3741265016799)
5011025025	5.8	10	167	1.4	1.91	5.6	0.4	2020-02-17	c(126.324182161404	33.3738499969472)
5011025025	5.8	10	162	1.5	1.95	6.4	0.4	2020-02-17	c(126.324550994494	33.3737061259091)
5011025025	5.9	10	166	0.9	0.65	5.8	0.4	2020-02-17	c(126.324916621598	33.3735598020133)
5011025025	5.8	10	150	1.3	0.58	5.4	0.4	2020-02-17	c(126.325282354945	33.3734134776056)
5011025025	5.7	10	187	1.3	0.62	6.2	0.3	2020-02-17	c(126.325665333086	33.3732603034838)
5011025025	5.8	10	124	1.1	0.56	5.6	0.3	2020-02-17	c(126.326059197371	33.3731026792794)
5011025025	5.9	10	146	1	0.79	5.4	0.2	2020-02-17	c(126.326447346516	33.3729474571157)
5011025025	5.7	10	128	1.2	0.67	5.4	0.3	2020-02-17	c(126.326835387542	33.3727921429784)
5011025025	5.7	10	140	1	0.75	5.1	0.3	2020-02-17	c(126.327222881616	33.3726379065678)
5011025025	5.8	10	186	1	0.78	5.2	0.3	2020-02-17	c(126.327816235795	33.372025870279)
5011025025	5.8	10	151	1.3	0.83	5.3	0.4	2020-02-17	c(126.32745385589	33.3721705975487)
5011025025	5.8	10	148	0.8	0.87	5.3	0.4	2020-02-17	c(126.327031155424	33.3723340204742)
5011025025	5.8	10	176	1.1	1.05	5.9	0.4	2020-02-17	c(126.326612804733	33.3725044980064)
5011025025	5.7	10	186	1.3	0.94	5.2	0.4	2020-02-17	c(126.326209717858	33.3726601805941)
5011025025	5.8	10	131	1.4	1.03	5.1	0.3	2020-02-17	c(126.325822945601	33.3728181143)
5011025025	5.7	10	138	1.2	1.02	5.3	0.4	2020-02-17	c(126.32542682848	33.3729753648864)
5011025025	5.7	10	136	1.3	1.09	5.5	0.4	2020-02-17	c(126.325045045703	33.3731269219083)
5011025025	5.7	10	159	1.5	1.08	5.6	0.4	2020-02-17	c(126.324682878627	33.3732707405562)
5011025025	5.7	10	143	1.2	1.19	5.5	0.3	2020-02-17	c(126.324323405756	33.3734134007233)
5011025025	5.8	10	150	1.3	1.27	5.4	0.4	2020-02-17	c(126.323923867127	33.3735677427225)
5011025025	5.8	10	153	0.9	1.21	4.2	0.4	2020-02-17	c(126.323536035319	33.3737226881773)
5011025025	5.8	10	112	0.8	1.32	5.1	0.4	2020-02-17	c(126.323193977386	33.3738639973816)
5011025025	5.6	10	136	1.2	1.39	5.4	0.4	2020-02-17	c(126.322829775939	33.374006086434)
5011025025	5.6	10	115	1.3	1.38	5.4	0.4	2020-02-17	c(126.32540421136	33.373162954686)
5011025025	6.3	30	141	2.6	0.87	4.4	0.4	2020-04-07	c(126.296027629169	33.3591275048938)
5011025025	6.1	43	112	3.3	1.61	8	0.4	2020-04-13	c(126.337161190861	33.3494418869595)
5011025025	5.9	360	60	1	0.99	5.2	0.2	2020-05-04	c(126.281743161695	33.3454524837513)
5011025025	6.9	288	124	2.4	1.09	8.8	0.2	2020-05-15	c(126.308279995748	33.3451432250862)
5011025025	6.9	288	124	2.4	1.09	8.8	0.2	2020-05-15	c(126.307100592545	33.3445343808869)
5011025025	6.9	288	124	2.4	1.09	8.8	0.2	2020-05-15	c(126.307386540788	33.3440062855332)
5011025025	6.9	288	124	2.4	1.09	8.8	0.2	2020-05-15	c(126.307604323014	33.3436755305019)
5011025025	6.9	288	124	2.4	1.09	8.8	0.2	2020-05-15	c(126.307987472317	33.3440311838242)
5011025025	6.9	288	124	2.4	1.09	8.8	0.2	2020-05-15	c(126.308056209711	33.3448068533863)
5011025025	6.9	288	124	2.4	1.09	8.8	0.2	2020-05-15	c(126.307809683117	33.3445887347136)
5011025025	6.9	288	124	2.4	1.09	8.8	0.2	2020-05-15	c(126.309437541243	33.3440731557895)
5011025025	6.9	288	124	2.4	1.09	8.8	0.2	2020-05-15	c(126.309688278077	33.3447382182571)
5011025025	6.9	288	124	2.4	1.09	8.8	0.2	2020-05-15	c(126.310011316926	33.3450079692958)
5011025025	6.9	288	124	2.4	1.09	8.8	0.2	2020-05-15	c(126.309322285082	33.3453784837181)
5011025025	6.9	288	124	2.4	1.09	8.8	0.2	2020-05-15	c(126.308819762389	33.3446577431145)
5011025025	6.9	288	124	2.4	1.09	8.8	0.2	2020-05-15	c(126.307000551233	33.344253605152)
5011025025	6.9	288	124	2.4	1.09	8.8	0.2	2020-05-15	c(126.308764651085	33.3438017269456)
5011025025	6.9	288	124	2.4	1.09	8.8	0.2	2020-05-15	c(126.308031067892	33.3436531150019)
5011025025	6.3	369	122	0.9	1.56	2.8	0.5	2020-05-15	c(126.316839972012	33.3491169921674)
5011025025	6.6	316	125	1.9	1.09	5.5	0.2	2020-05-15	c(126.307359170396	33.3433658159339)
5011025025	6.6	316	125	1.9	1.09	5.5	0.2	2020-05-15	c(126.306910324147	33.343140886821)
5011025025	6.6	316	125	1.9	1.09	5.5	0.2	2020-05-15	c(126.306482759609	33.3426300871199)
5011025025	6.6	316	125	1.9	1.09	5.5	0.2	2020-05-15	c(126.305975073821	33.3434317494653)
5011025025	6.6	316	125	1.9	1.09	5.5	0.2	2020-05-15	c(126.30687379603	33.3436838974893)
5011025025	6.6	316	125	1.9	1.09	5.5	0.2	2020-05-15	c(126.306097231414	33.3438354476343)
5011025025	6.6	316	125	1.9	1.09	5.5	0.2	2020-05-15	c(126.305184084226	33.3429921238277)
5011025025	6.6	316	125	1.9	1.09	5.5	0.2	2020-05-15	c(126.305768956281	33.3427927148154)
5011025025	6.6	316	125	1.9	1.09	5.5	0.2	2020-05-15	c(126.306276738776	33.3419786116636)
5011025025	6.9	123	93	1.4	1.12	9.5	0.2	2020-05-15	c(126.311975648511	33.3499921873101)
5011025025	6.9	123	93	1.4	1.12	9.5	0.2	2020-05-15	c(126.310690841445	33.3495512119031)
5011025025	6.9	123	93	1.4	1.12	9.5	0.2	2020-05-15	c(126.3110559478	33.3486290075121)
5011025025	6.9	108	53	3.5	1.67	6.8	0.2	2020-05-15	c(126.299504993361	33.3506410397767)
5011025025	6.9	108	53	3.5	1.67	6.8	0.2	2020-05-15	c(126.297559950754	33.3494017134237)
5011025025	6.9	108	53	3.5	1.67	6.8	0.2	2020-05-15	c(126.297687026948	33.3502325346399)
5011025025	6.9	108	53	3.5	1.67	6.8	0.2	2020-05-15	c(126.298689246827	33.3499757433786)
5011025025	6.9	108	53	3.5	1.67	6.8	0.2	2020-05-15	c(126.299014255329	33.3497029513345)
5011025025	6.9	108	53	3.5	1.67	6.8	0.2	2020-05-15	c(126.298758438786	33.3494655584152)
5011025025	6.9	108	53	3.5	1.67	6.8	0.2	2020-05-15	c(126.299736245939	33.3504450741671)
5011025025	6.9	108	53	3.5	1.67	6.8	0.2	2020-05-15	c(126.299203202328	33.3503220641638)
5011025025	6.9	108	53	3.5	1.67	6.8	0.2	2020-05-15	c(126.298645630574	33.350310711657)
5011025025	5.7	391	159	1	0.7	3.2	0.2	2020-05-15	c(126.313092741994	33.3428308247086)
5011025025	5.7	391	159	1	0.7	3.2	0.2	2020-05-15	c(126.312335933245	33.3433411803075)
5011025025	5.7	391	159	1	0.7	3.2	0.2	2020-05-15	c(126.312283039628	33.3438385713129)
5011025025	5.7	391	159	1	0.7	3.2	0.2	2020-05-15	c(126.311559893408	33.3445059870023)
5011025025	5.7	391	159	1	0.7	3.2	0.2	2020-05-15	c(126.313684043668	33.3434662967769)
5011025025	5.7	391	159	1	0.7	3.2	0.2	2020-05-15	c(126.314078174979	33.3427257349788)
5011025025	7	414	69	1.2	0.49	10.2	0.3	2020-05-15	c(126.31476333406	33.3402796850381)
5011025025	7	414	69	1.2	0.49	10.2	0.3	2020-05-15	c(126.314570277628	33.3416956672844)
5011025025	6.5	146	85	0.8	0.43	2.9	0.2	2020-05-15	c(126.315256020026	33.3438799735651)
5011025025	5.9	125	119	1.1	0.6	3	0.3	2020-05-15	c(126.304700623561	33.3457718475771)
5011025025	5.9	125	119	1.1	0.6	3	0.3	2020-05-15	c(126.304398559717	33.3456354568816)
5011025025	5.9	125	119	1.1	0.6	3	0.3	2020-05-15	c(126.304309925758	33.3458123051712)
5011025025	5.9	125	119	1.1	0.6	3	0.3	2020-05-15	c(126.304207122303	33.3451774533453)
5011025025	5.9	125	119	1.1	0.6	3	0.3	2020-05-15	c(126.304642048853	33.3447889554389)
5011025025	6.6	107	60	2	0.8	7	0.2	2020-05-15	c(126.31773580923	33.339571612532)
5011025025	6.6	107	60	2	0.8	7	0.2	2020-05-15	c(126.317933697152	33.3385345043605)
5011025025	6.6	107	60	2	0.8	7	0.2	2020-05-15	c(126.31826147619	33.3380721590576)
5011025025	6.6	107	60	2	0.8	7	0.2	2020-05-15	c(126.32057694417	33.3389921299833)
5011025025	6.6	107	60	2	0.8	7	0.2	2020-05-15	c(126.321657608521	33.3389416869069)
5011025025	6.6	107	60	2	0.8	7	0.2	2020-05-15	c(126.317538850611	33.3379273600974)
5011025025	6.6	107	60	2	0.8	7	0.2	2020-05-15	c(126.316986315905	33.3377620343098)
5011025025	6.6	107	60	2	0.8	7	0.2	2020-05-15	c(126.317237135069	33.3385731425256)
5011025025	7.1	947	83	1.2	0.75	8.4	0.3	2020-05-15	c(126.335682068695	33.3624169504872)
5011025025	7.1	947	83	1.2	0.75	8.4	0.3	2020-05-15	c(126.337138417689	33.3626933212624)
5011025025	7.1	947	83	1.2	0.75	8.4	0.3	2020-05-15	c(126.336870126262	33.3618721534626)
5011025025	7.1	947	83	1.2	0.75	8.4	0.3	2020-05-15	c(126.340612797024	33.348594454026)
5011025025	7.2	161	38	1.1	1.11	9.5	0.1	2020-05-15	c(126.306183010314	33.3485957460555)
5011025025	7.2	161	38	1.1	1.11	9.5	0.1	2020-05-15	c(126.307854249761	33.3490435205661)
5011025025	7.2	161	38	1.1	1.11	9.5	0.1	2020-05-15	c(126.308833291576	33.3484381395067)
5011025025	7.2	161	38	1.1	1.11	9.5	0.1	2020-05-15	c(126.30806907881	33.3487072488419)
5011025025	7.2	161	38	1.1	1.11	9.5	0.1	2020-05-15	c(126.308430821635	33.3490830674119)
5011025025	7.2	161	38	1.1	1.11	9.5	0.1	2020-05-15	c(126.306938707694	33.3473953379331)
5011025025	7.2	161	38	1.1	1.11	9.5	0.1	2020-05-15	c(126.307091389502	33.348815398884)
5011025025	7.2	161	38	1.1	1.11	9.5	0.1	2020-05-15	c(126.305668956821	33.3476640444178)
5011025025	7.2	161	38	1.1	1.11	9.5	0.1	2020-05-15	c(126.305834668731	33.3470335801996)
5011025025	7.2	161	38	1.1	1.11	9.5	0.1	2020-05-15	c(126.306310365786	33.3494151103915)
5011025025	7.2	161	38	1.1	1.11	9.5	0.1	2020-05-15	c(126.306386555448	33.3468652697386)
5011025025	7.2	161	38	1.1	1.11	9.5	0.1	2020-05-15	c(126.305756809647	33.3480727801506)
5011025025	7.2	161	38	1.1	1.11	9.5	0.1	2020-05-15	c(126.306010840395	33.3484694615724)
5011025025	7.2	161	38	1.1	1.11	9.5	0.1	2020-05-15	c(126.304978041982	33.3485505094625)
5011025025	7.2	161	38	1.1	1.11	9.5	0.1	2020-05-15	c(126.305113492821	33.3488227392555)
5011025025	7.2	161	38	1.1	1.11	9.5	0.1	2020-05-15	c(126.30501151874	33.3479606897518)
5011025025	7.2	161	38	1.1	1.11	9.5	0.1	2020-05-15	c(126.305336254456	33.348029946433)
5011025025	7.2	161	38	1.1	1.11	9.5	0.1	2020-05-15	c(126.305709911922	33.3478773215236)
5011025025	7.2	161	38	1.1	1.11	9.5	0.1	2020-05-15	c(126.305222042516	33.3474641845121)
5011025025	7.2	161	38	1.1	1.11	9.5	0.1	2020-05-15	c(126.305504878599	33.3472495628884)
5011025025	6.8	118	65	0.8	1.53	2.8	0.2	2020-05-15	c(126.325556706666	33.3667977767996)
5011025025	6.7	116	65	0.9	1.62	2	0.2	2020-05-15	c(126.326137301674	33.3669589799204)
5011025025	6.5	122	168	3.2	1.81	10.1	0.4	2020-05-15	c(126.332156053129	33.3638410442926)
5011025025	6.5	122	168	3.2	1.81	10.1	0.4	2020-05-15	c(126.331595053096	33.3641817150896)
5011025025	6.5	122	168	3.2	1.81	10.1	0.4	2020-05-15	c(126.331843372488	33.3628728468264)
5011025025	6.4	262	122	2.7	1.79	5.4	0.2	2020-05-15	c(126.329730025139	33.3632400371629)
5011025025	6.2	114	63	1.2	1.7	3.8	0.2	2020-05-15	c(126.326930121111	33.3677190010605)
5011025025	6	162	19	0.7	0.49	2.4	0.1	2020-05-15	c(126.328353540995	33.3721482403489)
5011025025	6	162	19	0.7	0.49	2.4	0.1	2020-05-15	c(126.328682563208	33.3718414931322)
5011025025	6	162	19	0.7	0.49	2.4	0.1	2020-05-15	c(126.328975355094	33.3709210113619)
5011025025	6	162	19	0.7	0.49	2.4	0.1	2020-05-15	c(126.328222412405	33.371048121662)
5011025025	6	162	19	0.7	0.49	2.4	0.1	2020-05-15	c(126.327879317826	33.370823569687)
5011025025	6	162	19	0.7	0.49	2.4	0.1	2020-05-15	c(126.327368869538	33.3701866205174)
5011025025	6	162	19	0.7	0.49	2.4	0.1	2020-05-15	c(126.326230113042	33.3696663536363)
5011025025	6	162	19	0.7	0.49	2.4	0.1	2020-05-15	c(126.326845283812	33.3693450252668)
5011025025	6.5	161	23	0.5	0.51	2	0.1	2020-05-15	c(126.328221578566	33.3654806536724)
5011025025	6.5	161	23	0.5	0.51	2	0.1	2020-05-15	c(126.327866348765	33.3661663807239)
5011025025	6.1	106	78	0.6	0.55	2.3	0.3	2020-05-15	c(126.340748270341	33.3498334342679)
5011025025	6.1	106	78	0.6	0.55	2.3	0.3	2020-05-15	c(126.330513088492	33.3635761411467)
5011025025	6.5	217	32	1	0.65	3.2	0.1	2020-05-15	c(126.325144821732	33.3714359761573)
5011025025	7	142	137	3.2	1.89	13.7	0.4	2020-05-15	c(126.335271566771	33.3594721998166)
5011025025	5.9	161	81	0.6	0.74	2	0.2	2020-05-15	c(126.311862763384	33.3630543844798)
5011025025	5.9	161	81	0.6	0.74	2	0.2	2020-05-15	c(126.312009547866	33.3634210666158)
5011025025	5.9	161	81	0.6	0.74	2	0.2	2020-05-15	c(126.312771235541	33.3629140788395)
5011025025	5.7	271	108	2.1	2.54	12	0.4	2020-05-15	c(126.315599432786	33.3718416383303)
5011025025	5.7	271	108	2.1	2.54	12	0.4	2020-05-15	c(126.315659393106	33.3728158744101)
5011025025	5.7	271	108	2.1	2.54	12	0.4	2020-05-15	c(126.314722622205	33.3729072676231)
5011025025	5.7	271	108	2.1	2.54	12	0.4	2020-05-15	c(126.314683162415	33.3724032372191)
5011025025	5.7	271	108	2.1	2.54	12	0.4	2020-05-15	c(126.315436357533	33.3724398506224)
5011025025	5.7	271	108	2.1	2.54	12	0.4	2020-05-15	c(126.315031418405	33.3732543738384)
5011025025	5.7	271	108	2.1	2.54	12	0.4	2020-05-15	c(126.314517584015	33.3726483688962)
5011025025	5.7	271	108	2.1	2.54	12	0.4	2020-05-15	c(126.314355134837	33.3721795427373)
5011025025	5.7	271	108	2.1	2.54	12	0.4	2020-05-15	c(126.314519961551	33.3725918518759)
5011025025	5.7	271	108	2.1	2.54	12	0.4	2020-05-15	c(126.316685219751	33.3718754792116)
5011025025	4.9	113	123	0.3	0.61	0.9	0.1	2020-05-15	c(126.315293627309	33.3684248802232)
5011025025	7	297	116	2	2.22	11.5	0.4	2020-05-15	c(126.317419065472	33.3714998537738)
5011025025	7	297	116	2	2.22	11.5	0.4	2020-05-15	c(126.317825855962	33.3715730456264)
5011025025	7	82	77	1.1	1.52	6.4	0.2	2020-05-15	c(126.31372997756	33.3663883719532)
5011025025	5.2	71	128	0.4	0.26	0.4	0.2	2020-05-15	c(126.317079922839	33.3697415859118)
5011025025	5.3	66	129	0.4	0.26	0.3	0.2	2020-05-15	c(126.318688586746	33.3670413929736)
5011025025	5.3	66	129	0.4	0.26	0.3	0.2	2020-05-15	c(126.317784571944	33.3676249917901)
5011025025	5.8	86	75	1	0.43	3.2	0.2	2020-05-15	c(126.301494393072	33.3448935478277)
5011025025	5.8	86	75	1	0.43	3.2	0.2	2020-05-15	c(126.302522858832	33.3436936180997)
5011025025	5.8	86	75	1	0.43	3.2	0.2	2020-05-15	c(126.30213575252	33.3438908774194)
5011025025	5.8	86	75	1	0.43	3.2	0.2	2020-05-15	c(126.302400629076	33.3432471802564)
5011025025	5.8	86	75	1	0.43	3.2	0.2	2020-05-15	c(126.301474362636	33.3445500156122)
5011025025	5.8	86	75	1	0.43	3.2	0.2	2020-05-15	c(126.301087153564	33.3436433515651)
5011025025	5.8	86	75	1	0.43	3.2	0.2	2020-05-15	c(126.30135455373	33.3436933622675)
5011025025	5.8	86	75	1	0.43	3.2	0.2	2020-05-15	c(126.301242740354	33.343853308221)
5011025025	4.8	93	80	3.7	0.87	4.6	0.2	2020-05-15	c(126.295982793976	33.3665229629348)
5011025025	6.4	135	66	2.9	0.79	3.7	0.3	2020-05-15	c(126.298709486243	33.3705713277782)
5011025025	6.8	171	62	1.9	1.63	4.5	0.2	2020-05-15	c(126.294561004235	33.3506666965653)
5011025025	6.8	145	100	2.1	2.88	7	0.5	2020-05-15	c(126.303067859818	33.3666164942467)
5011025025	5.6	338	112	0.8	1.02	2.1	0.2	2020-05-15	c(126.320391632221	33.3405160864388)
5011025025	5.9	75	80	0.9	0.84	1.8	0.1	2020-05-15	c(126.302833905352	33.3759694255207)
5011025025	5.8	84	131	1	0.51	2	0.3	2020-06-09	c(126.328815547048	33.3662505863205)
5011025025	5.7	82	123	1.1	0.62	2.7	0.3	2020-06-09	c(126.311853501405	33.3705772660902)
5011025025	6.1	95	79	1.3	1.23	4.4	0.4	2020-06-09	c(126.306904585468	33.3790071587265)
5011025025	6.1	99	79	1.7	1.15	4.4	0.4	2020-06-09	c(126.335153301041	33.3506793308642)
5011025025	6.1	107	78	1.3	1.43	3.6	0.4	2020-06-09	c(126.339239999797	33.3599108239225)
5011025025	6.2	109	80	1.7	1.49	4.9	0.4	2020-06-09	c(126.334060924321	33.3606294983047)
5011025025	5.8	98	122	0.1	0.61	1.4	0.4	2020-06-09	c(126.312112767449	33.3780739481289)
5011025025	5.7	100	118	0.1	0.7	1.4	0.4	2020-06-09	c(126.313458232656	33.3781387388033)
5011025025	5.6	92	120	0.1	0.57	1	0.4	2020-06-09	c(126.313451002248	33.3769801473242)
5011025025	5.6	96	124	1.2	0.65	2.3	0.3	2020-06-09	c(126.307864765766	33.3789543636705)
5011025025	5.5	36	47	0.3	0.15	0.3	0.1	2020-06-09	c(126.323518885675	33.374563785399)
5011025025	5.5	36	47	0.2	0.15	0.3	0.1	2020-06-09	c(126.323992598145	33.3744482567931)
5011025025	5.4	36	47	0.1	0.1	0.2	0.1	2020-06-09	c(126.323762540008	33.3740719390534)
5011025025	5.4	35	45	0.3	0.17	0.4	0.1	2020-06-09	c(126.323435579035	33.3742062986896)
5011025025	5.4	35	45	0.4	0.17	0.4	0.1	2020-06-09	c(126.323094396925	33.3743313836093)
5011025025	5.4	34	45	0.4	0.17	0.4	0.1	2020-06-09	c(126.324519418355	33.3744268717)
5011025025	5.5	35	46	0.3	0.17	0.4	0.1	2020-06-09	c(126.324875107758	33.3742876165101)
5011025025	5.4	35	45	0.3	0.17	0.4	0.1	2020-06-09	c(126.325245058607	33.3741382497568)
5011025025	5.3	36	45	0.3	0.18	0.4	0.1	2020-06-09	c(126.325605490758	33.3739828796286)
5011025025	5.4	35	46	0.4	0.17	0.4	0.1	2020-06-09	c(126.325985683334	33.3738288779742)
5011025025	5.4	36	43	0.3	0.19	0.4	0.1	2020-06-09	c(126.326379334734	33.3736712516264)
5011025025	5.4	35	42	0.3	0.18	0.4	0.1	2020-06-09	c(126.326762983957	33.3735145615275)
5011025025	5.5	36	44	0.4	0.17	0.4	0.1	2020-06-09	c(126.327159612649	33.3733746201471)
5011025025	5.4	36	43	0.4	0.17	0.5	0.1	2020-06-09	c(126.327560660992	33.3732187431411)
5011025025	5.3	46	46	1.1	0.44	0.7	0.2	2020-06-09	c(126.327974600201	33.3729933312308)
5011025025	5.3	33	43	1.1	0.43	0.7	0.1	2020-06-09	c(126.327832783713	33.3727384028585)
5011025025	5.4	29	40	1.1	0.44	0.7	0.1	2020-06-09	c(126.327673760611	33.3724574150983)
5011025025	5.3	29	41	1.1	0.45	0.7	0.1	2020-06-09	c(126.327974552176	33.3723288530467)
5011025025	5.2	32	42	1.1	0.45	0.7	0.1	2020-06-09	c(126.328158871729	33.3727020305286)
5011025025	5.3	29	42	1.1	0.43	0.6	0.1	2020-06-09	c(126.327379157696	33.3729126589774)
5011025025	5.3	29	41	1.1	0.46	0.6	0.1	2020-06-09	c(126.326992297657	33.3730681615374)
5011025025	5.4	29	43	1.1	0.44	0.6	0.1	2020-06-09	c(126.326604148909	33.3732233854075)
5011025025	5.3	29	41	1.1	0.44	0.6	0.1	2020-06-09	c(126.326216105557	33.373378698782)
5011025025	5.3	32	41	1.1	0.42	0.6	0.1	2020-06-09	c(126.325815592115	33.3735344841624)
5011025025	5.3	36	42	1.1	0.45	0.6	0.1	2020-06-09	c(126.3254392612	33.3736894980527)
5011025025	5.4	35	43	1.1	0.45	0.6	0.1	2020-06-09	c(126.325073526944	33.3738358229049)
5011025025	5.1	35	42	1.1	0.46	0.6	0.1	2020-06-09	c(126.324707899628	33.3739820570893)
5011025025	5.2	34	43	1	0.44	0.6	0.1	2020-06-09	c(126.324344971389	33.3741265016799)
5011025025	5.4	36	44	1	0.42	0.6	0.1	2020-06-09	c(126.324182161404	33.3738499969472)
5011025025	5.3	36	43	1	0.43	0.6	0.1	2020-06-09	c(126.324550994494	33.3737061259091)
5011025025	5.4	40	42	1	0.44	0.6	0.1	2020-06-09	c(126.324916621598	33.3735598020133)
5011025025	5.4	34	43	1	0.42	0.6	0.1	2020-06-09	c(126.325282354945	33.3734134776056)
5011025025	5.4	35	43	1	0.42	0.6	0.1	2020-06-09	c(126.325665333086	33.3732603034838)
5011025025	4	30	44	1	0.43	0.6	0.1	2020-06-09	c(126.326059197371	33.3731026792794)
5011025025	5.4	33	43	1.1	0.44	0.6	0.1	2020-06-09	c(126.326447346516	33.3729474571157)
5011025025	5.4	39	44	1	0.43	0.6	0.1	2020-06-09	c(126.326835387542	33.3727921429784)
5011025025	5.4	36	43	1	0.42	0.6	0.1	2020-06-09	c(126.327222881616	33.3726379065678)
5011025025	5.2	35	40	1	0.44	0.6	0.1	2020-06-09	c(126.327816235795	33.372025870279)
5011025025	5.4	35	42	1	0.41	0.6	0.1	2020-06-09	c(126.32745385589	33.3721705975487)
5011025025	5.3	33	42	1	0.4	0.6	0.1	2020-06-09	c(126.327031155424	33.3723340204742)
5011025025	5.3	34	42	1	0.42	0.6	0.1	2020-06-09	c(126.326612804733	33.3725044980064)
5011025025	5.3	24	43	1	0.41	0.6	0.1	2020-06-09	c(126.326209717858	33.3726601805941)
5011025025	5.3	22	41	1	0.41	0.6	0.1	2020-06-09	c(126.325822945601	33.3728181143)
5011025025	5.3	24	43	1	0.42	0.6	0.1	2020-06-09	c(126.32542682848	33.3729753648864)
5011025025	5.3	21	43	1	0.43	0.7	0.1	2020-06-09	c(126.325045045703	33.3731269219083)
5011025025	5.3	27	42	1	0.42	0.6	0.1	2020-06-09	c(126.324682878627	33.3732707405562)
5011025025	5.3	23	42	1	0.44	0.6	0.1	2020-06-09	c(126.324323405756	33.3734134007233)
5011025025	5.3	22	42	1	0.43	0.7	0.1	2020-06-09	c(126.323923867127	33.3735677427225)
5011025025	5.3	26	42	1	0.43	0.6	0.1	2020-06-09	c(126.323536035319	33.3737226881773)
5011025025	5.3	26	41	1	0.42	0.6	0.1	2020-06-09	c(126.323193977386	33.3738639973816)
5011025025	5.3	22	42	1	0.43	0.6	0.1	2020-06-09	c(126.322829775939	33.374006086434)
5011025025	5.3	22	41	1	0.42	0.7	0.1	2020-06-09	c(126.32540421136	33.373162954686)
5011025025	6.5	137	165	1.5	2.74	2.7	0.9	2020-07-08	c(126.337161190861	33.3494418869595)
5011025025	7.4	94	68	1.8	1.12	6	0.2	2020-07-28	c(126.29870984949	33.3477544989325)
5011025025	6.3	299	134	6.6	4.91	17.3	4.9	2020-07-29	c(126.314918332947	33.371038975833)
5011025025	6.5	303	97	5.7	4.95	11.6	3.3	2020-07-29	c(126.31342239538	33.3711703686006)
5011025025	6.6	210	115	5.6	3.55	13	1.9	2020-07-29	c(126.313376266919	33.3719264634777)
5011025025	6.7	833	65	0.8	1.48	6	0.2	2020-08-07	c(126.300824041755	33.3668403664935)
5011025025	6.8	868	73	1.3	1.35	6.7	0.2	2020-08-07	c(126.300443308995	33.3667111866312)
5011025025	7.2	2028	89	11	2.16	8.2	0.3	2020-08-07	c(126.301687898034	33.3666160426571)
5011025025	7.2	1088	73	1.7	1.67	7.3	0.2	2020-08-07	c(126.302002327439	33.366948156106)
5011025025	7.5	1393	55	1.5	1.6	7.3	0.2	2020-08-07	c(126.30202290022	33.3675339492509)
5011025025	6.4	282	81	1.4	1.55	4.5	0.1	2020-08-07	c(126.29176139967	33.36578768265)
5011025025	7.2	478	62	1.5	1.38	6.8	0.9	2020-08-07	c(126.302269035207	33.3661650854657)
5011025025	6.8	802	50	1.5	0.82	5.9	0.4	2020-08-07	c(126.301935168671	33.3662758181098)
5011025025	6	24	219	2.7	1.08	3.6	1	2020-08-18	c(126.332778586846	33.3437340837214)
5011025025	5.6	19	114	2.1	1.29	4.7	0.2	2020-10-14	c(126.330853582677	33.3489046936683)
5011025025	6.1	12	70	2.3	1.11	4.7	0.2	2020-10-14	c(126.33196389483	33.3488417892971)
5011025025	5.7	10	91	1	1.19	2.4	0.2	2020-10-14	c(126.332545766101	33.3492722775192)
5011025025	5.7	10	101	1.1	1.21	2.9	0.2	2020-10-14	c(126.333588174183	33.3487881258026)
5011025025	5.7	10	97	1.1	1.19	2.7	0.2	2020-10-14	c(126.333216950307	33.3477958132642)
5011025025	6.4	50	96	3.4	1.66	7.7	0.2	2020-10-14	c(126.331658465297	33.347507938637)
5011025025	6.2	10	41	2.2	1.28	3.9	0.2	2020-10-14	c(126.331179060642	33.3480511874676)
5011025025	7.3	10	34	0.4	2.5	6.7	0.2	2020-10-14	c(126.330087630197	33.3475716026835)
5011025025	5.8	14	125	1.4	0.92	1.1	0.3	2020-10-14	c(126.330807797771	33.3466045502765)
5011025025	6.3	10	50	3.2	0.45	3.3	0.1	2020-10-14	c(126.331284054433	33.3458821373779)
5011025025	6.4	30	149	1.6	2.07	2.1	0.2	2020-10-14	c(126.331418131311	33.3452480410336)
5011025025	6.2	46	83	1.6	1.71	2.8	0.3	2020-10-14	c(126.330298158948	33.3454280970932)
5011025025	6.3	26	79	1.5	1.88	2	0.2	2020-10-14	c(126.329215396384	33.3438789805111)
5011025025	5.8	83	135	1.1	1.42	1.1	0.3	2020-10-14	c(126.331019670256	33.344310753087)
5011025025	6.4	35	76	3.2	3	6.2	0.2	2020-10-14	c(126.332474504097	33.3448569284689)
5011025025	6.4	21	58	3.1	2.61	5.6	0.2	2020-10-14	c(126.332688383872	33.3462085883209)
5011025025	6.3	38	76	2.8	2.55	4.7	0.2	2020-10-14	c(126.333703176102	33.3453397532403)
5011025025	5.9	57	151	1.1	1.13	1.3	0.2	2020-10-14	c(126.332778586846	33.3437340837214)
5011025025	5.8	44	160	1	0.87	1	0.2	2020-10-14	c(126.334043454851	33.3434254922735)
5011025025	5.4	119	151	1.2	0.89	1.3	0.4	2020-10-14	c(126.331345174063	33.3432264355364)
5011025025	5.6	130	129	1	0.84	1.3	0.3	2020-10-14	c(126.330593718875	33.3432891059179)
5011025025	5.8	155	98	1.5	0.55	2.1	0.3	2020-10-14	c(126.319895817281	33.3423374035956)
5011025025	6.3	73	114	2.2	0.75	4.3	0.3	2020-10-14	c(126.320423479137	33.3434551229418)
5011025025	5.8	71	178	1.5	0.33	3.2	0.3	2020-10-14	c(126.319935862374	33.3452422232931)
5011025025	6	25	132	1.3	0.15	2.6	0.2	2020-10-14	c(126.320728319092	33.3452423228787)
5011025025	6	22	90	1.4	0.15	2.5	0.3	2020-10-14	c(126.320593177171	33.3449385552814)
5011025025	5.6	86	143	1.5	0.2	1.9	0.3	2020-10-14	c(126.319887080909	33.3456582255934)
5011025025	5.6	97	109	1.4	0.14	2.4	0.4	2020-10-14	c(126.319308528971	33.3458891114847)
5011025025	5.7	10	110	1	0.21	0.8	0.4	2020-10-14	c(126.319141436291	33.3463784863403)
5011025025	5.7	82	158	1.4	0.2	2	0.4	2020-10-14	c(126.32068392859	33.3461031997519)
5011025025	6.5	10	68	2.6	3.22	3.6	0.2	2020-10-14	c(126.328652103625	33.3500206248521)
5011025025	6.5	10	63	2.7	3.18	4	0.1	2020-10-14	c(126.328486942514	33.3509357589311)
5011025025	6	169	181	2.2	0.99	5	0.3	2020-10-14	c(126.327381606496	33.3526667113394)
5011025025	6	164	174	2.4	1.1	4.8	0.3	2020-10-14	c(126.328053144065	33.3525713513195)
5011025025	5.5	182	152	1.5	1.23	1.3	0.4	2020-10-14	c(126.326690050119	33.3535340902404)
5011025025	5.5	165	174	1.2	1.07	1	0.3	2020-10-14	c(126.32571101012	33.3536181262125)
5011025025	6	41	95	1.4	0.79	1.6	0.2	2020-10-14	c(126.32810439754	33.3539545945301)
5011025025	6	50	111	1.5	0.82	2.1	0.2	2020-10-14	c(126.329112839153	33.3543654971945)
5011025025	5.9	63	166	1.7	0.47	2	0.2	2020-10-14	c(126.328667220459	33.3550489365095)
5011025025	5.9	59	153	1.6	0.4	2.2	0.2	2020-10-14	c(126.327620532763	33.3554057165084)
5011025025	5.9	54	155	1.7	0.34	2.4	0.2	2020-10-14	c(126.327511735107	33.3545770070012)
5011025025	6	62	127	1.9	0.42	3.3	0.2	2020-10-14	c(126.326390650443	33.3549964857596)
5011025025	6	85	143	2.1	0.53	4.5	0.2	2020-10-14	c(126.325876131917	33.3549424825155)
5011025025	6.1	78	138	2	0.73	3.9	0.2	2020-10-14	c(126.325551138486	33.3543160887077)
5011025025	5.9	65	127	1.3	0.24	2.5	0.2	2020-10-14	c(126.328500308949	33.3563165862086)
5011025025	5.9	75	126	1.9	0.28	3.4	0.2	2020-10-14	c(126.328579613314	33.3567762002684)
5011025025	5.9	57	78	1.5	0.83	2.1	0.2	2020-10-14	c(126.327088675655	33.3566690431642)
5011025025	5.9	76	87	1.6	1.03	2.5	0.2	2020-10-14	c(126.326338302243	33.3561575534915)
5011025025	6	63	136	1.6	0.58	3.1	0.2	2020-10-14	c(126.325406826046	33.3561442015385)
5011025025	6.1	74	132	1.7	0.73	3.7	0.2	2020-10-14	c(126.325526447767	33.3556926085813)
5011025025	6	60	150	1.7	0.92	2.8	0.3	2020-10-14	c(126.325389008538	33.3570332630331)
5011025025	6	66	151	2.1	1.04	3.6	0.3	2020-10-14	c(126.326357121279	33.3573406455203)
5011025025	6	43	141	1.6	0.9	2.8	0.2	2020-10-14	c(126.329991646213	33.3561607315483)
5011025025	5.7	67	124	1.7	0.59	2.8	0.3	2020-10-14	c(126.322065412787	33.3536550766293)
5011025025	5.7	72	129	1.7	0.68	2.9	0.3	2020-10-14	c(126.321623422402	33.3533379139457)
5011025025	6	213	139	2.8	2.01	5.8	0.4	2020-10-14	c(126.323111843794	33.3511662363112)
5011025025	6.2	20	64	1.8	1.27	3.6	0.2	2020-10-14	c(126.321255239324	33.3470683324542)
5011025025	6.3	20	58	1.9	1.32	3.5	0.2	2020-10-14	c(126.320377818157	33.3476871712656)
5011025025	6	42	149	1.6	1	2.9	0.2	2020-10-14	c(126.329600282452	33.3554986473113)
5011025025	6	29	152	1.8	0.89	3.2	0.3	2020-10-14	c(126.320373271523	33.3482861702501)
5011025025	5.9	31	161	1.9	1.01	3.3	0.4	2020-10-14	c(126.320738427949	33.3480907175106)
5011025025	5.6	91	146	1.8	0.5	2.9	0.4	2020-10-14	c(126.320063723428	33.3468003498569)
5011025025	5.8	23	145	1.4	0.53	2.1	0.3	2020-10-14	c(126.319559786333	33.3467875818598)
5011025025	5.8	40	128	1.8	0.63	2.8	0.3	2020-10-14	c(126.316672766812	33.3471292141726)
5011025025	5.9	46	130	1.6	0.71	2.9	0.2	2020-10-14	c(126.31616765739	33.3471425723782)
5011025025	5.8	94	151	1.4	1.09	2.7	0.3	2020-10-14	c(126.331020544627	33.3552924476964)
5011025025	5.8	47	128	1.4	0.37	2.1	0.2	2020-10-14	c(126.316061675121	33.3467519560974)
5011025025	5.7	147	122	1.2	0.2	2.2	0.3	2020-10-14	c(126.315677610279	33.347262851251)
5011025025	5.6	146	128	1.1	0.25	2.6	0.4	2020-10-14	c(126.315257861437	33.347432472756)
5011025025	6	73	109	1.1	0.2	3.2	0.4	2020-10-14	c(126.315311232881	33.3477093782013)
5011025025	5.7	94	148	1	0.49	1.4	0.2	2020-10-14	c(126.315051307152	33.3484033495201)
5011025025	6.1	82	116	1.3	0.2	3.7	0.3	2020-10-14	c(126.315774835942	33.3481273010136)
5011025025	6.1	85	114	1.5	0.2	3.9	0.3	2020-10-14	c(126.31589760333	33.3475393221439)
5011025025	6.1	78	112	1.2	0.19	4	0.2	2020-10-14	c(126.317215231062	33.3480416429596)
5011025025	5.7	81	145	1.1	0.66	1.7	0.2	2020-10-14	c(126.331769228011	33.354200042024)
5011025025	5.7	113	153	1.1	0.79	1.9	0.3	2020-10-14	c(126.315585568289	33.3490723978964)
5011025025	6.4	114	132	1.5	0.73	6.2	0.3	2020-10-14	c(126.315310031296	33.3497430222531)
5011025025	6.4	126	131	2.1	0.75	7.8	0.3	2020-10-14	c(126.314430808278	33.3497332124675)
5011025025	5.5	110	146	0.9	0.23	1.5	0.3	2020-10-14	c(126.31376721506	33.3495016224573)
5011025025	5.7	182	152	1.1	0.28	2.3	0.3	2020-10-14	c(126.313309384567	33.3488823967703)
5011025025	5.7	142	141	0.9	0.24	2	0.2	2020-10-14	c(126.314147508167	33.348611319157)
5011025025	5.5	149	164	0.4	0.26	1.5	0.3	2020-10-14	c(126.314556849885	33.3476458911816)
5011025025	5.5	153	167	0.6	0.26	1.6	0.2	2020-10-14	c(126.313643865021	33.3478069232823)
5011025025	5.6	74	138	0.4	0.28	1.5	0.3	2020-10-14	c(126.334058416127	33.3541875464038)
5011025025	5.7	74	152	0.4	0.32	1.5	0.2	2020-10-14	c(126.313495798685	33.3474005647874)
5011025025	5.8	99	141	0.9	0.26	1.8	0.2	2020-10-14	c(126.314840255687	33.3468619804382)
5011025025	5.6	112	167	0.6	0.27	1.9	0.3	2020-10-14	c(126.314945160597	33.3461000751791)
5011025025	5.8	117	142	0.8	0.27	2.7	0.2	2020-10-14	c(126.316053133919	33.3460857159684)
5011025025	5.5	212	139	0.7	0.42	2.1	0.4	2020-10-14	c(126.31681361359	33.3463986102622)
5011025025	5.6	200	135	0.5	0.36	1.8	0.3	2020-10-14	c(126.317541852317	33.3457776244536)
5011025025	5.6	89	141	0.7	0.36	2.2	0.3	2020-10-14	c(126.333035215332	33.3532297832304)
5011025025	5.8	85	138	0.8	0.78	1.9	0.3	2020-10-14	c(126.318513271525	33.3444137870297)
5011025025	5.8	88	140	0.6	0.77	2	0.4	2020-10-14	c(126.31816275779	33.3439585377667)
5011025025	6.3	23	89	0.9	1.64	2.9	0.2	2020-10-14	c(126.334033942008	33.3529010101864)
5011025025	5.6	22	194	0.4	0.78	1.8	0.3	2020-10-14	c(126.333786427137	33.3517433783836)
5011025025	5.6	19	191	0.8	0.86	2.1	0.3	2020-10-14	c(126.332985711024	33.3509590140408)
5011025025	5.6	19	194	0.5	0.83	2.1	0.3	2020-10-14	c(126.332342756709	33.3521252966533)
5011025025	5.9	49	173	1	0.53	2.4	0.2	2020-10-14	c(126.32969807318	33.3523698080679)
5011025025	5.9	46	112	1.3	1.31	5.5	0.2	2020-10-14	c(126.328794679756	33.3532378583933)
5011025025	6.7	33	70	3.2	2.27	7.4	0.2	2020-10-14	c(126.330968331694	33.3503912418571)
5011025025	6.6	31	72	2.5	2.25	6.2	0.2	2020-10-14	c(126.329557272698	33.349995852547)
5011025025	5.7	79	160	0.8	0.66	3.7	0.2	2020-10-14	c(126.314049424143	33.3467624055603)
5011025025	5.6	258	140	1.1	0.77	6	0.4	2020-10-14	c(126.313038215979	33.3508138381133)
5011025025	5.5	129	165	0.9	0.84	3.8	0.4	2020-10-14	c(126.314530237285	33.3518367443151)
5011025025	5.8	89	153	1	0.91	4.2	0.3	2020-10-14	c(126.313757196388	33.3520792424885)
5011025025	5.6	96	157	1.3	1.02	5.7	0.6	2020-10-14	c(126.313781532431	33.3516201919984)
5011025025	5.7	114	125	1.2	0.64	5.8	0.2	2020-10-14	c(126.313119157956	33.3516285210497)
5011025025	5.7	101	127	1.2	0.64	5.3	0.3	2020-10-14	c(126.314154475571	33.3507779037256)
5011025025	5.6	124	122	0.9	0.82	4.3	0.3	2020-10-14	c(126.315606562633	33.3522653514739)
5011025025	5.5	108	170	0.8	0.64	3.5	0.2	2020-10-14	c(126.316273762297	33.351544230496)
5011025025	5.7	241	115	1.2	1.09	5.3	0.3	2020-10-14	c(126.315416223067	33.3515342764722)
5011025025	5.8	224	149	1.1	1.13	5	0.3	2020-10-14	c(126.315408109652	33.3509924600585)
5011025025	5.5	104	144	0.8	0.63	3.2	0.2	2020-10-14	c(126.316954029705	33.3510329801042)
5011025025	5.8	79	114	0.1	0.37	0.1	0.3	2020-10-14	c(126.335304959192	33.3543869879596)
5011025025	5.8	80	152	0.9	0.61	3.2	0.2	2020-10-14	c(126.335355999918	33.3555448271476)
5011025025	5.8	24	182	1.1	1.07	3.1	0.2	2020-10-14	c(126.32969807318	33.3523698080679)
5011025025	6	236	132	2.8	1.06	13.3	0.4	2020-10-14	c(126.327101251752	33.3477739145061)
5011025025	5.9	233	185	2.7	1.12	12.6	0.4	2020-10-14	c(126.324856517635	33.348200540191)
5011025025	6	225	183	2.6	1.03	12	0.3	2020-10-14	c(126.325951448088	33.3482231679127)
5011025025	5.6	83	179	0.1	3.85	0.1	0.2	2020-10-14	c(126.326556802009	33.3490874818243)
5011025025	5.7	85	169	1	0.73	4.2	0.2	2020-10-14	c(126.325821750059	33.3491475070358)
5011025025	5.7	80	176	0.8	0.68	3.2	0.2	2020-10-14	c(126.327132649887	33.3505210843322)
5011025025	6.1	121	169	1.5	1.08	5.6	0.2	2020-10-14	c(126.327359676934	33.3488549826176)
5011025025	6.1	122	101	1.6	1.07	6.2	0.1	2020-10-14	c(126.327922649843	33.34827469448)
5011025025	6.1	113	99	1.6	1.1	6	0.2	2020-10-14	c(126.327271875402	33.3482447537791)
5011025025	6.1	117	95	1.5	1.12	6	0.2	2020-10-14	c(126.328360247136	33.3489258546535)
5011025025	6	54	175	1.5	0.86	5.4	0.4	2020-10-14	c(126.330061853147	33.3445551533376)
5011025025	6.9	104	43	1.1	0.95	10.1	0.2	2020-10-23	c(126.309436125543	33.3467291737001)
5011025025	5.3	69	17	0.3	0.98	1.9	0.2	2020-10-23	c(126.313979986956	33.3599973295859)
5011025025	6.9	258	16	0.7	0.8	3.8	0.1	2020-11-02	c(126.325172563394	33.3556218936542)
5011025025	7	230	15	0.7	0.84	3.6	0.1	2020-11-02	c(126.324493671174	33.3568744920669)
5011025025	6.1	11	96	0.7	0.73	5.6	0.2	2020-11-02	c(126.322677334771	33.3543091913284)
5011025025	6.6	77	29	0.6	0.79	3.8	0.1	2020-11-02	c(126.319677445136	33.3548771182659)
5011025025	7.9	10	69	0.8	0.86	26.8	0.3	2020-11-02	c(126.319543002684	33.3543026031845)
5011025025	7.8	10	66	0.8	0.83	26.1	0.4	2020-11-02	c(126.324199585402	33.3539729840365)
5011025025	6.3	10	102	0.7	0.74	8.1	0.2	2020-11-02	c(126.319644323348	33.353638408464)
5011025025	5.6	10	65	0.5	0.6	2.8	0.2	2020-11-02	c(126.319069821948	33.3525142995131)
5011025025	6.1	22	68	0.5	0.77	3.8	0.2	2020-11-02	c(126.318524038582	33.3536073809525)
5011025025	5	10	131	0.2	0.61	1.2	0.3	2020-11-02	c(126.323829865065	33.3578686797969)
5011025025	4.9	10	117	0.2	0.59	1	0.2	2020-11-02	c(126.323386588713	33.3571448947435)
5011025025	4.8	10	117	0.2	0.58	0.9	0.2	2020-11-02	c(126.322626737478	33.3567080738075)
5011025025	5	10	131	0.3	0.61	1.4	0.3	2020-11-02	c(126.323424807885	33.3561071808193)
5011025025	5	10	120	0.3	0.61	1.3	0.3	2020-11-02	c(126.323893725866	33.3555288339285)
5011025025	5	10	121	0.3	0.6	1.4	0.3	2020-11-02	c(126.323808447962	33.354955853256)
5011025025	6.6	10	97	0.5	0.83	23	0.4	2020-11-02	c(126.320962173464	33.3541128316146)
5011025025	7.2	10	77	0.5	0.86	23.9	0.3	2020-11-02	c(126.321162427344	33.3556216727821)
5011025025	6.3	10	100	0.4	0.77	15.7	0.4	2020-11-02	c(126.318896937192	33.3541041350319)
5011025025	7.3	10	77	0.5	0.88	25.6	0.3	2020-11-02	c(126.31701023352	33.3528327935464)
5011025025	6.5	39	59	1.1	1	6.9	0.1	2020-11-02	c(126.29870984949	33.3477544989325)
5011025025	4.8	271	165	1	0.64	0.8	0.3	2020-11-25	c(126.341967863753	33.3511528165469)
5011025025	4.8	213	169	0.8	0.61	0.4	0.3	2020-11-25	c(126.330876818641	33.357142840103)
5011025025	5.6	22	124	1	0.86	0.7	0.2	2020-11-25	c(126.331634117228	33.3601683626526)
5011025025	5.6	17	143	0.7	0.89	0.5	0.2	2020-11-25	c(126.332502031481	33.3595767132285)
5011025025	5.6	15	146	1	0.82	0.7	0.2	2020-11-25	c(126.330991076041	33.3591441074587)
5011025025	6.2	378	113	3.1	2.06	5.8	0.6	2020-11-25	c(126.324875107758	33.3742876165101)
5011025025	6.2	396	116	2.7	2.27	5.3	0.6	2020-11-25	c(126.325245058607	33.3741382497568)
5011025025	6.2	381	114	2.8	2	5.1	0.6	2020-11-25	c(126.325605490758	33.3739828796286)
5011025025	6.5	500	125	3.2	2.36	6.7	0.7	2020-11-25	c(126.325985683334	33.3738288779742)
5011025025	6.3	428	123	3.4	2.31	6.2	0.6	2020-11-25	c(126.326379334734	33.3736712516264)
5011025025	5.8	158	156	1.5	1.21	1.6	0.5	2020-11-25	c(126.326762983957	33.3735145615275)
5011025025	6.3	428	117	3.5	2.48	6.1	0.6	2020-11-25	c(126.327159612649	33.3733746201471)
5011025025	6.3	439	118	2.9	2.49	5.2	0.6	2020-11-25	c(126.327560660992	33.3732187431411)
5011025025	5.9	279	112	2	2.26	2.3	0.6	2020-11-25	c(126.327974600201	33.3729933312308)
5011025025	5.9	279	110	2.3	1.96	3.4	0.6	2020-11-25	c(126.324707899628	33.3739820570893)
5011025025	5.9	280	111	2.1	2.23	3.1	0.6	2020-11-25	c(126.324182161404	33.3738499969472)
5011025025	5.9	279	114	1.4	2.26	2.5	0.6	2020-11-25	c(126.326835387542	33.3727921429784)
5011025025	5.8	275	113	1.7	2.34	2.5	0.6	2020-11-25	c(126.323762540008	33.3740719390534)
5011025025	5.8	271	108	2	2.38	2.5	0.6	2020-11-25	c(126.323435579035	33.3742062986896)
5011025025	5.8	284	111	1.9	2.48	2.4	0.6	2020-11-25	c(126.323094396925	33.3743313836093)
5011025025	5.9	282	110	1.9	2.42	2.8	0.6	2020-11-25	c(126.324519418355	33.3744268717)
5011025025	5.8	273	113	1.1	2.45	1.5	0.6	2020-11-25	c(126.313451002248	33.3769801473242)
5011025025	5.1	231	126	0.6	1.9	0.9	0.6	2020-11-25	c(126.3224639739	33.3553903985944)
5011025025	5.4	81	131	0.4	0.64	1.7	0.9	2020-11-27	c(126.335794849096	33.3527191220357)
5011025025	5.9	35	153	0.6	0.34	3.4	0.9	2020-11-27	c(126.34001514864	33.3515172493481)
5011025025	5.1	35	90	0.2	0.2	0.9	0.4	2020-11-27	c(126.338962647783	33.3535928186565)
5011025025	5.4	41	185	0.3	0.22	1.2	0.9	2020-11-27	c(126.337762176756	33.3533533579465)
5011025025	6.2	34	136	0.3	0.24	2.1	0.5	2020-11-27	c(126.335749828282	33.3534979551874)
5011025025	5.4	87	164	0.7	0.68	2.7	1.3	2020-11-27	c(126.33646976669	33.353862174571)
5011025025	5.2	362	162	0.5	1.04	3.5	2.1	2020-11-27	c(126.337741987153	33.3540900391768)
5011025025	5.4	74	156	0.4	0.56	1.5	0.7	2020-11-27	c(126.333475308499	33.3610599354916)
5011025025	6.2	10	82	0.8	0.7	6.1	0.8	2020-11-27	c(126.338962647783	33.3535928186565)
5011025025	5.8	35	149	0.5	0.33	2.9	0.7	2020-11-27	c(126.34106662726	33.3519947320903)
5011025025	6.2	34	145	0.4	0.25	2.4	0.5	2020-11-27	c(126.340982056574	33.350315319476)
5011025025	5.9	34	153	0.2	0.16	0.6	0.3	2020-11-27	c(126.336804554311	33.3531222154436)
5011025025	4.9	493	177	0.4	0.87	2.8	1.5	2020-11-27	c(126.336654560397	33.354470120088)
5011025025	5.9	304	178	1.9	1.4	12.2	3	2020-11-27	c(126.320774349977	33.3772229356352)
5011025025	5.8	303	174	1.4	1	11.7	2.2	2020-11-27	c(126.323342647462	33.3764517617881)
5011025025	5.6	95	189	0.9	0.79	3.5	1.2	2020-11-27	c(126.332833290377	33.3614466998026)
5011025025	5.5	96	181	0.9	0.72	3.7	1.3	2020-11-27	c(126.334979336946	33.3615475618944)
5011025025	4.8	330	95	1.2	0.78	0.1	0.4	2020-11-30	c(126.311081826102	33.3718512705473)
5011025025	5.6	46	48	2.4	0.72	0.2	0.3	2020-11-30	c(126.317783571179	33.3741402924122)
5011025025	5.5	290	62	1.7	1.14	3.9	0.5	2020-12-02	c(126.295935933469	33.3613484313765)
5011025025	5.4	255	131	2.2	2.32	2.9	1	2020-12-07	c(126.313086473156	33.3542989695666)
5011025025	5.6	10	177	2.3	0.35	2.2	0.4	2020-12-15	c(126.339787517507	33.352824624528)
5011025025	5.6	10	177	2.3	0.35	2.2	0.4	2020-12-15	c(126.338962647783	33.3535928186565)
5011025025	5.6	10	177	2.3	0.35	2.2	0.4	2020-12-15	c(126.337762176756	33.3533533579465)
5011025025	5.6	10	177	2.3	0.35	2.2	0.4	2020-12-15	c(126.336804554311	33.3531222154436)
5011025025	5.6	10	177	2.3	0.35	2.2	0.4	2020-12-15	c(126.33646976669	33.353862174571)
5011025025	5.6	10	177	2.3	0.35	2.2	0.4	2020-12-15	c(126.337741987153	33.3540900391768)
5011025025	5.6	10	177	2.3	0.35	2.2	0.4	2020-12-15	c(126.336654560397	33.354470120088)
5011025025	5.6	10	177	2.3	0.35	2.2	0.4	2020-12-15	c(126.335304959192	33.3543869879596)
5011025025	6	10	166	2	0.33	1.9	0.4	2020-12-15	c(126.335355999918	33.3555448271476)
5011025025	6	10	166	2	0.33	1.9	0.4	2020-12-15	c(126.333625649844	33.35578367345)
5011025025	5.6	10	165	1.9	0.29	1.6	0.4	2020-12-15	c(126.318154357473	33.3556196163532)
5011025025	5.6	10	176	2.1	0.31	1.4	0.4	2020-12-15	c(126.312487583535	33.3658511779188)
5011025025	5.6	10	172	2	0.3	1.3	0.4	2020-12-15	c(126.311135541261	33.3675039756039)
5011025025	6.4	805	76	0.2	5.05	0.9	2.2	2020-02-27	c(126.299851371925	33.3541401157248)
5011025025	5.7	75	28	2.4	0.55	3.5	0.2	2020-07-08	c(126.281577073303	33.3531314256953)
5011025025	4.7	117	65	1.6	1.14	7.6	2.7	2020-10-23	c(126.291380144046	33.3577851855091)
5011025025	5.8	286	52	1.4	1.15	9.8	1.9	2020-10-23	c(126.291314495594	33.3575205525497)
5011025025	6.8	1031	62	0.1	4.37	0.1	6.6	2020-11-26	c(126.28715470925	33.3620692793923)
5011025025	5.8	506	65	1.6	0.72	6.7	0.2	2020-04-23	c(126.292067065739	33.3561308853333)
5011025025	5.6	826	72	1.3	0.55	5.2	0.2	2020-04-23	c(126.292706267352	33.355936807688)
5011025025	6	481	60	2	0.58	7.5	0.3	2020-04-23	c(126.293576991995	33.3564339469853)
5011025025	6.1	203	88	0.6	1.74	2.7	0.2	2020-08-07	c(126.292061377604	33.3664132082296)
5011025025	6.3	239	47	1.1	1.57	4.6	0.2	2020-08-28	c(126.286910749876	33.3570449010196)
5011025025	6.4	55.7	79.7	5.09	2.349	9.82	0.45	2020-09-22	c(126.306323232908	33.3509623276525)
5011025025	5.4	474.4	54.9	1.78	1.687	5.21	0.52	2020-09-23	c(126.285507914915	33.3504740161524)
5011025025	7.4	262.9	45.1	3.36	1.18	13.47	0.55	2020-09-23	c(126.291577822457	33.3539005166225)
5011025025	7.2	76.3	36.4	2.55	1.133	11.99	0.48	2020-09-23	c(126.294735836141	33.3559764821663)
5011025025	6.9	449.5	71.2	5.78	2.674	11.09	0.71	2020-09-23	c(126.295886827035	33.3625763990143)
5011025025	6.3	222.4	45.5	2.35	1.076	8.55	0.22	2020-09-23	c(126.298747058946	33.3620577597083)
5011025025	5.7	48.6	80.9	1.38	1.008	5.77	0.54	2020-09-23	c(126.302897327033	33.3688004672062)
5011025025	6.2	84.7	71	1.93	1.109	7.48	0.55	2020-09-28	c(126.310413581366	33.3733058031409)
5011025025	7.1	80	126	2.6	0.48	12.8	1.34	2021-10-13	c(126.337161190861	33.3494418869595)
5011025025	4.8	129	113	0.6	1.76	1.3	2.12	2021-10-13	c(126.320774349977	33.3772229356352)
5011025025	4.8	141	109	0.4	1.6	0.7	1.62	2021-10-13	c(126.323342647462	33.3764517617881)
5011025025	6	22	152	4.7	1.94	9.3	3.13	2021-11-02	c(126.332688383872	33.3462085883209)
5011025025	6	7	162	4.1	1.72	8.6	2.72	2021-11-02	c(126.330807797771	33.3466045502765)
5011025025	5.9	19	162	5.5	2.12	10.4	2.74	2021-11-02	c(126.332778586846	33.3437340837214)
5011025025	5.7	21	149	3.6	1.64	9.8	2.88	2021-11-02	c(126.333216950307	33.3477958132642)
5011025025	6.2	12	191	0.7	0.42	1.9	1.98	2021-11-22	c(126.312487583535	33.3658511779188)
5011025025	6.2	2	191	0.6	0.4	1.8	1.86	2021-11-22	c(126.311135541261	33.3675039756039)
5011025025	5.8	2	88	0.9	0.24	3.5	1.38	2021-12-22	c(126.325172563394	33.3556218936542)
5011025025	5.7	3	86	0.9	0.23	3.3	1.37	2021-12-22	c(126.324493671174	33.3568744920669)
5011025025	5.6	1	75	0.8	0.24	3.2	1.28	2021-12-22	c(126.322677334771	33.3543091913284)
5011025025	5.6	4	85	0.9	0.23	2.7	1.41	2021-12-22	c(126.319677445136	33.3548771182659)
5011025025	5.6	6	85	0.9	0.22	3.2	1.39	2021-12-22	c(126.319543002684	33.3543026031845)
5011025025	5.6	5	84	0.8	0.22	3.2	1.37	2021-12-22	c(126.324199585402	33.3539729840365)
5011025025	5.6	5	87	0.9	0.24	3.7	1.39	2021-12-22	c(126.319644323348	33.353638408464)
5011025025	5.6	1	83	1.1	0.25	2.9	1.34	2021-12-22	c(126.319069821948	33.3525142995131)
5011025025	5.6	5	87	0.9	0.26	4.3	1.36	2021-12-22	c(126.318524038582	33.3536073809525)
5011025025	5.6	4	84	1.2	0.21	3.1	1.38	2021-12-22	c(126.323829865065	33.3578686797969)
5011025025	5.6	3	85	1	0.23	3.9	1.4	2021-12-22	c(126.323386588713	33.3571448947435)
5011025025	5.6	4	86	1.2	0.24	3.2	1.4	2021-12-22	c(126.322626737478	33.3567080738075)
5011025025	5.6	3	86	1.1	0.26	3.5	1.39	2021-12-22	c(126.323424807885	33.3561071808193)
5011025025	5.6	1	77	1	0.22	2.7	1.37	2021-12-22	c(126.323893725866	33.3555288339285)
5011025025	5.6	3	84	0.8	0.24	2.9	1.39	2021-12-22	c(126.323808447962	33.354955853256)
5011025025	5.6	1	84	1	0.24	3.6	1.42	2021-12-22	c(126.320962173464	33.3541128316146)
5011025025	5.6	1	82	0.8	0.21	3.8	1.45	2021-12-22	c(126.321162427344	33.3556216727821)
5011025025	5.6	1	81	1	0.23	2.6	1.4	2021-12-22	c(126.318896937192	33.3541041350319)
5011025025	5.5	1	83	0.9	0.3	2.8	1.45	2021-12-22	c(126.31701023352	33.3528327935464)
5011025025	5.6	1	85	0.9	0.24	2.4	1.38	2021-12-22	c(126.29870984949	33.3477544989325)
5011025025	5.4	1	80	1.3	0.65	2.7	1.7	2021-12-24	c(126.308279995748	33.3451432250862)
5011025025	4.9	1	118	0.3	0.41	1.5	1.37	2021-12-24	c(126.316839972012	33.3491169921674)
5011025025	5.5	1	74	1.3	0.57	2.3	1.64	2021-12-24	c(126.307359170396	33.3433658159339)
5011025025	5.9	201	114	4.2	1.41	7.4	3.54	2021-12-24	c(126.311975648511	33.3499921873101)
5011025025	6.4	1	72	2	1.28	6.9	1.53	2021-12-24	c(126.299504993361	33.3506410397767)
5011025025	5.9	206	88	1.7	1.15	5	1.94	2021-12-24	c(126.313092741994	33.3428308247086)
5011025025	5.9	111	68	2.1	1.48	5.1	1.92	2021-12-24	c(126.31476333406	33.3402796850381)
5011025025	5.8	7	86	1.1	0.58	2.7	1.44	2021-12-24	c(126.315256020026	33.3438799735651)
5011025025	6.1	13	58	1.2	0.3	4.7	1.2	2021-12-24	c(126.304700623561	33.3457718475771)
5011025025	6.2	145	79	3.1	0.92	9.1	1.75	2021-12-24	c(126.31773580923	33.339571612532)
5011025025	6.7	193	111	4.5	1.97	11.2	2.18	2021-12-24	c(126.335682068695	33.3624169504872)
5011025025	6.9	4	33	1.1	0.7	13.7	1.59	2021-12-24	c(126.306183010314	33.3485957460555)
5011025025	6.2	87	94	1.8	0.99	6.1	1.97	2021-12-24	c(126.325556706666	33.3667977767996)
5011025025	5.9	74	91	1.7	1	5.4	1.89	2021-12-24	c(126.326137301674	33.3669589799204)
5011025025	5.3	1	104	0.6	0.16	1.1	1.73	2021-12-24	c(126.332156053129	33.3638410442926)
5011025025	5.9	35	100	2.1	1.22	6.5	1.83	2021-12-24	c(126.329730025139	33.3632400371629)
5011025025	6	81	93	2	1.11	5.6	2.31	2021-12-24	c(126.326930121111	33.3677190010605)
5011025025	5.2	49	85	1	0.25	1.7	1.44	2021-12-24	c(126.328353540995	33.3721482403489)
5011025025	5.5	80	74	1.4	0.34	2.4	1.18	2021-12-24	c(126.328221578566	33.3654806536724)
5011025025	5.3	76	80	1.3	0.31	2.2	1.23	2021-12-24	c(126.340748270341	33.3498334342679)
5011025025	5.3	50	86	1.4	0.27	2.4	1.42	2021-12-24	c(126.325144821732	33.3714359761573)
5011025025	6.2	3	79	4.5	1.18	9.5	1.6	2021-12-24	c(126.335271566771	33.3594721998166)
5011025025	6.4	285	61	2.5	1.25	4.1	1.64	2021-12-24	c(126.311862763384	33.3630543844798)
5011025025	5.3	64	109	1.1	1.29	1.9	1.49	2021-12-24	c(126.315599432786	33.3718416383303)
5011025025	5	26	108	0.9	1.37	1.3	1.89	2021-12-24	c(126.315293627309	33.3684248802232)
5011025025	5.2	59	106	1.2	1.23	1.6	1.61	2021-12-24	c(126.317419065472	33.3714998537738)
5011025025	5	35	120	0.9	1.42	1.6	2	2021-12-24	c(126.31372997756	33.3663883719532)
5011025025	5.5	66	112	1.3	1.29	1.8	1.52	2021-12-24	c(126.317079922839	33.3697415859118)
5011025025	5.3	58	103	0.9	1.15	1.4	1.55	2021-12-24	c(126.318688586746	33.3670413929736)
5011025025	6.1	21	61	1.6	0.34	4.4	0.68	2021-12-24	c(126.301494393072	33.3448935478277)
5011025025	6.2	1	70	4	0.77	4.7	0.81	2021-12-24	c(126.295982793976	33.3665229629348)
5011025025	6.1	257	45	1.9	1.1	4.3	0.99	2021-12-24	c(126.298709486243	33.3705713277782)
5011025025	7.1	526	55	5.2	1.54	9.9	1.29	2021-12-24	c(126.294561004235	33.3506666965653)
5011025025	7.1	352	28	5.2	1.15	6.1	0.98	2021-12-24	c(126.303067859818	33.3666164942467)
5011025025	6.8	329	72	2.4	1.5	12.6	0.82	2021-12-24	c(126.320391632221	33.3405160864388)
5011025025	5.6	1	54	1.3	0.74	2.4	0.78	2021-12-24	c(126.302833905352	33.3759694255207)
5011025025	6.3	143	62	4.4	1.11	7.6	0.91	2021-12-24	c(126.293895111231	33.3253280232706)
5011025025	6.2	1	109	2.2	1.3	4.5	0.89	2021-12-24	c(126.334671802014	33.3505380855738)
5011025025	4.4	61	203	0.5	1.54	1	1.28	2021-12-24	c(126.338962647783	33.3535928186565)
5011025025	4.5	65	138	0.4	1.33	0.9	1.3	2021-12-24	c(126.337762176756	33.3533533579465)
5011025025	4.5	45	161	0.4	1.22	0.6	1.29	2021-12-24	c(126.336804554311	33.3531222154436)
5011025025	4.5	54	145	0.4	1.33	0.6	1.3	2021-12-24	c(126.335749828282	33.3534979551874)
5011025025	4.4	55	163	0.3	1.47	0.4	1.37	2021-12-24	c(126.33646976669	33.353862174571)
5011025025	4.4	53	154	0.3	1.21	0.6	1.35	2021-12-24	c(126.336654560397	33.354470120088)
5011025025	5.7	96	80	1.9	1.42	4	0.76	2021-12-24	c(126.298165913829	33.3471971224946)
5011025025	5.7	232	53	2.1	1.27	4	0.81	2021-12-24	c(126.301940867517	33.3503418118982)
5011025025	7	242	43.1	4.8	1.09	9.4	0.5	2021-08-12	c(126.29870984949	33.3477544989325)
5011025025	7.2	317	104	4.2	0.93	13.1	0.2	2021-06-21	c(126.29176139967	33.36578768265)
5011025025	6.3	144	58	2.6	0.91	8.5	0.2	2021-06-21	c(126.300824041755	33.3668403664935)
5011025025	6	710	70	3.3	1.53	11.8	0.3	2021-06-21	c(126.300443308995	33.3667111866312)
5011025025	7.1	889	71	3.1	1.45	12.2	0.3	2021-06-21	c(126.30202290022	33.3675339492509)
5011025025	7.2	803	91	3.7	1.46	15.1	0.3	2021-06-21	c(126.302002327439	33.366948156106)
5011025025	6.6	696	87	3.7	1.36	12.3	0.3	2021-06-21	c(126.301687898034	33.3666160426571)
5011025025	7.1	413	64	4.5	2.39	12	0.5	2021-06-21	c(126.301935168671	33.3662758181098)
5011025025	7.6	326	67	3.8	1.37	14	0.7	2021-06-21	c(126.302269035207	33.3661650854657)
5011025025	5.6	35	68	1.9	1.42	3.8	1.21	2021-11-05	c(126.310300473128	33.3465916144676)
5011025025	5.8	11	82	0.4	0.21	2.5	0.4	2021-04-22	c(126.309449800301	33.3678386597941)
5011025025	5.4	454	69	0.7	0.38	3.2	0.5	2021-06-04	c(126.288194931381	33.3634600099356)
5011025025	6.3	207	81	2.6	1.22	10.3	0.3	2021-06-21	c(126.292061377604	33.3664132082296)
5011025025	5.5	392	45	2.8	1.54	2.7	1.06	2021-08-31	c(126.286910749876	33.3570449010196)
5011025025	5.5	82	80	1.7	1.31	1.7	0.4	2021-01-29	c(126.322716040506	33.3728195042189)
5011025025	5.6	78	87	2.3	1.36	2	0.3	2021-01-29	c(126.321472641809	33.3742472459996)
5011025025	5.7	80	83	2.5	1.46	2.2	0.5	2021-01-29	c(126.321630691168	33.3732395826985)
5011025025	5.5	87	79	1.5	1.11	1.6	0.4	2021-01-29	c(126.320422554717	33.3747866074128)
5011025025	5.5	79	79	1.8	1.25	1.8	0.5	2021-01-29	c(126.319532837163	33.36266335177)
5011025025	5.5	80	79	1.6	1.17	1.6	0.3	2021-01-29	c(126.319536725176	33.3630334794906)
5011025025	5.6	86	77	2	1.29	2	0.5	2021-01-29	c(126.320019475158	33.3633233738899)
5011025025	5.5	80	79	2.1	1.39	1.4	0.5	2021-01-29	c(126.321131265463	33.3629700807658)
5011025025	5.5	86	76	2.1	1.52	1.6	0.5	2021-01-29	c(126.321092465513	33.362266080265)
5011025025	6.1	273	5	3	2.19	4.2	0.4	2021-01-29	c(126.315683271478	33.3803045788948)
5011025025	6.1	264	5	2.1	1.58	4.7	0.3	2021-01-29	c(126.32221995288	33.3659834026264)
5011025025	6.1	283	127	2.6	1.84	4.5	0.3	2021-01-29	c(126.321646168038	33.3647941252916)
5011025025	6.1	286	132	2.7	1.9	4.8	0.3	2021-01-29	c(126.321248773628	33.3639849320613)
5011025025	6	347	121	1.7	1.6	4.5	0.4	2021-01-29	c(126.320786570146	33.3643546744771)
5011025025	6.1	173	102	1.9	1.49	3.2	0.3	2021-01-29	c(126.319940830621	33.3646071806344)
5011025025	6.1	281	133	2.6	1.71	4.4	0.4	2021-01-29	c(126.319489231347	33.3648282124118)
5011025025	6.1	176	94	1.9	1.62	2.8	0.3	2021-01-29	c(126.31939116571	33.3640511277795)
5011025025	6	344	122	2.1	1.91	4.3	0.3	2021-01-29	c(126.319830420663	33.3638004562309)
5011025025	6.1	347	116	2.2	1.98	4.1	0.3	2021-01-29	c(126.322046997901	33.3654937916984)
5011025025	6	189	100	1.7	1.7	3.4	0.3	2021-01-29	c(126.321547194917	33.3652528589367)
5011025025	5	104	111	0.5	0.53	0.1	0.4	2021-01-29	c(126.314109825899	33.3622368973016)
5011025025	5.3	122	115	1	0.83	0.1	0.2	2021-01-29	c(126.315683271478	33.3803045788948)
5011025025	6.5	19	109	1.3	0.34	7.5	0.2	2021-01-29	c(126.337161190861	33.3494418869595)
5011025025	6.7	170	69	1.8	3.44	2.7	0.9	2021-02-25	c(126.320786570146	33.3643546744771)
5011025025	6.8	185	63	1.6	3.5	2.1	0.9	2021-02-25	c(126.319940830621	33.3646071806344)
5011025025	6.5	159	81	1.5	2.71	2.3	0.5	2021-02-25	c(126.319489231347	33.3648282124118)
5011025025	5.6	111	57	1.2	0.99	3.8	0.2	2021-05-07	c(126.304581033769	33.365769183414)
5011025025	7.2	116	65	4.6	1.13	9.4	0.2	2021-05-07	c(126.304209686144	33.3652032436436)
5011025025	5.5	84	70	1.1	0.99	3	0.3	2021-05-07	c(126.308890559563	33.3643683633024)
5011025025	4.8	28	50	1.3	0.98	2.9	5	2021-05-07	c(126.305280665975	33.3622219771592)
5011025025	5.7	11	178	0.8	0.63	10.6	0.4	2021-06-08	c(126.332778586846	33.3437340837214)
5011025025	6	162	55	3.5	2.09	3.7	0.4	2021-06-08	c(126.298165913829	33.3471971224946)
5011025025	6	162	55	3.5	2.09	3.7	0.4	2021-06-08	c(126.297845053322	33.347609774029)
5011025025	6	162	55	3.5	2.09	3.7	0.4	2021-06-08	c(126.29845094285	33.3475817325989)
5011025025	6	162	55	3.5	2.09	3.7	0.4	2021-06-08	c(126.298786393913	33.3471577115472)
5011025025	8.1	176	52	6.1	1.45	0.2	0.4	2021-06-08	c(126.301940867517	33.3503418118982)
5011025025	7	12	127	4.4	2.86	3.1	0.4	2021-06-08	c(126.334671802014	33.3505380855738)
5011025025	7	12	127	4.4	2.86	3.1	0.4	2021-06-08	c(126.334054571787	33.3504174785504)
5011025025	7	12	127	4.4	2.86	3.1	0.4	2021-06-08	c(126.333790561179	33.3500723717584)
5011025025	7	12	127	4.4	2.86	3.1	0.4	2021-06-08	c(126.333387887403	33.3501327819326)
5011025025	7	12	127	4.4	2.86	3.1	0.4	2021-06-08	c(126.332949673261	33.3499934753923)
5011025025	7	12	127	4.4	2.86	3.1	0.4	2021-06-08	c(126.333202205328	33.3494904755536)
5011025025	7	12	127	4.4	2.86	3.1	0.4	2021-06-08	c(126.335153301041	33.3506793308642)
5011025025	6	69	156	2.2	1.78	2.5	0.2	2021-06-08	c(126.338962647783	33.3535928186565)
5011025025	6	68	152	2	1.59	2.4	0.2	2021-06-08	c(126.337762176756	33.3533533579465)
5011025025	6	58	157	2	1.65	2.7	0.2	2021-06-08	c(126.336804554311	33.3531222154436)
5011025025	6	64	162	2.2	1.76	2.6	0.3	2021-06-08	c(126.335749828282	33.3534979551874)
5011025025	6	62	153	2.1	1.63	2.5	0.3	2021-06-08	c(126.33646976669	33.353862174571)
5011025025	6	75	161	2.4	1.61	2.3	0.2	2021-06-08	c(126.336654560397	33.354470120088)
5011025025	6	75	161	2.4	1.61	2.3	0.2	2021-06-08	c(126.337741987153	33.3540900391768)
5011025025	5.9	10	70	1.3	0.76	1.8	0.2	2021-06-18	c(126.330968331694	33.3503912418571)
5011025025	5.8	10	88	1.1	0.57	1.5	0.2	2021-06-18	c(126.330853582677	33.3489046936683)
5011025025	5.8	10	86	1.4	0.79	1.9	0.2	2021-06-18	c(126.33196389483	33.3488417892971)
5011025025	5.9	10	81	1.5	0.81	1.9	0.2	2021-06-18	c(126.332545766101	33.3492722775192)
5011025025	5.9	10	78	1.4	0.67	2.3	0.2	2021-06-18	c(126.333588174183	33.3487881258026)
5011025025	6	10	89	1.6	0.79	2.5	0.2	2021-06-18	c(126.333216950307	33.3477958132642)
5011025025	5.9	10	86	1.4	0.69	2.3	0.2	2021-06-18	c(126.331658465297	33.347507938637)
5011025025	5.9	10	88	1.3	0.69	2.5	0.2	2021-06-18	c(126.331179060642	33.3480511874676)
5011025025	5.9	10	87	1.2	0.69	2.2	0.2	2021-06-18	c(126.330087630197	33.3475716026835)
5011025025	6	10	101	1.5	0.82	3.3	0.2	2021-06-18	c(126.330807797771	33.3466045502765)
5011025025	6	10	91	1.4	0.7	3	0.2	2021-06-18	c(126.331284054433	33.3458821373779)
5011025025	6	10	91	1.6	0.82	3.3	0.2	2021-06-18	c(126.331418131311	33.3452480410336)
5011025025	5.9	10	99	1.3	0.78	2.7	0.2	2021-06-18	c(126.330298158948	33.3454280970932)
5011025025	5.9	10	94	1.2	0.72	3	0.2	2021-06-18	c(126.329363341785	33.3447443261048)
5011025025	5.9	10	98	1.4	0.76	2.7	0.2	2021-06-18	c(126.329215396384	33.3438789805111)
5011025025	5.9	10	97	1.1	0.7	2.5	0.2	2021-06-18	c(126.331019670256	33.344310753087)
5011025025	5.8	10	90	1.1	0.66	2.6	0.2	2021-06-18	c(126.332474504097	33.3448569284689)
5011025025	5.8	10	90	1.2	0.74	2.6	0.2	2021-06-18	c(126.332688383872	33.3462085883209)
5011025025	5.9	10	101	1.3	0.76	3	0.2	2021-06-18	c(126.333703176102	33.3453397532403)
5011025025	5.9	10	86	1.2	0.8	3.2	0.2	2021-06-18	c(126.332778586846	33.3437340837214)
5011025025	5.9	10	100	1.3	0.82	2.9	0.2	2021-06-18	c(126.334043454851	33.3434254922735)
5011025025	6	10	106	1.5	0.91	3.7	0.2	2021-06-18	c(126.331345174063	33.3432264355364)
5011025025	5.9	10	86	1.3	0.87	2.9	0.2	2021-06-18	c(126.330593718875	33.3432891059179)
5011025025	5.9	10	86	1.4	0.76	3.9	0.2	2021-06-18	c(126.337161190861	33.3494418869595)
5011025025	5.7	11	178	0.8	0.63	10.6	0.4	2021-06-18	c(126.332778586846	33.3437340837214)
5011025025	5.7	3	66	2.4	0.37	0.9	0.2	2021-06-23	c(126.330968331694	33.3503912418571)
5011025025	5.9	3	71.7	3.8	0.64	2.2	0.2	2021-06-23	c(126.330853582677	33.3489046936683)
5011025025	5.8	3	61.7	3.6	0.72	1.8	0.2	2021-06-23	c(126.33196389483	33.3488417892971)
5011025025	5.8	3	47.7	2.7	0.7	1.1	0.2	2021-06-23	c(126.332545766101	33.3492722775192)
5011025025	5.8	3	56.6	3	0.63	2.5	0.1	2021-06-23	c(126.333588174183	33.3487881258026)
5011025025	5.9	3	78.7	4.1	0.56	3.5	0.2	2021-06-23	c(126.333216950307	33.3477958132642)
5011025025	5.9	3	64.5	3.5	0.81	3.5	0.2	2021-06-23	c(126.331658465297	33.347507938637)
5011025025	5.8	3	58.6	3.3	0.59	3.5	0.1	2021-06-23	c(126.331179060642	33.3480511874676)
5011025025	5.8	3	82.4	3.4	0.6	4	0.2	2021-06-23	c(126.330087630197	33.3475716026835)
5011025025	5.7	3	46.2	2.8	0.5	3.6	0.1	2021-06-23	c(126.330807797771	33.3466045502765)
5011025025	5.9	3	64.7	3.8	0.74	4.4	0.2	2021-06-23	c(126.331284054433	33.3458821373779)
5011025025	5.8	3	65.9	3.7	0.64	5	0.2	2021-06-23	c(126.331418131311	33.3452480410336)
5011025025	5.9	3	72	4.2	0.71	5	0.2	2021-06-23	c(126.330298158948	33.3454280970932)
5011025025	6	3	94.8	3.6	1.14	5.5	0.2	2021-06-23	c(126.329363341785	33.3447443261048)
5011025025	6	3	93.5	2.8	1.08	4.8	0.2	2021-06-23	c(126.329215396384	33.3438789805111)
5011025025	5.9	3	80.7	2.5	0.86	4.8	0.2	2021-06-23	c(126.331019670256	33.344310753087)
5011025025	6	3	91.8	3	0.94	5.7	0.2	2021-06-23	c(126.332474504097	33.3448569284689)
5011025025	6.1	3	91.4	3.2	1.05	6.9	0.2	2021-06-23	c(126.332688383872	33.3462085883209)
5011025025	5.9	3	69.2	2.2	0.72	6.4	0.2	2021-06-23	c(126.333703176102	33.3453397532403)
5011025025	6	3	93.2	3.1	0.85	6.6	0.2	2021-06-23	c(126.332778586846	33.3437340837214)
5011025025	6.1	3	101.2	3.3	0.89	7.4	0.2	2021-06-23	c(126.334043454851	33.3434254922735)
5011025025	6	3	95.7	3.3	0.99	7.8	0.2	2021-06-23	c(126.331345174063	33.3432264355364)
5011025025	5.9	3	86.9	2.7	0.9	7.3	0.2	2021-06-23	c(126.330593718875	33.3432891059179)
5011025025	5.9	3	78	2	0.7	7.3	0.1	2021-06-23	c(126.337161190861	33.3494418869595)
5011025025	5.9	42	120	2.2	0.83	4.1	0.7	2021-06-22	c(126.330853582677	33.3489046936683)
5011025025	5.9	28	124	2.5	0.79	4.6	0.7	2021-06-22	c(126.33196389483	33.3488417892971)
5011025025	5.9	30	180	2.3	0.77	4.4	0.6	2021-06-22	c(126.332545766101	33.3492722775192)
5011025025	5.9	8	107	1.9	0.72	2.5	0.4	2021-06-22	c(126.333588174183	33.3487881258026)
5011025025	5.9	92	117	2.3	0.78	3.9	0.6	2021-06-22	c(126.333216950307	33.3477958132642)
5011025025	6.4	15	69	1.6	0.68	0.3	0.4	2021-06-22	c(126.331658465297	33.347507938637)
5011025025	6	3	90	2.9	0.19	2.6	0.4	2021-06-22	c(126.331179060642	33.3480511874676)
5011025025	5.8	7	124	2.4	0.46	3.8	0.5	2021-06-22	c(126.330087630197	33.3475716026835)
5011025025	5.7	50	108	3.5	0.54	4.7	0.6	2021-06-22	c(126.330807797771	33.3466045502765)
5011025025	5.8	29	109	4.1	0.71	6.7	0.6	2021-06-22	c(126.331284054433	33.3458821373779)
5011025025	5.9	39	102	2.3	0.77	2.9	0.5	2021-06-22	c(126.331418131311	33.3452480410336)
5011025025	5.9	15	108	2.5	0.74	3.6	0.5	2021-06-22	c(126.330298158948	33.3454280970932)
5011025025	6.2	24	90	4.3	0.74	0.8	0.4	2021-06-22	c(126.329215396384	33.3438789805111)
5011025025	6	15	97	4.2	0.58	5.1	0.5	2021-06-22	c(126.331019670256	33.344310753087)
5011025025	6	17	99	4.2	0.6	5.1	0.5	2021-06-22	c(126.332474504097	33.3448569284689)
5011025025	5.8	12	152	2.3	0.61	3.4	0.4	2021-06-22	c(126.332688383872	33.3462085883209)
5011025025	6	27	95	3.3	0.22	4.9	0.5	2021-06-22	c(126.333703176102	33.3453397532403)
5011025025	5.8	53	117	2.9	0.45	5.3	0.5	2021-06-22	c(126.332778586846	33.3437340837214)
5011025025	5.7	60	118	2.3	0.4	3.6	0.6	2021-06-22	c(126.334043454851	33.3434254922735)
5011025025	5.8	43	104	4.6	0.64	7	0.5	2021-06-22	c(126.331345174063	33.3432264355364)
5011025025	5.7	35	11	3.3	0.53	5.3	0.5	2021-06-22	c(126.330593718875	33.3432891059179)
5011025025	5.4	56	168	2.1	0.32	3.2	0.6	2021-06-22	c(126.319895817281	33.3423374035956)
5011025025	5.4	53	169	2.1	0.34	3.4	0.7	2021-06-22	c(126.320423479137	33.3434551229418)
5011025025	5.5	61	156	3.1	0.45	6.1	1	2021-06-22	c(126.319935862374	33.3452422232931)
5011025025	5.4	88	135	2.2	0.26	3.4	0.7	2021-06-22	c(126.320728319092	33.3452423228787)
5011025025	5.4	30	142	2.3	0.21	4.1	0.7	2021-06-22	c(126.320593177171	33.3449385552814)
5011025025	5.6	28	153	2.5	0.2	4.7	0.7	2021-06-22	c(126.319887080909	33.3456582255934)
5011025025	5.5	56	158	2.7	0.21	5.1	0.7	2021-06-22	c(126.319308528971	33.3458891114847)
5011025025	5.5	61	128	2.5	0.4	4.5	0.7	2021-06-22	c(126.319141436291	33.3463784863403)
5011025025	5.5	20	129	2.4	0.39	4.7	0.7	2021-06-22	c(126.32068392859	33.3461031997519)
5011025025	6.2	24	58	11.7	0.94	7.9	0.6	2021-06-22	c(126.328652103625	33.3500206248521)
5011025025	5.7	4	148	2.8	0.23	4.4	0.5	2021-06-22	c(126.328486942514	33.3509357589311)
5011025025	5.5	92	78	1	0.95	1.7	0.5	2021-06-22	c(126.327381606496	33.3526667113394)
5011025025	5.5	31	96	2.4	1.15	4.4	0.6	2021-06-22	c(126.328053144065	33.3525713513195)
5011025025	5.7	56	54	1.3	1.22	1.6	0.3	2021-06-22	c(126.326690050119	33.3535340902404)
5011025025	5.4	56	143	2.9	1.2	5.3	1.2	2021-06-22	c(126.32571101012	33.3536181262125)
5011025025	5.5	2	84	1	1.04	1.7	0.5	2021-06-22	c(126.32810439754	33.3539545945301)
5011025025	5.7	1	54	1.2	1.35	1.7	0.3	2021-06-22	c(126.329112839153	33.3543654971945)
5011025025	5.7	10	107	2.3	0.45	4.4	0.7	2021-06-22	c(126.328667220459	33.3550489365095)
5011025025	5.7	9	107	2.1	0.4	4.2	0.6	2021-06-22	c(126.327620532763	33.3554057165084)
5011025025	5.6	10	107	2.3	1.12	4.3	0.7	2021-06-22	c(126.327511735107	33.3545770070012)
5011025025	5.7	10	101	2.3	0.44	3.1	0.6	2021-06-22	c(126.326390650443	33.3549964857596)
5011025025	5.8	6	103	2.3	0.48	3.7	0.6	2021-06-22	c(126.325876131917	33.3549424825155)
5011025025	5.9	18	100	2.5	0.6	3.7	0.6	2021-06-22	c(126.325551138486	33.3543160887077)
5011025025	5.9	11	97	2.5	0.51	4.8	0.6	2021-06-22	c(126.328500308949	33.3563165862086)
5011025025	5.9	46	92	2.4	0.48	4.1	0.6	2021-06-22	c(126.328579613314	33.3567762002684)
5011025025	5.7	32	111	2.3	0.62	3.5	0.7	2021-06-22	c(126.327088675655	33.3566690431642)
5011025025	5.7	34	113	2.4	0.72	3.7	0.6	2021-06-22	c(126.326338302243	33.3561575534915)
5011025025	5.8	32	97	2.5	0.92	3.9	0.6	2021-06-22	c(126.325406826046	33.3561442015385)
5011025025	5.7	50	91	2.4	0.83	4.7	0.6	2021-06-22	c(126.325526447767	33.3556926085813)
5011025025	5.9	33	99	2.6	1.59	4.3	0.6	2021-06-22	c(126.325389008538	33.3570332630331)
5011025025	5.9	27	99	2.6	1.27	4.2	0.6	2021-06-22	c(126.326357121279	33.3573406455203)
5011025025	5.7	65	132	3.2	0.56	6	0.7	2021-06-22	c(126.329991646213	33.3561607315483)
5011025025	6.5	3	54	3.9	1.96	0.9	0.4	2021-06-22	c(126.322065412787	33.3536550766293)
5011025025	6.5	3	55	7.2	2.11	0.9	0.4	2021-06-22	c(126.321623422402	33.3533379139457)
5011025025	5.5	85	140	2.1	1.39	5.3	1.1	2021-06-22	c(126.323111843794	33.3511662363112)
5011025025	5.5	34	129	1.8	0.87	4.4	1	2021-06-22	c(126.321255239324	33.3470683324542)
5011025025	5.6	25	134	2.3	1.22	5	0.9	2021-06-22	c(126.320377818157	33.3476871712656)
5011025025	5.7	66	132	2.4	0.61	4.3	0.7	2021-06-22	c(126.329600282452	33.3554986473113)
5011025025	5.3	49	126	1.6	0.88	3.7	1	2021-06-22	c(126.320373271523	33.3482861702501)
5011025025	5.6	42	124	1.9	0.58	4.2	0.8	2021-06-22	c(126.320738427949	33.3480907175106)
5011025025	5.5	4	124	1.8	0.59	4.1	0.8	2021-06-22	c(126.320063723428	33.3468003498569)
5011025025	5.5	43	113	1.9	0.9	3.6	0.7	2021-06-22	c(126.319559786333	33.3467875818598)
5011025025	5.5	58	110	1.9	0.66	3.9	0.7	2021-06-22	c(126.316672766812	33.3471292141726)
5011025025	5.5	68	114	2.4	0.48	4.2	0.8	2021-06-22	c(126.31616765739	33.3471425723782)
5011025025	5.3	36	138	1.4	0.75	3	0.7	2021-06-22	c(126.331020544627	33.3552924476964)
5011025025	5.4	86	111	2.2	0.58	4.4	0.9	2021-06-22	c(126.316061675121	33.3467519560974)
5011025025	5.4	85	107	2.1	0.51	4.3	0.9	2021-06-22	c(126.315677610279	33.347262851251)
5011025025	5.5	86	112	2.2	0.47	4.3	0.7	2021-06-22	c(126.315257861437	33.347432472756)
5011025025	5.5	128	117	2.2	0.52	5.8	0.7	2021-06-22	c(126.315311232881	33.3477093782013)
5011025025	5.6	117	118	2.3	0.42	5.6	0.5	2021-06-22	c(126.315051307152	33.3484033495201)
5011025025	5.5	118	114	2.1	0.46	5.6	0.7	2021-06-22	c(126.315774835942	33.3481273010136)
5011025025	5.6	93	114	2.1	0.33	5	0.6	2021-06-22	c(126.31589760333	33.3475393221439)
5011025025	5.6	75	113	2.4	0.31	5	0.5	2021-06-22	c(126.317215231062	33.3480416429596)
5011025025	5.7	45	125	2.4	0.45	5.6	0.8	2021-06-22	c(126.331769228011	33.354200042024)
5011025025	5.6	115	112	2.2	0.34	4.8	0.6	2021-06-22	c(126.315585568289	33.3490723978964)
5011025025	5.7	119	101	2.8	0.26	5.8	0.6	2021-06-22	c(126.315310031296	33.3497430222531)
5011025025	5.6	237	102	2.8	0.27	5.3	0.7	2021-06-22	c(126.314430808278	33.3497332124675)
5011025025	5.5	117	121	2.5	0.59	3.2	0.8	2021-06-22	c(126.31376721506	33.3495016224573)
5011025025	5.5	141	121	2.2	0.69	2.9	0.8	2021-06-22	c(126.313309384567	33.3488823967703)
5011025025	5.6	45	116	2.6	0.57	3.2	0.8	2021-06-22	c(126.314147508167	33.348611319157)
5011025025	5.5	95	107	2.1	1.34	2.3	0.8	2021-06-22	c(126.314556849885	33.3476458911816)
5011025025	5.5	99	115	2.1	1.26	2	0.8	2021-06-22	c(126.313643865021	33.3478069232823)
5011025025	5.6	48	102	2.5	0.49	1.8	0.6	2021-06-22	c(126.334058416127	33.3541875464038)
5011025025	5.5	61	110	2.1	1.26	1.9	0.9	2021-06-22	c(126.313495798685	33.3474005647874)
5011025025	5.5	175	107	2.7	0.37	4.2	0.7	2021-06-22	c(126.314840255687	33.3468619804382)
5011025025	5.2	266	102	1.9	0.31	1.2	0.7	2021-06-22	c(126.314945160597	33.3461000751791)
5011025025	5.2	133	100	2	0.29	1.3	0.8	2021-06-22	c(126.316053133919	33.3460857159684)
5011025025	5.5	105	114	2.9	0.55	1.5	0.8	2021-06-22	c(126.31681361359	33.3463986102622)
5011025025	5.5	98	108	2.9	0.49	2	0.9	2021-06-22	c(126.317541852317	33.3457776244536)
5011025025	5.3	54	117	2.1	0.32	0.6	0.7	2021-06-22	c(126.333035215332	33.3532297832304)
5011025025	5.9	56	108	2.9	0.35	4	0.6	2021-06-22	c(126.318513271525	33.3444137870297)
5011025025	5.9	59	110	3.1	0.38	3.5	0.6	2021-06-22	c(126.31816275779	33.3439585377667)
5011025025	5.2	3	127	2.1	0.62	0.3	1	2021-06-22	c(126.334033942008	33.3529010101864)
5011025025	6.2	4	40	2.7	0.99	1.2	0.2	2021-06-22	c(126.333786427137	33.3517433783836)
5011025025	6.1	2	38.1	2.7	1.07	0.7	0.3	2021-06-22	c(126.332985711024	33.3509590140408)
5011025025	5.7	73	120	3.2	0.56	2.8	0.8	2021-06-22	c(126.332342756709	33.3521252966533)
5011025025	5.2	40	127	2.4	0.67	0.8	0.9	2021-06-22	c(126.32969807318	33.3523698080679)
5011025025	5.6	54	96	3.2	1.49	2.6	0.7	2021-06-22	c(126.328794679756	33.3532378583933)
5011025025	5.8	5	88	3.4	0.89	1.3	0.7	2021-06-22	c(126.330968331694	33.3503912418571)
5011025025	6.2	16	52	3.8	2.27	0.1	0.7	2021-06-22	c(126.329557272698	33.349995852547)
5011025025	5.5	179	106	2	0.4	3.2	0.6	2021-06-22	c(126.314049424143	33.3467624055603)
5011025025	5.7	44	109	2.5	0.68	2.4	0.8	2021-06-22	c(126.313038215979	33.3508138381133)
5011025025	5.6	36	106	2.2	0.39	1.4	0.7	2021-06-22	c(126.314530237285	33.3518367443151)
5011025025	5.6	16	100	2.1	0.49	1.4	0.7	2021-06-22	c(126.313757196388	33.3520792424885)
5011025025	5.6	35	103	2.2	0.37	1.4	0.7	2021-06-22	c(126.313781532431	33.3516201919984)
5011025025	5.5	27	95	2.1	0.29	1.8	0.8	2021-06-22	c(126.313119157956	33.3516285210497)
5011025025	5.6	15	100	2.2	0.38	1.8	0.7	2021-06-22	c(126.314154475571	33.3507779037256)
5011025025	5.8	3	105	2.6	0.68	2.1	0.7	2021-06-22	c(126.315606562633	33.3522653514739)
5011025025	5.8	3	108	2.9	0.63	2.4	0.8	2021-06-22	c(126.316273762297	33.351544230496)
5011025025	5.8	3	105	2.8	0.7	2.1	0.8	2021-06-22	c(126.315416223067	33.3515342764722)
5011025025	5.8	57	100	3	0.82	4.4	0.9	2021-06-22	c(126.315408109652	33.3509924600585)
5011025025	5.8	46	101	3	0.85	4	0.8	2021-06-22	c(126.316954029705	33.3510329801042)
5011025025	5.6	31	120	2.5	0.77	2.8	0.8	2021-06-22	c(126.335304959192	33.3543869879596)
5011025025	5	112	151	1.7	0.86	1.6	0.9	2021-06-22	c(126.335355999918	33.3555448271476)
5011025025	5.5	5	125	1.5	0.34	1.7	0.3	2021-06-22	c(126.32969807318	33.3523698080679)
5011025025	6.7	519	117	2.4	5.32	9.5	3.8	2021-06-22	c(126.327101251752	33.3477739145061)
5011025025	5.2	73	130	1.6	1	3.2	0.6	2021-06-22	c(126.324856517635	33.348200540191)
5011025025	5.1	74	129	1.6	0.56	2.2	0.7	2021-06-22	c(126.325951448088	33.3482231679127)
5011025025	5.6	218	129	4.3	0.72	2.2	1.4	2021-06-22	c(126.326556802009	33.3490874818243)
5011025025	5.7	217	126	4	1.1	7.2	1.3	2021-06-22	c(126.325821750059	33.3491475070358)
5011025025	5.9	540	180	4.7	0.95	7.2	4	2021-06-22	c(126.327132649887	33.3505210843322)
5011025025	6.7	565	123	5.8	2.68	10.2	3.9	2021-06-22	c(126.327359676934	33.3488549826176)
5011025025	6.6	316	116	5	5.39	9.4	1.8	2021-06-22	c(126.327922649843	33.34827469448)
5011025025	6.6	285	114	5.2	4.79	7.6	1.9	2021-06-22	c(126.327271875402	33.3482447537791)
5011025025	6.6	246	114	5.1	5.23	8	1.7	2021-06-22	c(126.328360247136	33.3489258546535)
5011025025	5.7	45	104	2.7	5.02	8	0.6	2021-06-22	c(126.330061853147	33.3445551533376)
5011025025	5.7	37	93	3.6	1.08	4.1	0.6	2021-06-22	c(126.325608737949	33.3365337446483)
5011025025	5.7	49	89	4.4	1.4	5.5	0.7	2021-06-22	c(126.324490596848	33.3384932531527)
5011025025	5.7	43	90	3.9	1.49	4.5	0.7	2021-06-22	c(126.324091289867	33.3381378326768)
5011025025	5.7	61	101	3.7	1.72	4.1	0.7	2021-06-22	c(126.323885181895	33.3378155598683)
5011025025	5.7	63	99	3.8	1.48	4.5	0.8	2021-06-22	c(126.32428022621	33.3374568882457)
5011025025	5.7	52	97	3.3	1.28	4.3	0.7	2021-06-22	c(126.32344151054	33.338322549463)
5011025025	5.2	3	127	2.1	0.62	0.3	1	2021-06-22	c(126.334033942008	33.3529010101864)
5011025025	6.2	4	40	2.7	0.99	1.2	0.2	2021-06-22	c(126.333786427137	33.3517433783836)
5011025025	6.1	2	38.1	2.7	1.07	0.7	0.3	2021-06-22	c(126.332985711024	33.3509590140408)
5011025025	5.7	73	120	3.2	0.56	2.8	0.8	2021-06-22	c(126.332342756709	33.3521252966533)
5011025025	5.2	40	127	2.4	0.67	0.8	0.9	2021-06-22	c(126.32969807318	33.3523698080679)
5011025025	5.6	54	96	3.2	1.49	2.6	0.7	2021-06-22	c(126.328794679756	33.3532378583933)
5011025025	5.8	5	88	3.4	0.89	1.3	0.7	2021-06-22	c(126.330968331694	33.3503912418571)
5011025025	6.2	16	52	3.8	2.27	0.1	0.7	2021-06-22	c(126.329557272698	33.349995852547)
5011025025	5.5	179	106	2	0.4	3.2	0.6	2021-06-22	c(126.314049424143	33.3467624055603)
5011025025	5.7	44	109	2.5	0.68	2.4	0.8	2021-06-22	c(126.313038215979	33.3508138381133)
5011025025	5.6	36	106	2.2	0.39	1.4	0.7	2021-06-22	c(126.314530237285	33.3518367443151)
5011025025	5.6	16	100	2.1	0.49	1.4	0.7	2021-06-22	c(126.313757196388	33.3520792424885)
5011025025	5.6	35	103	2.2	0.37	1.4	0.7	2021-06-22	c(126.313781532431	33.3516201919984)
5011025025	5.5	27	95	2.1	0.29	1.8	0.8	2021-06-22	c(126.313119157956	33.3516285210497)
5011025025	5.6	15	100	2.2	0.38	1.8	0.7	2021-06-22	c(126.314154475571	33.3507779037256)
5011025025	5.8	3	105	2.6	0.68	2.1	0.7	2021-06-22	c(126.315606562633	33.3522653514739)
5011025025	5.8	3	108	2.9	0.63	2.4	0.8	2021-06-22	c(126.316273762297	33.351544230496)
5011025025	5.8	3	105	2.8	0.7	2.1	0.8	2021-06-22	c(126.315416223067	33.3515342764722)
5011025025	5.8	57	100	3	0.82	4.4	0.9	2021-06-22	c(126.315408109652	33.3509924600585)
5011025025	5.8	46	101	3	0.85	4	0.8	2021-06-22	c(126.316954029705	33.3510329801042)
5011025025	5.6	31	120	2.5	0.77	2.8	0.8	2021-06-22	c(126.335304959192	33.3543869879596)
5011025025	5	112	151	1.7	0.86	1.6	0.9	2021-06-22	c(126.335355999918	33.3555448271476)
5011025025	5.5	5	125	1.5	0.34	1.7	0.3	2021-06-22	c(126.32969807318	33.3523698080679)
5011025025	6.7	519	117	2.4	5.32	9.5	3.8	2021-06-22	c(126.327101251752	33.3477739145061)
5011025025	5.2	73	130	1.6	1	3.2	0.6	2021-06-22	c(126.324856517635	33.348200540191)
5011025025	5.1	74	129	1.6	0.56	2.2	0.7	2021-06-22	c(126.325951448088	33.3482231679127)
5011025025	5.6	218	129	4.3	0.72	2.2	1.4	2021-06-22	c(126.326556802009	33.3490874818243)
5011025025	5.7	217	126	4	1.1	7.2	1.3	2021-06-22	c(126.325821750059	33.3491475070358)
5011025025	5.9	540	180	4.7	0.95	7.2	4	2021-06-22	c(126.327132649887	33.3505210843322)
5011025025	6.7	565	123	5.8	2.68	10.2	3.9	2021-06-22	c(126.327359676934	33.3488549826176)
5011025025	6.6	316	116	5	5.39	9.4	1.8	2021-06-22	c(126.327922649843	33.34827469448)
5011025025	6.6	285	114	5.2	4.79	7.6	1.9	2021-06-22	c(126.327271875402	33.3482447537791)
5011025025	6.6	246	114	5.1	5.23	8	1.7	2021-06-22	c(126.328360247136	33.3489258546535)
5011025025	5.7	45	104	2.7	5.02	8	0.6	2021-06-22	c(126.330061853147	33.3445551533376)
5011025025	5.7	37	93	3.6	1.08	4.1	0.6	2021-06-22	c(126.325608737949	33.3365337446483)
5011025025	5.7	49	89	4.4	1.4	5.5	0.7	2021-06-22	c(126.324490596848	33.3384932531527)
5011025025	5.7	43	90	3.9	1.49	4.5	0.7	2021-06-22	c(126.324091289867	33.3381378326768)
5011025025	5.7	61	101	3.7	1.72	4.1	0.7	2021-06-22	c(126.323885181895	33.3378155598683)
5011025025	5.7	63	99	3.8	1.48	4.5	0.8	2021-06-22	c(126.32428022621	33.3374568882457)
5011025025	5.7	52	97	3.3	1.28	4.3	0.7	2021-06-22	c(126.32344151054	33.338322549463)
5011025025	5.9	42	120	2.2	0.83	4.1	0.7	2021-06-22	c(126.330853582677	33.3489046936683)
5011025025	5.9	28	124	2.5	0.79	4.6	0.7	2021-06-22	c(126.33196389483	33.3488417892971)
5011025025	5.9	30	180	2.3	0.77	4.4	0.6	2021-06-22	c(126.332545766101	33.3492722775192)
5011025025	5.9	8	107	1.9	0.72	2.5	0.4	2021-06-22	c(126.333588174183	33.3487881258026)
5011025025	5.9	92	117	2.3	0.78	3.9	0.6	2021-06-22	c(126.333216950307	33.3477958132642)
5011025025	6.4	15	69	1.6	0.68	0.3	0.4	2021-06-22	c(126.331658465297	33.347507938637)
5011025025	6	3	90	2.9	0.19	2.6	0.4	2021-06-22	c(126.331179060642	33.3480511874676)
5011025025	5.8	7	124	2.4	0.46	3.8	0.5	2021-06-22	c(126.330087630197	33.3475716026835)
5011025025	5.7	50	108	3.5	0.54	4.7	0.6	2021-06-22	c(126.330807797771	33.3466045502765)
5011025025	5.8	29	109	4.1	0.71	6.7	0.6	2021-06-22	c(126.331284054433	33.3458821373779)
5011025025	5.9	39	102	2.3	0.77	2.9	0.5	2021-06-22	c(126.331418131311	33.3452480410336)
5011025025	5.9	15	108	2.5	0.74	3.6	0.5	2021-06-22	c(126.330298158948	33.3454280970932)
5011025025	6.2	24	90	4.3	0.74	0.8	0.4	2021-06-22	c(126.329215396384	33.3438789805111)
5011025025	6	15	97	4.2	0.58	5.1	0.5	2021-06-22	c(126.331019670256	33.344310753087)
5011025025	6	17	99	4.2	0.6	5.1	0.5	2021-06-22	c(126.332474504097	33.3448569284689)
5011025025	5.8	12	152	2.3	0.61	3.4	0.4	2021-06-22	c(126.332688383872	33.3462085883209)
5011025025	6	27	95	3.3	0.22	4.9	0.5	2021-06-22	c(126.333703176102	33.3453397532403)
5011025025	5.8	53	117	2.9	0.45	5.3	0.5	2021-06-22	c(126.332778586846	33.3437340837214)
5011025025	5.7	60	118	2.3	0.4	3.6	0.6	2021-06-22	c(126.334043454851	33.3434254922735)
5011025025	5.8	43	104	4.6	0.64	7	0.5	2021-06-22	c(126.331345174063	33.3432264355364)
5011025025	5.7	35	11	3.3	0.53	5.3	0.5	2021-06-22	c(126.330593718875	33.3432891059179)
5011025025	5.4	56	168	2.1	0.32	3.2	0.6	2021-06-22	c(126.319895817281	33.3423374035956)
5011025025	5.4	53	169	2.1	0.34	3.4	0.7	2021-06-22	c(126.320423479137	33.3434551229418)
5011025025	5.5	61	156	3.1	0.45	6.1	1	2021-06-22	c(126.319935862374	33.3452422232931)
5011025025	5.4	88	135	2.2	0.26	3.4	0.7	2021-06-22	c(126.320728319092	33.3452423228787)
5011025025	5.4	30	142	2.3	0.21	4.1	0.7	2021-06-22	c(126.320593177171	33.3449385552814)
5011025025	5.6	28	153	2.5	0.2	4.7	0.7	2021-06-22	c(126.319887080909	33.3456582255934)
5011025025	5.5	56	158	2.7	0.21	5.1	0.7	2021-06-22	c(126.319308528971	33.3458891114847)
5011025025	5.5	61	128	2.5	0.4	4.5	0.7	2021-06-22	c(126.319141436291	33.3463784863403)
5011025025	5.5	20	129	2.4	0.39	4.7	0.7	2021-06-22	c(126.32068392859	33.3461031997519)
5011025025	6.2	24	58	11.7	0.94	7.9	0.6	2021-06-22	c(126.328652103625	33.3500206248521)
5011025025	5.7	4	148	2.8	0.23	4.4	0.5	2021-06-22	c(126.328486942514	33.3509357589311)
5011025025	5.5	92	78	1	0.95	1.7	0.5	2021-06-22	c(126.327381606496	33.3526667113394)
5011025025	5.5	31	96	2.4	1.15	4.4	0.6	2021-06-22	c(126.328053144065	33.3525713513195)
5011025025	5.7	56	54	1.3	1.22	1.6	0.3	2021-06-22	c(126.326690050119	33.3535340902404)
5011025025	5.4	56	143	2.9	1.2	5.3	1.2	2021-06-22	c(126.32571101012	33.3536181262125)
5011025025	5.5	2	84	1	1.04	1.7	0.5	2021-06-22	c(126.32810439754	33.3539545945301)
5011025025	5.7	1	54	1.2	1.35	1.7	0.3	2021-06-22	c(126.329112839153	33.3543654971945)
5011025025	5.7	10	107	2.3	0.45	4.4	0.7	2021-06-22	c(126.328667220459	33.3550489365095)
5011025025	5.7	9	107	2.1	0.4	4.2	0.6	2021-06-22	c(126.327620532763	33.3554057165084)
5011025025	5.6	10	107	2.3	1.12	4.3	0.7	2021-06-22	c(126.327511735107	33.3545770070012)
5011025025	5.7	10	101	2.3	0.44	3.1	0.6	2021-06-22	c(126.326390650443	33.3549964857596)
5011025025	5.8	6	103	2.3	0.48	3.7	0.6	2021-06-22	c(126.325876131917	33.3549424825155)
5011025025	5.9	18	100	2.5	0.6	3.7	0.6	2021-06-22	c(126.325551138486	33.3543160887077)
5011025025	5.9	11	97	2.5	0.51	4.8	0.6	2021-06-22	c(126.328500308949	33.3563165862086)
5011025025	5.9	46	92	2.4	0.48	4.1	0.6	2021-06-22	c(126.328579613314	33.3567762002684)
5011025025	5.7	32	111	2.3	0.62	3.5	0.7	2021-06-22	c(126.327088675655	33.3566690431642)
5011025025	5.7	34	113	2.4	0.72	3.7	0.6	2021-06-22	c(126.326338302243	33.3561575534915)
5011025025	5.8	32	97	2.5	0.92	3.9	0.6	2021-06-22	c(126.325406826046	33.3561442015385)
5011025025	5.7	50	91	2.4	0.83	4.7	0.6	2021-06-22	c(126.325526447767	33.3556926085813)
5011025025	5.9	33	99	2.6	1.59	4.3	0.6	2021-06-22	c(126.325389008538	33.3570332630331)
5011025025	5.9	27	99	2.6	1.27	4.2	0.6	2021-06-22	c(126.326357121279	33.3573406455203)
5011025025	5.7	65	132	3.2	0.56	6	0.7	2021-06-22	c(126.329991646213	33.3561607315483)
5011025025	6.5	3	54	3.9	1.96	0.9	0.4	2021-06-22	c(126.322065412787	33.3536550766293)
5011025025	6.5	3	55	7.2	2.11	0.9	0.4	2021-06-22	c(126.321623422402	33.3533379139457)
5011025025	5.5	85	140	2.1	1.39	5.3	1.1	2021-06-22	c(126.323111843794	33.3511662363112)
5011025025	5.5	34	129	1.8	0.87	4.4	1	2021-06-22	c(126.321255239324	33.3470683324542)
5011025025	5.6	25	134	2.3	1.22	5	0.9	2021-06-22	c(126.320377818157	33.3476871712656)
5011025025	5.7	66	132	2.4	0.61	4.3	0.7	2021-06-22	c(126.329600282452	33.3554986473113)
5011025025	5.3	49	126	1.6	0.88	3.7	1	2021-06-22	c(126.320373271523	33.3482861702501)
5011025025	5.6	42	124	1.9	0.58	4.2	0.8	2021-06-22	c(126.320738427949	33.3480907175106)
5011025025	5.5	4	124	1.8	0.59	4.1	0.8	2021-06-22	c(126.320063723428	33.3468003498569)
5011025025	5.5	43	113	1.9	0.9	3.6	0.7	2021-06-22	c(126.319559786333	33.3467875818598)
5011025025	5.5	58	110	1.9	0.66	3.9	0.7	2021-06-22	c(126.316672766812	33.3471292141726)
5011025025	5.5	68	114	2.4	0.48	4.2	0.8	2021-06-22	c(126.31616765739	33.3471425723782)
5011025025	5.3	36	138	1.4	0.75	3	0.7	2021-06-22	c(126.331020544627	33.3552924476964)
5011025025	5.4	86	111	2.2	0.58	4.4	0.9	2021-06-22	c(126.316061675121	33.3467519560974)
5011025025	5.4	85	107	2.1	0.51	4.3	0.9	2021-06-22	c(126.315677610279	33.347262851251)
5011025025	5.5	86	112	2.2	0.47	4.3	0.7	2021-06-22	c(126.315257861437	33.347432472756)
5011025025	5.5	128	117	2.2	0.52	5.8	0.7	2021-06-22	c(126.315311232881	33.3477093782013)
5011025025	5.6	117	118	2.3	0.42	5.6	0.5	2021-06-22	c(126.315051307152	33.3484033495201)
5011025025	5.5	118	114	2.1	0.46	5.6	0.7	2021-06-22	c(126.315774835942	33.3481273010136)
5011025025	5.6	93	114	2.1	0.33	5	0.6	2021-06-22	c(126.31589760333	33.3475393221439)
5011025025	5.6	75	113	2.4	0.31	5	0.5	2021-06-22	c(126.317215231062	33.3480416429596)
5011025025	5.7	45	125	2.4	0.45	5.6	0.8	2021-06-22	c(126.331769228011	33.354200042024)
5011025025	5.6	115	112	2.2	0.34	4.8	0.6	2021-06-22	c(126.315585568289	33.3490723978964)
5011025025	5.7	119	101	2.8	0.26	5.8	0.6	2021-06-22	c(126.315310031296	33.3497430222531)
5011025025	5.6	237	102	2.8	0.27	5.3	0.7	2021-06-22	c(126.314430808278	33.3497332124675)
5011025025	5.5	117	121	2.5	0.59	3.2	0.8	2021-06-22	c(126.31376721506	33.3495016224573)
5011025025	5.5	141	121	2.2	0.69	2.9	0.8	2021-06-22	c(126.313309384567	33.3488823967703)
5011025025	5.6	45	116	2.6	0.57	3.2	0.8	2021-06-22	c(126.314147508167	33.348611319157)
5011025025	5.5	95	107	2.1	1.34	2.3	0.8	2021-06-22	c(126.314556849885	33.3476458911816)
5011025025	5.5	99	115	2.1	1.26	2	0.8	2021-06-22	c(126.313643865021	33.3478069232823)
5011025025	5.6	48	102	2.5	0.49	1.8	0.6	2021-06-22	c(126.334058416127	33.3541875464038)
5011025025	5.5	61	110	2.1	1.26	1.9	0.9	2021-06-22	c(126.313495798685	33.3474005647874)
5011025025	5.5	175	107	2.7	0.37	4.2	0.7	2021-06-22	c(126.314840255687	33.3468619804382)
5011025025	5.2	266	102	1.9	0.31	1.2	0.7	2021-06-22	c(126.314945160597	33.3461000751791)
5011025025	5.2	133	100	2	0.29	1.3	0.8	2021-06-22	c(126.316053133919	33.3460857159684)
5011025025	5.5	105	114	2.9	0.55	1.5	0.8	2021-06-22	c(126.31681361359	33.3463986102622)
5011025025	5.5	98	108	2.9	0.49	2	0.9	2021-06-22	c(126.317541852317	33.3457776244536)
5011025025	5.3	54	117	2.1	0.32	0.6	0.7	2021-06-22	c(126.333035215332	33.3532297832304)
5011025025	5.9	56	108	2.9	0.35	4	0.6	2021-06-22	c(126.318513271525	33.3444137870297)
5011025025	5.9	59	110	3.1	0.38	3.5	0.6	2021-06-22	c(126.31816275779	33.3439585377667)
5011025025	5.2	3	127	2.1	0.62	0.3	1	2021-06-22	c(126.334033942008	33.3529010101864)
5011025025	6.2	4	40	2.7	0.99	1.2	0.2	2021-06-22	c(126.333786427137	33.3517433783836)
5011025025	6.1	2	38.1	2.7	1.07	0.7	0.3	2021-06-22	c(126.332985711024	33.3509590140408)
5011025025	5.7	73	120	3.2	0.56	2.8	0.8	2021-06-22	c(126.332342756709	33.3521252966533)
5011025025	5.2	40	127	2.4	0.67	0.8	0.9	2021-06-22	c(126.32969807318	33.3523698080679)
5011025025	5.6	54	96	3.2	1.49	2.6	0.7	2021-06-22	c(126.328794679756	33.3532378583933)
5011025025	5.8	5	88	3.4	0.89	1.3	0.7	2021-06-22	c(126.330968331694	33.3503912418571)
5011025025	6.2	16	52	3.8	2.27	0.1	0.7	2021-06-22	c(126.329557272698	33.349995852547)
5011025025	5.5	179	106	2	0.4	3.2	0.6	2021-06-22	c(126.314049424143	33.3467624055603)
5011025025	5.7	44	109	2.5	0.68	2.4	0.8	2021-06-22	c(126.313038215979	33.3508138381133)
5011025025	5.6	36	106	2.2	0.39	1.4	0.7	2021-06-22	c(126.314530237285	33.3518367443151)
5011025025	5.6	16	100	2.1	0.49	1.4	0.7	2021-06-22	c(126.313757196388	33.3520792424885)
5011025025	5.6	35	103	2.2	0.37	1.4	0.7	2021-06-22	c(126.313781532431	33.3516201919984)
5011025025	5.5	27	95	2.1	0.29	1.8	0.8	2021-06-22	c(126.313119157956	33.3516285210497)
5011025025	5.6	15	100	2.2	0.38	1.8	0.7	2021-06-22	c(126.314154475571	33.3507779037256)
5011025025	5.8	3	105	2.6	0.68	2.1	0.7	2021-06-22	c(126.315606562633	33.3522653514739)
5011025025	5.8	3	108	2.9	0.63	2.4	0.8	2021-06-22	c(126.316273762297	33.351544230496)
5011025025	5.8	3	105	2.8	0.7	2.1	0.8	2021-06-22	c(126.315416223067	33.3515342764722)
5011025025	5.8	57	100	3	0.82	4.4	0.9	2021-06-22	c(126.315408109652	33.3509924600585)
5011025025	5.8	46	101	3	0.85	4	0.8	2021-06-22	c(126.316954029705	33.3510329801042)
5011025025	5.6	31	120	2.5	0.77	2.8	0.8	2021-06-22	c(126.335304959192	33.3543869879596)
5011025025	5	112	151	1.7	0.86	1.6	0.9	2021-06-22	c(126.335355999918	33.3555448271476)
5011025025	5.5	5	125	1.5	0.34	1.7	0.3	2021-06-22	c(126.32969807318	33.3523698080679)
5011025025	6.7	519	117	2.4	5.32	9.5	3.8	2021-06-22	c(126.327101251752	33.3477739145061)
5011025025	5.2	73	130	1.6	1	3.2	0.6	2021-06-22	c(126.324856517635	33.348200540191)
5011025025	5.1	74	129	1.6	0.56	2.2	0.7	2021-06-22	c(126.325951448088	33.3482231679127)
5011025025	5.6	218	129	4.3	0.72	2.2	1.4	2021-06-22	c(126.326556802009	33.3490874818243)
5011025025	5.7	217	126	4	1.1	7.2	1.3	2021-06-22	c(126.325821750059	33.3491475070358)
5011025025	5.9	540	180	4.7	0.95	7.2	4	2021-06-22	c(126.327132649887	33.3505210843322)
5011025025	6.7	565	123	5.8	2.68	10.2	3.9	2021-06-22	c(126.327359676934	33.3488549826176)
5011025025	6.6	316	116	5	5.39	9.4	1.8	2021-06-22	c(126.327922649843	33.34827469448)
5011025025	6.6	285	114	5.2	4.79	7.6	1.9	2021-06-22	c(126.327271875402	33.3482447537791)
5011025025	6.6	246	114	5.1	5.23	8	1.7	2021-06-22	c(126.328360247136	33.3489258546535)
5011025025	5.7	45	104	2.7	5.02	8	0.6	2021-06-22	c(126.330061853147	33.3445551533376)
5011025025	5.7	37	93	3.6	1.08	4.1	0.6	2021-06-22	c(126.325608737949	33.3365337446483)
5011025025	5.7	49	89	4.4	1.4	5.5	0.7	2021-06-22	c(126.324490596848	33.3384932531527)
5011025025	5.7	43	90	3.9	1.49	4.5	0.7	2021-06-22	c(126.324091289867	33.3381378326768)
5011025025	5.7	61	101	3.7	1.72	4.1	0.7	2021-06-22	c(126.323885181895	33.3378155598683)
5011025025	5.7	63	99	3.8	1.48	4.5	0.8	2021-06-22	c(126.32428022621	33.3374568882457)
5011025025	5.7	52	97	3.3	1.28	4.3	0.7	2021-06-22	c(126.32344151054	33.338322549463)
5011025025	5.1	47	70.7	0.7	1.3	0.3	0.4	2021-06-22	c(126.323342647462	33.3764517617881)
5011025025	5.2	22	72.1	0.7	0.75	0.1	0.3	2021-06-22	c(126.34106662726	33.3519947320903)
5011025025	5.2	16	72.1	0.7	0.73	0.1	0.2	2021-06-22	c(126.340982056574	33.350315319476)
5011025025	5.2	17	72.1	0.7	0.72	0.1	0.3	2021-06-22	c(126.34001514864	33.3515172493481)
5011025025	5.2	16	72.1	0.7	0.72	0.1	0.3	2021-06-22	c(126.338962647783	33.3535928186565)
5011025025	5.3	16	73.5	0.6	0.43	0.1	0.2	2021-06-22	c(126.337762176756	33.3533533579465)
5011025025	5.3	25	73.5	0.7	0.6	0.1	0.2	2021-06-22	c(126.336804554311	33.3531222154436)
5011025025	5.2	17	72.1	0.7	0.64	0.1	0.3	2021-06-22	c(126.335749828282	33.3534979551874)
5011025025	5.3	17	73.5	0.7	0.69	0.1	0.2	2021-06-22	c(126.33646976669	33.353862174571)
5011025025	5.2	16	72.1	0.7	0.7	0.1	0.3	2021-06-22	c(126.337741987153	33.3540900391768)
5011025025	5.2	15	72.1	0.6	0.63	0.1	0.2	2021-06-22	c(126.336654560397	33.354470120088)
5011025025	5.2	18	72.1	0.8	0.76	0.1	0.3	2021-06-22	c(126.335315888109	33.3514648653971)
5011025025	5.3	15	73.5	0.6	0.65	0.4	0.2	2021-06-22	c(126.335794849096	33.3527191220357)
5011025025	6.2	56	85.9	1.3	1.63	5.7	0.2	2021-06-22	c(126.320774349977	33.3772229356352)
5011025025	4.6	366	70	1.1	1.44	4.9	5.8	2021-09-30	c(126.313391428444	33.3551125468177)
5011025025	4.3	338	61	0.6	1.26	3.6	3.83	2021-09-30	c(126.313391428444	33.3551125468177)
5011025025	7.1	945	77	8.1	3.54	12.2	1.4	2021-03-08	c(126.299851371925	33.3541401157248)
5011025025	7.4	326	65	10.3	3.26	12.5	0.5	2021-03-08	c(126.299851371925	33.3541401157248)
5011025025	6.5	878	53	4.1	2.67	14.9	3.05	2021-09-30	c(126.299851371925	33.3541401157248)
5011025025	5.8	573	91	3	1.67	6	0.2	2021-03-08	c(126.2998267982	33.3624146652894)
5011025025	6.5	285	94	1.4	0.7	7.4	0.5	2021-04-07	c(126.292265909544	33.3661008892976)
5011025025	6.5	377	97	1.9	0.82	9.2	0.6	2021-04-07	c(126.292256101038	33.36577292272)
5011025025	5.6	57	99	0.5	0.21	3.3	0.1	2021-04-23	c(126.292974354932	33.3563177269663)
5011025025	5.4	389	92	0.6	0.2	4.6	0.2	2021-04-23	c(126.292706267352	33.355936807688)
5011025025	5.6	943	72	0.7	0.46	5.3	0.2	2021-04-23	c(126.292067065739	33.3561308853333)
5011025025	6.8	246	87	4.1	1.08	10.5	0.4	2021-05-07	c(126.305310034006	33.3626366061083)
5011025025	6.7	36	110	1.8	5.22	8.6	1.09	2022-01-24	c(126.328221578566	33.3654806536724)
5011025025	4.8	7	153	0.6	0.31	1.4	1.61	2022-02-17	c(126.316156482362	33.3500147406548)
5011025025	6.3	222	166	3.4	1.63	12	1.42	2022-02-17	c(126.331582935874	33.3683939224719)
5011025025	4.8	319	83	0.7	0.73	1.4	1.23	2022-02-17	c(126.311081826102	33.3718512705473)
5011025025	5.2	21	101	0.4	0.55	0.7	1.05	2022-02-17	c(126.321222595977	33.3721708518656)
5011025025	6	1	107	0.9	0.61	3.9	0.89	2022-02-17	c(126.33135289552	33.3520817424951)
5011025025	5.9	1	108	0.8	0.61	3.7	0.89	2022-02-17	c(126.332342756709	33.3521252966533)
5011025025	5.3	43	92	0.6	0.88	1.9	1.22	2022-02-17	c(126.314140410887	33.3716627330328)
5011025025	5.3	46	90	0.7	0.88	1.9	1.2	2022-02-17	c(126.314918332947	33.371038975833)
5011025025	5.3	47	86	0.7	0.89	2	1.22	2022-02-17	c(126.314071423479	33.3711152625417)
5011025025	5.3	48	91	0.7	0.9	1.9	1.25	2022-02-17	c(126.313891320552	33.3720471500511)
5011025025	5.2	51	88	0.7	0.95	2	1.26	2022-02-17	c(126.313823937646	33.3707070038624)
5011025025	5.2	49	91	0.7	0.95	2	1.24	2022-02-17	c(126.31342239538	33.3711703686006)
5011025025	5.4	46	91	0.4	0.53	1.2	1.19	2022-02-17	c(126.313279229466	33.370723736773)
5011025025	5.3	46	93	0.7	0.89	1.9	1.21	2022-02-17	c(126.312823860291	33.3712540609357)
5011025025	5.2	49	91	0.6	0.93	1.9	1.24	2022-02-17	c(126.313376266919	33.3719264634777)
5011025025	5.4	180	87	1.3	1.16	2.9	1.09	2022-02-17	c(126.326930121111	33.3677190010605)
5011025025	6	38	68	1.3	1.38	4.4	0.98	2022-03-08	c(126.306904585468	33.3790071587265)
5011025025	5.8	67	75	1.2	1.43	4.4	1	2022-03-08	c(126.30588372296	33.3793665101837)
5011025025	5.9	57	72	1.1	1.51	4	1.03	2022-03-08	c(126.307477705525	33.3784224270044)
5011025025	5.3	92	69	1.2	0.84	3.1	1.57	2022-04-01	c(126.307100592545	33.3445343808869)
5011025025	5.4	89.6	71	1.1	0.742	3.02	1.301	2022-04-01	c(126.307386540788	33.3440062855332)
5011025025	5.3	77.8	68.5	1.07	0.885	2.77	1.51	2022-04-01	c(126.307604323014	33.3436755305019)
5011025025	5.3	77.1	69.2	1.14	1.008	3.08	1.65	2022-04-01	c(126.307987472317	33.3440311838242)
5011025025	5.2	83.8	70.3	1.1	1.018	2.89	1.815	2022-04-01	c(126.308056209711	33.3448068533863)
5011025025	5.2	84.2	68.1	1.19	1.049	2.88	2.5	2022-04-01	c(126.307809683117	33.3445887347136)
5011025025	5.1	83.8	69.6	1.12	0.992	2.84	2.25	2022-04-01	c(126.309437541243	33.3440731557895)
5011025025	5.2	89.7	69	1.28	0.91	3.01	2.175	2022-04-01	c(126.309688278077	33.3447382182571)
5011025025	5.4	83.6	68.3	1.15	0.946	3.23	1.71	2022-04-01	c(126.310011316926	33.3450079692958)
5011025025	5.4	74.3	70.9	1.1	0.696	2.81	1.5	2022-04-01	c(126.309322285082	33.3453784837181)
5011025025	5.4	84.5	71	1.47	0.783	3.08	1.575	2022-04-01	c(126.308819762389	33.3446577431145)
5011025025	5.3	86	70.2	1.27	0.824	3.01	1.85	2022-04-01	c(126.307000551233	33.344253605152)
5011025025	5.4	82.9	69.3	1.1	0.726	2.82	1.535	2022-04-01	c(126.308764651085	33.3438017269456)
5011025025	5.4	75.8	70.7	1.1	0.788	2.9	1.605	2022-04-01	c(126.308031067892	33.3436531150019)
5011025025	5.2	83.8	73.6	1.09	0.864	2.63	2.09	2022-04-01	c(126.306910324147	33.343140886821)
5011025025	5.1	85.2	69.9	1.1	0.798	2.7	2.08	2022-04-01	c(126.306482759609	33.3426300871199)
5011025025	5.3	82.7	68.2	1.02	0.655	2.55	1.47	2022-04-01	c(126.305975073821	33.3434317494653)
5011025025	5.2	84.2	65.4	1.07	0.701	2.44	1.77	2022-04-01	c(126.30687379603	33.3436838974893)
5011025025	5.4	84.7	71	1.07	0.752	2.61	1.73	2022-04-01	c(126.306097231414	33.3438354476343)
5011025025	5.5	72.8	68.1	1.09	0.588	2.42	1.237	2022-04-01	c(126.305184084226	33.3429921238277)
5011025025	5.2	82	69.6	1.09	0.921	2.46	2.16	2022-04-01	c(126.305768956281	33.3427927148154)
5011025025	5.3	85	70.9	1.07	0.757	2.48	1.73	2022-04-01	c(126.306276738776	33.3419786116636)
5011025025	5.9	167.7	93.8	2.68	2.455	4.63	1.925	2022-04-01	c(126.310690841445	33.3495512119031)
5011025025	6.1	173.5	94	2.47	2.414	4.23	1.7	2022-04-01	c(126.3110559478	33.3486290075121)
5011025025	6	266.5	45.6	2.07	1.33	4.73	1.193	2022-04-01	c(126.297559950754	33.3494017134237)
5011025025	6	256.9	46.2	2.06	1.325	4.44	1.309	2022-04-01	c(126.297687026948	33.3502325346399)
5011025025	6.1	265.1	43.9	2.06	1.35	4.57	1.205	2022-04-01	c(126.298689246827	33.3499757433786)
5011025025	6.1	243.5	45.2	1.94	1.32	4.39	1.211	2022-04-01	c(126.299014255329	33.3497029513345)
5011025025	5.9	248.7	43.9	2.04	1.304	4.4	1.268	2022-04-01	c(126.298758438786	33.3494655584152)
5011025025	6	258.7	43.7	2.17	1.422	4.96	1.38	2022-04-01	c(126.299736245939	33.3504450741671)
5011025025	6	243.6	45.4	2.22	1.391	4.88	1.383	2022-04-01	c(126.299203202328	33.3503220641638)
5011025025	5.9	127.9	100.1	1.24	0.757	5.21	1.565	2022-04-01	c(126.312335933245	33.3433411803075)
5011025025	6	138.2	107.4	1.22	0.68	6.04	1.55	2022-04-01	c(126.312283039628	33.3438385713129)
5011025025	6	627.6	93.4	3.74	5.76	7.58	7.67	2022-04-01	c(126.311559893408	33.3445059870023)
5011025025	5.9	228.6	94.1	2.35	1.033	4.7	2	2022-04-01	c(126.313684043668	33.3434662967769)
5011025025	6.6	190.6	90.8	2.85	0.87	5.8	1.885	2022-04-01	c(126.314078174979	33.3427257349788)
5011025025	6.2	134.7	67.2	3.28	1.309	5.77	2.43	2022-04-01	c(126.314570277628	33.3416956672844)
5011025025	5.8	109.9	141.9	2.39	1.77	7.55	2.253	2022-04-11	c(126.337138417689	33.3626933212624)
5011025025	5.9	138.1	149.5	2.42	1.841	7.45	1.695	2022-04-11	c(126.336870126262	33.3618721534626)
5011025025	5.9	107.4	134.4	1.86	1.478	7.04	1.725	2022-04-11	c(126.340612797024	33.348594454026)
5011025025	5.5	101.6	93.6	1.14	1.335	2.48	1.14	2022-04-11	c(126.331595053096	33.3641817150896)
5011025025	5.4	98.2	91.1	1.1	1.197	2.38	0.999	2022-04-11	c(126.331843372488	33.3628728468264)
5011025025	5.5	33.2	45	0.3	0.481	0.84	1.324	2022-04-11	c(126.328682563208	33.3718414931322)
5011025025	5.3	25.1	39.4	0.43	0.762	1.01	1.189	2022-04-11	c(126.328975355094	33.3709210113619)
5011025025	5.5	23.5	38.8	0.36	0.721	0.95	1.13	2022-04-11	c(126.328222412405	33.371048121662)
5011025025	5.5	25.5	42.7	0.4	0.711	1.03	1.179	2022-04-11	c(126.327879317826	33.370823569687)
5011025025	5.5	29.9	46	0.41	0.731	0.98	1.196	2022-04-11	c(126.327368869538	33.3701866205174)
5011025025	5.7	27.4	41.2	0.41	0.737	1.08	1.16	2022-04-11	c(126.326230113042	33.3696663536363)
5011025025	5.5	26.5	40.5	0.43	0.849	1.06	1.251	2022-04-11	c(126.326845283812	33.3693450252668)
5011025025	5.5	23.4	34.8	0.36	0.665	0.92	1.148	2022-04-11	c(126.327866348765	33.3661663807239)
5011025025	5.5	23.4	37.3	0.36	0.68	0.96	1.125	2022-04-11	c(126.330513088492	33.3635761411467)
5011025025	6.1	141.4	57.4	1.37	1.136	3.22	1.117	2022-04-11	c(126.312009547866	33.3634210666158)
5011025025	6.1	152.3	60.4	1.51	1.223	3.48	1.103	2022-04-11	c(126.312771235541	33.3629140788395)
5011025025	5.5	63.9	87.9	1.08	1.1	3.21	1.077	2022-04-11	c(126.315659393106	33.3728158744101)
5011025025	6	97.4	94.4	1.56	1.432	4.22	1.303	2022-04-11	c(126.314722622205	33.3729072676231)
5011025025	5.7	59.6	87.2	0.97	0.926	2.88	1.04	2022-04-11	c(126.314683162415	33.3724032372191)
5011025025	5.7	54.9	86.3	1.02	1.018	3.03	1.029	2022-04-11	c(126.315436357533	33.3724398506224)
5011025025	5.7	57.4	88.4	0.99	0.89	2.83	1.045	2022-04-11	c(126.315031418405	33.3732543738384)
5011025025	5.7	68.9	85.6	0.89	1.064	2.61	1.055	2022-04-11	c(126.314517584015	33.3726483688962)
5011025025	5.8	66.6	86.5	1.09	1.09	3.12	1.041	2022-04-11	c(126.314355134837	33.3721795427373)
5011025025	5.7	48.5	84.1	0.91	0.849	2.64	1.02	2022-04-11	c(126.314519961551	33.3725918518759)
5011025025	5.7	59.2	87.7	0.99	0.91	2.88	1.033	2022-04-11	c(126.316685219751	33.3718754792116)
5011025025	5.9	83.5	92.3	1.32	1.202	3.66	1.081	2022-04-11	c(126.317825855962	33.3715730456264)
5011025025	5.9	82.3	90.4	1.51	1.407	4.19	1.118	2022-04-11	c(126.317784571944	33.3676249917901)
5011025025	6.1	123.7	58.9	3.72	1.003	5.94	2.513	2022-04-11	c(126.296568894333	33.3269852815915)
5011025025	6.3	118.3	54.6	3.74	1.263	5.85	2.919	2022-04-11	c(126.29388631893	33.3280824584263)
5011025025	6.2	91.1	53.1	3.59	1.018	5.6	2.606	2022-04-11	c(126.293321012291	33.3270113860975)
5011025025	6.2	98	52.8	3.7	1.043	5.83	2.637	2022-04-11	c(126.295278593965	33.3283321747334)
5011025025	5.6	103.4	56.8	1.28	1.616	2.75	1.174	2022-04-12	c(126.321131265463	33.3629700807658)
5011025025	5.8	119.9	57.8	1.43	1.708	2.99	1.08	2022-04-12	c(126.320019475158	33.3633233738899)
5011025025	6.2	128.1	62.3	2.19	2.496	4.32	1.283	2022-04-12	c(126.319536725176	33.3630334794906)
5011025025	6.2	101.7	54.4	2.34	1.795	4.65	1.1	2022-04-12	c(126.319532837163	33.36266335177)
5011025025	5.9	118.8	56.6	1.91	2.348	3.53	1.299	2022-04-12	c(126.321092465513	33.362266080265)
5011025025	5.8	89.1	139.8	2.06	1.074	4	0.978	2022-04-18	c(126.315683271478	33.3803045788948)
5011025025	5.7	94.1	135.7	1.88	1.115	3.48	0.983	2022-04-18	c(126.321547194917	33.3652528589367)
5011025025	5.8	86	144	2.11	1.064	3.97	0.965	2022-04-18	c(126.321646168038	33.3647941252916)
5011025025	5.8	90.1	138.3	1.96	1.074	3.66	0.965	2022-04-18	c(126.32221995288	33.3659834026264)
5011025025	5.8	101.1	141.4	2.12	1.064	3.89	1.023	2022-04-18	c(126.319940830621	33.3646071806344)
5011025025	5.7	89.7	139.1	1.89	1.1	3.71	0.983	2022-04-18	c(126.319489231347	33.3648282124118)
5011025025	6.1	75.1	79.3	2.21	2.259	6.72	1.56	2022-06-14	c(126.320282476464	33.3608942829069)
5011025025	6.7	97.5	85	3.05	3.34	11.04	2.2	2022-06-14	c(126.319059155958	33.3610442775538)
5011025025	5.6	43.6	59.3	0.96	1.274	2.84	1.205	2022-06-14	c(126.323369595934	33.3622700362935)
5011025025	6.9	138.8	93.1	4.18	4.082	14.16	3.355	2022-06-14	c(126.321257626987	33.3607134374183)
5011025025	5	60.6	88.1	0.46	0.322	1.58	0.78	2022-06-14	c(126.320805021922	33.360071187285)
5011025025	5.1	100.8	88.6	0.54	0.322	1.95	0.853	2022-06-14	c(126.316575101843	33.3628025412515)
5011025025	5.5	26.6	57.1	0.54	0.731	1.79	1.332	2022-06-14	c(126.315854120705	33.3627240081569)
5011025025	7	140.5	99.8	4.07	4.113	12.97	2.455	2022-06-14	c(126.317016048234	33.362596878721)
5011025025	5.7	67.4	65	1.42	1.893	5.29	1.805	2022-06-14	c(126.325308463929	33.3584770086073)
5011025025	5.2	52.4	79.6	0.46	0.251	1.57	0.745	2022-06-14	c(126.326153820579	33.3582226598188)
5011025025	5	64.8	99.6	0.41	0.256	1.25	0.802	2022-06-14	c(126.323145274129	33.3594223734342)
5011025025	5.1	80.2	93.6	0.54	0.266	1.82	0.816	2022-06-14	c(126.32251854512	33.3598561409533)
5011025025	6.9	100.6	86.3	2.85	3.35	12.17	2.56	2022-06-14	c(126.327998091392	33.3583094716308)
5011025025	6.9	116.9	93.6	3.47	3.627	11.62	2.215	2022-06-14	c(126.318083507179	33.3620593526299)
5011025025	5.2	124.8	101.6	0.71	0.322	3.04	0.81	2022-06-14	c(126.323222209108	33.358893914346)
5011025025	5.1	111.2	80.2	0.53	0.256	1.91	0.815	2022-06-14	c(126.322252513631	33.359344383605)
5011025025	6.4	84.4	80.1	2.4	2.547	7.63	1.82	2022-06-14	c(126.321870547685	33.3603023213052)
5011025025	5.1	70.9	107.7	0.46	0.322	1.63	0.879	2022-06-14	c(126.325018429694	33.3610311073083)
5011025025	5.1	116.1	93.1	0.46	0.271	1.76	0.894	2022-06-14	c(126.328905486846	33.3576978650457)
5011025025	5.5	30.2	51.6	0.48	0.91	1.27	1.103	2022-06-14	c(126.324067232872	33.3595733650835)
5011025025	5.1	141.2	83	0.48	0.256	1.82	0.803	2022-06-14	c(126.326864542502	33.3582905286074)
5011025025	6.1	83.1	66.1	1.7	2.251	6.56	2.14	2022-06-14	c(126.326569002211	33.3576038901102)
5011025025	5.2	35.4	116.6	1.14	1.161	2.47	1.251	2022-06-14	c(126.327317577342	33.3580017669867)
5011025025	6.1	75.9	76.2	1.96	2.051	5.78	1.52	2022-06-14	c(126.320429905353	33.3616659573834)
5011025025	6.7	106.4	87.5	3.23	2.721	11.11	2.025	2022-06-14	c(126.31982294961	33.3621368748812)
5011025025	6.2	86.9	76.8	2.11	1.703	6.61	1.58	2022-06-14	c(126.319482708781	33.3616771783477)
5011025025	5	111.5	93	1.2	1.63	3.3	2.27	2022-06-16	c(126.311975648511	33.3499921873101)
5011025025	5	111	93	1.1	1.59	3.1	2.2	2022-06-21	c(126.3110559478	33.3486290075121)
5011025025	5.4	97	84	2.1	1.39	4.4	1.46	2022-07-08	c(126.332778586846	33.3437340837214)
5011025025	5.1	99.7	69	1.07	0.895	5.24	1.58	2022-07-25	c(126.308279995748	33.3451432250862)
5011025025	5.1	77.8	70	0.99	0.972	3.94	1.615	2022-07-25	c(126.307100592545	33.3445343808869)
5011025025	5.1	79.7	72	1.07	1.049	3.69	1.465	2022-07-25	c(126.307386540788	33.3440062855332)
5011025025	5.1	79	69	0.99	0.87	3.39	1.397	2022-07-25	c(126.307604323014	33.3436755305019)
5011025025	5.1	79.4	70	1.07	0.895	3.49	1.4	2022-07-25	c(126.307987472317	33.3440311838242)
5011025025	5.1	81.6	72	1.07	0.921	3.54	1.327	2022-07-25	c(126.308056209711	33.3448068533863)
5011025025	5.1	80.4	73	1.07	0.972	3.34	1.415	2022-07-25	c(126.307809683117	33.3445887347136)
5011025025	5.1	83	74	0.99	0.87	3.29	1.373	2022-07-25	c(126.309437541243	33.3440731557895)
5011025025	5.1	83.9	71	1.07	0.946	3.44	1.52	2022-07-25	c(126.309688278077	33.3447382182571)
5011025025	5.1	81.4	73	1.07	0.921	3.29	1.595	2022-07-25	c(126.310011316926	33.3450079692958)
5011025025	5.1	84	74	1.07	0.921	3.34	1.46	2022-07-25	c(126.309322285082	33.3453784837181)
5011025025	5.1	82.3	71	1.07	0.957	3.24	1.575	2022-07-25	c(126.308819762389	33.3446577431145)
5011025025	5.1	85.5	72	0.99	1.023	3.24	1.49	2022-07-25	c(126.307000551233	33.344253605152)
5011025025	5.1	85.1	74	0.99	0.921	3.14	1.515	2022-07-25	c(126.308764651085	33.3438017269456)
5011025025	5	85.8	73	1.07	0.997	1.9	1.655	2022-07-25	c(126.308031067892	33.3436531150019)
5011025025	5.1	87.6	73	0.99	0.895	3.34	1.32	2022-07-25	c(126.316839972012	33.3491169921674)
5011025025	5.1	88.6	72	0.99	0.972	3.24	1.442	2022-07-25	c(126.307359170396	33.3433658159339)
5011025025	5.1	85.5	72	0.99	0.946	3.29	1.336	2022-07-25	c(126.306910324147	33.343140886821)
5011025025	5.1	83.5	72	1.07	0.997	3.29	1.505	2022-07-25	c(126.306482759609	33.3426300871199)
5011025025	5.1	85.1	73	1.07	0.997	3.44	1.444	2022-07-25	c(126.305975073821	33.3434317494653)
5011025025	5.1	84.7	73	1.07	0.972	3.29	1.318	2022-07-25	c(126.30687379603	33.3436838974893)
5011025025	5	72.6	75	0.99	1.202	3.29	1.77	2022-07-25	c(126.306097231414	33.3438354476343)
5011025025	5	84.9	75	1.07	1.228	3.54	2.165	2022-07-25	c(126.305184084226	33.3429921238277)
5011025025	5.1	83.2	76	1.07	1.33	3.69	2.095	2022-07-25	c(126.305768956281	33.3427927148154)
5011025025	5	84.7	85	1.07	1.228	3.34	2.14	2022-07-25	c(126.306276738776	33.3419786116636)
5011025025	6.4	181.4	46	2.06	1.176	8.33	0.935	2022-07-25	c(126.299504993361	33.3506410397767)
5011025025	6.5	182	46	1.98	1.176	8.58	0.829	2022-07-25	c(126.297559950754	33.3494017134237)
5011025025	6.5	179.4	45	1.98	1.176	8.58	0.77	2022-07-25	c(126.297687026948	33.3502325346399)
5011025025	6.5	190.7	45	2.8	1.586	9.31	0.78	2022-07-25	c(126.298689246827	33.3499757433786)
5011025025	6.5	201.6	46	2.77	1.611	10.16	0.808	2022-07-25	c(126.299014255329	33.3497029513345)
5011025025	6.5	178.8	45	2.77	1.524	9.36	0.867	2022-07-25	c(126.298758438786	33.3494655584152)
5011025025	6.5	198.3	45	2.88	1.688	10.83	0.81	2022-07-25	c(126.299736245939	33.3504450741671)
5011025025	6.5	197.2	44	2.93	1.867	11.33	0.857	2022-07-25	c(126.299203202328	33.3503220641638)
5011025025	6.5	211	46	2.63	1.703	10.28	0.827	2022-07-25	c(126.298645630574	33.350310711657)
5011025025	4.7	144.2	70	1.48	2.302	3.87	2.6	2022-07-25	c(126.313092741994	33.3428308247086)
5011025025	4.7	136.1	72	1.73	2.66	4.59	2.735	2022-07-25	c(126.312335933245	33.3433411803075)
5011025025	4.7	161.9	72	1.7	2.522	4.54	2.98	2022-07-25	c(126.312283039628	33.3438385713129)
5011025025	4.7	171.9	74	1.73	2.547	4.44	2.69	2022-07-25	c(126.311559893408	33.3445059870023)
5011025025	4.7	191.6	72	1.61	2.496	4.02	2.57	2022-07-25	c(126.313684043668	33.3434662967769)
5011025025	4.9	169.4	74	1.78	2.506	4.39	2.91	2022-07-25	c(126.314078174979	33.3427257349788)
5011025025	6	120.9	84	2.47	2.404	7.24	0.868	2022-07-25	c(126.31476333406	33.3402796850381)
5011025025	6	119.7	77	2.77	1.985	7.72	0.795	2022-07-25	c(126.314570277628	33.3416956672844)
5011025025	5.1	40.7	122	0.87	0.537	1.98	0.539	2022-07-25	c(126.315256020026	33.3438799735651)
5011025025	5.2	37.5	113	0.82	0.563	1.75	0.548	2022-07-25	c(126.304700623561	33.3457718475771)
5011025025	5.1	37	117	0.74	0.537	1.58	0.678	2022-07-25	c(126.304398559717	33.3456354568816)
5011025025	5	33.6	74	0.71	0.399	1.55	0.603	2022-07-25	c(126.304309925758	33.3458123051712)
5011025025	5.1	33.7	114	0.79	0.46	1.63	0.538	2022-07-25	c(126.304207122303	33.3451774533453)
5011025025	5	33.5	114	0.63	0.384	1.28	0.496	2022-07-25	c(126.304642048853	33.3447889554389)
5011025025	6	36.6	56	3.01	1.192	6.34	0.47	2022-07-25	c(126.31773580923	33.339571612532)
5011025025	6.1	25.8	55	3.01	1.176	6.47	0.44	2022-07-25	c(126.317933697152	33.3385345043605)
5011025025	6	34.5	53	3.05	1.217	6.54	0.482	2022-07-25	c(126.31826147619	33.3380721590576)
5011025025	6	35.7	54	3.01	1.202	6.54	0.491	2022-07-25	c(126.32057694417	33.3389921299833)
5011025025	6	35.1	52	2.96	1.355	6.34	0.493	2022-07-25	c(126.321657608521	33.3389416869069)
5011025025	6	31.1	53	2.96	1.192	6.27	0.493	2022-07-25	c(126.317538850611	33.3379273600974)
5011025025	6.1	36.8	51	2.96	1.125	6.32	0.429	2022-07-25	c(126.316986315905	33.3377620343098)
5011025025	6	37.8	53	2.88	1.176	6.32	0.446	2022-07-25	c(126.317237135069	33.3385731425256)
5011025025	6	162.8	124	2.14	1.074	13.8	1.135	2022-07-25	c(126.335682068695	33.3624169504872)
5011025025	6	132.3	109	1.81	0.972	11.78	0.895	2022-07-25	c(126.337138417689	33.3626933212624)
5011025025	6	145.6	112	1.81	0.962	12.23	1.056	2022-07-25	c(126.336870126262	33.3618721534626)
5011025025	6.1	154.6	122	1.94	1.049	13.4	1.062	2022-07-25	c(126.340612797024	33.348594454026)
5011025025	6.7	194.9	61	5.65	3.248	11.71	2.02	2022-07-25	c(126.306183010314	33.3485957460555)
5011025025	6.9	216.4	57	5.93	2.905	11.93	1.75	2022-07-25	c(126.307854249761	33.3490435205661)
5011025025	6.9	242.6	59	6.42	3.084	12.73	2.015	2022-07-25	c(126.308833291576	33.3484381395067)
5011025025	6.9	236.4	60	6.55	3.299	12.46	2.255	2022-07-25	c(126.30806907881	33.3487072488419)
5011025025	6.9	239	61	6.34	3.494	12.31	2.155	2022-07-25	c(126.308430821635	33.3490830674119)
5011025025	6.9	255.9	61	6.47	3.504	13.2	2.23	2022-07-25	c(126.306938707694	33.3473953379331)
5011025025	6.9	233.1	61	6.34	2.916	13.15	1.925	2022-07-25	c(126.307091389502	33.348815398884)
5011025025	6.7	227.4	60	6.17	3.504	11.91	2.875	2022-07-25	c(126.305668956821	33.3476640444178)
5011025025	6.7	236.1	60	6.47	3.442	11.71	2.84	2022-07-25	c(126.305834668731	33.3470335801996)
5011025025	6.7	252.2	59	6.26	3.657	11.46	3.5	2022-07-25	c(126.306310365786	33.3494151103915)
5011025025	6.8	259.4	59	2.31	1.703	7.14	3.5	2022-07-25	c(126.306386555448	33.3468652697386)
5011025025	6.9	205.6	61	1.86	0.91	9.38	1.855	2022-07-25	c(126.305756809647	33.3480727801506)
5011025025	6.9	235.1	58	0.96	1.228	5.92	1.7	2022-07-25	c(126.306010840395	33.3484694615724)
5011025025	6.8	240.6	60	2.44	2.404	7.74	1.69	2022-07-25	c(126.304978041982	33.3485505094625)
5011025025	6.7	225	61	2.68	1.754	10.26	2.03	2022-07-25	c(126.305113492821	33.3488227392555)
5011025025	6.8	175	58	1.65	0.629	5.34	1.57	2022-07-25	c(126.30501151874	33.3479606897518)
5011025025	6.8	172.2	57	2.88	2.113	6.24	1.835	2022-07-25	c(126.305336254456	33.348029946433)
5011025025	6.8	174.6	58	2.19	1.831	11.48	1.394	2022-07-25	c(126.305709911922	33.3478773215236)
5011025025	6.9	180.3	59	2.55	0.665	8.18	1.412	2022-07-25	c(126.305222042516	33.3474641845121)
5011025025	6.9	177.5	59	7.74	8.123	15.5	1.3	2022-07-25	c(126.305504878599	33.3472495628884)
5011025025	5.7	451.2	111	3.54	2.138	11.83	9.755	2022-07-25	c(126.325556706666	33.3667977767996)
5011025025	5.6	407.8	116	2.11	1.345	7.62	9.8	2022-07-25	c(126.326137301674	33.3669589799204)
5011025025	5.5	465.8	114	2.27	0.501	5.72	9.755	2022-07-25	c(126.327292031129	33.3650222060441)
5011025025	5.6	413.9	112	3.7	1.739	29.32	9.935	2022-07-25	c(126.332156053129	33.3638410442926)
5011025025	5.6	440.4	112	3.05	1.688	26.25	9.615	2022-07-25	c(126.331595053096	33.3641817150896)
5011025025	5.5	492.1	115	1.24	1.422	5.14	9.695	2022-07-25	c(126.329730025139	33.3632400371629)
5011025025	5.5	118.6	42	4.17	1.253	26.38	0.36	2022-07-25	c(126.327866348765	33.3661663807239)
5011025025	5.5	455.6	114	2.22	1.381	12.01	9.725	2022-07-25	c(126.331843372488	33.3628728468264)
5011025025	5.6	580.2	120	3.1	2.01	14.42	10.715	2022-07-25	c(126.335271566771	33.3594721998166)
5011025025	5.6	533	113	4.12	2.343	13.07	10.35	2022-07-25	c(126.33492674989	33.3600566641374)
5011025025	5.4	122.7	44	3.46	1.678	14.22	0.359	2022-07-25	c(126.328353540995	33.3721482403489)
5011025025	5.5	115	44	0.99	1.688	2.1	0.324	2022-07-25	c(126.328682563208	33.3718414931322)
5011025025	5.5	116.3	44	0.99	1.678	1.83	0.329	2022-07-25	c(126.328975355094	33.3709210113619)
5011025025	5.5	116.4	44	1.24	2.113	2.25	0.307	2022-07-25	c(126.328222412405	33.371048121662)
5011025025	5.5	121.1	44	1.04	1.739	1.88	0.31	2022-07-25	c(126.327879317826	33.370823569687)
5011025025	5.5	107	44	1.04	1.729	1.8	0.359	2022-07-25	c(126.327368869538	33.3701866205174)
5011025025	5.5	112.9	43	0.99	1.703	1.75	0.323	2022-07-25	c(126.326230113042	33.3696663536363)
5011025025	5.5	109.6	42	1.37	2.276	2.25	0.36	2022-07-25	c(126.326845283812	33.3693450252668)
5011025025	5.5	113.8	44	1.28	2.251	2.1	0.346	2022-07-25	c(126.328221578566	33.3654806536724)
5011025025	5.5	115.4	43	1.15	1.995	1.95	0.366	2022-07-25	c(126.31101193599	33.3695124999258)
5011025025	5.5	117.6	44	1.12	1.882	1.9	0.335	2022-07-25	c(126.340748270341	33.3498334342679)
5011025025	5.5	117.2	43	2.77	1.729	9.03	0.361	2022-07-25	c(126.330513088492	33.3635761411467)
5011025025	5.5	114.5	44	2.88	2.138	10.53	0.361	2022-07-25	c(126.325144821732	33.3714359761573)
5011025025	5.9	86.6	61	2.85	1.893	10.01	0.63	2022-07-25	c(126.311862763384	33.3630543844798)
5011025025	5.9	89.9	60	2.85	1.867	10.03	0.653	2022-07-25	c(126.312009547866	33.3634210666158)
5011025025	5.9	84.8	62	2.85	1.78	9.98	0.585	2022-07-25	c(126.312771235541	33.3629140788395)
5011025025	4.9	25	124	2.77	1.79	9.86	1.56	2022-07-25	c(126.315599432786	33.3718416383303)
5011025025	4.9	24.6	125	2.93	1.918	9.73	1.695	2022-07-25	c(126.315659393106	33.3728158744101)
5011025025	5	25	133	3.05	1.816	11.86	1.685	2022-07-25	c(126.314722622205	33.3729072676231)
5011025025	5.1	25.3	133	2.8	1.32	7.83	1.565	2022-07-25	c(126.314683162415	33.3724032372191)
5011025025	4.9	25.7	129	2.85	1.422	6.69	1.94	2022-07-25	c(126.315436357533	33.3724398506224)
5011025025	5	25.6	135	2.8	1.422	6.52	1.84	2022-07-25	c(126.315031418405	33.3732543738384)
5011025025	5	25.3	133	2.77	1.407	6.32	1.56	2022-07-25	c(126.314517584015	33.3726483688962)
5011025025	5	25.8	135	0.87	0.665	3.09	1.695	2022-07-25	c(126.314355134837	33.3721795427373)
5011025025	5	26.9	132	0.91	0.639	3.17	1.695	2022-07-25	c(126.314519961551	33.3725918518759)
5011025025	5.1	26.7	137	0.91	0.655	3.17	1.89	2022-07-25	c(126.316685219751	33.3718754792116)
[truncated: 23,740 more rows]

## Sheet: Fig2a
chemical	longitude	latitude	density
Phosphate	126.788	33.5558	3746.36
Phosphate	126.796	33.5558	3827.14
Phosphate	126.805	33.5558	3736.75
Phosphate	126.648	33.551	3891.21
Phosphate	126.656	33.551	4176.24
Phosphate	126.665	33.551	4280.96
Phosphate	126.673	33.551	4194.81
Phosphate	126.681	33.551	3935.97
Phosphate	126.772	33.551	3787.28
Phosphate	126.78	33.551	4208.1
Phosphate	126.788	33.551	4489.97
Phosphate	126.796	33.551	4586.26
Phosphate	126.805	33.551	4478.21
Phosphate	126.813	33.551	4177.47
Phosphate	126.821	33.551	3722.2
Phosphate	126.632	33.5462	3807.48
Phosphate	126.64	33.5462	4483.79
Phosphate	126.648	33.5462	5040.21
Phosphate	126.656	33.5462	5409.07
Phosphate	126.665	33.5462	5543.99
Phosphate	126.673	33.5462	5430.97
Phosphate	126.681	33.5462	5092.99
Phosphate	126.689	33.5462	4586.98
Phosphate	126.698	33.5462	3994.05
Phosphate	126.763	33.5462	3901.44
Phosphate	126.772	33.5462	4475.73
Phosphate	126.78	33.5462	4967.83
Phosphate	126.788	33.5462	5298.28
Phosphate	126.796	33.5462	5411.34
Phosphate	126.805	33.5462	5284.4
Phosphate	126.813	33.5462	4930.85
Phosphate	126.821	33.5462	4395.46
Phosphate	126.829	33.5462	3743.6
Phosphate	126.623	33.5414	3935.25
Phosphate	126.632	33.5414	4855.29
Phosphate	126.64	33.5414	5717.64
Phosphate	126.648	33.5414	6427.01
Phosphate	126.656	33.5414	6896.98
Phosphate	126.665	33.5414	7068.2
Phosphate	126.673	33.5414	6922.42
Phosphate	126.681	33.5414	6488.29
Phosphate	126.689	33.5414	5837.44
Phosphate	126.698	33.5414	5071.89
Phosphate	126.706	33.5414	4306.42
Phosphate	126.714	33.5414	3650.35
Phosphate	126.755	33.5414	3908.78
Phosphate	126.763	33.5414	4551.23
Phosphate	126.772	33.5414	5208.54
Phosphate	126.78	33.5414	5774.66
Phosphate	126.788	33.5414	6155.96
Phosphate	126.796	33.5414	6286.8
Phosphate	126.805	33.5414	6140.3
Phosphate	126.813	33.5414	5731.57
Phosphate	126.821	33.5414	5112.26
Phosphate	126.829	33.5414	4357.96
Phosphate	126.615	33.5367	3821.6
Phosphate	126.623	33.5367	4940.2
Phosphate	126.632	33.5367	6095.16
Phosphate	126.64	33.5367	7177.64
Phosphate	126.648	33.5367	8067.96
Phosphate	126.656	33.5367	8657.48
Phosphate	126.665	33.5367	8871.47
Phosphate	126.673	33.5367	8686.56
Phosphate	126.681	33.5367	8138.01
Phosphate	126.689	33.5367	7314.59
Phosphate	126.698	33.5367	6342.73
Phosphate	126.706	33.5367	5364.45
Phosphate	126.714	33.5367	4514.41
Phosphate	126.722	33.5367	3900.95
Phosphate	126.747	33.5367	3943.54
Phosphate	126.755	33.5367	4514.52
Phosphate	126.763	33.5367	5229.45
Phosphate	126.772	33.5367	5968.99
Phosphate	126.78	33.5367	6609.65
Phosphate	126.788	33.5367	7042.76
Phosphate	126.796	33.5367	7192.08
Phosphate	126.805	33.5367	7026.12
Phosphate	126.813	33.5367	6561.61
Phosphate	126.821	33.5367	5857.15
Phosphate	126.829	33.5367	4998.7
Phosphate	126.838	33.5367	4081.08
Phosphate	126.615	33.5319	4722.9
Phosphate	126.623	33.5319	6105.3
Phosphate	126.632	33.5319	7532.62
Phosphate	126.64	33.5319	8870.3
Phosphate	126.648	33.5319	9970.35
Phosphate	126.656	33.5319	10698.4
Phosphate	126.665	33.5319	10961.8
Phosphate	126.673	33.5319	10731.1
Phosphate	126.681	33.5319	10049.2
Phosphate	126.689	33.5319	9024.43
Phosphate	126.698	33.5319	7811.25
Phosphate	126.706	33.5319	6582.75
Phosphate	126.714	33.5319	5502.54
Phosphate	126.722	33.5319	4701.63
Phosphate	126.731	33.5319	4263.15
Phosphate	126.739	33.5319	4215.5
Phosphate	126.747	33.5319	4532.34
Phosphate	126.755	33.5319	5138.15
Phosphate	126.763	33.5319	5918.78
Phosphate	126.772	33.5319	6736.59
Phosphate	126.78	33.5319	7449.83
Phosphate	126.788	33.5319	7934.14
Phosphate	126.796	33.5319	8102.32
Phosphate	126.805	33.5319	7917.99
Phosphate	126.813	33.5319	7399.29
Phosphate	126.821	33.5319	6611.58
Phosphate	126.829	33.5319	5651
Phosphate	126.838	33.5319	4623.62
Phosphate	126.846	33.5319	3625.68
Phosphate	126.607	33.5271	4242.28
Phosphate	126.615	33.5271	5745.96
Phosphate	126.623	33.5271	7427.78
Phosphate	126.632	33.5271	9164.24
Phosphate	126.64	33.5271	10791.6
Phosphate	126.648	33.5271	12129.7
Phosphate	126.656	33.5271	13014.8
Phosphate	126.665	33.5271	13334.1
Phosphate	126.673	33.5271	13051.1
Phosphate	126.681	33.5271	12217.1
Phosphate	126.689	33.5271	10962.4
Phosphate	126.698	33.5271	9473.03
Phosphate	126.706	33.5271	7956.87
Phosphate	126.714	33.5271	6609.84
Phosphate	126.722	33.5271	5588.13
Phosphate	126.731	33.5271	4990.33
Phosphate	126.739	33.5271	4850.01
Phosphate	126.747	33.5271	5136.68
Phosphate	126.755	33.5271	5763.32
Phosphate	126.763	33.5271	6599.25
Phosphate	126.772	33.5271	7487.97
Phosphate	126.78	33.5271	8269.1
Phosphate	126.788	33.5271	8802.38
Phosphate	126.796	33.5271	8989.52
Phosphate	126.805	33.5271	8789.08
Phosphate	126.813	33.5271	8220.31
Phosphate	126.821	33.5271	7354.88
Phosphate	126.829	33.5271	6298.48
Phosphate	126.838	33.5271	5167.76
Phosphate	126.846	33.5271	4068.42
Phosphate	126.607	33.5223	5080.92
Phosphate	126.615	33.5223	6881.84
Phosphate	126.623	33.5223	8896.12
Phosphate	126.632	33.5223	10975.8
Phosphate	126.64	33.5223	12924.7
Phosphate	126.648	33.5223	14527
Phosphate	126.656	33.5223	15586.6
Phosphate	126.665	33.5223	15967.7
Phosphate	126.673	33.5223	15626.2
Phosphate	126.681	33.5223	14622.5
Phosphate	126.689	33.5223	13111.2
Phosphate	126.698	33.5223	11312.8
Phosphate	126.706	33.5223	9473.51
Phosphate	126.714	33.5223	7824.48
Phosphate	126.722	33.5223	6549.31
Phosphate	126.731	33.5223	5763.32
Phosphate	126.739	33.5223	5505.62
Phosphate	126.747	33.5223	5741.42
Phosphate	126.755	33.5223	6371.76
Phosphate	126.763	33.5223	7249.16
Phosphate	126.772	33.5223	8198.09
Phosphate	126.78	33.5223	9039.7
Phosphate	126.788	33.5223	9618.09
Phosphate	126.796	33.5223	9824.08
Phosphate	126.805	33.5223	9611.13
Phosphate	126.813	33.5223	8999.22
Phosphate	126.821	33.5223	8065.55
Phosphate	126.829	33.5223	6924.34
Phosphate	126.838	33.5223	5701.58
Phosphate	126.846	33.5223	4511.32
Phosphate	126.599	33.5176	4221.27
Phosphate	126.607	33.5176	5990.64
Phosphate	126.615	33.5176	8114
Phosphate	126.623	33.5176	10488.9
Phosphate	126.632	33.5176	12940.9
Phosphate	126.64	33.5176	15238.6
Phosphate	126.648	33.5176	17127.5
Phosphate	126.656	33.5176	18376.1
Phosphate	126.665	33.5176	18824.1
Phosphate	126.673	33.5176	18418.8
Phosphate	126.681	33.5176	17230.2
Phosphate	126.689	33.5176	15439.2
Phosphate	126.698	33.5176	13303.3
Phosphate	126.706	33.5176	11109.6
Phosphate	126.714	33.5176	9127.06
Phosphate	126.722	33.5176	7568.48
Phosphate	126.731	33.5176	6566.79
Phosphate	126.739	33.5176	6166.96
Phosphate	126.747	33.5176	6329.81
Phosphate	126.755	33.5176	6944.35
Phosphate	126.763	33.5176	7846.35
Phosphate	126.772	33.5176	8841.76
Phosphate	126.78	33.5176	9733.91
Phosphate	126.788	33.5176	10352.1
Phosphate	126.796	33.5176	10576.7
Phosphate	126.805	33.5176	10356.3
Phosphate	126.813	33.5176	9711.15
Phosphate	126.821	33.5176	8722.87
Phosphate	126.829	33.5176	7512.69
Phosphate	126.838	33.5176	6214.25
Phosphate	126.846	33.5176	4948.28
Phosphate	126.854	33.5176	3804.91
Phosphate	126.599	33.5128	4899.62
Phosphate	126.607	33.5128	6953.33
Phosphate	126.615	33.5128	9417.91
Phosphate	126.623	33.5128	12174.4
Phosphate	126.632	33.5128	15020.4
Phosphate	126.64	33.5128	17687.2
Phosphate	126.648	33.5128	19879.4
Phosphate	126.656	33.5128	21328
Phosphate	126.665	33.5128	21846.5
Phosphate	126.673	33.5128	21373.2
Phosphate	126.681	33.5128	19988.2
Phosphate	126.689	33.5128	17899.8
Phosphate	126.698	33.5128	15404.3
Phosphate	126.706	33.5128	12831.7
Phosphate	126.714	33.5128	10490.5
Phosphate	126.722	33.5128	8623.45
Phosphate	126.731	33.5128	7381.86
Phosphate	126.739	33.5128	6816.69
Phosphate	126.747	33.5128	6884.39
Phosphate	126.755	33.5128	7462.18
Phosphate	126.763	33.5128	8369.69
Phosphate	126.772	33.5128	9395.33
Phosphate	126.78	33.5128	10326
Phosphate	126.788	33.5128	10977.3
Phosphate	126.796	33.5128	11220.5
Phosphate	126.805	33.5128	10999.2
Phosphate	126.813	33.5128	10333.7
Phosphate	126.821	33.5128	9308.46
Phosphate	126.829	33.5128	8049.93
Phosphate	126.838	33.5128	6697.1
Phosphate	126.846	33.5128	5375.28
Phosphate	126.854	33.5128	4177.62
Phosphate	126.59	33.508	3765.05
Phosphate	126.599	33.508	5598.49
Phosphate	126.607	33.508	7945.13
Phosphate	126.615	33.508	10761.2
Phosphate	126.623	33.508	13910.9
Phosphate	126.632	33.508	17162.8
Phosphate	126.64	33.508	20209.9
Phosphate	126.648	33.508	22714.4
Phosphate	126.656	33.508	24368.9
Phosphate	126.665	33.508	24959.9
Phosphate	126.673	33.508	24416.2
Phosphate	126.681	33.508	22828.2
Phosphate	126.689	33.508	20432
Phosphate	126.698	33.508	17563.7
Phosphate	126.706	33.508	14597
Phosphate	126.714	33.508	11880.3
Phosphate	126.722	33.508	9687.07
Phosphate	126.731	33.508	8186.72
Phosphate	126.739	33.508	7436.28
Phosphate	126.747	33.508	7388.01
Phosphate	126.755	33.508	7907.89
Phosphate	126.763	33.508	8800.54
Phosphate	126.772	33.508	9838.49
Phosphate	126.78	33.508	10794
Phosphate	126.788	33.508	11471.1
Phosphate	126.796	33.508	11732.9
Phosphate	126.805	33.508	11519.1
Phosphate	126.813	33.508	10848.6
Phosphate	126.821	33.508	9807.98
Phosphate	126.829	33.508	8526.08
Phosphate	126.838	33.508	7144.7
Phosphate	126.846	33.508	5791.07
Phosphate	126.854	33.508	4559.34
Phosphate	126.59	33.5032	4235.15
Phosphate	126.599	33.5032	6297.51
Phosphate	126.607	33.5032	8937.14
Phosphate	126.615	33.5032	12104.9
Phosphate	126.623	33.5032	15647.8
Phosphate	126.632	33.5032	19305.6
Phosphate	126.64	33.5032	22733
Phosphate	126.648	33.5032	25550
Phosphate	126.656	33.5032	27410.4
Phosphate	126.665	33.5032	28073.7
Phosphate	126.673	33.5032	27459.2
Phosphate	126.681	33.5032	25667.4
Phosphate	126.689	33.5032	22962
Phosphate	126.698	33.5032	19718.7
Phosphate	126.706	33.5032	16354.1
Phosphate	126.714	33.5032	13256.2
Phosphate	126.722	33.5032	10728.2
Phosphate	126.731	33.5032	8957.58
Phosphate	126.739	33.5032	8007
Phosphate	126.747	33.5032	7824.88
Phosphate	126.755	33.5032	8266.88
Phosphate	126.763	33.5032	9124.26
Phosphate	126.772	33.5032	10155.9
Phosphate	126.78	33.5032	11121.9
Phosphate	126.788	33.5032	11817.1
Phosphate	126.796	33.5032	12098.1
Phosphate	126.805	33.5032	11901.1
Phosphate	126.813	33.5032	11243.8
Phosphate	126.821	33.5032	10212.4
Phosphate	126.829	33.5032	8935.86
Phosphate	126.838	33.5032	7555.55
Phosphate	126.846	33.5032	6197.71
Phosphate	126.854	33.5032	4955.02
Phosphate	126.862	33.5032	3880.04
Phosphate	126.59	33.4985	4689.83
Phosphate	126.599	33.4985	6973.59
Phosphate	126.607	33.4985	9896.61
Phosphate	126.615	33.4985	13404.4
Phosphate	126.623	33.4985	17327.7
Phosphate	126.632	33.4985	21378.2
Phosphate	126.64	33.4985	25173.4
Phosphate	126.648	33.4985	28292.5
Phosphate	126.656	33.4985	30351.9
Phosphate	126.665	33.4985	31085
Phosphate	126.673	33.4985	30401.8
Phosphate	126.681	33.4985	28412.2
Phosphate	126.689	33.4985	25406.7
Phosphate	126.698	33.4985	21798.3
Phosphate	126.706	33.4985	18045.4
Phosphate	126.714	33.4985	14573.2
Phosphate	126.722	33.4985	11713.4
Phosphate	126.731	33.4985	9669.94
Phosphate	126.739	33.4985	8511.11
Phosphate	126.747	33.4985	8181.75
Phosphate	126.755	33.4985	8528.52
Phosphate	126.763	33.4985	9331.44
Phosphate	126.772	33.4985	10338.4
Phosphate	126.78	33.4985	11300.7
Phosphate	126.788	33.4985	12006.2
Phosphate	126.796	33.4985	12307.6
Phosphate	126.805	33.4985	12138.3
Phosphate	126.813	33.4985	11514.1
Phosphate	126.821	33.4985	10519.1
Phosphate	126.829	33.4985	9279.36
Phosphate	126.838	33.4985	7932.59
Phosphate	126.846	33.4985	6600.68
Phosphate	126.854	33.4985	5372.19
Phosphate	126.862	33.4985	4296.64
Phosphate	126.368	33.4937	3658.5
Phosphate	126.376	33.4937	4095.37
Phosphate	126.385	33.4937	4383.06
Phosphate	126.393	33.4937	4481.35
Phosphate	126.401	33.4937	4375.21
Phosphate	126.409	33.4937	4077.96
Phosphate	126.418	33.4937	3628.15
Phosphate	126.59	33.4937	5112.54
Phosphate	126.599	33.4937	7602.15
Phosphate	126.607	33.4937	10788.6
Phosphate	126.615	33.4937	14612.6
Phosphate	126.623	33.4937	18889.5
Phosphate	126.632	33.4937	23305
Phosphate	126.64	33.4937	27442.2
Phosphate	126.648	33.4937	30842.1
Phosphate	126.656	33.4937	33086.6
Phosphate	126.665	33.4937	33884.5
Phosphate	126.673	33.4937	33137
Phosphate	126.681	33.4937	30963
Phosphate	126.689	33.4937	27677.3
Phosphate	126.698	33.4937	23727.7
Phosphate	126.706	33.4937	19610.3
Phosphate	126.714	33.4937	15784.7
Phosphate	126.722	33.4937	12608.3
Phosphate	126.731	33.4937	10300.1
Phosphate	126.739	33.4937	8933.01
Phosphate	126.747	33.4937	8448.92
Phosphate	126.755	33.4937	8687.12
Phosphate	126.763	33.4937	9418.93
Phosphate	126.772	33.4937	10384.6
Phosphate	126.78	33.4937	11329.6
Phosphate	126.788	33.4937	12038.6
Phosphate	126.796	33.4937	12362.2
Phosphate	126.805	33.4937	12232.3
Phosphate	126.813	33.4937	11662.2
Phosphate	126.821	33.4937	10732.1
Phosphate	126.829	33.4937	9562.26
Phosphate	126.838	33.4937	8283.08
Phosphate	126.846	33.4937	7008.66
Phosphate	126.854	33.4937	5820.57
Phosphate	126.862	33.4937	4763.46
Phosphate	126.871	33.4937	3850.68
Phosphate	126.36	33.4889	4061.99
Phosphate	126.368	33.4889	4744.65
Phosphate	126.376	33.4889	5308.49
Phosphate	126.385	33.4889	5679.78
Phosphate	126.393	33.4889	5806.26
Phosphate	126.401	33.4889	5668.25
Phosphate	126.409	33.4889	5282.91
Phosphate	126.418	33.4889	4700.07
Phosphate	126.426	33.4889	3991.23
Phosphate	126.59	33.4889	5486.7
Phosphate	126.599	33.4889	8158.5
Phosphate	126.607	33.4889	11578.2
Phosphate	126.615	33.4889	15682
Phosphate	126.623	33.4889	20271.9
Phosphate	126.632	33.4889	25010.5
Phosphate	126.64	33.4889	29450.4
Phosphate	126.648	33.4889	33098.9
Phosphate	126.656	33.4889	35507.1
Phosphate	126.665	33.4889	36362.3
Phosphate	126.673	33.4889	35557.7
Phosphate	126.681	33.4889	33220
Phosphate	126.689	33.4889	29685.3
Phosphate	126.698	33.4889	25431.8
Phosphate	126.706	33.4889	20988.7
Phosphate	126.714	33.4889	16845.1
Phosphate	126.722	33.4889	13380.7
Phosphate	126.731	33.4889	10826.8
Phosphate	126.739	33.4889	9260.47
Phosphate	126.747	33.4889	8621.16
Phosphate	126.755	33.4889	8742.62
Phosphate	126.763	33.4889	9390.37
Phosphate	126.772	33.4889	10300.4
Phosphate	126.78	33.4889	11216.4
Phosphate	126.788	33.4889	11923
Phosphate	126.796	33.4889	12271.4
Phosphate	126.805	33.4889	12192.9
Phosphate	126.813	33.4889	11698.3
Phosphate	126.821	33.4889	10862
Phosphate	126.829	33.4889	9795.42
Phosphate	126.838	33.4889	8618.1
Phosphate	126.846	33.4889	7432.82
Phosphate	126.854	33.4889	6311.24
Phosphate	126.862	33.4889	5291.24
Phosphate	126.871	33.4889	4383.64
Phosphate	126.352	33.4841	4278.3
Phosphate	126.36	33.4841	5192.22
Phosphate	126.368	33.4841	6058.42
Phosphate	126.376	33.4841	6774.43
Phosphate	126.385	33.4841	7245.93
Phosphate	126.393	33.4841	7405.98
Phosphate	126.401	33.4841	7229.26
Phosphate	126.409	33.4841	6737.44
Phosphate	126.418	33.4841	5993.95
Phosphate	126.426	33.4841	5089.9
Phosphate	126.434	33.4841	4125.35
Phosphate	126.582	33.4841	3720.63
Phosphate	126.59	33.4841	5796.74
Phosphate	126.599	33.4841	8619.51
Phosphate	126.607	33.4841	12232.4
Phosphate	126.615	33.4841	16568.1
Phosphate	126.623	33.4841	21417.4
Phosphate	126.632	33.4841	26423.7
Phosphate	126.64	33.4841	31114.4
Phosphate	126.648	33.4841	34969
Phosphate	126.656	33.4841	37512.9
Phosphate	126.665	33.4841	38415.5
Phosphate	126.673	33.4841	37563.6
Phosphate	126.681	33.4841	35089.9
Phosphate	126.689	33.4841	31348.1
Phosphate	126.698	33.4841	26841.2
Phosphate	126.706	33.4841	22125.1
Phosphate	126.714	33.4841	17712.9
Phosphate	126.722	33.4841	14001.7
Phosphate	126.731	33.4841	11232.7
Phosphate	126.739	33.4841	9485.67
Phosphate	126.747	33.4841	8698.34
Phosphate	126.755	33.4841	8700.97
Phosphate	126.763	33.4841	9256.34
Phosphate	126.772	33.4841	10100
Phosphate	126.78	33.4841	10977.6
Phosphate	126.788	33.4841	11677.3
Phosphate	126.796	33.4841	12053.4
Phosphate	126.805	33.4841	12038.3
Phosphate	126.813	33.4841	11640
Phosphate	126.821	33.4841	10925.2
Phosphate	126.829	33.4841	9993.95
Phosphate	126.838	33.4841	8951.46
Phosphate	126.846	33.4841	7885.69
Phosphate	126.854	33.4841	6855.48
Phosphate	126.862	33.4841	5890.04
Phosphate	126.871	33.4841	4996.93
Phosphate	126.879	33.4841	4173.5
Phosphate	126.343	33.4794	4315.72
Phosphate	126.352	33.4794	5396.75
Phosphate	126.36	33.4794	6535.65
Phosphate	126.368	33.4794	7616.88
Phosphate	126.376	33.4794	8511.45
Phosphate	126.385	33.4794	9100.54
Phosphate	126.393	33.4794	9299.69
Phosphate	126.401	33.4794	9076.8
Phosphate	126.409	33.4794	8458.78
Phosphate	126.418	33.4794	7525.1
Phosphate	126.426	33.4794	6389.99
Phosphate	126.434	33.4794	5179.01
Phosphate	126.442	33.4794	4006.27
Phosphate	126.582	33.4794	3869.85
Phosphate	126.59	33.4794	6029.21
Phosphate	126.599	33.4794	8965.19
Phosphate	126.607	33.4794	12723
Phosphate	126.615	33.4794	17232.6
Phosphate	126.623	33.4794	22276.3
Phosphate	126.632	33.4794	27483.4
Phosphate	126.64	33.4794	32362.3
Phosphate	126.648	33.4794	36371.3
Phosphate	126.656	33.4794	39017.1
Phosphate	126.665	33.4794	39955.3
Phosphate	126.673	33.4794	39067.9
Phosphate	126.681	33.4794	36492.1
Phosphate	126.689	33.4794	32594.4
Phosphate	126.698	33.4794	27896
Phosphate	126.706	33.4794	22972.4
Phosphate	126.714	33.4794	18353.7
Phosphate	126.722	33.4794	14449
Phosphate	126.731	33.4794	11506
Phosphate	126.739	33.4794	9606.11
Phosphate	126.747	33.4794	8685.84
Phosphate	126.755	33.4794	8574.08
Phosphate	126.763	33.4794	9034.03
Phosphate	126.772	33.4794	9804.5
Phosphate	126.78	33.4794	10637.1
Phosphate	126.788	33.4794	11326.8
Phosphate	126.796	33.4794	11734
Phosphate	126.805	33.4794	11793.4
Phosphate	126.813	33.4794	11510.1
Phosphate	126.821	33.4794	10942.3
Phosphate	126.829	33.4794	10175.8
Phosphate	126.838	33.4794	9298.24
Phosphate	126.846	33.4794	8379.67
Phosphate	126.854	33.4794	7463.29
Phosphate	126.862	33.4794	6567.78
Phosphate	126.871	33.4794	5696.79
Phosphate	126.879	33.4794	4850.47
Phosphate	126.887	33.4794	4034.16
Phosphate	126.335	33.4746	4243.03
Phosphate	126.343	33.4746	5384.88
Phosphate	126.352	33.4746	6705.77
Phosphate	126.36	33.4746	8101.49
Phosphate	126.368	33.4746	9429.05
Phosphate	126.376	33.4746	10528.6
Phosphate	126.385	33.4746	11252.6
Phosphate	126.393	33.4746	11496.3
Phosphate	126.401	33.4746	11219.3
Phosphate	126.409	33.4746	10454.7
Phosphate	126.418	33.4746	9300.39
Phosphate	126.426	33.4746	7897.33
Phosphate	126.434	33.4746	6400.62
Phosphate	126.442	33.4746	4951.22
Phosphate	126.45	33.4746	3655.46
Phosphate	126.582	33.4746	3962.66
Phosphate	126.59	33.4746	6173.8
Phosphate	126.599	33.4746	9180.18
Phosphate	126.607	33.4746	13028.1
Phosphate	126.615	33.4746	17645.8
Phosphate	126.623	33.4746	22810.5
Phosphate	126.632	33.4746	28142.6
Phosphate	126.64	33.4746	33138.5
Phosphate	126.648	33.4746	37243.7
Phosphate	126.656	33.4746	39952.9
Phosphate	126.665	33.4746	40913.6
Phosphate	126.673	33.4746	40004.2
Phosphate	126.681	33.4746	37365
Phosphate	126.689	33.4746	33370.2
Phosphate	126.698	33.4746	28551.5
Phosphate	126.706	33.4746	23495.9
Phosphate	126.714	33.4746	18742.9
Phosphate	126.722	33.4746	14708
Phosphate	126.731	33.4746	11641.6
Phosphate	126.739	33.4746	9625.1
Phosphate	126.747	33.4746	8594.54
Phosphate	126.755	33.4746	8379.43
Phosphate	126.763	33.4746	8746.45
Phosphate	126.772	33.4746	9441.29
Phosphate	126.78	33.4746	10225.1
Phosphate	126.788	33.4746	10903.3
Phosphate	126.796	33.4746	11344.6
Phosphate	126.805	33.4746	11487.9
Phosphate	126.813	33.4746	11335.8
Phosphate	126.821	33.4746	10936.5
Phosphate	126.829	33.4746	10359.8
Phosphate	126.838	33.4746	9673.01
Phosphate	126.846	33.4746	8925.29
Phosphate	126.854	33.4746	8141.75
Phosphate	126.862	33.4746	7328.82
Phosphate	126.871	33.4746	6485.51
Phosphate	126.879	33.4746	5615.18
Phosphate	126.887	33.4746	4732.75
Phosphate	126.895	33.4746	3865.36
Phosphate	126.327	33.4698	4181.73
Phosphate	126.335	33.4698	5257.96
Phosphate	126.343	33.4698	6622.14
Phosphate	126.352	33.4698	8208.32
Phosphate	126.36	33.4698	9890.09
Phosphate	126.368	33.4698	11493.2
Phosphate	126.376	33.4698	12822.6
Phosphate	126.385	33.4698	13698
Phosphate	126.393	33.4698	13991
Phosphate	126.401	33.4698	13652.1
Phosphate	126.409	33.4698	12720.7
Phosphate	126.418	33.4698	11315.7
Phosphate	126.426	33.4698	9608.36
Phosphate	126.434	33.4698	7787.28
Phosphate	126.442	33.4698	6023.83
Phosphate	126.45	33.4698	4447.35
Phosphate	126.582	33.4698	3994.94
Phosphate	126.59	33.4698	6224.09
Phosphate	126.599	33.4698	9254.96
Phosphate	126.607	33.4698	13134.2
Phosphate	126.615	33.4698	17789.6
Phosphate	126.623	33.4698	22996.4
Phosphate	126.632	33.4698	28371.9
Phosphate	126.64	33.4698	33408.6
Phosphate	126.648	33.4698	37547.5
Phosphate	126.656	33.4698	40279.2
Phosphate	126.665	33.4698	41248
Phosphate	126.673	33.4698	40331.7
Phosphate	126.681	33.4698	37671
Phosphate	126.689	33.4698	33642.4
Phosphate	126.698	33.4698	28780.8
Phosphate	126.706	33.4698	23675.6
Phosphate	126.714	33.4698	18868.1
Phosphate	126.722	33.4698	14773.7
Phosphate	126.731	33.4698	11641.7
Phosphate	126.739	33.4698	9551.99
Phosphate	126.747	33.4698	8440.51
Phosphate	126.755	33.4698	8139.27
Phosphate	126.763	33.4698	8421.25
Phosphate	126.772	33.4698	9042.29
Phosphate	126.78	33.4698	9776.44
Phosphate	126.788	33.4698	10442.6
Phosphate	126.796	33.4698	10920.6
Phosphate	126.805	33.4698	11154.8
Phosphate	126.813	33.4698	11145.7
Phosphate	126.821	33.4698	10931.4
Phosphate	126.829	33.4698	10563.8
Phosphate	126.838	33.4698	10087.9
Phosphate	126.846	33.4698	9529.49
Phosphate	126.854	33.4698	8893.42
Phosphate	126.862	33.4698	8172.38
Phosphate	126.871	33.4698	7360.12
Phosphate	126.879	33.4698	6463.42
Phosphate	126.887	33.4698	5507.84
Phosphate	126.895	33.4698	4535.59
Phosphate	126.31	33.465	3688.68
Phosphate	126.319	33.465	4280.37
Phosphate	126.327	33.465	5176.61
Phosphate	126.335	33.465	6427.57
Phosphate	126.343	33.465	8027.44
Phosphate	126.352	33.465	9898.89
Phosphate	126.36	33.465	11891
Phosphate	126.368	33.465	13794.8
Phosphate	126.376	33.465	15375.6
Phosphate	126.385	33.465	16416.7
Phosphate	126.393	33.465	16762.9
Phosphate	126.401	33.465	16354.2
Phosphate	126.409	33.465	15237.1
Phosphate	126.418	33.465	13553.5
Phosphate	126.426	33.465	11508.2
Phosphate	126.434	33.465	9326.92
Phosphate	126.442	33.465	7214.75
Phosphate	126.45	33.465	5326.57
Phosphate	126.459	33.465	3753.29
Phosphate	126.582	33.465	3965.45
Phosphate	126.59	33.465	6178.12
Phosphate	126.599	33.465	9186.61
Phosphate	126.607	33.465	13037.2
Phosphate	126.615	33.465	17658.2
Phosphate	126.623	33.465	22826.6
Phosphate	126.632	33.465	28162.6
Phosphate	126.64	33.465	33162.3
Phosphate	126.648	33.465	37271.1
Phosphate	126.656	33.465	39983.3
Phosphate	126.665	33.465	40946.1
Phosphate	126.673	33.465	40038.1
Phosphate	126.681	33.465	37399.1
Phosphate	126.689	33.465	33402.2
Phosphate	126.698	33.465	28577.6
Phosphate	126.706	33.465	23508.6
Phosphate	126.714	33.465	18730.1
Phosphate	126.722	33.465	14651.2
Phosphate	126.731	33.465	11516.2
Phosphate	126.739	33.465	9401.88
Phosphate	126.747	33.465	8244.31
Phosphate	126.755	33.465	7879.55
Phosphate	126.763	33.465	8089.26
Phosphate	126.772	33.465	8642.25
Phosphate	126.78	33.465	9328.38
Phosphate	126.788	33.465	9982.72
Phosphate	126.796	33.465	10498.4
Phosphate	126.805	33.465	10827
Phosphate	126.813	33.465	10968
Phosphate	126.821	33.465	10948.7
Phosphate	126.829	33.465	10802.7
Phosphate	126.838	33.465	10550.9
Phosphate	126.846	33.465	10194
Phosphate	126.854	33.465	9714.95
Phosphate	126.862	33.465	9091.41
Phosphate	126.871	33.465	8311.32
Phosphate	126.879	33.465	7385.03
Phosphate	126.887	33.465	6349.46
Phosphate	126.895	33.465	5263.07
Phosphate	126.904	33.465	4194.04
Phosphate	126.286	33.4603	3805.29
Phosphate	126.294	33.4603	4023.52
Phosphate	126.302	33.4603	4280.55
Phosphate	126.31	33.4603	4676.24
Phosphate	126.319	33.4603	5324.39
Phosphate	126.327	33.4603	6328.49
Phosphate	126.335	33.4603	7752.57
Phosphate	126.343	33.4603	9593.47
Phosphate	126.352	33.4603	11762.1
Phosphate	126.36	33.4603	14081.4
Phosphate	126.368	33.4603	16304.2
Phosphate	126.376	33.4603	18153
Phosphate	126.385	33.4603	19370.4
Phosphate	126.393	33.4603	19772.4
Phosphate	126.401	33.4603	19286.8
Phosphate	126.409	33.4603	17967.6
Phosphate	126.418	33.4603	15981.4
Phosphate	126.426	33.4603	13569.3
Phosphate	126.434	33.4603	10997.2
Phosphate	126.442	33.4603	8506.66
Phosphate	126.45	33.4603	6280.33
Phosphate	126.459	33.4603	4425.32
Phosphate	126.582	33.4603	3875.92
Phosphate	126.59	33.4603	6038.61
Phosphate	126.599	33.4603	8979.17
Phosphate	126.607	33.4603	12742.9
Phosphate	126.615	33.4603	17259.5
Phosphate	126.623	33.4603	22311.3
Phosphate	126.632	33.4603	27526.9
Phosphate	126.64	33.4603	32414.1
Phosphate	126.648	33.4603	36430.8
Phosphate	126.656	33.4603	39082.9
Phosphate	126.665	33.4603	40026
Phosphate	126.673	33.4603	39141.6
Phosphate	126.681	33.4603	36566.6
Phosphate	126.689	33.4603	32665.9
Phosphate	126.698	33.4603	27957
Phosphate	126.706	33.4603	23009.2
Phosphate	126.714	33.4603	18343
Phosphate	126.722	33.4603	14355.6
Phosphate	126.731	33.4603	11282.2
Phosphate	126.739	33.4603	9195.01
Phosphate	126.747	33.4603	8029.98
Phosphate	126.755	33.4603	7628.5
Phosphate	126.763	33.4603	7782.78
Phosphate	126.772	33.4603	8276.76
Phosphate	126.78	33.4603	8918.4
Phosphate	126.788	33.4603	9561.18
Phosphate	126.796	33.4603	10113.5
Phosphate	126.805	33.4603	10536
Phosphate	126.813	33.4603	10827.9
Phosphate	126.821	33.4603	11006.5
Phosphate	126.829	33.4603	11086.5
Phosphate	126.838	33.4603	11064.3
Phosphate	126.846	33.4603	10914.2
Phosphate	126.854	33.4603	10596
Phosphate	126.862	33.4603	10071.7
Phosphate	126.871	33.4603	9322.86
Phosphate	126.879	33.4603	8363.32
Phosphate	126.887	33.4603	7241.85
Phosphate	126.895	33.4603	6033.9
Phosphate	126.904	33.4603	4826.13
Phosphate	126.912	33.4603	3699.18
Phosphate	126.261	33.4555	3759.22
Phosphate	126.269	33.4555	4255.14
Phosphate	126.277	33.4555	4653.5
Phosphate	126.286	33.4555	4952.66
Phosphate	126.294	33.4555	5191.55
Phosphate	126.302	33.4555	5453.38
Phosphate	126.31	33.4555	5858.58
Phosphate	126.319	33.4555	6545.69
Phosphate	126.327	33.4555	7641.87
Phosphate	126.335	33.4555	9227.85
Phosphate	126.343	33.4555	11304.8
Phosphate	126.352	33.4555	13772.2
Phosphate	126.36	33.4555	16425.1
Phosphate	126.368	33.4555	18976.5
Phosphate	126.376	33.4555	21102.4
Phosphate	126.385	33.4555	22502.3
Phosphate	126.393	33.4555	22960.6
Phosphate	126.401	33.4555	22392
Phosphate	126.409	33.4555	20858.1
Phosphate	126.418	33.4555	18551.1
Phosphate	126.426	33.4555	15750.6
Phosphate	126.434	33.4555	12764.7
Phosphate	126.442	33.4555	9873.83
Phosphate	126.45	33.4555	7289.64
Phosphate	126.459	33.4555	5136.49
Phosphate	126.582	33.4555	3730.98
Phosphate	126.59	33.4555	5812.79
Phosphate	126.599	33.4555	8643.38
Phosphate	126.607	33.4555	12266.3
Phosphate	126.615	33.4555	16614.1
Phosphate	126.623	33.4555	21477.1
Phosphate	126.632	33.4555	26497.9
Phosphate	126.64	33.4555	31202.8
Phosphate	126.648	33.4555	35070.2
Phosphate	126.656	33.4555	37624.9
Phosphate	126.665	33.4555	38535.8
Phosphate	126.673	33.4555	37689.4
Phosphate	126.681	33.4555	35218.1
Phosphate	126.689	33.4555	31473.8
Phosphate	126.698	33.4555	26954.8
Phosphate	126.706	33.4555	22208.3
Phosphate	126.714	33.4555	17734.1
Phosphate	126.722	33.4555	13911.5
Phosphate	126.731	33.4555	10963.4
Phosphate	126.739	33.4555	8955.59
Phosphate	126.747	33.4555	7823.71
Phosphate	126.755	33.4555	7415.12
Phosphate	126.763	33.4555	7533.76
Phosphate	126.772	33.4555	7980.16
Phosphate	126.78	33.4555	8582.04
Phosphate	126.788	33.4555	9212.93
Phosphate	126.796	33.4555	9798.3
Phosphate	126.805	33.4555	10309.2
Phosphate	126.813	33.4555	10746.2
Phosphate	126.821	33.4555	11117.5
Phosphate	126.829	33.4555	11419.4
Phosphate	126.838	33.4555	11623.7
Phosphate	126.846	33.4555	11678.1
Phosphate	126.854	33.4555	11519
Phosphate	126.862	33.4555	11091.8
Phosphate	126.871	33.4555	10371.4
Phosphate	126.879	33.4555	9375.12
Phosphate	126.887	33.4555	8163.52
Phosphate	126.895	33.4555	6829.32
Phosphate	126.904	33.4555	5478.03
Phosphate	126.912	33.4555	4207.35
Phosphate	126.253	33.4507	4157.32
Phosphate	126.261	33.4507	4877.68
Phosphate	126.269	33.4507	5506.93
Phosphate	126.277	33.4507	6001.92
Phosphate	126.286	33.4507	6355.09
Phosphate	126.294	33.4507	6608.84
Phosphate	126.302	33.4507	6860.36
Phosphate	126.31	33.4507	7253.08
Phosphate	126.319	33.4507	7953.6
Phosphate	126.327	33.4507	9116.33
Phosphate	126.335	33.4507	10841.8
Phosphate	126.343	33.4507	13137.5
Phosphate	126.352	33.4507	15892.3
Phosphate	126.36	33.4507	18873.2
Phosphate	126.368	33.4507	21751.3
Phosphate	126.376	33.4507	24154.4
Phosphate	126.385	33.4507	25736.9
Phosphate	126.393	33.4507	26249.9
Phosphate	126.401	33.4507	25593.7
Phosphate	126.409	33.4507	23837.3
Phosphate	126.418	33.4507	21199.3
Phosphate	126.426	33.4507	17998.3
Phosphate	126.434	33.4507	14585.9
Phosphate	126.442	33.4507	11282.4
Phosphate	126.45	33.4507	8329.5
Phosphate	126.459	33.4507	5869.17
Phosphate	126.467	33.4507	3947.06
Phosphate	126.59	33.4507	5511.96
Phosphate	126.599	33.4507	8196.05
Phosphate	126.607	33.4507	11631.5
Phosphate	126.615	33.4507	15754.4
Phosphate	126.623	33.4507	20365.8
Phosphate	126.632	33.4507	25127.1
Phosphate	126.64	33.4507	29589.2
Phosphate	126.648	33.4507	33257.8
Phosphate	126.656	33.4507	35682.7
Phosphate	126.665	33.4507	36550.7
Phosphate	126.673	33.4507	35755.2
Phosphate	126.681	33.4507	33422.8
Phosphate	126.689	33.4507	29888.2
Phosphate	126.698	33.4507	25624.9
Phosphate	126.706	33.4507	21151.8
Phosphate	126.714	33.4507	16941.5
Phosphate	126.722	33.4507	13351.3
Phosphate	126.731	33.4507	10588.4
Phosphate	126.739	33.4507	8710.41
Phosphate	126.747	33.4507	7652.32
Phosphate	126.755	33.4507	7267.46
Phosphate	126.763	33.4507	7371.96
Phosphate	126.772	33.4507	7783.65
Phosphate	126.78	33.4507	8350.84
Phosphate	126.788	33.4507	8968.27
Phosphate	126.796	33.4507	9579.75
Phosphate	126.805	33.4507	10168.4
Phosphate	126.813	33.4507	10737.5
Phosphate	126.821	33.4507	11287.9
Phosphate	126.829	33.4507	11798.6
Phosphate	126.838	33.4507	12217.7
Phosphate	126.846	33.4507	12466.8
Phosphate	126.854	33.4507	12459.1
Phosphate	126.862	33.4507	12123.3
Phosphate	126.871	33.4507	11427.2
Phosphate	126.879	33.4507	10391.3
Phosphate	126.887	33.4507	9087.81
Phosphate	126.895	33.4507	7626.24
Phosphate	126.904	33.4507	6130.76
Phosphate	126.912	33.4507	4715.97
Phosphate	126.245	33.4459	4378.49
Phosphate	126.253	33.4459	5328.4
Phosphate	126.261	33.4459	6235.79
Phosphate	126.269	33.4459	7021.97
Phosphate	126.277	33.4459	7628.25
Phosphate	126.286	33.4459	8038.92
Phosphate	126.294	33.4459	8299.07
Phosphate	126.302	33.4459	8520.67
Phosphate	126.31	33.4459	8872.44
Phosphate	126.319	33.4459	9552.34
Phosphate	126.327	33.4459	10745.6
Phosphate	126.335	33.4459	12575.8
Phosphate	126.343	33.4459	15059.4
Phosphate	126.352	33.4459	18075.8
Phosphate	126.36	33.4459	21364.4
Phosphate	126.368	33.4459	24554.4
Phosphate	126.376	33.4459	27224.4
Phosphate	126.385	33.4459	28982.5
Phosphate	126.393	33.4459	29545.8
Phosphate	126.401	33.4459	28799.4
Phosphate	126.409	33.4459	26818.9
Phosphate	126.418	33.4459	23848.9
Phosphate	126.426	33.4459	20246.8
Phosphate	126.434	33.4459	16407.7
Phosphate	126.442	33.4459	12691.4
Phosphate	126.45	33.4459	9369.6
Phosphate	126.459	33.4459	6602.01
Phosphate	126.467	33.4459	4439.88
Phosphate	126.59	33.4459	5150.76
Phosphate	126.599	33.4459	7658.97
Phosphate	126.607	33.4459	10869.3
Phosphate	126.615	33.4459	14722.1
Phosphate	126.623	33.4459	19031.5
Phosphate	126.632	33.4459	23481.2
Phosphate	126.64	33.4459	27651.8
Phosphate	126.648	33.4459	31081.8
Phosphate	126.656	33.4459	33351.1
Phosphate	126.665	33.4459	34168
Phosphate	126.673	33.4459	33434.1
Phosphate	126.681	33.4459	31269.7
Phosphate	126.689	33.4459	27989
Phosphate	126.698	33.4459	24036.2
Phosphate	126.706	33.4459	19897
Phosphate	126.714	33.4459	16012.2
Phosphate	126.722	33.4459	12713
Phosphate	126.731	33.4459	10188.7
Phosphate	126.739	33.4459	8487.14
Phosphate	126.747	33.4459	7541.57
Phosphate	126.755	33.4459	7210.91
Phosphate	126.763	33.4459	7323.19
Phosphate	126.772	33.4459	7713.42
Phosphate	126.78	33.4459	8250.58
Phosphate	126.788	33.4459	8851.11
Phosphate	126.796	33.4459	9478.18
Phosphate	126.805	33.4459	10128.3
Phosphate	126.813	33.4459	10809.5
Phosphate	126.821	33.4459	11516.9
Phosphate	126.829	33.4459	12214.5
Phosphate	126.838	33.4459	12828.2
Phosphate	126.846	33.4459	13255
Phosphate	126.854	33.4459	13385.3
Phosphate	126.862	33.4459	13131.8
Phosphate	126.871	33.4459	12455.1
Phosphate	126.879	33.4459	11378.2
Phosphate	126.887	33.4459	9984.01
Phosphate	126.895	33.4459	8398.22
Phosphate	126.904	33.4459	6762.69
Phosphate	126.912	33.4459	5208.19
Phosphate	126.92	33.4459	3833.6
Phosphate	126.236	33.4412	4408.46
Phosphate	126.245	33.4412	5549.63
Phosphate	126.253	33.4412	6731.07
Phosphate	126.261	33.4412	7855.51
Phosphate	126.269	33.4412	8822.3
Phosphate	126.277	33.4412	9553.87
Phosphate	126.286	33.4412	10023.9
Phosphate	126.294	33.4412	10279
Phosphate	126.302	33.4412	10446.6
Phosphate	126.31	33.4412	10722.7
Phosphate	126.319	33.4412	11339.6
Phosphate	126.327	33.4412	12517
Phosphate	126.335	33.4412	14404.7
Phosphate	126.343	33.4412	17030.8
Phosphate	126.352	33.4412	20267.6
Phosphate	126.36	33.4412	23828.4
Phosphate	126.368	33.4412	27301.1
Phosphate	126.376	33.4412	30216
Phosphate	126.385	33.4412	32135.1
Phosphate	126.393	33.4412	32741.3
Phosphate	126.401	33.4412	31904.3
Phosphate	126.409	33.4412	29705
Phosphate	126.418	33.4412	26412.8
Phosphate	126.426	33.4412	22422.2
Phosphate	126.434	33.4412	18170
Phosphate	126.442	33.4412	14054.2
Phosphate	126.45	33.4412	10375.6
Phosphate	126.459	33.4412	7310.81
Phosphate	126.467	33.4412	4916.51
Phosphate	126.59	33.4412	4746.26
Phosphate	126.599	33.4412	7057.49
Phosphate	126.607	33.4412	10015.8
Phosphate	126.615	33.4412	13566.1
Phosphate	126.623	33.4412	17537.3
Phosphate	126.632	33.4412	21638.1
Phosphate	126.64	33.4412	25482.3
Phosphate	126.648	33.4412	28645.1
Phosphate	126.656	33.4412	30740.4
Phosphate	126.665	33.4412	31500.6
Phosphate	126.673	33.4412	30836.9
Phosphate	126.681	33.4412	28862.2
Phosphate	126.689	33.4412	25868.8
Phosphate	126.698	33.4412	22268.2
Phosphate	126.706	33.4412	18509.4
Phosphate	126.714	33.4412	14998.5
Phosphate	126.722	33.4412	12038
Phosphate	126.731	33.4412	9797.07
Phosphate	126.739	33.4412	8312.42
Phosphate	126.747	33.4412	7514.45
Phosphate	126.755	33.4412	7266.58
Phosphate	126.763	33.4412	7407.7
Phosphate	126.772	33.4412	7789.06
Phosphate	126.78	33.4412	8299.72
Phosphate	126.788	33.4412	8877.72
Phosphate	126.796	33.4412	9506.14
Phosphate	126.805	33.4412	10196.3
Phosphate	126.813	33.4412	10962.6
Phosphate	126.821	33.4412	11797.3
Phosphate	126.829	33.4412	12651.5
Phosphate	126.838	33.4412	13431.7
Phosphate	126.846	33.4412	14012.2
Phosphate	126.854	33.4412	14262.3
Phosphate	126.862	33.4412	14079.3
Phosphate	126.871	33.4412	13416.6
Phosphate	126.879	33.4412	12298.9
Phosphate	126.887	33.4412	10818.9
Phosphate	126.895	33.4412	9116.78
Phosphate	126.904	33.4412	7350.58
Phosphate	126.912	33.4412	5665.98
Phosphate	126.92	33.4412	4173.15
Phosphate	126.228	33.4364	4277.38
Phosphate	126.236	33.4364	5538.18
Phosphate	126.245	33.4364	6937.17
Phosphate	126.253	33.4364	8382.09
Phosphate	126.261	33.4364	9752.42
Phosphate	126.269	33.4364	10922
Phosphate	126.277	33.4364	11791.1
Phosphate	126.286	33.4364	12320.1
Phosphate	126.294	33.4364	12555.8
Phosphate	126.302	33.4364	12641.2
Phosphate	126.31	33.4364	12801.1
Phosphate	126.319	33.4364	13305.2
Phosphate	126.327	33.4364	14410.5
Phosphate	126.335	33.4364	16296.6
Phosphate	126.343	33.4364	19006
Phosphate	126.352	33.4364	22406.7
Phosphate	126.36	33.4364	26188.4
Phosphate	126.368	33.4364	29900
Phosphate	126.376	33.4364	33025.9
Phosphate	126.385	33.4364	35083.5
Phosphate	126.393	33.4364	35722.4
Phosphate	126.401	33.4364	34796.6
Phosphate	126.409	33.4364	32391.3
Phosphate	126.418	33.4364	28798
Phosphate	126.426	33.4364	24445.4
Phosphate	126.434	33.4364	19808.7
Phosphate	126.442	33.4364	15321.4
Phosphate	126.45	33.4364	11310.9
Phosphate	126.459	33.4364	7969.76
Phosphate	126.467	33.4364	5359.61
Phosphate	126.59	33.4364	4316.88
Phosphate	126.599	33.4364	6419.04
Phosphate	126.607	33.4364	9109.74
Phosphate	126.615	33.4364	12339
Phosphate	126.623	33.4364	15951.3
Phosphate	126.632	33.4364	19681.7
Phosphate	126.64	33.4364	23179.6
Phosphate	126.648	33.4364	26059.1
Phosphate	126.656	33.4364	27970.1
Phosphate	126.665	33.4364	28670.8
Phosphate	126.673	33.4364	28082.9
Phosphate	126.681	33.4364	26311.8
Phosphate	126.689	33.4364	23626.9
Phosphate	126.698	33.4364	20405.6
Phosphate	126.706	33.4364	17058.5
Phosphate	126.714	33.4364	13955.2
Phosphate	126.722	33.4364	11368.1
Phosphate	126.731	33.4364	9444.95
Phosphate	126.739	33.4364	8210.05
Phosphate	126.747	33.4364	7589.56
Phosphate	126.755	33.4364	7449.77
Phosphate	126.763	33.4364	7638.76
Phosphate	126.772	33.4364	8022.33
Phosphate	126.78	33.4364	8508.37
Phosphate	126.788	33.4364	9055.81
Phosphate	126.796	33.4364	9667.85
Phosphate	126.805	33.4364	10371.6
Phosphate	126.813	33.4364	11190.4
Phosphate	126.821	33.4364	12115.6
Phosphate	126.829	33.4364	13089
Phosphate	126.838	33.4364	14000.6
Phosphate	126.846	33.4364	14705
Phosphate	126.854	33.4364	15052.5
Phosphate	126.862	33.4364	14926
Phosphate	126.871	33.4364	14271.9
Phosphate	126.879	33.4364	13116.1
Phosphate	126.887	33.4364	11558.9
Phosphate	126.895	33.4364	9753.15
Phosphate	126.904	33.4364	7871.02
Phosphate	126.912	33.4364	6071.14
Phosphate	126.92	33.4364	4473.63
Phosphate	126.22	33.4316	4047.81
Phosphate	126.228	33.4316	5344.59
Phosphate	126.236	33.4316	6868.44
Phosphate	126.245	33.4316	8554.65
Phosphate	126.253	33.4316	10291.8
Phosphate	126.261	33.4316	11933.5
Phosphate	126.269	33.4316	13324.9
Phosphate	126.277	33.4316	14340.6
Phosphate	126.286	33.4316	14925.1
Phosphate	126.294	33.4316	15124
Phosphate	126.302	33.4316	15095.5
Phosphate	126.31	33.4316	15094.6
Phosphate	126.319	33.4316	15430.2
Phosphate	126.327	33.4316	16399.4
Phosphate	126.335	33.4316	18214.3
Phosphate	126.343	33.4316	20935.5
Phosphate	126.352	33.4316	24429.4
Phosphate	126.36	33.4316	28365.8
Phosphate	126.368	33.4316	32258.8
Phosphate	126.376	33.4316	35550
Phosphate	126.385	33.4316	37715.8
Phosphate	126.393	33.4316	38374.4
Phosphate	126.401	33.4316	37364.3
Phosphate	126.409	33.4316	34773.3
Phosphate	126.418	33.4316	30911.4
Phosphate	126.426	33.4316	26237.3
Phosphate	126.434	33.4316	21259.7
Phosphate	126.442	33.4316	16443.1
Phosphate	126.45	33.4316	12138.8
Phosphate	126.459	33.4316	8552.97
Phosphate	126.467	33.4316	5751.76
Phosphate	126.475	33.4316	3691.72
Phosphate	126.59	33.4316	3881.45
Phosphate	126.599	33.4316	5771.58
Phosphate	126.607	33.4316	8190.93
Phosphate	126.615	33.4316	11094.6
Phosphate	126.623	33.4316	14342.9
Phosphate	126.632	33.4316	17697.9
Phosphate	126.64	33.4316	20844.7
Phosphate	126.648	33.4316	23437.1
Phosphate	126.656	33.4316	25161.8
Phosphate	126.665	33.4316	25803.2
Phosphate	126.673	33.4316	25293.8
Phosphate	126.681	33.4316	23732.1
Phosphate	126.689	33.4316	21364.3
Phosphate	126.698	33.4316	18534.1
Phosphate	126.706	33.4316	15613.7
Phosphate	126.714	33.4316	12935.9
Phosphate	126.722	33.4316	10743
Phosphate	126.731	33.4316	9160.48
Phosphate	126.739	33.4316	8199.23
Phosphate	126.747	33.4316	7779.58
Phosphate	126.755	33.4316	7768.71
Phosphate	126.763	33.4316	8021.55
Phosphate	126.772	33.4316	8416.24
Phosphate	126.78	33.4316	8877.52
Phosphate	126.788	33.4316	9384.11
Phosphate	126.796	33.4316	9959.09
Phosphate	126.805	33.4316	10646.4
Phosphate	126.813	33.4316	11479.9
Phosphate	126.821	33.4316	12453.5
Phosphate	126.829	33.4316	13503
Phosphate	126.838	33.4316	14505.6
Phosphate	126.846	33.4316	15299.5
Phosphate	126.854	33.4316	15718.6
Phosphate	126.862	33.4316	15633.3
Phosphate	126.871	33.4316	14983.1
Phosphate	126.879	33.4316	13793.9
Phosphate	126.887	33.4316	12172
Phosphate	126.895	33.4316	10280.1
Phosphate	126.904	33.4316	8301.9
Phosphate	126.912	33.4316	6406.55
Phosphate	126.92	33.4316	4722.39
Phosphate	126.212	33.4268	3791.39
Phosphate	126.22	33.4268	5053.39
Phosphate	126.228	33.4268	6601.69
Phosphate	126.236	33.4268	8412.73
Phosphate	126.245	33.4268	10410.3
Phosphate	126.253	33.4268	12462.6
Phosphate	126.261	33.4268	14395
Phosphate	126.269	33.4268	16021.6
Phosphate	126.277	33.4268	17188.4
Phosphate	126.286	33.4268	17821.4
Phosphate	126.294	33.4268	17963.3
Phosphate	126.302	33.4268	17786.9
Phosphate	126.31	33.4268	17578
Phosphate	126.319	33.4268	17685.7
Phosphate	126.327	33.4268	18449.5
Phosphate	126.335	33.4268	20116.6
Phosphate	126.343	33.4268	22768
Phosphate	126.352	33.4268	26272.9
Phosphate	126.36	33.4268	30285.4
Phosphate	126.368	33.4268	34289.7
Phosphate	126.376	33.4268	37690.3
Phosphate	126.385	33.4268	39927.1
Phosphate	126.393	33.4268	40589.9
Phosphate	126.401	33.4268	39502.3
Phosphate	126.409	33.4268	36752.7
Phosphate	126.418	33.4268	32665.6
Phosphate	126.426	33.4268	27723.5
Phosphate	126.434	33.4268	22462.5
Phosphate	126.442	33.4268	17372.8
Phosphate	126.45	33.4268	12824.8
Phosphate	126.459	33.4268	9036.15
Phosphate	126.467	33.4268	6076.61
Phosphate	126.475	33.4268	3900.17
Phosphate	126.599	33.4268	5142.18
Phosphate	126.607	33.4268	7297.75
Phosphate	126.615	33.4268	9884.93
Phosphate	126.623	33.4268	12779.4
Phosphate	126.632	33.4268	15769.5
Phosphate	126.64	33.4268	18575.1
Phosphate	126.648	33.4268	20888.9
Phosphate	126.656	33.4268	22433.1
Phosphate	126.665	33.4268	23018.1
Phosphate	126.673	33.4268	22587.1
Phosphate	126.681	33.4268	21232.2
Phosphate	126.689	33.4268	19178
Phosphate	126.698	33.4268	16735.6
Phosphate	126.706	33.4268	14240.6
Phosphate	126.714	33.4268	11990.5
Phosphate	126.722	33.4268	10198
Phosphate	126.731	33.4268	8966.66
Phosphate	126.739	33.4268	8293.11
Phosphate	126.747	33.4268	8090.19
Phosphate	126.755	33.4268	8223.64
Phosphate	126.763	33.4268	8552.49
Phosphate	126.772	33.4268	8964.46
Phosphate	126.78	33.4268	9398.81
Phosphate	126.788	33.4268	9852.37
Phosphate	126.796	33.4268	10367.6
Phosphate	126.805	33.4268	11005.8
Phosphate	126.813	33.4268	11813.4
Phosphate	126.821	33.4268	12789.7
Phosphate	126.829	33.4268	13868.3
Phosphate	126.838	33.4268	14917.7
Phosphate	126.846	33.4268	15763.6
Phosphate	126.854	33.4268	16226.8
Phosphate	126.862	33.4268	16166.5
Phosphate	126.871	33.4268	15516.4
Phosphate	126.879	33.4268	14301
Phosphate	126.887	33.4268	12630.3
Phosphate	126.895	33.4268	10674
Phosphate	126.904	33.4268	8623.97
Phosphate	126.912	33.4268	6657.34
Phosphate	126.92	33.4268	4908.43
Phosphate	126.212	33.4221	4751.59
Phosphate	126.22	33.4221	6246.33
Phosphate	126.228	33.4221	8065.22
Phosphate	126.236	33.4221	10181.1
Phosphate	126.245	33.4221	12506.2
Phosphate	126.253	33.4221	14887.5
Phosphate	126.261	33.4221	17121.4
Phosphate	126.269	33.4221	18988.5
Phosphate	126.277	33.4221	20304.4
Phosphate	126.286	33.4221	20974.6
Phosphate	126.294	33.4221	21036.8
Phosphate	126.302	33.4221	20677.8
Phosphate	126.31	33.4221	20213.3
Phosphate	126.319	33.4221	20033.5
Phosphate	126.327	33.4221	20521
Phosphate	126.335	33.4221	21959.6
Phosphate	126.343	33.4221	24453.8
Phosphate	126.352	33.4221	27879.3
Phosphate	126.36	33.4221	31879.7
Phosphate	126.368	33.4221	35915.9
Phosphate	126.376	33.4221	39361.8
Phosphate	126.385	33.4221	41626.7
Phosphate	126.393	33.4221	42276.1
Phosphate	126.401	33.4221	41119.9
Phosphate	126.409	33.4221	38245
Phosphate	126.418	33.4221	33985.2
Phosphate	126.426	33.4221	28839.8
Phosphate	126.434	33.4221	23365.2
Phosphate	126.442	33.4221	18070
Phosphate	126.45	33.4221	13339
Phosphate	126.459	33.4221	9398.24
Phosphate	126.467	33.4221	6319.99
Phosphate	126.475	33.4221	4056.32
Phosphate	126.599	33.4221	4555.82
Phosphate	126.607	33.4221	6465.66
Phosphate	126.615	33.4221	8758.03
Phosphate	126.623	33.4221	11322.9
Phosphate	126.632	33.4221	13973.2
Phosphate	126.64	33.4221	16461.2
Phosphate	126.648	33.4221	18515.8
Phosphate	126.656	33.4221	19892.6
Phosphate	126.665	33.4221	20426.5
Phosphate	126.673	33.4221	20070.9
Phosphate	126.681	33.4221	18912.7
Phosphate	126.689	33.4221	17156.7
Phosphate	126.698	33.4221	15084.5
Phosphate	126.706	33.4221	12997.8
Phosphate	126.714	33.4221	11162
Phosphate	126.722	33.4221	9761.9
Phosphate	126.731	33.4221	8879.86
Phosphate	126.739	33.4221	8497.73
Phosphate	126.747	33.4221	8519.27
Phosphate	126.755	33.4221	8806.27
Phosphate	126.763	33.4221	9218.9
Phosphate	126.772	33.4221	9651.35
Phosphate	126.78	33.4221	10054.7
Phosphate	126.788	33.4221	10441.8
Phosphate	126.796	33.4221	10873.7
Phosphate	126.805	33.4221	11429.3
Phosphate	126.813	33.4221	12169.3
Phosphate	126.821	33.4221	13101.2
Phosphate	126.829	33.4221	14160.4
Phosphate	126.838	33.4221	15210.8
Phosphate	126.846	33.4221	16069.9
Phosphate	126.854	33.4221	16548.6
Phosphate	126.862	33.4221	16497.8
Phosphate	126.871	33.4221	15844.9
Phosphate	126.879	33.4221	14612.5
Phosphate	126.887	33.4221	12911.8
Phosphate	126.895	33.4221	10916.2
Phosphate	126.904	33.4221	8822.27
Phosphate	126.912	33.4221	6811.94
Phosphate	126.92	33.4221	5023.23
Phosphate	126.203	33.4173	4498.2
Phosphate	126.212	33.4173	5903.73
Phosphate	126.22	33.4173	7648.17
Phosphate	126.228	33.4173	9750.37
Phosphate	126.236	33.4173	12179.9
Phosphate	126.245	33.4173	14837.6
Phosphate	126.253	33.4173	17550
Phosphate	126.261	33.4173	20084.1
Phosphate	126.269	33.4173	22186.8
Phosphate	126.277	33.4173	23641.9
Phosphate	126.286	33.4173	24332.8
Phosphate	126.294	33.4173	24290.9
Phosphate	126.302	33.4173	23715
Phosphate	126.31	33.4173	22950
Phosphate	126.319	33.4173	22426
Phosphate	126.327	33.4173	22568.6
Phosphate	126.335	33.4173	23699.1
Phosphate	126.343	33.4173	25947.4
Phosphate	126.352	33.4173	29199.5
Phosphate	126.36	33.4173	33094.5
Phosphate	126.368	33.4173	37077
Phosphate	126.376	33.4173	40498.5
Phosphate	126.385	33.4173	42744.7
Phosphate	126.393	33.4173	43361.9
Phosphate	126.401	33.4173	42147.6
Phosphate	126.409	33.4173	39185
Phosphate	126.418	33.4173	34812
Phosphate	126.426	33.4173	29536.9
Phosphate	126.434	33.4173	23927.6
Phosphate	126.442	33.4173	18503.7
Phosphate	126.45	33.4173	13658.5
Phosphate	126.459	33.4173	9623.02
Phosphate	126.467	33.4173	6470.99
Phosphate	126.475	33.4173	4153.15
Phosphate	126.599	33.4173	4034.47
Phosphate	126.607	33.4173	5725.84
Phosphate	126.615	33.4173	7756.1
Phosphate	126.623	33.4173	10028
Phosphate	126.632	33.4173	12376.2
Phosphate	126.64	33.4173	14582.1
Phosphate	126.648	33.4173	16406.7
Phosphate	126.656	33.4173	17635.7
Phosphate	126.665	33.4173	18125.7
Phosphate	126.673	33.4173	17840.1
Phosphate	126.681	33.4173	16861.3
Phosphate	126.689	33.4173	15377.5
Phosphate	126.698	33.4173	13644.5
Phosphate	126.706	33.4173	11935
Phosphate	126.714	33.4173	10485.5
Phosphate	126.722	33.4173	9455.94
Phosphate	126.731	33.4173	8908.98
Phosphate	126.739	33.4173	8811.47
Phosphate	126.747	33.4173	9056.64
Phosphate	126.755	33.4173	9499.81
Phosphate	126.763	33.4173	9999.24
Phosphate	126.772	33.4173	10452.3
Phosphate	126.78	33.4173	10819
Phosphate	126.788	33.4173	11126
Phosphate	126.796	33.4173	11451.4
Phosphate	126.805	33.4173	11892
Phosphate	126.813	33.4173	12523.8
Phosphate	126.821	33.4173	13365.4
Phosphate	126.829	33.4173	14357.3
Phosphate	126.838	33.4173	15363.6
Phosphate	126.846	33.4173	16197.6
Phosphate	126.854	33.4173	16664.1
Phosphate	126.862	33.4173	16607.6
Phosphate	126.871	33.4173	15950.6
Phosphate	126.879	33.4173	14712.2
Phosphate	126.887	33.4173	13002.4
Phosphate	126.895	33.4173	10994.8
Phosphate	126.904	33.4173	8887.24
Phosphate	126.912	33.4173	6862.99
Phosphate	126.92	33.4173	5061.39
Phosphate	126.195	33.4125	4306.87
Phosphate	126.203	33.4125	5631.99
Phosphate	126.212	33.4125	7274.22
Phosphate	126.22	33.4125	9280.54
Phosphate	126.228	33.4125	11670.7
Phosphate	126.236	33.4125	14411.1
Phosphate	126.245	33.4125	17393
Phosphate	126.253	33.4125	20423.6
Phosphate	126.261	33.4125	23242.2
Phosphate	126.269	33.4125	25562.7
Phosphate	126.277	33.4125	27137.6
Phosphate	126.286	33.4125	27827.2
Phosphate	126.294	33.4125	27655.4
Phosphate	126.302	33.4125	26831.1
Phosphate	126.31	33.4125	25726
Phosphate	126.319	33.4125	24808.2
Phosphate	126.327	33.4125	24544.3
Phosphate	126.335	33.4125	25292.8
Phosphate	126.343	33.4125	27210.3
Phosphate	126.352	33.4125	30196.7
Phosphate	126.36	33.4125	33892.4
Phosphate	126.368	33.4125	37734.1
Phosphate	126.376	33.4125	41059.1
Phosphate	126.385	33.4125	43238
Phosphate	126.393	33.4125	43803.2
Phosphate	126.401	33.4125	42542.3
Phosphate	126.409	33.4125	39532.6
Phosphate	126.418	33.4125	35110.1
Phosphate	126.426	33.4125	29783.9
Phosphate	126.434	33.4125	24124.5
Phosphate	126.442	33.4125	18654.3
Phosphate	126.45	33.4125	13768.8
Phosphate	126.459	33.4125	9700.29
Phosphate	126.467	33.4125	6522.72
Phosphate	126.475	33.4125	4186.23
Phosphate	126.607	33.4125	5104.23
Phosphate	126.615	33.4125	6914.28
Phosphate	126.623	33.4125	8940.11
Phosphate	126.632	33.4125	11034.7
Phosphate	126.64	33.4125	13003.8
Phosphate	126.648	33.4125	14635.8
Phosphate	126.656	33.4125	15741.5
Phosphate	126.665	33.4125	16196.8
Phosphate	126.673	33.4125	15973.2
Phosphate	126.681	33.4125	15150.6
Phosphate	126.689	33.4125	13903.5
Phosphate	126.698	33.4125	12467.4
Phosphate	126.706	33.4125	11090.8
Phosphate	126.714	33.4125	9986.35
Phosphate	126.722	33.4125	9292.88
Phosphate	126.731	33.4125	9055.03
Phosphate	126.739	33.4125	9225.04
Phosphate	126.747	33.4125	9684.33
Phosphate	126.755	33.4125	10279.5
Phosphate	126.763	33.4125	10863.8
Phosphate	126.772	33.4125	11334.8
Phosphate	126.78	33.4125	11658.2
Phosphate	126.788	33.4125	11872
Phosphate	126.796	33.4125	12069.8
Phosphate	126.805	33.4125	12365.9
Phosphate	126.813	33.4125	12852.3
Phosphate	126.821	33.4125	13561
Phosphate	126.829	33.4125	14441.3
Phosphate	126.838	33.4125	15361.1
Phosphate	126.846	33.4125	16134.1
Phosphate	126.854	33.4125	16562.6
Phosphate	126.862	33.4125	16487.1
Phosphate	126.871	33.4125	15825.7
Phosphate	126.879	33.4125	14593.5
Phosphate	126.887	33.4125	12896.6
Phosphate	126.895	33.4125	10905.5
Phosphate	126.904	33.4125	8815.43
Phosphate	126.912	33.4125	6807.89
Phosphate	126.92	33.4125	5021
Phosphate	126.187	33.4077	4147.69
Phosphate	126.195	33.4077	5430.3
Phosphate	126.203	33.4077	6994.09
Phosphate	126.212	33.4077	8890.05
Phosphate	126.22	33.4077	11164.6
Phosphate	126.228	33.4077	13837.5
Phosphate	126.236	33.4077	16873
Phosphate	126.245	33.4077	20154.4
Phosphate	126.253	33.4077	23472.9
Phosphate	126.261	33.4077	26543.2
Phosphate	126.269	33.4077	29049.3
Phosphate	126.277	33.4077	30713.6
Phosphate	126.286	33.4077	31374.2
Phosphate	126.294	33.4077	31046.2
Phosphate	126.302	33.4077	29946.4
Phosphate	126.31	33.4077	28470
Phosphate	126.319	33.4077	27119.3
Phosphate	126.327	33.4077	26399
Phosphate	126.335	33.4077	26702.6
Phosphate	126.343	33.4077	28213.8
Phosphate	126.352	33.4077	30849.1
Phosphate	126.36	33.4077	34256.5
Phosphate	126.368	33.4077	37872.5
Phosphate	126.376	33.4077	41030.2
Phosphate	126.385	33.4077	43093.4
Phosphate	126.393	33.4077	43587.1
Phosphate	126.401	33.4077	42291.3
Phosphate	126.409	33.4077	39275.6
Phosphate	126.418	33.4077	34868.3
Phosphate	126.426	33.4077	29571.3
Phosphate	126.434	33.4077	23948.1
Phosphate	126.442	33.4077	18515.6
Phosphate	126.45	33.4077	13665.2
Phosphate	126.459	33.4077	9626.66
Phosphate	126.467	33.4077	6472.89
Phosphate	126.475	33.4077	4154.09
Phosphate	126.607	33.4077	4621.04
Phosphate	126.615	33.4077	6259.94
Phosphate	126.623	33.4077	8094.54
Phosphate	126.632	33.4077	9992.06
Phosphate	126.64	33.4077	11777.5
Phosphate	126.648	33.4077	13260.4
Phosphate	126.656	33.4077	14271.8
Phosphate	126.665	33.4077	14702.3
Phosphate	126.673	33.4077	14531
Phosphate	126.681	33.4077	13836
Phosphate	126.689	33.4077	12782.8
Phosphate	126.698	33.4077	11591.4
Phosphate	126.706	33.4077	10492.4
Phosphate	126.714	33.4077	9680.41
Phosphate	126.722	33.4077	9277.01
Phosphate	126.731	33.4077	9311.47
Phosphate	126.739	33.4077	9722.02
Phosphate	126.747	33.4077	10377.5
Phosphate	126.755	33.4077	11113.6
Phosphate	126.763	33.4077	11776.3
Phosphate	126.772	33.4077	12259.8
Phosphate	126.78	33.4077	12532.8
Phosphate	126.788	33.4077	12642.1
Phosphate	126.796	33.4077	12694.7
Phosphate	126.805	33.4077	12821.4
Phosphate	126.813	33.4077	13131
Phosphate	126.821	33.4077	13670.2
Phosphate	126.829	33.4077	14399.8
Phosphate	126.838	33.4077	15195.9
Phosphate	126.846	33.4077	15876
Phosphate	126.854	33.4077	16243.8
Phosphate	126.862	33.4077	16138.1
Phosphate	126.871	33.4077	15473.6
Phosphate	126.879	33.4077	14260.3
Phosphate	126.887	33.4077	12598.4
Phosphate	126.895	33.4077	10651.7
Phosphate	126.904	33.4077	8609.83
Phosphate	126.912	33.4077	6649.01
Phosphate	126.92	33.4077	4903.84
Phosphate	126.179	33.403	3966.08
Phosphate	126.187	33.403	5247.82
Phosphate	126.195	33.403	6785.25
Phosphate	126.203	33.403	8613.66
Phosphate	126.212	33.403	10777.6
Phosphate	126.22	33.403	13320.1
Phosphate	126.228	33.403	16259.8
Phosphate	126.236	33.403	19559.7
Phosphate	126.245	33.403	23098.3
Phosphate	126.253	33.403	26655.3
Phosphate	126.261	33.403	29926.2
Phosphate	126.269	33.403	32569.4
Phosphate	126.277	33.403	34281.3
Phosphate	126.286	33.403	34879.3
Phosphate	126.294	33.403	34369.1
Phosphate	126.302	33.403	32972.9
Phosphate	126.31	33.403	31104.9
Phosphate	126.319	33.403	29296.4
Phosphate	126.327	33.403	28085.5
Phosphate	126.335	33.403	27897
Phosphate	126.343	33.403	28940.6
Phosphate	126.352	33.403	31151.8
Phosphate	126.36	33.403	34191.5
Phosphate	126.368	33.403	37504.3
Phosphate	126.376	33.403	40428.3
Phosphate	126.385	33.403	42329.9
Phosphate	126.393	33.403	42733.1
Phosphate	126.401	33.403	41413.3
Phosphate	126.409	33.403	38431
Phosphate	126.418	33.403	34101.5
Phosphate	126.426	33.403	28911.1
Phosphate	126.434	33.403	23408
Phosphate	126.442	33.403	18094.9
Phosphate	126.45	33.403	13353.1
Phosphate	126.459	33.403	9405.88
Phosphate	126.467	33.403	6323.98
Phosphate	126.475	33.403	4058.3
Phosphate	126.607	33.403	4290.45
Phosphate	126.615	33.403	5812.29
Phosphate	126.623	33.403	7516.14
Phosphate	126.632	33.403	9279.08
Phosphate	126.64	33.403	10939.3
Phosphate	126.648	33.403	12321.1
Phosphate	126.656	33.403	13269.5
Phosphate	126.665	33.403	13686
Phosphate	126.673	33.403	13555.4
Phosphate	126.681	33.403	12955.9
Phosphate	126.689	33.403	12047.4
Phosphate	126.698	33.403	11041
Phosphate	126.706	33.403	10155.6
Phosphate	126.714	33.403	9573.76
Phosphate	126.722	33.403	9404.62
Phosphate	126.731	33.403	9664.91
Phosphate	126.739	33.403	10280
Phosphate	126.747	33.403	11105.6
Phosphate	126.755	33.403	11965.3
Phosphate	126.763	33.403	12695.1
Phosphate	126.772	33.403	13183.6
Phosphate	126.78	33.403	13399.4
Phosphate	126.788	33.403	13395.4
Phosphate	126.796	33.403	13290.1
Phosphate	126.805	33.403	13229.1
Phosphate	126.813	33.403	13337.7
Phosphate	126.821	33.403	13678.5
Phosphate	126.829	33.403	14226.3
Phosphate	126.838	33.403	14868.1
Phosphate	126.846	33.403	15429.2
Phosphate	126.854	33.403	15717.7
Phosphate	126.862	33.403	15573.3
Phosphate	126.871	33.403	14908.1
Phosphate	126.879	33.403	13726.4
Phosphate	126.887	33.403	12120.4
Phosphate	126.895	33.403	10244.7
Phosphate	126.904	33.403	8279.59
Phosphate	126.912	33.403	6393.5
Phosphate	126.92	33.403	4715.23
Phosphate	126.17	33.3982	3709.09
Phosphate	126.179	33.3982	5011.46
Phosphate	126.187	33.3982	6570.58
Phosphate	126.195	33.3982	8398.83
Phosphate	126.203	33.3982	10517.9
Phosphate	126.212	33.3982	12961.1
Phosphate	126.22	33.3982	15764.2
Phosphate	126.228	33.3982	18943.2
Phosphate	126.236	33.3982	22461.5
Phosphate	126.245	33.3982	26196.7
Phosphate	126.253	33.3982	29923.2
Phosphate	126.261	33.3982	33324.1
Phosphate	126.269	33.3982	36039.7
Phosphate	126.277	33.3982	37745.8
Phosphate	126.286	33.3982	38242.1
Phosphate	126.294	33.3982	37525
Phosphate	126.302	33.3982	35818.9
Phosphate	126.31	33.3982	33552
Phosphate	126.319	33.3982	31278
Phosphate	126.327	33.3982	29561.4
Phosphate	126.335	33.3982	28853.3
Phosphate	126.343	33.3982	29386.7
Phosphate	126.352	33.3982	31117.7
Phosphate	126.36	33.3982	33724.2
Phosphate	126.368	33.3982	36667.1
Phosphate	126.376	33.3982	39298.9
Phosphate	126.385	33.3982	40997.1
Phosphate	126.393	33.3982	41292.1
Phosphate	126.401	33.3982	39957.6
Phosphate	126.409	33.3982	37044.2
Phosphate	126.418	33.3982	32849.4
Phosphate	126.426	33.3982	27837
Phosphate	126.434	33.3982	22531
Phosphate	126.442	33.3982	17412.9
Phosphate	126.45	33.3982	12847.5
Phosphate	126.459	33.3982	9048.51
Phosphate	126.467	33.3982	6083.07
Phosphate	126.475	33.3982	3903.38
Phosphate	126.607	33.3982	4120.62
Phosphate	126.615	33.3982	5582.37
Phosphate	126.623	33.3982	7219.17
Phosphate	126.632	33.3982	8913.25
Phosphate	126.64	33.3982	10509.7
Phosphate	126.648	33.3982	11840.8
Phosphate	126.656	33.3982	12759.3
Phosphate	126.665	33.3982	13172.8
Phosphate	126.673	33.3982	13070.2
Phosphate	126.681	33.3982	12531
Phosphate	126.689	33.3982	11714.1
Phosphate	126.698	33.3982	10827.2
Phosphate	126.706	33.3982	10084.9
Phosphate	126.714	33.3982	9663.54
Phosphate	126.722	33.3982	9664.88
Phosphate	126.731	33.3982	10096.3
Phosphate	126.739	33.3982	10871.9
Phosphate	126.747	33.3982	11834.4
Phosphate	126.755	33.3982	12794.4
Phosphate	126.763	33.3982	13576.1
Phosphate	126.772	33.3982	14060.3
Phosphate	126.78	33.3982	14213
Phosphate	126.788	33.3982	14090.5
Phosphate	126.796	33.3982	13820.3
Phosphate	126.805	33.3982	13560.9
Phosphate	126.813	33.3982	13453.4
Phosphate	126.821	33.3982	13576.5
Phosphate	126.829	33.3982	13920.2
Phosphate	126.838	33.3982	14385.4
Phosphate	126.846	33.3982	14808.1
Phosphate	126.854	33.3982	15003.7
Phosphate	126.862	33.3982	14815
Phosphate	126.871	33.3982	14152.5
Phosphate	126.879	33.3982	13014.5
Phosphate	126.887	33.3982	11483.4
Phosphate	126.895	33.3982	9702.22
Phosphate	126.904	33.3982	7839.32
Phosphate	126.912	33.3982	6052.74
Phosphate	126.92	33.3982	4463.61
Phosphate	126.17	33.3934	4659.51
Phosphate	126.179	33.3934	6257.07
Phosphate	126.187	33.3934	8137.36
Phosphate	126.195	33.3934	10294.4
Phosphate	126.203	33.3934	12730.1
Phosphate	126.212	33.3934	15460.3
Phosphate	126.22	33.3934	18509.4
Phosphate	126.228	33.3934	21889.4
Phosphate	126.236	33.3934	25565.2
Phosphate	126.245	33.3934	29418.5
Phosphate	126.253	33.3934	33226.1
Phosphate	126.261	33.3934	36668.2
Phosphate	126.269	33.3934	39376
Phosphate	126.277	33.3934	41011.9
Phosphate	126.286	33.3934	41362.4
Phosphate	126.294	33.3934	40415.6
Phosphate	126.302	33.3934	38395
Phosphate	126.31	33.3934	35736.5
Phosphate	126.319	33.3934	33007.9
Phosphate	126.327	33.3934	30792.1
Phosphate	126.335	33.3934	29559.3
Phosphate	126.343	33.3934	29562.2
Phosphate	126.352	33.3934	30776.7
Phosphate	126.36	33.3934	32902.3
Phosphate	126.368	33.3934	35422.8
Phosphate	126.376	33.3934	37713.7
Phosphate	126.385	33.3934	39172.7
Phosphate	126.393	33.3934	39343.1
Phosphate	126.401	33.3934	38000.7
Phosphate	126.409	33.3934	35185.8
Phosphate	126.418	33.3934	31174.3
Phosphate	126.426	33.3934	26401.1
Phosphate	126.434	33.3934	21359.1
Phosphate	126.442	33.3934	16501.7
Phosphate	126.45	33.3934	12172.1
Phosphate	126.459	33.3934	8571.16
Phosphate	126.467	33.3934	5761.29
Phosphate	126.475	33.3934	3696.47
Phosphate	126.607	33.3934	4113.74
Phosphate	126.615	33.3934	5573.15
Phosphate	126.623	33.3934	7207.46
Phosphate	126.632	33.3934	8899.3
Phosphate	126.64	33.3934	10494.4
Phosphate	126.648	33.3934	11825.7
Phosphate	126.656	33.3934	12747.4
Phosphate	126.665	33.3934	13168.6
Phosphate	126.673	33.3934	13080.5
Phosphate	126.681	33.3934	12565.1
Phosphate	126.689	33.3934	11784.2
Phosphate	126.698	33.3934	10948.5
Phosphate	126.706	33.3934	10274.5
Phosphate	126.714	33.3934	9938.86
Phosphate	126.722	33.3934	10041
Phosphate	126.731	33.3934	10582.6
Phosphate	126.739	33.3934	11468.1
Phosphate	126.747	33.3934	12528.3
Phosphate	126.755	33.3934	13560.1
Phosphate	126.763	33.3934	14375
Phosphate	126.772	33.3934	14844.5
Phosphate	126.78	33.3934	14929.6
Phosphate	126.788	33.3934	14687.4
Phosphate	126.796	33.3934	14251.6
Phosphate	126.805	33.3934	13791.8
Phosphate	126.813	33.3934	13462.8
Phosphate	126.821	33.3934	13359
Phosphate	126.829	33.3934	13486.8
Phosphate	126.838	33.3934	13762.1
Phosphate	126.846	33.3934	14034.5
Phosphate	126.854	33.3934	14128.9
Phosphate	126.862	33.3934	13893.5
Phosphate	126.871	33.3934	13237.9
Phosphate	126.879	33.3934	12154.3
Phosphate	126.887	33.3934	10714.4
Phosphate	126.895	33.3934	9047.55
Phosphate	126.904	33.3934	7308.02
Phosphate	126.912	33.3934	5641.49
Phosphate	126.92	33.3934	4159.9
Phosphate	126.162	33.3886	4166.77
Phosphate	126.17	33.3886	5776.79
Phosphate	126.179	33.3886	7716.36
Phosphate	126.187	33.3886	9963.89
Phosphate	126.195	33.3886	12488.8
Phosphate	126.203	33.3886	15266.3
Phosphate	126.212	33.3886	18288.1
Phosphate	126.22	33.3886	21562.5
Phosphate	126.228	33.3886	25094.8
Phosphate	126.236	33.3886	28853.8
Phosphate	126.245	33.3886	32731
Phosphate	126.253	33.3886	36514.5
Phosphate	126.261	33.3886	39892.5
Phosphate	126.269	33.3886	42498.1
Phosphate	126.277	33.3886	43989.9
Phosphate	126.286	33.3886	44147.1
Phosphate	126.294	33.3886	42950.8
Phosphate	126.302	33.3886	40620.4
Phosphate	126.31	33.3886	37592.5
Phosphate	126.319	33.3886	34440
Phosphate	126.327	33.3886	31753.7
Phosphate	126.335	33.3886	30015
Phosphate	126.343	33.3886	29490.7
Phosphate	126.352	33.3886	30175.1
Phosphate	126.36	33.3886	31791.7
Phosphate	126.368	33.3886	33853.2
Phosphate	126.376	33.3886	35766.3
Phosphate	126.385	33.3886	36956.9
Phosphate	126.393	33.3886	36987.9
Phosphate	126.401	33.3886	35640.9
Phosphate	126.409	33.3886	32946.3
Phosphate	126.418	33.3886	29155.9
Phosphate	126.426	33.3886	24670.7
Phosphate	126.434	33.3886	19946.5
Phosphate	126.442	33.3886	15402.9
Phosphate	126.45	33.3886	11357.5
Phosphate	126.459	33.3886	7995.28
Phosphate	126.467	33.3886	5373.02
Phosphate	126.607	33.3886	4266.23
Phosphate	126.615	33.3886	5779.76
Phosphate	126.623	33.3886	7474.73
Phosphate	126.632	33.3886	9229.44
Phosphate	126.64	33.3886	10884
Phosphate	126.648	33.3886	12265.4
Phosphate	126.656	33.3886	13222.4
Phosphate	126.665	33.3886	13661.6
Phosphate	126.673	33.3886	13574
Phosphate	126.681	33.3886	13045.5
Phosphate	126.689	33.3886	12244.7
Phosphate	126.698	33.3886	11390.9
Phosphate	126.706	33.3886	10708.9
Phosphate	126.714	33.3886	10381.8
Phosphate	126.722	33.3886	10511.8
Phosphate	126.731	33.3886	11098
Phosphate	126.739	33.3886	12038.2
Phosphate	126.747	33.3886	13151.9
Phosphate	126.755	33.3886	14223.1
Phosphate	126.763	33.3886	15050.2
Phosphate	126.772	33.3886	15493.9
Phosphate	126.78	33.3886	15508.5
Phosphate	126.788	33.3886	15149.8
Phosphate	126.796	33.3886	14554.7
Phosphate	126.805	33.3886	13900.9
Phosphate	126.813	33.3886	13355
Phosphate	126.821	33.3886	13025.9
Phosphate	126.829	33.3886	12936.1
Phosphate	126.838	33.3886	13017.9
Phosphate	126.846	33.3886	13135.7
Phosphate	126.854	33.3886	13126.4
Phosphate	126.862	33.3886	12844.7
Phosphate	126.871	33.3886	12200.8
Phosphate	126.879	33.3886	11180.8
Phosphate	126.887	33.3886	9844.91
Phosphate	126.895	33.3886	8307.65
Phosphate	126.904	33.3886	6707.67
Phosphate	126.912	33.3886	5176.82
Phosphate	126.92	33.3886	3816.73
Phosphate	126.162	33.3839	5113.55
Phosphate	126.17	33.3839	7066.28
Phosphate	126.179	33.3839	9395.94
Phosphate	126.187	33.3839	12057.7
Phosphate	126.195	33.3839	14989.9
Phosphate	126.203	33.3839	18133.1
Phosphate	126.212	33.3839	21448.1
Phosphate	126.22	33.3839	24921.2
Phosphate	126.228	33.3839	28549.4
Phosphate	126.236	33.3839	32306.6
Phosphate	126.245	33.3839	36100.8
Phosphate	126.253	33.3839	39741.4
Phosphate	126.261	33.3839	42936.9
Phosphate	126.269	33.3839	45335.4
Phosphate	126.277	33.3839	46602.2
Phosphate	126.286	33.3839	46516.6
Phosphate	126.294	33.3839	45054.5
Phosphate	126.302	33.3839	42428.5
Phosphate	126.31	33.3839	39068.2
Phosphate	126.319	33.3839	35541.2
Phosphate	126.327	33.3839	32435.3
Phosphate	126.335	33.3839	30233.2
Phosphate	126.343	33.3839	29208.9
Phosphate	126.352	33.3839	29372.3
Phosphate	126.36	33.3839	30472.3
Phosphate	126.368	33.3839	32055.4
Phosphate	126.376	33.3839	33566.1
Phosphate	126.385	33.3839	34466.2
Phosphate	126.393	33.3839	34344.2
Phosphate	126.401	33.3839	32991.8
Phosphate	126.409	33.3839	30430.4
Phosphate	126.418	33.3839	26886.4
Phosphate	126.426	33.3839	22723.3
Phosphate	126.434	33.3839	18355.6
Phosphate	126.442	33.3839	14164.7
Phosphate	126.45	33.3839	10438.9
Phosphate	126.459	33.3839	7345.61
Phosphate	126.467	33.3839	4934.84
Phosphate	126.607	33.3839	4568.87
Phosphate	126.615	33.3839	6189.73
Phosphate	126.623	33.3839	8004.82
Phosphate	126.632	33.3839	9883.73
Phosphate	126.64	33.3839	11655
Phosphate	126.648	33.3839	13133.2
Phosphate	126.656	33.3839	14155.9
Phosphate	126.665	33.3839	14622
Phosphate	126.673	33.3839	14521.2
Phosphate	126.681	33.3839	13943.9
Phosphate	126.689	33.3839	13068.9
Phosphate	126.698	33.3839	12129.2
Phosphate	126.706	33.3839	11364.1
Phosphate	126.714	33.3839	10968.7
Phosphate	126.722	33.3839	11052.5
Phosphate	126.731	33.3839	11616.2
Phosphate	126.739	33.3839	12553
Phosphate	126.747	33.3839	13673.2
Phosphate	126.755	33.3839	14748.7
Phosphate	126.763	33.3839	15565.1
Phosphate	126.772	33.3839	15971.9
Phosphate	126.78	33.3839	15915.4
Phosphate	126.788	33.3839	15447.4
Phosphate	126.796	33.3839	14705.6
Phosphate	126.805	33.3839	13872.5
Phosphate	126.813	33.3839	13124
Phosphate	126.821	33.3839	12581.4
Phosphate	126.829	33.3839	12282.5
Phosphate	126.838	33.3839	12176.1
Phosphate	126.846	33.3839	12142.7
Phosphate	126.854	33.3839	12032.2
Phosphate	126.862	33.3839	11707.6
Phosphate	126.871	33.3839	11080.5
Phosphate	126.879	33.3839	10131.3
Phosphate	126.887	33.3839	8908.56
Phosphate	126.895	33.3839	7511.3
Phosphate	126.904	33.3839	6061.7
Phosphate	126.912	33.3839	4676.91
Phosphate	126.154	33.3791	4306.64
Phosphate	126.162	33.3791	6186.92
Phosphate	126.17	33.3791	8526.16
Phosphate	126.179	33.3791	11293.4
Phosphate	126.187	33.3791	14415.6
Phosphate	126.195	33.3791	17793.1
Phosphate	126.203	33.3791	21324.3
Phosphate	126.212	33.3791	24931.4
Phosphate	126.22	33.3791	28572.9
Phosphate	126.228	33.3791	32234.9
Phosphate	126.236	33.3791	35898.8
Phosphate	126.245	33.3791	39495.1
Phosphate	126.253	33.3791	42865.4
Phosphate	126.261	33.3791	45752.1
Phosphate	126.269	33.3791	47831.8
Phosphate	126.277	33.3791	48789
Phosphate	126.286	33.3791	48410.7
Phosphate	126.294	33.3791	46671
Phosphate	126.302	33.3791	43772.5
Phosphate	126.31	33.3791	40130.2
Phosphate	126.319	33.3791	36295.3
Phosphate	126.327	33.3791	32840.8
Phosphate	126.335	33.3791	30239.4
Phosphate	126.343	33.3791	28764.6
Phosphate	126.352	33.3791	28438
Phosphate	126.36	33.3791	29033.6
Phosphate	126.368	33.3791	30135.3
Phosphate	126.376	33.3791	31231.3
Phosphate	126.385	33.3791	31825.5
Phosphate	126.393	33.3791	31538.1
Phosphate	126.401	33.3791	30174.6
Phosphate	126.409	33.3791	27749.8
Phosphate	126.418	33.3791	24464
Phosphate	126.426	33.3791	20641.5
Phosphate	126.434	33.3791	16652.7
Phosphate	126.442	33.3791	12837.9
Phosphate	126.45	33.3791	9453.86
Phosphate	126.459	33.3791	6648.48
Phosphate	126.467	33.3791	4464.4
Phosphate	126.607	33.3791	5007.05
Phosphate	126.615	33.3791	6783.25
Phosphate	126.623	33.3791	8772.13
Phosphate	126.632	33.3791	10830.6
Phosphate	126.64	33.3791	12770.3
Phosphate	126.648	33.3791	14387.4
Phosphate	126.656	33.3791	15502.6
Phosphate	126.665	33.3791	16003.6
Phosphate	126.673	33.3791	15876.4
Phosphate	126.681	33.3791	15216.9
Phosphate	126.689	33.3791	14216.9
Phosphate	126.698	33.3791	13127.8
Phosphate	126.706	33.3791	12208.5
Phosphate	126.714	33.3791	11671
Phosphate	126.722	33.3791	11636.6
Phosphate	126.731	33.3791	12111.2
Phosphate	126.739	33.3791	12986.2
Phosphate	126.747	33.3791	14064.9
Phosphate	126.755	33.3791	15108.4
Phosphate	126.763	33.3791	15890.6
Phosphate	126.772	33.3791	16250
Phosphate	126.78	33.3791	16123.8
Phosphate	126.788	33.3791	15557.8
Phosphate	126.796	33.3791	14687.5
Phosphate	126.805	33.3791	13697.3
Phosphate	126.813	33.3791	12768.9
Phosphate	126.821	33.3791	12033.8
Phosphate	126.829	33.3791	11543.3
Phosphate	126.838	33.3791	11262.3
Phosphate	126.846	33.3791	11087.8
Phosphate	126.854	33.3791	10883.6
Phosphate	126.862	33.3791	10521.8
Phosphate	126.871	33.3791	9916.58
Phosphate	126.879	33.3791	9043.27
Phosphate	126.887	33.3791	7938.99
Phosphate	126.895	33.3791	6687.25
Phosphate	126.904	33.3791	5393.51
Phosphate	126.912	33.3791	4159.91
Phosphate	126.154	33.3743	5144.52
Phosphate	126.162	33.3743	7379.09
Phosphate	126.17	33.3743	10146
[truncated: 1,958 more rows]

## Sheet: Fig2b
chemical	longitude	latitude	density
Phosphate	126.788	33.5558	3746.36
Phosphate	126.796	33.5558	3827.14
Phosphate	126.805	33.5558	3736.75
Phosphate	126.648	33.551	3891.21
Phosphate	126.656	33.551	4176.24
Phosphate	126.665	33.551	4280.96
Phosphate	126.673	33.551	4194.81
Phosphate	126.681	33.551	3935.97
Phosphate	126.772	33.551	3787.28
Phosphate	126.78	33.551	4208.1
Phosphate	126.788	33.551	4489.97
Phosphate	126.796	33.551	4586.26
Phosphate	126.805	33.551	4478.21
Phosphate	126.813	33.551	4177.47
Phosphate	126.821	33.551	3722.2
Phosphate	126.632	33.5462	3807.48
Phosphate	126.64	33.5462	4483.79
Phosphate	126.648	33.5462	5040.21
Phosphate	126.656	33.5462	5409.07
Phosphate	126.665	33.5462	5543.99
Phosphate	126.673	33.5462	5430.97
Phosphate	126.681	33.5462	5092.99
Phosphate	126.689	33.5462	4586.98
Phosphate	126.698	33.5462	3994.05
Phosphate	126.763	33.5462	3901.44
Phosphate	126.772	33.5462	4475.73
Phosphate	126.78	33.5462	4967.83
Phosphate	126.788	33.5462	5298.28
Phosphate	126.796	33.5462	5411.34
Phosphate	126.805	33.5462	5284.4
Phosphate	126.813	33.5462	4930.85
Phosphate	126.821	33.5462	4395.46
Phosphate	126.829	33.5462	3743.6
Phosphate	126.623	33.5414	3935.25
Phosphate	126.632	33.5414	4855.29
Phosphate	126.64	33.5414	5717.64
Phosphate	126.648	33.5414	6427.01
Phosphate	126.656	33.5414	6896.98
Phosphate	126.665	33.5414	7068.2
Phosphate	126.673	33.5414	6922.42
Phosphate	126.681	33.5414	6488.29
Phosphate	126.689	33.5414	5837.44
Phosphate	126.698	33.5414	5071.89
Phosphate	126.706	33.5414	4306.42
Phosphate	126.714	33.5414	3650.35
Phosphate	126.755	33.5414	3908.78
Phosphate	126.763	33.5414	4551.23
Phosphate	126.772	33.5414	5208.54
Phosphate	126.78	33.5414	5774.66
Phosphate	126.788	33.5414	6155.96
Phosphate	126.796	33.5414	6286.8
Phosphate	126.805	33.5414	6140.3
Phosphate	126.813	33.5414	5731.57
Phosphate	126.821	33.5414	5112.26
Phosphate	126.829	33.5414	4357.96
Phosphate	126.615	33.5367	3821.6
Phosphate	126.623	33.5367	4940.2
Phosphate	126.632	33.5367	6095.16
Phosphate	126.64	33.5367	7177.64
Phosphate	126.648	33.5367	8067.96
Phosphate	126.656	33.5367	8657.48
Phosphate	126.665	33.5367	8871.47
Phosphate	126.673	33.5367	8686.56
Phosphate	126.681	33.5367	8138.01
Phosphate	126.689	33.5367	7314.59
Phosphate	126.698	33.5367	6342.73
Phosphate	126.706	33.5367	5364.45
Phosphate	126.714	33.5367	4514.41
Phosphate	126.722	33.5367	3900.95
Phosphate	126.747	33.5367	3943.54
Phosphate	126.755	33.5367	4514.52
Phosphate	126.763	33.5367	5229.45
Phosphate	126.772	33.5367	5968.99
Phosphate	126.78	33.5367	6609.65
Phosphate	126.788	33.5367	7042.76
Phosphate	126.796	33.5367	7192.08
Phosphate	126.805	33.5367	7026.12
Phosphate	126.813	33.5367	6561.61
Phosphate	126.821	33.5367	5857.15
Phosphate	126.829	33.5367	4998.7
Phosphate	126.838	33.5367	4081.08
Phosphate	126.615	33.5319	4722.9
Phosphate	126.623	33.5319	6105.3
Phosphate	126.632	33.5319	7532.62
Phosphate	126.64	33.5319	8870.3
Phosphate	126.648	33.5319	9970.35
Phosphate	126.656	33.5319	10698.4
Phosphate	126.665	33.5319	10961.8
Phosphate	126.673	33.5319	10731.1
Phosphate	126.681	33.5319	10049.2
Phosphate	126.689	33.5319	9024.43
Phosphate	126.698	33.5319	7811.25
Phosphate	126.706	33.5319	6582.75
Phosphate	126.714	33.5319	5502.54
Phosphate	126.722	33.5319	4701.63
Phosphate	126.731	33.5319	4263.15
Phosphate	126.739	33.5319	4215.5
Phosphate	126.747	33.5319	4532.34
Phosphate	126.755	33.5319	5138.15
Phosphate	126.763	33.5319	5918.78
Phosphate	126.772	33.5319	6736.59
Phosphate	126.78	33.5319	7449.83
Phosphate	126.788	33.5319	7934.14
Phosphate	126.796	33.5319	8102.32
Phosphate	126.805	33.5319	7917.99
Phosphate	126.813	33.5319	7399.29
Phosphate	126.821	33.5319	6611.58
Phosphate	126.829	33.5319	5651
Phosphate	126.838	33.5319	4623.62
Phosphate	126.846	33.5319	3625.68
Phosphate	126.607	33.5271	4242.28
Phosphate	126.615	33.5271	5745.96
Phosphate	126.623	33.5271	7427.78
Phosphate	126.632	33.5271	9164.24
Phosphate	126.64	33.5271	10791.6
Phosphate	126.648	33.5271	12129.7
Phosphate	126.656	33.5271	13014.8
Phosphate	126.665	33.5271	13334.1
Phosphate	126.673	33.5271	13051.1
Phosphate	126.681	33.5271	12217.1
Phosphate	126.689	33.5271	10962.4
Phosphate	126.698	33.5271	9473.03
Phosphate	126.706	33.5271	7956.87
Phosphate	126.714	33.5271	6609.84
Phosphate	126.722	33.5271	5588.13
Phosphate	126.731	33.5271	4990.33
Phosphate	126.739	33.5271	4850.01
Phosphate	126.747	33.5271	5136.68
Phosphate	126.755	33.5271	5763.32
Phosphate	126.763	33.5271	6599.25
Phosphate	126.772	33.5271	7487.97
Phosphate	126.78	33.5271	8269.1
Phosphate	126.788	33.5271	8802.38
Phosphate	126.796	33.5271	8989.52
Phosphate	126.805	33.5271	8789.08
Phosphate	126.813	33.5271	8220.31
Phosphate	126.821	33.5271	7354.88
Phosphate	126.829	33.5271	6298.48
Phosphate	126.838	33.5271	5167.76
Phosphate	126.846	33.5271	4068.42
Phosphate	126.607	33.5223	5080.92
Phosphate	126.615	33.5223	6881.84
Phosphate	126.623	33.5223	8896.12
Phosphate	126.632	33.5223	10975.8
Phosphate	126.64	33.5223	12924.7
Phosphate	126.648	33.5223	14527
Phosphate	126.656	33.5223	15586.6
Phosphate	126.665	33.5223	15967.7
Phosphate	126.673	33.5223	15626.2
Phosphate	126.681	33.5223	14622.5
Phosphate	126.689	33.5223	13111.2
Phosphate	126.698	33.5223	11312.8
Phosphate	126.706	33.5223	9473.51
Phosphate	126.714	33.5223	7824.48
Phosphate	126.722	33.5223	6549.31
Phosphate	126.731	33.5223	5763.32
Phosphate	126.739	33.5223	5505.62
Phosphate	126.747	33.5223	5741.42
Phosphate	126.755	33.5223	6371.76
Phosphate	126.763	33.5223	7249.16
Phosphate	126.772	33.5223	8198.09
Phosphate	126.78	33.5223	9039.7
Phosphate	126.788	33.5223	9618.09
Phosphate	126.796	33.5223	9824.08
Phosphate	126.805	33.5223	9611.13
Phosphate	126.813	33.5223	8999.22
Phosphate	126.821	33.5223	8065.55
Phosphate	126.829	33.5223	6924.34
Phosphate	126.838	33.5223	5701.58
Phosphate	126.846	33.5223	4511.32
Phosphate	126.599	33.5176	4221.27
Phosphate	126.607	33.5176	5990.64
Phosphate	126.615	33.5176	8114
Phosphate	126.623	33.5176	10488.9
Phosphate	126.632	33.5176	12940.9
Phosphate	126.64	33.5176	15238.6
Phosphate	126.648	33.5176	17127.5
Phosphate	126.656	33.5176	18376.1
Phosphate	126.665	33.5176	18824.1
Phosphate	126.673	33.5176	18418.8
Phosphate	126.681	33.5176	17230.2
Phosphate	126.689	33.5176	15439.2
Phosphate	126.698	33.5176	13303.3
Phosphate	126.706	33.5176	11109.6
Phosphate	126.714	33.5176	9127.06
Phosphate	126.722	33.5176	7568.48
Phosphate	126.731	33.5176	6566.79
Phosphate	126.739	33.5176	6166.96
Phosphate	126.747	33.5176	6329.81
Phosphate	126.755	33.5176	6944.35
Phosphate	126.763	33.5176	7846.35
Phosphate	126.772	33.5176	8841.76
Phosphate	126.78	33.5176	9733.91
Phosphate	126.788	33.5176	10352.1
Phosphate	126.796	33.5176	10576.7
Phosphate	126.805	33.5176	10356.3
Phosphate	126.813	33.5176	9711.15
Phosphate	126.821	33.5176	8722.87
Phosphate	126.829	33.5176	7512.69
Phosphate	126.838	33.5176	6214.25
Phosphate	126.846	33.5176	4948.28
Phosphate	126.854	33.5176	3804.91
Phosphate	126.599	33.5128	4899.62
Phosphate	126.607	33.5128	6953.33
Phosphate	126.615	33.5128	9417.91
Phosphate	126.623	33.5128	12174.4
Phosphate	126.632	33.5128	15020.4
Phosphate	126.64	33.5128	17687.2
Phosphate	126.648	33.5128	19879.4
Phosphate	126.656	33.5128	21328
Phosphate	126.665	33.5128	21846.5
Phosphate	126.673	33.5128	21373.2
Phosphate	126.681	33.5128	19988.2
Phosphate	126.689	33.5128	17899.8
Phosphate	126.698	33.5128	15404.3
Phosphate	126.706	33.5128	12831.7
Phosphate	126.714	33.5128	10490.5
Phosphate	126.722	33.5128	8623.45
Phosphate	126.731	33.5128	7381.86
Phosphate	126.739	33.5128	6816.69
Phosphate	126.747	33.5128	6884.39
Phosphate	126.755	33.5128	7462.18
Phosphate	126.763	33.5128	8369.69
Phosphate	126.772	33.5128	9395.33
Phosphate	126.78	33.5128	10326
Phosphate	126.788	33.5128	10977.3
Phosphate	126.796	33.5128	11220.5
Phosphate	126.805	33.5128	10999.2
Phosphate	126.813	33.5128	10333.7
Phosphate	126.821	33.5128	9308.46
Phosphate	126.829	33.5128	8049.93
Phosphate	126.838	33.5128	6697.1
Phosphate	126.846	33.5128	5375.28
Phosphate	126.854	33.5128	4177.62
Phosphate	126.59	33.508	3765.05
Phosphate	126.599	33.508	5598.49
Phosphate	126.607	33.508	7945.13
Phosphate	126.615	33.508	10761.2
Phosphate	126.623	33.508	13910.9
Phosphate	126.632	33.508	17162.8
Phosphate	126.64	33.508	20209.9
Phosphate	126.648	33.508	22714.4
Phosphate	126.656	33.508	24368.9
Phosphate	126.665	33.508	24959.9
Phosphate	126.673	33.508	24416.2
Phosphate	126.681	33.508	22828.2
Phosphate	126.689	33.508	20432
Phosphate	126.698	33.508	17563.7
Phosphate	126.706	33.508	14597
Phosphate	126.714	33.508	11880.3
Phosphate	126.722	33.508	9687.07
Phosphate	126.731	33.508	8186.72
Phosphate	126.739	33.508	7436.28
Phosphate	126.747	33.508	7388.01
Phosphate	126.755	33.508	7907.89
Phosphate	126.763	33.508	8800.54
Phosphate	126.772	33.508	9838.49
Phosphate	126.78	33.508	10794
Phosphate	126.788	33.508	11471.1
Phosphate	126.796	33.508	11732.9
Phosphate	126.805	33.508	11519.1
Phosphate	126.813	33.508	10848.6
Phosphate	126.821	33.508	9807.98
Phosphate	126.829	33.508	8526.08
Phosphate	126.838	33.508	7144.7
Phosphate	126.846	33.508	5791.07
Phosphate	126.854	33.508	4559.34
Phosphate	126.59	33.5032	4235.15
Phosphate	126.599	33.5032	6297.51
Phosphate	126.607	33.5032	8937.14
Phosphate	126.615	33.5032	12104.9
Phosphate	126.623	33.5032	15647.8
Phosphate	126.632	33.5032	19305.6
Phosphate	126.64	33.5032	22733
Phosphate	126.648	33.5032	25550
Phosphate	126.656	33.5032	27410.4
Phosphate	126.665	33.5032	28073.7
Phosphate	126.673	33.5032	27459.2
Phosphate	126.681	33.5032	25667.4
Phosphate	126.689	33.5032	22962
Phosphate	126.698	33.5032	19718.7
Phosphate	126.706	33.5032	16354.1
Phosphate	126.714	33.5032	13256.2
Phosphate	126.722	33.5032	10728.2
Phosphate	126.731	33.5032	8957.58
Phosphate	126.739	33.5032	8007
Phosphate	126.747	33.5032	7824.88
Phosphate	126.755	33.5032	8266.88
Phosphate	126.763	33.5032	9124.26
Phosphate	126.772	33.5032	10155.9
Phosphate	126.78	33.5032	11121.9
Phosphate	126.788	33.5032	11817.1
Phosphate	126.796	33.5032	12098.1
Phosphate	126.805	33.5032	11901.1
Phosphate	126.813	33.5032	11243.8
Phosphate	126.821	33.5032	10212.4
Phosphate	126.829	33.5032	8935.86
Phosphate	126.838	33.5032	7555.55
Phosphate	126.846	33.5032	6197.71
Phosphate	126.854	33.5032	4955.02
Phosphate	126.862	33.5032	3880.04
Phosphate	126.59	33.4985	4689.83
Phosphate	126.599	33.4985	6973.59
Phosphate	126.607	33.4985	9896.61
Phosphate	126.615	33.4985	13404.4
Phosphate	126.623	33.4985	17327.7
Phosphate	126.632	33.4985	21378.2
Phosphate	126.64	33.4985	25173.4
Phosphate	126.648	33.4985	28292.5
Phosphate	126.656	33.4985	30351.9
Phosphate	126.665	33.4985	31085
Phosphate	126.673	33.4985	30401.8
Phosphate	126.681	33.4985	28412.2
Phosphate	126.689	33.4985	25406.7
Phosphate	126.698	33.4985	21798.3
Phosphate	126.706	33.4985	18045.4
Phosphate	126.714	33.4985	14573.2
Phosphate	126.722	33.4985	11713.4
Phosphate	126.731	33.4985	9669.94
Phosphate	126.739	33.4985	8511.11
Phosphate	126.747	33.4985	8181.75
Phosphate	126.755	33.4985	8528.52
Phosphate	126.763	33.4985	9331.44
Phosphate	126.772	33.4985	10338.4
Phosphate	126.78	33.4985	11300.7
Phosphate	126.788	33.4985	12006.2
Phosphate	126.796	33.4985	12307.6
Phosphate	126.805	33.4985	12138.3
Phosphate	126.813	33.4985	11514.1
Phosphate	126.821	33.4985	10519.1
Phosphate	126.829	33.4985	9279.36
Phosphate	126.838	33.4985	7932.59
Phosphate	126.846	33.4985	6600.68
Phosphate	126.854	33.4985	5372.19
Phosphate	126.862	33.4985	4296.64
Phosphate	126.368	33.4937	3658.5
Phosphate	126.376	33.4937	4095.37
Phosphate	126.385	33.4937	4383.06
Phosphate	126.393	33.4937	4481.35
Phosphate	126.401	33.4937	4375.21
Phosphate	126.409	33.4937	4077.96
Phosphate	126.418	33.4937	3628.15
Phosphate	126.59	33.4937	5112.54
Phosphate	126.599	33.4937	7602.15
Phosphate	126.607	33.4937	10788.6
Phosphate	126.615	33.4937	14612.6
Phosphate	126.623	33.4937	18889.5
Phosphate	126.632	33.4937	23305
Phosphate	126.64	33.4937	27442.2
Phosphate	126.648	33.4937	30842.1
Phosphate	126.656	33.4937	33086.6
Phosphate	126.665	33.4937	33884.5
Phosphate	126.673	33.4937	33137
Phosphate	126.681	33.4937	30963
Phosphate	126.689	33.4937	27677.3
Phosphate	126.698	33.4937	23727.7
Phosphate	126.706	33.4937	19610.3
Phosphate	126.714	33.4937	15784.7
Phosphate	126.722	33.4937	12608.3
Phosphate	126.731	33.4937	10300.1
Phosphate	126.739	33.4937	8933.01
Phosphate	126.747	33.4937	8448.92
Phosphate	126.755	33.4937	8687.12
Phosphate	126.763	33.4937	9418.93
Phosphate	126.772	33.4937	10384.6
Phosphate	126.78	33.4937	11329.6
Phosphate	126.788	33.4937	12038.6
Phosphate	126.796	33.4937	12362.2
Phosphate	126.805	33.4937	12232.3
Phosphate	126.813	33.4937	11662.2
Phosphate	126.821	33.4937	10732.1
Phosphate	126.829	33.4937	9562.26
Phosphate	126.838	33.4937	8283.08
Phosphate	126.846	33.4937	7008.66
Phosphate	126.854	33.4937	5820.57
Phosphate	126.862	33.4937	4763.46
Phosphate	126.871	33.4937	3850.68
Phosphate	126.36	33.4889	4061.99
Phosphate	126.368	33.4889	4744.65
Phosphate	126.376	33.4889	5308.49
Phosphate	126.385	33.4889	5679.78
Phosphate	126.393	33.4889	5806.26
Phosphate	126.401	33.4889	5668.25
Phosphate	126.409	33.4889	5282.91
Phosphate	126.418	33.4889	4700.07
Phosphate	126.426	33.4889	3991.23
Phosphate	126.59	33.4889	5486.7
Phosphate	126.599	33.4889	8158.5
Phosphate	126.607	33.4889	11578.2
Phosphate	126.615	33.4889	15682
Phosphate	126.623	33.4889	20271.9
Phosphate	126.632	33.4889	25010.5
Phosphate	126.64	33.4889	29450.4
Phosphate	126.648	33.4889	33098.9
Phosphate	126.656	33.4889	35507.1
Phosphate	126.665	33.4889	36362.3
Phosphate	126.673	33.4889	35557.7
Phosphate	126.681	33.4889	33220
Phosphate	126.689	33.4889	29685.3
Phosphate	126.698	33.4889	25431.8
Phosphate	126.706	33.4889	20988.7
Phosphate	126.714	33.4889	16845.1
Phosphate	126.722	33.4889	13380.7
Phosphate	126.731	33.4889	10826.8
Phosphate	126.739	33.4889	9260.47
Phosphate	126.747	33.4889	8621.16
Phosphate	126.755	33.4889	8742.62
Phosphate	126.763	33.4889	9390.37
Phosphate	126.772	33.4889	10300.4
Phosphate	126.78	33.4889	11216.4
Phosphate	126.788	33.4889	11923
Phosphate	126.796	33.4889	12271.4
Phosphate	126.805	33.4889	12192.9
Phosphate	126.813	33.4889	11698.3
Phosphate	126.821	33.4889	10862
Phosphate	126.829	33.4889	9795.42
Phosphate	126.838	33.4889	8618.1
Phosphate	126.846	33.4889	7432.82
Phosphate	126.854	33.4889	6311.24
Phosphate	126.862	33.4889	5291.24
Phosphate	126.871	33.4889	4383.64
Phosphate	126.352	33.4841	4278.3
Phosphate	126.36	33.4841	5192.22
Phosphate	126.368	33.4841	6058.42
Phosphate	126.376	33.4841	6774.43
Phosphate	126.385	33.4841	7245.93
Phosphate	126.393	33.4841	7405.98
Phosphate	126.401	33.4841	7229.26
Phosphate	126.409	33.4841	6737.44
Phosphate	126.418	33.4841	5993.95
Phosphate	126.426	33.4841	5089.9
Phosphate	126.434	33.4841	4125.35
Phosphate	126.582	33.4841	3720.63
Phosphate	126.59	33.4841	5796.74
Phosphate	126.599	33.4841	8619.51
Phosphate	126.607	33.4841	12232.4
Phosphate	126.615	33.4841	16568.1
Phosphate	126.623	33.4841	21417.4
Phosphate	126.632	33.4841	26423.7
Phosphate	126.64	33.4841	31114.4
Phosphate	126.648	33.4841	34969
Phosphate	126.656	33.4841	37512.9
Phosphate	126.665	33.4841	38415.5
Phosphate	126.673	33.4841	37563.6
Phosphate	126.681	33.4841	35089.9
Phosphate	126.689	33.4841	31348.1
Phosphate	126.698	33.4841	26841.2
Phosphate	126.706	33.4841	22125.1
Phosphate	126.714	33.4841	17712.9
Phosphate	126.722	33.4841	14001.7
Phosphate	126.731	33.4841	11232.7
Phosphate	126.739	33.4841	9485.67
Phosphate	126.747	33.4841	8698.34
Phosphate	126.755	33.4841	8700.97
Phosphate	126.763	33.4841	9256.34
Phosphate	126.772	33.4841	10100
Phosphate	126.78	33.4841	10977.6
Phosphate	126.788	33.4841	11677.3
Phosphate	126.796	33.4841	12053.4
Phosphate	126.805	33.4841	12038.3
Phosphate	126.813	33.4841	11640
Phosphate	126.821	33.4841	10925.2
Phosphate	126.829	33.4841	9993.95
Phosphate	126.838	33.4841	8951.46
Phosphate	126.846	33.4841	7885.69
Phosphate	126.854	33.4841	6855.48
Phosphate	126.862	33.4841	5890.04
Phosphate	126.871	33.4841	4996.93
Phosphate	126.879	33.4841	4173.5
Phosphate	126.343	33.4794	4315.72
Phosphate	126.352	33.4794	5396.75
Phosphate	126.36	33.4794	6535.65
Phosphate	126.368	33.4794	7616.88
Phosphate	126.376	33.4794	8511.45
Phosphate	126.385	33.4794	9100.54
Phosphate	126.393	33.4794	9299.69
Phosphate	126.401	33.4794	9076.8
Phosphate	126.409	33.4794	8458.78
Phosphate	126.418	33.4794	7525.1
Phosphate	126.426	33.4794	6389.99
Phosphate	126.434	33.4794	5179.01
Phosphate	126.442	33.4794	4006.27
Phosphate	126.582	33.4794	3869.85
Phosphate	126.59	33.4794	6029.21
Phosphate	126.599	33.4794	8965.19
Phosphate	126.607	33.4794	12723
Phosphate	126.615	33.4794	17232.6
Phosphate	126.623	33.4794	22276.3
Phosphate	126.632	33.4794	27483.4
Phosphate	126.64	33.4794	32362.3
Phosphate	126.648	33.4794	36371.3
Phosphate	126.656	33.4794	39017.1
Phosphate	126.665	33.4794	39955.3
Phosphate	126.673	33.4794	39067.9
Phosphate	126.681	33.4794	36492.1
Phosphate	126.689	33.4794	32594.4
Phosphate	126.698	33.4794	27896
Phosphate	126.706	33.4794	22972.4
Phosphate	126.714	33.4794	18353.7
Phosphate	126.722	33.4794	14449
Phosphate	126.731	33.4794	11506
Phosphate	126.739	33.4794	9606.11
Phosphate	126.747	33.4794	8685.84
Phosphate	126.755	33.4794	8574.08
Phosphate	126.763	33.4794	9034.03
Phosphate	126.772	33.4794	9804.5
Phosphate	126.78	33.4794	10637.1
Phosphate	126.788	33.4794	11326.8
Phosphate	126.796	33.4794	11734
Phosphate	126.805	33.4794	11793.4
Phosphate	126.813	33.4794	11510.1
Phosphate	126.821	33.4794	10942.3
Phosphate	126.829	33.4794	10175.8
Phosphate	126.838	33.4794	9298.24
Phosphate	126.846	33.4794	8379.67
Phosphate	126.854	33.4794	7463.29
Phosphate	126.862	33.4794	6567.78
Phosphate	126.871	33.4794	5696.79
Phosphate	126.879	33.4794	4850.47
Phosphate	126.887	33.4794	4034.16
Phosphate	126.335	33.4746	4243.03
Phosphate	126.343	33.4746	5384.88
Phosphate	126.352	33.4746	6705.77
Phosphate	126.36	33.4746	8101.49
Phosphate	126.368	33.4746	9429.05
Phosphate	126.376	33.4746	10528.6
Phosphate	126.385	33.4746	11252.6
Phosphate	126.393	33.4746	11496.3
Phosphate	126.401	33.4746	11219.3
Phosphate	126.409	33.4746	10454.7
Phosphate	126.418	33.4746	9300.39
Phosphate	126.426	33.4746	7897.33
Phosphate	126.434	33.4746	6400.62
Phosphate	126.442	33.4746	4951.22
Phosphate	126.45	33.4746	3655.46
Phosphate	126.582	33.4746	3962.66
Phosphate	126.59	33.4746	6173.8
Phosphate	126.599	33.4746	9180.18
Phosphate	126.607	33.4746	13028.1
Phosphate	126.615	33.4746	17645.8
Phosphate	126.623	33.4746	22810.5
Phosphate	126.632	33.4746	28142.6
Phosphate	126.64	33.4746	33138.5
Phosphate	126.648	33.4746	37243.7
Phosphate	126.656	33.4746	39952.9
Phosphate	126.665	33.4746	40913.6
Phosphate	126.673	33.4746	40004.2
Phosphate	126.681	33.4746	37365
Phosphate	126.689	33.4746	33370.2
Phosphate	126.698	33.4746	28551.5
Phosphate	126.706	33.4746	23495.9
Phosphate	126.714	33.4746	18742.9
Phosphate	126.722	33.4746	14708
Phosphate	126.731	33.4746	11641.6
Phosphate	126.739	33.4746	9625.1
Phosphate	126.747	33.4746	8594.54
Phosphate	126.755	33.4746	8379.43
Phosphate	126.763	33.4746	8746.45
Phosphate	126.772	33.4746	9441.29
Phosphate	126.78	33.4746	10225.1
Phosphate	126.788	33.4746	10903.3
Phosphate	126.796	33.4746	11344.6
Phosphate	126.805	33.4746	11487.9
Phosphate	126.813	33.4746	11335.8
Phosphate	126.821	33.4746	10936.5
Phosphate	126.829	33.4746	10359.8
Phosphate	126.838	33.4746	9673.01
Phosphate	126.846	33.4746	8925.29
Phosphate	126.854	33.4746	8141.75
Phosphate	126.862	33.4746	7328.82
Phosphate	126.871	33.4746	6485.51
Phosphate	126.879	33.4746	5615.18
Phosphate	126.887	33.4746	4732.75
Phosphate	126.895	33.4746	3865.36
Phosphate	126.327	33.4698	4181.73
Phosphate	126.335	33.4698	5257.96
Phosphate	126.343	33.4698	6622.14
Phosphate	126.352	33.4698	8208.32
Phosphate	126.36	33.4698	9890.09
Phosphate	126.368	33.4698	11493.2
Phosphate	126.376	33.4698	12822.6
Phosphate	126.385	33.4698	13698
Phosphate	126.393	33.4698	13991
Phosphate	126.401	33.4698	13652.1
Phosphate	126.409	33.4698	12720.7
Phosphate	126.418	33.4698	11315.7
Phosphate	126.426	33.4698	9608.36
Phosphate	126.434	33.4698	7787.28
Phosphate	126.442	33.4698	6023.83
Phosphate	126.45	33.4698	4447.35
Phosphate	126.582	33.4698	3994.94
Phosphate	126.59	33.4698	6224.09
Phosphate	126.599	33.4698	9254.96
Phosphate	126.607	33.4698	13134.2
Phosphate	126.615	33.4698	17789.6
Phosphate	126.623	33.4698	22996.4
Phosphate	126.632	33.4698	28371.9
Phosphate	126.64	33.4698	33408.6
Phosphate	126.648	33.4698	37547.5
Phosphate	126.656	33.4698	40279.2
Phosphate	126.665	33.4698	41248
Phosphate	126.673	33.4698	40331.7
Phosphate	126.681	33.4698	37671
Phosphate	126.689	33.4698	33642.4
Phosphate	126.698	33.4698	28780.8
Phosphate	126.706	33.4698	23675.6
Phosphate	126.714	33.4698	18868.1
Phosphate	126.722	33.4698	14773.7
Phosphate	126.731	33.4698	11641.7
Phosphate	126.739	33.4698	9551.99
Phosphate	126.747	33.4698	8440.51
Phosphate	126.755	33.4698	8139.27
Phosphate	126.763	33.4698	8421.25
Phosphate	126.772	33.4698	9042.29
Phosphate	126.78	33.4698	9776.44
Phosphate	126.788	33.4698	10442.6
Phosphate	126.796	33.4698	10920.6
Phosphate	126.805	33.4698	11154.8
Phosphate	126.813	33.4698	11145.7
Phosphate	126.821	33.4698	10931.4
Phosphate	126.829	33.4698	10563.8
Phosphate	126.838	33.4698	10087.9
Phosphate	126.846	33.4698	9529.49
Phosphate	126.854	33.4698	8893.42
Phosphate	126.862	33.4698	8172.38
Phosphate	126.871	33.4698	7360.12
Phosphate	126.879	33.4698	6463.42
Phosphate	126.887	33.4698	5507.84
Phosphate	126.895	33.4698	4535.59
Phosphate	126.31	33.465	3688.68
Phosphate	126.319	33.465	4280.37
Phosphate	126.327	33.465	5176.61
Phosphate	126.335	33.465	6427.57
Phosphate	126.343	33.465	8027.44
Phosphate	126.352	33.465	9898.89
Phosphate	126.36	33.465	11891
Phosphate	126.368	33.465	13794.8
Phosphate	126.376	33.465	15375.6
Phosphate	126.385	33.465	16416.7
Phosphate	126.393	33.465	16762.9
Phosphate	126.401	33.465	16354.2
Phosphate	126.409	33.465	15237.1
Phosphate	126.418	33.465	13553.5
Phosphate	126.426	33.465	11508.2
Phosphate	126.434	33.465	9326.92
Phosphate	126.442	33.465	7214.75
Phosphate	126.45	33.465	5326.57
Phosphate	126.459	33.465	3753.29
Phosphate	126.582	33.465	3965.45
Phosphate	126.59	33.465	6178.12
Phosphate	126.599	33.465	9186.61
Phosphate	126.607	33.465	13037.2
Phosphate	126.615	33.465	17658.2
Phosphate	126.623	33.465	22826.6
Phosphate	126.632	33.465	28162.6
Phosphate	126.64	33.465	33162.3
Phosphate	126.648	33.465	37271.1
Phosphate	126.656	33.465	39983.3
Phosphate	126.665	33.465	40946.1
Phosphate	126.673	33.465	40038.1
Phosphate	126.681	33.465	37399.1
Phosphate	126.689	33.465	33402.2
Phosphate	126.698	33.465	28577.6
Phosphate	126.706	33.465	23508.6
Phosphate	126.714	33.465	18730.1
Phosphate	126.722	33.465	14651.2
Phosphate	126.731	33.465	11516.2
Phosphate	126.739	33.465	9401.88
Phosphate	126.747	33.465	8244.31
Phosphate	126.755	33.465	7879.55
Phosphate	126.763	33.465	8089.26
Phosphate	126.772	33.465	8642.25
Phosphate	126.78	33.465	9328.38
Phosphate	126.788	33.465	9982.72
Phosphate	126.796	33.465	10498.4
Phosphate	126.805	33.465	10827
Phosphate	126.813	33.465	10968
Phosphate	126.821	33.465	10948.7
Phosphate	126.829	33.465	10802.7
Phosphate	126.838	33.465	10550.9
Phosphate	126.846	33.465	10194
Phosphate	126.854	33.465	9714.95
Phosphate	126.862	33.465	9091.41
Phosphate	126.871	33.465	8311.32
Phosphate	126.879	33.465	7385.03
Phosphate	126.887	33.465	6349.46
Phosphate	126.895	33.465	5263.07
Phosphate	126.904	33.465	4194.04
Phosphate	126.286	33.4603	3805.29
Phosphate	126.294	33.4603	4023.52
Phosphate	126.302	33.4603	4280.55
Phosphate	126.31	33.4603	4676.24
Phosphate	126.319	33.4603	5324.39
Phosphate	126.327	33.4603	6328.49
Phosphate	126.335	33.4603	7752.57
Phosphate	126.343	33.4603	9593.47
Phosphate	126.352	33.4603	11762.1
Phosphate	126.36	33.4603	14081.4
Phosphate	126.368	33.4603	16304.2
Phosphate	126.376	33.4603	18153
Phosphate	126.385	33.4603	19370.4
Phosphate	126.393	33.4603	19772.4
Phosphate	126.401	33.4603	19286.8
Phosphate	126.409	33.4603	17967.6
Phosphate	126.418	33.4603	15981.4
Phosphate	126.426	33.4603	13569.3
Phosphate	126.434	33.4603	10997.2
Phosphate	126.442	33.4603	8506.66
Phosphate	126.45	33.4603	6280.33
Phosphate	126.459	33.4603	4425.32
Phosphate	126.582	33.4603	3875.92
Phosphate	126.59	33.4603	6038.61
Phosphate	126.599	33.4603	8979.17
Phosphate	126.607	33.4603	12742.9
Phosphate	126.615	33.4603	17259.5
Phosphate	126.623	33.4603	22311.3
Phosphate	126.632	33.4603	27526.9
Phosphate	126.64	33.4603	32414.1
Phosphate	126.648	33.4603	36430.8
Phosphate	126.656	33.4603	39082.9
Phosphate	126.665	33.4603	40026
Phosphate	126.673	33.4603	39141.6
Phosphate	126.681	33.4603	36566.6
Phosphate	126.689	33.4603	32665.9
Phosphate	126.698	33.4603	27957
Phosphate	126.706	33.4603	23009.2
Phosphate	126.714	33.4603	18343
Phosphate	126.722	33.4603	14355.6
Phosphate	126.731	33.4603	11282.2
Phosphate	126.739	33.4603	9195.01
Phosphate	126.747	33.4603	8029.98
Phosphate	126.755	33.4603	7628.5
Phosphate	126.763	33.4603	7782.78
Phosphate	126.772	33.4603	8276.76
Phosphate	126.78	33.4603	8918.4
Phosphate	126.788	33.4603	9561.18
Phosphate	126.796	33.4603	10113.5
Phosphate	126.805	33.4603	10536
Phosphate	126.813	33.4603	10827.9
Phosphate	126.821	33.4603	11006.5
Phosphate	126.829	33.4603	11086.5
Phosphate	126.838	33.4603	11064.3
Phosphate	126.846	33.4603	10914.2
Phosphate	126.854	33.4603	10596
Phosphate	126.862	33.4603	10071.7
Phosphate	126.871	33.4603	9322.86
Phosphate	126.879	33.4603	8363.32
Phosphate	126.887	33.4603	7241.85
Phosphate	126.895	33.4603	6033.9
Phosphate	126.904	33.4603	4826.13
Phosphate	126.912	33.4603	3699.18
Phosphate	126.261	33.4555	3759.22
Phosphate	126.269	33.4555	4255.14
Phosphate	126.277	33.4555	4653.5
Phosphate	126.286	33.4555	4952.66
Phosphate	126.294	33.4555	5191.55
Phosphate	126.302	33.4555	5453.38
Phosphate	126.31	33.4555	5858.58
Phosphate	126.319	33.4555	6545.69
Phosphate	126.327	33.4555	7641.87
Phosphate	126.335	33.4555	9227.85
Phosphate	126.343	33.4555	11304.8
Phosphate	126.352	33.4555	13772.2
Phosphate	126.36	33.4555	16425.1
Phosphate	126.368	33.4555	18976.5
Phosphate	126.376	33.4555	21102.4
Phosphate	126.385	33.4555	22502.3
Phosphate	126.393	33.4555	22960.6
Phosphate	126.401	33.4555	22392
Phosphate	126.409	33.4555	20858.1
Phosphate	126.418	33.4555	18551.1
Phosphate	126.426	33.4555	15750.6
Phosphate	126.434	33.4555	12764.7
Phosphate	126.442	33.4555	9873.83
Phosphate	126.45	33.4555	7289.64
Phosphate	126.459	33.4555	5136.49
Phosphate	126.582	33.4555	3730.98
Phosphate	126.59	33.4555	5812.79
Phosphate	126.599	33.4555	8643.38
Phosphate	126.607	33.4555	12266.3
Phosphate	126.615	33.4555	16614.1
Phosphate	126.623	33.4555	21477.1
Phosphate	126.632	33.4555	26497.9
Phosphate	126.64	33.4555	31202.8
Phosphate	126.648	33.4555	35070.2
Phosphate	126.656	33.4555	37624.9
Phosphate	126.665	33.4555	38535.8
Phosphate	126.673	33.4555	37689.4
Phosphate	126.681	33.4555	35218.1
Phosphate	126.689	33.4555	31473.8
Phosphate	126.698	33.4555	26954.8
Phosphate	126.706	33.4555	22208.3
Phosphate	126.714	33.4555	17734.1
Phosphate	126.722	33.4555	13911.5
Phosphate	126.731	33.4555	10963.4
Phosphate	126.739	33.4555	8955.59
Phosphate	126.747	33.4555	7823.71
Phosphate	126.755	33.4555	7415.12
Phosphate	126.763	33.4555	7533.76
Phosphate	126.772	33.4555	7980.16
Phosphate	126.78	33.4555	8582.04
Phosphate	126.788	33.4555	9212.93
Phosphate	126.796	33.4555	9798.3
Phosphate	126.805	33.4555	10309.2
Phosphate	126.813	33.4555	10746.2
Phosphate	126.821	33.4555	11117.5
Phosphate	126.829	33.4555	11419.4
Phosphate	126.838	33.4555	11623.7
Phosphate	126.846	33.4555	11678.1
Phosphate	126.854	33.4555	11519
Phosphate	126.862	33.4555	11091.8
Phosphate	126.871	33.4555	10371.4
Phosphate	126.879	33.4555	9375.12
Phosphate	126.887	33.4555	8163.52
Phosphate	126.895	33.4555	6829.32
Phosphate	126.904	33.4555	5478.03
Phosphate	126.912	33.4555	4207.35
Phosphate	126.253	33.4507	4157.32
Phosphate	126.261	33.4507	4877.68
Phosphate	126.269	33.4507	5506.93
Phosphate	126.277	33.4507	6001.92
Phosphate	126.286	33.4507	6355.09
Phosphate	126.294	33.4507	6608.84
Phosphate	126.302	33.4507	6860.36
Phosphate	126.31	33.4507	7253.08
Phosphate	126.319	33.4507	7953.6
Phosphate	126.327	33.4507	9116.33
Phosphate	126.335	33.4507	10841.8
Phosphate	126.343	33.4507	13137.5
Phosphate	126.352	33.4507	15892.3
Phosphate	126.36	33.4507	18873.2
Phosphate	126.368	33.4507	21751.3
Phosphate	126.376	33.4507	24154.4
Phosphate	126.385	33.4507	25736.9
Phosphate	126.393	33.4507	26249.9
Phosphate	126.401	33.4507	25593.7
Phosphate	126.409	33.4507	23837.3
Phosphate	126.418	33.4507	21199.3
Phosphate	126.426	33.4507	17998.3
Phosphate	126.434	33.4507	14585.9
Phosphate	126.442	33.4507	11282.4
Phosphate	126.45	33.4507	8329.5
Phosphate	126.459	33.4507	5869.17
Phosphate	126.467	33.4507	3947.06
Phosphate	126.59	33.4507	5511.96
Phosphate	126.599	33.4507	8196.05
Phosphate	126.607	33.4507	11631.5
Phosphate	126.615	33.4507	15754.4
Phosphate	126.623	33.4507	20365.8
Phosphate	126.632	33.4507	25127.1
Phosphate	126.64	33.4507	29589.2
Phosphate	126.648	33.4507	33257.8
Phosphate	126.656	33.4507	35682.7
Phosphate	126.665	33.4507	36550.7
Phosphate	126.673	33.4507	35755.2
Phosphate	126.681	33.4507	33422.8
Phosphate	126.689	33.4507	29888.2
Phosphate	126.698	33.4507	25624.9
Phosphate	126.706	33.4507	21151.8
Phosphate	126.714	33.4507	16941.5
Phosphate	126.722	33.4507	13351.3
Phosphate	126.731	33.4507	10588.4
Phosphate	126.739	33.4507	8710.41
Phosphate	126.747	33.4507	7652.32
Phosphate	126.755	33.4507	7267.46
Phosphate	126.763	33.4507	7371.96
Phosphate	126.772	33.4507	7783.65
Phosphate	126.78	33.4507	8350.84
Phosphate	126.788	33.4507	8968.27
Phosphate	126.796	33.4507	9579.75
Phosphate	126.805	33.4507	10168.4
Phosphate	126.813	33.4507	10737.5
Phosphate	126.821	33.4507	11287.9
Phosphate	126.829	33.4507	11798.6
Phosphate	126.838	33.4507	12217.7
Phosphate	126.846	33.4507	12466.8
Phosphate	126.854	33.4507	12459.1
Phosphate	126.862	33.4507	12123.3
Phosphate	126.871	33.4507	11427.2
Phosphate	126.879	33.4507	10391.3
Phosphate	126.887	33.4507	9087.81
Phosphate	126.895	33.4507	7626.24
Phosphate	126.904	33.4507	6130.76
Phosphate	126.912	33.4507	4715.97
Phosphate	126.245	33.4459	4378.49
Phosphate	126.253	33.4459	5328.4
Phosphate	126.261	33.4459	6235.79
Phosphate	126.269	33.4459	7021.97
Phosphate	126.277	33.4459	7628.25
Phosphate	126.286	33.4459	8038.92
Phosphate	126.294	33.4459	8299.07
Phosphate	126.302	33.4459	8520.67
Phosphate	126.31	33.4459	8872.44
Phosphate	126.319	33.4459	9552.34
Phosphate	126.327	33.4459	10745.6
Phosphate	126.335	33.4459	12575.8
Phosphate	126.343	33.4459	15059.4
Phosphate	126.352	33.4459	18075.8
Phosphate	126.36	33.4459	21364.4
Phosphate	126.368	33.4459	24554.4
Phosphate	126.376	33.4459	27224.4
Phosphate	126.385	33.4459	28982.5
Phosphate	126.393	33.4459	29545.8
Phosphate	126.401	33.4459	28799.4
Phosphate	126.409	33.4459	26818.9
Phosphate	126.418	33.4459	23848.9
Phosphate	126.426	33.4459	20246.8
Phosphate	126.434	33.4459	16407.7
Phosphate	126.442	33.4459	12691.4
Phosphate	126.45	33.4459	9369.6
Phosphate	126.459	33.4459	6602.01
Phosphate	126.467	33.4459	4439.88
Phosphate	126.59	33.4459	5150.76
Phosphate	126.599	33.4459	7658.97
Phosphate	126.607	33.4459	10869.3
Phosphate	126.615	33.4459	14722.1
Phosphate	126.623	33.4459	19031.5
Phosphate	126.632	33.4459	23481.2
Phosphate	126.64	33.4459	27651.8
Phosphate	126.648	33.4459	31081.8
Phosphate	126.656	33.4459	33351.1
Phosphate	126.665	33.4459	34168
Phosphate	126.673	33.4459	33434.1
Phosphate	126.681	33.4459	31269.7
Phosphate	126.689	33.4459	27989
Phosphate	126.698	33.4459	24036.2
Phosphate	126.706	33.4459	19897
Phosphate	126.714	33.4459	16012.2
Phosphate	126.722	33.4459	12713
Phosphate	126.731	33.4459	10188.7
Phosphate	126.739	33.4459	8487.14
Phosphate	126.747	33.4459	7541.57
Phosphate	126.755	33.4459	7210.91
Phosphate	126.763	33.4459	7323.19
Phosphate	126.772	33.4459	7713.42
Phosphate	126.78	33.4459	8250.58
Phosphate	126.788	33.4459	8851.11
Phosphate	126.796	33.4459	9478.18
Phosphate	126.805	33.4459	10128.3
Phosphate	126.813	33.4459	10809.5
Phosphate	126.821	33.4459	11516.9
Phosphate	126.829	33.4459	12214.5
Phosphate	126.838	33.4459	12828.2
Phosphate	126.846	33.4459	13255
Phosphate	126.854	33.4459	13385.3
Phosphate	126.862	33.4459	13131.8
Phosphate	126.871	33.4459	12455.1
Phosphate	126.879	33.4459	11378.2
Phosphate	126.887	33.4459	9984.01
Phosphate	126.895	33.4459	8398.22
Phosphate	126.904	33.4459	6762.69
Phosphate	126.912	33.4459	5208.19
Phosphate	126.92	33.4459	3833.6
Phosphate	126.236	33.4412	4408.46
Phosphate	126.245	33.4412	5549.63
Phosphate	126.253	33.4412	6731.07
Phosphate	126.261	33.4412	7855.51
Phosphate	126.269	33.4412	8822.3
Phosphate	126.277	33.4412	9553.87
Phosphate	126.286	33.4412	10023.9
Phosphate	126.294	33.4412	10279
Phosphate	126.302	33.4412	10446.6
Phosphate	126.31	33.4412	10722.7
Phosphate	126.319	33.4412	11339.6
Phosphate	126.327	33.4412	12517
Phosphate	126.335	33.4412	14404.7
Phosphate	126.343	33.4412	17030.8
Phosphate	126.352	33.4412	20267.6
Phosphate	126.36	33.4412	23828.4
Phosphate	126.368	33.4412	27301.1
Phosphate	126.376	33.4412	30216
Phosphate	126.385	33.4412	32135.1
Phosphate	126.393	33.4412	32741.3
Phosphate	126.401	33.4412	31904.3
Phosphate	126.409	33.4412	29705
Phosphate	126.418	33.4412	26412.8
Phosphate	126.426	33.4412	22422.2
Phosphate	126.434	33.4412	18170
Phosphate	126.442	33.4412	14054.2
Phosphate	126.45	33.4412	10375.6
Phosphate	126.459	33.4412	7310.81
Phosphate	126.467	33.4412	4916.51
Phosphate	126.59	33.4412	4746.26
Phosphate	126.599	33.4412	7057.49
Phosphate	126.607	33.4412	10015.8
Phosphate	126.615	33.4412	13566.1
Phosphate	126.623	33.4412	17537.3
Phosphate	126.632	33.4412	21638.1
Phosphate	126.64	33.4412	25482.3
Phosphate	126.648	33.4412	28645.1
Phosphate	126.656	33.4412	30740.4
Phosphate	126.665	33.4412	31500.6
Phosphate	126.673	33.4412	30836.9
Phosphate	126.681	33.4412	28862.2
Phosphate	126.689	33.4412	25868.8
Phosphate	126.698	33.4412	22268.2
Phosphate	126.706	33.4412	18509.4
Phosphate	126.714	33.4412	14998.5
Phosphate	126.722	33.4412	12038
Phosphate	126.731	33.4412	9797.07
Phosphate	126.739	33.4412	8312.42
Phosphate	126.747	33.4412	7514.45
Phosphate	126.755	33.4412	7266.58
Phosphate	126.763	33.4412	7407.7
Phosphate	126.772	33.4412	7789.06
Phosphate	126.78	33.4412	8299.72
Phosphate	126.788	33.4412	8877.72
Phosphate	126.796	33.4412	9506.14
Phosphate	126.805	33.4412	10196.3
Phosphate	126.813	33.4412	10962.6
Phosphate	126.821	33.4412	11797.3
Phosphate	126.829	33.4412	12651.5
Phosphate	126.838	33.4412	13431.7
Phosphate	126.846	33.4412	14012.2
Phosphate	126.854	33.4412	14262.3
Phosphate	126.862	33.4412	14079.3
Phosphate	126.871	33.4412	13416.6
Phosphate	126.879	33.4412	12298.9
Phosphate	126.887	33.4412	10818.9
Phosphate	126.895	33.4412	9116.78
Phosphate	126.904	33.4412	7350.58
Phosphate	126.912	33.4412	5665.98
Phosphate	126.92	33.4412	4173.15
Phosphate	126.228	33.4364	4277.38
Phosphate	126.236	33.4364	5538.18
Phosphate	126.245	33.4364	6937.17
Phosphate	126.253	33.4364	8382.09
Phosphate	126.261	33.4364	9752.42
Phosphate	126.269	33.4364	10922
Phosphate	126.277	33.4364	11791.1
Phosphate	126.286	33.4364	12320.1
Phosphate	126.294	33.4364	12555.8
Phosphate	126.302	33.4364	12641.2
Phosphate	126.31	33.4364	12801.1
Phosphate	126.319	33.4364	13305.2
Phosphate	126.327	33.4364	14410.5
Phosphate	126.335	33.4364	16296.6
Phosphate	126.343	33.4364	19006
Phosphate	126.352	33.4364	22406.7
Phosphate	126.36	33.4364	26188.4
Phosphate	126.368	33.4364	29900
Phosphate	126.376	33.4364	33025.9
Phosphate	126.385	33.4364	35083.5
Phosphate	126.393	33.4364	35722.4
Phosphate	126.401	33.4364	34796.6
Phosphate	126.409	33.4364	32391.3
Phosphate	126.418	33.4364	28798
Phosphate	126.426	33.4364	24445.4
Phosphate	126.434	33.4364	19808.7
Phosphate	126.442	33.4364	15321.4
Phosphate	126.45	33.4364	11310.9
Phosphate	126.459	33.4364	7969.76
Phosphate	126.467	33.4364	5359.61
Phosphate	126.59	33.4364	4316.88
Phosphate	126.599	33.4364	6419.04
Phosphate	126.607	33.4364	9109.74
Phosphate	126.615	33.4364	12339
Phosphate	126.623	33.4364	15951.3
Phosphate	126.632	33.4364	19681.7
Phosphate	126.64	33.4364	23179.6
Phosphate	126.648	33.4364	26059.1
Phosphate	126.656	33.4364	27970.1
Phosphate	126.665	33.4364	28670.8
Phosphate	126.673	33.4364	28082.9
Phosphate	126.681	33.4364	26311.8
Phosphate	126.689	33.4364	23626.9
Phosphate	126.698	33.4364	20405.6
Phosphate	126.706	33.4364	17058.5
Phosphate	126.714	33.4364	13955.2
Phosphate	126.722	33.4364	11368.1
Phosphate	126.731	33.4364	9444.95
Phosphate	126.739	33.4364	8210.05
Phosphate	126.747	33.4364	7589.56
Phosphate	126.755	33.4364	7449.77
Phosphate	126.763	33.4364	7638.76
Phosphate	126.772	33.4364	8022.33
Phosphate	126.78	33.4364	8508.37
Phosphate	126.788	33.4364	9055.81
Phosphate	126.796	33.4364	9667.85
Phosphate	126.805	33.4364	10371.6
Phosphate	126.813	33.4364	11190.4
Phosphate	126.821	33.4364	12115.6
Phosphate	126.829	33.4364	13089
Phosphate	126.838	33.4364	14000.6
Phosphate	126.846	33.4364	14705
Phosphate	126.854	33.4364	15052.5
Phosphate	126.862	33.4364	14926
Phosphate	126.871	33.4364	14271.9
Phosphate	126.879	33.4364	13116.1
Phosphate	126.887	33.4364	11558.9
Phosphate	126.895	33.4364	9753.15
Phosphate	126.904	33.4364	7871.02
Phosphate	126.912	33.4364	6071.14
Phosphate	126.92	33.4364	4473.63
Phosphate	126.22	33.4316	4047.81
Phosphate	126.228	33.4316	5344.59
Phosphate	126.236	33.4316	6868.44
Phosphate	126.245	33.4316	8554.65
Phosphate	126.253	33.4316	10291.8
Phosphate	126.261	33.4316	11933.5
Phosphate	126.269	33.4316	13324.9
Phosphate	126.277	33.4316	14340.6
Phosphate	126.286	33.4316	14925.1
Phosphate	126.294	33.4316	15124
Phosphate	126.302	33.4316	15095.5
Phosphate	126.31	33.4316	15094.6
Phosphate	126.319	33.4316	15430.2
Phosphate	126.327	33.4316	16399.4
Phosphate	126.335	33.4316	18214.3
Phosphate	126.343	33.4316	20935.5
Phosphate	126.352	33.4316	24429.4
Phosphate	126.36	33.4316	28365.8
Phosphate	126.368	33.4316	32258.8
Phosphate	126.376	33.4316	35550
Phosphate	126.385	33.4316	37715.8
Phosphate	126.393	33.4316	38374.4
Phosphate	126.401	33.4316	37364.3
Phosphate	126.409	33.4316	34773.3
Phosphate	126.418	33.4316	30911.4
Phosphate	126.426	33.4316	26237.3
Phosphate	126.434	33.4316	21259.7
Phosphate	126.442	33.4316	16443.1
Phosphate	126.45	33.4316	12138.8
Phosphate	126.459	33.4316	8552.97
Phosphate	126.467	33.4316	5751.76
Phosphate	126.475	33.4316	3691.72
Phosphate	126.59	33.4316	3881.45
Phosphate	126.599	33.4316	5771.58
Phosphate	126.607	33.4316	8190.93
Phosphate	126.615	33.4316	11094.6
Phosphate	126.623	33.4316	14342.9
Phosphate	126.632	33.4316	17697.9
Phosphate	126.64	33.4316	20844.7
Phosphate	126.648	33.4316	23437.1
Phosphate	126.656	33.4316	25161.8
Phosphate	126.665	33.4316	25803.2
Phosphate	126.673	33.4316	25293.8
Phosphate	126.681	33.4316	23732.1
Phosphate	126.689	33.4316	21364.3
Phosphate	126.698	33.4316	18534.1
Phosphate	126.706	33.4316	15613.7
Phosphate	126.714	33.4316	12935.9
Phosphate	126.722	33.4316	10743
Phosphate	126.731	33.4316	9160.48
Phosphate	126.739	33.4316	8199.23
Phosphate	126.747	33.4316	7779.58
Phosphate	126.755	33.4316	7768.71
Phosphate	126.763	33.4316	8021.55
Phosphate	126.772	33.4316	8416.24
Phosphate	126.78	33.4316	8877.52
Phosphate	126.788	33.4316	9384.11
Phosphate	126.796	33.4316	9959.09
Phosphate	126.805	33.4316	10646.4
Phosphate	126.813	33.4316	11479.9
Phosphate	126.821	33.4316	12453.5
Phosphate	126.829	33.4316	13503
Phosphate	126.838	33.4316	14505.6
Phosphate	126.846	33.4316	15299.5
Phosphate	126.854	33.4316	15718.6
Phosphate	126.862	33.4316	15633.3
Phosphate	126.871	33.4316	14983.1
Phosphate	126.879	33.4316	13793.9
Phosphate	126.887	33.4316	12172
Phosphate	126.895	33.4316	10280.1
Phosphate	126.904	33.4316	8301.9
Phosphate	126.912	33.4316	6406.55
Phosphate	126.92	33.4316	4722.39
Phosphate	126.212	33.4268	3791.39
Phosphate	126.22	33.4268	5053.39
Phosphate	126.228	33.4268	6601.69
Phosphate	126.236	33.4268	8412.73
Phosphate	126.245	33.4268	10410.3
Phosphate	126.253	33.4268	12462.6
Phosphate	126.261	33.4268	14395
Phosphate	126.269	33.4268	16021.6
Phosphate	126.277	33.4268	17188.4
Phosphate	126.286	33.4268	17821.4
Phosphate	126.294	33.4268	17963.3
Phosphate	126.302	33.4268	17786.9
Phosphate	126.31	33.4268	17578
Phosphate	126.319	33.4268	17685.7
Phosphate	126.327	33.4268	18449.5
Phosphate	126.335	33.4268	20116.6
Phosphate	126.343	33.4268	22768
Phosphate	126.352	33.4268	26272.9
Phosphate	126.36	33.4268	30285.4
Phosphate	126.368	33.4268	34289.7
Phosphate	126.376	33.4268	37690.3
Phosphate	126.385	33.4268	39927.1
Phosphate	126.393	33.4268	40589.9
Phosphate	126.401	33.4268	39502.3
Phosphate	126.409	33.4268	36752.7
Phosphate	126.418	33.4268	32665.6
Phosphate	126.426	33.4268	27723.5
Phosphate	126.434	33.4268	22462.5
Phosphate	126.442	33.4268	17372.8
Phosphate	126.45	33.4268	12824.8
Phosphate	126.459	33.4268	9036.15
Phosphate	126.467	33.4268	6076.61
Phosphate	126.475	33.4268	3900.17
Phosphate	126.599	33.4268	5142.18
Phosphate	126.607	33.4268	7297.75
Phosphate	126.615	33.4268	9884.93
Phosphate	126.623	33.4268	12779.4
Phosphate	126.632	33.4268	15769.5
Phosphate	126.64	33.4268	18575.1
Phosphate	126.648	33.4268	20888.9
Phosphate	126.656	33.4268	22433.1
Phosphate	126.665	33.4268	23018.1
Phosphate	126.673	33.4268	22587.1
Phosphate	126.681	33.4268	21232.2
Phosphate	126.689	33.4268	19178
Phosphate	126.698	33.4268	16735.6
Phosphate	126.706	33.4268	14240.6
Phosphate	126.714	33.4268	11990.5
Phosphate	126.722	33.4268	10198
Phosphate	126.731	33.4268	8966.66
Phosphate	126.739	33.4268	8293.11
Phosphate	126.747	33.4268	8090.19
Phosphate	126.755	33.4268	8223.64
Phosphate	126.763	33.4268	8552.49
Phosphate	126.772	33.4268	8964.46
Phosphate	126.78	33.4268	9398.81
Phosphate	126.788	33.4268	9852.37
Phosphate	126.796	33.4268	10367.6
Phosphate	126.805	33.4268	11005.8
Phosphate	126.813	33.4268	11813.4
Phosphate	126.821	33.4268	12789.7
Phosphate	126.829	33.4268	13868.3
Phosphate	126.838	33.4268	14917.7
Phosphate	126.846	33.4268	15763.6
Phosphate	126.854	33.4268	16226.8
Phosphate	126.862	33.4268	16166.5
Phosphate	126.871	33.4268	15516.4
Phosphate	126.879	33.4268	14301
Phosphate	126.887	33.4268	12630.3
Phosphate	126.895	33.4268	10674
Phosphate	126.904	33.4268	8623.97
Phosphate	126.912	33.4268	6657.34
Phosphate	126.92	33.4268	4908.43
Phosphate	126.212	33.4221	4751.59
Phosphate	126.22	33.4221	6246.33
Phosphate	126.228	33.4221	8065.22
Phosphate	126.236	33.4221	10181.1
Phosphate	126.245	33.4221	12506.2
Phosphate	126.253	33.4221	14887.5
Phosphate	126.261	33.4221	17121.4
Phosphate	126.269	33.4221	18988.5
Phosphate	126.277	33.4221	20304.4
Phosphate	126.286	33.4221	20974.6
Phosphate	126.294	33.4221	21036.8
Phosphate	126.302	33.4221	20677.8
Phosphate	126.31	33.4221	20213.3
Phosphate	126.319	33.4221	20033.5
Phosphate	126.327	33.4221	20521
Phosphate	126.335	33.4221	21959.6
Phosphate	126.343	33.4221	24453.8
Phosphate	126.352	33.4221	27879.3
Phosphate	126.36	33.4221	31879.7
Phosphate	126.368	33.4221	35915.9
Phosphate	126.376	33.4221	39361.8
Phosphate	126.385	33.4221	41626.7
Phosphate	126.393	33.4221	42276.1
Phosphate	126.401	33.4221	41119.9
Phosphate	126.409	33.4221	38245
Phosphate	126.418	33.4221	33985.2
Phosphate	126.426	33.4221	28839.8
Phosphate	126.434	33.4221	23365.2
Phosphate	126.442	33.4221	18070
Phosphate	126.45	33.4221	13339
Phosphate	126.459	33.4221	9398.24
Phosphate	126.467	33.4221	6319.99
Phosphate	126.475	33.4221	4056.32
Phosphate	126.599	33.4221	4555.82
Phosphate	126.607	33.4221	6465.66
Phosphate	126.615	33.4221	8758.03
Phosphate	126.623	33.4221	11322.9
Phosphate	126.632	33.4221	13973.2
Phosphate	126.64	33.4221	16461.2
Phosphate	126.648	33.4221	18515.8
Phosphate	126.656	33.4221	19892.6
Phosphate	126.665	33.4221	20426.5
Phosphate	126.673	33.4221	20070.9
Phosphate	126.681	33.4221	18912.7
Phosphate	126.689	33.4221	17156.7
Phosphate	126.698	33.4221	15084.5
Phosphate	126.706	33.4221	12997.8
Phosphate	126.714	33.4221	11162
Phosphate	126.722	33.4221	9761.9
Phosphate	126.731	33.4221	8879.86
Phosphate	126.739	33.4221	8497.73
Phosphate	126.747	33.4221	8519.27
Phosphate	126.755	33.4221	8806.27
Phosphate	126.763	33.4221	9218.9
Phosphate	126.772	33.4221	9651.35
Phosphate	126.78	33.4221	10054.7
Phosphate	126.788	33.4221	10441.8
Phosphate	126.796	33.4221	10873.7
Phosphate	126.805	33.4221	11429.3
Phosphate	126.813	33.4221	12169.3
Phosphate	126.821	33.4221	13101.2
Phosphate	126.829	33.4221	14160.4
Phosphate	126.838	33.4221	15210.8
Phosphate	126.846	33.4221	16069.9
Phosphate	126.854	33.4221	16548.6
Phosphate	126.862	33.4221	16497.8
Phosphate	126.871	33.4221	15844.9
Phosphate	126.879	33.4221	14612.5
Phosphate	126.887	33.4221	12911.8
Phosphate	126.895	33.4221	10916.2
Phosphate	126.904	33.4221	8822.27
Phosphate	126.912	33.4221	6811.94
Phosphate	126.92	33.4221	5023.23
Phosphate	126.203	33.4173	4498.2
Phosphate	126.212	33.4173	5903.73
Phosphate	126.22	33.4173	7648.17
Phosphate	126.228	33.4173	9750.37
Phosphate	126.236	33.4173	12179.9
Phosphate	126.245	33.4173	14837.6
Phosphate	126.253	33.4173	17550
Phosphate	126.261	33.4173	20084.1
Phosphate	126.269	33.4173	22186.8
Phosphate	126.277	33.4173	23641.9
Phosphate	126.286	33.4173	24332.8
Phosphate	126.294	33.4173	24290.9
Phosphate	126.302	33.4173	23715
Phosphate	126.31	33.4173	22950
Phosphate	126.319	33.4173	22426
Phosphate	126.327	33.4173	22568.6
Phosphate	126.335	33.4173	23699.1
Phosphate	126.343	33.4173	25947.4
Phosphate	126.352	33.4173	29199.5
Phosphate	126.36	33.4173	33094.5
Phosphate	126.368	33.4173	37077
Phosphate	126.376	33.4173	40498.5
Phosphate	126.385	33.4173	42744.7
Phosphate	126.393	33.4173	43361.9
Phosphate	126.401	33.4173	42147.6
Phosphate	126.409	33.4173	39185
Phosphate	126.418	33.4173	34812
Phosphate	126.426	33.4173	29536.9
Phosphate	126.434	33.4173	23927.6
Phosphate	126.442	33.4173	18503.7
Phosphate	126.45	33.4173	13658.5
Phosphate	126.459	33.4173	9623.02
Phosphate	126.467	33.4173	6470.99
Phosphate	126.475	33.4173	4153.15
Phosphate	126.599	33.4173	4034.47
Phosphate	126.607	33.4173	5725.84
Phosphate	126.615	33.4173	7756.1
Phosphate	126.623	33.4173	10028
Phosphate	126.632	33.4173	12376.2
Phosphate	126.64	33.4173	14582.1
Phosphate	126.648	33.4173	16406.7
Phosphate	126.656	33.4173	17635.7
Phosphate	126.665	33.4173	18125.7
Phosphate	126.673	33.4173	17840.1
Phosphate	126.681	33.4173	16861.3
Phosphate	126.689	33.4173	15377.5
Phosphate	126.698	33.4173	13644.5
Phosphate	126.706	33.4173	11935
Phosphate	126.714	33.4173	10485.5
Phosphate	126.722	33.4173	9455.94
Phosphate	126.731	33.4173	8908.98
Phosphate	126.739	33.4173	8811.47
Phosphate	126.747	33.4173	9056.64
Phosphate	126.755	33.4173	9499.81
Phosphate	126.763	33.4173	9999.24
Phosphate	126.772	33.4173	10452.3
Phosphate	126.78	33.4173	10819
Phosphate	126.788	33.4173	11126
Phosphate	126.796	33.4173	11451.4
Phosphate	126.805	33.4173	11892
Phosphate	126.813	33.4173	12523.8
Phosphate	126.821	33.4173	13365.4
Phosphate	126.829	33.4173	14357.3
Phosphate	126.838	33.4173	15363.6
Phosphate	126.846	33.4173	16197.6
Phosphate	126.854	33.4173	16664.1
Phosphate	126.862	33.4173	16607.6
Phosphate	126.871	33.4173	15950.6
Phosphate	126.879	33.4173	14712.2
Phosphate	126.887	33.4173	13002.4
Phosphate	126.895	33.4173	10994.8
Phosphate	126.904	33.4173	8887.24
Phosphate	126.912	33.4173	6862.99
Phosphate	126.92	33.4173	5061.39
Phosphate	126.195	33.4125	4306.87
Phosphate	126.203	33.4125	5631.99
Phosphate	126.212	33.4125	7274.22
Phosphate	126.22	33.4125	9280.54
Phosphate	126.228	33.4125	11670.7
Phosphate	126.236	33.4125	14411.1
Phosphate	126.245	33.4125	17393
Phosphate	126.253	33.4125	20423.6
Phosphate	126.261	33.4125	23242.2
Phosphate	126.269	33.4125	25562.7
Phosphate	126.277	33.4125	27137.6
Phosphate	126.286	33.4125	27827.2
Phosphate	126.294	33.4125	27655.4
Phosphate	126.302	33.4125	26831.1
Phosphate	126.31	33.4125	25726
Phosphate	126.319	33.4125	24808.2
Phosphate	126.327	33.4125	24544.3
Phosphate	126.335	33.4125	25292.8
Phosphate	126.343	33.4125	27210.3
Phosphate	126.352	33.4125	30196.7
Phosphate	126.36	33.4125	33892.4
Phosphate	126.368	33.4125	37734.1
Phosphate	126.376	33.4125	41059.1
Phosphate	126.385	33.4125	43238
Phosphate	126.393	33.4125	43803.2
Phosphate	126.401	33.4125	42542.3
Phosphate	126.409	33.4125	39532.6
Phosphate	126.418	33.4125	35110.1
Phosphate	126.426	33.4125	29783.9
Phosphate	126.434	33.4125	24124.5
Phosphate	126.442	33.4125	18654.3
Phosphate	126.45	33.4125	13768.8
Phosphate	126.459	33.4125	9700.29
Phosphate	126.467	33.4125	6522.72
Phosphate	126.475	33.4125	4186.23
Phosphate	126.607	33.4125	5104.23
Phosphate	126.615	33.4125	6914.28
Phosphate	126.623	33.4125	8940.11
Phosphate	126.632	33.4125	11034.7
Phosphate	126.64	33.4125	13003.8
Phosphate	126.648	33.4125	14635.8
Phosphate	126.656	33.4125	15741.5
Phosphate	126.665	33.4125	16196.8
Phosphate	126.673	33.4125	15973.2
Phosphate	126.681	33.4125	15150.6
Phosphate	126.689	33.4125	13903.5
Phosphate	126.698	33.4125	12467.4
Phosphate	126.706	33.4125	11090.8
Phosphate	126.714	33.4125	9986.35
Phosphate	126.722	33.4125	9292.88
Phosphate	126.731	33.4125	9055.03
Phosphate	126.739	33.4125	9225.04
Phosphate	126.747	33.4125	9684.33
Phosphate	126.755	33.4125	10279.5
Phosphate	126.763	33.4125	10863.8
Phosphate	126.772	33.4125	11334.8
Phosphate	126.78	33.4125	11658.2
Phosphate	126.788	33.4125	11872
Phosphate	126.796	33.4125	12069.8
Phosphate	126.805	33.4125	12365.9
Phosphate	126.813	33.4125	12852.3
Phosphate	126.821	33.4125	13561
Phosphate	126.829	33.4125	14441.3
Phosphate	126.838	33.4125	15361.1
Phosphate	126.846	33.4125	16134.1
Phosphate	126.854	33.4125	16562.6
Phosphate	126.862	33.4125	16487.1
Phosphate	126.871	33.4125	15825.7
Phosphate	126.879	33.4125	14593.5
Phosphate	126.887	33.4125	12896.6
Phosphate	126.895	33.4125	10905.5
Phosphate	126.904	33.4125	8815.43
Phosphate	126.912	33.4125	6807.89
Phosphate	126.92	33.4125	5021
Phosphate	126.187	33.4077	4147.69
Phosphate	126.195	33.4077	5430.3
Phosphate	126.203	33.4077	6994.09
Phosphate	126.212	33.4077	8890.05
Phosphate	126.22	33.4077	11164.6
Phosphate	126.228	33.4077	13837.5
Phosphate	126.236	33.4077	16873
Phosphate	126.245	33.4077	20154.4
Phosphate	126.253	33.4077	23472.9
Phosphate	126.261	33.4077	26543.2
Phosphate	126.269	33.4077	29049.3
Phosphate	126.277	33.4077	30713.6
Phosphate	126.286	33.4077	31374.2
Phosphate	126.294	33.4077	31046.2
Phosphate	126.302	33.4077	29946.4
Phosphate	126.31	33.4077	28470
Phosphate	126.319	33.4077	27119.3
Phosphate	126.327	33.4077	26399
Phosphate	126.335	33.4077	26702.6
Phosphate	126.343	33.4077	28213.8
Phosphate	126.352	33.4077	30849.1
Phosphate	126.36	33.4077	34256.5
Phosphate	126.368	33.4077	37872.5
Phosphate	126.376	33.4077	41030.2
Phosphate	126.385	33.4077	43093.4
Phosphate	126.393	33.4077	43587.1
Phosphate	126.401	33.4077	42291.3
Phosphate	126.409	33.4077	39275.6
Phosphate	126.418	33.4077	34868.3
Phosphate	126.426	33.4077	29571.3
Phosphate	126.434	33.4077	23948.1
Phosphate	126.442	33.4077	18515.6
Phosphate	126.45	33.4077	13665.2
Phosphate	126.459	33.4077	9626.66
Phosphate	126.467	33.4077	6472.89
Phosphate	126.475	33.4077	4154.09
Phosphate	126.607	33.4077	4621.04
Phosphate	126.615	33.4077	6259.94
Phosphate	126.623	33.4077	8094.54
Phosphate	126.632	33.4077	9992.06
Phosphate	126.64	33.4077	11777.5
Phosphate	126.648	33.4077	13260.4
Phosphate	126.656	33.4077	14271.8
Phosphate	126.665	33.4077	14702.3
Phosphate	126.673	33.4077	14531
Phosphate	126.681	33.4077	13836
Phosphate	126.689	33.4077	12782.8
Phosphate	126.698	33.4077	11591.4
Phosphate	126.706	33.4077	10492.4
Phosphate	126.714	33.4077	9680.41
Phosphate	126.722	33.4077	9277.01
Phosphate	126.731	33.4077	9311.47
Phosphate	126.739	33.4077	9722.02
Phosphate	126.747	33.4077	10377.5
Phosphate	126.755	33.4077	11113.6
Phosphate	126.763	33.4077	11776.3
Phosphate	126.772	33.4077	12259.8
Phosphate	126.78	33.4077	12532.8
Phosphate	126.788	33.4077	12642.1
Phosphate	126.796	33.4077	12694.7
Phosphate	126.805	33.4077	12821.4
Phosphate	126.813	33.4077	13131
Phosphate	126.821	33.4077	13670.2
Phosphate	126.829	33.4077	14399.8
Phosphate	126.838	33.4077	15195.9
Phosphate	126.846	33.4077	15876
Phosphate	126.854	33.4077	16243.8
Phosphate	126.862	33.4077	16138.1
Phosphate	126.871	33.4077	15473.6
Phosphate	126.879	33.4077	14260.3
Phosphate	126.887	33.4077	12598.4
Phosphate	126.895	33.4077	10651.7
Phosphate	126.904	33.4077	8609.83
Phosphate	126.912	33.4077	6649.01
Phosphate	126.92	33.4077	4903.84
Phosphate	126.179	33.403	3966.08
Phosphate	126.187	33.403	5247.82
Phosphate	126.195	33.403	6785.25
Phosphate	126.203	33.403	8613.66
Phosphate	126.212	33.403	10777.6
Phosphate	126.22	33.403	13320.1
Phosphate	126.228	33.403	16259.8
Phosphate	126.236	33.403	19559.7
Phosphate	126.245	33.403	23098.3
Phosphate	126.253	33.403	26655.3
Phosphate	126.261	33.403	29926.2
Phosphate	126.269	33.403	32569.4
Phosphate	126.277	33.403	34281.3
Phosphate	126.286	33.403	34879.3
Phosphate	126.294	33.403	34369.1
Phosphate	126.302	33.403	32972.9
Phosphate	126.31	33.403	31104.9
Phosphate	126.319	33.403	29296.4
Phosphate	126.327	33.403	28085.5
Phosphate	126.335	33.403	27897
Phosphate	126.343	33.403	28940.6
Phosphate	126.352	33.403	31151.8
Phosphate	126.36	33.403	34191.5
Phosphate	126.368	33.403	37504.3
Phosphate	126.376	33.403	40428.3
Phosphate	126.385	33.403	42329.9
Phosphate	126.393	33.403	42733.1
Phosphate	126.401	33.403	41413.3
Phosphate	126.409	33.403	38431
Phosphate	126.418	33.403	34101.5
Phosphate	126.426	33.403	28911.1
Phosphate	126.434	33.403	23408
Phosphate	126.442	33.403	18094.9
Phosphate	126.45	33.403	13353.1
Phosphate	126.459	33.403	9405.88
Phosphate	126.467	33.403	6323.98
Phosphate	126.475	33.403	4058.3
Phosphate	126.607	33.403	4290.45
Phosphate	126.615	33.403	5812.29
Phosphate	126.623	33.403	7516.14
Phosphate	126.632	33.403	9279.08
Phosphate	126.64	33.403	10939.3
Phosphate	126.648	33.403	12321.1
Phosphate	126.656	33.403	13269.5
Phosphate	126.665	33.403	13686
Phosphate	126.673	33.403	13555.4
Phosphate	126.681	33.403	12955.9
Phosphate	126.689	33.403	12047.4
Phosphate	126.698	33.403	11041
Phosphate	126.706	33.403	10155.6
Phosphate	126.714	33.403	9573.76
Phosphate	126.722	33.403	9404.62
Phosphate	126.731	33.403	9664.91
Phosphate	126.739	33.403	10280
Phosphate	126.747	33.403	11105.6
Phosphate	126.755	33.403	11965.3
Phosphate	126.763	33.403	12695.1
Phosphate	126.772	33.403	13183.6
Phosphate	126.78	33.403	13399.4
Phosphate	126.788	33.403	13395.4
Phosphate	126.796	33.403	13290.1
Phosphate	126.805	33.403	13229.1
Phosphate	126.813	33.403	13337.7
Phosphate	126.821	33.403	13678.5
Phosphate	126.829	33.403	14226.3
Phosphate	126.838	33.403	14868.1
Phosphate	126.846	33.403	15429.2
Phosphate	126.854	33.403	15717.7
Phosphate	126.862	33.403	15573.3
Phosphate	126.871	33.403	14908.1
Phosphate	126.879	33.403	13726.4
Phosphate	126.887	33.403	12120.4
Phosphate	126.895	33.403	10244.7
Phosphate	126.904	33.403	8279.59
Phosphate	126.912	33.403	6393.5
Phosphate	126.92	33.403	4715.23
Phosphate	126.17	33.3982	3709.09
Phosphate	126.179	33.3982	5011.46
Phosphate	126.187	33.3982	6570.58
Phosphate	126.195	33.3982	8398.83
Phosphate	126.203	33.3982	10517.9
Phosphate	126.212	33.3982	12961.1
Phosphate	126.22	33.3982	15764.2
Phosphate	126.228	33.3982	18943.2
Phosphate	126.236	33.3982	22461.5
Phosphate	126.245	33.3982	26196.7
Phosphate	126.253	33.3982	29923.2
Phosphate	126.261	33.3982	33324.1
Phosphate	126.269	33.3982	36039.7
Phosphate	126.277	33.3982	37745.8
Phosphate	126.286	33.3982	38242.1
Phosphate	126.294	33.3982	37525
Phosphate	126.302	33.3982	35818.9
Phosphate	126.31	33.3982	33552
Phosphate	126.319	33.3982	31278
Phosphate	126.327	33.3982	29561.4
Phosphate	126.335	33.3982	28853.3
Phosphate	126.343	33.3982	29386.7
Phosphate	126.352	33.3982	31117.7
Phosphate	126.36	33.3982	33724.2
Phosphate	126.368	33.3982	36667.1
Phosphate	126.376	33.3982	39298.9
Phosphate	126.385	33.3982	40997.1
Phosphate	126.393	33.3982	41292.1
Phosphate	126.401	33.3982	39957.6
Phosphate	126.409	33.3982	37044.2
Phosphate	126.418	33.3982	32849.4
Phosphate	126.426	33.3982	27837
Phosphate	126.434	33.3982	22531
Phosphate	126.442	33.3982	17412.9
Phosphate	126.45	33.3982	12847.5
Phosphate	126.459	33.3982	9048.51
Phosphate	126.467	33.3982	6083.07
Phosphate	126.475	33.3982	3903.38
Phosphate	126.607	33.3982	4120.62
Phosphate	126.615	33.3982	5582.37
Phosphate	126.623	33.3982	7219.17
Phosphate	126.632	33.3982	8913.25
Phosphate	126.64	33.3982	10509.7
Phosphate	126.648	33.3982	11840.8
Phosphate	126.656	33.3982	12759.3
Phosphate	126.665	33.3982	13172.8
Phosphate	126.673	33.3982	13070.2
Phosphate	126.681	33.3982	12531
Phosphate	126.689	33.3982	11714.1
Phosphate	126.698	33.3982	10827.2
Phosphate	126.706	33.3982	10084.9
Phosphate	126.714	33.3982	9663.54
Phosphate	126.722	33.3982	9664.88
Phosphate	126.731	33.3982	10096.3
Phosphate	126.739	33.3982	10871.9
Phosphate	126.747	33.3982	11834.4
Phosphate	126.755	33.3982	12794.4
Phosphate	126.763	33.3982	13576.1
Phosphate	126.772	33.3982	14060.3
Phosphate	126.78	33.3982	14213
Phosphate	126.788	33.3982	14090.5
Phosphate	126.796	33.3982	13820.3
Phosphate	126.805	33.3982	13560.9
Phosphate	126.813	33.3982	13453.4
Phosphate	126.821	33.3982	13576.5
Phosphate	126.829	33.3982	13920.2
Phosphate	126.838	33.3982	14385.4
Phosphate	126.846	33.3982	14808.1
Phosphate	126.854	33.3982	15003.7
Phosphate	126.862	33.3982	14815
Phosphate	126.871	33.3982	14152.5
Phosphate	126.879	33.3982	13014.5
Phosphate	126.887	33.3982	11483.4
Phosphate	126.895	33.3982	9702.22
Phosphate	126.904	33.3982	7839.32
Phosphate	126.912	33.3982	6052.74
Phosphate	126.92	33.3982	4463.61
Phosphate	126.17	33.3934	4659.51
Phosphate	126.179	33.3934	6257.07
Phosphate	126.187	33.3934	8137.36
Phosphate	126.195	33.3934	10294.4
Phosphate	126.203	33.3934	12730.1
Phosphate	126.212	33.3934	15460.3
Phosphate	126.22	33.3934	18509.4
Phosphate	126.228	33.3934	21889.4
Phosphate	126.236	33.3934	25565.2
Phosphate	126.245	33.3934	29418.5
Phosphate	126.253	33.3934	33226.1
Phosphate	126.261	33.3934	36668.2
Phosphate	126.269	33.3934	39376
Phosphate	126.277	33.3934	41011.9
Phosphate	126.286	33.3934	41362.4
Phosphate	126.294	33.3934	40415.6
Phosphate	126.302	33.3934	38395
Phosphate	126.31	33.3934	35736.5
Phosphate	126.319	33.3934	33007.9
Phosphate	126.327	33.3934	30792.1
Phosphate	126.335	33.3934	29559.3
Phosphate	126.343	33.3934	29562.2
Phosphate	126.352	33.3934	30776.7
Phosphate	126.36	33.3934	32902.3
Phosphate	126.368	33.3934	35422.8
Phosphate	126.376	33.3934	37713.7
Phosphate	126.385	33.3934	39172.7
Phosphate	126.393	33.3934	39343.1
Phosphate	126.401	33.3934	38000.7
Phosphate	126.409	33.3934	35185.8
Phosphate	126.418	33.3934	31174.3
Phosphate	126.426	33.3934	26401.1
Phosphate	126.434	33.3934	21359.1
Phosphate	126.442	33.3934	16501.7
Phosphate	126.45	33.3934	12172.1
Phosphate	126.459	33.3934	8571.16
Phosphate	126.467	33.3934	5761.29
Phosphate	126.475	33.3934	3696.47
Phosphate	126.607	33.3934	4113.74
Phosphate	126.615	33.3934	5573.15
Phosphate	126.623	33.3934	7207.46
Phosphate	126.632	33.3934	8899.3
Phosphate	126.64	33.3934	10494.4
Phosphate	126.648	33.3934	11825.7
Phosphate	126.656	33.3934	12747.4
Phosphate	126.665	33.3934	13168.6
Phosphate	126.673	33.3934	13080.5
Phosphate	126.681	33.3934	12565.1
Phosphate	126.689	33.3934	11784.2
Phosphate	126.698	33.3934	10948.5
Phosphate	126.706	33.3934	10274.5
Phosphate	126.714	33.3934	9938.86
Phosphate	126.722	33.3934	10041
Phosphate	126.731	33.3934	10582.6
Phosphate	126.739	33.3934	11468.1
Phosphate	126.747	33.3934	12528.3
Phosphate	126.755	33.3934	13560.1
Phosphate	126.763	33.3934	14375
Phosphate	126.772	33.3934	14844.5
Phosphate	126.78	33.3934	14929.6
Phosphate	126.788	33.3934	14687.4
Phosphate	126.796	33.3934	14251.6
Phosphate	126.805	33.3934	13791.8
Phosphate	126.813	33.3934	13462.8
Phosphate	126.821	33.3934	13359
Phosphate	126.829	33.3934	13486.8
Phosphate	126.838	33.3934	13762.1
Phosphate	126.846	33.3934	14034.5
Phosphate	126.854	33.3934	14128.9
Phosphate	126.862	33.3934	13893.5
Phosphate	126.871	33.3934	13237.9
Phosphate	126.879	33.3934	12154.3
Phosphate	126.887	33.3934	10714.4
Phosphate	126.895	33.3934	9047.55
Phosphate	126.904	33.3934	7308.02
Phosphate	126.912	33.3934	5641.49
Phosphate	126.92	33.3934	4159.9
Phosphate	126.162	33.3886	4166.77
Phosphate	126.17	33.3886	5776.79
Phosphate	126.179	33.3886	7716.36
Phosphate	126.187	33.3886	9963.89
Phosphate	126.195	33.3886	12488.8
Phosphate	126.203	33.3886	15266.3
Phosphate	126.212	33.3886	18288.1
Phosphate	126.22	33.3886	21562.5
Phosphate	126.228	33.3886	25094.8
Phosphate	126.236	33.3886	28853.8
Phosphate	126.245	33.3886	32731
Phosphate	126.253	33.3886	36514.5
Phosphate	126.261	33.3886	39892.5
Phosphate	126.269	33.3886	42498.1
Phosphate	126.277	33.3886	43989.9
Phosphate	126.286	33.3886	44147.1
Phosphate	126.294	33.3886	42950.8
Phosphate	126.302	33.3886	40620.4
Phosphate	126.31	33.3886	37592.5
Phosphate	126.319	33.3886	34440
Phosphate	126.327	33.3886	31753.7
Phosphate	126.335	33.3886	30015
Phosphate	126.343	33.3886	29490.7
Phosphate	126.352	33.3886	30175.1
Phosphate	126.36	33.3886	31791.7
Phosphate	126.368	33.3886	33853.2
Phosphate	126.376	33.3886	35766.3
Phosphate	126.385	33.3886	36956.9
Phosphate	126.393	33.3886	36987.9
Phosphate	126.401	33.3886	35640.9
Phosphate	126.409	33.3886	32946.3
Phosphate	126.418	33.3886	29155.9
Phosphate	126.426	33.3886	24670.7
Phosphate	126.434	33.3886	19946.5
Phosphate	126.442	33.3886	15402.9
Phosphate	126.45	33.3886	11357.5
Phosphate	126.459	33.3886	7995.28
Phosphate	126.467	33.3886	5373.02
Phosphate	126.607	33.3886	4266.23
Phosphate	126.615	33.3886	5779.76
Phosphate	126.623	33.3886	7474.73
Phosphate	126.632	33.3886	9229.44
Phosphate	126.64	33.3886	10884
Phosphate	126.648	33.3886	12265.4
Phosphate	126.656	33.3886	13222.4
Phosphate	126.665	33.3886	13661.6
Phosphate	126.673	33.3886	13574
Phosphate	126.681	33.3886	13045.5
Phosphate	126.689	33.3886	12244.7
Phosphate	126.698	33.3886	11390.9
Phosphate	126.706	33.3886	10708.9
Phosphate	126.714	33.3886	10381.8
Phosphate	126.722	33.3886	10511.8
Phosphate	126.731	33.3886	11098
Phosphate	126.739	33.3886	12038.2
Phosphate	126.747	33.3886	13151.9
Phosphate	126.755	33.3886	14223.1
Phosphate	126.763	33.3886	15050.2
Phosphate	126.772	33.3886	15493.9
Phosphate	126.78	33.3886	15508.5
Phosphate	126.788	33.3886	15149.8
Phosphate	126.796	33.3886	14554.7
Phosphate	126.805	33.3886	13900.9
Phosphate	126.813	33.3886	13355
Phosphate	126.821	33.3886	13025.9
Phosphate	126.829	33.3886	12936.1
Phosphate	126.838	33.3886	13017.9
Phosphate	126.846	33.3886	13135.7
Phosphate	126.854	33.3886	13126.4
Phosphate	126.862	33.3886	12844.7
Phosphate	126.871	33.3886	12200.8
Phosphate	126.879	33.3886	11180.8
Phosphate	126.887	33.3886	9844.91
Phosphate	126.895	33.3886	8307.65
Phosphate	126.904	33.3886	6707.67
Phosphate	126.912	33.3886	5176.82
Phosphate	126.92	33.3886	3816.73
Phosphate	126.162	33.3839	5113.55
Phosphate	126.17	33.3839	7066.28
Phosphate	126.179	33.3839	9395.94
Phosphate	126.187	33.3839	12057.7
Phosphate	126.195	33.3839	14989.9
Phosphate	126.203	33.3839	18133.1
Phosphate	126.212	33.3839	21448.1
Phosphate	126.22	33.3839	24921.2
Phosphate	126.228	33.3839	28549.4
Phosphate	126.236	33.3839	32306.6
Phosphate	126.245	33.3839	36100.8
Phosphate	126.253	33.3839	39741.4
Phosphate	126.261	33.3839	42936.9
Phosphate	126.269	33.3839	45335.4
Phosphate	126.277	33.3839	46602.2
Phosphate	126.286	33.3839	46516.6
Phosphate	126.294	33.3839	45054.5
Phosphate	126.302	33.3839	42428.5
Phosphate	126.31	33.3839	39068.2
Phosphate	126.319	33.3839	35541.2
Phosphate	126.327	33.3839	32435.3
Phosphate	126.335	33.3839	30233.2
Phosphate	126.343	33.3839	29208.9
Phosphate	126.352	33.3839	29372.3
Phosphate	126.36	33.3839	30472.3
Phosphate	126.368	33.3839	32055.4
Phosphate	126.376	33.3839	33566.1
Phosphate	126.385	33.3839	34466.2
Phosphate	126.393	33.3839	34344.2
Phosphate	126.401	33.3839	32991.8
Phosphate	126.409	33.3839	30430.4
Phosphate	126.418	33.3839	26886.4
Phosphate	126.426	33.3839	22723.3
Phosphate	126.434	33.3839	18355.6
Phosphate	126.442	33.3839	14164.7
Phosphate	126.45	33.3839	10438.9
Phosphate	126.459	33.3839	7345.61
Phosphate	126.467	33.3839	4934.84
Phosphate	126.607	33.3839	4568.87
Phosphate	126.615	33.3839	6189.73
Phosphate	126.623	33.3839	8004.82
Phosphate	126.632	33.3839	9883.73
Phosphate	126.64	33.3839	11655
Phosphate	126.648	33.3839	13133.2
Phosphate	126.656	33.3839	14155.9
Phosphate	126.665	33.3839	14622
Phosphate	126.673	33.3839	14521.2
Phosphate	126.681	33.3839	13943.9
Phosphate	126.689	33.3839	13068.9
Phosphate	126.698	33.3839	12129.2
Phosphate	126.706	33.3839	11364.1
Phosphate	126.714	33.3839	10968.7
Phosphate	126.722	33.3839	11052.5
Phosphate	126.731	33.3839	11616.2
Phosphate	126.739	33.3839	12553
Phosphate	126.747	33.3839	13673.2
Phosphate	126.755	33.3839	14748.7
Phosphate	126.763	33.3839	15565.1
Phosphate	126.772	33.3839	15971.9
Phosphate	126.78	33.3839	15915.4
Phosphate	126.788	33.3839	15447.4
Phosphate	126.796	33.3839	14705.6
Phosphate	126.805	33.3839	13872.5
Phosphate	126.813	33.3839	13124
Phosphate	126.821	33.3839	12581.4
Phosphate	126.829	33.3839	12282.5
Phosphate	126.838	33.3839	12176.1
Phosphate	126.846	33.3839	12142.7
Phosphate	126.854	33.3839	12032.2
Phosphate	126.862	33.3839	11707.6
Phosphate	126.871	33.3839	11080.5
Phosphate	126.879	33.3839	10131.3
Phosphate	126.887	33.3839	8908.56
Phosphate	126.895	33.3839	7511.3
Phosphate	126.904	33.3839	6061.7
Phosphate	126.912	33.3839	4676.91
Phosphate	126.154	33.3791	4306.64
Phosphate	126.162	33.3791	6186.92
Phosphate	126.17	33.3791	8526.16
Phosphate	126.179	33.3791	11293.4
Phosphate	126.187	33.3791	14415.6
Phosphate	126.195	33.3791	17793.1
Phosphate	126.203	33.3791	21324.3
Phosphate	126.212	33.3791	24931.4
Phosphate	126.22	33.3791	28572.9
Phosphate	126.228	33.3791	32234.9
Phosphate	126.236	33.3791	35898.8
Phosphate	126.245	33.3791	39495.1
Phosphate	126.253	33.3791	42865.4
Phosphate	126.261	33.3791	45752.1
Phosphate	126.269	33.3791	47831.8
Phosphate	126.277	33.3791	48789
Phosphate	126.286	33.3791	48410.7
Phosphate	126.294	33.3791	46671
Phosphate	126.302	33.3791	43772.5
Phosphate	126.31	33.3791	40130.2
Phosphate	126.319	33.3791	36295.3
Phosphate	126.327	33.3791	32840.8
Phosphate	126.335	33.3791	30239.4
Phosphate	126.343	33.3791	28764.6
Phosphate	126.352	33.3791	28438
Phosphate	126.36	33.3791	29033.6
Phosphate	126.368	33.3791	30135.3
Phosphate	126.376	33.3791	31231.3
Phosphate	126.385	33.3791	31825.5
Phosphate	126.393	33.3791	31538.1
Phosphate	126.401	33.3791	30174.6
Phosphate	126.409	33.3791	27749.8
Phosphate	126.418	33.3791	24464
Phosphate	126.426	33.3791	20641.5
Phosphate	126.434	33.3791	16652.7
Phosphate	126.442	33.3791	12837.9
Phosphate	126.45	33.3791	9453.86
Phosphate	126.459	33.3791	6648.48
Phosphate	126.467	33.3791	4464.4
Phosphate	126.607	33.3791	5007.05
Phosphate	126.615	33.3791	6783.25
Phosphate	126.623	33.3791	8772.13
Phosphate	126.632	33.3791	10830.6
Phosphate	126.64	33.3791	12770.3
Phosphate	126.648	33.3791	14387.4
Phosphate	126.656	33.3791	15502.6
Phosphate	126.665	33.3791	16003.6
Phosphate	126.673	33.3791	15876.4
Phosphate	126.681	33.3791	15216.9
Phosphate	126.689	33.3791	14216.9
Phosphate	126.698	33.3791	13127.8
Phosphate	126.706	33.3791	12208.5
Phosphate	126.714	33.3791	11671
Phosphate	126.722	33.3791	11636.6
Phosphate	126.731	33.3791	12111.2
Phosphate	126.739	33.3791	12986.2
Phosphate	126.747	33.3791	14064.9
Phosphate	126.755	33.3791	15108.4
Phosphate	126.763	33.3791	15890.6
Phosphate	126.772	33.3791	16250
Phosphate	126.78	33.3791	16123.8
Phosphate	126.788	33.3791	15557.8
Phosphate	126.796	33.3791	14687.5
Phosphate	126.805	33.3791	13697.3
Phosphate	126.813	33.3791	12768.9
Phosphate	126.821	33.3791	12033.8
Phosphate	126.829	33.3791	11543.3
Phosphate	126.838	33.3791	11262.3
Phosphate	126.846	33.3791	11087.8
Phosphate	126.854	33.3791	10883.6
Phosphate	126.862	33.3791	10521.8
Phosphate	126.871	33.3791	9916.58
Phosphate	126.879	33.3791	9043.27
Phosphate	126.887	33.3791	7938.99
Phosphate	126.895	33.3791	6687.25
Phosphate	126.904	33.3791	5393.51
Phosphate	126.912	33.3791	4159.91
Phosphate	126.154	33.3743	5144.52
Phosphate	126.162	33.3743	7379.09
Phosphate	126.17	33.3743	10146
[truncated: 5,954 more rows]

## Sheet: Fig2c
chemical	longitude	latitude	density
Ca	126.739	33.5653	99.5344
Ca	126.747	33.5653	130.618
Ca	126.755	33.5653	166.278
Ca	126.763	33.5653	203.642
Ca	126.772	33.5653	238.95
Ca	126.78	33.5653	268.091
Ca	126.788	33.5653	287.327
Ca	126.796	33.5653	294.033
Ca	126.805	33.5653	287.244
Ca	126.813	33.5653	267.86
Ca	126.821	33.5653	238.428
Ca	126.829	33.5653	202.586
Ca	126.838	33.5653	164.32
Ca	126.846	33.5653	127.245
Ca	126.854	33.5653	94.0844
Ca	126.731	33.5605	93.4257
Ca	126.739	33.5605	123.71
Ca	126.747	33.5605	161.862
Ca	126.755	33.5605	205.748
Ca	126.763	33.5605	251.803
Ca	126.772	33.5605	295.363
Ca	126.78	33.5605	331.335
Ca	126.788	33.5605	355.089
Ca	126.796	33.5605	363.375
Ca	126.805	33.5605	354.996
Ca	126.813	33.5605	331.059
Ca	126.821	33.5605	294.712
Ca	126.829	33.5605	250.445
Ca	126.838	33.5605	203.182
Ca	126.846	33.5605	157.387
Ca	126.854	33.5605	116.423
Ca	126.722	33.5558	89.2563
Ca	126.731	33.5558	115.081
Ca	126.739	33.5558	151.455
Ca	126.747	33.5558	197.525
Ca	126.755	33.5558	250.676
Ca	126.763	33.5558	306.549
Ca	126.772	33.5558	359.449
Ca	126.78	33.5558	403.161
Ca	126.788	33.5558	432.04
Ca	126.796	33.5558	442.122
Ca	126.805	33.5558	431.945
Ca	126.813	33.5558	402.853
Ca	126.821	33.5558	358.668
Ca	126.829	33.5558	304.853
Ca	126.838	33.5558	247.39
Ca	126.846	33.5558	191.707
Ca	126.854	33.5558	141.893
Ca	126.862	33.5558	100.346
Ca	126.656	33.551	91.5721
Ca	126.665	33.551	94.4422
Ca	126.673	33.551	93.7229
Ca	126.681	33.551	90.2567
Ca	126.714	33.551	91.4633
Ca	126.722	33.551	109.561
Ca	126.731	33.551	139.703
Ca	126.739	33.551	182.651
Ca	126.747	33.551	237.375
Ca	126.755	33.551	300.72
Ca	126.763	33.551	367.434
Ca	126.772	33.551	430.669
Ca	126.78	33.551	482.959
Ca	126.788	33.551	517.525
Ca	126.796	33.551	529.607
Ca	126.805	33.551	517.448
Ca	126.813	33.551	482.649
Ca	126.821	33.551	429.784
Ca	126.829	33.551	365.388
Ca	126.838	33.551	296.622
Ca	126.846	33.551	229.977
Ca	126.854	33.551	170.347
Ca	126.862	33.551	120.599
Ca	126.64	33.5462	97.8841
Ca	126.648	33.5462	110.17
Ca	126.656	33.5462	118.546
Ca	126.665	33.5462	122.179
Ca	126.673	33.5462	121.082
Ca	126.681	33.5462	116.28
Ca	126.689	33.5462	109.83
Ca	126.698	33.5462	104.668
Ca	126.706	33.5462	104.325
Ca	126.714	33.5462	112.513
Ca	126.722	33.5462	132.628
Ca	126.731	33.5462	167.147
Ca	126.739	33.5462	216.99
Ca	126.747	33.5462	280.927
Ca	126.755	33.5462	355.21
Ca	126.763	33.5462	433.609
Ca	126.772	33.5462	508.013
Ca	126.78	33.5462	569.589
Ca	126.788	33.5462	610.322
Ca	126.796	33.5462	624.585
Ca	126.805	33.5462	610.295
Ca	126.813	33.5462	569.333
Ca	126.821	33.5462	507.084
Ca	126.829	33.5462	431.244
Ca	126.838	33.5462	350.247
Ca	126.846	33.5462	271.739
Ca	126.854	33.5462	201.478
Ca	126.862	33.5462	142.84
Ca	126.871	33.5462	96.9114
Ca	126.632	33.5414	105.926
Ca	126.64	33.5414	124.807
Ca	126.648	33.5414	140.452
Ca	126.656	33.5414	151.087
Ca	126.665	33.5414	155.623
Ca	126.673	33.5414	154.03
Ca	126.681	33.5414	147.545
Ca	126.689	33.5414	138.673
Ca	126.698	33.5414	130.996
Ca	126.706	33.5414	128.797
Ca	126.714	33.5414	136.557
Ca	126.722	33.5414	158.345
Ca	126.731	33.5414	197.113
Ca	126.739	33.5414	253.952
Ca	126.747	33.5414	327.421
Ca	126.755	33.5414	413.13
Ca	126.763	33.5414	503.801
Ca	126.772	33.5414	589.972
Ca	126.78	33.5414	661.352
Ca	126.788	33.5414	708.613
Ca	126.796	33.5414	725.202
Ca	126.805	33.5414	708.689
Ca	126.813	33.5414	661.246
Ca	126.821	33.5414	589.115
Ca	126.829	33.5414	501.217
Ca	126.838	33.5414	407.326
Ca	126.846	33.5414	316.302
Ca	126.854	33.5414	234.817
Ca	126.862	33.5414	166.78
Ca	126.871	33.5414	113.449
Ca	126.623	33.5367	107.748
Ca	126.632	33.5367	132.97
Ca	126.64	33.5367	156.662
Ca	126.648	33.5367	176.278
Ca	126.656	33.5367	189.575
Ca	126.665	33.5367	195.158
Ca	126.673	33.5367	192.939
Ca	126.681	33.5367	184.383
Ca	126.689	33.5367	172.508
Ca	126.698	33.5367	161.618
Ca	126.706	33.5367	156.846
Ca	126.714	33.5367	163.525
Ca	126.722	33.5367	186.465
Ca	126.731	33.5367	229.134
Ca	126.739	33.5367	292.81
Ca	126.747	33.5367	375.829
Ca	126.755	33.5367	473.125
Ca	126.763	33.5367	576.323
Ca	126.772	33.5367	674.554
Ca	126.78	33.5367	756.012
Ca	126.788	33.5367	810.003
Ca	126.796	33.5367	829.018
Ca	126.805	33.5367	810.263
Ca	126.813	33.5367	756.207
Ca	126.821	33.5367	673.968
Ca	126.829	33.5367	573.722
Ca	126.838	33.5367	466.618
Ca	126.846	33.5367	362.759
Ca	126.854	33.5367	269.75
Ca	126.862	33.5367	192.044
Ca	126.871	33.5367	131.072
Ca	126.615	33.5319	102.997
Ca	126.623	33.5319	133.157
Ca	126.632	33.5319	164.322
Ca	126.64	33.5319	193.591
Ca	126.648	33.5319	217.805
Ca	126.656	33.5319	234.178
Ca	126.665	33.5319	240.953
Ca	126.673	33.5319	237.962
Ca	126.681	33.5319	226.924
Ca	126.689	33.5319	211.417
Ca	126.698	33.5319	196.553
Ca	126.706	33.5319	188.392
Ca	126.714	33.5319	193.202
Ca	126.722	33.5319	216.59
Ca	126.731	33.5319	262.576
Ca	126.739	33.5319	332.635
Ca	126.747	33.5319	424.874
Ca	126.755	33.5319	533.535
Ca	126.763	33.5319	649.123
Ca	126.772	33.5319	759.342
Ca	126.78	33.5319	850.856
Ca	126.788	33.5319	911.593
Ca	126.796	33.5319	933.08
Ca	126.805	33.5319	912.154
Ca	126.813	33.5319	851.576
Ca	126.821	33.5319	759.334
Ca	126.829	33.5319	646.85
Ca	126.838	33.5319	526.636
Ca	126.846	33.5319	410.026
Ca	126.854	33.5319	305.547
Ca	126.862	33.5319	218.189
Ca	126.871	33.5319	149.556
Ca	126.879	33.5319	98.6216
Ca	126.607	33.5271	92.5104
Ca	126.615	33.5271	125.306
Ca	126.623	33.5271	161.998
Ca	126.632	33.5271	199.908
Ca	126.64	33.5271	235.503
Ca	126.648	33.5271	264.933
Ca	126.656	33.5271	284.785
Ca	126.665	33.5271	292.89
Ca	126.673	33.5271	288.978
Ca	126.681	33.5271	275.034
Ca	126.689	33.5271	255.249
Ca	126.698	33.5271	235.607
Ca	126.706	33.5271	223.175
Ca	126.714	33.5271	225.214
Ca	126.722	33.5271	248.176
Ca	126.731	33.5271	296.655
Ca	126.739	33.5271	372.333
Ca	126.747	33.5271	473.085
Ca	126.755	33.5271	592.464
Ca	126.763	33.5271	719.868
Ca	126.772	33.5271	841.596
Ca	126.78	33.5271	942.812
Ca	126.788	33.5271	1010.1
Ca	126.796	33.5271	1034.05
Ca	126.805	33.5271	1011.13
Ca	126.813	33.5271	944.38
Ca	126.821	33.5271	842.617
Ca	126.829	33.5271	718.459
Ca	126.838	33.5271	585.718
Ca	126.846	33.5271	456.902
Ca	126.854	33.5271	341.412
Ca	126.862	33.5271	244.748
Ca	126.871	33.5271	168.674
Ca	126.879	33.5271	112.065
Ca	126.607	33.5223	110.798
Ca	126.615	33.5223	150.076
Ca	126.623	33.5223	194.019
Ca	126.632	33.5223	239.417
Ca	126.64	33.5223	282.035
Ca	126.648	33.5223	317.249
Ca	126.656	33.5223	340.954
Ca	126.665	33.5223	350.509
Ca	126.673	33.5223	345.526
Ca	126.681	33.5223	328.265
Ca	126.689	33.5223	303.569
Ca	126.698	33.5223	278.348
Ca	126.706	33.5223	260.731
Ca	126.714	33.5223	259.018
Ca	126.722	33.5223	280.536
Ca	126.731	33.5223	330.462
Ca	126.739	33.5223	410.687
Ca	126.747	33.5223	518.862
Ca	126.755	33.5223	647.875
Ca	126.763	33.5223	786.063
Ca	126.772	33.5223	918.392
Ca	126.78	33.5223	1028.61
Ca	126.788	33.5223	1102.04
Ca	126.796	33.5223	1128.38
Ca	126.805	33.5223	1103.76
Ca	126.813	33.5223	1031.47
Ca	126.821	33.5223	921.078
Ca	126.829	33.5223	786.3
Ca	126.838	33.5223	642.133
Ca	126.846	33.5223	502.15
Ca	126.854	33.5223	376.544
Ca	126.862	33.5223	271.269
Ca	126.871	33.5223	188.236
Ca	126.879	33.5223	126.23
Ca	126.599	33.5176	92.0498
Ca	126.607	33.5176	130.635
Ca	126.615	33.5176	176.945
Ca	126.623	33.5176	228.753
Ca	126.632	33.5176	282.274
Ca	126.64	33.5176	332.507
Ca	126.648	33.5176	373.991
Ca	126.656	33.5176	401.862
Ca	126.665	33.5176	412.967
Ca	126.673	33.5176	406.772
Ca	126.681	33.5176	385.821
Ca	126.689	33.5176	355.631
Ca	126.698	33.5176	324.076
Ca	126.706	33.5176	300.381
Ca	126.714	33.5176	293.908
Ca	126.722	33.5176	312.862
Ca	126.731	33.5176	363.002
Ca	126.739	33.5176	446.424
Ca	126.747	33.5176	560.57
Ca	126.755	33.5176	697.708
Ca	126.763	33.5176	845.2
Ca	126.772	33.5176	986.801
Ca	126.78	33.5176	1104.98
Ca	126.788	33.5176	1183.92
Ca	126.796	33.5176	1212.53
Ca	126.805	33.5176	1186.63
Ca	126.813	33.5176	1109.71
Ca	126.821	33.5176	992.008
Ca	126.829	33.5176	848.166
Ca	126.838	33.5176	694.202
Ca	126.846	33.5176	544.597
Ca	126.854	33.5176	410.209
Ca	126.862	33.5176	297.372
Ca	126.871	33.5176	208.118
Ca	126.879	33.5176	141.161
Ca	126.887	33.5176	93.2192
Ca	126.599	33.5128	106.842
Ca	126.607	33.5128	151.628
Ca	126.615	33.5128	205.379
Ca	126.623	33.5128	265.51
Ca	126.632	33.5128	327.624
Ca	126.64	33.5128	385.913
Ca	126.648	33.5128	434.026
Ca	126.656	33.5128	466.294
Ca	126.665	33.5128	479.014
Ca	126.673	33.5128	471.489
Ca	126.681	33.5128	446.537
Ca	126.689	33.5128	410.366
Ca	126.698	33.5128	371.823
Ca	126.706	33.5128	341.237
Ca	126.714	33.5128	329.025
Ca	126.722	33.5128	344.256
Ca	126.731	33.5128	393.246
Ca	126.739	33.5128	478.288
Ca	126.747	33.5128	596.638
Ca	126.755	33.5128	740.014
Ca	126.763	33.5128	894.925
Ca	126.772	33.5128	1044.08
Ca	126.78	33.5128	1168.86
Ca	126.788	33.5128	1252.49
Ca	126.796	33.5128	1283.21
Ca	126.805	33.5128	1256.57
Ca	126.813	33.5128	1176.22
Ca	126.821	33.5128	1052.92
Ca	126.829	33.5128	902.053
Ca	126.838	33.5128	740.429
Ca	126.846	33.5128	583.227
Ca	126.854	33.5128	441.81
Ca	126.862	33.5128	322.795
Ca	126.871	33.5128	228.298
Ca	126.879	33.5128	156.989
Ca	126.887	33.5128	105.474
Ca	126.599	33.508	122.081
Ca	126.607	33.508	173.255
Ca	126.615	33.508	234.671
Ca	126.623	33.508	303.377
Ca	126.632	33.508	374.345
Ca	126.64	33.508	440.93
Ca	126.648	33.508	495.868
Ca	126.656	33.508	532.655
Ca	126.665	33.508	547.013
Ca	126.673	33.508	538.066
Ca	126.681	33.508	508.901
Ca	126.689	33.508	466.398
Ca	126.698	33.508	420.37
Ca	126.706	33.508	382.222
Ca	126.714	33.508	363.393
Ca	126.722	33.508	373.768
Ca	126.731	33.508	420.185
Ca	126.739	33.508	505.119
Ca	126.747	33.508	625.668
Ca	126.755	33.508	773.089
Ca	126.763	33.508	933.196
Ca	126.772	33.508	1087.86
Ca	126.78	33.508	1217.62
Ca	126.788	33.508	1304.96
Ca	126.796	33.508	1337.6
Ca	126.805	33.508	1310.88
Ca	126.813	33.508	1228.56
Ca	126.821	33.508	1101.75
Ca	126.829	33.508	946.32
Ca	126.838	33.508	779.624
Ca	126.846	33.508	617.28
Ca	126.854	33.508	470.96
Ca	126.862	33.508	347.441
Ca	126.871	33.508	248.884
Ca	126.879	33.508	173.944
Ca	126.887	33.508	119.19
Ca	126.59	33.5032	92.3515
Ca	126.599	33.5032	137.324
Ca	126.607	33.5032	194.887
Ca	126.615	33.5032	263.97
Ca	126.623	33.5032	341.251
Ca	126.632	33.5032	421.073
Ca	126.64	33.5032	495.956
Ca	126.648	33.5032	557.714
Ca	126.656	33.5032	599.008
Ca	126.665	33.5032	614.981
Ca	126.673	33.5032	604.562
Ca	126.681	33.5032	571.089
Ca	126.689	33.5032	522.086
Ca	126.698	33.5032	468.284
Ca	126.706	33.5032	422.11
Ca	126.714	33.5032	395.954
Ca	126.722	33.5032	400.448
Ca	126.731	33.5032	442.897
Ca	126.739	33.5032	525.933
Ca	126.747	33.5032	646.533
Ca	126.755	33.5032	795.601
Ca	126.763	33.5032	958.445
Ca	126.772	33.5032	1116.35
Ca	126.78	33.5032	1249.28
Ca	126.788	33.5032	1339.22
Ca	126.796	33.5032	1373.58
Ca	126.805	33.5032	1347.55
Ca	126.813	33.5032	1264.93
Ca	126.821	33.5032	1136.98
Ca	126.829	33.5032	979.822
Ca	126.838	33.5032	811.01
Ca	126.846	33.5032	646.327
Ca	126.854	33.5032	497.525
Ca	126.862	33.5032	371.404
Ca	126.871	33.5032	270.125
Ca	126.879	33.5032	192.357
Ca	126.887	33.5032	134.724
Ca	126.895	33.5032	93.1108
Ca	126.59	33.4985	102.266
Ca	126.599	33.4985	152.066
Ca	126.607	33.4985	215.808
Ca	126.615	33.4985	292.307
Ca	126.623	33.4985	377.882
Ca	126.632	33.4985	466.266
Ca	126.64	33.4985	549.171
Ca	126.648	33.4985	617.521
Ca	126.656	33.4985	663.163
Ca	126.665	33.4985	680.673
Ca	126.673	33.4985	668.783
Ca	126.681	33.4985	631.05
Ca	126.689	33.4985	575.593
Ca	126.698	33.4985	513.986
Ca	126.706	33.4985	459.584
Ca	126.714	33.4985	425.628
Ca	126.722	33.4985	423.401
Ca	126.731	33.4985	460.6
Ca	126.739	33.4985	539.99
Ca	126.747	33.4985	658.463
Ca	126.755	33.4985	806.698
Ca	126.763	33.4985	969.699
Ca	126.772	33.4985	1128.45
Ca	126.78	33.4985	1262.62
Ca	126.788	33.4985	1354.02
Ca	126.796	33.4985	1389.91
Ca	126.805	33.4985	1365.42
Ca	126.813	33.4985	1284.32
Ca	126.821	33.4985	1157.83
Ca	126.829	33.4985	1002.01
Ca	126.838	33.4985	834.299
Ca	126.846	33.4985	670.318
Ca	126.854	33.4985	521.655
Ca	126.862	33.4985	394.983
Ca	126.871	33.4985	292.409
Ca	126.879	33.4985	212.654
Ca	126.887	33.4985	152.492
Ca	126.895	33.4985	108.03
Ca	126.59	33.4937	111.483
Ca	126.599	33.4937	165.772
Ca	126.607	33.4937	235.258
Ca	126.615	33.4937	318.651
Ca	126.623	33.4937	411.936
Ca	126.632	33.4937	508.28
Ca	126.64	33.4937	598.641
Ca	126.648	33.4937	673.114
Ca	126.656	33.4937	722.787
Ca	126.665	33.4937	741.703
Ca	126.673	33.4937	728.397
Ca	126.681	33.4937	686.611
Ca	126.689	33.4937	624.985
Ca	126.698	33.4937	555.831
Ca	126.706	33.4937	493.307
Ca	126.714	33.4937	451.372
Ca	126.722	33.4937	441.841
Ca	126.731	33.4937	472.713
Ca	126.739	33.4937	546.853
Ca	126.747	33.4937	661.113
Ca	126.755	33.4937	806.075
Ca	126.763	33.4937	966.666
Ca	126.772	33.4937	1123.84
Ca	126.78	33.4937	1257.34
Ca	126.788	33.4937	1349.04
Ca	126.796	33.4937	1386.3
Ca	126.805	33.4937	1364.26
Ca	126.813	33.4937	1286.59
Ca	126.821	33.4937	1164.27
Ca	126.829	33.4937	1012.99
Ca	126.838	33.4937	849.716
Ca	126.846	33.4937	689.593
Ca	126.854	33.4937	543.782
Ca	126.862	33.4937	418.663
Ca	126.871	33.4937	316.242
Ca	126.879	33.4937	235.327
Ca	126.887	33.4937	172.946
Ca	126.895	33.4937	125.564
Ca	126.904	33.4937	89.8842
Ca	126.376	33.4889	90.6318
Ca	126.385	33.4889	97.0022
Ca	126.393	33.4889	99.1796
Ca	126.401	33.4889	96.8317
Ca	126.409	33.4889	90.2535
Ca	126.59	33.4889	119.641
Ca	126.599	33.4889	177.902
Ca	126.607	33.4889	252.473
Ca	126.615	33.4889	341.968
Ca	126.623	33.4889	442.077
Ca	126.632	33.4889	545.465
Ca	126.64	33.4889	642.423
Ca	126.648	33.4889	722.311
Ca	126.656	33.4889	775.541
Ca	126.665	33.4889	795.677
Ca	126.673	33.4889	781.068
Ca	126.681	33.4889	735.601
Ca	126.689	33.4889	668.342
Ca	126.698	33.4889	592.209
Ca	126.706	33.4889	522.006
Ca	126.714	33.4889	472.249
Ca	126.722	33.4889	455.145
Ca	126.731	33.4889	478.894
Ca	126.739	33.4889	546.424
Ca	126.747	33.4889	654.59
Ca	126.755	33.4889	794.015
Ca	126.763	33.4889	949.768
Ca	126.772	33.4889	1103.08
Ca	126.78	33.4889	1234.06
Ca	126.788	33.4889	1324.98
Ca	126.796	33.4889	1363.48
Ca	126.805	33.4889	1344.82
Ca	126.813	33.4889	1272.5
Ca	126.821	33.4889	1157.05
Ca	126.829	33.4889	1013.49
Ca	126.838	33.4889	857.986
Ca	126.846	33.4889	704.854
Ca	126.854	33.4889	564.575
Ca	126.862	33.4889	443.077
Ca	126.871	33.4889	342.204
Ca	126.879	33.4889	260.892
Ca	126.887	33.4889	196.529
Ca	126.895	33.4889	146.082
Ca	126.904	33.4889	106.788
Ca	126.36	33.4841	88.4729
Ca	126.368	33.4841	103.357
Ca	126.376	33.4841	115.649
Ca	126.385	33.4841	123.743
Ca	126.393	33.4841	126.502
Ca	126.401	33.4841	123.497
Ca	126.409	33.4841	115.102
Ca	126.418	33.4841	102.403
Ca	126.59	33.4841	126.4
Ca	126.599	33.4841	187.953
Ca	126.607	33.4841	266.737
Ca	126.615	33.4841	361.287
Ca	126.623	33.4841	467.05
Ca	126.632	33.4841	576.273
Ca	126.64	33.4841	678.696
Ca	126.648	33.4841	763.065
Ca	126.656	33.4841	819.232
Ca	126.665	33.4841	840.354
Ca	126.673	33.4841	824.617
Ca	126.681	33.4841	775.999
Ca	126.689	33.4841	703.889
Ca	126.698	33.4841	621.651
Ca	126.706	33.4841	544.553
Ca	126.714	33.4841	487.489
Ca	126.722	33.4841	462.896
Ca	126.731	33.4841	479.071
Ca	126.739	33.4841	538.959
Ca	126.747	33.4841	639.463
Ca	126.755	33.4841	771.374
Ca	126.763	33.4841	920.126
Ca	126.772	33.4841	1067.51
Ca	126.78	33.4841	1194.31
Ca	126.788	33.4841	1283.47
Ca	126.796	33.4841	1323.15
Ca	126.805	33.4841	1308.78
Ca	126.813	33.4841	1243.63
Ca	126.821	33.4841	1137.64
Ca	126.829	33.4841	1004.85
Ca	126.838	33.4841	860.265
Ca	126.846	33.4841	717.096
Ca	126.854	33.4841	584.878
Ca	126.862	33.4841	468.931
Ca	126.871	33.4841	370.881
Ca	126.879	33.4841	289.83
Ca	126.887	33.4841	223.63
Ca	126.895	33.4841	169.89
Ca	126.904	33.4841	126.528
Ca	126.912	33.4841	91.9302
Ca	126.352	33.4794	91.7031
Ca	126.36	33.4794	111.326
Ca	126.368	33.4794	129.92
Ca	126.376	33.4794	145.287
Ca	126.385	33.4794	155.407
Ca	126.393	33.4794	158.844
Ca	126.401	33.4794	155.055
Ca	126.409	33.4794	144.508
Ca	126.418	33.4794	128.562
Ca	126.426	33.4794	109.171
Ca	126.434	33.4794	88.4829
Ca	126.59	33.4794	131.467
Ca	126.599	33.4794	195.488
Ca	126.607	33.4794	277.43
Ca	126.615	33.4794	375.77
Ca	126.623	33.4794	485.771
Ca	126.632	33.4794	599.368
Ca	126.64	33.4794	705.886
Ca	126.648	33.4794	793.61
Ca	126.656	33.4794	851.967
Ca	126.665	33.4794	873.803
Ca	126.673	33.4794	857.163
Ca	126.681	33.4794	806.074
Ca	126.689	33.4794	730.118
Ca	126.698	33.4794	642.936
Ca	126.706	33.4794	560.056
Ca	126.714	33.4794	496.551
Ca	126.722	33.4794	464.925
Ca	126.731	33.4794	473.455
Ca	126.739	33.4794	525.06
Ca	126.747	33.4794	616.726
Ca	126.755	33.4794	739.536
Ca	126.763	33.4794	879.49
Ca	126.772	33.4794	1019.2
Ca	126.78	33.4794	1140.4
Ca	126.788	33.4794	1226.99
Ca	126.796	33.4794	1267.81
Ca	126.805	33.4794	1258.57
Ca	126.813	33.4794	1202.29
Ca	126.821	33.4794	1108.1
Ca	126.829	33.4794	988.813
Ca	126.838	33.4794	858.02
Ca	126.846	33.4794	727.496
Ca	126.854	33.4794	605.609
Ca	126.862	33.4794	496.921
Ca	126.871	33.4794	402.791
Ca	126.879	33.4794	322.52
Ca	126.887	33.4794	254.523
Ca	126.895	33.4794	197.183
Ca	126.904	33.4794	149.24
Ca	126.912	33.4794	109.815
Ca	126.343	33.4746	91.0048
Ca	126.352	33.4746	113.867
Ca	126.36	33.4746	137.944
Ca	126.368	33.4746	160.794
Ca	126.376	33.4746	179.697
Ca	126.385	33.4746	192.145
Ca	126.393	33.4746	196.355
Ca	126.401	33.4746	191.652
Ca	126.409	33.4746	178.604
Ca	126.418	33.4746	158.891
Ca	126.426	33.4746	134.923
Ca	126.434	33.4746	109.354
Ca	126.59	33.4746	134.617
Ca	126.599	33.4746	200.171
Ca	126.607	33.4746	284.076
Ca	126.615	33.4746	384.771
Ca	126.623	33.4746	497.406
Ca	126.632	33.4746	613.722
Ca	126.64	33.4746	722.783
Ca	126.648	33.4746	812.588
Ca	126.656	33.4746	872.293
Ca	126.665	33.4746	894.542
Ca	126.673	33.4746	877.274
Ca	126.681	33.4746	824.511
Ca	126.689	33.4746	745.903
Ca	126.698	33.4746	655.179
Ca	126.706	33.4746	567.918
Ca	126.714	33.4746	499.167
Ca	126.722	33.4746	461.325
Ca	126.731	33.4746	462.533
Ca	126.739	33.4746	505.64
Ca	126.747	33.4746	587.742
Ca	126.755	33.4746	700.324
Ca	126.763	33.4746	830.124
Ca	126.772	33.4746	960.793
Ca	126.78	33.4746	1075.29
Ca	126.788	33.4746	1158.67
Ca	126.796	33.4746	1200.65
Ca	126.805	33.4746	1197.28
Ca	126.813	33.4746	1151.3
Ca	126.821	33.4746	1070.9
Ca	126.829	33.4746	967.463
Ca	126.838	33.4746	852.892
Ca	126.846	33.4746	737.288
Ca	126.854	33.4746	627.643
Ca	126.862	33.4746	527.63
Ca	126.871	33.4746	438.293
Ca	126.879	33.4746	359.162
Ca	126.887	33.4746	289.304
Ca	126.895	33.4746	227.995
Ca	126.904	33.4746	174.927
Ca	126.912	33.4746	130.066
Ca	126.92	33.4746	93.3607
Ca	126.343	33.4698	111.766
Ca	126.352	33.4698	139.273
Ca	126.36	33.4698	168.324
Ca	126.368	33.4698	195.948
Ca	126.376	33.4698	218.822
Ca	126.385	33.4698	233.885
Ca	126.393	33.4698	238.957
Ca	126.401	33.4698	233.204
Ca	126.409	33.4698	217.313
Ca	126.418	33.4698	193.319
Ca	126.426	33.4698	164.155
Ca	126.434	33.4698	133.045
Ca	126.442	33.4698	102.917
Ca	126.59	33.4698	135.708
Ca	126.599	33.4698	201.793
Ca	126.607	33.4698	286.378
Ca	126.615	33.4698	387.89
Ca	126.623	33.4698	501.437
Ca	126.632	33.4698	618.695
Ca	126.64	33.4698	728.635
Ca	126.648	33.4698	819.154
Ca	126.656	33.4698	879.308
Ca	126.665	33.4698	901.655
Ca	126.673	33.4698	884.069
Ca	126.681	33.4698	830.518
Ca	126.689	33.4698	750.588
Ca	126.698	33.4698	657.908
Ca	126.706	33.4698	567.897
Ca	126.714	33.4698	495.371
Ca	126.722	33.4698	452.456
Ca	126.731	33.4698	447.045
Ca	126.739	33.4698	481.872
Ca	126.747	33.4698	554.161
Ca	126.755	33.4698	655.883
Ca	126.763	33.4698	774.658
Ca	126.772	33.4698	895.363
Ca	126.78	33.4698	1002.37
Ca	126.788	33.4698	1082.1
Ca	126.796	33.4698	1125.25
Ca	126.805	33.4698	1128.34
Ca	126.813	33.4698	1093.77
Ca	126.821	33.4698	1028.71
Ca	126.829	33.4698	942.967
Ca	126.838	33.4698	846.521
Ca	126.846	33.4698	747.612
Ca	126.854	33.4698	651.687
Ca	126.862	33.4698	561.421
Ca	126.871	33.4698	477.5
Ca	126.879	33.4698	399.707
Ca	126.887	33.4698	327.833
Ca	126.895	33.4698	262.153
Ca	126.904	33.4698	203.418
Ca	126.912	33.4698	152.535
Ca	126.92	33.4698	110.168
Ca	126.335	33.465	107.287
Ca	126.343	33.465	135.286
Ca	126.352	33.465	167.812
Ca	126.36	33.465	202.279
Ca	126.368	33.465	235.122
Ca	126.376	33.465	262.351
Ca	126.385	33.465	280.281
Ca	126.393	33.465	286.286
Ca	126.401	33.465	279.355
Ca	126.409	33.465	260.299
Ca	126.418	33.465	231.549
Ca	126.426	33.465	196.613
Ca	126.434	33.465	159.349
Ca	126.442	33.465	123.264
Ca	126.45	33.465	91.0047
Ca	126.59	33.465	134.697
Ca	126.599	33.465	200.29
Ca	126.607	33.465	284.246
Ca	126.615	33.465	385.002
Ca	126.623	33.465	497.704
Ca	126.632	33.465	614.089
Ca	126.64	33.465	723.21
Ca	126.648	33.465	813.05
Ca	126.656	33.465	872.739
Ca	126.665	33.465	894.871
Ca	126.673	33.465	877.299
Ca	126.681	33.465	823.891
Ca	126.689	33.465	744.044
Ca	126.698	33.465	651.107
Ca	126.706	33.465	560.13
Ca	126.714	33.465	485.507
Ca	126.722	33.465	438.932
Ca	126.731	33.465	427.948
Ca	126.739	33.465	455.12
Ca	126.747	33.465	517.815
Ca	126.755	33.465	608.548
Ca	126.763	33.465	715.922
Ca	126.772	33.465	826.177
Ca	126.78	33.465	925.247
Ca	126.788	33.465	1001.03
Ca	126.796	33.465	1045.39
Ca	126.805	33.465	1055.31
Ca	126.813	33.465	1032.89
Ca	126.821	33.465	984.232
Ca	126.829	33.465	917.411
Ca	126.838	33.465	840.388
Ca	126.846	33.465	759.381
Ca	126.854	33.465	678.17
Ca	126.862	33.465	598.345
Ca	126.871	33.465	520.204
Ca	126.879	33.465	443.795
Ca	126.887	33.465	369.692
Ca	126.895	33.465	299.243
Ca	126.904	33.465	234.343
Ca	126.912	33.465	176.918
Ca	126.92	33.465	128.405
Ca	126.928	33.465	89.4083
Ca	126.327	33.4603	103.75
Ca	126.335	33.4603	129.076
Ca	126.343	33.4603	161.416
Ca	126.352	33.4603	199.207
Ca	126.36	33.4603	239.408
Ca	126.368	33.4603	277.809
Ca	126.376	33.4603	309.688
Ca	126.385	33.4603	330.681
Ca	126.393	33.4603	337.668
Ca	126.401	33.4603	329.44
Ca	126.409	33.4603	306.941
Ca	126.418	33.4603	273.026
Ca	126.426	33.4603	231.826
Ca	126.434	33.4603	187.884
Ca	126.442	33.4603	145.336
Ca	126.45	33.4603	107.3
Ca	126.59	33.4603	131.643
Ca	126.599	33.4603	195.748
Ca	126.607	33.4603	277.8
Ca	126.615	33.4603	376.271
Ca	126.623	33.4603	486.419
Ca	126.632	33.4603	600.167
Ca	126.64	33.4603	706.818
Ca	126.648	33.4603	794.627
Ca	126.656	33.4603	852.966
Ca	126.665	33.4603	874.588
Ca	126.673	33.4603	857.368
Ca	126.681	33.4603	805.037
Ca	126.689	33.4603	726.689
Ca	126.698	33.4603	635.221
Ca	126.706	33.4603	545.132
Ca	126.714	33.4603	470.214
Ca	126.722	33.4603	421.592
Ca	126.731	33.4603	406.357
Ca	126.739	33.4603	426.864
Ca	126.747	33.4603	480.615
Ca	126.755	33.4603	560.703
Ca	126.763	33.4603	656.774
Ca	126.772	33.4603	756.508
Ca	126.78	33.4603	847.494
Ca	126.788	33.4603	919.225
Ca	126.796	33.4603	964.761
Ca	126.805	33.4603	981.635
Ca	126.813	33.4603	971.69
Ca	126.821	33.4603	939.91
Ca	126.829	33.4603	892.617
Ca	126.838	33.4603	835.659
Ca	126.846	33.4603	773.156
Ca	126.854	33.4603	707.142
Ca	126.862	33.4603	638.071
Ca	126.871	33.4603	565.822
Ca	126.879	33.4603	490.72
Ca	126.887	33.4603	414.15
Ca	126.895	33.4603	338.586
Ca	126.904	33.4603	267.119
Ca	126.912	33.4603	202.747
Ca	126.92	33.4603	147.717
Ca	126.928	33.4603	103.134
Ca	126.31	33.4555	91.7078
Ca	126.319	33.4555	104.725
Ca	126.327	33.4555	124.81
Ca	126.335	33.4555	153.217
Ca	126.343	33.4555	189.871
Ca	126.352	33.4555	232.999
Ca	126.36	33.4555	279.085
Ca	126.368	33.4555	323.233
Ca	126.376	33.4555	359.939
Ca	126.385	33.4555	384.108
Ca	126.393	33.4555	392.095
Ca	126.401	33.4555	382.472
Ca	126.409	33.4555	356.314
Ca	126.418	33.4555	316.926
Ca	126.426	33.4555	269.092
Ca	126.434	33.4555	218.083
Ca	126.442	33.4555	168.694
Ca	126.45	33.4555	124.544
Ca	126.59	33.4555	126.699
Ca	126.599	33.4555	188.398
Ca	126.607	33.4555	267.369
Ca	126.615	33.4555	362.144
Ca	126.623	33.4555	468.159
Ca	126.632	33.4555	577.641
Ca	126.64	33.4555	680.298
Ca	126.648	33.4555	764.828
Ca	126.656	33.4555	821.006
Ca	126.665	33.4555	841.853
Ca	126.673	33.4555	825.317
Ca	126.681	33.4555	774.956
Ca	126.689	33.4555	699.463
Ca	126.698	33.4555	611.14
Ca	126.706	33.4555	523.771
Ca	126.714	33.4555	450.395
Ca	126.722	33.4555	401.446
Ca	126.731	33.4555	383.486
Ca	126.739	33.4555	398.609
Ca	126.747	33.4555	444.437
Ca	126.755	33.4555	514.641
Ca	126.763	33.4555	599.928
Ca	126.772	33.4555	689.445
Ca	126.78	33.4555	772.471
Ca	126.788	33.4555	840.13
Ca	126.796	33.4555	886.743
Ca	126.805	33.4555	910.44
Ca	126.813	33.4555	912.831
Ca	126.821	33.4555	897.824
Ca	126.829	33.4555	869.996
Ca	126.838	33.4555	833.076
Ca	126.846	33.4555	789.064
Ca	126.854	33.4555	738.222
Ca	126.862	33.4555	679.843
Ca	126.871	33.4555	613.375
Ca	126.879	33.4555	539.414
Ca	126.887	33.4555	460.163
Ca	126.895	33.4555	379.238
Ca	126.904	33.4555	300.953
Ca	126.912	33.4555	229.392
Ca	126.92	33.4555	167.63
Ca	126.928	33.4555	117.283
Ca	126.277	33.4507	89.1946
Ca	126.286	33.4507	95.0113
Ca	126.294	33.4507	99.7271
Ca	126.302	33.4507	104.961
Ca	126.31	33.4507	113.051
Ca	126.319	33.4507	126.679
Ca	126.327	33.4507	148.305
Ca	126.335	33.4507	179.484
Ca	126.343	33.4507	220.223
Ca	126.352	33.4507	268.549
Ca	126.36	33.4507	320.462
Ca	126.368	33.4507	370.356
Ca	126.376	33.4507	411.913
Ca	126.385	33.4507	439.275
Ca	126.393	33.4507	448.24
Ca	126.401	33.4507	437.147
Ca	126.409	33.4507	407.202
Ca	126.418	33.4507	362.165
Ca	126.426	33.4507	307.491
Ca	126.434	33.4507	249.198
Ca	126.442	33.4507	192.76
Ca	126.45	33.4507	142.31
Ca	126.459	33.4507	100.276
Ca	126.59	33.4507	120.112
Ca	126.599	33.4507	178.602
Ca	126.607	33.4507	253.468
Ca	126.615	33.4507	343.317
Ca	126.623	33.4507	443.823
Ca	126.632	33.4507	547.622
Ca	126.64	33.4507	644.96
Ca	126.648	33.4507	725.129
Ca	126.656	33.4507	778.442
Ca	126.665	33.4507	798.297
Ca	126.673	33.4507	782.75
Ca	126.681	33.4507	735.171
Ca	126.689	33.4507	663.769
Ca	126.698	33.4507	580.136
Ca	126.706	33.4507	497.208
Ca	126.714	33.4507	427.157
Ca	126.722	33.4507	379.625
Ca	126.731	33.4507	360.579
Ca	126.739	33.4507	371.808
Ca	126.747	33.4507	411.022
Ca	126.755	33.4507	472.446
Ca	126.763	33.4507	547.818
Ca	126.772	33.4507	627.726
Ca	126.78	33.4507	703.122
Ca	126.788	33.4507	766.761
Ca	126.796	33.4507	814.24
Ca	126.805	33.4507	844.328
Ca	126.813	33.4507	858.458
Ca	126.821	33.4507	859.534
Ca	126.829	33.4507	850.453
Ca	126.838	33.4507	832.887
Ca	126.846	33.4507	806.755
Ca	126.854	33.4507	770.578
Ca	126.862	33.4507	722.49
Ca	126.871	33.4507	661.504
Ca	126.879	33.4507	588.47
Ca	126.887	33.4507	506.395
Ca	126.895	33.4507	420.02
Ca	126.904	33.4507	334.859
Ca	126.912	33.4507	256.077
Ca	126.92	33.4507	187.564
Ca	126.928	33.4507	131.443
Ca	126.261	33.4459	91.9351
Ca	126.269	33.4459	103.84
Ca	126.277	33.4459	113.236
Ca	126.286	33.4459	119.998
Ca	126.294	33.4459	124.945
Ca	126.302	33.4459	129.94
Ca	126.31	33.4459	137.719
Ca	126.319	33.4459	151.459
Ca	126.327	33.4459	174.097
Ca	126.335	33.4459	207.537
Ca	126.343	33.4459	251.904
Ca	126.352	33.4459	305.048
Ca	126.36	33.4459	362.49
Ca	126.368	33.4459	417.91
Ca	126.376	33.4459	464.163
Ca	126.385	33.4459	494.614
Ca	126.393	33.4459	504.491
Ca	126.401	33.4459	491.887
Ca	126.409	33.4459	458.13
Ca	126.418	33.4459	407.429
Ca	126.426	33.4459	345.907
Ca	126.434	33.4459	280.324
Ca	126.442	33.4459	216.833
Ca	126.45	33.4459	160.081
Ca	126.459	33.4459	112.797
Ca	126.59	33.4459	112.195
Ca	126.599	33.4459	166.831
Ca	126.607	33.4459	236.763
Ca	126.615	33.4459	320.692
Ca	126.623	33.4459	414.581
Ca	126.632	33.4459	511.551
Ca	126.64	33.4459	602.5
Ca	126.648	33.4459	677.435
Ca	126.656	33.4459	727.325
Ca	126.665	33.4459	746.022
Ca	126.673	33.4459	731.735
Ca	126.681	33.4459	687.631
Ca	126.689	33.4459	621.382
Ca	126.698	33.4459	543.783
Ca	126.706	33.4459	466.833
Ca	126.714	33.4459	401.745
Ca	126.722	33.4459	357.309
Ca	126.731	33.4459	338.839
Ca	126.739	33.4459	347.78
Ca	126.747	33.4459	381.887
Ca	126.755	33.4459	435.881
Ca	126.763	33.4459	502.467
Ca	126.772	33.4459	573.603
Ca	126.78	33.4459	641.844
Ca	126.788	33.4459	701.531
Ca	126.796	33.4459	749.528
Ca	126.805	33.4459	785.274
Ca	126.813	33.4459	810.1
Ca	126.821	33.4459	826.01
Ca	126.829	33.4459	834.343
Ca	126.838	33.4459	834.831
Ca	126.846	33.4459	825.421
Ca	126.854	33.4459	802.96
Ca	126.862	33.4459	764.468
Ca	126.871	33.4459	708.522
Ca	126.879	33.4459	636.205
Ca	126.887	33.4459	551.28
Ca	126.895	33.4459	459.557
Ca	126.904	33.4459	367.702
Ca	126.912	33.4459	281.911
Ca	126.92	33.4459	206.856
Ca	126.928	33.4459	145.144
Ca	126.936	33.4459	97.3339
Ca	126.253	33.4412	98.8137
Ca	126.261	33.4412	115.691
Ca	126.269	33.4412	130.334
Ca	126.277	33.4412	141.665
Ca	126.286	33.4412	149.409
Ca	126.294	33.4412	154.426
Ca	126.302	33.4412	158.827
Ca	126.31	33.4412	165.78
Ca	126.319	33.4412	178.998
Ca	126.327	33.4412	201.946
Ca	126.335	33.4412	236.928
Ca	126.343	33.4412	284.228
Ca	126.352	33.4412	341.551
Ca	126.36	33.4412	403.961
Ca	126.368	33.4412	464.446
Ca	126.376	33.4412	515.043
Ca	126.385	33.4412	548.348
Ca	126.393	33.4412	559.022
Ca	126.401	33.4412	544.904
Ca	126.409	33.4412	507.428
Ca	126.418	33.4412	451.229
Ca	126.426	33.4412	383.073
Ca	126.434	33.4412	310.433
Ca	126.442	33.4412	240.118
Ca	126.45	33.4412	177.27
Ca	126.459	33.4412	124.907
Ca	126.59	33.4412	103.317
Ca	126.599	33.4412	153.63
Ca	126.607	33.4412	218.029
Ca	126.615	33.4412	295.321
Ca	126.623	33.4412	381.788
Ca	126.632	33.4412	471.103
Ca	126.64	33.4412	554.891
Ca	126.648	33.4412	623.966
Ca	126.656	33.4412	670.035
Ca	126.665	33.4412	687.471
Ca	126.673	33.4412	674.667
Ca	126.681	33.4412	634.587
Ca	126.689	33.4412	574.333
Ca	126.698	33.4412	503.856
Ca	126.706	33.4412	434.165
Ca	126.714	33.4412	375.466
Ca	126.722	33.4412	335.654
Ca	126.731	33.4412	319.361
Ca	126.739	33.4412	327.645
Ca	126.747	33.4412	358.25
Ca	126.755	33.4412	406.315
Ca	126.763	33.4412	465.412
Ca	126.772	33.4412	528.753
Ca	126.78	33.4412	590.39
Ca	126.788	33.4412	646.168
Ca	126.796	33.4412	694.183
Ca	126.805	33.4412	734.567
Ca	126.813	33.4412	768.633
Ca	126.821	33.4412	797.622
Ca	126.829	33.4412	821.481
Ca	126.838	33.4412	838.181
Ca	126.846	33.4412	843.851
Ca	126.854	33.4412	833.784
Ca	126.862	33.4412	803.953
Ca	126.871	33.4412	752.514
Ca	126.879	33.4412	680.745
Ca	126.887	33.4412	593.097
Ca	126.895	33.4412	496.361
Ca	126.904	33.4412	398.259
Ca	126.912	33.4412	305.939
Ca	126.92	33.4412	224.795
Ca	126.928	33.4412	157.883
Ca	126.936	33.4412	105.947
Ca	126.245	33.4364	101.241
Ca	126.253	33.4364	122.863
Ca	126.261	33.4364	143.456
Ca	126.269	33.4364	161.187
Ca	126.277	33.4364	174.649
Ca	126.286	33.4364	183.381
Ca	126.294	33.4364	188.261
Ca	126.302	33.4364	191.651
Ca	126.31	33.4364	197.171
Ca	126.319	33.4364	209.109
Ca	126.327	33.4364	231.506
Ca	126.335	33.4364	267.111
Ca	126.343	33.4364	316.413
Ca	126.352	33.4364	377.015
Ca	126.36	33.4364	443.57
Ca	126.368	33.4364	508.407
Ca	126.376	33.4364	562.792
Ca	126.385	33.4364	598.582
Ca	126.393	33.4364	609.886
Ca	126.401	33.4364	594.29
Ca	126.409	33.4364	553.315
Ca	126.418	33.4364	491.981
Ca	126.426	33.4364	417.642
Ca	126.434	33.4364	338.434
Ca	126.442	33.4364	261.77
Ca	126.45	33.4364	193.251
Ca	126.459	33.4364	136.166
Ca	126.467	33.4364	91.5708
Ca	126.59	33.4364	93.8746
Ca	126.599	33.4364	139.589
Ca	126.607	33.4364	198.104
Ca	126.615	33.4364	268.336
Ca	126.623	33.4364	346.911
Ca	126.632	33.4364	428.085
Ca	126.64	33.4364	504.261
Ca	126.648	33.4364	567.114
Ca	126.656	33.4364	609.14
Ca	126.665	33.4364	625.274
Ca	126.673	33.4364	614.12
Ca	126.681	33.4364	578.448
Ca	126.689	33.4364	524.784
Ca	126.698	33.4364	462.224
Ca	126.706	33.4364	400.768
Ca	126.714	33.4364	349.61
Ca	126.722	33.4364	315.735
Ca	126.731	33.4364	303.075
Ca	126.739	33.4364	312.266
Ca	126.747	33.4364	340.975
Ca	126.755	33.4364	384.665
Ca	126.763	33.4364	437.643
Ca	126.772	33.4364	494.229
Ca	126.78	33.4364	549.829
Ca	126.788	33.4364	601.682
Ca	126.796	33.4364	649.058
Ca	126.805	33.4364	692.8
Ca	126.813	33.4364	734.296
Ca	126.821	33.4364	774.179
Ca	126.829	33.4364	811.215
Ca	126.838	33.4364	841.83
Ca	126.846	33.4364	860.541
Ca	126.854	33.4364	861.246
Ca	126.862	33.4364	838.965
Ca	126.871	33.4364	791.456
Ca	126.879	33.4364	720.148
Ca	126.887	33.4364	630.085
Ca	126.895	33.4364	528.913
Ca	126.904	33.4364	425.287
Ca	126.912	33.4364	327.193
Ca	126.92	33.4364	240.665
Ca	126.928	33.4364	169.152
Ca	126.936	33.4364	113.567
Ca	126.236	33.4316	99.3505
Ca	126.245	33.4316	124.55
Ca	126.253	33.4316	150.59
Ca	126.261	33.4316	175.303
Ca	126.269	33.4316	196.427
Ca	126.277	33.4316	212.179
Ca	126.286	33.4316	221.865
Ca	126.294	33.4316	226.358
Ca	126.302	33.4316	228.265
Ca	126.31	33.4316	231.676
Ca	126.319	33.4316	241.478
Ca	126.327	33.4316	262.328
Ca	126.335	33.4316	297.464
Ca	126.343	33.4316	347.625
Ca	126.352	33.4316	410.365
Ca	126.36	33.4316	479.985
Ca	126.368	33.4316	548.225
Ca	126.376	33.4316	605.642
Ca	126.385	33.4316	643.412
Ca	126.393	33.4316	655.13
Ca	126.401	33.4316	638.136
Ca	126.409	33.4316	594.007
Ca	126.418	33.4316	528.093
Ca	126.426	33.4316	448.262
Ca	126.434	33.4316	363.228
Ca	126.442	33.4316	280.938
Ca	126.45	33.4316	207.398
Ca	126.459	33.4316	146.132
Ca	126.467	33.4316	98.2715
Ca	126.599	33.4316	125.308
Ca	126.607	33.4316	177.838
Ca	126.615	33.4316	240.889
Ca	126.623	33.4316	311.437
Ca	126.632	33.4316	384.333
Ca	126.64	33.4316	452.774
Ca	126.648	33.4316	509.309
Ca	126.656	33.4316	547.246
Ca	126.665	33.4316	562.099
Ca	126.673	33.4316	552.703
Ca	126.681	33.4316	521.648
Ca	126.689	33.4316	474.905
Ca	126.698	33.4316	420.736
Ca	126.706	33.4316	368.158
Ca	126.714	33.4316	325.371
Ca	126.722	33.4316	298.473
Ca	126.731	33.4316	290.69
Ca	126.739	33.4316	302.206
Ca	126.747	33.4316	330.544
Ca	126.755	33.4316	371.373
Ca	126.763	33.4316	419.587
Ca	126.772	33.4316	470.446
Ca	126.78	33.4316	520.543
Ca	126.788	33.4316	568.376
Ca	126.796	33.4316	614.315
Ca	126.805	33.4316	659.923
Ca	126.813	33.4316	706.756
Ca	126.821	33.4316	755.02
Ca	126.829	33.4316	802.528
Ca	126.838	33.4316	844.417
Ca	126.846	33.4316	873.835
Ca	126.854	33.4316	883.476
Ca	126.862	33.4316	867.523
Ca	126.871	33.4316	823.366
Ca	126.879	33.4316	752.536
Ca	126.887	33.4316	660.552
Ca	126.895	33.4316	555.768
Ca	126.904	33.4316	447.609
Ca	126.912	33.4316	344.76
Ca	126.92	33.4316	253.789
Ca	126.928	33.4316	178.475
Ca	126.936	33.4316	119.872
Ca	126.228	33.4268	94.2311
Ca	126.236	33.4268	121.246
Ca	126.245	33.4268	151.155
Ca	126.253	33.4268	181.984
Ca	126.261	33.4268	211.141
Ca	126.269	33.4268	235.891
Ca	126.277	33.4268	254.027
Ca	126.286	33.4268	264.585
Ca	126.294	33.4268	268.404
Ca	126.302	33.4268	268.324
Ca	126.31	33.4268	268.905
Ca	126.319	33.4268	275.656
Ca	126.327	33.4268	293.871
Ca	126.335	33.4268	327.313
Ca	126.343	33.4268	377.019
Ca	126.352	33.4268	440.553
Ca	126.36	33.4268	511.94
Ca	126.368	33.4268	582.419
Ca	126.376	33.4268	641.933
Ca	126.385	33.4268	681.058
Ca	126.393	33.4268	692.929
Ca	126.401	33.4268	674.652
Ca	126.409	33.4268	627.832
Ca	126.418	33.4268	558.075
Ca	126.426	33.4268	473.665
Ca	126.434	33.4268	383.788
Ca	126.442	33.4268	296.828
Ca	126.45	33.4268	219.121
Ca	126.459	33.4268	154.389
Ca	126.467	33.4268	103.823
Ca	126.599	33.4268	111.363
Ca	126.607	33.4268	158.05
Ca	126.615	33.4268	214.09
Ca	126.623	33.4268	276.802
Ca	126.632	33.4268	341.619
Ca	126.64	33.4268	402.512
Ca	126.648	33.4268	452.893
Ca	126.656	33.4268	486.863
Ca	126.665	33.4268	500.515
Ca	126.673	33.4268	492.92
Ca	126.681	33.4268	466.515
Ca	126.689	33.4268	426.759
Ca	126.698	33.4268	381.128
Ca	126.706	33.4268	337.717
Ca	126.714	33.4268	303.79
Ca	126.722	33.4268	284.594
Ca	126.731	33.4268	282.666
Ca	126.739	33.4268	297.712
Ca	126.747	33.4268	327.036
Ca	126.755	33.4268	366.398
Ca	126.763	33.4268	411.118
Ca	126.772	33.4268	457.207
Ca	126.78	33.4268	502.265
Ca	126.788	33.4268	545.897
Ca	126.796	33.4268	589.491
Ca	126.805	33.4268	635.323
Ca	126.813	33.4268	685.217
Ca	126.821	33.4268	739.131
Ca	126.829	33.4268	794.175
Ca	126.838	33.4268	844.476
Ca	126.846	33.4268	882.079
Ca	126.854	33.4268	898.693
Ca	126.862	33.4268	887.798
Ca	126.871	33.4268	846.455
Ca	126.879	33.4268	776.236
Ca	126.887	33.4268	683.01
Ca	126.895	33.4268	575.658
Ca	126.904	33.4268	464.196
Ca	126.912	33.4268	357.844
Ca	126.92	33.4268	263.578
Ca	126.928	33.4268	185.438
Ca	126.936	33.4268	124.585
Ca	126.228	33.4221	114.513
Ca	126.236	33.4221	146.128
Ca	126.245	33.4221	181.02
Ca	126.253	33.4221	216.889
Ca	126.261	33.4221	250.694
Ca	126.269	33.4221	279.196
Ca	126.277	33.4221	299.727
Ca	126.286	33.4221	311.018
Ca	126.294	33.4221	313.844
Ca	126.302	33.4221	311.259
Ca	126.31	33.4221	308.287
Ca	126.319	33.4221	311.057
Ca	126.327	33.4221	325.513
Ca	126.335	33.4221	355.965
Ca	126.343	33.4221	403.791
Ca	126.352	33.4221	466.628
Ca	126.36	33.4221	538.316
Ca	126.368	33.4221	609.702
Ca	126.376	33.4221	670.231
Ca	126.385	33.4221	709.984
Ca	126.393	33.4221	721.708
Ca	126.401	33.4221	702.298
Ca	126.409	33.4221	653.35
Ca	126.418	33.4221	580.644
Ca	126.426	33.4221	492.758
Ca	126.434	33.4221	399.225
Ca	126.442	33.4221	308.749
Ca	126.45	33.4221	227.913
Ca	126.459	33.4221	160.579
Ca	126.467	33.4221	107.983
Ca	126.599	33.4221	98.2855
Ca	126.607	33.4221	139.492
Ca	126.615	33.4221	188.959
Ca	126.623	33.4221	244.323
Ca	126.632	33.4221	301.567
Ca	126.64	33.4221	355.39
Ca	126.648	33.4221	400.014
Ca	126.656	33.4221	430.294
Ca	126.665	33.4221	442.872
Ca	126.673	33.4221	437.059
Ca	126.681	33.4221	415.168
Ca	126.689	33.4221	382.204
Ca	126.698	33.4221	344.939
Ca	126.706	33.4221	310.634
Ca	126.714	33.4221	285.699
Ca	126.722	33.4221	274.592
Ca	126.731	33.4221	279.189
Ca	126.739	33.4221	298.701
Ca	126.747	33.4221	330.145
Ca	126.755	33.4221	369.249
Ca	126.763	33.4221	411.594
Ca	126.772	33.4221	453.755
Ca	126.78	33.4221	494.146
Ca	126.788	33.4221	533.325
Ca	126.796	33.4221	573.595
Ca	126.805	33.4221	617.942
Ca	126.813	33.4221	668.54
Ca	126.821	33.4221	725.283
Ca	126.829	33.4221	784.828
Ca	126.838	33.4221	840.586
Ca	126.846	33.4221	883.782
Ca	126.854	33.4221	905.369
Ca	126.862	33.4221	898.273
Ca	126.871	33.4221	859.267
Ca	126.879	33.4221	789.912
Ca	126.887	33.4221	696.277
Ca	126.895	33.4221	587.588
Ca	126.904	33.4221	474.244
Ca	126.912	33.4221	365.823
Ca	126.92	33.4221	269.577
Ca	126.928	33.4221	189.717
Ca	126.936	33.4221	127.488
Ca	126.22	33.4173	106.392
Ca	126.228	33.4173	137.629
Ca	126.236	33.4173	174.002
Ca	126.245	33.4173	214
Ca	126.253	33.4173	254.995
Ca	126.261	33.4173	293.491
Ca	126.269	33.4173	325.729
Ca	126.277	33.4173	348.558
Ca	126.286	33.4173	360.379
Ca	126.294	33.4173	361.873
Ca	126.302	33.4173	356.283
Ca	126.31	33.4173	349.074
Ca	126.319	33.4173	346.976
Ca	126.327	33.4173	356.578
Ca	126.335	33.4173	382.747
Ca	126.343	33.4173	427.231
Ca	126.352	33.4173	487.809
Ca	126.36	33.4173	558.231
Ca	126.368	33.4173	629.08
Ca	126.376	33.4173	689.439
Ca	126.385	33.4173	729.02
Ca	126.393	33.4173	740.269
Ca	126.401	33.4173	719.899
Ca	126.409	33.4173	669.46
Ca	126.418	33.4173	594.813
Ca	126.426	33.4173	504.7
Ca	126.434	33.4173	408.855
Ca	126.442	33.4173	316.173
Ca	126.45	33.4173	233.38
Ca	126.459	33.4173	164.424
Ca	126.467	33.4173	110.565
Ca	126.607	33.4173	122.822
Ca	126.615	33.4173	166.383
Ca	126.623	33.4173	215.149
Ca	126.632	33.4173	265.594
Ca	126.64	33.4173	313.074
Ca	126.648	33.4173	352.543
Ca	126.656	33.4173	379.541
Ca	126.665	33.4173	391.214
Ca	126.673	33.4173	387.103
Ca	126.681	33.4173	369.433
Ca	126.689	33.4173	342.827
Ca	126.698	33.4173	313.455
Ca	126.706	33.4173	287.856
Ca	126.714	33.4173	271.69
Ca	126.722	33.4173	268.71
Ca	126.731	33.4173	280.17
Ca	126.739	33.4173	304.776
Ca	126.747	33.4173	339.199
Ca	126.755	33.4173	379.017
Ca	126.763	33.4173	419.915
Ca	126.772	33.4173	458.846
Ca	126.78	33.4173	494.849
Ca	126.788	33.4173	529.271
Ca	126.796	33.4173	565.231
Ca	126.805	33.4173	606.399
Ca	126.813	33.4173	655.377
Ca	126.821	33.4173	712.165
Ca	126.829	33.4173	773.217
Ca	126.838	33.4173	831.515
Ca	126.846	33.4173	877.749
Ca	126.854	33.4173	902.357
Ca	126.862	33.4173	897.864
Ca	126.871	33.4173	860.805
Ca	126.879	33.4173	792.666
Ca	126.887	33.4173	699.578
Ca	126.895	33.4173	590.909
Ca	126.904	33.4173	477.236
Ca	126.912	33.4173	368.302
Ca	126.92	33.4173	271.492
Ca	126.928	33.4173	191.109
Ca	126.936	33.4173	128.444
Ca	126.212	33.4125	98.6778
Ca	126.22	33.4125	128.129
Ca	126.228	33.4125	163.678
Ca	126.236	33.4125	204.808
Ca	126.245	33.4125	249.842
Ca	126.253	33.4125	295.841
Ca	126.261	33.4125	338.869
Ca	126.269	33.4125	374.654
Ca	126.277	33.4125	399.558
Ca	126.286	33.4125	411.635
Ca	126.294	33.4125	411.451
Ca	126.302	33.4125	402.403
Ca	126.31	33.4125	390.357
Ca	126.319	33.4125	382.611
Ca	126.327	33.4125	386.369
Ca	126.335	33.4125	407.042
Ca	126.343	33.4125	446.774
Ca	126.352	33.4125	503.541
Ca	126.36	33.4125	571.109
Ca	126.368	33.4125	639.934
Ca	126.376	33.4125	698.889
Ca	126.385	33.4125	737.457
Ca	126.393	33.4125	747.883
Ca	126.401	33.4125	726.735
Ca	126.409	33.4125	675.485
Ca	126.418	33.4125	599.975
Ca	126.426	33.4125	508.972
Ca	126.434	33.4125	412.255
Ca	126.442	33.4125	318.769
Ca	126.45	33.4125	235.278
Ca	126.459	33.4125	165.752
Ca	126.467	33.4125	111.453
Ca	126.607	33.4125	108.579
Ca	126.615	33.4125	147.097
Ca	126.623	33.4125	190.227
Ca	126.632	33.4125	234.867
Ca	126.64	33.4125	276.938
Ca	126.648	33.4125	312.023
Ca	126.656	33.4125	336.253
Ca	126.665	33.4125	347.218
Ca	126.673	33.4125	344.672
Ca	126.681	33.4125	330.79
Ca	126.689	33.4125	309.893
Ca	126.698	33.4125	287.667
Ca	126.706	33.4125	270.06
Ca	126.714	33.4125	262.105
Ca	126.722	33.4125	266.941
Ca	126.731	33.4125	285.255
Ca	126.739	33.4125	315.255
Ca	126.747	33.4125	353.207
Ca	126.755	33.4125	394.444
Ca	126.763	33.4125	434.606
Ca	126.772	33.4125	470.847
Ca	126.78	33.4125	502.654
Ca	126.788	33.4125	532.003
Ca	126.796	33.4125	562.716
Ca	126.805	33.4125	599.118
Ca	126.813	33.4125	644.299
Ca	126.821	33.4125	698.516
Ca	126.829	33.4125	758.252
Ca	126.838	33.4125	816.334
Ca	126.846	33.4125	863.196
Ca	126.854	33.4125	888.998
Ca	126.862	33.4125	886.02
Ca	126.871	33.4125	850.607
Ca	126.879	33.4125	784.119
Ca	126.887	33.4125	692.604
Ca	126.895	33.4125	585.377
Ca	126.904	33.4125	472.98
Ca	126.912	33.4125	365.136
Ca	126.92	33.4125	269.221
Ca	126.928	33.4125	189.542
Ca	126.936	33.4125	127.406
Ca	126.203	33.4077	92.35
Ca	126.212	33.4077	119.574
Ca	126.22	33.4077	152.919
Ca	126.228	33.4077	192.718
Ca	126.236	33.4077	238.413
Ca	126.245	33.4077	288.187
Ca	126.253	33.4077	338.827
Ca	126.261	33.4077	385.994
Ca	126.269	33.4077	424.936
Ca	126.277	33.4077	451.549
Ca	126.286	33.4077	463.539
Ca	126.294	33.4077	461.336
Ca	126.302	33.4077	448.454
Ca	126.31	33.4077	431.107
Ca	126.319	33.4077	417.102
Ca	126.327	33.4077	414.201
Ca	126.335	33.4077	428.333
Ca	126.343	33.4077	462.038
Ca	126.352	33.4077	513.545
Ca	126.36	33.4077	576.735
Ca	126.368	33.4077	642.079
Ca	126.376	33.4077	698.404
Ca	126.385	33.4077	735.113
Ca	126.393	33.4077	744.359
Ca	126.401	33.4077	722.612
Ca	126.409	33.4077	671.234
Ca	126.418	33.4077	595.951
Ca	126.426	33.4077	505.414
Ca	126.434	33.4077	409.291
Ca	126.442	33.4077	316.431
Ca	126.45	33.4077	233.527
Ca	126.459	33.4077	164.504
Ca	126.467	33.4077	110.607
Ca	126.607	33.4077	97.1805
Ca	126.615	33.4077	131.662
Ca	126.623	33.4077	170.284
Ca	126.632	33.4077	210.283
Ca	126.64	33.4077	248.036
Ca	126.648	33.4077	279.633
Ca	126.656	33.4077	301.689
Ca	126.665	33.4077	312.162
Ca	126.673	33.4077	310.994
Ca	126.681	33.4077	300.345
Ca	126.689	33.4077	284.324
Ca	126.698	33.4077	268.26
Ca	126.706	33.4077	257.65
Ca	126.714	33.4077	257.033
Ca	126.722	33.4077	269.044
Ca	126.731	33.4077	293.862
Ca	126.739	33.4077	329.212
Ca	126.747	33.4077	370.926
Ca	126.755	33.4077	414
Ca	126.763	33.4077	453.905
Ca	126.772	33.4077	487.842
Ca	126.78	33.4077	515.576
Ca	126.788	33.4077	539.559
Ca	126.796	33.4077	564.208
Ca	126.805	33.4077	594.453
Ca	126.813	33.4077	633.911
Ca	126.821	33.4077	683.226
Ca	126.829	33.4077	739.112
Ca	126.838	33.4077	794.495
Ca	126.846	33.4077	839.815
Ca	126.854	33.4077	865.177
Ca	126.862	33.4077	862.765
Ca	126.871	33.4077	828.792
Ca	126.879	33.4077	764.438
Ca	126.887	33.4077	675.536
Ca	126.895	33.4077	571.164
Ca	126.904	33.4077	461.628
Ca	126.912	33.4077	356.448
Ca	126.92	33.4077	262.856
Ca	126.928	33.4077	185.082
Ca	126.936	33.4077	124.418
Ca	126.203	33.403	112.793
Ca	126.212	33.403	143.723
Ca	126.22	33.403	180.937
Ca	126.228	33.403	224.767
Ca	126.236	33.403	274.626
Ca	126.245	33.403	328.594
Ca	126.253	33.403	383.244
Ca	126.261	33.403	433.9
Ca	126.269	33.403	475.391
Ca	126.277	33.403	503.193
Ca	126.286	33.403	514.683
Ca	126.294	33.403	510.143
Ca	126.302	33.403	493.159
Ca	126.31	33.403	470.225
Ca	126.319	33.403	449.572
Ca	126.327	33.403	439.447
Ca	126.335	33.403	446.236
Ca	126.343	33.403	472.864
Ca	126.352	33.403	517.848
Ca	126.36	33.403	575.282
Ca	126.368	33.403	635.793
Ca	126.376	33.403	688.323
Ca	126.385	33.403	722.355
Ca	126.393	33.403	730.065
Ca	126.401	33.403	707.875
Ca	126.409	33.403	657.016
Ca	126.418	33.403	583.008
Ca	126.426	33.403	494.246
Ca	126.434	33.403	400.135
Ca	126.442	33.403	309.288
Ca	126.45	33.403	228.22
Ca	126.459	33.403	160.747
Ca	126.467	33.403	108.071
Ca	126.607	33.403	88.9101
Ca	126.615	33.403	120.464
Ca	126.623	33.403	155.818
Ca	126.632	33.403	192.456
Ca	126.64	33.403	227.088
Ca	126.648	33.403	256.182
Ca	126.656	33.403	276.708
Ca	126.665	33.403	286.911
Ca	126.673	33.403	286.891
Ca	126.681	33.403	278.822
Ca	126.689	33.403	266.696
Ca	126.698	33.403	255.612
Ca	126.706	33.403	250.764
Ca	126.714	33.403	256.336
Ca	126.722	33.403	274.571
Ca	126.731	33.403	305.217
Ca	126.739	33.403	345.542
Ca	126.747	33.403	390.927
Ca	126.755	33.403	435.969
Ca	126.763	33.403	475.87
Ca	126.772	33.403	507.744
Ca	126.78	33.403	531.485
Ca	126.788	33.403	549.879
Ca	126.796	33.403	567.82
Ca	126.805	33.403	590.788
Ca	126.813	33.403	622.942
Ca	126.821	33.403	665.408
Ca	126.829	33.403	715.303
Ca	126.838	33.403	765.872
Ca	126.846	33.403	807.795
Ca	126.854	33.403	831.328
Ca	126.862	33.403	828.701
Ca	126.871	33.403	796.044
Ca	126.879	33.403	734.322
Ca	126.887	33.403	649.034
Ca	126.895	33.403	548.851
Ca	126.904	33.403	443.66
Ca	126.912	33.403	342.616
Ca	126.92	33.403	252.681
Ca	126.928	33.403	177.93
Ca	126.936	33.403	119.617
Ca	126.195	33.3982	107.39
Ca	126.203	33.3982	136.631
Ca	126.212	33.3982	171.371
Ca	126.22	33.3982	212.323
Ca	126.228	33.3982	259.798
Ca	126.236	33.3982	313.2
Ca	126.245	33.3982	370.557
Ca	126.253	33.3982	428.308
Ca	126.261	33.3982	481.537
Ca	126.269	33.3982	524.747
Ca	126.277	33.3982	553.065
Ca	126.286	33.3982	563.581
Ca	126.294	33.3982	556.422
Ca	126.302	33.3982	535.201
Ca	126.31	33.3982	506.607
Ca	126.319	33.3982	479.192
Ca	126.327	33.3982	461.581
Ca	126.335	33.3982	460.539
Ca	126.343	33.3982	479.334
Ca	126.352	33.3982	516.799
Ca	126.36	33.3982	567.318
Ca	126.368	33.3982	621.81
Ca	126.376	33.3982	669.495
Ca	126.385	33.3982	700.09
Ca	126.393	33.3982	705.915
Ca	126.401	33.3982	683.4
Ca	126.409	33.3982	633.63
Ca	126.418	33.3982	561.841
Ca	126.426	33.3982	476.049
Ca	126.434	33.3982	385.253
Ca	126.442	33.3982	297.698
Ca	126.45	33.3982	219.619
Ca	126.459	33.3982	154.662
Ca	126.467	33.3982	103.966
Ca	126.615	33.3982	113.716
Ca	126.623	33.3982	147.102
Ca	126.632	33.3982	181.723
Ca	126.64	33.3982	214.491
Ca	126.648	33.3982	242.108
Ca	126.656	33.3982	261.777
Ca	126.665	33.3982	271.928
Ca	126.673	33.3982	272.788
Ca	126.681	33.3982	266.575
Ca	126.689	33.3982	257.249
Ca	126.698	33.3982	249.81
Ca	126.706	33.3982	249.294
Ca	126.714	33.3982	259.674
Ca	126.722	33.3982	282.911
Ca	126.731	33.3982	318.411
Ca	126.739	33.3982	363.024
Ca	126.747	33.3982	411.682
Ca	126.755	33.3982	458.552
Ca	126.763	33.3982	498.488
Ca	126.772	33.3982	528.414
Ca	126.78	33.3982	548.227
Ca	126.788	33.3982	560.912
Ca	126.796	33.3982	571.73
Ca	126.805	33.3982	586.633
Ca	126.813	33.3982	610.314
Ca	126.821	33.3982	644.445
Ca	126.829	33.3982	686.676
Ca	126.838	33.3982	730.755
Ca	126.846	33.3982	767.798
Ca	126.854	33.3982	788.397
Ca	126.862	33.3982	784.951
Ca	126.871	33.3982	753.563
Ca	126.879	33.3982	694.952
Ca	126.887	33.3982	614.184
Ca	126.895	33.3982	519.38
Ca	126.904	33.3982	419.853
Ca	126.912	33.3982	324.246
Ca	126.92	33.3982	239.143
Ca	126.928	33.3982	168.404
Ca	126.936	33.3982	113.216
Ca	126.187	33.3934	102.125
Ca	126.195	33.3934	130.776
Ca	126.203	33.3934	164.117
Ca	126.212	33.3934	202.715
Ca	126.22	33.3934	247.167
Ca	126.228	33.3934	297.739
Ca	126.236	33.3934	353.847
Ca	126.245	33.3934	413.535
Ca	126.253	33.3934	473.21
Ca	126.261	33.3934	527.838
Ca	126.269	33.3934	571.721
Ca	126.277	33.3934	599.74
Ca	126.286	33.3934	608.755
Ca	126.294	33.3934	598.748
Ca	126.302	33.3934	573.306
Ca	126.31	33.3934	539.22
Ca	126.319	33.3934	505.234
Ca	126.327	33.3934	480.223
Ca	126.335	33.3934	471.221
Ca	126.343	33.3934	481.783
Ca	126.352	33.3934	511.053
Ca	126.36	33.3934	553.779
Ca	126.368	33.3934	601.288
Ca	126.376	33.3934	643.231
Ca	126.385	33.3934	669.711
Ca	126.393	33.3934	673.31
Ca	126.401	33.3934	650.531
Ca	126.409	33.3934	602.309
Ca	126.418	33.3934	533.532
Ca	126.426	33.3934	451.729
Ca	126.434	33.3934	365.369
Ca	126.442	33.3934	282.215
Ca	126.45	33.3934	208.129
Ca	126.459	33.3934	146.534
Ca	126.467	33.3934	98.4836
Ca	126.615	33.3934	111.461
Ca	126.623	33.3934	144.196
Ca	126.632	33.3934	178.154
Ca	126.64	33.3934	210.324
Ca	126.648	33.3934	237.5
Ca	126.656	33.3934	256.979
Ca	126.665	33.3934	267.287
Ca	126.673	33.3934	268.732
Ca	126.681	33.3934	263.604
Ca	126.689	33.3934	255.91
Ca	126.698	33.3934	250.675
Ca	126.706	33.3934	252.921
Ca	126.714	33.3934	266.542
Ca	126.722	33.3934	293.34
Ca	126.731	33.3934	332.46
Ca	126.739	33.3934	380.398
Ca	126.747	33.3934	431.657
Ca	126.755	33.3934	479.964
Ca	126.763	33.3934	519.787
Ca	126.772	33.3934	547.78
Ca	126.78	33.3934	563.74
Ca	126.788	33.3934	570.733
Ca	126.796	33.3934	574.269
Ca	126.805	33.3934	580.692
Ca	126.813	33.3934	595.188
Ca	126.821	33.3934	620.004
Ca	126.829	33.3934	653.415
Ca	126.838	33.3934	689.806
Ca	126.846	33.3934	720.896
Ca	126.854	33.3934	737.756
Ca	126.862	33.3934	733.072
Ca	126.871	33.3934	702.965
Ca	126.879	33.3934	647.894
Ca	126.887	33.3934	572.415
Ca	126.895	33.3934	483.985
Ca	126.904	33.3934	391.216
Ca	126.912	33.3934	302.124
Ca	126.92	33.3934	222.828
Ca	126.928	33.3934	156.917
Ca	126.936	33.3934	105.495
Ca	126.179	33.3886	95.5766
Ca	126.187	33.3886	124.464
Ca	126.195	33.3886	157.718
Ca	126.203	33.3886	195.422
Ca	126.212	33.3886	237.873
Ca	126.22	33.3886	285.485
Ca	126.228	33.3886	338.459
Ca	126.236	33.3886	396.244
Ca	126.245	33.3886	456.978
Ca	126.253	33.3886	517.157
Ca	126.261	33.3886	571.781
Ca	126.269	33.3886	615.103
Ca	126.277	33.3886	641.885
Ca	126.286	33.3886	648.839
Ca	126.294	33.3886	635.821
Ca	126.302	33.3886	606.34
Ca	126.31	33.3886	567.181
Ca	126.319	33.3886	527.137
Ca	126.327	33.3886	495.177
Ca	126.335	33.3886	478.476
Ca	126.343	33.3886	480.787
Ca	126.352	33.3886	501.549
Ca	126.36	33.3886	535.918
Ca	126.368	33.3886	575.737
Ca	126.376	33.3886	611.222
Ca	126.385	33.3886	633.006
Ca	126.393	33.3886	634.049
Ca	126.401	33.3886	610.992
Ca	126.409	33.3886	564.635
Ca	126.418	33.3886	499.467
Ca	126.426	33.3886	422.45
Ca	126.434	33.3886	341.419
Ca	126.442	33.3886	263.556
Ca	126.45	33.3886	194.278
Ca	126.459	33.3886	136.733
Ca	126.467	33.3886	91.8697
Ca	126.615	33.3886	113.585
Ca	126.623	33.3886	146.947
Ca	126.632	33.3886	181.563
Ca	126.64	33.3886	214.368
Ca	126.648	33.3886	242.106
Ca	126.656	33.3886	262.039
Ca	126.665	33.3886	272.691
Ca	126.673	33.3886	274.411
Ca	126.681	33.3886	269.575
Ca	126.689	33.3886	262.315
Ca	126.698	33.3886	257.793
Ca	126.706	33.3886	261.143
Ca	126.714	33.3886	276.315
Ca	126.722	33.3886	305.066
Ca	126.731	33.3886	346.371
Ca	126.739	33.3886	396.44
Ca	126.747	33.3886	449.396
Ca	126.755	33.3886	498.541
Ca	126.763	33.3886	537.944
Ca	126.772	33.3886	563.944
Ca	126.78	33.3886	576.158
Ca	126.788	33.3886	577.626
Ca	126.796	33.3886	573.999
Ca	126.805	33.3886	571.91
Ca	126.813	33.3886	576.984
Ca	126.821	33.3886	592.029
Ca	126.829	33.3886	615.993
Ca	126.838	33.3886	643.996
Ca	126.846	33.3886	668.474
Ca	126.854	33.3886	681.1
Ca	126.862	33.3886	674.934
Ca	126.871	33.3886	646.166
Ca	126.879	33.3886	594.985
Ca	126.887	33.3886	525.393
Ca	126.895	33.3886	444.099
Ca	126.904	33.3886	358.92
Ca	126.912	33.3886	277.161
Ca	126.92	33.3886	204.41
Ca	126.928	33.3886	143.944
Ca	126.936	33.3886	96.7727
Ca	126.179	33.3839	116.02
Ca	126.187	33.3839	149.997
Ca	126.195	33.3839	188.299
Ca	126.203	33.3839	230.605
Ca	126.212	33.3839	276.852
Ca	126.22	33.3839	327.204
Ca	126.228	33.3839	381.763
Ca	126.236	33.3839	440.04
Ca	126.245	33.3839	500.354
Ca	126.253	33.3839	559.426
Ca	126.261	33.3839	612.46
Ca	126.269	33.3839	653.838
Ca	126.277	33.3839	678.356
Ca	126.286	33.3839	682.68
Ca	126.294	33.3839	666.562
Ca	126.302	33.3839	633.392
Ca	126.31	33.3839	589.827
Ca	126.319	33.3839	544.554
Ca	126.327	33.3839	506.462
Ca	126.335	33.3839	482.71
Ca	126.343	33.3839	477.146
Ca	126.352	33.3839	489.46
Ca	126.36	33.3839	515.242
Ca	126.368	33.3839	546.932
Ca	126.376	33.3839	575.438
Ca	126.385	33.3839	592.046
Ca	126.393	33.3839	590.207
Ca	126.401	33.3839	566.774
Ca	126.409	33.3839	522.43
Ca	126.418	33.3839	461.245
Ca	126.426	33.3839	389.552
Ca	126.434	33.3839	314.478
Ca	126.442	33.3839	242.548
Ca	126.45	33.3839	178.671
Ca	126.459	33.3839	125.681
Ca	126.607	33.3839	88.4268
Ca	126.615	33.3839	119.821
Ca	126.623	33.3839	155.013
Ca	126.632	33.3839	191.524
Ca	126.64	33.3839	226.119
Ca	126.648	33.3839	255.358
Ca	126.656	33.3839	276.342
Ca	126.665	33.3839	287.5
Ca	126.673	33.3839	289.178
Ca	126.681	33.3839	283.851
Ca	126.689	33.3839	275.837
Ca	126.698	33.3839	270.535
Ca	126.706	33.3839	273.311
Ca	126.714	33.3839	288.286
Ca	126.722	33.3839	317.279
Ca	126.731	33.3839	359.196
Ca	126.739	33.3839	410.035
Ca	126.747	33.3839	463.604
Ca	126.755	33.3839	512.825
Ca	126.763	33.3839	551.382
Ca	126.772	33.3839	575.283
Ca	126.78	33.3839	583.904
Ca	126.788	33.3839	580.174
Ca	126.796	33.3839	569.77
Ca	126.805	33.3839	559.515
Ca	126.813	33.3839	555.382
Ca	126.821	33.3839	560.707
Ca	126.829	33.3839	575.114
Ca	126.838	33.3839	594.507
Ca	126.846	33.3839	612.118
Ca	126.854	33.3839	620.306
Ca	126.862	33.3839	612.578
Ca	126.871	33.3839	585.234
Ca	126.879	33.3839	538.204
Ca	126.887	33.3839	474.904
Ca	126.895	33.3839	401.253
Ca	126.904	33.3839	324.215
Ca	126.912	33.3839	250.329
Ca	126.92	33.3839	184.607
Ca	126.928	33.3839	129.994
Ca	126.17	33.3791	104.499
Ca	126.179	33.3791	139.077
Ca	126.187	33.3791	178.683
Ca	126.195	33.3791	222.456
Ca	126.203	33.3791	269.578
Ca	126.212	33.3791	319.523
Ca	126.22	33.3791	372.132
[truncated: 1,969 more rows]

## Sheet: Fig2d
chemical	longitude	latitude	density
Mg	126.755	33.5653	29.8662
Mg	126.763	33.5653	36.4645
Mg	126.772	33.5653	42.7242
Mg	126.78	33.5653	47.9025
Mg	126.788	33.5653	51.3256
Mg	126.796	33.5653	52.52
Mg	126.805	33.5653	51.3106
Mg	126.813	33.5653	47.8558
Mg	126.821	33.5653	42.6093
Mg	126.829	33.5653	36.2191
Mg	126.838	33.5653	29.3958
Mg	126.747	33.5605	29.2939
Mg	126.755	33.5605	36.9778
Mg	126.763	33.5605	45.102
Mg	126.772	33.5605	52.8197
Mg	126.78	33.5605	59.2095
Mg	126.788	33.5605	63.4362
Mg	126.796	33.5605	64.913
Mg	126.805	33.5605	63.4223
Mg	126.813	33.5605	59.1591
Mg	126.821	33.5605	52.683
Mg	126.829	33.5605	44.7943
Mg	126.838	33.5605	36.3699
Mg	126.846	33.5605	28.2051
Mg	126.747	33.5558	35.7946
Mg	126.755	33.5558	45.0821
Mg	126.763	33.5558	54.9266
Mg	126.772	33.5558	64.2924
Mg	126.78	33.5558	72.0543
Mg	126.788	33.5558	77.1927
Mg	126.796	33.5558	78.9915
Mg	126.805	33.5558	77.1844
Mg	126.813	33.5558	72.0074
Mg	126.821	33.5558	64.1402
Mg	126.829	33.5558	54.5553
Mg	126.838	33.5558	44.3181
Mg	126.846	33.5558	34.3948
Mg	126.739	33.551	33.6917
Mg	126.747	33.551	43.0773
Mg	126.755	33.551	54.1213
Mg	126.763	33.551	65.8608
Mg	126.772	33.551	77.0482
Mg	126.78	33.551	86.3299
Mg	126.788	33.551	92.4805
Mg	126.796	33.551	94.6394
Mg	126.805	33.551	92.4855
Mg	126.813	33.551	86.3001
Mg	126.821	33.551	76.8956
Mg	126.829	33.551	65.4349
Mg	126.838	33.551	53.192
Mg	126.846	33.551	41.3221
Mg	126.854	33.551	30.6946
Mg	126.648	33.5462	28.0964
Mg	126.656	33.5462	30.203
Mg	126.665	33.5462	31.0652
Mg	126.673	33.5462	30.6559
Mg	126.681	33.5462	29.1875
Mg	126.731	33.5462	31.9227
Mg	126.739	33.5462	40.1428
Mg	126.747	33.5462	51.0602
Mg	126.755	33.5462	63.9795
Mg	126.763	33.5462	77.7556
Mg	126.772	33.5462	90.9086
Mg	126.78	33.5462	101.835
Mg	126.788	33.5462	109.084
Mg	126.796	33.5462	111.638
Mg	126.805	33.5462	109.115
Mg	126.813	33.5462	101.845
Mg	126.821	33.5462	90.7842
Mg	126.829	33.5462	77.3002
Mg	126.838	33.5462	62.8924
Mg	126.846	33.5462	48.9196
Mg	126.854	33.5462	36.4043
Mg	126.64	33.5414	31.8455
Mg	126.648	33.5414	35.8223
Mg	126.656	33.5414	38.5002
Mg	126.665	33.5414	39.5823
Mg	126.673	33.5414	39.0259
Mg	126.681	33.5414	37.0888
Mg	126.689	33.5414	34.3216
Mg	126.698	33.5414	31.5101
Mg	126.706	33.5414	29.5794
Mg	126.714	33.5414	29.4753
Mg	126.722	33.5414	32.0339
Mg	126.731	33.5414	37.8466
Mg	126.739	33.5414	47.1295
Mg	126.747	33.5414	59.6125
Mg	126.755	33.5414	74.4784
Mg	126.763	33.5414	90.3863
Mg	126.772	33.5414	105.607
Mg	126.78	33.5414	118.269
Mg	126.788	33.5414	126.683
Mg	126.796	33.5414	129.662
Mg	126.805	33.5414	126.76
Mg	126.813	33.5414	118.357
Mg	126.821	33.5414	105.559
Mg	126.829	33.5414	89.9511
Mg	126.838	33.5414	73.2687
Mg	126.846	33.5414	57.0841
Mg	126.854	33.5414	42.5798
Mg	126.862	33.5414	30.4479
Mg	126.632	33.5367	33.9356
Mg	126.64	33.5367	39.9749
Mg	126.648	33.5367	44.9629
Mg	126.656	33.5367	48.3152
Mg	126.665	33.5367	49.6538
Mg	126.673	33.5367	48.9161
Mg	126.681	33.5367	46.4105
Mg	126.689	33.5367	42.8049
Mg	126.698	33.5367	39.0521
Mg	126.706	33.5367	36.2694
Mg	126.714	33.5367	35.5921
Mg	126.722	33.5367	38.0167
Mg	126.731	33.5367	44.2433
Mg	126.739	33.5367	54.5268
Mg	126.747	33.5367	68.554
Mg	126.755	33.5367	85.379
Mg	126.763	33.5367	103.455
Mg	126.772	33.5367	120.79
Mg	126.78	33.5367	135.237
Mg	126.788	33.5367	144.855
Mg	126.796	33.5367	148.282
Mg	126.805	33.5367	145.006
Mg	126.813	33.5367	135.457
Mg	126.821	33.5367	120.895
Mg	126.829	33.5367	103.125
Mg	126.838	33.5367	84.1231
Mg	126.846	33.5367	65.6797
Mg	126.854	33.5367	49.1394
Mg	126.862	33.5367	35.2886
Mg	126.623	33.5319	33.9866
Mg	126.632	33.5319	41.9377
Mg	126.64	33.5319	49.3993
Mg	126.648	33.5319	55.5588
Mg	126.656	33.5319	59.691
Mg	126.665	33.5319	61.323
Mg	126.673	33.5319	60.3672
Mg	126.681	33.5319	57.1878
Mg	126.689	33.5319	52.5837
Mg	126.698	33.5319	47.6949
Mg	126.706	33.5319	43.8524
Mg	126.714	33.5319	42.4008
Mg	126.722	33.5319	44.512
Mg	126.731	33.5319	51.0036
Mg	126.739	33.5319	62.1721
Mg	126.747	33.5319	77.6598
Mg	126.755	33.5319	96.3876
Mg	126.763	33.5319	116.597
Mg	126.772	33.5319	136.031
Mg	126.78	33.5319	152.258
Mg	126.788	33.5319	163.088
Mg	126.796	33.5319	166.981
Mg	126.805	33.5319	163.356
Mg	126.813	33.5319	152.692
Mg	126.821	33.5319	136.402
Mg	126.829	33.5319	116.506
Mg	126.838	33.5319	95.2205
Mg	126.846	33.5319	74.547
Mg	126.854	33.5319	55.9895
Mg	126.862	33.5319	40.426
Mg	126.871	33.5319	28.138
Mg	126.615	33.5271	31.984
Mg	126.623	33.5271	41.3481
Mg	126.632	33.5271	51.0206
Mg	126.64	33.5271	60.0961
Mg	126.648	33.5271	67.5845
Mg	126.656	33.5271	72.6
Mg	126.665	33.5271	74.5608
Mg	126.673	33.5271	73.3492
Mg	126.681	33.5271	69.3894
Mg	126.689	33.5271	63.6243
Mg	126.698	33.5271	57.3988
Mg	126.706	33.5271	52.2776
Mg	126.714	33.5271	49.8317
Mg	126.722	33.5271	51.4207
Mg	126.731	33.5271	57.9866
Mg	126.739	33.5271	69.8699
Mg	126.747	33.5271	86.6678
Mg	126.755	33.5271	107.167
Mg	126.763	33.5271	129.399
Mg	126.772	33.5271	150.843
Mg	126.78	33.5271	168.792
Mg	126.788	33.5271	180.806
Mg	126.796	33.5271	185.175
Mg	126.805	33.5271	181.249
Mg	126.813	33.5271	169.553
Mg	126.821	33.5271	151.642
Mg	126.829	33.5271	129.746
Mg	126.838	33.5271	106.303
Mg	126.846	33.5271	83.5147
Mg	126.854	33.5271	63.0341
Mg	126.862	33.5271	45.8237
Mg	126.871	33.5271	32.1918
Mg	126.607	33.5223	28.2813
Mg	126.615	33.5223	38.3066
Mg	126.623	33.5223	49.5213
Mg	126.632	33.5223	61.1049
Mg	126.64	33.5223	71.972
Mg	126.648	33.5223	80.9348
Mg	126.656	33.5223	86.9289
Mg	126.665	33.5223	89.2506
Mg	126.673	33.5223	87.7465
Mg	126.681	33.5223	82.9042
Mg	126.689	33.5223	75.8213
Mg	126.698	33.5223	68.0629
Mg	126.706	33.5223	61.4434
Mg	126.714	33.5223	57.7737
Mg	126.722	33.5223	58.6103
Mg	126.731	33.5223	65.0237
Mg	126.739	33.5223	77.3999
Mg	126.747	33.5223	95.2919
Mg	126.755	33.5223	117.356
Mg	126.763	33.5223	141.42
Mg	126.772	33.5223	164.712
Mg	126.78	33.5223	184.261
Mg	126.788	33.5223	197.396
Mg	126.796	33.5223	202.244
Mg	126.805	33.5223	198.091
Mg	126.813	33.5223	185.502
Mg	126.821	33.5223	166.161
Mg	126.829	33.5223	142.484
Mg	126.838	33.5223	117.108
Mg	126.846	33.5223	92.4155
Mg	126.854	33.5223	70.187
Mg	126.862	33.5223	51.4593
Mg	126.871	33.5223	36.5636
Mg	126.607	33.5176	33.345
Mg	126.615	33.5176	45.165
Mg	126.623	33.5176	58.3874
Mg	126.632	33.5176	72.0438
Mg	126.64	33.5176	84.8539
Mg	126.648	33.5176	95.4152
Mg	126.656	33.5176	102.469
Mg	126.665	33.5176	105.178
Mg	126.673	33.5176	103.348
Mg	126.681	33.5176	97.5315
Mg	126.689	33.5176	88.9898
Mg	126.698	33.5176	79.519
Mg	126.706	33.5176	71.1939
Mg	126.714	33.5176	66.0741
Mg	126.722	33.5176	65.9177
Mg	126.731	33.5176	71.9252
Mg	126.739	33.5176	84.5281
Mg	126.747	33.5176	103.238
Mg	126.755	33.5176	126.587
Mg	126.763	33.5176	152.215
Mg	126.772	33.5176	177.119
Mg	126.78	33.5176	198.091
Mg	126.788	33.5176	212.25
Mg	126.796	33.5176	217.577
Mg	126.805	33.5176	213.299
Mg	126.813	33.5176	200.014
Mg	126.821	33.5176	179.516
Mg	126.829	33.5176	154.374
Mg	126.838	33.5176	127.395
Mg	126.846	33.5176	101.103
Mg	126.854	33.5176	77.3854
Mg	126.862	33.5176	57.3346
Mg	126.871	33.5176	41.2995
Mg	126.879	33.5176	29.0641
Mg	126.607	33.5128	38.7034
Mg	126.615	33.5128	52.4228
Mg	126.623	33.5128	67.7695
Mg	126.632	33.5128	83.6194
Mg	126.64	33.5128	98.4852
Mg	126.648	33.5128	110.737
Mg	126.656	33.5128	118.91
Mg	126.665	33.5128	122.024
Mg	126.673	33.5128	119.84
Mg	126.681	33.5128	112.978
Mg	126.689	33.5128	102.863
Mg	126.698	33.5128	91.5294
Mg	126.706	33.5128	81.3185
Mg	126.714	33.5128	74.5406
Mg	126.722	33.5128	73.1547
Mg	126.731	33.5128	78.4891
Mg	126.739	33.5128	91.02
Mg	126.747	33.5128	110.22
Mg	126.755	33.5128	134.513
Mg	126.763	33.5128	161.368
Mg	126.772	33.5128	187.584
Mg	126.78	33.5128	209.748
Mg	126.788	33.5128	224.802
Mg	126.796	33.5128	230.606
Mg	126.805	33.5128	226.335
Mg	126.813	33.5128	212.611
Mg	126.821	33.5128	191.309
Mg	126.829	33.5128	165.117
Mg	126.838	33.5128	136.961
Mg	126.846	33.5128	109.471
Mg	126.854	33.5128	84.6021
Mg	126.862	33.5128	63.4836
Mg	126.871	33.5128	46.4743
Mg	126.879	33.5128	33.355
Mg	126.599	33.508	31.1619
Mg	126.607	33.508	44.224
Mg	126.615	33.508	59.9001
Mg	126.623	33.508	77.4354
Mg	126.632	33.508	95.5449
Mg	126.64	33.508	112.528
Mg	126.648	33.508	126.521
Mg	126.656	33.508	135.845
Mg	126.665	33.508	139.372
Mg	126.673	33.508	136.816
Mg	126.681	33.508	128.858
Mg	126.689	33.508	117.093
Mg	126.698	33.508	103.792
Mg	126.706	33.508	91.5569
Mg	126.714	33.508	82.9469
Mg	126.722	33.508	80.1152
Mg	126.731	33.508	84.5119
Mg	126.739	33.508	96.6552
Mg	126.747	33.508	115.986
Mg	126.755	33.508	140.831
Mg	126.763	33.508	168.522
Mg	126.772	33.508	195.696
Mg	126.78	33.508	218.779
Mg	126.788	33.508	234.576
Mg	126.796	33.508	240.855
Mg	126.805	33.508	236.752
Mg	126.813	33.508	222.899
Mg	126.821	33.508	201.224
Mg	126.829	33.508	174.482
Mg	126.838	33.508	145.67
Mg	126.846	33.508	117.466
Mg	126.854	33.508	91.8563
Mg	126.862	33.508	69.9793
Mg	126.871	33.508	52.1954
Mg	126.879	33.508	38.2885
Mg	126.599	33.5032	35.0527
Mg	126.607	33.5032	49.7457
Mg	126.615	33.5032	67.379
Mg	126.623	33.5032	87.1033
Mg	126.632	33.5032	107.473
Mg	126.64	33.5032	126.574
Mg	126.648	33.5032	142.307
Mg	126.656	33.5032	152.78
Mg	126.665	33.5032	156.717
Mg	126.673	33.5032	153.779
Mg	126.681	33.5032	144.711
Mg	126.689	33.5032	131.267
Mg	126.698	33.5032	115.947
Mg	126.706	33.5032	101.608
Mg	126.714	33.5032	91.0426
Mg	126.722	33.5032	86.5862
Mg	126.731	33.5032	89.8008
Mg	126.739	33.5032	101.243
Mg	126.747	33.5032	120.327
Mg	126.755	33.5032	145.305
Mg	126.763	33.5032	173.404
Mg	126.772	33.5032	201.145
Mg	126.78	33.5032	224.844
Mg	126.788	33.5032	241.219
Mg	126.796	33.5032	247.977
Mg	126.805	33.5032	244.229
Mg	126.813	33.5032	230.606
Mg	126.821	33.5032	209.051
Mg	126.829	33.5032	182.337
Mg	126.838	33.5032	153.463
Mg	126.846	33.5032	125.102
Mg	126.854	33.5032	99.2198
Mg	126.862	33.5032	76.9359
Mg	126.871	33.5032	58.6017
Mg	126.879	33.5032	44.0119
Mg	126.887	33.5032	32.6552
Mg	126.599	33.4985	38.816
Mg	126.607	33.4985	55.0864
Mg	126.615	33.4985	74.6126
Mg	126.623	33.4985	96.4541
Mg	126.632	33.4985	119.009
Mg	126.64	33.4985	140.158
Mg	126.648	33.4985	157.574
Mg	126.656	33.4985	169.157
Mg	126.665	33.4985	173.486
Mg	126.673	33.4985	170.171
Mg	126.681	33.4985	160.014
Mg	126.689	33.4985	144.918
Mg	126.698	33.4985	127.597
Mg	126.706	33.4985	111.144
Mg	126.714	33.4985	98.5652
Mg	126.722	33.4985	92.3593
Mg	126.731	33.4985	94.1863
Mg	126.739	33.4985	104.636
Mg	126.747	33.4985	123.103
Mg	126.755	33.4985	147.789
Mg	126.763	33.4985	175.853
Mg	126.772	33.4985	203.753
Mg	126.78	33.4985	227.751
Mg	126.788	33.4985	244.531
Mg	126.796	33.4985	251.781
Mg	126.805	33.4985	248.598
Mg	126.813	33.4985	235.602
Mg	126.821	33.4985	214.71
Mg	126.829	33.4985	188.654
Mg	126.838	33.4985	160.371
Mg	126.846	33.4985	132.461
Mg	126.854	33.4985	106.817
Mg	126.862	33.4985	84.5058
Mg	126.871	33.4985	65.8594
Mg	126.879	33.4985	50.6911
Mg	126.887	33.4985	38.5454
Mg	126.895	33.4985	28.8996
Mg	126.59	33.4937	28.4572
Mg	126.599	33.4937	42.3148
Mg	126.607	33.4937	60.0518
Mg	126.615	33.4937	81.3379
Mg	126.623	33.4937	105.148
Mg	126.632	33.4937	129.735
Mg	126.64	33.4937	152.788
Mg	126.648	33.4937	171.767
Mg	126.656	33.4937	184.38
Mg	126.665	33.4937	189.07
Mg	126.673	33.4937	185.398
Mg	126.681	33.4937	174.213
Mg	126.689	33.4937	157.555
Mg	126.698	33.4937	138.326
Mg	126.706	33.4937	119.829
Mg	126.714	33.4937	105.256
Mg	126.722	33.4937	97.2441
Mg	126.731	33.4937	97.5341
Mg	126.739	33.4937	106.742
Mg	126.747	33.4937	124.251
Mg	126.755	33.4937	148.236
Mg	126.763	33.4937	175.833
Mg	126.772	33.4937	203.487
Mg	126.78	33.4937	227.472
Mg	126.788	33.4937	244.491
Mg	126.796	33.4937	252.253
Mg	126.805	33.4937	249.862
Mg	126.813	33.4937	237.912
Mg	126.821	33.4937	218.257
Mg	126.829	33.4937	193.523
Mg	126.838	33.4937	166.516
Mg	126.846	33.4937	139.692
Mg	126.854	33.4937	114.817
Mg	126.862	33.4937	92.8706
Mg	126.871	33.4937	74.1509
Mg	126.879	33.4937	58.4996
Mg	126.887	33.4937	45.542
Mg	126.895	33.4937	34.8701
Mg	126.385	33.4889	28.2601
Mg	126.393	33.4889	28.8826
Mg	126.401	33.4889	28.1925
Mg	126.59	33.4889	30.54
Mg	126.599	33.4889	45.4119
Mg	126.607	33.4889	64.447
Mg	126.615	33.4889	87.291
Mg	126.623	33.4889	112.843
Mg	126.632	33.4889	139.229
Mg	126.64	33.4889	163.967
Mg	126.648	33.4889	184.33
Mg	126.656	33.4889	197.854
Mg	126.665	33.4889	202.86
Mg	126.673	33.4889	198.864
Mg	126.681	33.4889	186.756
Mg	126.689	33.4889	168.687
Mg	126.698	33.4889	147.724
Mg	126.706	33.4889	127.338
Mg	126.714	33.4889	110.875
Mg	126.722	33.4889	101.082
Mg	126.731	33.4889	99.7562
Mg	126.739	33.4889	107.533
Mg	126.747	33.4889	123.794
Mg	126.755	33.4889	146.711
Mg	126.763	33.4889	173.438
Mg	126.772	33.4889	200.469
Mg	126.78	33.4889	224.147
Mg	126.788	33.4889	241.254
Mg	126.796	33.4889	249.562
Mg	126.805	33.4889	248.198
Mg	126.813	33.4889	237.722
Mg	126.821	33.4889	219.882
Mg	126.829	33.4889	197.14
Mg	126.838	33.4889	172.098
Mg	126.846	33.4889	146.998
Mg	126.854	33.4889	123.422
Mg	126.862	33.4889	102.225
Mg	126.871	33.4889	83.6594
Mg	126.879	33.4889	67.6037
Mg	126.887	33.4889	53.7902
Mg	126.895	33.4889	41.9613
Mg	126.904	33.4889	31.9359
Mg	126.368	33.4841	30.1875
Mg	126.376	33.4841	33.7253
Mg	126.385	33.4841	36.0551
Mg	126.393	33.4841	36.8416
Mg	126.401	33.4841	35.9573
Mg	126.409	33.4841	33.5084
Mg	126.418	33.4841	29.8094
Mg	126.59	33.4841	32.2661
Mg	126.599	33.4841	47.9786
Mg	126.607	33.4841	68.0895
Mg	126.615	33.4841	92.2246
Mg	126.623	33.4841	119.221
Mg	126.632	33.4841	147.097
Mg	126.64	33.4841	173.231
Mg	126.648	33.4841	194.741
Mg	126.656	33.4841	209.018
Mg	126.665	33.4841	214.283
Mg	126.673	33.4841	210.014
Mg	126.681	33.4841	197.127
Mg	126.689	33.4841	177.864
Mg	126.698	33.4841	155.414
Mg	126.706	33.4841	133.382
Mg	126.714	33.4841	115.223
Mg	126.722	33.4841	103.757
Mg	126.731	33.4841	100.819
Mg	126.739	33.4841	107.051
Mg	126.747	33.4841	121.841
Mg	126.755	33.4841	143.385
Mg	126.763	33.4841	168.897
Mg	126.772	33.4841	194.972
Mg	126.78	33.4841	218.083
Mg	126.788	33.4841	235.149
Mg	126.796	33.4841	244.046
Mg	126.805	33.4841	243.944
Mg	126.813	33.4841	235.357
Mg	126.821	33.4841	219.892
Mg	126.829	33.4841	199.79
Mg	126.838	33.4841	177.377
Mg	126.846	33.4841	154.614
Mg	126.854	33.4841	132.844
Mg	126.862	33.4841	112.757
Mg	126.871	33.4841	94.5484
Mg	126.879	33.4841	78.1435
Mg	126.887	33.4841	63.4073
Mg	126.895	33.4841	50.2686
Mg	126.904	33.4841	38.7476
Mg	126.912	33.4841	28.9114
Mg	126.36	33.4794	32.6327
Mg	126.368	33.4794	37.9629
Mg	126.376	33.4794	42.379
Mg	126.385	33.4794	45.2871
Mg	126.393	33.4794	46.2642
Mg	126.401	33.4794	45.1478
Mg	126.409	33.4794	42.07
Mg	126.418	33.4794	37.4244
Mg	126.426	33.4794	31.7783
Mg	126.59	33.4794	33.5608
Mg	126.599	33.4794	49.9038
Mg	126.607	33.4794	70.8216
Mg	126.615	33.4794	95.9251
Mg	126.623	33.4794	124.004
Mg	126.632	33.4794	152.999
Mg	126.64	33.4794	180.18
Mg	126.648	33.4794	202.549
Mg	126.656	33.4794	217.391
Mg	126.665	33.4794	222.849
Mg	126.673	33.4794	218.369
Mg	126.681	33.4794	204.884
Mg	126.689	33.4794	184.698
Mg	126.698	33.4794	161.083
Mg	126.706	33.4794	137.727
Mg	126.714	33.4794	118.15
Mg	126.722	33.4794	105.21
Mg	126.731	33.4794	100.748
Mg	126.739	33.4794	105.409
Mg	126.747	33.4794	118.589
Mg	126.755	33.4794	138.533
Mg	126.763	33.4794	162.555
Mg	126.772	33.4794	187.401
Mg	126.78	33.4794	209.733
Mg	126.788	33.4794	226.656
Mg	126.796	33.4794	236.193
Mg	126.805	33.4794	237.574
Mg	126.813	33.4794	231.26
Mg	126.821	33.4794	218.687
Mg	126.829	33.4794	201.82
Mg	126.838	33.4794	182.645
Mg	126.846	33.4794	162.781
Mg	126.854	33.4794	143.274
Mg	126.862	33.4794	124.618
Mg	126.871	33.4794	106.937
Mg	126.879	33.4794	90.2112
Mg	126.887	33.4794	74.4637
Mg	126.895	33.4794	59.8451
Mg	126.904	33.4794	46.6142
Mg	126.912	33.4794	35.0527
Mg	126.352	33.4746	33.6207
Mg	126.36	33.4746	40.4724
Mg	126.368	33.4746	47.0088
Mg	126.376	33.4746	52.431
Mg	126.385	33.4746	56.0017
Mg	126.393	33.4746	57.1947
Mg	126.401	33.4746	55.8064
Mg	126.409	33.4746	51.9978
Mg	126.418	33.4746	46.2539
Mg	126.426	33.4746	39.2747
Mg	126.434	33.4746	31.8308
Mg	126.59	33.4746	34.3668
Mg	126.599	33.4746	51.1022
Mg	126.607	33.4746	72.5224
Mg	126.615	33.4746	98.2287
Mg	126.623	33.4746	126.982
Mg	126.632	33.4746	156.673
Mg	126.64	33.4746	184.507
Mg	126.648	33.4746	207.411
Mg	126.656	33.4746	222.605
Mg	126.665	33.4746	228.181
Mg	126.673	33.4746	223.563
Mg	126.681	33.4746	209.694
Mg	126.689	33.4746	188.903
Mg	126.698	33.4746	164.502
Mg	126.706	33.4746	140.214
Mg	126.714	33.4746	119.576
Mg	126.722	33.4746	105.439
Mg	126.731	33.4746	99.6319
Mg	126.739	33.4746	102.783
Mg	126.747	33.4746	114.307
Mg	126.755	33.4746	132.515
Mg	126.763	33.4746	154.857
Mg	126.772	33.4746	178.275
Mg	126.78	33.4746	199.668
Mg	126.788	33.4746	216.375
Mg	126.796	33.4746	226.602
Mg	126.805	33.4746	229.66
Mg	126.813	33.4746	225.953
Mg	126.821	33.4746	216.72
Mg	126.829	33.4746	203.601
Mg	126.838	33.4746	188.194
Mg	126.846	33.4746	171.712
Mg	126.854	33.4746	154.858
Mg	126.862	33.4746	137.899
Mg	126.871	33.4746	120.875
Mg	126.879	33.4746	103.829
Mg	126.887	33.4746	86.9639
Mg	126.895	33.4746	70.6859
Mg	126.904	33.4746	55.527
Mg	126.912	33.4746	42.0148
Mg	126.92	33.4746	30.5429
Mg	126.343	33.4698	33.4661
Mg	126.352	33.4698	41.1969
Mg	126.36	33.4698	49.4373
Mg	126.368	33.4698	57.3193
Mg	126.376	33.4698	63.8672
Mg	126.385	33.4698	68.1792
Mg	126.393	33.4698	69.6104
Mg	126.401	33.4698	67.9094
Mg	126.409	33.4698	63.269
Mg	126.418	33.4698	56.2772
Mg	126.426	33.4698	47.7843
Mg	126.434	33.4698	38.727
Mg	126.442	33.4698	29.9568
Mg	126.59	33.4698	34.6485
Mg	126.599	33.4698	51.5211
Mg	126.607	33.4698	73.117
Mg	126.615	33.4698	99.0342
Mg	126.623	33.4698	128.024
Mg	126.632	33.4698	157.959
Mg	126.64	33.4698	186.021
Mg	126.648	33.4698	209.114
Mg	126.656	33.4698	224.431
Mg	126.665	33.4698	230.047
Mg	126.673	33.4698	225.376
Mg	126.681	33.4698	211.354
Mg	126.689	33.4698	190.31
Mg	126.698	33.4698	165.549
Mg	126.706	33.4698	140.774
Mg	126.714	33.4698	119.493
Mg	126.722	33.4698	104.512
Mg	126.731	33.4698	97.6163
Mg	126.739	33.4698	99.4095
Mg	126.747	33.4698	109.325
Mg	126.755	33.4698	125.759
Mg	126.763	33.4698	146.32
Mg	126.772	33.4698	168.188
Mg	126.78	33.4698	188.537
Mg	126.788	33.4698	204.982
Mg	126.796	33.4698	215.944
Mg	126.805	33.4698	220.832
Mg	126.813	33.4698	219.995
Mg	126.821	33.4698	214.453
Mg	126.829	33.4698	205.493
Mg	126.838	33.4698	194.272
Mg	126.846	33.4698	181.555
Mg	126.854	33.4698	167.661
Mg	126.862	33.4698	152.601
Mg	126.871	33.4698	136.319
Mg	126.879	33.4698	118.927
Mg	126.887	33.4698	100.829
Mg	126.895	33.4698	82.714
Mg	126.904	33.4698	65.418
Mg	126.912	33.4698	49.742
Mg	126.92	33.4698	36.2867
Mg	126.335	33.465	32.9465
Mg	126.343	33.465	40.6466
Mg	126.352	33.465	49.7398
Mg	126.36	33.465	59.4795
Mg	126.368	33.465	68.8241
Mg	126.376	33.465	76.6
Mg	126.385	33.465	81.7206
Mg	126.393	33.465	83.4074
Mg	126.401	33.465	81.3538
Mg	126.409	33.465	75.7867
Mg	126.418	33.465	67.4077
Mg	126.426	33.465	57.2332
Mg	126.434	33.465	46.384
Mg	126.442	33.465	35.8795
Mg	126.59	33.465	34.3955
Mg	126.599	33.465	51.1449
Mg	126.607	33.465	72.5832
Mg	126.615	33.465	98.3114
Mg	126.623	33.465	127.09
Mg	126.632	33.465	156.807
Mg	126.64	33.465	184.666
Mg	126.648	33.465	207.593
Mg	126.656	33.465	222.803
Mg	126.665	33.465	228.382
Mg	126.673	33.465	223.746
Mg	126.681	33.465	209.816
Mg	126.689	33.465	188.888
Mg	126.698	33.465	164.215
Mg	126.706	33.465	139.435
Mg	126.714	33.465	117.974
Mg	126.722	33.465	102.558
Mg	126.731	33.465	94.9011
Mg	126.739	33.465	95.5703
Mg	126.747	33.465	104.017
Mg	126.755	33.465	118.731
Mg	126.763	33.465	137.504
Mg	126.772	33.465	157.776
Mg	126.78	33.465	177.03
Mg	126.788	33.465	193.188
Mg	126.796	33.465	204.912
Mg	126.805	33.465	211.727
Mg	126.813	33.465	213.933
Mg	126.821	33.465	212.322
Mg	126.829	33.465	207.801
Mg	126.838	33.465	201.057
Mg	126.846	33.465	192.37
Mg	126.854	33.465	181.644
Mg	126.862	33.465	168.611
Mg	126.871	33.465	153.111
Mg	126.879	33.465	135.328
Mg	126.887	33.465	115.883
Mg	126.895	33.465	95.7691
Mg	126.904	33.465	76.1513
Mg	126.912	33.465	58.1263
Mg	126.92	33.465	42.5183
Mg	126.928	33.465	29.7689
Mg	126.319	33.4603	28.57
Mg	126.327	33.4603	33.1685
Mg	126.335	33.4603	39.8678
Mg	126.343	33.4603	48.6804
Mg	126.352	33.4603	59.1798
Mg	126.36	33.4603	70.49
Mg	126.368	33.4603	81.3799
Mg	126.376	33.4603	90.459
Mg	126.385	33.4603	96.4378
Mg	126.393	33.4603	98.3897
Mg	126.401	33.4603	95.9464
Mg	126.409	33.4603	89.3701
Mg	126.418	33.4603	79.4839
Mg	126.426	33.4603	67.4842
Mg	126.434	33.4603	54.6907
Mg	126.442	33.4603	42.3044
Mg	126.45	33.4603	31.2324
Mg	126.59	33.4603	33.6234
Mg	126.599	33.4603	49.9967
Mg	126.607	33.4603	70.9538
Mg	126.615	33.4603	96.1048
Mg	126.623	33.4603	124.238
Mg	126.632	33.4603	153.29
Mg	126.64	33.4603	180.527
Mg	126.648	33.4603	202.945
Mg	126.656	33.4603	217.824
Mg	126.665	33.4603	223.294
Mg	126.673	33.4603	218.782
Mg	126.681	33.4603	205.188
Mg	126.689	33.4603	184.745
Mg	126.698	33.4603	160.615
Mg	126.706	33.4603	136.322
Mg	126.714	33.4603	115.168
Mg	126.722	33.4603	99.7646
Mg	126.731	33.4603	91.7288
Mg	126.739	33.4603	91.5776
Mg	126.747	33.4603	98.7763
Mg	126.755	33.4603	111.915
Mg	126.763	33.4603	128.977
Mg	126.772	33.4603	147.678
Mg	126.78	33.4603	165.831
Mg	126.788	33.4603	181.69
Mg	126.796	33.4603	194.176
Mg	126.805	33.4603	202.948
Mg	126.813	33.4603	208.265
Mg	126.821	33.4603	210.69
Mg	126.829	33.4603	210.742
Mg	126.838	33.4603	208.619
Mg	126.846	33.4603	204.096
Mg	126.854	33.4603	196.639
Mg	126.862	33.4603	185.687
Mg	126.871	33.4603	170.968
Mg	126.879	33.4603	152.738
Mg	126.887	33.4603	131.845
Mg	126.895	33.4603	109.602
Mg	126.904	33.4603	87.5193
Mg	126.912	33.4603	67.0038
Mg	126.92	33.4603	49.1153
Mg	126.928	33.4603	34.4383
Mg	126.286	33.4555	28.6248
Mg	126.294	33.4555	29.7208
Mg	126.302	33.4555	30.7598
Mg	126.31	33.4555	32.3754
Mg	126.319	33.4555	35.306
Mg	126.327	33.4555	40.2379
Mg	126.335	33.4555	47.6218
Mg	126.343	33.4555	57.5002
Mg	126.352	33.4555	69.395
Mg	126.36	33.4555	82.2944
Mg	126.368	33.4555	94.7659
Mg	126.376	33.4555	105.187
Mg	126.385	33.4555	112.049
Mg	126.393	33.4555	114.266
Mg	126.401	33.4555	111.4
Mg	126.409	33.4555	103.751
Mg	126.418	33.4555	92.2666
Mg	126.426	33.4555	78.3337
Mg	126.434	33.4555	63.4817
Mg	126.442	33.4555	49.1038
Mg	126.45	33.4555	36.2519
Mg	126.59	33.4555	32.3729
Mg	126.599	33.4555	48.1374
Mg	126.607	33.4555	68.3152
Mg	126.615	33.4555	92.5313
Mg	126.623	33.4555	119.619
Mg	126.632	33.4555	147.593
Mg	126.64	33.4555	173.823
Mg	126.648	33.4555	195.418
Mg	126.656	33.4555	209.76
Mg	126.665	33.4555	215.056
Mg	126.673	33.4555	210.757
Mg	126.681	33.4555	197.731
Mg	126.689	33.4555	178.126
Mg	126.698	33.4555	154.977
Mg	126.706	33.4555	131.653
Mg	126.714	33.4555	111.296
Mg	126.722	33.4555	96.3684
Mg	126.731	33.4555	88.3717
Mg	126.739	33.4555	87.7575
Mg	126.747	33.4555	93.9981
Mg	126.755	33.4555	105.78
Mg	126.763	33.4555	121.28
Mg	126.772	33.4555	138.497
Mg	126.78	33.4555	155.582
Mg	126.788	33.4555	171.129
Mg	126.796	33.4555	184.338
Mg	126.805	33.4555	195.016
Mg	126.813	33.4555	203.395
Mg	126.821	33.4555	209.818
Mg	126.829	33.4555	214.421
Mg	126.838	33.4555	216.909
Mg	126.846	33.4555	216.543
Mg	126.854	33.4555	212.347
Mg	126.862	33.4555	203.454
Mg	126.871	33.4555	189.477
Mg	126.879	33.4555	170.744
Mg	126.887	33.4555	148.332
Mg	126.895	33.4555	123.877
Mg	126.904	33.4555	99.2438
Mg	126.912	33.4555	76.1562
Mg	126.92	33.4555	55.9149
Mg	126.928	33.4555	39.2504
Mg	126.261	33.4507	28.4576
Mg	126.269	33.4507	32.1038
Mg	126.277	33.4507	34.9057
Mg	126.286	33.4507	36.7808
Mg	126.294	33.4507	37.9238
Mg	126.302	33.4507	38.8341
Mg	126.31	33.4507	40.2701
Mg	126.319	33.4507	43.1241
Mg	126.327	33.4507	48.234
Mg	126.335	33.4507	56.1631
Mg	126.343	33.4507	66.9969
Mg	126.352	33.4507	80.21
Mg	126.36	33.4507	94.6534
Mg	126.368	33.4507	108.685
Mg	126.376	33.4507	120.44
Mg	126.385	33.4507	128.18
Mg	126.393	33.4507	130.65
Mg	126.401	33.4507	127.338
Mg	126.409	33.4507	118.575
Mg	126.418	33.4507	105.44
Mg	126.426	33.4507	89.5136
Mg	126.434	33.4507	72.5398
Mg	126.442	33.4507	56.1093
Mg	126.45	33.4507	41.4234
Mg	126.459	33.4507	29.1877
Mg	126.59	33.4507	30.7079
Mg	126.599	33.4507	45.6617
Mg	126.607	33.4507	64.8021
Mg	126.615	33.4507	87.7734
Mg	126.623	33.4507	113.47
Mg	126.632	33.4507	140.009
Mg	126.64	33.4507	164.897
Mg	126.648	33.4507	185.396
Mg	126.656	33.4507	199.027
Mg	126.665	33.4507	204.096
Mg	126.673	33.4507	200.091
Mg	126.681	33.4507	187.843
Mg	126.689	33.4507	169.397
Mg	126.698	33.4507	147.63
Mg	126.706	33.4507	125.724
Mg	126.714	33.4507	106.632
Mg	126.722	33.4507	92.6407
Mg	126.731	33.4507	85.1161
Mg	126.739	33.4507	84.431
Mg	126.747	33.4507	90.0536
Mg	126.755	33.4507	100.757
Mg	126.763	33.4507	114.905
Mg	126.772	33.4507	130.771
Mg	126.78	33.4507	146.842
Mg	126.788	33.4507	162.056
Mg	126.796	33.4507	175.901
Mg	126.805	33.4507	188.347
Mg	126.813	33.4507	199.614
Mg	126.821	33.4507	209.848
Mg	126.829	33.4507	218.815
Mg	126.838	33.4507	225.742
Mg	126.846	33.4507	229.388
Mg	126.854	33.4507	228.333
Mg	126.862	33.4507	221.41
Mg	126.871	33.4507	208.109
Mg	126.879	33.4507	188.827
Mg	126.887	33.4507	164.864
Mg	126.895	33.4507	138.179
Mg	126.904	33.4507	110.983
Mg	126.912	33.4507	85.317
Mg	126.92	33.4507	62.7191
Mg	126.928	33.4507	44.0649
Mg	126.936	33.4507	29.5764
Mg	126.253	33.4459	31.0559
Mg	126.261	33.4459	36.3707
Mg	126.269	33.4459	40.9392
Mg	126.277	33.4459	44.3881
Mg	126.286	33.4459	46.582
Mg	126.294	33.4459	47.7243
Mg	126.302	33.4459	48.3927
Mg	126.31	33.4459	49.4834
Mg	126.319	33.4459	52.0623
Mg	126.327	33.4459	57.1399
Mg	126.335	33.4459	65.4114
Mg	126.343	33.4459	77.0192
Mg	126.352	33.4459	91.3996
Mg	126.36	33.4459	107.269
Mg	126.368	33.4459	122.774
Mg	126.376	33.4459	135.801
Mg	126.385	33.4459	144.378
Mg	126.393	33.4459	147.074
Mg	126.401	33.4459	143.299
Mg	126.409	33.4459	133.413
Mg	126.418	33.4459	118.623
Mg	126.426	33.4459	100.699
Mg	126.434	33.4459	81.6013
Mg	126.442	33.4459	63.117
Mg	126.45	33.4459	46.5963
Mg	126.459	33.4459	32.8324
Mg	126.59	33.4459	28.7113
Mg	126.599	33.4459	42.6928
Mg	126.607	33.4459	60.589
Mg	126.615	33.4459	82.0676
Mg	126.623	33.4459	106.096
Mg	126.632	33.4459	130.914
Mg	126.64	33.4459	154.194
Mg	126.648	33.4459	173.38
Mg	126.656	33.4459	186.162
Mg	126.665	33.4459	190.965
Mg	126.673	33.4459	187.325
Mg	126.681	33.4459	176.034
Mg	126.689	33.4459	159.021
Mg	126.698	33.4459	138.983
Mg	126.706	33.4459	118.894
Mg	126.714	33.4459	101.491
Mg	126.722	33.4459	88.8702
Mg	126.731	33.4459	82.2452
Mg	126.739	33.4459	81.8954
Mg	126.747	33.4459	87.2706
Mg	126.755	33.4459	97.2151
Mg	126.763	33.4459	110.26
Mg	126.772	33.4459	124.938
Mg	126.78	33.4459	140.06
Mg	126.788	33.4459	154.901
Mg	126.796	33.4459	169.24
Mg	126.805	33.4459	183.222
Mg	126.813	33.4459	197.08
Mg	126.821	33.4459	210.788
Mg	126.829	33.4459	223.773
Mg	126.838	33.4459	234.814
Mg	126.846	33.4459	242.188
Mg	126.854	33.4459	244.053
Mg	126.862	33.4459	238.945
Mg	126.871	33.4459	226.235
Mg	126.879	33.4459	206.379
Mg	126.887	33.4459	180.891
Mg	126.895	33.4459	152.032
Mg	126.904	33.4459	122.348
Mg	126.912	33.4459	94.1822
Mg	126.92	33.4459	69.3022
Mg	126.928	33.4459	48.7224
Mg	126.936	33.4459	32.7175
Mg	126.245	33.4412	32.25
Mg	126.253	33.4412	39.2002
Mg	126.261	33.4412	45.7988
Mg	126.269	33.4412	51.4334
Mg	126.277	33.4412	55.616
Mg	126.286	33.4412	58.1439
Mg	126.294	33.4412	59.2233
Mg	126.302	33.4412	59.5132
Mg	126.31	33.4412	60.0603
Mg	126.319	33.4412	62.1225
Mg	126.327	33.4412	66.9034
Mg	126.335	33.4412	75.2499
Mg	126.343	33.4412	87.3776
Mg	126.352	33.4412	102.696
Mg	126.36	33.4412	119.794
Mg	126.368	33.4412	136.613
Mg	126.376	33.4412	150.793
Mg	126.385	33.4412	160.127
Mg	126.393	33.4412	163.008
Mg	126.401	33.4412	158.765
Mg	126.409	33.4412	147.781
Mg	126.418	33.4412	131.382
Mg	126.426	33.4412	111.522
Mg	126.434	33.4412	90.3677
Mg	126.442	33.4412	69.8958
Mg	126.45	33.4412	51.6
Mg	126.459	33.4412	36.3576
Mg	126.599	33.4412	39.374
Mg	126.607	33.4412	55.8794
Mg	126.615	33.4412	75.6895
Mg	126.623	33.4412	97.8525
Mg	126.632	33.4412	120.748
Mg	126.64	33.4412	142.231
Mg	126.648	33.4412	159.952
Mg	126.656	33.4412	171.789
Mg	126.665	33.4412	176.303
Mg	126.673	33.4412	173.087
Mg	126.681	33.4412	162.895
Mg	126.689	33.4412	147.529
Mg	126.698	33.4412	129.5
Mg	126.706	33.4412	111.555
Mg	126.714	33.4412	96.2073
Mg	126.722	33.4412	85.3457
Mg	126.731	33.4412	80.0215
Mg	126.739	33.4412	80.4065
Mg	126.747	33.4412	85.9146
Mg	126.755	33.4412	95.4385
Mg	126.763	33.4412	107.652
Mg	126.772	33.4412	121.32
Mg	126.78	33.4412	135.555
Mg	126.788	33.4412	149.955
Mg	126.796	33.4412	164.587
Mg	126.805	33.4412	179.784
Mg	126.813	33.4412	195.816
Mg	126.821	33.4412	212.52
Mg	126.829	33.4412	229.027
Mg	126.838	33.4412	243.71
Mg	126.846	33.4412	254.406
Mg	126.854	33.4412	258.876
Mg	126.862	33.4412	255.378
Mg	126.871	33.4412	243.164
Mg	126.879	33.4412	222.742
Mg	126.887	33.4412	195.814
Mg	126.895	33.4412	164.922
Mg	126.904	33.4412	132.919
Mg	126.912	33.4412	102.426
Mg	126.92	33.4412	75.4232
Mg	126.928	33.4412	53.0524
Mg	126.936	33.4412	35.6377
Mg	126.236	33.4364	32.0117
Mg	126.245	33.4364	40.2555
Mg	126.253	33.4364	48.7685
Mg	126.261	33.4364	56.8265
Mg	126.269	33.4364	63.6643
Mg	126.277	33.4364	68.6592
Mg	126.286	33.4364	71.5256
Mg	126.294	33.4364	72.4647
Mg	126.302	33.4364	72.2189
Mg	126.31	33.4364	71.996
Mg	126.319	33.4364	73.2619
Mg	126.327	33.4364	77.4332
Mg	126.335	33.4364	85.5276
Mg	126.343	33.4364	97.8511
Mg	126.352	33.4364	113.802
Mg	126.36	33.4364	131.854
Mg	126.368	33.4364	149.753
Mg	126.376	33.4364	164.906
Mg	126.385	33.4364	174.877
Mg	126.393	33.4364	177.887
Mg	126.401	33.4364	173.181
Mg	126.409	33.4364	161.159
Mg	126.418	33.4364	143.255
Mg	126.426	33.4364	121.59
Mg	126.434	33.4364	98.5209
Mg	126.442	33.4364	76.1995
Mg	126.45	33.4364	56.2525
Mg	126.459	33.4364	39.6352
Mg	126.599	33.4364	35.861
Mg	126.607	33.4364	50.8943
Mg	126.615	33.4364	68.9383
Mg	126.623	33.4364	89.1273
Mg	126.632	33.4364	109.988
Mg	126.64	33.4364	129.571
Mg	126.648	33.4364	145.744
Mg	126.656	33.4364	156.586
Mg	126.665	33.4364	160.806
Mg	126.673	33.4364	158.058
Mg	126.681	33.4364	149.061
Mg	126.689	33.4364	135.492
Mg	126.698	33.4364	119.67
Mg	126.706	33.4364	104.117
Mg	126.714	33.4364	91.1125
Mg	126.722	33.4364	82.3371
Mg	126.731	33.4364	78.6698
Mg	126.739	33.4364	80.1622
Mg	126.747	33.4364	86.172
Mg	126.755	33.4364	95.6135
Mg	126.763	33.4364	107.27
Mg	126.772	33.4364	120.106
Mg	126.78	33.4364	133.502
Mg	126.788	33.4364	147.362
Mg	126.796	33.4364	162.03
Mg	126.805	33.4364	178.038
Mg	126.813	33.4364	195.72
Mg	126.821	33.4364	214.817
Mg	126.829	33.4364	234.219
Mg	126.838	33.4364	251.947
Mg	126.846	33.4364	265.448
Mg	126.854	33.4364	272.13
Mg	126.862	33.4364	269.995
Mg	126.871	33.4364	258.184
Mg	126.879	33.4364	237.24
Mg	126.887	33.4364	209.027
Mg	126.895	33.4364	176.331
Mg	126.904	33.4364	142.274
Mg	126.912	33.4364	109.721
Mg	126.92	33.4364	80.8392
Mg	126.928	33.4364	56.8837
Mg	126.936	33.4364	38.2214
Mg	126.228	33.4316	30.63
Mg	126.236	33.4316	39.6083
Mg	126.245	33.4316	49.5579
Mg	126.253	33.4316	59.8106
Mg	126.261	33.4316	69.4862
Mg	126.269	33.4316	77.6473
Mg	126.277	33.4316	83.5172
Mg	126.286	33.4316	86.7118
Mg	126.294	33.4316	87.4189
Mg	126.302	33.4316	86.4642
Mg	126.31	33.4316	85.224
Mg	126.319	33.4316	85.3863
Mg	126.327	33.4316	88.597
Mg	126.335	33.4316	96.0623
Mg	126.343	33.4316	108.196
Mg	126.352	33.4316	124.403
Mg	126.36	33.4316	143.061
Mg	126.368	33.4316	161.739
Mg	126.376	33.4316	177.627
Mg	126.385	33.4316	188.075
Mg	126.393	33.4316	191.144
Mg	126.401	33.4316	185.993
Mg	126.409	33.4316	173.031
Mg	126.418	33.4316	153.781
Mg	126.426	33.4316	130.51
Mg	126.434	33.4316	105.742
Mg	126.442	33.4316	81.7811
Mg	126.45	33.4316	60.3712
Mg	126.459	33.4316	42.5365
Mg	126.467	33.4316	28.6048
Mg	126.599	33.4316	32.313
Mg	126.607	33.4316	45.8594
Mg	126.615	33.4316	62.1199
Mg	126.623	33.4316	80.3158
Mg	126.632	33.4316	99.122
Mg	126.64	33.4316	116.788
Mg	126.648	33.4316	131.401
Mg	126.656	33.4316	141.245
Mg	126.665	33.4316	145.181
Mg	126.673	33.4316	142.928
Mg	126.681	33.4316	135.177
Mg	126.689	33.4316	123.485
Mg	126.698	33.4316	109.984
Mg	126.706	33.4316	96.9767
Mg	126.714	33.4316	86.5173
Mg	126.722	33.4316	80.0781
Mg	126.731	33.4316	78.3625
Mg	126.739	33.4316	81.2895
Mg	126.747	33.4316	88.139
Mg	126.755	33.4316	97.8161
Mg	126.763	33.4316	109.177
Mg	126.772	33.4316	121.343
Mg	126.78	33.4316	133.929
Mg	126.788	33.4316	147.114
Mg	126.796	33.4316	161.512
Mg	126.805	33.4316	177.859
Mg	126.813	33.4316	196.58
Mg	126.821	33.4316	217.369
Mg	126.829	33.4316	238.931
Mg	126.838	33.4316	259.004
Mg	126.846	33.4316	274.709
Mg	126.854	33.4316	283.149
Mg	126.862	33.4316	282.105
Mg	126.871	33.4316	270.61
Mg	126.879	33.4316	249.229
Mg	126.887	33.4316	219.954
Mg	126.895	33.4316	185.768
Mg	126.904	33.4316	150.013
Mg	126.912	33.4316	115.757
Mg	126.92	33.4316	85.3216
Mg	126.928	33.4316	60.055
Mg	126.936	33.4316	40.3604
Mg	126.22	33.4268	28.6018
Mg	126.228	33.4268	37.7017
Mg	126.236	33.4268	48.384
Mg	126.245	33.4268	60.1897
Mg	126.253	33.4268	72.3266
Mg	126.261	33.4268	83.7458
Mg	126.269	33.4268	93.321
Mg	126.277	33.4268	100.104
Mg	126.286	33.4268	103.598
Mg	126.294	33.4268	103.969
Mg	126.302	33.4268	102.122
Mg	126.31	33.4268	99.6079
Mg	126.319	33.4268	98.3449
Mg	126.327	33.4268	100.221
Mg	126.335	33.4268	106.647
Mg	126.343	33.4268	118.161
Mg	126.352	33.4268	134.192
Mg	126.36	33.4268	153.045
Mg	126.368	33.4268	172.14
Mg	126.376	33.4268	188.472
Mg	126.385	33.4268	199.205
[truncated: 2,753 more rows]

## Sheet: Fig2e
chemical	longitude	latitude	density
[truncated: 3,993 more rows]

[truncated: 28 more sheets: Fig2f, Fig2g, Fig3, Fig4a, Fig4b, Fig4c, Fig4d, Fig4e, Fig4f, Fig4g, Fig4h, Fig4i, Fig4j, Fig5a, Fig5b, Fig5c, Fig5d, Fig6a, Fig6b, Fig7a …]
